# Supplementary material for: iMet-Q: A User-Friendly Tool for Label-Free Metabolomics Quantitation Using Dynamic Peak-Width Determination
Source: PLoS One. 2016 Jan 19;11(1):e0146112. doi: 10.1371/journal.pone.0146112 (PMC4718670; doi:10.1371/journal.pone.0146112)
Supplement: S1 File — (ZIP) [file pone.0146112.s001.zip]

Archive with 6 entries (5 files):
- XCMS_Standard_Mixture_Profile/
- XCMS_Standard_Mixture_Profile/XCMS-Std-fp-fwhm10-sn10.csv
- XCMS_Standard_Mixture_Profile/XCMS-Std-fp-fwhm20-sn10.csv
- XCMS_Standard_Mixture_Profile/XCMS-Std-fp-fwhm30-sn10.csv
- XCMS_Standard_Mixture_Profile/XCMS-Std-fp-fwhm40-sn10.csv
- XCMS_Standard_Mixture_Profile/XCMS-Std-fp-fwhm5-sn10.csv
