# Supplementary material for: iMet-Q: A User-Friendly Tool for Label-Free Metabolomics Quantitation Using Dynamic Peak-Width Determination
Source: PLoS One. 2016 Jan 19;11(1):e0146112. doi: 10.1371/journal.pone.0146112 (PMC4718670; doi:10.1371/journal.pone.0146112)
Supplement: S1 File — (ZIP) [file pone.0146112.s001.zip › XCMS_Standard_Mixture_Profile/XCMS-Std-fp-fwhm10-sn10.csv]

mz	mzmin	mzmax	rt	rtmin	rtmax	npeaks	Standard_mzXML_Profile	s1.1	s1.2	s1.3	s1.4	s1.5	s1.6	s2.1	s2.2	s2.3	s2.4	s2.5	s2.6
1	50.1528117235373	50.1499308313434	50.1537620027122	662.351	661.985	662.909	6	6	302553.278713216	800299.321207384	169686.908098492	376363.960539386	549251.424989063	237914.394871582	25586.6102666015	66049.6763544915	35791.0693485105	18489.1947763672	47335.2865980533	94941.9722749936
2	50.2149109376421	50.2148858356928	50.2149186051514	1303.58	1302.89	1303.98	12	12	844899.722530172	810518.999097655	745545.34580469	867907.112098727	804602.763679687	688767.46211719	744304.133458814	823191.578878908	696829.769238284	738119.81677556	795081.747281252	778480.325195312
3	50.3827087002633	50.3796407954606	50.3897465482441	118.4525	117.938	119.027	12	12	192182.936222114	245587.149234192	116579.280615234	160368.113463013	162923.296992187	158236.948718506	255763.988938965	224037.890210504	226458.76813446	274083.724793823	215549.951530762	249385.152355591
4	50.8762667467983	50.8729818728339	50.8935648525892	660.5435	660.193	661.083	6	6	664400.314032822	1130704.28734545	677270.633272884	757577.011730959	754311.743353939	541177.134358884	16113.6292547084	30411.9126992188	18572.7774816547	13540.9156020506	22678.6125432127	29793.1472617884
5	50.9843233930008	50.9840181975053	51.0049678312335	1303.22	1302.89	1303.95	9	9	366788.747493497	253057.856360675	432284.955673341	363621.897217687	324257.491439453	513149.389664064	499939.261619323	426012.552786134	447025.787988283	512252.785091436	436818.426560548	291796.217358398
6	51.0072172178557	51.0072172178557	51.0072172178557	1303.57	1303.57	1303.57	1	1	395671.084748751	268370.555624999	453452.36213672	352674.323203125	324951.426855469	513149.389664064	493900.46973633	426012.552786134	447025.787988283	499628.275766604	436818.426560548	300719.022094727
7	51.070511615941	51.0628309388935	51.0737046716674	118.406	117.938	119.116	9	9	218373.446513509	340574.623298828	132968.557604614	197824.957375977	196866.210113525	179874.737544159	233821.875492048	230949.288620877	219180.084333008	255165.730448103	207304.581659493	275954.367972873
8	51.2853273610463	51.2851993319305	51.285455390162	1303.625	1303.61	1303.64	2	2	241030.628470057	537765.607388671	267873.575878905	262445.754999998	281430.043194442	298528.340179688	309811.126447267	272367.904148438	278233.403853517	296004.707239583	291703.859992188	406731.089172588
9	51.6768726200775	51.6758786786162	51.6837466565373	661.2655	660.505	662.909	8	8	4183977.99295865	8913965.48406669	3420460.95626527	5231545.60303895	6176793.45822227	2539866.462434	29669.6866988523	111971.443673095	41516.3993378907	26735.9880008543	58420.8828697506	154594.29286383
10	51.9041114082006	51.9035268870618	51.9046959293394	1303.11	1303.06	1303.16	2	2	267884.249895243	446589.406863016	171032.728579099	305601.231072438	305611.293430392	151219.043359374	181941.364475914	249759.555860265	153334.479381216	151986.235165129	207741.011772014	375596.574853074
11	51.9219959197162	51.9112127416477	51.9242383442597	1303.725	1303.04	1304.73	10	10	282155.574414946	443521.658109374	188959.410494388	326194.941946025	317239.375287644	135694.6296875	171490.726157227	256104.589142397	158775.38830078	162524.603937321	217081.468531899	397227.294588071
12	52.417497184387	52.4111762282124	52.4233239976203	661.409	661.101	662.909	3	3	347834.632808594	1003181.03828359	185407.708664008	442346.451175539	625495.629878906	250590.358373291	17910.9687199707	70245.181086792	26965.3982265623	34432.9806765133	49649.7024032116	98215.6055158078
13	52.5760468518302	52.5760468518302	52.5760468518302	661.43	661.43	661.43	1	1	154272.944709228	313987.738906249	127170.562792968	164178.093201905	209949.333333986	115113.997618722	7066.69951213718	32020.7101736885	13648.8501791991	10703.3108249513	12818.5820074638	27581.5387522319
14	52.6010687394841	52.5957874752874	52.6058335099955	118.499	117.938	119.116	11	11	116052.368624268	143025.610309353	78407.4462979126	103800.300492432	97719.2926199341	102523.90667003	132978.036143067	134575.026738146	130529.296239929	146278.894786682	116342.676148682	131892.941530165
15	52.6109090776083	52.6109090776083	52.6109090776083	118.307	118.307	118.307	1	1	110586.680490234	137531.445497349	81360.8533201294	93643.0000362722	97805.2571917551	98122.2619923969	129736.391046387	127170.453803013	127501.478736468	146091.903610945	115919.145757499	125144.261027483
16	52.6577601704966	52.6577601704966	52.6577601704966	661.985	661.985	661.985	1	1	400410.314811035	834397.236022579	258370.841954649	467017.549947512	648222.764414055	237763.622297153	21651.0900930522	27072.0149205322	14862.8642647704	11568.6120946044	15881.1764785155	40443.8779888389
17	52.7965846820004	52.7782105777208	52.797624845861	1303.11	1302.65	1303.61	12	12	510106.517919922	444829.513886718	609434.057552736	511914.773316765	472002.548488281	682509.273784737	704638.737703127	590563.273878907	593699.928654511	702098.932558596	608558.418990236	448320.973095703
18	53.07840443732	53.07840443732	53.07840443732	660.89	660.89	660.89	1	1	377312.834292972	327590.332136157	443759.633792828	383543.590309151	376750.668938291	476296.829257871	37304.2215438535	26068.1166634695	38698.6633279852	37491.1980405268	29877.3218745115	37871.0778735349
19	53.2526765894087	53.2526741673852	53.2526790114322	661.4345	661.409	661.46	2	2	445261.249012206	583343.381701963	493085.352621579	456199.957551338	521003.220489499	435960.876860873	9914.55777260031	21140.3286568777	15808.4406452287	2533.50513757323	10949.9335067748	17414.0824365233
20	53.2928686521499	53.2928686521499	53.2928686521499	661.101	661.101	661.101	1	1	502609.744366076	519506.159523989	519492.338369748	487905.057830356	480203.308729776	503419.946476526	12313.8542211215	18396.1779157365	15400.8547084262	5393.45239080807	15888.927359619	18383.4618515623
21	53.3287905743618	53.3287905743618	53.3287905743618	661.43	661.43	661.43	1	1	510709.695090439	524121.513722776	519492.338369748	489459.962483077	484401.063647519	502133.796009061	12320.6973487548	21576.7160722657	18092.0966577759	5393.45239080807	15867.6399435424	18377.8158251952
22	53.4292646485786	53.4292512375024	53.4292958991859	1303.81	1303.22	1303.95	3	3	155376.385501305	131200.092278645	155532.0023546	140425.701180554	137764.70861111	170978.230305993	185907.511937933	176431.935836914	146000.547556427	163145.987989366	160251.726908203	117959.618639322
23	53.634963945302	53.6318793785844	53.6588322800561	118.853	118.307	119.331	12	12	180332.859388519	169323.317145264	183021.768037489	164165.975027588	167117.085974935	187441.378427897	262301.640763519	258914.443053711	268739.645521918	269096.748245178	262359.032997894	215516.112316461
24	54.0532289941304	54.0527391630564	54.0538434640164	661.4195	660.89	663.411	8	8	2638135.82344922	5406248.60032867	2193816.21369263	3345245.0659665	4068036.47593428	1711971.11320137	27996.4020448301	106333.073772867	48810.5701210328	29890.5313558348	61248.8821989132	131934.198952728
25	54.051808804721	54.0517567526161	54.0750713103602	1303.6	1302.89	1304.41	12	12	1176153.91983663	1674548.53003125	818443.211709879	1351290.69476563	1262400.74169922	723143.107059649	782556.836953133	1051526.31862891	709290.759601391	755338.408382449	915146.676132814	1355332.10244141
26	54.3395957312805	54.3395957312805	54.3395957312805	118.838	118.838	118.838	1	1	92529.4764117431	124591.590699036	67039.4867375489	79538.0657292481	85004.3529876709	78565.7327858539	89142.4227483521	96205.300346283	87164.79617984	101949.860183716	89054.6285345459	98972.6482647569
27	54.3586635506742	54.3548105339101	54.3724454287531	118.728	117.997	119.278	9	9	92529.4764117431	105314.985000271	67039.4867375489	79538.0657292481	87781.0165933227	81609.5654542101	89464.3226298829	99242.3832881674	87164.79617984	101949.860183716	89018.925756836	95788.4493438895
28	54.7588705473387	54.7588705473387	54.7588705473387	147.505	147.505	147.505	1	1	19678.9928112793	182458.29014209	7063.80143491909	13424.8575569196	36849.4971914062	6178.93582324219	6542.91518565151	18689.0078002232	1838.10818743024	11744.6681914063	13977.1942233073	60744.6000385044
29	54.7955694256886	54.7955694256886	54.7955694256886	660.89	660.89	660.89	1	1	336319.715270092	747854.107292401	306310.461100864	384276.512374999	420489.109429014	308725.073570708	18439.7221888732	48791.5085867744	24011.654510463	16600.4702065427	32146.6815095212	70602.6967016596
30	54.8350799194342	54.8314089716847	54.8387508671836	660.9825	660.505	661.46	2	2	341768.268479166	758317.373974444	314441.139314878	384276.512374999	420489.109429014	308725.073570708	21844.123331024	48784.0309609376	36274.1262805482	22692.406602722	35370.0507407224	74171.3930126947
31	54.9436441109636	54.9436441109636	54.9436441109636	1303.61	1303.61	1303.61	1	1	584546.6835547	906472.236796873	403725.323589407	663810.936388884	641308.719999995	340027.604014764	387177.3437717	533604.532499996	361482.853977863	396744.363216798	463876.426953135	673095.960590272
32	54.9783645909061	54.956161019948	54.979644554863	1303.22	1302.89	1303.64	11	11	848562.128173828	818221.896679671	993448.176004885	875859.88101563	796744.941093749	1102672.55824655	1115387.59297266	985074.353148439	969928.773051211	1123117.84633594	999005.181332033	821907.601782676
33	55.207387512469	55.2057456885427	55.2172937701357	118.7135	117.938	119.116	12	12	661397.57182845	877428.367805067	456319.042873108	587132.466208008	600905.920902099	539044.92142276	1029344.20120169	1027718.5237656	995992.155309935	1139241.03339368	945861.718546143	1152428.46082617
34	55.6509459975056	55.6509347793488	55.6512579723751	1303.06	1302.65	1303.81	5	5	172465.835601807	135212.091745603	185965.368109808	171529.029930554	158250.467916665	204973.149837244	227137.39876519	208525.448955079	177289.046796875	213510.880546873	199128.13560059	137192.6622819
35	55.7145387091547	55.7111800537223	55.7283353299821	661.101	660.505	661.795	5	5	643250.017748889	843352.256192108	711919.41631042	711112.124800299	682380.83515881	581854.815500705	17236.7831632994	16882.5208321707	10504.2600244837	6298.05971258541	7112.68810064693	12620.8031762694
36	55.7352939095643	55.7352939095643	55.7352939095643	661.46	661.46	661.46	1	1	648300.942768553	841880.459581356	668503.340738643	679383.836666293	676108.316357052	537582.703305539	18067.6387786254	15957.8280087891	10173.8417316284	5956.80240795894	7112.68810064693	17139.7805712889
37	56.3128370958429	56.3128116438319	56.3183340341411	1303.625	1303.22	1304.41	8	8	1388955.11514735	1945345.81232812	1016480.17349078	1568839.7168537	1545279.64068538	825680.622851565	913072.783133677	1283848.68878906	850357.245738285	871568.573683597	1113079.83657813	1585594.67578125
38	56.3351553026958	56.3321347973074	56.345102211064	1303.11	1302.89	1303.59	4	4	1339925.99077148	1945345.81232812	927348.898784717	1497627.59503906	1470328.12694443	991260.600382815	1023085.12132458	1283848.68878906	903695.981276642	995098.839140629	1040782.16289065	1585594.67578125
39	56.5837313998149	56.5709695921381	56.5998065022568	660.524	659.982	662.483	5	5	1117140.85459982	1852097.78710242	805305.095600398	1259385.70751108	1492156.50774023	770264.497326381	14747.0885604247	68659.1316439202	30656.1697415772	26258.8635299681	44242.9497133176	81607.9625024408
40	56.6107741948501	56.6054781286303	56.630657053005	661.101	661.083	662.909	3	3	1104492.27044434	1842527.4268906	815826.139630689	1253300.10341187	1509383.7782639	761985.959530514	20500.0603805541	68843.7984853517	27656.9456489869	28771.6188538954	44004.7614808959	82315.8775729062
41	57.2150576955292	57.2150576955292	57.2150576955292	1303.61	1303.61	1303.61	1	1	689210.924361994	581698.789839843	801399.435633676	650557.909444439	631645.727916662	875568.905685783	889350.60271701	750888.767777772	808378.392923174	909777.354169925	788335.161562516	545957.151857634
42	57.2629500442321	57.2629500442321	57.2629500442321	1303.64	1303.64	1303.64	1	1	689210.924361994	550770.378791228	801399.435633676	650557.909444439	631645.727916662	875568.905685783	889350.60271701	750888.767777772	808378.392923174	882380.464192706	788335.161562516	588287.526953125
43	57.2997367338362	57.2948923161839	57.2997746041192	1303.22	1302.89	1303.81	10	10	704605.813549805	520003.887858067	812080.867228517	704607.772737931	654141.678999999	911314.761921878	902456.119292971	793085.716515627	808378.392923174	909777.354169925	831966.943691408	537778.827274301
44	57.4224545200162	57.4224545200162	57.4224545200162	660.175	660.175	660.175	1	1	273416.354158937	375515.881536861	285829.692196287	287728.056321717	349925.848685767	265777.221468751	15011.4311015625	24389.1257343751	15206.5963476563	19220.4627243346	19115.2205725708	26149.6916814313
45	57.4372477538517	57.4348560001713	57.4375594642941	118.838	118.499	119.116	5	5	57128.138501953	74924.9626571656	56662.5830634766	57741.1201411133	57563.5733404541	70894.5505530135	105510.496682556	109998.929447157	99934.0128095091	105243.849599487	104047.153135986	109079.861380859
46	57.4597048478257	57.4514608583136	57.4663194678306	660.563	660.193	660.89	3	3	273416.354158937	375515.881536861	293270.654505206	287728.056321717	349157.2585249	272443.112909719	18690.8747861022	24389.1257343751	15206.5963476563	19220.4627243346	19115.2205725708	29997.7217138669
47	57.5122055201459	57.5118524989924	57.5125585412993	660.5145	660.505	660.524	2	2	267647.620249782	400023.088650118	288691.642025145	301396.405935712	348031.619196775	256147.153897246	12410.883232727	27383.9734863282	12275.6032457886	17516.793085327	22024.6259727782	32623.8419091794
48	57.8180014761232	57.8180014761232	57.8180014761232	118.728	118.728	118.728	1	1	66855.114284912	70523.3833258928	53988.4476091658	52963.5950652903	56170.718400879	57920.2872394671	101388.278814453	96401.5646037946	98352.1862904575	116016.364516785	94307.7885878906	96478.4193811384
49	57.9467396366679	57.9467194798873	57.9479782107646	1303.58	1302.89	1303.98	12	12	321845.475617893	205375.536647728	409374.405075909	295756.830514917	268098.436401367	437205.80013672	421999.753098371	350657.242774415	394139.035898439	441107.209531245	377285.970343751	240310.400399504
50	58.3304926043611	58.3198912534376	58.3381935289002	118.7885	118.355	119.116	4	4	59084.254776123	105859.485260559	38572.2006905692	49008.9332358399	57730.0792528251	53980.1211372071	93083.3094487	79243.743800293	75222.7652486048	100231.323274902	72692.1113413086	114371.126196398
51	58.3474626175086	58.3364273412999	58.3547771677084	660.5435	660.193	661.083	6	6	605837.714368054	582932.687523544	702330.812162483	640280.512576991	569356.155123702	604195.886377438	10892.7101772765	20524.0905615235	9149.55331008913	12113.4417606811	19436.7246969603	15877.4931152342
52	58.6053100673699	58.6048724440405	58.6061867306275	1303.625	1302.65	1304.41	12	12	1413237.40405183	1984272.43978125	1007206.51749823	1598881.88737927	1555199.63825285	864260.757187488	958856.980397737	1286095.50514453	868190.345933957	898517.035276978	1111924.02425	1598072.01884766
53	59.2747829399173	59.2673806198656	59.2803948963755	661.083	660.505	661.795	5	5	511968.53812055	806334.17850846	503795.881594296	610765.083125982	612591.676588376	367306.280097982	19594.5628654479	39896.7902343751	25291.8537319336	21950.0188667601	22344.6914243773	31800.8827294919
54	59.2921657561105	59.2921657561105	59.2921657561105	660.193	660.193	660.193	1	1	508098.664586184	805697.882264639	505497.563040034	608455.031660463	612591.676588376	359708.346998106	19594.5628654479	39896.7902343751	25291.8537319336	21958.5258650988	19015.0167504272	31800.8827294919
55	59.3426557541732	59.3426557541732	59.3426557541732	147.505	147.505	147.505	1	1	13211.9359746094	110063.423214294	4254.69561226981	4272.85045228794	17511.9189776786	1913.56605371094	12833.8037936663	6515.04115345982	7201.61658691405	6286.60628613282	12594.6197927246	35927.9577564174
56	59.430413708403	59.4303880342997	59.4304629669254	1303.22	1302.65	1303.95	12	12	804697.260546875	612522.469555663	912342.906794924	789551.426157675	753437.921398437	998654.23480905	1016086.07795508	911502.522505861	899268.808730465	1017570.27936256	940240.891865236	637034.379272461
57	60.1055533781888	60.0974787357969	60.1153325625197	1303.61	1303.49	1304.15	5	5	437883.458346939	575640.361363639	481267.980250001	472426.063476565	438399.189962715	537447.221222658	527850.271001955	451483.831144532	480165.951105471	546421.277226565	481040.641910157	488092.098373583
58	60.2063808426281	60.1954916783306	60.2074269695096	118.7135	117.938	119.116	12	12	933617.294893337	1363765.50704126	602320.182527344	817940.701754151	851291.936073303	725424.035598755	1488424.85734439	1450617.60915473	1428380.34541095	1640599.35425195	1355965.51932617	1766872.78917206
59	60.3037975312104	60.2994297212058	60.3202589605438	661.4195	661.083	661.795	6	6	401554.517593206	366978.291200682	460352.151825245	397334.695024906	381548.880525755	391987.02875	18906.6667882994	22830.7057800292	11240.5265661621	9590.51594372552	12347.3458148193	16724.5437451171
60	60.4593045019806	60.4592748196818	60.4593122171054	1303.22	1302.89	1303.95	7	7	398932.655247404	265956.154539928	525299.211749827	363352.338194442	338160.600555553	592332.707113283	574902.786365418	454487.36688672	517943.77014844	581450.789011002	492269.822052735	290113.207050779
61	60.533291483256	60.533291483256	60.533291483256	147.505	147.505	147.505	1	1	21568.922336914	254225.378786133	14125.5762480469	12485.1421146066	44564.5774746094	15002.0238894043	12112.8480769392	27103.4025083705	16520.4580168805	29807.0584150391	16269.8087882893	77332.6671259068
62	61.0077121817626	61.0076926140779	61.0077317494473	2444.475	2444.23	2444.72	2	2	6554774.92084006	6976516.03039066	10252201.2415102	7860932.82187471	8040444.06132584	8052757.79473212	9240579.53339821	9155936.72165471	8437575.85523442	8966115.81522316	8592456.36597414	7174551.00439457
63	61.1613080644204	61.1608209112113	61.1622004937979	1303.625	1302.89	1304.41	12	12	749479.719199207	1088574.54655078	518074.090500715	867396.765490062	844932.151132817	424182.796164767	470790.438089493	677336.248925783	447786.031645068	457438.580772367	589562.238579536	958079.590930404
64	61.1928916239644	61.1854988031487	61.200727033352	118.355	117.938	119.027	9	9	128355.6755896	176253.905793837	100454.172521729	111953.874359049	121012.267663032	106613.316366303	144156.89451178	140342.802144097	137767.834064209	156130.126984497	136825.621394043	151478.005947876
65	61.2727946304087	61.2711604081515	61.2744288526659	660.6975	660.505	660.89	2	2	383174.57784424	360188.906636715	439977.466529784	393443.072732545	356099.159310262	437623.308166662	13054.1017339914	19919.3124394532	10533.4505345634	9358.02867297358	13192.2497858276	25909.1911108398
66	61.2998395335605	61.2991483248639	61.3045353797271	660.524	660.193	660.563	3	3	409891.633283694	342787.156884482	470092.22111865	422971.538223268	361685.17418303	431441.529026787	9613.10033506558	3143.87561425779	14723.0975533971	5867.03843408194	2642.93707177732	16925.2401527622
67	61.3260203290682	61.3260203290682	61.3260203290682	660.175	660.175	660.175	1	1	409891.633283694	347140.00169482	470092.22111865	422971.538223268	369236.198444447	431441.529026787	9613.10033506558	3140.50597265626	14703.6717133484	5867.82363729855	2643.99934552001	16925.2401527622
68	61.8124827195366	61.809146448194	61.8208833454909	118.7885	118.499	119.116	6	6	71989.0996274413	74071.1358632812	58062.1107945034	67129.1541540528	56801.0537707869	71132.2772356307	155422.478865875	139718.193789334	144429.27107074	170115.881873047	131315.717070313	135878.162675049
69	62.0411619367277	62.0399456637941	62.0411755879071	1303.355	1302.65	1303.95	12	12	655124.878881836	476353.185424804	774948.097701173	637561.482061439	600510.562320312	877944.342990471	879614.995511721	750998.795866212	780376.946169702	863755.477048832	782910.85836133	513762.300390625
70	62.2986678476327	62.2877285372431	62.308149913013	660.5145	660.175	660.563	4	4	416262.147289431	562338.867735589	378502.433343121	474995.917962244	509756.614304692	318466.784785715	11318.0064129116	19958.8712431641	5384.80359165739	3631.46816113276	17814.6735270995	12115.8408855329
71	62.3186725377214	62.3185445626209	62.3188005128219	660.5415	660.193	660.89	2	2	416262.147289431	557996.365530685	384013.329320146	476281.723348213	506090.565008054	323787.882410155	11289.6811255798	19958.8712431641	5377.69881408692	3631.46816113276	17814.6735270995	16245.1060400389
72	62.4998858721419	62.4998858721419	62.4998858721419	118.355	118.355	118.355	1	1	39893.8927939453	105881.162327332	17101.840209961	36393.9184570312	47711.5482267718	23292.7186361259	41101.0647068569	38792.8257087053	43039.6010746198	40246.1449302456	43652.1753547712	68642.3687836217
73	62.7283944198072	62.7269940354147	62.7362625470286	1303.19	1302.73	1303.61	12	12	223337.247387695	163638.282111328	282211.723936036	215643.286776367	207078.801849609	331124.721876954	323531.020929688	261687.187010743	279505.209965333	319874.009323243	279753.204446906	183532.090039063
74	62.7465422023035	62.7340719724669	62.7487476048383	118.7885	118.499	119.116	6	6	64886.7097902831	68745.1533630022	54076.4545479911	60669.414376709	52329.0184065988	57121.6253368444	111151.377952271	112772.126376818	104282.597949097	108127.070320007	102850.693717041	99862.3052501222
75	63.3090233073566	63.308653381507	63.3101827876523	660.5145	660.175	660.89	6	6	1524779.17649598	1540375.66148582	1542409.06634472	1558948.61541901	1455670.14433226	1363149.13975693	12909.4398651646	29164.1973559568	15366.7861761999	17481.7785600583	21377.8888326416	25225.0193129185
76	63.4067064248909	63.402347194784	63.4110656549978	118.6135	118.499	118.728	2	2	76697.6627094726	98952.6658719308	60176.8311610631	70878.1840576171	67705.328820766	71835.1949717495	84807.4458001884	84278.2213002232	82360.8426187743	92304.471817566	86381.0802571498	82273.8923825335
77	63.4321577093324	63.4321577093324	63.4321577093324	118.739	118.739	118.739	1	1	76964.8303448486	99261.5116616822	62700.5994926758	70818.5770220948	70366.4464169311	72111.4000384522	85001.6316782227	84623.9946774902	82360.8426187743	92304.471817566	86707.1777738343	82482.164739746
78	63.4901680398586	63.4901680398586	63.4901680398586	117.914	117.914	117.914	1	1	77132.1771054687	95665.7151140486	62793.9288839286	70878.1840576171	66707.1861868722	68785.0488981934	84807.4458001884	84821.1178178013	82494.598930943	92435.0297692174	86910.7818070941	82482.164739746
79	63.6783019634608	63.6746107526356	63.6783330061499	1303.81	1303.49	1304.49	7	7	180074.52174183	257462.502266601	128446.317683594	204017.483481003	211186.494343041	99433.9255625003	114858.540489258	176018.783225317	100900.426623047	107626.314237305	142699.907441851	238765.035007104
80	64.3934506242747	64.3919936990141	64.3949075495354	660.0875	659.982	660.193	2	2	303577.712353517	434350.453372798	294642.725213485	341581.75313263	332552.704278649	287107.135374997	11518.7876977233	16104.5963925782	17547.4928391724	3792.86358819578	15911.0800109253	22390.0869988336
81	64.4197733534177	64.416484794853	64.4426895687663	660.524	660.505	660.563	3	3	303577.712353517	434350.453372798	290414.368317871	344550.031059248	332023.051747763	283051.517524555	7854.65151353237	12316.0081874999	17570.6758097797	3792.35604589838	15904.68745166	18979.7103646414
82	64.4608397465957	64.4608397465957	64.4608397465957	661.083	661.083	661.083	1	1	303577.712353517	434350.453372798	290276.086297301	341581.75313263	332552.704278649	283051.517524555	7854.65151353237	16104.5963925782	17547.4928391724	3792.86358819578	15911.0800109253	18979.7103646414
83	64.6387027868323	64.6328455844212	64.6445599892434	1304.15	1303.81	1304.49	2	2	186005.686635743	148356.169267577	164004.09225	168822.402847221	159191.622755124	137669.738016492	147376.785546875	179942.075993164	148701.463018667	154649.891070963	175790.18142361	171135.486272785
84	64.7816912470795	64.777162951641	64.8036363154026	1304.08	1303.61	1304.41	7	7	153779.246962894	368530.582031252	178861.464064454	196737.138178268	195354.35901101	197042.662085938	189983.900686524	166233.047233399	177293.996625001	199051.920392795	198326.234077594	256138.737791195
85	64.8096314646044	64.8065476891668	64.8140295842515	1303.81	1303.59	1303.98	3	3	153779.246962894	329617.073211803	167968.206846787	171168.430694443	173494.571249999	197042.662085938	179606.795305989	153724.003055555	177293.996625001	213023.199378105	191282.361359375	222094.466640624
86	65.4583554365384	65.4582924848175	65.4699914926021	660.5435	660.193	661.083	6	6	1108999.87371888	1891955.45708494	886476.456778638	1244876.81680909	1321076.21843751	670562.230499993	14588.2542700195	44427.9357734376	15808.1294330358	13112.9121542967	23513.2097411499	50283.0758450752
87	65.5275096472018	65.5229359774311	65.538945754403	118.406	117.938	118.838	11	11	142595.42276123	215489.55257898	95623.2810320174	128823.943299927	131812.429839478	128333.666042182	149186.442041321	142008.528757596	141565.155199707	166848.082705383	135684.071767578	167636.959766927
88	65.6032216175393	65.6031823186041	65.6032768930717	1303.58	1302.89	1303.98	12	12	806687.882226563	825561.046072264	772622.892977635	878811.068799721	831890.684446027	713988.151505672	755813.29632103	839925.69326758	694121.42842969	749805.300578826	789191.467746095	782114.606835938
89	65.8812502493781	65.8812502493781	65.8812502493781	147.505	147.505	147.505	1	1	8360.88631005858	111657.107794922	10072.5493043387	4480.01475390624	28553.9270055803	6395.17231066895	9963.30668613979	7600.26736439732	2851.34102015903	11012.2718300781	4957.29934680174	27767.5575175781
90	66.254715119731	66.2517371161184	66.2561369240285	118.406	117.938	118.924	5	5	225655.79643316	234584.111612183	186136.935483887	200714.281791016	206557.209694499	207629.584139215	181917.425969696	176915.789358259	179360.27805072	169270.85092334	176100.935040876	166056.831712158
91	66.5385460095814	66.5336893884319	66.5438635554782	660.349	659.982	660.563	6	6	2262445.98894532	2613137.52286784	2232413.80300414	2444292.90093385	2260682.21398792	1901141.80289892	19746.7828998675	31715.7049833982	21347.4243678852	21913.8516091002	36750.4847248188	33002.4918865094
92	66.5514662973959	66.5414866247337	66.5540841663285	118.499	118.102	118.838	7	7	181723.334052978	240851.204528076	111780.604734584	160750.891081299	160416.978403931	153711.693450544	248358.73730127	226808.639698758	232907.527297546	286528.389830139	207088.846854248	267085.747492621
93	66.7972740441656	66.7972131163337	66.7972967345721	1303.725	1302.89	1304.41	12	12	829606.565166891	770309.628152342	785742.232945675	870217.681086653	761201.845507813	740015.326664065	790577.090838076	828782.680222658	727939.264066409	795117.510039053	800947.751195314	783074.289090914
94	67.2737565837892	67.2737565837892	67.2737565837892	147.505	147.505	147.505	1	1	20904.860024414	277094.65316803	9567.10656835938	19281.7790812639	48924.5151981027	2387.16922912598	8537.49360452707	19731.3272243303	10983.3742197963	10710.4500732422	12185.900113566	76071.7569341517
95	67.3947049214233	67.3921236809695	67.395323563886	660.8035	660.505	661.46	4	4	327564.909273437	664191.282859752	284177.933708128	374075.5700446	425579.798245054	232470.997027404	19677.2037050475	19901.2553945313	13453.6183681641	17062.8679610595	19079.6940659178	32440.9901953122
96	67.4276679860111	67.4187348574257	67.4366011145965	661.448	661.101	661.795	2	2	326871.682476779	638532.682466367	296285.589102265	366947.934760744	421237.025548826	241759.554142144	22022.25726239	23575.8697234159	16408.6361268311	14101.612685913	12078.6289783324	11201.5548339843
97	67.612871343374	67.6122751267905	67.6139202100345	1303.405	1302.65	1304.41	12	12	738331.343359375	721604.387302733	702891.331609377	779202.009231184	742300.001537109	669380.231371096	710953.017203487	775807.216005861	656615.971235801	685307.702095162	733730.941404298	693615.136083984
98	68.0895237863974	68.0895237863974	68.0895237863974	660.563	660.563	660.563	1	1	112239.434053956	147242.335927454	108783.351100446	115878.523468993	119840.646827007	103182.783	13817.032375279	15567.8799184569	3003.21343777903	12926.9779741209	8471.12976562493	22227.2817609514
99	68.1081710026662	68.0962352897967	68.111412903332	660.505	660.175	660.524	3	3	112239.434053956	147553.508678709	108783.351100446	129027.068136557	123004.968775392	103182.783	13817.032375279	15551.1940878907	2999.25096020508	12926.9779741209	8471.12976562493	22227.2817609514
100	68.2138794008194	68.2138794008194	68.2138794008194	661.101	661.101	661.101	1	1	91721.0512301641	111923.686681639	111065.653708712	110813.030740357	98134.8924067377	100545.754578552	3453.31372586057	16877.7650253907	10352.0701032715	20967.0821041667	15751.8910361023	11689.9692187499
101	68.4169908578786	68.4159684903304	68.4298346020005	118.599	117.938	119.116	12	12	1771038.85624642	3316291.94654956	984866.756517762	1584570.25119495	1657011.75339111	1284889.44568311	2085075.91693994	2067569.96294271	1982276.84494269	2330113.43774268	1854957.60540772	2795416.80942274
102	68.6361241067539	68.6360770892813	68.6361451862218	1303.22	1302.65	1304.41	12	12	2550926.35234375	2594313.66438281	2277256.88284961	2707894.91572445	2563729.29707031	2328708.69696876	2459521.52933985	2615784.54546094	2183707.79343946	2353518.60941403	2486441.23842969	2359787.66933594
103	68.8696506801348	68.8588723123888	68.8827199361213	662.351	661.083	662.909	6	6	1086695.8142456	2074750.37323543	764022.294208335	1345618.95505352	1924513.91170896	633268.090420761	306956.363443224	90204.395199584	233593.226150391	231501.838168244	192392.661498745	104985.264988891
104	68.9938470594541	68.9938136227054	68.9938603923165	2447.27	2446.54	2448.39	12	12	3461661.94321016	3906300.38725439	3787756.62562498	3436582.53090917	3360208.44462499	3817668.46278123	3674034.79104686	3610963.35369311	3736654.04765626	3309553.46578121	3455635.97671882	3914232.91846166
105	69.1866510680829	69.1785455968567	69.1947565393092	660.0875	659.982	660.193	2	2	980322.18139649	1165190.75973631	948875.259868281	1032000.93722229	1067265.9172522	835195.435430547	123662.597765625	132104.496933594	119556.936686385	163799.878306823	139465.108525268	149151.093493653
106	69.3024633515338	69.3024575622725	69.3024691407952	1303.965	1303.95	1303.98	2	2	128610.307412112	71752.1836376947	153257.873502603	108340.640416666	84688.6900347216	192010.576968751	172625.849812282	132760.367813584	170122.873391931	187273.600820312	159309.549419922	84828.7139892572
107	69.6156128921575	69.6156128921575	69.6156128921575	118.728	118.728	118.728	1	1	52198.9245644531	55056.5294280134	43026.3923086984	41051.9935222517	40980.3206720843	44672.6982032646	60499.2309896415	64758.6315652901	62853.9998265903	73599.2907858887	60142.8162239118	65921.7521282087
108	69.9143249036341	69.9142879173792	69.9143538543812	1303.6	1302.65	1304.41	12	12	1556834.46160331	1490617.69105078	1448267.27071875	1607277.2205895	1460111.77934375	1440592.84525	1545062.06876422	1573179.3607461	1354427.87650925	1469057.69377839	1501575.38232813	1367128.01679688
109	70.0306007165644	70.0306007165644	70.0306007165644	659.598	659.598	659.598	1	1	2068461.10673438	2588102.3069922	2035493.99999107	2272689.70680805	2119767.1710335	1726854.59829743	877639.927304691	936556.559069185	880816.697267857	943001.617761168	870267.752238843	845894.683549113
110	70.221183578375	70.2148481076828	70.2316027639723	660.524	660.175	660.89	5	5	1211198.4269043	1547817.89681694	1058480.34972088	1331994.78829346	1253502.69089649	913928.634312007	408004.688003907	310206.433083982	515664.784605471	393851.046374994	604021.951324214	469923.09626116
111	70.5519317907717	70.5519187374702	70.5651595143841	1303.55	1303.22	1303.64	4	4	862186.357421875	770219.868480467	872441.149392356	872556.532471596	835178.140921524	993116.049001758	1001590.20443142	914745.156710939	889617.863988285	991900.144980473	856322.467161476	737960.537597656
112	70.5899461272747	70.5662046659119	70.5954254663979	1303.11	1302.89	1303.59	8	8	862186.357421875	770219.868480467	887235.620336916	800228.931666661	790158.389583327	1034803.89438282	1020798.96108985	914745.156710939	898977.549587188	1017921.94072975	911716.141121096	737960.537597656
113	71.2334487592882	71.2331569223993	71.2343189312608	1303.53	1302.89	1303.95	12	12	347153.68425293	234335.967890625	451753.869036134	337806.970336472	308022.057780273	528241.883183595	519084.40801492	421364.152625001	462957.675908205	533172.654226734	446496.501597657	263539.600097656
114	71.3258752125072	71.3121199984412	71.3274633146202	661.43	661.083	662.909	5	5	350217.004481662	961325.172308936	186008.722667409	432369.050702471	627285.716936719	251615.340006592	22294.6165415038	72628.8378823853	29244.0087750242	27950.1043598633	36625.2689883425	91602.8328835446
115	71.3461744389634	71.3364179261525	71.3473599464978	661.101	659.982	662.483	3	3	338056.06742676	957589.771798817	198827.473506346	418986.028271486	622729.30907922	267796.152378905	18780.1141819762	76679.8953889152	28396.9890510865	24624.9974147136	36421.3619162292	94952.3876440422
116	71.5022439728984	71.4994339567388	71.5152118806996	118.599	117.938	119.116	12	12	222351.794940796	349619.349560486	158397.32261556	199724.161232788	203314.968695984	191326.732418823	248058.114896485	246596.707540039	225008.601155029	257334.681931885	223481.772475586	297595.754505208
117	71.8843097482049	71.8842807657872	71.886250902826	1303.22	1302.65	1304.41	12	12	2978279.31162109	3019756.22254687	2649547.23993054	3098724.81778411	2955290.45525	2780541.30859376	2927087.56314454	3106767.29268751	2521603.72474512	2760082.68442113	2916332.68519532	2732682.58691406
118	72.5354973220606	72.5292276461136	72.5383914016369	661.2655	660.505	662.909	8	8	4255991.19295675	9146754.39150951	3405535.24198608	5261176.48522043	6302091.70534337	2548716.61317358	21384.3572906798	114653.158964232	46046.3939406739	29888.7388289793	52656.2266019284	145410.067147247
119	72.5986391950332	72.5985994570029	72.5986465583398	1303.81	1303.16	1304.14	7	7	170284.594931644	96131.0164366311	237594.144419923	150966.237499999	138793.478506943	274373.327681641	261926.976450642	199441.586715821	231970.129844239	279155.357988278	221123.314159668	112089.231217447
120	73.2547579938347	73.2546960629159	73.2548036849425	1303.625	1302.89	1304.41	12	12	830653.226463055	780544.577214842	766811.409062502	878252.077986511	790228.648710942	763102.177798284	785942.017979411	825232.303035158	716918.189519534	789531.743142746	789544.262863283	779401.51789063
121	73.5322311112257	73.532203342756	73.5322654666983	2443.8	2443.53	2444.23	9	9	3140827.4728712	3289106.02264985	4452093.57421875	3632012.98062001	3743626.34034704	3769454.15039062	4069456.71656934	4277935.96550783	3664141.28508635	4146923.84902954	4140581.16385011	3230813.77945314
122	73.8044005602711	73.8016779598819	73.8074201155185	660.5435	660.193	661.083	6	6	1180411.69654389	1393185.21600511	1184597.09335123	1248274.2467392	1206174.31028473	964566.953479243	12576.6265828334	25788.5451230469	21093.4275366212	12473.6014677732	9622.94241064446	29998.0664161899
123	73.9387634458408	73.9387121307464	73.9503127833236	1303.625	1303.16	1304.14	12	12	673015.114248037	612110.049609374	653105.650865595	702193.809509948	638347.055143824	641254.626773439	679386.919037649	683771.002916017	598489.146990237	669212.236466612	655324.862207033	606938.110449219
124	74.0325988020553	74.0325988020553	74.0325988020553	2443.46	2443.46	2443.46	1	1	247754.299168525	223463.278507958	405506.846015621	275074.123169641	295022.991206739	372365.330218503	327474.252790176	310372.74106445	353378.144581482	344521.751024001	314004.762366057	276142.392753922
125	74.5309588740688	74.5299534431582	74.531581502584	2443.775	2443.29	2444.65	10	10	293506.596826182	346125.988361818	472077.252502441	435868.649384753	364702.052418812	395776.987609863	440559.387738719	462240.558708498	455456.500092776	469653.013883451	409857.090894776	320629.910143231
126	74.6700791760962	74.6700457977331	74.6710043354799	1303.57	1302.89	1303.98	11	11	218949.449365234	157757.346166448	286789.197958099	206087.209249824	188027.020313833	311242.354621095	301295.988484999	250109.365250977	277055.63373047	309379.574538575	262178.494322266	177212.643783737
127	75.2043853562162	75.2043853562162	75.2043853562162	147.505	147.505	147.505	1	1	6908.12273315429	269583.959557068	2618.78437255859	5963.08332505579	49203.915297991	8583.2211715088	3372.56760599191	16060.1040192522	4886.89814313615	4085.75261328125	8841.20994348142	66225.1555243443
128	75.220419156161	75.2064470263891	75.2254827133312	118.3805	117.801	119.116	12	12	1322866.61893929	2491549.61646954	688824.629483521	1215319.08368994	1308236.42389526	832459.013055176	1380417.05327344	1276297.65416233	1161836.64234259	1504067.31714111	1161443.09278809	2059755.29893706
129	75.2041812217517	75.2026407326178	75.2188400254068	662.1625	659.064	662.365	6	6	406177.03568115	1343323.94558854	260251.850383626	566907.696723446	977840.167521094	338594.471381639	44436.22223291	105763.383505554	38060.7377357175	30485.8670662232	64947.0949166122	123713.248805969
130	75.3686541693256	75.3685957797056	75.3687033783533	1303.53	1302.89	1303.95	12	12	1222746.55717773	1211903.10815625	1198580.0790705	1315278.04642401	1222293.76996484	1126775.86145313	1220580.24493254	1287585.38578516	1098533.04649219	1194912.40680041	1224404.25828906	1166829.63691406
131	76.076113690839	76.0760936228911	76.076143685723	171.011	170.358	171.756	12	12	2034201.76573678	2782224.49117656	1928295.2939351	2265709.14309254	2321463.21766827	1737686.47121394	2104312.60524107	2238109.08721875	2025916.32574219	2077614.18116629	2165187.65653683	2557882.55288462
132	76.2823079685641	76.2809284157365	76.2824396267337	661.2565	659.982	661.46	4	4	453528.734825954	898912.811894521	284206.759162737	527019.85847494	655159.035049701	270675.254166664	14562.4717091369	41567.5859062501	22846.5034681092	11669.179220581	26571.0177938232	62998.1589038081
133	76.5125699801001	76.502306809521	76.5142292951038	662.909	661.409	663.411	3	3	2173278.60976737	5510510.79632368	1674507.26444093	2634850.65632712	3143483.05483925	1178476.56809896	30278.4446126303	106677.580407923	39424.674340983	34134.8128072679	57736.3158190919	129202.252217254
134	76.5610920800782	76.5610920800782	76.5610920800782	147.505	147.505	147.505	1	1	2347.66501147461	138747.789045044	2321.11789097377	1836.685767613	19272.784327567	0	0	6942.27673493303	2375.48239501953	4280.64380957032	6352.4314962158	36684.2521418806
135	76.6207256833818	76.6191270979496	76.622462424891	1303.88	1303.49	1304.49	4	4	186460.804120203	264925.345640624	118712.370212891	206405.327471592	208992.025735086	95867.98206543	101328.589989258	161553.865382813	104704.43184375	108203.653070801	133870.493135742	230265.385375977
136	76.899920362622	76.8994506995573	76.8999385945935	1303.615	1302.89	1303.95	6	6	263069.412115891	252075.744299043	210100.163226995	258552.496944442	252284.258055554	202695.750878911	240969.082702417	260361.110026368	220120.460010877	240965.460336467	257134.557113282	263508.501489258
137	76.931236012497	76.9310623597523	76.9314911241338	661.101	660.89	661.46	5	5	3652088.48601345	5120361.41048319	3430164.0499583	3994510.62783776	4308607.84679496	2903325.85000524	44079.5876223447	63729.0314062501	44833.9969237061	38524.1179841916	41922.0580341794	70144.7513964838
138	77.0382448808431	77.0369353256227	77.0383102307319	742.395	742.074	743.392	3	3	55048.1448409426	52470.8833593746	43535.5388091127	48100.4488284301	40353.9079101565	61080.1945922846	131643.546371704	135725.692858644	140943.832080729	153191.110551487	153463.21552881	90603.3969648429
139	77.3497424396809	77.3478701930617	77.3539471337875	1303.22	1302.57	1304.49	3	3	152016.428024678	184811.475401367	131257.982794922	144150.401914062	161022.312151102	116170.311767578	129232.518234376	151311.520965821	128577.502854493	136818.247491211	143170.031811524	168333.426782227
140	77.389693110419	77.389693110419	77.389693110419	1303.61	1303.61	1303.61	1	1	145619.983881836	198706.668164063	131257.982794922	143027.502105469	147253.646044922	116170.311767578	129232.518234376	151311.520965821	128577.502854493	141535.388279029	143170.031811524	168333.426782227
141	77.4642719064155	77.4642719064155	77.4642719064155	118.355	118.355	118.355	1	1	154485.316108154	191380.712878052	102136.442180525	128402.370581752	132184.107199777	131572.605833496	195455.65747719	178375.900061384	180967.501727678	214141.587067592	173734.816892718	188878.303470006
142	77.4806109256106	77.4765802026487	77.4862483839925	118.728	117.938	119.116	11	11	157943.629004177	191380.712878052	104870.868201538	132478.708157227	138175.297494466	134057.888328552	195198.321948914	187211.622867025	183570.545992065	220892.109352295	179636.10458374	195255.467256727
143	77.7034650295018	77.7034650295018	77.7034650295018	147.505	147.505	147.505	1	1	5483.32793798827	107434.168267456	0	2229.56849121093	23338.5026057478	2253.49835412598	4033.71900976563	13423.5635767299	2383.90038539341	7673.86218066407	5303.97980574543	36995.5220348772
144	77.8768871296986	77.8632500101435	77.8828528227918	661.101	660.89	661.46	3	3	426244.739791992	533638.574860484	473609.494364377	456314.748696427	468660.661753911	420752.420985166	10704.0023005718	9166.07749720979	6160.98647154013	10048.1783045043	7263.99450292963	6760.99360602673
145	77.8985147096032	77.8985147096032	77.8985147096032	1303.59	1303.59	1303.59	1	1	88827.2653450539	74906.0102673325	100227.914903428	79516.0423958327	88733.5556249993	123282.608127173	116424.779789496	99540.2294791659	111251.403760308	124230.747117188	90613.6394270852	97078.5842160365
146	77.9067409646599	77.9067409646599	77.9067409646599	661.43	661.43	661.43	1	1	437289.796478759	565664.373110489	493022.472675079	468706.96629883	528305.155451735	422419.040818358	55768.4230806354	41399.5533743721	56736.2000265063	54719.9977734379	43915.8142890627	43131.8740580353
147	77.942715408423	77.9358470997551	77.9495837170908	661.246	661.083	661.409	2	2	432959.619112169	571385.71673248	480490.648906899	469891.74836607	530136.67402966	422419.040818358	55768.4230806354	41399.5533743721	56736.2000265063	43555.4927841797	43427.4945351559	43131.8740580353
148	77.9991033210757	77.9990805957038	77.9991268286938	2448.4	2447.19	2449.32	11	11	706510.373214273	786711.370493158	463292.648964838	505379.717226556	992506.925312491	466968.091767568	542781.54142359	514489.501347657	571077.403636377	493520.76489584	503039.256542967	517245.577162107
149	78.0678323796805	78.0678323796805	78.0678323796805	1303.64	1303.64	1303.64	1	1	156976.025146485	148957.590748047	159132.677337891	173783.208457031	153715.117919922	143041.837896485	136376.066756836	153137.972114258	147614.411409669	148889.712762693	157679.223152344	166731.526722302
150	78.3428812963644	78.3370948972391	78.3486676954897	119.058	118.838	119.278	2	2	96911.8985851005	208384.246212891	49877.0404923096	79343.7308903461	98093.5537514649	65828.5696316964	110999.105496059	111806.798930176	93707.0030805359	121900.644037737	92767.3661975446	165207.766146376
151	78.3537108321715	78.3533219445586	78.3540997197844	1303.025	1302.89	1303.16	2	2	172889.84736111	154681.706895615	203562.703170577	164533.717559139	165581.973587242	204233.894583332	237839.19405713	201848.833333332	218259.863497559	208217.645212673	195880.915659721	147545.555238714
152	78.570119261536	78.569075309802	78.5706219190688	660.563	660.193	660.89	3	3	460819.218361209	316255.963731302	525013.221798389	411470.762609374	387620.799582273	505132.854697263	3047.6832536926	10325.5342539063	7655.00740301515	3103.18786474604	5059.48087353512	12852.4880639647
153	78.6470749419951	78.6454622702614	78.6471208249814	1303.965	1303.49	1304.49	8	8	247045.726030714	196186.96690104	242457.24422461	251180.380537111	233555.259110885	229154.771386719	233291.64207422	265006.443714485	213456.778309571	252901.955719102	243942.015357422	206114.383528644
154	78.6990656606927	78.685652290635	78.7035354117282	118.499	117.938	119.027	7	7	121226.792894531	175660.860110779	83061.1144969483	114185.241398926	113516.044491577	104799.576336609	140095.070850403	124298.454911024	120153.528964477	147447.458837891	121714.520965576	137610.459340681
155	78.7408296950724	78.7408296950724	78.7408296950724	117.997	117.997	117.997	1	1	127288.325087457	175660.860110779	83061.1144969483	114185.241398926	113516.044491577	104257.077866058	140095.070850403	124405.608751465	120153.528964477	147447.458837891	121763.336949921	140696.328504517
156	78.7692636541674	78.756979604411	78.7815477039238	118.5525	118.406	118.699	2	2	121226.792894531	172832.287162667	82740.9292916435	114185.241398926	113516.044491577	104398.167211879	140279.76218743	123897.287823661	117520.636108259	147656.012527902	121305.396525356	137610.459340681
157	78.9362028895353	78.9359599493794	78.9364458296913	1303.625	1303.61	1303.64	2	2	154605.70165625	440571.896164775	83840.2075419924	196868.528226563	206907.705419922	46522.8085810548	46325.0718500978	116860.792489746	68526.6456840823	49807.4091640616	92830.3054135744	312243.931576706
158	79.4069128334412	79.4021902786646	79.4254967432626	661.4195	659.064	663.411	8	8	328875.612129557	977209.618308984	189781.536423067	419427.466440753	620124.693754688	272339.698514842	26672.1860422363	75115.4333407587	25659.5415024412	22381.998710449	32450.1575477972	92240.3074203793
159	80.1589808592475	80.1589167685528	80.1590159807767	1303.625	1302.89	1304.41	12	12	762998.150166892	1104894.96816797	512771.953117189	879225.278394892	856524.33276634	430815.082528403	495945.797620744	712336.998615047	444488.423339848	460473.2532191	584537.746000001	914452.235839844
160	80.760012119122	80.7599596525353	80.7613735943417	1303.64	1302.89	1303.95	5	5	147949.510553389	136526.853408202	114950.957622612	150903.137847221	148443.208784721	109609.50730252	122779.0808125	151555.87890625	119533.236534668	115614.016272244	141803.888798386	147130.116119497
161	80.8258509825082	80.8195923230697	80.8263553749588	660.823	659.982	663.411	8	8	1103015.878921	1816508.87137293	756952.539282925	1245336.3878921	1481946.4011771	701454.005005551	14604.0673343505	75386.4977212519	29356.5135426636	18337.722842224	32113.8679283445	72844.1961689451
162	80.8684398922838	80.8642817146865	80.8856398421485	118.193	117.811	118.728	7	7	105878.875470703	185982.819766419	66616.3979753418	97448.1411203614	103516.34818634	91638.715021624	112673.424260742	92010.0713096789	106075.225242142	119671.715292426	83720.7076325379	144248.853239583
163	81.5210236038685	81.5210124095077	81.5210288157306	2444.62	2444.23	2444.77	4	4	20194728.5001569	21082544.0946876	29328600.022672	23479136.3207804	23903349.2257506	23510398.7249999	26784888.2664056	27502871.3408308	24822516.5993751	25363468.0574999	26173095.9015626	22144426.8924513
164	81.7740066607726	81.7739450366244	81.7930136471838	1303.88	1303.16	1304.49	10	10	390261.490743957	560691.092302733	267667.10617898	445754.414673298	431421.965607247	222544.187154298	267715.672405598	359228.290807289	236221.843892048	245331.321035157	318790.119310707	486965.136946026
165	81.802264499104	81.8009901473454	81.8035388508625	1303.325	1303.06	1303.59	2	2	368095.406933594	560691.092302733	256799.245050782	416168.51940625	410121.139697266	237742.444069599	246011.712483399	333013.992314454	231293.208785157	261115.360438562	293099.27194336	458556.614794922
166	82.0217799898616	82.0213863707891	82.0221145424063	2444.05	2443.53	2444.67	7	7	1066317.97169437	1157509.8078292	1653209.64111328	1267019.14127438	1305592.44710374	1379076.80053711	1579371.78995661	1397693.79721544	1347165.58801437	1462240.64208984	1423982.51883374	1143673.88625489
167	82.3619328242053	82.3541659403053	82.3655892138935	660.5435	660.193	660.89	4	4	563490.966130069	698506.657573652	584863.506283523	616104.717281256	641785.802423336	490503.452248167	10620.3970380553	16328.2859492188	6141.99593078614	6952.76349609364	7085.63251025385	6960.63903808588
168	82.3908168168991	82.3900711223705	82.3915625114277	661.246	661.083	661.409	2	2	563490.966130069	700535.646160153	576470.250899413	617453.891894533	646266.910056863	490503.452248167	10620.3970380553	16328.2859492188	6141.99593078614	6952.76349609364	7088.48043328856	6960.63903808588
169	82.537498448297	82.537498448297	82.537498448297	2443.71	2443.71	2443.71	1	1	1180132.22097904	1334906.99594406	1342618.22753906	1293340.0097546	1224538.83295895	1257413.90670776	1295667.18804692	1328171.40884399	1241692.00195312	1318645.40771484	1293244.2565625	1267697.47302734
170	82.6403750756217	82.6381505556228	82.6411737794461	1303.53	1302.73	1303.98	12	12	794202.575488281	724121.842289061	805080.458269716	828152.250930403	771033.596156249	783222.160894534	837947.032558602	832618.670025392	735634.568039065	814764.972393456	799822.76923047	710072.112792969
171	82.7137798713014	82.710027839308	82.7256090855594	118.7335	118.499	118.838	4	4	63428.814149414	67256.0964927455	55805.489428711	56935.5112590682	55487.884754569	61320.5983932757	115730.791051605	105427.097000558	104084.147519531	113552.369780518	95064.6813620256	108897.190312378
172	82.8776412166995	82.8772159649242	82.8780664684748	119.0715	119.027	119.116	2	2	63739.8445471801	69739.7980223214	55681.5699567523	61303.7385661621	57825.118369629	64531.2715890503	105977.469422638	108854.004357368	101600.741363002	108128.971892822	96891.3372912597	101003.313198853
173	83.2850901046049	83.2850901046049	83.2850901046049	661.101	661.101	661.101	1	1	124232.778063617	196702.797458145	151143.944311767	155175.433063616	177052.63321931	107855.242425223	9373.20542114245	15870.7817138671	4908.68276060264	11112.7154182739	6583.38216430659	14274.2054296874
174	83.3739708109509	83.3625084864898	83.3896086760708	660.89	660.505	661.083	3	3	359225.279671022	791987.353370222	291866.945213011	447359.045089723	525687.264162765	196591.868999998	93137.7436144402	108891.217076172	103387.445860474	108233.852695312	95724.4602669065	95720.0937890617
175	83.4137875797376	83.4130341576511	83.4145410018241	660.992	660.524	661.46	2	2	371735.048936957	779556.03798193	298590.003031858	455180.977537113	512681.341483274	235982.92029785	93137.7436144402	108891.217076172	103387.445860474	94486.8348466791	94402.0078353265	95720.0937890617
176	83.5173996933616	83.5162091506475	83.5200356407699	2443.8	2443.58	2444.23	9	9	255845.881955575	302261.325319021	340379.232330322	280001.926303092	295760.943188467	309602.878417969	416947.012841787	337232.087922357	305413.238525391	317806.689147949	374229.64841797	298139.853444826
177	83.7521836547649	83.7484055665542	83.7559617429756	118.5875	118.307	118.868	2	2	82857.6250554198	107354.204305804	102593.434779846	74019.3367968749	78821.30630399	95612.7575393677	140048.473411272	130819.479635882	137403.834220145	138000.603375628	140268.140642404	130541.66697168
178	83.8254757603154	83.8254757603154	83.8254757603154	118.355	118.355	118.355	1	1	80668.7997663573	113872.7229021	102197.956099156	74876.7430684988	77473.6121833147	91306.2043030832	138227.026717913	127525.299891183	133501.122316685	124447.706893694	132391.337629743	135383.629151855
179	84.0093381708455	84.0093381708455	84.0093381708455	660.193	660.193	660.193	1	1	263792.245798341	588077.496581048	298681.109896699	321408.864237977	413628.696330076	232186.583374694	77459.1168241572	117896.088216797	84090.0670944215	92440.8318749459	88693.092083679	120048.118637694
180	84.1664650502963	84.1623326837405	84.1787200507157	118.838	118.728	119.116	5	5	81860.6191142577	82340.3059274554	65701.6641775949	68859.9926464845	73062.3636805246	81073.2690847518	181829.597004028	159109.197906901	169442.977130859	210276.354331787	156278.874699097	146772.74694104
181	84.2028448533163	84.2028448533163	84.2028448533163	118.499	118.499	118.499	1	1	81860.6191142577	82340.3059274554	65701.6641775949	69166.6951171874	73062.3636805246	81073.2690847518	182069.308160017	158595.680876116	172369.781395691	210573.774917829	156275.879990374	146913.619927316
182	84.2702459686067	84.2701637238015	84.2703049162969	1303.6	1302.65	1304.41	12	12	1416915.720783	1982883.61272656	1021095.54897906	1623652.20608666	1579962.98110086	860579.824545442	989551.404950294	1285188.12042969	880563.492396137	904456.409680387	1123361.8979375	1608730.26630859
183	84.3351568848073	84.3351568848073	84.3351568848073	660.89	660.89	660.89	1	1	227649.665764161	321925.739022457	200136.804112792	252822.773236085	251361.573551217	213528.716180553	12689.5560287814	12290.1024238282	20018.1253007813	0	0	10538.0048251682
184	84.3883430981754	84.3883430981754	84.3883430981754	660.563	660.563	660.563	1	1	227649.665764161	318002.398193913	200232.145489397	248978.288702147	250961.2331183	210512.45233259	5762.05876538087	12303.2892290038	16748.9784208636	0	0	3982.5209751674
185	84.4198439944071	84.4153779384265	84.4203392719756	661.083	660.505	661.43	3	3	222510.773845216	328349.956621147	179640.984558776	256554.430400392	260480.388577042	151145.045603393	9696.34512387078	17289.8610214844	6422.82785238649	3417.95517639158	7957.3251625976	8124.99676757806
186	84.6220120967416	84.6220120967416	84.6220120967416	147.505	147.505	147.505	1	1	8234.30017626952	191178.766769898	2026.66022722517	8533.34719363838	32582.0327954799	0	11389.1080995745	10777.5337081473	6970.91651960099	7162.75134472657	12450.6731623128	56785.072012207
187	85.1690690487974	85.1602644850225	85.1733304392127	118.699	117.938	119.116	11	11	162513.08822998	220591.40505306	108123.339958845	137661.417427612	147374.738651733	127438.011439331	183317.445161011	176082.907173937	182620.460660797	208553.224676649	160746.571455078	208277.41098761
188	85.1762053823887	85.1762053823887	85.1762053823887	118.307	118.307	118.307	1	1	161948.957349609	217359.688008336	110658.579958557	137491.368427734	143606.92610784	126949.891330288	183559.11778976	172500.355398995	182917.041397077	205854.562137347	160206.246845145	204201.69749993
189	85.2390995504939	85.2368916212646	85.2413074797232	660.2435	659.982	660.505	2	2	329520.468987429	476519.438430659	261721.561333077	366555.221252443	384993.12006361	200236.01947222	2944.63205733817	6499.22395410158	7700.78252950618	12885.5261862487	7370.97448937987	8992.65709036689
190	85.3903871521835	85.3898566649792	85.3908138857946	660.823	660.524	661.101	4	4	495834.571990359	452949.948453119	589630.386456375	501381.080871584	457239.057894529	555029.180862725	0	0	0	0	0	11853.2435763114
191	85.4959508589718	85.4958865688991	85.4959834621306	1303.355	1302.65	1303.95	12	12	729988.69699707	555204.430968749	822741.544269533	716556.893879621	666925.230175781	928294.796531253	902813.699525393	822141.067871095	800309.51895833	916526.128412631	834689.252871095	589824.600537109
192	86.010268304959	86.0095979664489	86.0129844406656	660.5435	660.193	661.083	6	6	982162.845327154	1062231.35749511	987643.203891267	996775.044889835	1046726.39501666	873169.283083004	61422.5179291993	105349.023199219	84466.1971144675	87145.4621591783	54544.3922622066	92736.1201175361
193	86.1773124522243	86.1773124522243	86.1773124522243	118.838	118.838	118.838	1	1	76304.6913500976	122790.766867432	36049.3634715576	74929.3283691407	77046.7271264648	39492.507881836	76892.2171176148	83439.5462189941	72706.4689353637	70185.6667344971	83035.2604479676	148401.910712674
194	86.6071126600071	86.6064301062723	86.6087805425861	1303.22	1302.89	1303.81	9	9	693878.177539063	503120.860794266	818163.930276369	691553.117514209	616777.313749995	910486.038789065	913798.373538716	792096.462421877	784494.20129557	904182.74506641	823819.150375002	571399.016064453
195	86.739512861864	86.739512861864	86.739512861864	661.101	661.101	661.101	1	1	253133.488908484	464229.3188337	231801.889990477	258131.134718749	356719.240330361	193050.02829799	7403.71124445442	8850.66502336772	14282.6811009346	10352.8955861205	4017.75311718747	15780.9203381695
196	86.840369844312	86.82547594885	86.8405786098069	118.599	117.938	119.116	12	12	1117296.01837706	1726043.4148822	684642.801113892	998821.997976563	1028940.41995697	851249.599978028	1774791.88706787	1764810.95647434	1687156.72283056	2047109.36302612	1573667.55551758	2260346.65577783
197	86.9305334638156	86.9303438841938	86.9429330860199	1303.61	1303.22	1303.64	3	3	640288.540507826	632787.449080077	592341.650998261	632452.220833329	635145.863304687	596531.103016506	632429.36582031	653249.39694444	567423.741002602	623548.184484377	611222.239811211	602233.181054687
198	87.2640856653586	87.2613512942957	87.2674390647034	660.524	660.175	660.89	5	5	380785.655056765	524331.22874682	342564.610440429	431674.179208337	469550.378408424	302127.099685179	3898.41168477958	15677.4860039063	6035.63933935548	6580.96947265615	10677.0606621093	8836.2600526646
199	87.2758559538621	87.275796183407	87.2758870776964	1303.49	1302.89	1303.95	9	9	701025.246948242	496363.894884978	900706.574693723	717993.368338073	614452.874027773	976005.505320315	967800.094011018	810751.415525392	883458.183609378	986388.498993241	838838.970734377	544143.406884766
200	87.5064794865778	87.5064521330135	87.5079186895636	118.881	118.499	119.331	8	8	138096.950460503	242171.183496094	78348.1264644776	129717.301320855	150378.834861382	84333.8858198941	155015.241199219	176701.029854601	137432.213786316	160279.364796997	156388.885482178	308403.919301215
201	87.6122398638367	87.6122398638367	87.6122398638367	147.505	147.505	147.505	1	1	4264.95606054687	192468.752125488	0	4828.73493470981	35470.3564679129	0	3645.73318837193	15965.9628950893	0	4301.80814648438	7131.31954728188	57506.6860649414
202	87.6859262217933	87.6799879951297	87.691864448457	118.5415	118.355	118.728	2	2	128284.191748657	245301.241398492	72017.123651995	125554.412196045	133311.620583357	73058.9653881836	132092.042634033	157615.5496875	120419.172077846	130765.317946899	137786.441040458	281634.447970581
203	87.8637958618007	87.8637863693311	87.8637990253621	1303.64	1303.61	1304.15	3	3	595421.598958346	405159.524771484	718061.203428815	556919.451111107	529217.62043457	817707.375781268	813999.961019962	654721.09444444	731821.804494354	830401.507712672	689211.506855483	463772.863232422
204	87.9488320892524	87.9474964895483	87.9497361949398	660.563	660.193	661.083	5	5	448190.152923281	310234.629405967	538088.674625266	424974.983763124	400952.11262305	506786.84624542	23118.9205473633	14051.7134863282	27907.7152142945	7971.33997802722	24805.1309260252	28187.4315314592
205	88.0761799827956	88.0761563733575	88.0761956624117	170.721	170.075	171.309	4	4	10399902.859942	9817284.87419232	10025066.2060769	10178766.5143125	10411142.2182321	9830478.80228366	10294389.3423894	10006083.045	10458189.6658462	10202815.3922837	9442317.73847918	10588316.5142277
206	88.2850459166841	88.2850459166841	88.2850459166841	661.409	661.409	661.409	1	1	201912.666757814	460852.38133637	146423.740928344	251696.615029908	314562.300802183	139042.627113921	0	19140.1081054688	16744.106986084	0	7359.39143347163	36756.7687207028
207	88.2869077744813	88.2869077744813	88.2869077744813	147.505	147.505	147.505	1	1	0	102417.912900879	0	3622.10897572544	21534.9620206473	0	2902.25835480608	8205.69737779017	0	2503.25169042969	3176.59381168619	32815.1457258649
208	88.4220008344077	88.421270784454	88.4231508251041	1303.22	1302.89	1303.95	7	7	669484.852669285	462567.640512149	857524.197851565	624364.46944444	579643.154999996	962671.209976565	953107.605799015	788535.391414064	847288.9864043	984001.175275202	812461.584898439	503338.775696611
209	88.5094665173047	88.5094435395675	88.5094905732021	2447.45	2446.37	2448.39	12	12	1584339.35704542	1688366.98875	1695430.6036364	1784452.19090821	2003916.2119791	1484183.82749218	1735505.68525573	1629679.94427554	1624311.24070313	1627536.0520312	1649469.00128907	3319201.41596469
210	88.7060732821252	88.7060557957648	88.7061362546789	1303.61	1303.22	1304.41	5	5	750292.194215187	1103563.30007812	507766.66182422	874894.082436085	855548.515424365	415524.867492189	473390.596617189	664637.481523439	447779.871128908	455064.517031252	586087.394496095	916699.884667969
211	88.7215334211123	88.7195100539796	88.7409522228083	118.346	117.938	118.838	8	8	133399.723434245	167075.794440674	86066.2877171108	122376.518156128	112719.353307495	103567.781821533	146052.971854523	140769.011243761	138477.199151153	165060.447106445	135924.517198486	153755.770766358
212	88.7475620608704	88.7475620608704	88.7475620608704	118.355	118.355	118.355	1	1	129968.6114375	179232.500222928	86122.346218689	122376.518156128	118109.450258789	103031.659776001	146052.971854523	140250.124281983	136511.207477356	165060.447106445	133106.541516724	153755.770766358
213	88.9574414047085	88.9574414047085	88.9574414047085	660.505	660.505	660.505	1	1	409741.053764999	452075.734440669	455955.081331612	448252.438967634	391553.843765619	455719.833877234	27099.3721232562	24265.9375612791	31159.5302216101	30036.0916743159	35219.0584819333	78009.8524312917
214	88.9986245341215	88.994243387287	89.0112604798788	660.524	660.175	660.89	5	5	415054.69599396	452075.734440669	458843.86169769	459546.138363649	396783.568540101	470299.051135412	27099.3721232562	24265.9375612791	31159.5302216101	36088.2150986021	43525.244632141	78009.8524312917
215	89.413127561795	89.3977645144624	89.4204486941374	1303.88	1303.49	1304.5	12	12	251277.006716971	204602.838495117	309942.930679688	256890.693107246	227317.798352051	347883.987007814	322709.522783204	288318.275994314	308264.140626772	364354.078221764	288970.950550429	230991.406494141
216	89.5071626426693	89.5071366552452	89.5071902118632	2447.16	2446.26	2447.76	12	12	34586145.7427086	36432335.6849995	32903489.2812498	36047168.5769794	35489968.9804538	30289242.5399991	31839168.0607499	31565315.0081812	32306650.9687501	29965675.0242498	31966059.8587501	41102103.592309
217	89.9040514130981	89.8914384223584	89.9085510028921	660.5145	659.982	661.083	6	6	273346.767476808	244500.005993405	295650.677530162	285800.052438355	267054.013168839	267896.886069442	3172.1929967913	16987.3865195313	9174.1377898996	7359.71796777332	5311.60378124999	8444.04941789898
218	90.0302491140515	90.0301952816253	90.0302891919811	1303.22	1302.65	1303.95	12	12	2296668.46962891	1943795.69451562	2499087.30649805	2303156.90678979	2200892.77102344	2716153.01076395	2835802.60312501	2536113.831875	2470165.79825489	2725821.11425423	2561071.49228125	1879030.39150391
219	90.7090071039016	90.7090071039016	90.7090071039016	661.083	661.083	661.083	1	1	709913.347175297	433475.484064204	960236.127826166	643207.776202395	511185.707412331	1001981.421	3893.23515673828	4767.99550000001	15084.7161948853	0	2675.64271774291	15771.3130416434
220	90.7288824137804	90.7212313799192	90.7384430268278	660.5435	660.193	660.89	4	4	709913.347175297	433475.484064204	960236.127826166	643207.776202395	510371.548332581	1019027.74486804	3893.23515673828	4773.11137499996	15104.6454540319	0	2675.64271774291	15771.3130416434
221	90.8865775609301	90.8865775609301	90.8865775609301	661.409	661.409	661.409	1	1	242694.292124025	457166.385283174	232451.825000304	281064.032685853	326556.21690161	182352.182380004	12382.2930550841	12977.0778945313	0	6140.24273651119	5378.06645947262	24486.4965307615
222	90.9771033242239	90.9770680261233	90.9771974541145	2441.35	2440.93	2441.91	12	12	24705870.7712496	24012929.9538887	23015847.9035152	25034144.3531246	25145854.5656253	22963193.9790042	23995234.3712113	25074805.4997915	25846543.7812496	22067283.7456942	24906866.8576386	25836287.1547269
223	91.231994008284	91.2305008251464	91.2349774206067	1303.22	1302.73	1303.81	12	12	836216.636450195	625696.893070311	976029.096465822	773870.066183593	756807.743914062	1131592.05810938	1093534.8252793	943963.505900393	961724.457973086	1117553.45934375	989108.086687502	669899.292333984
224	91.2692879749418	91.2534260551858	91.2731978094526	118.6135	117.938	119.116	10	10	104914.350878906	137657.360185364	71352.4914481202	91831.9412060547	97112.414163208	99606.8565051881	191154.153025208	175799.603055556	179783.655759872	209457.189972778	154198.785629883	189960.962560981
225	91.452991650432	91.4443985798253	91.4581707284368	660.3585	659.982	661.083	4	4	268099.68289673	292933.838941647	283365.414942814	281554.257000733	299203.171226131	268007.512374997	6028.88038491817	26899.8638798829	18895.6487257691	16947.9872349242	23610.4021983947	35290.1675756833
226	91.4637932571425	91.4637932571425	91.4637932571425	660.563	660.563	660.563	1	1	268511.367264406	212263.660673546	274472.754793945	270332.023228514	269813.342943076	240642.671511161	6044.00656672015	0	13412.0220868444	12472.4937109373	16953.5322941893	7106.15717564173
227	91.5945357253501	91.5945357253501	91.5945357253501	660.505	660.505	660.505	1	1	100815.226756418	90731.858064208	132326.643609305	93193.2231163504	87019.443863838	159390.180636161	0	3802.07636352536	6555.87321637838	0	2517.31258520506	0
228	91.9543646019943	91.9542990509442	91.9543911546491	1303.405	1302.65	1304.41	12	12	1364776.86733398	1082161.7198789	1619719.70156695	1348012.34614703	1224170.28907031	1805404.02474219	1774918.99333204	1522815.73955469	1522907.05345899	1727100.86731532	1554685.98492188	1061075.81054688
229	91.9827547471893	91.9827547471893	91.9827547471893	2441.88	2441.88	2441.88	1	1	103536.950086668	108871.769657137	112910.182524412	62696.6105108634	81866.637020875	105014.282425691	117274.934282229	81271.1682861289	140437.365540367	74877.289541627	86936.1718853747	91925.6403038189
230	92.5326503279049	92.5238540557606	92.5354984804638	660.349	659.982	660.563	6	6	278279.644479601	372091.51969401	223281.674845092	309094.909027101	308960.990652563	194223.748664855	20578.459084089	17408.2360854491	19978.6471999513	17261.427678955	12339.4137001648	2698.19456481935
231	92.5903326253662	92.590258215615	92.5903719243672	1303.6	1302.89	1304.41	12	12	1182315.48918457	872475.313869139	1420500.28270313	1164557.01167259	1067432.84233398	1606966.85926563	1624940.27974966	1365067.20306836	1368052.08505665	1565034.37338244	1396588.46610157	919255.538623047
232	93.1946766980334	93.1939207417537	93.2111621908632	1303.06	1302.89	1303.59	7	7	474985.822135427	719077.925750862	572444.607395247	533608.667222218	524048.467222218	645607.356359377	633963.629563216	512607.088677735	557837.356441408	657660.093824566	540929.924272897	612358.529150391
233	93.2737329429903	93.2512855835056	93.2753289357267	1303.64	1303.57	1304.41	5	5	510768.783081491	750701.260652342	319827.55041797	586915.919701708	560783.366067119	254448.995019532	280837.982859376	437665.11501172	278608.144722657	283093.76729297	380676.607238282	642247.690156254
234	93.5353070580478	93.5353070580478	93.5353070580478	661.101	661.101	661.101	1	1	135480.086000062	238678.953164548	145701.928835448	160375.691574097	194811.663917907	127601.18077478	5549.81013024898	24119.2721425782	10271.0246264649	8823.81367613391	15803.9460617065	22502.2702368162
235	93.57151468525	93.5665543668915	93.5764750036085	660.8035	660.524	661.083	2	2	132031.080931363	238175.607719305	140721.909512137	164216.691000978	194811.663917907	127601.18077478	5549.81013024898	21319.5827322823	10271.0246264649	3642.68231195066	11979.9728393554	22502.2702368162
236	93.6128482904434	93.6128482904434	93.6128482904434	660.505	660.505	660.505	1	1	125180.091600037	258800.370293944	106244.029000366	161742.302609253	186260.588621947	80155.9069760738	0	8992.06706250002	7445.85258526613	6623.75365301509	0	25347.9987158201
237	93.6784347630681	93.6690876749745	93.6878596345078	118.1345	117.811	118.728	4	4	82571.6676166991	133578.292025879	54878.1233483887	79715.7224479981	88473.6648660278	76518.488400879	89827.0061923829	68563.2647230225	78516.2499031981	97411.6436430665	65149.1807307128	120073.162839193
238	93.8123226966765	93.809782212452	93.814863180901	660.7265	660.563	660.89	2	2	159893.341766663	107780.443515135	137528.010180106	139463.51222229	123711.414066962	135937.806569443	0	3176.88082226563	2960.05218394254	0	3673.80684045409	3925.30704136439
239	93.8430352806479	93.8427865922571	93.8438685306245	1303.81	1303.59	1303.98	3	3	361029.161875007	219525.15393229	451772.607834199	325914.972499998	301160.943055553	559706.50898047	523861.737569442	423600.288131509	491140.855130861	587308.570329361	450778.010160157	263828.868209634
240	94.0454603055737	94.044495857464	94.0457275090541	2443.725	2443.12	2444.23	12	12	529762.78925905	505498.723754883	713351.478881836	631073.267636721	545644.599992659	514232.433621822	700149.056544822	788245.847167969	560930.821609497	656364.960424781	578123.80224121	522408.33314453
241	94.2747751844777	94.2723956795904	94.2748511159913	1304.08	1303.61	1304.49	9	9	317096.085617893	181947.775674717	394649.125371095	289987.460569071	243783.070703125	468418.231921876	451450.464462892	367344.01605557	405777.007757814	459716.62938368	386338.890416374	226967.857414774
242	94.4472661894269	94.4470185611679	94.4473721611211	660.349	659.982	660.563	6	6	1589392.32075074	1623289.55237547	1568278.20978588	1612120.28007203	1613822.17190626	1393961.83861804	10429.0385869838	21252.699486328	10531.6651255581	17571.523281738	20659.9434365844	16697.2265140206
243	94.9350524358652	94.9349851985659	94.9350693220963	1303.19	1302.65	1303.81	12	12	2725625.48007812	2286229.7371289	2907546.19931446	2652197.86546877	2551605.07055468	3253656.47170146	3405808.87134767	2989571.35069532	2858103.45900879	3163994.68513846	3004513.75442969	2188493.75927734
244	95.3878596567556	95.3640886331134	95.3905897959979	661.101	660.89	661.43	5	5	404849.653592532	500930.574681096	421943.80172504	448722.318492843	447944.903522947	424483.785157102	12854.777728424	27125.4226699219	8285.10624865724	2816.76555426024	16043.3673325194	14637.8707763671
245	95.3921449837578	95.3921449837578	95.3921449837578	661.46	661.46	661.46	1	1	414253.485989582	500056.363559202	418172.670002195	447322.817964285	447944.903522947	378399.765955076	15618.5325354918	32987.4057314454	12608.5708630371	2816.76555426024	9781.10158459466	14637.8707763671
246	95.6022288088914	95.6021654518851	95.6022731040238	1303.98	1303.64	1304.5	9	9	289633.385703131	165471.084342446	395823.261757814	299373.51907937	246957.071801758	470295.539171876	445889.855009767	378067.61720969	398458.220097658	474705.672092502	386825.340700465	220104.778689632
247	95.9477252255082	95.9477252255082	95.9477252255082	147.505	147.505	147.505	1	1	26820.6824428711	132612.970240173	23446.3147912598	20669.4760751255	33120.1205984933	18639.8850565186	20830.1732745536	26004.4853404018	22148.8137105887	14021.6405634766	24742.6923573404	53788.710191476
248	96.2359754004439	96.2333601783933	96.2397311917837	1303.19	1302.65	1303.81	12	12	492700.38190918	364428.076297851	602783.011492189	469909.838224609	450408.044916015	670852.541601577	678569.427207033	581428.798970704	604179.448353518	684053.405402346	596393.522359376	398222.21340332
249	96.3323350943088	96.3300804870003	96.3336393267879	660.349	659.982	660.563	6	6	1561273.76519532	1126529.1759973	2068668.66503759	1544042.9968628	1290289.01182764	1988774.29943383	7565.10596379744	18248.9333203124	10468.8960636161	5163.95739257804	9674.59672516746	12199.6831094796
250	96.859457909149	96.8465978176717	96.8733541365421	118.4525	117.938	119.116	12	12	548034.505284423	732926.956197808	350034.392352051	493975.130489014	523151.261729736	371580.783112305	668255.317900147	730274.400834419	663783.004930785	709737.611682373	694652.045581055	986409.635706597
251	96.9429447483768	96.9429304144387	96.943018209031	1303.53	1303.22	1303.64	4	4	344132.065442999	285072.697555663	336198.924566407	348720.805632104	313934.213452148	331039.909582032	339333.070910158	346119.10325586	326340.336832033	343432.779190431	344604.525154298	301692.290112305
252	97.0194041414254	97.0193633805286	97.0194783087673	1303.22	1302.89	1303.95	7	7	688698.932421889	500511.231597218	883653.668186265	667584.132222217	613080.204027773	989419.625695315	977560.816241132	816780.876970705	854577.848759769	971126.839204534	841309.333363283	516588.657721351
253	97.0364371067743	97.0363729836081	97.0364885701585	2444.295	2443.74	2444.72	6	6	469259.686084	744504.482180179	465572.059118302	687175.727894934	728699.332508504	356891.005260881	428154.779676338	600920.350737918	450897.287216799	415443.530332029	574499.53753296	658254.951053607
254	97.2511085007285	97.248838418347	97.2571702412882	660.5435	660.193	660.89	4	4	124492.281560059	76290.4438482133	148890.487498046	116560.007743836	93472.7352287932	155516.215273681	6957.25505671039	7777.86856640627	6823.17204010885	0	0	6884.4953892299
255	97.2683523598032	97.2683523598032	97.2683523598032	660.505	660.505	660.505	1	1	124652.415853237	76451.6713046866	146753.790863002	114980.627992466	93472.7352287932	152960.477370536	6957.25505671039	3135.21666357419	6823.17204010885	0	0	6884.4953892299
256	97.3028580772712	97.3028580772712	97.3028580772712	661.083	661.083	661.083	1	1	76351.1014966524	93670.2530795189	86652.6147845981	89686.8296216515	97025.2383749995	99157.7487200527	3010.183748291	9604.64297398155	3087.3979768415	0	3581.76604394528	12196.5710415039
257	97.7087367367257	97.7086928837557	97.7088044387094	1303.625	1303.16	1304.15	12	12	626931.151483478	414763.23843457	775042.67571094	598650.78184837	540616.882324219	852042.88624219	858055.007242551	713487.921732423	759442.639294925	876983.266917603	738873.248419923	466512.672583008
258	98.3556124028383	98.346286947864	98.3649378578126	660.3495	660.175	660.524	2	2	146166.88791776	224159.62022391	142690.814090122	170411.528300477	152898.716304566	122045.689466518	0	5393.3550146484	13448.4347636719	0	11748.6379793527	9580.27750627788
259	98.3881726849903	98.3881726849903	98.3881726849903	660.505	660.505	660.505	1	1	145979.115132752	228778.574822319	145095.990276122	170411.528300477	152440.499200805	124084.88808728	0	5387.57435546876	13430.6907297364	0	11713.1693764648	9572.9250292968
260	98.4451048029641	98.4437678145451	98.4454306257002	1303.61	1303.22	1303.64	3	3	126817.650335289	206676.388125	99006.117112305	134174.859722221	150324.886518112	101486.80178125	101825.286008789	118281.504465821	85196.0135610355	105463.159558594	96687.5381875002	163422.57709961
261	98.5124352307383	98.5123983146076	98.5124686082234	2447.515	2447.02	2448.49	12	12	8057452.12284075	11500993.1025	7467240.49454563	8481781.46909073	9555448.63372365	6971146.39681246	8000738.85000001	7870753.59835212	7000801.74562514	7439930.07562501	7658414.27812501	10861892.1180773
262	98.6616308916102	98.6526877584311	98.6643153224029	660.563	660.193	660.89	3	3	165511.64762909	139424.811997557	175677.392268676	161733.110302455	142073.669481025	187429.70228472	0	4698.82443896481	6054.92543303575	9654.48177108759	7596.63612561034	2823.93483921595
263	98.7372190288807	98.7372190288807	98.7372190288807	147.505	147.505	147.505	1	1	5777.38148583984	107995.313505981	0	4516.6309673549	21441.0400078125	0	0	9604.17156863839	4209.63864467075	2706.50205175782	6334.59555806476	32535.0869782366
264	99.2058959247696	99.2058959247696	99.2058959247696	1304.49	1304.49	1304.49	1	1	133154.095508789	106393.294883354	109990.191711154	121579.831907551	116008.329305555	91558.4089133026	108305.53734375	122743.895256076	111304.123428822	109130.529651692	109574.046777343	116897.450777994
265	99.5126159288182	99.5125197585889	99.5128868139928	2445.605	2444.98	2446.09	12	12	588741.108222649	804855.316022456	529388.603959517	588508.778181806	650679.276258671	418985.023647214	509786.057226584	517337.669010437	488293.33162544	501575.978404425	482709.913830585	622818.809208995
266	99.5454544862028	99.5454544862028	99.5454544862028	147.505	147.505	147.505	1	1	13549.3254291992	277113.438888794	5267.26178264509	9279.53548437498	48190.4567737165	5620.39026367188	11803.5036750837	17422.0826819196	13487.05265625	6276.59209277344	11338.5707949218	70297.900699428
267	99.7673574076036	99.7441022512462	99.7675051247666	661.083	660.505	661.46	5	5	323446.986075086	623968.04869021	279283.782625431	375820.86754346	428087.456325132	197076.677596435	2668.35276754759	10229.2761289063	6345.5768569336	3132.97161364744	9434.55587078851	11998.5743701171
268	100.251828108839	100.251791942607	100.251920298841	1303.22	1302.65	1303.95	12	12	1093430.58430176	845720.643621092	1270857.08521485	1106804.78715555	1026192.41145312	1402614.73767364	1436872.9984336	1261250.96812305	1225542.57907986	1402531.98478126	1284794.8755586	881413.143652344
269	100.390347025489	100.39008239459	100.390482828394	661.4195	661.083	661.795	6	6	2007657.52726823	2354854.00809158	2196562.45537157	2221398.2626587	2397499.54148435	1864974.35983968	13636.141524414	67550.4520470581	28784.2870556639	15288.201479004	37094.8123468015	70533.0161125485
270	100.510405675069	100.510301419756	100.510509930382	2444.7	2443.75	2445.65	2	2	108774.000644532	148413.463464352	139637.514428708	126686.480888665	125560.668311761	118326.595721433	99712.782089231	185592.645898441	112153.506774902	123249.330933842	94025.2724407964	142139.614480596
271	100.707504692923	100.698366377267	100.708917959009	118.739	118.728	118.838	3	3	55304.4706435546	101022.920551897	44423.7916521345	51495.8854997908	52060.0530427944	46419.0208987166	89380.7420834351	69323.3055775669	72258.7224801896	95508.5531280518	67417.8222081473	114229.085568787
272	101.019416800959	101.019396003441	101.019437598478	660.0875	659.982	660.193	2	2	578457.410476565	287677.472257671	794241.997848628	502928.71221875	445264.978426758	840220.845378048	14635.8427741699	8324.79363574212	6323.39021023999	2836.47549473356	4022.60899274555	11406.5438537598
273	101.158798604511	101.158798604511	101.158798604511	119.116	119.116	119.116	1	1	39094.2637064732	66206.4880281808	27733.9963623047	34703.2253333566	42789.320890346	27678.5168551897	76218.9838634905	77603.6195566407	68526.0630602678	82223.1670054409	66862.9197857143	91810.3992331891
274	101.406050984998	101.406028337539	101.406052702591	661.083	660.505	661.46	3	3	571094.723387585	830446.612449866	544348.6038186	659022.250097658	701963.532897358	533327.163455564	0	20645.9825546875	12097.8029344483	0	11946.5700217284	17306.9149218749
275	101.604954124814	101.604954124814	101.604954124814	119.278	119.278	119.278	1	1	77444.7250650939	168955.754070855	39435.4872110596	71386.2883745118	99795.5470678711	31835.5175341797	46497.016454773	54881.6731059571	48352.3627669982	53185.8502796631	52189.3465507507	117405.666522095
276	101.67145537008	101.67145537008	101.67145537008	118.838	118.838	118.838	1	1	88040.9304794311	168991.096237915	55061.0314035645	74288.3338481446	106318.115441895	63264.418483259	108665.385434998	102275.648815063	105774.208336792	120162.691693482	100438.26217514	145752.261918837
277	101.702689598577	101.692429032052	101.705426290498	118.7335	118.499	119.027	4	4	87735.3144323729	168465.291344308	54848.7813302177	74288.3338481446	106037.528332868	63264.418483259	111022.869217285	101857.750834263	105774.208336792	120162.691693482	103145.561979217	138747.526623047
278	101.746343673713	101.746278424938	101.746396323797	1303.6	1303.16	1303.98	12	12	521269.577138664	498839.700533202	491785.969864173	559947.906732958	512185.206125713	447130.837471584	472659.226406255	526197.425406251	454667.217058596	473982.267164064	499892.293164063	495517.058398438
279	101.813575474103	101.813003482593	101.813722954253	660.524	660.193	660.89	3	3	890788.22674561	1065464.70443972	890721.583666713	947676.371504214	909605.264607173	777909.322237057	7595.21962329096	10524.300546875	5994.15483142091	9973.28164355453	10830.9152321776	14024.9487817382
280	102.034580889368	102.034419865456	102.03480678734	2444.06	2443.71	2444.72	12	12	2263711.67354603	2349860.45927417	2847403.69995117	2734138.23202679	2527493.77445787	2471895.7232666	2712187.6437739	2686758.98002687	2429475.94749025	2394753.35449219	2667882.3869629	2332315.2501172
281	102.457462535168	102.455146382363	102.458482503403	660.349	659.982	660.563	6	6	1915202.09803285	1731009.7572219	2368537.5485753	1973994.6813263	1684084.84175812	2279060.04081994	33619.6509898159	40632.913984863	29119.2160630582	17139.3341640622	37321.4574428015	30243.0953571428
282	103.138989007487	103.137831837205	103.140146177769	660.638	660.193	661.083	2	2	327627.008146208	330194.263806915	394302.918538694	349909.970582588	322493.541138182	385664.757274555	47773.9808114188	53049.4616036549	62507.6298203826	42522.634377929	44917.6834562985	50086.543798828
283	103.170211747202	103.169160081276	103.172669202858	660.563	660.524	660.89	3	3	305770.765899965	270274.91292522	357273.312499999	303500.947792054	276499.31318638	392108.631241331	3368.39879035296	10496.9306162109	9122.95804101567	3424.91666064448	13051.658642578	25468.562882952
284	103.196571718666	103.196571718666	103.196571718666	660.505	660.505	660.505	1	1	305770.765899965	274056.482563421	367168.866683897	303500.947792054	276332.110496214	392108.631241331	3359.96878421018	10485.6798867188	9110.921095459	3416.66605841062	13034.1724975585	25449.0167871092
285	103.273750865906	103.27102779878	103.274447702174	1303.81	1303.16	1304.14	7	7	120985.112366539	57720.6262879769	172416.228466797	98419.4872916659	77912.1886111105	197786.08491211	184273.177553269	147332.272736149	168986.685903809	197534.651061787	163165.65503418	69882.8174104813
286	103.447198333629	103.432770475149	103.457379682394	118.599	117.938	119.116	12	12	136951.080976237	163819.39364148	92637.0993284913	112570.187943848	116625.172793884	122755.116914276	158241.442047363	159300.426072266	154435.418345764	193604.357671448	150103.771425781	165410.755372437
287	103.961428285288	103.955838996524	103.966145628755	2444.345	2443.71	2445.69	12	12	579351.311655268	633170.126359071	838978.075904932	522278.20469725	703516.857906228	1048733.4694531	924097.083845448	671635.018198636	657711.201674014	915045.212223339	847061.871703138	697113.719375012
288	104.060363817296	104.060267017558	104.060408853773	1303.725	1303.16	1304.49	12	12	505271.492689978	467600.283949218	476266.965812501	537122.221079549	485886.149582744	478583.464446016	500853.878096596	533031.189612919	464116.709437502	512707.839188559	508834.557395246	498631.834485088
289	104.071013498745	104.070971156257	104.071034703945	171.6795	169.889	174.895	12	12	655324.840708706	453603.67234976	881419.406726561	676277.972652734	620477.854435847	908185.558508113	956169.08189788	771772.585271206	922395.892	1024987.79052037	836024.831502233	688777.200901562
290	104.325375088659	104.325375088659	104.325375088659	660.89	660.89	660.89	1	1	127309.26335826	267785.26032868	159238.576240792	166347.160335937	194267.751074889	146342.278590545	0	13932.7863935198	5774.71519001112	8832.9914624022	15146.2210920409	13792.344111328
291	104.352895896734	104.352895896734	104.352895896734	661.43	661.43	661.43	1	1	131197.770564697	261981.449262276	165966.564845841	169847.697755128	190291.138658763	146717.115320347	0	13932.7863935198	5774.71519001112	8804.61996948249	19047.6494700754	13796.5813906249
292	104.722905648499	104.717963435648	104.728080052664	660.823	660.505	661.101	4	4	194588.99774109	391759.860472655	168117.738279621	243464.962443543	326650.864208336	101276.33985791	15663.3764495848	44261.7796962892	15365.2819449463	15038.4728686521	18652.8549451904	41196.5274169919
293	105.033935541885	105.033883243369	105.034010173584	742.513	742.164	743.142	12	12	5571128.79550856	4834722.2331458	5979864.43593165	5344812.60236168	4955188.10068363	6017205.58345942	26849953.8648541	25882909.9511584	26097753.1789948	27027778.1914864	25761981.4083457	21103293.1676326
294	105.034079370775	105.034019504348	105.03411200916	1303.88	1303.16	1304.5	12	12	4741636.86217444	3662555.95909093	5189860.20304695	4555989.68243495	4233215.26460942	5331726.32572913	5486351.78200518	5183167.57567705	4979752.90534085	5456076.71848956	4978082.7811458	4125294.47501298
295	105.033887159555	105.033887159555	105.033887159555	1286.73	1286.73	1286.73	1	1	526963.507968749	430484.198300765	592630.013281249	456483.271191407	465747.194824219	442666.672656249	592624.322382814	494375.537480468	517619.690551758	574717.885624997	555480.989296874	375172.796249997
296	105.382892804699	105.377554209207	105.392829899975	660.524	660.193	660.89	5	5	285710.841827394	266541.226944089	309856.791269311	286056.641029359	283282.960731022	273554.224857636	0	0	0	0	0	8050.06347290037
297	105.547802596449	105.547661904044	105.547857184746	119.254	118.728	119.793	12	12	471180.432552083	265010.996917318	565184.847411133	411002.947478678	345929.198869922	499670.563180556	578705.384280273	585200.992585287	611038.147218967	695557.154425647	493706.368502197	418511.507569662
298	105.910747100052	105.897039413119	105.913061444926	1304.03	1303.22	1304.73	12	12	240530.201407134	172961.913441052	292296.609708985	246478.844601386	205252.627742366	336478.116791017	309183.252768114	306198.964382098	274163.66944629	307358.726130854	288168.764439811	191552.407421876
299	106.037364959809	106.037286869289	106.037462531318	742.4295	742.074	742.941	6	6	216151.377844117	220293.818686103	247213.791952847	214388.325573102	206910.806062502	245311.11318054	1537381.43892638	1508143.71327199	1463764.90618685	1632394.63032715	1459419.89217309	1031007.57226098
300	106.036974728307	106.036974728307	106.036974728307	2443.71	2443.71	2443.71	1	1	218899.118515623	537645.87890625	280731.682050778	340283.69426339	359707.785283536	260688.61191406	213047.723208704	217312.293669431	223365.339633446	224385.632812498	241718.469614962	342901.032797871
301	106.05935946724	106.058714820487	106.060004113994	661.246	661.083	661.409	2	2	320655.235294191	1075637.76862152	246228.768013113	413414.032604982	596005.402637158	273555.198487792	111706.523029296	162781.829398438	104758.112709778	109195.777444334	158100.409366516	173045.811123046
302	106.086697384799	106.086666108687	106.086720615839	171.5515	170.476	172.068	12	12	1344136.65473757	1024584.31134588	1575757.73846946	1308725.7763125	1281940.02757386	1700769.92572266	1799311.83391761	1640348.30072331	1766582.55583949	1876747.25886008	1573295.74593424	1279381.02073594
303	106.134244026764	106.125276593357	106.143211460171	661.445	661.43	661.46	2	2	357744.646531494	981576.398309148	265030.807604629	396289.223015139	546429.521722104	272104.080429163	30313.5599266876	40295.6932355607	15909.4311325334	26483.0809858401	31395.8213341938	52538.6370290174
304	106.195233558217	106.195085878026	106.195381238408	660.9955	660.89	661.101	2	2	285742.74057007	443105.038763387	215698.957035521	303538.55345424	396370.726622556	205302.297055553	6786.76809600825	25198.2246054688	9229.92823498537	5708.59112597647	15092.7606020507	16936.6132617186
305	106.827730156386	106.825837847023	106.838270502219	1303.53	1302.89	1303.95	12	12	348488.989501953	214656.336360351	424258.212364747	328264.854794036	293440.72378472	513592.323326173	511623.53032671	411768.312921876	458639.11680176	524192.724889909	437335.51748047	273700.036767578
306	106.912909638051	106.909828264018	106.913367372833	660.7265	660.193	662.909	8	8	17626607.1723072	24102921.9146921	16784722.3396645	19529293.5782075	20269662.3111933	14092849.1839932	225793.43949658	114505.583365721	287846.283480469	181461.636349607	251031.230624998	133649.411270019
307	106.951140124972	106.951090000359	106.95762560715	2441.02	2440.75	2441.64	12	12	2971532.12083003	3130688.2030396	2999241.05786128	2998411.72448726	3152657.3192139	3452489.39721196	3303711.35537481	3269779.02307501	3623304.62248041	3011419.52832524	3426813.49224321	3394629.86659185
308	107.654177258545	107.654085432045	107.654224952063	1303.22	1302.65	1303.95	12	12	2517841.03544922	2595307.69082812	2262081.32787305	2663410.8896449	2528839.97185937	2329653.38681251	2461758.97123048	2630098.32129688	2158885.1659502	2348612.52738634	2490675.89032032	2332774.41738281
309	107.822392385923	107.821453956447	107.822886414439	660.5435	660.193	661.083	6	6	1117175.80690003	1578179.80116742	1030816.63901106	1204124.19124909	1331109.21421702	898782.032493046	11228.4318730468	38604.0639121095	14221.515289856	3139.73677148433	17003.7428833923	44711.7786987301
310	107.924943784719	107.904677635972	107.929458545433	118.4525	117.938	119.116	12	12	258939.245827637	444177.088453736	172195.767370361	231932.602110352	245751.482914124	209315.619246582	296381.545953858	282846.54402398	273365.164942749	332060.331751526	248720.847689209	361352.93096875
311	108.479150477536	108.477856590514	108.480179259892	660.89	660.524	661.101	5	5	495790.386732204	603326.39871008	515003.087286984	533190.927284184	540163.476204343	458652.992207899	0	0	0	3502.45689416502	3523.19674835203	0
312	108.486961550992	108.483726850755	108.497314716698	1304.45	1304.15	1304.73	4	4	262831.782592326	230563.962191838	244951.761144532	263512.50022905	244258.053686523	257360.557570313	273025.064308595	264111.962349073	237000.848153321	260017.863259548	246338.388359375	216378.605904946
313	108.51391309618	108.51391309618	108.51391309618	1304.57	1304.57	1304.57	1	1	254552.819751954	239767.602001953	244951.761144532	253011.612820313	244258.053686523	257360.557570313	273025.064308595	250239.873304688	237000.848153321	275254.588341792	246338.388359375	242378.265317828
314	108.557898821046	108.557898821046	108.557898821046	1303.61	1303.61	1303.61	1	1	237343.89913412	241537.509518554	221062.897070311	233451.636527776	232116.623194443	237128.618793408	251703.309763454	225383.237083332	216997.295825737	274420.721085939	220746.708352869	204871.708664278
315	108.957190249239	108.945989791478	108.961665185493	2441.14	2440.68	2441.87	10	10	116868.154610594	88329.6629269426	132841.582768552	114047.001179195	118970.98409207	154269.360081179	145566.054887694	157095.123755695	183817.501546499	108213.923876951	140152.126666258	152834.005834959
316	108.965473030843	108.965441661683	108.96553183106	1303.88	1303.16	1304.14	6	6	200455.652239588	119830.329214409	276798.365058595	180401.787222221	165904.142083332	328101.626138673	315467.925564634	241741.343776041	284327.735954591	335273.437379257	263731.005560547	139146.734586588
317	109.184240961352	109.180589898648	109.186831377053	660.349	659.982	660.563	6	6	1479576.53213807	1342501.74788646	1941138.83068505	1508503.51358948	1316578.01998462	1831972.21172314	5928.08122893416	13298.3104951171	8708.48597628353	4197.49177148431	9897.18900530138	10362.9827713448
318	109.228149829906	109.228149829906	109.228149829906	1303.64	1303.64	1303.64	1	1	164870.414427087	152087.949612629	159282.440570746	175099.510624999	161327.317847221	155944.328450524	160097.022412109	174383.125763888	141706.161144748	163146.722023654	163761.780537113	173006.061120605
319	109.273876414608	109.273876414608	109.273876414608	1303.81	1303.81	1303.81	1	1	199184.68534961	158265.470554687	243010.418113282	189495.61640625	175839.477490234	283298.99178711	259969.542134767	221274.938032667	244285.662091616	276763.638394526	223043.442146485	175179.523148438
320	109.317590248715	109.317501678598	109.319848123808	1303.49	1303.22	1303.57	3	3	182048.418161396	91519.9000146476	240058.27225586	158610.36778125	141221.768469238	273374.57962131	245029.541367187	194269.097743055	228661.446361767	268127.314346788	214245.619661457	107054.058307291
321	109.429744141883	109.429744141883	109.429744141883	118.739	118.739	118.739	1	1	86989.9934414061	105998.909258929	96580.426072475	82961.4697576731	76330.7563677456	93406.9828390765	93576.5824358826	77250.9238225446	75270.3546382533	75476.0946544364	73591.2476947195	87844.420198591
322	109.458209748906	109.455864975857	109.463160707845	118.868	118.307	118.924	3	3	86978.338833496	108971.305394959	96968.5568609484	86537.5547052002	76532.7360498047	93614.0165725912	93576.5824358826	77250.9238225446	75575.0286105651	75867.6283455811	73591.2476947195	87760.1876692506
323	109.561006758936	109.560556460159	109.561972365664	2443.58	2443.53	2443.84	3	3	239127.339536828	374464.401014239	313194.16162109	316306.358883926	412525.354947802	210063.800483396	236667.183727677	254476.477792966	161625.210299251	329309.071636951	328382.566874999	313167.904960956
324	109.899116709189	109.899116709189	109.899116709189	660.563	660.563	660.563	1	1	279098.287052003	262679.92135714	297618.048231375	272984.513274412	258455.266643969	246398.469636162	0	0	3482.7693719657	2791.13540917964	0	3425.15559029715
325	110.019967511321	110.019642910858	110.020098617467	2447.43	2445.93	2447.47	3	3	1424921.61656253	1492256.25398438	1574760.8029453	1469610.37171484	1530976.29539058	1711610.10764843	1766576.97210156	1446511.62135156	1728487.67554682	1632314.96601558	1635712.99710941	1919177.39521486
326	110.071954331267	110.071901214922	110.071991949652	119.3045	118.868	119.759	12	12	9383418.07083332	7255429.36678819	9757208.47500001	8255016.74863325	8330655.66188477	9970467.6745	12180834.0863125	11780933.5093542	12666143.7570063	12765317.5905695	11836366.9712153	9481687.01685678
327	110.173825511094	110.173742590444	110.173930667418	1303.6	1302.89	1304.41	12	12	1532982.13147902	1438574.07515625	1471041.13099256	1609469.2862074	1479266.19719461	1420228.00457813	1542074.62347658	1566643.39583985	1337472.98729297	1481600.15183947	1486351.52849219	1345062.24658203
328	110.290868192353	110.290059604499	110.299324798651	660.89	660.505	661.101	5	5	186415.549638394	197854.899769041	194683.327860533	195930.423683167	204564.06032556	154011.641092712	0	0	3549.08675704518	0	0	3822.03047607421
329	110.837205844223	110.837205844223	110.837205844223	1303.16	1303.16	1303.16	1	1	270574.415698242	253548.727277343	256864.361482422	284297.566114257	270677.434978515	271885.102691407	294897.533932886	295182.91559961	252680.840774415	262126.28129297	287398.53550586	245128.753295898
330	111.008279628649	111.008247968982	111.008344709217	1303.81	1303.57	1304.41	5	5	1325176.41235971	1147344.91484374	1274678.6283125	1373716.04360441	1256123.06298828	1248269.21686719	1327519.67553516	1374344.47617188	1184510.70978516	1247562.58717882	1313574.98903516	1177470.37802734
331	111.02623587045	111.020641448397	111.034056984925	2444.66	2444.05	2445.32	8	8	1491453.59479276	1558277.04739744	1510058.5054557	1850210.23148428	1868159.47027333	1446046.06424151	2243626.26333002	1941931.81589065	1263789.69835936	1406234.72424484	2194559.7145833	1918903.6689073
332	111.038031237638	111.036264355495	111.051734497745	2443.825	2442.89	2444.77	4	4	1376970.02487858	1400031.17294312	1461219.07470703	1868383.78394089	1891638.09277769	1441450.17333984	2272366.38039063	1780532.31994629	1159985.28030396	1562603.37890625	2155278.57977426	1694795.86935546
333	111.117257382845	111.117200397181	111.11732228107	1210.14	1209.79	1210.79	10	10	1527507.6887587	1090936.95528644	1667614.31538192	1391837.2957205	1309668.67932618	1694366.50935548	1695897.39609376	1591918.09583335	1803640.01694442	1549091.02003348	1676915.87393665	1198842.10387151
334	111.323522068507	111.322081252158	111.324572478032	118.7335	118.193	119.027	6	6	73195.0681845702	72004.0941824777	55170.1644339426	57021.2494282227	65522.8709807478	63652.7775606865	131044.476325989	124651.40870874	133329.49480487	152934.547212158	119565.837093506	113793.404934448
335	111.437321324487	111.437321324487	111.437321324487	1303.61	1303.61	1303.61	1	1	1201167.69484377	1243001.30751562	1092405.84370659	1232431.31555555	1165177.9136111	1100728.34448787	1178146.69891493	1202640.61305555	1063093.40859375	1169981.16128907	1151671.14914065	1046745.0992578
336	111.480601675547	111.480601675547	111.480601675547	1303.95	1303.95	1303.95	1	1	1232439.14817711	1192406.27761718	1245043.03823784	1232431.31555555	1169354.26472221	1380292.17947052	1432093.39817708	1274874.28218749	1229360.56664499	1360101.73067708	1327779.40739844	1091444.52873697
337	111.507568860386	111.499073540058	111.513309051713	1303.19	1302.89	1303.59	4	4	1259027.52324219	1243001.30751562	1353519.01537643	1271791.79596875	1204161.3425625	1380292.17947052	1453151.78541407	1249334.47527777	1231753.66832324	1448783.95928265	1246960.70005211	1046745.0992578
338	111.522199848372	111.522199848372	111.522199848372	1303.06	1303.06	1303.06	1	1	1259027.52324219	1243001.30751562	1264558.31328125	1271791.79596875	1204161.3425625	1470152.5700568	1453151.78541407	1324075.7364961	1272702.59738672	1413255.79938282	1327779.40739844	1136993.24521484
339	111.670116029349	111.66774323759	111.681585909032	660.5145	659.982	661.083	6	6	346428.161769411	571620.566691081	258499.588681475	391649.074101259	453162.753008467	220834.51622222	7662.21447154019	44922.4600703126	17631.6359794923	9134.38145068354	23176.1369465332	64379.0022844586
340	111.717336810161	111.71730152213	111.718411333618	1303.49	1302.73	1303.81	5	5	310812.744042969	208289.361419269	384377.169813366	303640.707745918	274227.711874998	438657.965700965	437248.297914495	367871.578559571	385926.679074434	429497.726336805	354280.442799487	237076.360009766
341	112.018301098155	112.018161298495	112.018451458703	2444.76	2444.4	2445.65	12	12	351774.94851562	316988.021606445	312211.308012689	304430.621970472	256813.346085337	278415.797037755	326240.785238702	383313.070152467	267152.942189943	274571.291629038	273089.342966575	281861.06224502
342	112.19041216456	112.189545037151	112.192225293137	1303.95	1303.16	1305.06	7	7	178951.933046879	138372.849810791	251271.229279298	208256.104513887	168390.113124999	315252.76019336	252202.808272375	283027.209691839	249157.485120118	258257.944502925	236390.358762431	141227.112789713
343	112.404710922611	112.403728381312	112.406848293188	661.255	660.89	661.46	6	6	290552.501612521	258401.252965602	288169.58414149	263039.033983726	242183.574249327	307870.724285155	3546.45266180417	3192.27088183594	0	0	2734.46969091795	0
344	112.551932060614	112.551932060614	112.551932060614	895.928	895.928	895.928	1	1	57992.484182509	52583.3314622398	72881.9480101997	51137.9744750435	42378.2493716364	88738.382032444	101698.48052246	53542.1307777779	89880.7385273446	72393.1099905596	99485.5623419059	66511.3569997015
345	113.041156884679	113.035268868625	113.042018722947	118.7135	118.102	119.116	8	8	120597.677783149	104216.197987488	66590.9525861468	111641.608133898	105393.941337891	74098.7811462054	91370.0254519349	94026.9133699545	86859.3702677611	87883.2128392334	99239.8549731446	106174.190946777
346	113.09224196881	113.083719461204	113.100764476417	118.1345	117.914	118.355	2	2	263253.012190429	594254.34309082	155805.091781983	253041.76859096	286712.701083984	161082.081339425	187863.133015067	227529.02835498	208389.087539673	196798.018286552	197226.981875	428975.377401041
347	113.222433998194	113.218901645855	113.22250034453	1304.14	1303.64	1304.88	11	11	597958.555909082	494342.989522565	581158.655968752	627995.736248228	541584.905664062	594355.310513145	608456.50187323	640352.760680034	533392.097091799	622116.553451697	601546.272167974	546387.461679691
348	113.50960296987	113.50960296987	113.50960296987	1303.61	1303.61	1303.61	1	1	563406.858684908	569646.772312499	498785.092100692	552393.598611107	547665.609652774	484284.79576824	511541.441089407	549672.23819444	478891.138462454	499216.7740459	525533.501686209	473710.947970916
349	113.678818060651	113.678522789774	113.679131329684	660.7265	660.505	661.101	6	6	4518759.19685068	6810993.77582902	4148613.9975425	5082693.62470187	5405066.03646823	3404024.25636867	106555.556336791	168298.730585938	119268.538648682	86983.0679257799	118099.960930663	200055.18626953
350	113.719685397946	113.719685397946	113.719685397946	117.938	117.938	117.938	1	1	678201.967276786	1120263.50988002	437186.284575893	619331.333178013	639944.969222656	532697.425833008	730898.805203265	713835.956559989	699400.44759947	795228.481880023	649793.10412779	949361.906196288
351	113.736454092261	113.73639295142	113.736545362013	118.3805	117.997	118.838	6	6	703491.289386502	1138059.9009585	446419.813301758	632497.182270508	657032.4871875	520678.680885185	730898.805203265	710124.728493303	707880.386757934	795228.481880023	643886.695935128	946021.240472657
352	113.774592972218	113.774233913208	113.774952031228	118.619	118.499	118.739	2	2	672670.15790039	1117554.77772321	433175.681124442	619331.333178013	640201.191585519	520678.680885185	780604.396797364	728928.361194196	739316.072392821	861184.169867746	685389.79668457	929170.252823661
353	113.800136075917	113.796392016515	113.802358235379	119.027	118.728	119.116	3	3	687500.841377441	1138059.9009585	446419.813301758	632497.182270508	657032.4871875	529069.67762024	780604.396797364	756263.078468968	739316.072392821	870184.619156983	711638.748476563	946021.240472657
354	113.900189833627	113.900132254673	113.900221433954	1303.22	1302.65	1303.95	8	8	1001385.25793457	978817.051300779	912582.951693361	1047283.23272728	991931.75523828	935323.047664065	962675.897387149	978562.863055548	896090.180695316	968088.594637773	987471.063261721	941066.460498047
355	114.284057818675	114.283944506805	114.284096194853	1303.385	1302.89	1303.81	4	4	902299.70759767	987051.33701367	898358.018272565	907704.130527356	972180.144722215	898498.206857659	986881.190421878	1040453.52208789	865359.107042097	818883.99243163	928673.868085957	832638.26420897
356	114.562581759617	114.562531091473	114.562635819938	119.3045	118.868	119.759	12	12	11841453.5604167	8983352.29622396	12582917.6958333	10470536.4247839	10268729.653125	11967014.9038333	13693328.9518264	13198210.93525	14115367.2078038	14355539.3115191	13754834.7276215	10624524.0436519
357	114.67858883161	114.669080538309	114.678660984658	1303.22	1302.65	1304.41	8	8	572424.225	552565.596831592	491860.874739581	596862.287617191	554186.430416662	516970.326937501	528194.295221352	561297.547777773	484353.703927736	510013.155766152	569617.683552735	508931.27019043
358	114.854525414826	114.854213076066	114.854763446465	660.5435	660.193	661.083	6	6	8356139.55300114	7211263.04820744	9834321.17660863	8334370.8171509	7931661.31742726	9839838.65239046	39132.4424953962	51618.6161250001	28588.4801519951	22304.2941928707	45849.7406616207	51136.7146723283
359	115.4553315663	115.453064896704	115.457598235895	118.5965	118.355	118.838	2	2	80743.5755870055	158487.597315538	44448.0232700893	68972.4556520996	81811.9609887347	42048.2894384766	55474.4528422241	62266.0504827009	38682.4512606026	52579.8942698975	51882.3235418701	113400.970250855
360	115.522921554181	115.520004150029	115.523027123074	1303.58	1302.89	1304.41	12	12	501243.196680568	326630.576487304	597400.240609377	461438.342294037	405307.462280273	687276.229761721	691231.458979055	542517.81225586	598595.817498049	698398.565117179	568782.350525392	344598.74753418
361	115.814829702949	115.793835952857	115.81959558122	661.255	660.89	661.46	6	6	280223.098622395	255172.045976995	307334.773246633	268045.257268068	237332.130159667	304952.796889891	8046.68351983637	2847.05671822683	6543.07363449098	0	3779.48304803464	13656.8735815429
362	116.598222567677	116.593933390718	116.60022515799	660.5435	660.193	661.083	6	6	862508.360187993	646966.564234915	1115656.55150921	821815.046612551	699005.482647579	1144384.51486376	10733.6630224261	13928.0243896485	8739.04471854078	10355.7295605467	4010.79206249997	24542.4962608119
363	116.643549319229	116.643549319229	116.643549319229	1303.64	1303.64	1303.64	1	1	166709.764114258	156717.075570312	159192.456972657	172507.994613281	157297.374633789	137561.036808594	157712.640808594	169272.149122071	144641.883459962	161447.286849606	164168.891135743	173645.951906961
364	116.66002726168	116.65944144105	116.661317703111	1303.58	1303.16	1303.95	8	8	279182.423128547	267131.637325195	235544.958799912	291015.948300783	274898.732956322	251047.377763673	276962.065051494	286537.342253907	244824.534489259	264601.558030004	265826.4101487	249850.466381836
365	116.664312578345	116.659900652507	116.672824229474	118.739	118.499	119.116	5	5	67782.7534072265	75977.2214243862	49910.0581682478	54541.0801089566	58011.4182570452	62347.6286828614	113372.503083954	105581.362499458	108502.903525635	127770.249528015	102304.4990625	117753.634224609
366	116.680492512702	116.680492512702	116.680492512702	118.838	118.838	118.838	1	1	67782.7534072265	75977.2214243862	49910.0581682478	54541.0801089566	58011.4182570452	62347.6286828614	112794.149307164	102018.186222098	108065.483768973	127110.859502162	102302.538642857	117640.722255615
367	116.842272101866	116.842272101866	116.842272101866	1303.61	1303.61	1303.61	1	1	1216576.74317711	1246423.71909375	1095455.03459201	1235478.26999999	1167843.44083332	1091505.74040801	1160696.47199652	1187337.13944444	1079385.09361979	1178798.16051563	1144601.48877607	1051720.67261284
368	117.091091261693	117.091047837593	117.091183127431	735.956	735.55	736.437	11	11	1511030.39700001	937348.246877607	1740681.98022657	1440100.31820117	1322721.36261797	1805509.13369688	1681620.28379375	1612599.12108516	1791962.65239845	1694732.5356797	1657785.03196876	1248746.07229454
369	117.305750082781	117.305705927172	117.305805475804	1303.81	1303.16	1304.5	11	11	1317536.45085936	1142083.07366318	1278861.64867188	1375750.97897018	1249209.39077148	1266174.05349219	1369607.14257104	1389574.4809375	1166732.84465625	1311204.23842683	1323616.54407849	1163528.85029297
370	117.377730600088	117.374934723188	117.380526476988	660.803	660.505	661.101	2	2	160451.361564733	182136.564556748	162625.10892102	156014.669110491	155660.548286254	144148.957382812	0	4080.50997488838	3393.47013601685	9707.19283612054	7433.39413037104	0
371	117.54962724913	117.549496460697	117.550095399547	2444.15	2443.71	2444.72	10	10	3166836.01725597	1885593.47167969	3789852.34009758	4218073.08704625	4466262.64558569	2433314.31533481	3067333.89091789	3958477.88625002	3052886.36942628	2859522.82470703	3519371.77539063	4468711.85820193
372	117.982069820478	117.982062110421	117.982077530535	2449.33	2449.04	2449.62	2	2	1638231.25345167	1106284.22351953	1725264.74601566	1428722.53382813	1586230.10785508	1857569.69828777	1860482.87876417	1531881.11273438	1652000.93428124	1533667.98309374	1759756.02348436	1483225.00460156
373	118.222686400413	118.222630846964	118.222823919503	1303.58	1302.73	1304.41	12	12	1484641.06826172	1457052.58898437	1474566.04829547	1605763.40108666	1428670.96230469	1428753.27757813	1536279.44423652	1570823.74576563	1335268.26799219	1480678.32543677	1470358.41905469	1355196.05878906
374	118.303939901362	118.300466875356	118.3096749857	118.7135	117.938	119.116	10	10	162417.547605143	195088.913159912	100698.946812221	131615.174164551	134048.621802063	137182.276157227	197495.538926941	191736.588188477	180795.548531494	217866.995915799	174977.333338623	190782.695390625
375	118.336167922546	118.336167922546	118.336167922546	118.355	118.355	118.355	1	1	153840.5623125	195125.802398499	100101.810545131	127631.11453125	131357.077197545	134502.293133859	197755.902942034	185570.589079241	181089.165559431	217354.411074358	173807.865074044	184380.480641602
376	118.480808475375	118.480808475375	118.480808475375	660.505	660.505	660.505	1	1	76247.0471037252	128325.775109618	58251.3696241628	82091.9094860491	79585.4629888381	40589.3838750001	3025.28356912668	10860.4302407226	4640.03336886163	5519.45612597648	3192.03353906248	12958.4954209682
377	119.085595098038	119.085595098038	119.085595098038	963.312	963.312	963.312	1	1	523612.865439454	341849.111054688	700729.981092966	520092.823880207	497135.232264762	624474.155994788	577229.906142148	468552.060969618	602402.631729166	594612.869683375	553581.64823221	343723.306762149
378	119.289115511473	119.285673935532	119.290612901265	1303.81	1303.59	1304.15	7	7	163057.401637373	152460.925001084	158243.624431641	165870.620138888	170582.80592041	145707.025660157	154554.971622071	191401.669611148	157217.776895508	163815.133022015	162143.66959375	180375.931470172
379	119.286957402472	119.286957402472	119.286957402472	118.728	118.728	118.728	1	1	24502.2118388672	24349.6590563616	7642.7653616769	18424.3237606725	24554.9930679409	19583.867733817	58628.3093036412	54792.9166238839	65731.8580864954	77158.2573140869	57767.7719490443	67380.2296470424
380	119.342672619848	119.339297071165	119.356804050103	661.255	660.89	661.46	6	6	345948.003571831	609905.928925779	297669.77767567	356534.922172853	488513.962529291	269046.721282986	9287.79466238827	50795.3626674105	21331.9785804965	14485.2145703734	30426.556029907	79840.7760937494
381	119.410966199584	119.410966199584	119.410966199584	662.909	662.909	662.909	1	1	56257.0115007673	199598.828641744	35346.9401733401	58853.2340976557	119259.162982177	51613.5241220704	12942.352265625	58971.9830457581	29214.4591845703	18598.0245869138	33737.3056891742	90083.3761218869
382	120.067620063671	120.067239083348	120.068001043994	170.8235	170.044	171.603	2	2	499213.306410286	300197.342315849	572630.175851823	545043.037822963	499212.465054036	733860.101248438	659507.967246615	617683.258738932	759129.361411133	682688.84834427	555160.351739063	421582.439686719
383	120.150674376294	120.148725024366	120.152257273446	660.823	660.505	661.795	6	6	537635.732622073	641084.74402929	526828.130255307	569003.053363937	591339.616365719	484065.607292318	61999.7310951534	65916.1894827704	69274.8492415467	57925.2224492178	90435.915049804	80846.7263964837
384	120.173967748139	120.173910779996	120.178691827579	1304.88	1304.5	1305.41	7	7	243841.974864615	200090.571033203	236085.309779832	258135.227566142	217406.165712892	228518.79478871	233095.350561077	264077.540180662	223994.881139912	261470.813842772	246283.00427572	221957.068265625
385	120.487114001371	120.486776430803	120.487306996774	1303.55	1303.22	1303.64	4	4	269275.261328125	271047.616655273	236941.120388454	297529.329927204	272510.319499023	227169.278038199	237927.790857204	267440.154583331	225056.024975042	240910.375330079	249074.264837245	256460.137890625
386	120.798891224088	120.775394038706	120.800412222119	118.406	117.938	119.116	11	11	261245.584738932	444251.253267456	162798.204202759	230718.482347168	247133.148640137	212162.775510376	294524.432388062	280685.172427029	271115.082180481	327255.260703003	256871.071257324	367555.260934896
387	120.800867743658	120.800867743658	120.800867743658	118.699	118.699	118.699	1	1	261377.417288818	444251.253267456	162798.204202759	233673.25460536	247133.148640137	212162.775510376	298150.404132691	280927.142403259	271115.082180481	329050.479553528	252184.367425293	363242.30389746
388	120.915144963523	120.915106720033	120.915202395573	1303.58	1302.89	1303.98	8	8	809148.711938477	809104.563667967	774388.267591449	808189.951111105	790660.628333327	728980.98192969	809319.841091982	850656.860828127	722369.749174367	774676.693496085	803852.064437502	764910.7125
389	121.124747946883	121.124713823929	121.124763549449	1303.355	1302.73	1303.61	4	4	2523105.96201172	2596627.89091406	2242465.92265624	2645419.75684661	2530523.96073437	2222262.66354172	2402637.36190971	2466987.33666665	2165586.06044704	2299796.36132813	2350353.46869797	2354292.83691406
390	121.184845758576	121.184812271663	121.186278286225	661.4195	661.083	661.795	6	6	308914.030810547	519175.598948403	261580.50828217	339291.222191735	377572.230175777	222800.940534668	5972.69864514156	14582.7678327287	6373.23410632325	2825.92199981688	10451.7887012939	8507.11142578118
391	121.629612425043	121.627737383253	121.645042746558	1303.965	1303.59	1304.49	8	8	412313.667111329	354343.398734375	403938.361808595	429491.436773438	386942.228637695	383674.802104052	409047.8315767	449359.181622863	384991.099053617	425865.568723361	422110.994797589	407436.509648438
392	121.766631176924	121.766615335807	121.766646055613	1303.55	1303.22	1303.64	4	4	267108.30475261	272585.061544921	239434.059971787	308374.8853853	271153.876257324	222670.566362852	250151.816833766	287834.331217774	229694.239009278	232028.723068576	254283.242623703	265430.435595703
393	122.019406779846	122.015976717597	122.01951669579	660.7265	660.193	662.909	8	8	17613774.606089	24402380.3748943	16725728.6052449	19457050.5423752	20261709.0235648	13910225.1526579	100623.070460876	112417.362220946	95395.9074658815	69329.0313535145	98822.5768813469	140194.798283569
394	122.096624391823	122.096604790401	122.096643993245	604.2645	603.841	604.688	2	2	911195.946426901	540471.368129462	1050830.51416573	818360.282305242	700125.318378908	1178192.00684645	1520877.31167325	912658.430729351	1092448.73916406	1048173.8408538	1009957.99072266	711383.255378911
395	122.629413836024	122.629413836024	122.629413836024	1304.5	1304.5	1304.5	1	1	114356.142303711	95210.7814697257	152227.098125	108019.725064453	100030.261047363	176737.377751954	165047.996575196	137383.683518555	152483.712776368	179101.228378016	139739.682481446	87524.3193115234
396	122.86268685304	122.862584887662	122.863110015159	660.5435	660.193	661.083	6	6	8649624.83468633	8072905.26971133	9839069.26085332	8544762.95051119	8321215.60927803	9682643.70792439	103548.844348493	124509.914722657	82527.8680900535	86671.6195146471	114596.865282714	72032.1481532504
397	122.927062976914	122.925755241988	122.928074585289	2440.935	2440.44	2441.28	12	12	620941.950103749	565266.970351571	649510.672230054	654290.184021597	615196.970205696	837422.921250032	653669.270418407	744673.837239039	694000.68955199	772338.455316144	738238.697343734	705375.401569224
398	123.241527641493	123.24147833999	123.24165889111	1303.6	1302.89	1304.41	12	12	613957.725615225	596109.385054686	564354.121151461	650531.839582746	608594.569449218	512583.143003908	561589.268837008	618584.346046876	518752.481900393	543399.942336641	585538.57004297	568678.285742188
399	123.544945577136	123.544931714155	123.544990578862	141.569	140.961	141.812	5	5	46175.9459549255	35395.8867111816	51713.5632843018	25182.8570131836	25841.5673893127	33385.9766241456	132440.046295356	119192.974430556	133509.6105625	145509.79775217	158985.821316895	88375.274794647
400	123.900358605839	123.900256733525	123.900862025917	1303.64	1303.22	1304.08	7	7	162475.205706384	171043.416566894	135752.335937499	188595.295463424	168605.303161621	138793.757111329	155969.46797541	184578.235587891	124476.293901856	122086.797478298	165393.126327239	169458.810327148
401	123.920854033867	123.918175981415	123.929634813301	660.5435	660.193	661.083	6	6	294573.9714563	292350.679527829	305913.142838756	306927.000256349	284058.054758421	253544.812533873	0	9996.4986621094	0	0	0	8512.33467075891
402	124.793172169898	124.79210122461	124.795747725304	660.9955	660.524	661.46	4	4	244299.17056684	196750.819323974	326888.704503172	246879.677413251	188153.384588012	311591.379211302	3415.00804592893	2773.35712541852	4224.40554034425	0	0	0
403	125.01054877095	125.006255004303	125.014842537597	660.792	660.175	661.409	2	2	151344.763491822	333658.307627169	115311.390856445	203258.258708192	259340.460645835	107470.145464233	12007.0596923827	18497.6904716797	8612.22310125734	8890.49425781236	21039.0320065612	31314.8228613279
404	125.168633159794	125.167179923802	125.171267186179	1303.6	1303.16	1303.98	12	12	631536.053267036	583234.767281249	598920.289470886	655163.754042973	587912.305761719	553800.207593752	593304.345964139	627930.409691407	541757.849490236	608564.588370021	604086.103613282	594958.646826172
405	125.535763723612	125.535734887966	125.535796104909	2447.43	2446.26	2448.39	3	3	4562019.62974998	8862459.58687488	3713235.15093757	5318893.27790622	6005524.07084373	2773157.71453127	3584406.22099999	4263626.95099988	3330275.59500006	3249969.13593756	3824780.06471873	7410072.261932
406	125.675669521799	125.675669521799	125.675669521799	660.193	660.193	660.193	1	1	102806.092448661	105802.544303292	127871.575653075	106394.55248298	93675.7547578111	145888.333858259	7066.89731626675	7157.34321826166	4049.58258293808	3278.03018024556	3560.63910979354	5178.71742082867
407	125.69572890382	125.678641681345	125.70161010582	660.823	660.505	661.43	4	4	105285.457690972	108475.169451388	124138.41689038	100968.402235027	97319.5359725336	156260.929687316	7049.21117175288	6684.84508789064	4044.23951275635	0	6217.13690661617	12181.5975073241
408	125.719763916727	125.719763916727	125.719763916727	660.89	660.89	660.89	1	1	104931.599910715	108160.988607142	122080.642836774	101241.721879464	97319.5359725336	156260.929687316	7049.21117175288	6685.86974225723	4042.76823256136	0	6225.47757861323	12181.5975073241
409	125.986674988913	125.986613856363	125.987553596728	2444.05	2443.58	2444.72	9	9	6189443.11649678	6833048.11062259	8535861.73828125	7742915.23416957	7391474.90818758	7061562.1875	8102213.41067281	8067617.49539066	7368162.47515325	7707682.96875	7834614.80730104	6702753.00458011
410	126.221988833638	126.218032611862	126.234389135065	1303.53	1302.89	1303.98	10	10	356983.842626953	257663.681117619	481808.556773439	361079.271406252	317015.051015625	538383.706707033	531872.056177207	442451.683044923	467298.925432619	527339.523414411	455107.86625586	272719.203046873
411	126.248102191493	126.248102191493	126.248102191493	1303.64	1303.64	1303.64	1	1	350789.701783861	257663.681117619	455581.616167532	335434.422916664	306488.181458331	514986.10310331	511117.503298609	416541.213472219	445499.898195528	502577.742161457	431803.657343759	283429.151538086
412	126.28120445169	126.28120445169	126.28120445169	1303.61	1303.61	1303.61	1	1	350789.701783861	267895.201974609	455581.616167532	335434.422916664	306488.181458331	514986.10310331	511117.503298609	416541.213472219	445499.898195528	516102.140707033	431803.657343759	261457.445665145
413	126.431795263257	126.431301858493	126.432288668022	118.7335	118.728	118.739	2	2	143257.262683594	174233.547399554	88749.2522460938	116925.614158936	108719.600268415	114298.367940779	162200.926084992	154283.043794643	156568.796732561	179338.136872925	146178.420683036	165599.211910854
414	126.45397145939	126.445533165308	126.458248489182	118.4525	117.938	119.116	10	10	143756.28315918	174777.355866699	89092.6880498047	117347.631043091	109007.284438477	114737.843163941	162414.760202951	154782.596935764	157202.544739593	179591.797604004	146181.221894531	165440.421626343
415	126.535821332986	126.535821332986	126.535821332986	2445.58	2445.58	2445.58	1	1	89609.6234692371	209723.963048822	75879.4048904068	127035.234067381	107842.296334363	59532.2146961781	67568.2227886257	97427.3797119179	88245.5466059014	74505.6889605064	94714.2529926252	125887.894742301
416	126.763651893459	126.763236411953	126.76489358651	660.5435	660.193	661.083	6	6	659005.812224735	975760.200300777	595024.730521479	739668.053237917	804245.874853088	530499.612666661	3878.36678027341	18849.528890625	12393.864012085	5872.578130371	11059.8648156738	38515.9881445309
417	127.36876365889	127.357762789165	127.384798472122	1304.15	1303.61	1304.49	5	5	251877.581151452	201720.613535156	294144.791123048	246252.721558594	234691.186987305	317466.672175782	314365.971521486	278908.375890626	287375.876295411	301199.256121961	286372.529066407	228028.603202239
418	127.404608026412	127.403304793331	127.409232847565	1304.14	1303.81	1304.88	7	7	239820.320611984	195573.656189234	294144.791123048	232512.603194443	226654.310277776	317466.672175782	319321.871841267	289895.101562496	287375.876295411	320928.008391331	293562.509943184	211919.630865884
419	127.830552634422	127.828291477733	127.836737539598	661.4195	661.083	661.795	6	6	362390.350249511	678779.388952634	386061.333523325	439979.251206057	553930.974428708	291538.28925982	5433.59984891176	40246.3074148994	15318.2449987443	14040.6871633302	21448.0412839964	50869.6263281246
420	127.832164687679	127.824828334685	127.83787555319	118.355	117.914	118.699	5	5	135041.218388672	309998.626011285	59199.3103885498	128188.415689345	167026.229549425	56067.1626910401	60173.0609769898	78480.194491333	53608.8966189574	51233.3348376465	75076.9643482972	206628.342581163
421	128.732891771734	128.729496157747	128.736267459374	660.5435	660.193	661.083	6	6	904145.124184575	1113044.04651781	918031.136974058	963890.388346866	963154.516631084	785385.121056149	6421.12110728237	9264.03813281252	4287.6491245815	13729.9099091795	6520.77663427729	0
422	128.828657515079	128.828539300232	128.828716286669	1303.625	1303.16	1304.15	12	12	518971.059628011	496285.082261718	478713.525887788	552315.419197447	518227.711479051	442827.72394922	472067.928654124	525372.367964845	455758.501324221	490632.565491827	496919.046964845	491859.630078125
423	129.028565638757	129.025316429966	129.029603278255	118.331	117.801	118.838	12	12	636799.491898871	1405166.62535059	322560.229543946	614902.508068631	712783.682325439	317915.563790589	334812.533312989	426863.03100369	322402.168588378	294764.524596354	385936.522275391	958518.233644097
424	129.127597161381	129.127514794581	129.127654369764	1188.5	1188.04	1189.36	12	12	2501232.80118052	1887894.83674476	2634927.36354162	2375491.91123701	2279881.7270833	2585996.3885417	2651044.6338976	2346343.69375003	2492818.27812496	2547822.01235239	2469210.41354163	2190854.53951386
425	129.762544794242	129.756153897699	129.768935690785	660.9955	660.89	661.101	2	2	187285.823554689	234315.101729908	195307.203032659	216146.623745535	201318.081145263	166987.746418029	3772.01775683591	3304.15070117188	3609.73667477418	0	6805.84366845698	6280.87079589839
426	129.876675551064	129.874595192397	129.876743087752	660.823	660.505	661.43	4	4	208954.463615776	254464.972681638	181946.569974749	237728.715123049	254091.050593318	158276.387545531	4298.13493469235	3304.15070117188	7799.04810104371	4313.46602246087	6489.6675988769	6280.87079589839
427	130.159261472566	130.159201723771	130.159336622405	702.1	701.555	702.388	12	12	5757388.88077809	5586662.22654371	5679979.98995628	6025559.40468182	5995973.13414688	6226795.56620454	6093656.22149997	6167149.926642	5967990.07842189	5953905.52050937	6119381.76959687	6216569.72869063
428	130.159288955498	130.159280918971	130.159296992026	789.4855	789.454	789.517	2	2	436691.173192804	566007.395476556	404318.942147458	484959.910714287	687449.966963863	424473.485804688	350125.720017858	388836.629689449	380444.434384488	454658.932804966	402159.306614399	734803.247486326
429	130.802557231333	130.798734945281	130.802655368304	661.43	661.083	662.909	7	7	2018341.48360672	2363372.02382986	2196750.5602625	2224925.20805177	2387330.42002439	1856999.39725694	14724.0927592773	67505.1041623535	23287.9265624998	22224.9048087158	33919.4855895649	78941.2441207273
430	131.106890995311	131.10683796816	131.106900249546	740.646	740.354	741.095	4	4	3258663.69087724	2828202.77122918	3400803.19477164	3271904.00030691	2986684.71793301	3717817.26514783	3231372.73399999	3046572.64265237	3094560.21417789	3219545.57699999	2833234.51283051	2384193.4245685
431	131.151484713535	131.151402908818	131.151558354358	1303.22	1302.65	1304.41	12	12	745437.950341797	718346.078261717	714313.953511192	797007.335339139	734709.964444439	683683.483886721	734607.294849084	782760.128134767	662841.708697268	697016.715845162	749930.10698633	693834.447802734
432	131.162462284393	131.162445449694	131.162513900935	702.1695	701.93	702.375	4	4	162271.480766058	164109.832403862	168402.468822809	194805.499957411	191478.709267253	252943.872183594	225546.628755468	157472.153654296	260177.127369141	211245.454986328	194593.133231787	169964.489895834
433	131.738571443495	131.738393298768	131.740345549205	661.255	660.89	661.46	6	6	1828872.51933032	1343339.33878161	2013382.74438085	1657780.15734254	1715869.19218139	2176954.36329601	5435.42670751946	21365.4297781807	8528.44228292405	10532.2807153321	12957.2330593261	10080.8140223213
434	131.874801435339	131.874719890956	131.874863547111	1303.53	1302.89	1303.95	12	12	227359.049829102	224543.071995117	217391.292125001	231941.946944249	216018.516909721	201423.644128907	205941.51855469	234352.747522461	193203.429021485	209654.089442025	223028.14684668	212275.50390625
435	132.002193966493	132.000388229782	132.003649451376	2440.99	2440.9	2441.28	8	8	137623.619365232	131793.000012514	64750.3944601008	136149.069613035	187075.795989992	64991.4330496655	216556.903517155	152901.889940636	199169.795809323	72817.964927107	112487.039822821	156853.110744021
436	132.077022071239	132.076932058267	132.077118992987	148.4195	148.016	148.765	12	12	122605114.650611	121340103.9505	127663621.320208	119214505.794389	119240443.909212	127634910.516667	142308914.8425	139286493.775	137037581.558917	141209011.2775	138052703.141389	128234334.895
437	132.630804874357	132.626834006136	132.634775742578	660.5415	660.193	660.89	2	2	116412.040580445	114687.388441405	134785.639446125	123759.510391741	105743.279698608	143424.1835354	6191.70661267085	8160.94058984377	0	5949.59892626944	0	9638.65986328117
438	132.736436024583	132.736436024583	132.736436024583	660.563	660.563	660.563	1	1	116973.241995008	113756.737996215	121872.16025714	122415.353345982	115480.305044799	121774.048029052	3493.90845925901	7006.29134179689	0	5935.26638067623	7711.09748632807	10024.296533203
439	132.894152274446	132.894152274446	132.894152274446	660.524	660.524	660.524	1	1	147124.927102647	277326.882793273	163303.832783446	166282.930137371	178706.884766845	164517.152842529	3493.90845925901	7006.29134179689	2968.33453253174	3336.28874475095	7711.09748632807	7946.75554687494
440	133.064951700374	133.064868377886	133.065392705975	895.747	894.975	896.149	5	5	551703.507087896	507313.525914062	686011.22416406	644621.560837675	690795.340701825	647380.594702143	757771.418151041	705198.266625001	744417.088116314	675904.097610351	670910.361132817	538920.560603028
441	133.080385704934	133.080317229994	133.080470743424	148.4195	148.016	148.765	12	12	4770290.99515869	4505356.87138673	5194028.42691407	4895193.54732379	4665175.7269783	5066031.49103907	5777547.79519532	5554746.5189121	5568842.79852474	5751235.76621021	5463867.95397461	5146440.20331163
442	133.084522263272	133.083392169665	133.085652356879	661.246	661.083	661.409	2	2	493692.371996656	643139.673555661	433372.077532876	476242.891171874	615271.229317135	399669.371151226	119289.99587165	111015.910327148	110922.719257114	107171.529538574	118547.453333495	123668.559830356
443	133.267784963797	133.266173015647	133.273622356353	1303.58	1302.73	1303.98	12	12	362972.901445307	335165.142304687	350884.288457032	385349.418082389	352356.762280273	335658.810843751	363631.679669748	375360.11822461	325574.94985547	370067.569992893	367999.088666016	341702.228369141
444	133.450173953269	133.442143812777	133.460203270867	660.563	660.193	660.89	3	3	150779.180888673	136354.297385601	166296.862534789	153303.54348356	120374.659491628	180709.697569701	0	0	3845.89092145649	5920.96712890616	7511.41535156244	3342.93393624441
445	134.059482546548	134.057780657838	134.060243339294	742.806	742.164	743.314	6	6	47713.9470829472	34911.7322753903	55424.7312339784	40807.9385803575	25562.0147387697	43634.8410084228	241464.867971842	198734.298893556	194727.212375976	215223.933051704	199924.544698244	157353.595730142
446	134.080994209305	134.078138314254	134.081063057767	148.4195	147.819	148.959	12	12	148875.528330946	147573.952968262	170890.521166992	149680.419807726	140685.091164008	134081.824074219	156347.292384766	148196.940260416	172554.953768555	184832.531258301	184702.134334717	125180.295687934
447	134.119967918715	134.112635693095	134.1308922179	660.505	660.175	661.43	3	3	166168.390620118	403339.918335014	99530.8785066522	227420.863738446	310359.419020185	80282.6501514584	19522.9564199217	21567.4727529297	25134.7797361451	14556.5714703368	12360.6364460448	18262.7414941405
448	134.415620619623	134.413451564999	134.417080356317	660.193	659.982	660.563	3	3	219940.949843141	150131.426652482	303411.270947386	194641.212712333	176824.696444752	309202.924256285	10979.3429510324	9907.37620751945	14431.8321615863	26092.9998540739	24169.7471039343	21699.2681870814
449	134.420955956021	134.420279977564	134.42259142437	1303.355	1302.89	1303.95	10	10	296793.559667969	179568.110737846	375860.922340821	269731.506988281	260198.692956543	447436.710109376	445080.740854053	347951.398869141	391850.317620119	455847.761579363	370122.415914063	207613.793906249
450	134.910567385674	134.910548918982	134.910585852367	1304.09	1303.64	1304.54	2	2	219275.478525391	205675.879740768	214498.896189454	237402.912140625	212056.643395996	191743.097925782	220026.390931641	231605.485794922	203995.795016602	211133.834949215	225878.145504883	217900.254682175
451	135.101830047686	135.101804240681	135.101858719629	672.439	672.038	673.128	12	12	82404376.6384998	70615455.1210524	85467345.155618	81304710.91675	77253310.7723686	88339990.9640134	88111406.9730791	80142089.7750792	86144782.171395	89760563.414275	85684528.48035	74046189.8434999
452	135.368652457489	135.368652457489	135.368652457489	118.728	118.728	118.728	1	1	19172.027484375	31920.5640039062	12283.1040422712	25227.6438620955	16870.7436449498	20769.454473005	63770.1803385882	62587.0085797991	60057.9390472934	90910.2250355835	53380.6765645926	64449.5752610212
453	135.425566693949	135.414025945182	135.439847004352	660.9865	660.563	661.101	4	4	238217.386549099	271062.479891738	224001.537104978	247522.542017856	253836.779820189	206827.228791869	10730.1953482055	20160.2762512206	15078.8918424683	3985.76519042962	7462.93033007807	12229.8396679687
454	135.465632370072	135.459178559967	135.472086180178	660.9675	660.505	661.43	2	2	234625.512921223	271849.849162976	224508.490706358	246854.311846356	253836.779820189	206827.228791869	10730.1953482055	20157.186553711	15078.8918424683	8201.56968542475	7452.93176318354	12229.8396679687
455	135.562028174772	135.560616309561	135.564840486482	1303.355	1302.73	1303.95	12	12	240955.664575195	176576.399384765	277397.244617188	236517.149748759	228032.164815429	306081.324527344	298316.935664063	268571.171590821	266409.287619356	318016.596568711	286733.934944336	196002.12253418
456	136.228809259215	136.228634198303	136.228877456748	1303.625	1303.16	1304.14	12	12	334661.069659086	279598.403162109	330876.728187501	334288.496991302	312408.134179688	323524.062710938	341564.016754265	349886.849647462	309016.969913087	338718.113122333	336853.960751954	298113.669262695
457	136.336773043179	136.327579665114	136.346766205877	118.883	118.728	119.116	4	4	73293.4614169921	127487.630950335	55127.9544747489	75044.6653024903	90005.4682910156	50393.5773805237	88319.8281621094	94628.001022461	71879.2555309447	89473.5517795139	88894.1438891602	133031.010363892
458	136.36787451434	136.36787451434	136.36787451434	118.838	118.838	118.838	1	1	76197.1288778076	127507.280708496	55163.8615715332	72606.7633316651	89776.5387197267	50393.5773805237	87941.8377246093	94628.001022461	71610.0808412475	88719.5462854005	88597.0377932739	133011.148467394
459	136.407433636288	136.407433636288	136.407433636288	119.278	119.278	119.278	1	1	66771.2368913574	128392.10194694	42912.9429432984	69545.7003166504	88699.3453564453	34330.8454414368	59945.1512103882	72666.4710966798	49365.3983778075	56495.1343897705	67617.341418457	128860.562438355
460	136.476783711296	136.475365951311	136.478201471282	660.9965	660.563	661.43	2	2	158155.082866212	108229.651586494	190252.68327253	159536.836095216	159891.055372765	161635.201165179	0	3915.92860742188	2972.66568310547	0	4216.98232910153	3991.91173688615
461	136.520711826444	136.507548853913	136.531849456384	661.083	660.89	661.101	3	3	190736.755656252	282497.510539617	218361.702686522	222654.472892857	234670.261388891	184691.646340575	0	8944.03314906526	2971.58423772319	0	4216.98232910153	10811.050649414
462	136.615647008663	136.615647008663	136.615647008663	660.505	660.505	660.505	1	1	153046.230346681	283318.095738606	142488.766615478	188399.381713868	187499.580426513	117619.93517871	0	5026.73380859376	0	0	0	6822.20254394526
463	137.076878687686	137.076860110984	137.076897264389	2443.425	2443.14	2443.71	2	2	1700899.53808588	2878551.30730896	1253903.44939452	2132532.80403646	1965367.69660155	1105859.53085943	1230024.36572017	1446137.37966796	1175077.08955081	974188.269140672	1389921.61960444	2218833.75410168
464	137.257505024794	137.255530730635	137.263260009102	660.5145	660.175	660.89	6	6	399180.737220766	568836.71997005	345200.669831594	447164.699967126	491051.192287547	308204.131000121	5032.14077978512	17337.7438867188	7265.26259582521	3411.75241406245	10149.0323188476	18547.7524365233
465	137.533867867749	137.530648611823	137.538060755665	709.128	708.598	709.844	11	11	102389.067956056	105377.861863648	123618.389187662	129331.38	83298.4104505611	140546.526929289	157582.588853842	172754.262496094	144108.728783813	185476.953942382	138689.659221496	114223.247327799
466	138.066511364409	138.066415856086	138.066607911985	119.522	118.728	119.946	12	12	573723.214257812	501148.304700521	784291.633854167	521204.274793946	389350.288792752	827477.305418403	881481.546015082	689893.032067709	755727.804235026	876347.356656468	719443.885588108	551823.756117187
467	138.26394088607	138.261072973635	138.266262522216	660.5435	660.193	661.083	6	6	942197.927093511	1033947.08349315	953264.458247279	974318.386093143	975619.622866327	852551.106040279	0	5744.86984375001	0	0	7202.98550537104	4327.31926095144
468	138.904630677496	138.902536731222	138.909565874192	1303.6	1303.16	1303.64	4	4	117675.511497398	196952.658741211	117635.391156683	132218.289305555	134116.79892361	133320.483669708	145233.845374646	119995.766045899	115651.333062012	143057.668543145	115195.222208661	159169.572375488
469	138.923089870827	138.923089870827	138.923089870827	661.409	661.409	661.409	1	1	387698.417265627	511646.352180011	374858.222901975	434061.016439821	464647.678120359	338890.997011595	130273.353015563	149469.560980469	127217.170373291	128373.660150756	124661.659596923	118653.354316405
470	139.111938471753	139.111889563125	139.112014997641	1013.555	1013.16	1013.9	12	12	4015169.893125	3480513.92333334	4220189.19795138	4112110.610625	3950726.05406248	4402047.16359375	4325266.13215273	4185872.73234375	4348716.90902783	4619345.18751565	4373535.79087502	3775057.395
471	139.244398589926	139.241689766698	139.247107413155	661.445	661.43	661.46	2	2	175289.440738064	102683.437490905	251629.533381346	131441.762316895	108827.820072143	303215.971001394	0	0	3693.96386600165	3914.71941772458	0	0
472	139.259720954526	139.259364089666	139.265485888153	118.7885	118.499	119.116	6	6	52369.2253095702	49066.8739933036	44045.7253417969	49246.3499874443	48399.5370033483	57448.3099958497	120552.688454315	110939.731581489	124374.616285461	130501.541491699	112366.262849121	89115.0152611085
473	139.519808881499	139.518977730058	139.51986190817	141.569	140.961	141.812	7	7	75864.2738459473	66766.2340623779	77706.5888098144	62049.4334373778	74398.1753425639	103115.951154785	345347.411410523	303622.09889106	303527.666435059	318855.259174479	247540.858620117	229173.092660482
474	139.691194882889	139.691086609428	139.691268008708	1303.625	1302.89	1304.41	12	12	633742.792486674	918174.467531248	427158.47801172	729873.2837358	716861.453851211	366999.772556813	405290.647180402	586499.01250887	381272.117467155	381601.300748398	496164.465621095	749846.171533203
475	139.890183915601	139.890183915601	139.890183915601	660.89	660.89	660.89	1	1	460288.273129468	484001.603389782	442107.678257742	471764.164060267	474605.76192529	408442.806828367	3773.27336730954	3187.96862444195	4213.69107366068	0	3223.82934082029	5512.86653320308
476	139.926688690153	139.925380654035	139.927934971189	660.524	660.193	661.083	5	5	461854.491831057	485024.462132075	448544.649888288	471520.85659485	475650.498387157	373158.512584823	3782.74033551898	0	4220.79352566967	0	0	5517.10068568637
477	140.315308676384	140.313744649034	140.329082721146	1303.98	1303.59	1304.49	11	11	234388.372819599	127497.123013779	301496.294195313	210259.745787466	183759.008618164	319759.45297461	295632.755970704	266406.808504968	282658.719811525	333856.901131033	273959.765472657	176931.367961649
478	140.569635341329	140.569565055235	140.569786064158	660.5145	660.175	660.89	6	6	1605870.37102296	1609227.59755565	1576536.83982641	1629372.63664551	1593659.53810939	1378479.71358332	6473.88864969309	25950.8237197264	9883.11319545206	8511.55613769518	8866.96496960447	19798.3965077427
479	141.612521532192	141.61235908621	141.612955933409	660.349	659.982	660.563	6	6	1087114.0126001	796272.273655264	1382580.18839574	1055929.95704346	937782.417440112	1386884.52439582	0	0	0	0	5972.96331793212	0
480	141.631893724623	141.631860517534	141.631943389353	1304.015	1303.64	1304.73	6	6	167867.842968753	146484.086730684	169597.335919922	171763.732291665	161954.735632324	165288.728175782	172302.572367188	187286.431227803	162366.986261719	179473.988815694	182006.744367012	161932.369873047
481	141.918039319286	141.917594199984	141.918216762876	117.914	117.801	118.355	3	3	78824.4413641357	106476.145579895	53827.2866072998	75165.8271721539	82161.1117057757	67978.1571217216	93230.7223770229	72618.5158013306	82892.892062779	98591.5609661865	62638.9319793091	94200.8560802951
482	142.122702183928	142.122620108952	142.122764320414	839.384	838.985	839.832	11	11	341929.616712672	311126.812710935	415022.719282617	313094.921712781	266033.347589733	355574.000957033	357800.57653624	375813.5905125	356695.046463871	352860.257277346	336963.397338866	216354.297929904
483	142.315372631267	142.315282326839	142.315515166785	1303.355	1302.89	1303.81	12	12	718922.308642578	535923.654767577	824265.940062502	717292.665490061	635741.829308593	919877.642437503	941635.542517765	809419.93754883	840267.071941409	930822.328289066	840813.89148047	576923.715869141
484	142.547108187628	142.544284878544	142.547785784489	742.732	742.395	743.085	4	4	75257.6004862063	48647.874052734	78579.7929222241	56353.9480988158	66747.64598877	84314.3373474113	143213.023315674	98520.0376724862	139626.209642761	173444.494649767	153941.922312013	90288.7287473747
485	142.580967524514	142.573014042701	142.593864006897	660.7265	660.505	661.101	4	4	139219.808743598	147085.794131293	133447.648317599	146569.086168526	122006.513144775	165144.070793403	39599.9958045651	36267.2534404298	26275.4666339722	36844.8105825803	27307.4087109373	18000.845229492
486	142.602348358876	142.597770789441	142.606925928311	661.2565	661.083	661.43	2	2	135464.892937623	141030.786523924	126007.037243722	154007.358296388	122275.082688369	163134.805280273	39599.9958045651	36267.2534404298	26275.4666339722	36844.8105825803	24526.9953619995	18000.845229492
487	142.948424574279	142.948341193154	142.948505910135	2443.215	2442.82	2443.74	12	12	9292590.68665801	8175818.49609375	8754849.07833246	8533757.41885643	7883226.32916479	8790133.86439447	8743923.73983402	8971227.15805558	9193021.14767363	8463783.42697723	8728792.50062498	8082535.93531248
488	143.459840555708	143.459840555708	143.459840555708	118.355	118.355	118.355	1	1	66826.9137402343	99101.1529409722	38666.7270424805	55563.2599279784	53392.0965056153	51813.5886843262	64979.0472375489	69554.9544118652	65036.3076523438	70199.0881629181	57627.4448421021	87512.2091557616
489	143.5439410991	143.543708935664	143.544173262535	660.9965	660.563	661.43	2	2	97448.9807232671	118337.637617186	94669.9446374161	103179.979755535	79907.3317868291	77977.3621473217	4988.95169614956	3174.29233789063	6442.77341326905	0	3131.99808691404	2896.32196079798
490	143.603921811767	143.603921811767	143.603921811767	660.505	660.505	660.505	1	1	52378.473035296	118587.72498535	19494.4200514788	63772.5763500279	48938.5888292403	27284.4193995537	0	0	6451.28532024278	0	3131.99808691404	0
491	143.781202568211	143.777153218085	143.785251918337	660.5415	660.193	660.89	2	2	177167.418004151	226777.461727536	173164.023259547	181729.422424317	165618.449440974	141396.784180554	0	3055.03319921876	4008.36988092042	3070.40091375731	3056.97585406493	6859.15953233507
492	143.990104522649	143.990022861771	143.990178924074	1304.41	1303.64	1304.88	7	7	269010.859406251	249754.946064453	258875.467500003	283105.834429688	260369.257897949	214298.080461154	225061.662812499	284386.845063917	219464.611573356	237659.901207027	279289.938401103	264873.07566584
493	143.988245048348	143.988245048348	143.988245048348	2443.46	2443.46	2443.46	1	1	149780.794989018	129125.085754395	234800.509643555	208317.171092523	182684.632886347	177470.063854167	190027.423111578	166816.869506836	165458.838500977	218338.27581176	191355.834882812	120815.50805664
494	144.007262078893	143.991672066269	144.020554908629	2444.07	2443.53	2444.72	5	5	214960.394355476	136775.240987718	263629.652252197	236760.53798034	270977.351554468	173097.414414061	283424.037070312	180758.694028321	165458.838500977	247156.20923461	264014.181197691	133384.094234095
495	144.033504106335	144.033504106335	144.033504106335	1303.61	1303.61	1303.61	1	1	269819.904960938	281233.96534091	295105.669089845	283105.834429688	264799.249560547	339122.872890626	312436.186910157	279704.449870118	307100.485836915	355576.796549179	286449.222794922	258156.28347168
496	144.038683798011	144.031062571622	144.043771666119	2442.9	2442.89	2443.58	3	3	204714.454272101	131319.916667832	251346.644135746	213479.853431917	256265.915443724	169779.356601565	284358.670127554	203885.255986326	173605.898831966	235866.138465406	268007.429882812	131198.223437508
497	144.07299985359	144.070498284342	144.074318608536	1304.03	1303.81	1304.5	4	4	208479.323326827	253525.878350692	292775.452750001	205357.16861111	216036.915234375	339122.872890626	312436.186910157	246021.831664495	316274.638002482	355576.796549179	279699.394101563	233312.447265623
498	144.138358413825	144.137839236564	144.138432571883	906.423	905.981	906.742	12	12	506693.95336328	267068.061752344	498473.394299365	512359.33062066	355408.998969184	502934.701739259	536776.207764163	539771.637683348	530976.527180175	559406.870057294	487365.22496179	307607.00030013
499	144.138347712934	144.138347712934	144.138347712934	928.829	928.829	928.829	1	1	181938.724241333	141906.867681518	268632.155662978	196624.151887939	152716.589937743	215829.442399843	217739.11418335	213746.510382081	178613.685087158	203686.226178588	205429.337129638	155213.863520507
500	144.17468373731	144.171751028539	144.174780713888	722.7445	722.453	723.105	12	12	247329.943597006	183456.979099174	310354.588591799	243678.655765626	210665.099466688	280691.711926866	306960.357667423	261250.561570898	289042.705728613	278843.605468749	268019.939819447	214028.948856121
501	144.275864199306	144.270835729804	144.280892668809	660.34	660.175	660.505	2	2	182734.902413941	373998.862670898	151850.302315246	234704.600971986	254775.66708225	132092.774543823	13451.6938400574	19712.8689785157	12256.3824132081	11477.9017531127	4544.88088220214	12694.5944702149
502	144.299854442784	144.299854442784	144.299854442784	660.524	660.524	660.524	1	1	182734.902413941	369362.108907082	151922.640918457	234704.600971986	249028.449619416	132170.657953125	13449.3813604562	16186.6220112303	8578.15499476846	11476.3658369139	4543.05489550778	12687.2917313058
503	144.322883150755	144.322883150755	144.322883150755	660.563	660.563	660.563	1	1	183128.23811415	370142.695705806	151850.302315246	231524.370449498	249625.954677613	132092.774543823	13451.6938400574	16188.7906369017	12256.3824132081	11477.9017531127	4544.88088220214	12694.5944702149
504	144.567839495919	144.567839495919	144.567839495919	660.89	660.89	660.89	1	1	79055.3669341524	113315.423743302	92803.0073614675	97379.7590078122	65536.7824929806	115597.660395629	0	3483.61470860071	0	9626.50016748032	6819.49426025385	3157.93170410154
505	144.708779405874	144.70698639305	144.712070633016	1303.355	1302.89	1303.81	12	12	720178.683569336	549393.593027343	814494.100303713	713241.374343044	656187.855050781	904174.491390628	883452.800703128	813135.383912111	805662.823684572	910792.087958086	829520.636750002	576583.92109375
506	144.858863345186	144.858863345186	144.858863345186	660.193	660.193	660.193	1	1	109480.406808036	164298.566888671	104162.119138915	116052.995308036	114201.681920757	93708.4275133932	0	3158.86921582029	0	0	3530.86059751676	0
507	144.982478112579	144.982373715049	144.982525347695	2444.555	2443.75	2445.69	12	12	9342345.25117191	10236149.0391247	10474860.3290624	8590939.51976554	10113700.8403747	11021578.3487498	11473801.0189687	10009499.7745002	8769525.42009387	10364380.7296879	11515669.5694034	11069981.7713068
508	145.122513395194	145.122444811799	145.122560860093	896.21	895.905	896.674	12	12	6926926.79412814	5546618.77340278	7542557.70129686	6436470.57668049	6674133.25940939	7696244.52601874	7487895.30238198	7301233.7870281	7717314.04171408	7725800.14740001	7582323.61096876	6104348.94291661
509	145.317980425727	145.314196945932	145.321763905523	661.697	661.409	661.985	2	2	88908.2665576165	140127.000615478	106388.994308035	109294.558544365	108764.245226257	103176.955206054	5895.88198325885	6482.70974218751	3687.3861988002	0	9839.73143073386	12282.7385312499
510	145.44395200917	145.443905690883	145.444075809571	1303.6	1303.16	1303.98	12	12	418251.445280533	363102.282527343	408224.299420725	428898.451289065	386826.775268555	384647.977078126	423261.479131751	433029.63594922	367443.34632715	415050.571540301	402464.667617188	377344.070019531
511	145.531067354034	145.530893818035	145.531136738856	164.8235	164.627	165.278	6	6	37428.0419284319	34208.1476897669	42913.3674871651	22170.6544085519	46416.5285190082	35272.0835381557	285289.142439514	319481.613210846	314824.262529297	318850.194034831	279585.29760086	156867.009651286
512	146.060434639	146.057401363506	146.060978945391	661.092	660.505	664.336	10	10	1022633.37254622	969826.015155324	1268002.3125843	1053971.5314253	934570.498241023	1231099.27547497	134766.831680383	233606.024084373	155550.982843749	244057.040450628	229988.285900717	192244.606661134
513	146.125660614019	146.125611849704	146.125775737686	896.18	895.905	896.422	9	9	271214.05930469	194133.600750001	315737.574336132	229775.535326169	213172.339377388	333937.459921877	294119.291609811	294050.365710936	334665.213694044	336352.662825	315831.530794727	202631.245387206
514	146.155247458541	146.155070332829	146.155351611185	1303.53	1302.89	1303.95	12	12	686847.056518555	493056.057005858	881360.200714674	693835.758380686	605773.269906249	985207.537125003	975561.330490066	804235.284302736	879844.994478519	990568.731986849	841070.597250002	533246.036083984
515	146.282104687077	146.279661723497	146.282913510543	118.728	118.102	119.116	7	7	114341.310295898	143956.531376573	92822.192201451	100496.871441895	86129.3408537947	114030.895075195	218099.85064505	201778.062941624	203759.890142852	239731.638772827	179436.199711914	208782.799051758
516	146.675402788456	146.674097456427	146.681367194557	118.5525	117.938	118.924	4	4	112025.896223362	141742.401353027	85304.95846875	106572.797771484	103915.468538466	102824.034739312	185655.960881226	172888.173512835	173418.96549945	207558.894787842	156868.972253662	198180.347352539
517	146.803746425333	146.798482816466	146.803872198331	1303.625	1303.16	1304.15	12	12	382037.621004966	239304.518604492	468287.127843751	361646.753084164	319648.335009766	519929.45532422	520427.716757818	431563.387353516	462790.249980471	542896.420901982	448726.11626172	296850.311997516
518	146.900120567669	146.899984726002	146.900154542139	660.524	660.175	660.89	5	5	343025.401198732	268942.218207586	363785.959871307	350004.731774903	284371.215713544	404512.944083128	0	3402.93815039063	2948.15832000733	4067.33376367181	0	0
519	146.980630337146	146.980517268676	146.980715009677	2444.555	2443.75	2445.69	12	12	3776186.58020184	3801584.22596348	4223072.42749992	3212009.40435544	3985988.02674988	4536318.86057283	4497000.54347204	3709390.28941411	3356703.25824881	4272800.67552098	4515531.16403408	4260909.44500007
520	147.06544628736	147.06525172799	147.065810229935	141.5095	140.961	141.812	6	6	140247.748955776	160335.326473214	155543.587103515	155245.544153564	167124.30611921	161225.662571708	631135.550524903	719683.848386612	723496.949189211	712612.638568358	708667.220729329	586229.093950804
521	147.065648094005	147.064892655613	147.066952673781	164.9825	164.627	165.593	12	12	497541.889682372	579727.580573731	426566.591648254	476881.04309082	456493.565504883	357482.113473572	2287428.85451172	2482325.45168225	2097232.21761841	2111392.24892774	2272753.16238391	2484737.38275146
522	147.431349872077	147.431228549719	147.431430971429	1303.6	1303.16	1303.98	12	12	606985.623608833	389413.176873046	763104.140703127	586119.754048299	525117.90300293	868468.370265628	864222.036594469	708994.276402345	771592.176287112	885298.791821723	730209.35929297	462632.733886719
523	147.46668164033	147.46668164033	147.46668164033	660.505	660.505	660.505	1	1	230775.436533204	452238.647626517	218890.842570067	276412.463917542	337611.346617186	185359.269388183	0	11480.6444960938	4777.04459729005	4154.53903796384	8193.91095520014	17605.3736279295
524	148.014604886433	148.01421898747	148.016231446743	660.563	660.193	661.083	5	5	685473.66869141	337625.976385494	961870.65457049	633841.285485842	537382.053450742	1044628.28481249	10742.879405692	9068.18370849602	13145.1692163784	11116.2838578185	6497.78349114989	8400.20632184708
525	148.646533745806	148.644746038994	148.650066621518	1303.53	1302.89	1303.95	12	12	703990.513305664	517999.072324218	885697.827183957	701139.805351567	618584.505226562	974425.834796878	951276.906397381	802942.539876955	863498.67274805	962467.642539051	841483.430632814	540436.259814453
526	148.714670213993	148.714670213993	148.714670213993	660.89	660.89	660.89	1	1	291391.616881105	130177.02451953	384931.691417722	258850.201892091	225733.564761721	413313.343624996	2499.86015774196	0	3666.46969253541	6533.95145883175	0	0
527	148.717261750258	148.711852037935	148.72267146258	118.7335	118.728	118.739	2	2	51750.8952766113	78579.5921216518	40193.5858154297	40851.8597522322	42916.951369315	52436.9278999722	80429.8945906983	69140.8124330357	68710.6418504463	82911.6272382203	67041.8845097307	91636.2501035156
528	148.903136327198	148.899943840464	148.918363129089	661.409	661.083	661.46	5	5	371922.018890625	344005.807540221	405547.967459592	403873.301519777	371864.258129576	361279.808907923	78807.996696846	61948.145183454	59212.4678745811	78784.1852895514	56689.4179591241	65580.3474341512
529	149.027121757768	149.027121757768	149.027121757768	797.896	797.896	797.896	1	1	64473.2447832031	65502.9994168529	66091.438052455	65779.520881347	229869.567960207	85441.5542050789	92618.601177455	64912.8086598077	66470.5960302041	75478.2433709537	59891.27440353	58818.5257148434
530	149.059894744377	149.059862260845	149.060576239672	1205.2	1204.7	1205.66	12	12	11908635.314097	10117327.2550693	12314957.7266491	11377780.7461807	10799262.7469793	12825205.7601564	12940784.7679863	11591301.6955469	12584681.5937501	12616183.0310548	12098215.9958335	10117062.1709547
531	149.117447824437	149.11736592733	149.117478378286	736.78	735.88	737.366	12	12	39697320.2625264	34136831.86875	42718753.9194999	38921191.3477895	37281911.2925002	45221943.969474	27638275.1569773	25463779.6352957	26841748.6647272	27906129.0962728	25181904.0656623	35720231.7109498
532	149.265988078055	149.265793892807	149.266065294734	1303.81	1303.16	1304.41	12	12	498769.46968039	748287.325494139	335769.766588249	591289.744410515	550477.179980469	275142.431868488	300607.077704193	461025.269389198	279530.276185548	304516.025229045	394928.656004229	650713.403100146
533	149.699322883303	149.688369576663	149.705725693778	118.739	118.499	119.027	3	3	70107.4818999023	73475.9953705357	64387.2141697475	61065.5187558594	62907.5310324359	68447.4681248606	156873.039455689	144284.153532366	145528.243579223	166245.391780762	132536.925683594	133223.751680804
534	149.835525107669	149.835444564242	149.853992066611	661.409	661.083	661.43	3	3	316571.526044645	226387.972968139	375621.046729002	310792.881456383	280083.929781981	403609.577462331	0	6925.08864048547	4597.36124162943	0	6349.08189672847	7860.14934374993
535	149.873357997958	149.861099091885	149.877105753183	661.101	660.89	661.46	3	3	340486.684750867	226126.90754185	447597.118761281	307981.663330356	280083.929781981	456078.763311765	0	9920.04963281252	7716.48414862062	0	16660.6267844237	15925.7779614257
536	149.955510068016	149.953633141521	149.959042556117	1303.6	1303.16	1303.98	12	12	621328.077381915	405189.800736327	765281.944320315	590575.495944606	533740.46484375	850617.006039065	824418.169359378	703926.193369142	750395.113048831	865006.887357944	738365.257703126	465769.312231445
537	149.952836012383	149.952690852413	149.953012936923	2445.69	2445.32	2446.54	7	7	225558.290185556	173332.013173819	266695.350278317	178980.447641603	205989.807314454	274084.429950076	250914.920009776	188914.439383371	235421.59776259	248737.942180999	213594.976347658	206896.64317383
538	150.063157411179	150.062713849373	150.063602194519	1205.19	1204.7	1205.53	12	12	747663.740715049	557639.725672735	815981.832897123	696890.582800297	611793.054238289	993511.830644545	901780.286364752	796868.681831059	907929.045900882	895409.854669065	824379.672265634	584687.698373417
539	150.087669080776	150.085500336618	150.087837104682	118.838	118.728	119.116	3	3	82985.6654106444	80393.4981646205	63279.2119576591	62606.7675691965	77634.7800945871	89350.8516522741	192639.956690003	175489.566890734	171796.467154018	208642.807030457	160542.80675415	152999.100056519
540	150.120636216128	150.120591020211	150.120720223941	736.8915	735.945	737.613	12	12	1187102.65456758	912819.670260744	2069163.58415902	1180458.75767708	1507760.70747932	2316277.92742969	1371062.11586407	1111923.87413803	1417651.00799766	1322278.77731425	1213013.93608507	856591.012424045
541	150.57043839235	150.565759151703	150.57266400871	660.7265	660.193	661.409	6	6	633972.50440308	312866.962192816	896924.569267244	580831.554681398	476764.865138425	961402.558362941	3492.25495046995	3441.71945312501	0	0	0	0
542	150.784926506317	150.778994434898	150.794402941637	1303.59	1303.22	1303.81	6	6	431918.38497336	355541.646990234	485484.450121095	422597.781413355	381088.61003418	546011.270445314	523697.633103518	455405.137615406	489517.088958986	542077.480416665	457839.531626954	367295.12746582
543	150.827993267022	150.823799807143	150.828059237485	1304.03	1303.81	1304.5	6	6	404269.709466154	346952.457608504	485484.450121095	389107.947222219	369136.955416664	546011.270445314	523697.633103518	426558.884427082	489517.088958986	584185.714541897	470668.435302739	355428.804368487
544	151.035699886992	151.035241935851	151.037081577729	2443.555	2442.82	2443.84	12	12	669605.63433454	677024.716186523	1001790.40548611	815675.203322757	746625.163039222	831221.126290277	852276.534729641	936382.428588867	812654.761753647	866169.835372893	917756.02588867	697233.207314451
545	151.472828931431	151.466302297964	151.473790775926	660.534	660.193	660.89	4	4	390215.123374026	315653.605049801	442234.116347715	378409.022303571	321517.986810263	447096.335805551	3905.73969873047	3725.52549023435	4187.30371226286	3451.89822412104	0	3415.28879185267
546	151.481530936387	151.48090844899	151.481648847781	1303.98	1303.49	1304.5	11	11	286844.164039063	177037.666253254	396237.11910547	264817.454853517	234726.604370117	461302.563664064	447253.60417383	354529.170680926	390041.903540041	497202.171765797	375320.707679336	218604.549089135
547	151.538608453783	151.536992912421	151.539016298553	1125.02	1124.12	1125.24	11	11	225243.232356768	146076.146938474	187377.982089846	161488.095805665	156288.963144529	227854.018357202	259841.032486983	171438.28023926	175650.039318574	237625.128936629	211331.529360355	147015.363730467
548	151.724232288626	151.721731178803	151.726733398449	660.3495	660.175	660.524	2	2	377595.862450336	293550.969932894	427933.762271484	387113.106408693	346049.422434815	423995.133776787	3120.64450802177	0	0	3035.02456298823	0	0
549	152.056482658509	152.0562820183	152.056690439033	574.445	573.914	574.698	6	6	1197223.03444508	1099563.29187305	1333334.33622072	1102412.45199559	1043628.81508056	1387233.52703146	247774.969808873	248191.990299317	210623.933752233	279816.210597447	263796.70976074	168607.583746946
550	152.073191417938	152.072052267341	152.073918270474	742.464	742.164	743	5	5	175044.47278711	115461.55061342	213565.129808874	178665.00014685	113713.343119211	233148.601220701	1303956.86451725	990365.720896981	1211858.70116797	1361134.6823208	1114225.78077905	441146.590202285
551	152.082278379065	152.082125461405	152.082387923957	119.3045	118.868	119.759	12	12	7901726.78749999	5868690.11073785	8586600.90111055	7249511.52213845	7000073.19778473	8183493.70627778	9116134.04590104	8833222.69076042	9443278.08418047	9612708.20044185	9255665.98361111	6963433.89131424
552	152.128259889176	152.128211613544	152.128335154743	672.596	672.038	682.527	12	12	6446341.9699564	4600410.58126043	7122283.79639755	6320024.19621711	5839689.56818144	7831254.49334706	7577718.46328044	6313304.30157031	7282685.26363489	7374506.66449014	6954372.60006169	5206474.04982985
553	152.165942480361	152.165746696525	152.166020343168	1303.22	1302.65	1303.95	12	12	3092561.07431641	2665233.74868749	3313712.51877149	3082680.1508736	2953090.17435156	3699521.758073	3836955.17223439	3433165.49682032	3313529.23026075	3632183.07909797	3439992.56006251	2556564.97167969
554	152.37098985612	152.363441120502	152.376269750452	660.349	659.982	660.563	6	6	338504.608487551	237341.851461911	351453.280127012	342979.574938966	294930.019448731	332875.153255858	4330.11869698661	8175.02025732415	2797.66226974053	0	3523.67676416017	12682.9594562639
555	152.94755243877	152.947376427807	152.948635023553	2442.715	2442.18	2442.9	12	12	928325.531054676	875773.092092281	955386.8158936	871488.058099332	805667.050853878	949538.756329391	944982.128176543	899829.10428222	914362.74846804	923529.994372603	885799.034982876	752116.16812504
556	153.279873907778	153.270733800087	153.285226577903	660.5435	660.175	661.409	6	6	163065.367502137	108438.941309244	232428.484322753	162180.645843506	114437.611460816	293262.308590275	0	2842.71888574217	0	3652.38579345697	3741.75407940673	3768.47032296316
557	153.521740997232	153.52166963483	153.521832750416	1304.03	1303.61	1304.5	12	12	366751.216101563	227934.280983666	480476.18213672	358764.095932176	298163.520800781	554103.086394533	542284.115870034	448466.576349426	481255.375382814	577309.421258871	457831.107461829	279953.399057175
558	154.060223636975	154.059791488777	154.06355788358	147.6085	147.33	148.088	6	6	128959.96777771	128567.097621826	144096.564098145	127534.082280884	137623.021050293	146175.420395691	194529.901541504	170284.98087616	177046.037208388	231893.236304809	180649.823608534	155431.967522244
559	154.344716762838	154.326149774464	154.353392198656	661.255	660.89	661.46	6	6	137518.007207519	149788.801351867	132566.500009948	131338.159199219	159052.550093505	124666.158134399	0	4017.2143798828	3450.60201520645	3144.61774340823	0	2966.82740848212
560	154.446713304183	154.442204078955	154.44680829361	118.728	118.499	118.924	5	5	103836.48703418	118186.692837612	61623.6661638533	92710.3250505372	103581.827490025	63713.8654107841	130826.161549317	128869.507315848	115799.857466034	127312.65200769	117729.924141881	183116.988438058
561	154.49401586706	154.485206468806	154.495125988864	118.406	118.193	119.027	5	5	120361.390961914	238335.529470161	74273.0224841309	109841.139437744	143126.666475803	73939.2051965333	127019.673945801	154280.289701064	123196.106185486	120640.393151611	140510.521907959	279304.320106337
562	154.67752914966	154.67752914966	154.67752914966	147.505	147.505	147.505	1	1	6568.70117358398	249975.392737061	2104.64370197405	4423.95537848771	37079.6688883928	2401.54942199707	3432.61765077428	11674.1428141741	2437.80706856863	4084.71679101563	9011.21233846026	65594.9149733537
563	154.813133389415	154.811197398409	154.816921597374	1303.19	1302.65	1303.81	12	12	1091718.74443359	842006.931345701	1238380.2188291	1067795.99599077	1004639.82113672	1376749.80503475	1384042.62173047	1226813.13325391	1234667.12954102	1380359.56095704	1259725.60426172	866395.752392578
564	155.296133990848	155.291327321746	155.300422036254	118.7335	118.499	119.027	4	4	100216.963148437	96041.4231997768	76405.0591657367	83538.3151533203	84680.4821902902	89641.3937622071	181010.235727417	161992.890128348	179572.599933471	210108.987869202	164131.755162354	162703.522211914
565	155.321270052195	155.302444928296	155.330801470433	118.5525	117.938	119.116	8	8	103898.487109646	99740.8674389648	81721.0542451172	86143.2172756348	84904.5561767578	93945.2474959853	181010.235727417	162517.406984592	179572.599933471	207631.521320923	161045.062966378	162547.508555298
566	155.499461726023	155.494400329498	155.504523122547	1304.06	1303.98	1304.14	2	2	141193.310133466	127669.444013671	182719.300246094	134142.579097221	138072.435763888	194269.455359376	191629.482045355	156341.585847439	174287.392132165	196942.611845703	164877.837478298	133630.742154947
567	155.595028045855	155.595028045855	155.595028045855	660.505	660.505	660.505	1	1	84145.0532703686	170472.306691893	80606.1232508369	132069.76306808	109388.663337052	35516.6438973215	8765.43633764649	3086.75350927732	10449.9640251814	3222.64295312495	2847.15746923826	6617.23087506974
568	155.80569824394	155.783228386794	155.809533619507	660.524	660.175	660.89	5	5	127586.572341309	163474.235015623	161886.737141003	147717.228468323	145996.378243469	133691.166905273	0	0	3146.053909947	3826.45297460931	2843.1006503906	10240.3925212751
569	156.041202535531	156.037523672944	156.042481393182	2440.97	2440.68	2441.59	11	11	153276.932619016	248239.046246341	194686.022546383	107435.348153949	250035.647579959	282751.195994877	198729.083226627	314040.764115128	414489.566308587	254082.057932939	249888.901874995	248529.053772587
570	156.07708893776	156.07696708459	156.077240016866	119.655	119.23	120.037	12	12	62451864.6099	55291771.9038194	62645602.3666667	59018869.3176	56135475.1545417	64438621.0792	106855309.7514	106464056.055225	105171565.63	110030601.627188	105304392.01875	94812771.5348751
571	156.414148879631	156.414098408611	156.4142930939	1303.355	1302.65	1303.95	12	12	1898340.26875	1533032.07633984	2118442.23809766	1891118.4749787	1711272.65836719	2480597.71642188	2466109.74336719	2124672.11673438	2057372.13599024	2397427.02606531	2140009.22555469	1502901.95576172
572	156.809512269413	156.808009434687	156.819477476593	661.43	661.101	661.985	5	5	233257.388088867	439832.884656004	160674.765854383	244607.684794923	350364.66943359	110472.809746512	3223.87376531106	0	3436.0104691685	0	8493.90060128352	0
573	157.080475584772	157.08035070982	157.080875774291	119.636	118.924	120.037	12	12	3112699.37890625	2440264.78094835	3262855.75729167	2815472.67513954	2844611.65656945	3359195.24613889	6808491.82565781	6276819.13925	6559078.616	6764863.54023048	6151932.96043837	5418353.33999133
574	157.08371754105	157.083657310989	157.083793912495	672.2275	671.473	672.725	12	12	34306321.9076812	29167430.3948913	35573917.9824735	33498857.5867031	31589227.9618422	35036918.200658	35624626.9561777	34663808.45805	35450500.4592896	36089773.8666469	35676075.4639469	31488877.1959593
575	157.621711372342	157.621589025264	157.634140876353	660.193	659.982	660.563	3	3	122927.276452637	108789.813673827	172569.007671569	125031.345306641	107594.084521204	161035.938563537	0	0	0	0	0	0
576	157.684765140915	157.684765140915	157.684765140915	118.406	118.406	118.406	1	1	128271.022177368	232407.4168125	71247.520315918	115021.275429688	133943.966967339	72690.6056259156	131373.029415039	151015.204320313	126274.786035278	129796.677237305	135365.153527222	294023.08595813
577	157.703402479966	157.696357206496	157.711470710029	118.8775	118.499	119.116	4	4	128288.209772461	233096.867078125	71476.6734233399	115021.275429688	133971.865317993	72788.9765970285	131373.029415039	151573.919123264	126274.786035278	130286.79640625	135819.094350586	294023.08595813
578	157.716288281727	157.716288281727	157.716288281727	118.739	118.739	118.739	1	1	128288.209772461	232371.601214286	71201.1440917969	114607.624810268	133618.296425014	72788.9765970285	131373.029415039	151084.721830357	125765.720522879	129126.829329241	135362.55957966	285454.141853934
579	157.82725745186	157.827149457962	157.827470859103	1303.6	1302.89	1304.41	12	12	1655142.72666016	1253724.60814453	1981908.74065626	1639262.61791194	1496397.77128906	2196129.23156251	2270228.67703127	1884599.88884375	1886789.6366836	2194799.49591972	1922494.20908594	1299807.35327148
580	157.879107322334	157.87829253911	157.886078283966	661.409	661.083	661.43	3	3	257797.54796652	282061.933504699	277283.176278597	267947.087055665	287938.257184264	247121.84443164	2848.28210076028	11669.3926548549	6534.40991817797	6827.29507202154	4557.91882477681	4235.76256026782
581	158.046797913416	158.045900644027	158.047388650802	708.909	708.467	709.672	12	12	1634728.85952148	1305893.5987666	1889887.26896786	1636827.21070228	1599059.68177831	1923812.89961411	2062767.79690832	2062283.17820144	1911774.75977776	2013312.53699023	2047090.71624169	1527041.65276941
582	158.090373594597	158.089846856273	158.090516577444	675.273	675.056	677.312	3	3	845650.310558039	531231.306855468	1153896.30211459	737406.392819707	734113.04174442	1163919.99318164	1026558.43811383	953941.819732143	1044400.39163839	1102173.34380469	1018692.08208203	709549.455849608
583	158.125464313889	158.123498870875	158.127429756904	118.5965	118.355	118.838	2	2	148945.899438782	248277.033998264	91504.9469029019	140171.390394287	149244.011110421	108123.26844635	166521.456730164	186070.371001674	155944.828145089	189828.63100177	174433.705765686	297148.025545288
584	158.154057632689	158.153990902724	158.154142667952	1078.505	1077.73	1079	12	12	11022787.2187502	9416294.11326378	12141853.9794095	10902484.5693751	10726101.4814064	12338739.525972	11653726.1015627	11388039.3937846	11651110.333264	12248216.2927082	11594514.6000002	9944678.93531227
585	158.153938899776	158.153923885486	158.153998315844	1060.61	1060.07	1060.84	4	4	734839.463671895	403344.482687509	661171.271953106	835442.449804711	730982.12890625	620675.264765607	613266.978843766	593042.422960951	621937.006484369	707980.974713535	744502.693208706	466243.875664074
586	158.357647698471	158.357647698471	158.357647698471	661.46	661.46	661.46	1	1	173245.7009729	270530.769526785	181707.103066405	163051.141245442	203739.514672435	206676.399709402	3828.67339397316	16122.6264142717	4512.86647572541	3877.96548876956	5070.6025355748	31264.6187059149
587	158.384472500565	158.380983178902	158.387961822229	660.9955	660.89	661.101	2	2	169189.607332154	285467.21224609	180853.040449434	162997.174169642	204445.835067626	206148.377429076	7107.32117047114	16120.1555136719	4514.50883825684	4076.32716210931	5080.71573486324	31255.0165502927
588	158.555182190846	158.555008586691	158.555248304229	1303.22	1302.65	1304.41	12	12	1581385.49580078	1285830.93448828	1876547.8449574	1602489.00553268	1459266.01941406	2061823.62368751	2082936.24246096	1768274.63510547	1783882.27216114	2010603.25615765	1818207.15760938	1255582.18007813
589	158.562893764096	158.562796609757	158.562990918435	660.794	660.505	661.083	2	2	963588.258079249	1035213.88256176	943606.962239117	984847.976727676	1032906.73506909	829057.042473217	0	9460.38385358535	7623.59659193642	7488.66150195301	0	0
590	158.96205626833	158.960310345078	158.964595368585	2440.955	2440.61	2441.42	12	12	9843315.64101546	10425458.6857423	8437355.95648423	9825104.56195298	10788724.4018556	7671786.76968779	10286534.8301174	9907642.56972609	10525737.2281248	7633539.48591291	9391500.0899998	10884405.4210939
591	159.112789312805	159.109529761075	159.11652290707	660.5435	660.193	660.89	4	4	1042530.8533342	675090.613739743	1376515.25323957	1004642.40071485	925425.950501338	1460346.31195751	351848.780367185	327466.830101563	290212.713769043	334145.32057031	293501.806866209	188713.364003905
592	159.157307889749	159.156700023448	159.157409490488	1077.985	1077.51	1078.66	12	12	694338.507231455	470129.685757373	813997.437671429	651709.593632817	653639.926699228	841588.705902766	848023.132568364	718343.098424469	811397.513598101	830700.126169693	724179.096181651	493347.85948241
593	159.173576674516	159.171515382496	159.177397703135	1303.53	1302.89	1303.95	12	12	577133.004345703	400393.509073241	727758.775612577	544244.309588072	479004.294166663	825118.764695315	798416.207450292	655681.726095704	717777.905244143	831550.848243953	688278.558144533	439207.974267578
594	159.554279202971	159.554228383958	159.554340861853	1025.79	1025.39	1026.91	11	11	215172.743232912	150020.858250734	261141.446586914	201609.059704859	196571.77133008	255700.475340712	244857.21743924	207691.480297851	292243.84972119	250253.260444879	244834.780722656	196856.598738278
595	159.812620655802	159.812526110667	159.812726773919	661.2655	660.505	661.795	6	6	1021341.21834814	604499.186854164	1361572.75875536	895429.119530034	812575.452216787	1494498.43265929	11258.0860137415	37685.2613002231	14404.6263939731	8693.8303167724	22908.2998565672	31630.3261484372
596	159.835223620375	159.832784841653	159.839362507269	1304.29	1303.64	1304.88	6	6	213740.476472657	190534.723980469	200519.474564454	217439.225308594	200385.178125	195413.075707032	200607.313706496	232884.185258342	185915.963758302	212024.745964575	205480.373810371	211892.342952771
597	159.958624164002	159.958323953495	159.959323254002	2445.59	2444.52	2446.86	12	12	576795.549318195	548859.884132795	859777.345219171	731297.663359371	633579.875440529	540735.547118033	884463.758616206	735199.223128919	758410.816324214	819056.766363275	699259.308695323	546332.911249997
598	160.508193928738	160.503025486634	160.514402406301	660.5435	660.193	661.083	6	6	853570.145482183	451692.533453991	1122905.88917772	768364.504327395	696335.532796664	1199957.74034902	0	13346.1476191407	13662.4799190674	4539.24866503899	5547.42256201168	5819.34331054683
599	160.543919403162	160.543549902647	160.544016564442	1125.065	1124.27	1125.24	6	6	122596.655242921	80345.7951562506	96004.265097657	115500.677929688	103789.331242063	132409.306228028	115358.32513238	130643.823427736	100747.74118815	101705.433695745	128056.500307619	127742.213949218
600	160.625190905651	160.622283123892	160.63287484295	1303.59	1303.16	1303.98	11	11	511570.661036924	309373.625798608	634218.781746096	476537.850791906	419460.983032227	729967.833464846	702316.049314456	580369.082299806	629832.095531252	735717.877223003	614245.842234376	370634.17512207
601	160.65399113087	160.649019141061	160.658041086938	118.728	118.499	118.739	3	3	152992.031613281	222405.082823661	106701.989823696	139467.204603725	148732.15138079	122680.031228446	179654.155548279	179958.074751674	168141.750103027	207808.137907715	159406.147386161	193470.084886998
602	160.647473734246	160.647473734246	160.647473734246	1303.61	1303.61	1303.61	1	1	482203.345677093	320853.032692382	596623.725108504	445106.823055552	407417.65458333	695652.318381092	673398.560212671	541341.869791663	597107.536032984	715065.657380862	577237.854609387	342286.22137044
603	160.686077032223	160.676656030001	160.696834692086	118.699	117.997	119.116	7	7	156097.803570557	226454.79662679	106103.756521545	139756.277810655	149720.810603027	117670.632379395	174761.280496033	180540.761087782	164730.803307617	195265.459417481	159943.773515625	198934.980415161
604	161.591693715953	161.591638902654	161.591795840764	1303.81	1303.16	1304.5	12	12	799248.153603503	543185.796304686	982605.79358594	782082.465717334	676597.744873047	1129264.69240625	1122546.36934838	937691.231019164	961900.636833988	1120538.2201953	959703.674067835	630400.218085941
605	161.859214089574	161.858251449304	161.860070332239	660.5435	660.193	661.083	6	6	1233363.6816388	1127043.40675975	1397922.26504263	1276478.45009919	1204975.96247353	1446988.21352929	109434.156009208	112692.728121094	102552.403105748	125239.371813475	70995.6773994135	75612.6087370953
606	162.051126952051	162.044078980121	162.055015964639	742.513	742.164	743.142	12	12	439948.414288332	404683.102617184	596503.44470508	508833.066156249	458478.998210507	680397.446862787	3879518.70493359	3842139.07142874	3780896.96069076	4030815.87998926	3822071.26948388	3031252.57750571
607	162.316502887336	162.316440616518	162.322838821182	1303.98	1303.59	1304.49	11	11	364918.751814625	204358.879481335	480468.41716797	345349.611509235	297582.314575195	542175.368679689	528008.665013674	437298.364825988	495808.168335939	573587.515007096	465678.951575821	275418.97544922
608	162.347827333148	162.347827333148	162.347827333148	1304.54	1304.54	1304.54	1	1	356377.67138086	232929.856853694	480468.41716797	333832.8406875	297582.314575195	542175.368679689	528008.665013674	418596.85801172	495808.168335939	573587.515007096	455448.67138672	261846.608911133
609	162.68176787069	162.677423076122	162.684867563652	660.5145	659.982	661.083	6	6	1051653.48942383	757441.562339835	1365487.63514758	1038297.70585938	891986.645111118	1389727.44280554	3387.95042996652	3047.74540795896	13440.8093276368	0	3952.85406298827	0
610	162.869205946289	162.869205946289	162.869205946289	118.728	118.728	118.728	1	1	81113.5895214843	82744.6736049107	58617.8176810129	65157.7724641463	59047.0775449219	70824.3533724192	151797.876980678	145146.280270647	137032.430856027	165273.439684082	129119.431588309	127742.81976716
611	163.038942130832	163.038841627719	163.039010966597	1191.18	1190.32	1191.68	12	12	353305.92243924	238894.866282555	423853.404458543	386851.020940427	292700.110163849	439295.597107199	416425.265004346	336770.595182286	404303.719531254	420033.120045567	381851.801953129	274806.518828128
612	163.03901376193	163.038872785146	163.039057914671	1004.1	1003.04	1004.33	12	12	475930.392565921	314008.979941404	590289.014127605	459058.04291016	365326.331907386	652950.50015104	593614.55952257	529138.149316407	548774.438664065	598082.23134766	578279.91854818	358870.297486979
613	163.07560593995	163.075474341001	163.075706944676	1286.51	1286.02	1286.98	12	12	62782825.3649976	66205463.3562484	74300885.5350013	70145563.4250014	64864750.4075012	71760012.8950013	77096015.6491682	65184165.3449975	71862577.7049984	67819348.8900007	69164402.2125013	67256291.7099985
614	163.075683254088	163.075628365982	163.075826177063	1303.965	1303.49	1304.5	12	12	433000479.27833	364820188.441662	459307165.185007	422499595.815005	406448241.851671	490719360	479901247.069998	457205661.07333	455631740.416665	482074121.533331	461835149.123076	396041806.67333
615	163.132988440854	163.13291390272	163.133117569574	860.938	860.482	862.014	12	12	14583649.4950087	11327744.6038125	14976527.2336944	14306402.5275051	13392765.1962118	14852673.266059	14805073.571021	14597855.9522569	14686283.4641927	14945486.8001562	14310573.7777709	12403542.7429688
616	163.390417887554	163.388513024846	163.390823299066	660.534	660.193	660.89	4	4	512232.930434573	295525.582675997	656497.234400602	486458.998160713	424486.80628491	704372.483977566	0	3716.10152734376	0	0	0	0
617	163.981985508977	163.980551783393	163.983419234561	661.2565	661.083	661.43	2	2	486897.291656254	516931.062080351	590184.604901365	537455.628514407	539560.93095239	483271.325789758	9742.20310438742	8972.37111118859	3648.05334674942	3085.58402441409	10783.8545390624	13595.8372712052
618	164.078927116985	164.078833120666	164.079060132089	1286.51	1286.02	1286.98	12	12	6715139.98124974	6972270.971354	7868111.58062514	6372258.85437506	7029868.21093762	7529941.83656263	8244282.11364599	7060893.63062473	7684573.07031233	7586396.01875007	7346484.4430991	7161445.43062484
619	164.079084226094	164.078969013437	164.079201419686	1303.88	1303.49	1304.5	12	12	46011190.0999997	38642016.8029162	48987710.5331257	44608432.6920838	43319928.4535422	51949278	50411467.0966664	48734012.3124997	49830118.4197915	50836089.9312498	49398681.9540384	41690103.2579163
620	164.341625828182	164.341625828182	164.341625828182	660.505	660.505	660.505	1	1	351925.651032106	559551.865602428	289544.758099119	401050.907278444	456565.668796628	243829.970794554	0	11612.4938261719	0	2876.38618035887	9309.34582263177	17679.2514111327
621	164.415924766075	164.415924766075	164.415924766075	118.728	118.728	118.728	1	1	88877.0595153808	111380.897147321	103537.114264788	73816.4473418667	68893.8751653181	92968.5604643556	144945.768143694	134843.552368862	136204.009360212	134347.239745728	137037.344379743	128502.68644308
622	164.445808092021	164.438456086847	164.461461781519	118.9325	118.739	119.116	4	4	88464.2685994467	111380.897147321	103537.114264788	73816.4473418667	68893.8751653181	92430.5971176757	144754.933576416	134781.507789551	136204.009360212	133653.907532506	137039.970421143	128379.467389649
623	164.475058329627	164.473148914517	164.476967744737	118.427	118.355	118.499	2	2	91578.5069351501	111705.166782118	103604.552231934	74082.8713186035	68900.4802691651	92842.9177090455	144754.933576416	134781.507789551	136728.907152235	134347.239745728	137039.970421143	128379.467389649
624	164.697927211625	164.695977265731	164.70327965252	660.524	660.175	660.89	5	5	444034.794758303	362333.551939728	450917.215967283	458954.502880861	405627.079698788	474907.730995237	0	3050.35648681638	0	0	0	3717.35556710379
625	164.930339470908	164.930196107761	164.930431575817	2441.93	2441.64	2442.53	12	12	2608780.94331662	2331838.46156254	2840144.9096681	2744796.7173705	2210031.26224607	2654098.41398938	2474364.76029051	2599828.81210545	2642230.62294919	2551885.0750394	2455117.86816464	2317996.02187497
626	165.075914826973	165.075826630464	165.076126339951	141.577	141.314	141.916	6	6	195301.687834229	179600.490969482	209352.453378906	212822.067124267	192472.218074009	217735.494831238	1011313.50134277	1065695.84336198	1053957.59918555	1146311.28603613	1050545.11452344	897482.319282334
627	165.081823329995	165.081618029649	165.082074139972	1304.03	1302.67	1305.8	12	12	958793.762096347	675408.24036132	1032538.93145509	920798.402125662	856183.40883139	1060455.43629808	988950.727506505	1063445.89893228	1075944.52498372	1097336.87535807	989552.167057305	778508.016832391
628	165.503835331612	165.493918415623	165.513752247602	660.8265	660.193	661.46	2	2	339140.48543457	768501.735823348	273596.494628361	434552.15049286	504204.734242673	242637.630613768	12433.6706507262	23338.6270312501	10648.2573220825	9328.37344970697	20430.6685545043	41774.7113232419
629	165.546400176557	165.540591983254	165.546532468962	660.9865	660.505	661.43	4	4	321621.358732302	768501.735823348	248089.179828543	433602.627399255	505314.626098962	214950.084888887	3647.53590621946	20314.749390625	10648.2573220825	0	17414.9230552368	41774.7113232419
630	166.014039168342	166.011838845901	166.01812441654	1303.19	1302.65	1303.81	12	12	703471.535913086	506101.39667578	824195.253044924	672634.854591624	631467.638478515	966593.86617969	945546.044103518	812304.436937502	812934.4783355	950205.372298832	841369.07598047	555407.438110352
631	166.143834351665	166.143688830761	166.143906704846	737.37	736.483	747.711	15	12	2126618.36035158	1105063.71329207	2783275.79332308	2169275.09998621	1893794.33206762	3182509.07816449	1736737.83267813	1418995.77930235	1761813.71663828	1788782.11978516	1676782.62023084	1486673.96217928
632	166.276950140283	166.276950140283	166.276950140283	659.982	659.982	659.982	1	1	71046.7813119422	98173.919255161	70344.8583982981	92923.6806450893	69302.191149833	76818.4132580563	2916.4708907994	9180.28721191399	7572.03153578408	3275.53099445455	3423.5094623326	9073.02717382819
633	166.454565216494	166.454430710129	166.46446882042	661.083	660.505	661.43	3	3	84070.1129776793	119903.524374999	74117.3818378905	98074.2168090825	120761.666676269	59493.5157591149	3403.49371728514	10143.8730521065	0	3522.4092954101	0	6144.1573005371
634	166.890065663201	166.887418442596	166.893995639801	118.4525	117.938	119.027	12	12	118287.530996528	142295.871525825	94376.683251587	99644.4801938477	106207.892591858	115210.231953491	215984.724675171	200539.819566515	199818.144573242	242610.145134644	183851.902480469	202835.276563965
635	167.015021048256	167.013046310707	167.016399269148	2443.775	2443.46	2444.23	12	12	3174511.81234629	3284766.822052	4393395.53833008	3651498.2686498	3845308.07407031	3620262.66262154	4140816.07186093	4376356.62677726	3859105.00534058	3883884.45793935	4212615.1235432	3328416.91140624
636	167.057262007383	167.055317247457	167.058980631508	709.009	708.467	709.754	11	11	435566.706668457	200941.086663782	442268.933808653	345127.399713686	284312.952621703	514583.707919061	514443.723392363	432441.827711979	471150.148313365	475603.137820095	494874.269009031	316359.194529949
637	167.792361462556	167.792245418775	167.792550315461	1303.355	1302.65	1303.95	12	12	1582867.49213867	1296223.37578125	1785322.99133399	1592363.8387145	1445030.04989844	2038625.21050001	2026040.28866407	1748288.11208594	1770846.42678125	2032557.14252483	1829450.8984375	1245603.59082031
638	167.821918514061	167.818307119687	167.827770747411	660.349	659.982	660.563	6	6	380741.141323244	384589.709949214	369092.659082517	390609.815051271	379486.515694014	281136.994058593	2762.65601084682	0	4687.58666957313	7340.03099902332	3937.61744531249	3748.61902343749
639	167.945901995038	167.944065510263	167.94736418394	2448.72	2448.4	2450.29	7	7	289114.035117192	345941.449887158	253674.306298833	340560.193674803	379733.594589842	373525.568730458	402231.543603516	410742.844570324	375954.067558594	305561.755429693	355061.472056639	430892.780794274
640	168.564279458432	168.562351566876	168.567112833837	660.349	659.982	660.563	6	6	416987.849948733	405954.155353511	419391.485358396	442550.717578126	398616.356455445	362502.083709471	0	0	2976.34771749444	0	0	3989.99077532086
641	168.590370753968	168.590314181324	168.590478171373	1303.6	1302.89	1304.41	12	12	1638056.52592773	1244078.39460937	1972086.30009376	1643839.49313211	1507502.96899414	2236853.40971876	2270334.50607957	1901299.37811328	1911174.82416798	2164073.03314983	1914693.58275	1310407.77919922
642	169.108927078912	169.103098042455	169.109164994665	2441.95	2432.19	2442.65	3	3	332475.867002654	138655.652488837	186812.204753769	346856.655401779	326377.489444747	286625.925470856	954594.390278313	281482.698210105	1029929.45856581	232504.303742338	646886.045362524	276509.144698665
643	169.108629599857	169.108629599857	169.108629599857	1984.32	1984.32	1984.32	1	1	475590.10919921	66023.1322705081	402795.654538578	161026.094721677	230778.497834474	359561.10865234	437707.45766602	490477.972454839	544727.879833987	384026.264960942	730873.99674914	195781.510305178
644	169.362883458165	169.362703841835	169.36298968333	1303.6	1302.89	1304.41	12	12	1410555.6227237	1051394.1571582	1647229.4395625	1372696.09147373	1255790.9265625	1833328.45866407	1846450.02459164	1568861.81912891	1625633.02808204	1827524.80577768	1629378.42229297	1095025.6953125
645	169.68883012765	169.682202008462	169.695458246837	661.697	661.409	661.985	2	2	175592.663567138	293322.328171752	126363.302481863	162126.94789795	229073.797412107	111937.002153564	0	11133.2479551697	0	0	10085.9726413574	0
646	169.938892761836	169.932984759541	169.939904115606	660.3585	659.982	660.563	4	4	240589.083916775	153103.276958006	322894.239259459	202280.395707359	186217.003868301	336894.683426634	20534.4437626256	24368.4779296876	14685.7243443081	15458.4223906248	30668.3647328796	4664.26828055245
647	170.032117577519	170.031395412226	170.032552287084	147.476	147.061	147.819	12	12	523346.344824829	316841.666308594	696910.167518882	498225.789103299	363294.460628661	648569.712776856	1128442.58913694	967138.49574783	1005414.24582898	1143363.16507617	1003889.10634549	619919.057946236
648	170.096341503265	170.09623377816	170.096446298334	1202.365	1201.7	1202.74	12	12	266742.441527781	170246.059205323	304225.95820312	241489.471893312	194564.15234646	306098.418650178	327699.94650391	250563.616772465	273997.945094404	278854.426302079	279479.332161454	213700.73410807
649	170.172064947051	170.171942097492	170.17219268082	1303.355	1302.65	1303.95	12	12	1904438.10541992	1551879.32252343	2129698.42500391	1909030.71639206	1719828.81878906	2495034.97587501	2477020.72017969	2125698.11776563	2054605.58861036	2407648.42269528	2146333.74414063	1506572.97724609
650	170.681289090103	170.681289090103	170.681289090103	660.89	660.89	660.89	1	1	50597.9006981031	94522.47894001	103335.885305803	75850.3235602677	73269.3698734127	122052.459504638	6258.68555541988	3864.79309256416	4166.0343395647	0	2884.32257666013	2908.21171874998
651	170.904949327076	170.899968674183	170.910337433364	660.823	660.524	661.101	4	4	327572.885059461	438954.054337048	308632.462387083	353274.881398011	400780.147158445	264315.983348143	0	9739.03721923825	5760.27841796871	3849.26528613275	7049.12615185541	6047.78228027339
652	171.099343504904	171.099274041836	171.099426507168	736.2975	735.55	736.952	12	12	29554326.6378541	24257295.4074844	17244591.0257437	28994967.7580953	26999106.4584657	17672149.5131251	14363652.4996876	13903149.4889219	15500721.2336251	14845326.3129298	14328511.8212031	11895284.3464061
653	171.099315232019	171.099196790178	171.099404616567	748.6015	747.859	749.148	8	8	8818623.79890619	7855743.18062496	12468086.0356406	8734973.82875005	7937604.86348947	13885396.0632918	9678773.75575891	9006502.0405179	9540966.32466071	9413070.01426781	9094062.7010001	8308325.70154466
654	171.150168749891	171.150111326172	171.150667603997	902.4335	901.742	903.189	12	12	546556.346687611	383397.379444445	518333.009071293	464245.596601559	487276.815578124	495294.143547906	718133.148160476	379756.249626346	444276.293742186	635734.282030031	474097.101296876	478562.893584591
655	171.241741737681	171.240252291201	171.24179835567	1303.11	1302.89	1303.22	4	4	290776.969248051	215298.199460445	365304.335394963	268699.582697758	254192.887915042	428054.848090287	428923.977455079	336361.555415034	378101.646788193	358452.693713374	352135.427656257	215161.692989498
656	171.325316203557	171.325316203557	171.325316203557	660.505	660.505	660.505	1	1	528557.505252689	1267647.11861501	327029.669003782	667940.425134279	828241.94110937	218248.974045592	66452.0780322261	95698.0808300784	85613.4508320924	85237.6524127192	84854.6581220698	96970.5775561516
657	171.422775456003	171.422775456003	171.422775456003	660.89	660.89	660.89	1	1	483457.974308598	437359.387008644	536865.598500138	494181.067883927	483163.538412595	587154.228996091	0	10822.2812072754	3866.74695396203	3109.30447021479	8558.41856689446	8218.26468749994
658	171.671628883021	171.671286397088	171.671746465976	661.7075	661.101	662.365	4	4	772880.152770991	922011.879400445	751961.017265949	797649.57522493	895325.133867177	686591.761060548	9731.70095043943	25095.9977416382	10398.0970624999	4705.47521728516	10518.6397084418	21812.2253569335
659	172.056709351573	172.056709351573	172.056709351573	1125.04	1125.04	1125.04	1	1	201919.44284722	116593.070097657	133281.376992188	146046.111972657	137612.51790466	187936.706502687	167523.113004762	139359.390175782	117841.687280273	161915.632960202	169259.821992189	107200.95741211
660	172.102442770935	172.102355315242	172.102569628423	736.2975	735.55	737.564	12	12	538571.061645837	623141.799894749	693261.686325	552870.102312498	429012.642269535	623653.575735352	563379.367031254	529825.683105468	542535.92093384	637064.273696292	532474.031766495	371654.843500973
661	172.102402838696	172.102373043243	172.102458061522	748.6015	747.146	749.148	6	6	390665.622701444	197040.85630078	387943.50734375	283884.84185547	281236.124782549	549434.184328125	348575.785126255	287798.785483818	364506.968983817	284645.688624999	257538.139927737	214513.8503138
662	172.169606696091	172.169552351676	172.169675831055	1089.07	1088.45	1089.81	12	12	900381.441974838	584600.990258781	931897.564062485	980938.991718764	883546.604443366	1012658.71423829	919477.73660155	950042.635896254	857755.925107426	977087.290881354	953180.810156255	776667.19725587
663	172.307839839368	172.307754124905	172.307985406753	660.7265	660.505	661.101	6	6	2693631.81312695	2048605.08161533	3066920.53594432	2554602.39991083	2455794.71690819	3208497.4292827	15247.0093241881	40400.1783482141	18456.9547675782	12668.4346900634	22521.1090512694	43334.7545361325
664	172.887670029991	172.885067812092	172.89027224789	117.9565	117.811	118.102	2	2	110266.249450684	173525.656322266	61421.892548584	98358.081830357	101410.709109192	86004.5734959543	115897.94628125	88512.4636918945	99636.6069895368	118783.495249303	78449.2380837403	138933.368279157
665	172.912789367399	172.899244937539	172.921329287135	118.355	117.914	118.728	9	9	113240.237179904	187912.219095486	61421.892548584	102782.842924561	101410.709109192	86335.2595749512	115633.177899554	88436.2255664064	99475.0567149657	122989.338511285	78154.1978992745	139285.071343994
666	173.057616915485	173.057536080785	173.057680295061	682.4565	681.804	682.796	6	6	19013144.0245	15799927.4500166	19402981.8847677	18380575.2370416	18702309.1067656	19767761.5952143	19711457.354375	18885331.6126963	19850661.3678125	19629031.645616	18992131.1635	15676171.9553571
667	173.057581222934	173.057524250458	173.057636920556	672.105	671.473	672.725	6	6	22583085.9552083	19043911.0266381	24721076.3619791	21809495.394323	21905757.0868422	25082932.9517646	26199513.3505264	24032279.8786645	26042783.244681	26997183.2185375	25920335.040575	21003536.932425
668	173.080142767061	173.079909685631	173.080162788366	660.349	659.982	660.563	6	6	18374395.0359822	15712050.7382908	20996029.9765678	18098066.4594971	17031246.5964053	20740512.7161965	401022.88528711	369725.86516406	448556.97495536	315648.154884114	310303.529159505	308437.009188057
669	173.16473951083	173.16459352462	173.164907327292	991.2105	990.83	991.566	12	12	215809.386122176	191307.296308865	280379.012660593	263555.686432942	228365.342367674	252483.789268556	257503.601423951	267604.604019408	237573.12094409	258726.737143797	266067.293688721	228018.462526368
670	173.550071754906	173.549999730695	173.550289608504	1303.965	1303.49	1304.5	12	12	371781.014390087	236911.534250711	483184.591351564	346960.830584164	294236.657324219	541949.446265627	548396.112496454	443556.45437677	473810.392734377	577843.336290831	454277.521394532	269317.314451351
671	173.965210148367	173.964208995516	173.966032451381	660.5145	660.175	660.89	6	6	3948693.05308169	3394802.42930953	4477808.69079343	3892159.23459779	3688730.83940628	4400071.53849122	10152.7762035435	35111.4003955075	17947.4598078265	19385.5498935544	19337.9529697264	24301.0286199079
672	174.060706317639	174.06065416675	174.060795823287	672.504	672.038	681.747	3	3	565752.666536457	348587.61748215	647499.846665558	485901.253909831	453367.679553167	684491.532470127	725610.415399523	539494.092384766	721566.223019842	740695.654565376	632427.124500155	368749.836473524
673	174.378498230844	174.37822088042	174.378775581269	1304.52	1304.14	1304.9	2	2	130979.227634278	93967.6075009765	173886.129380328	113013.886412109	100821.521765137	205378.550507815	195086.711979493	153323.760114255	180235.796904297	213328.677982418	157125.475234375	105372.604476563
674	174.402567458168	174.384165796593	174.40987740134	1304.5	1303.81	1304.88	5	5	149003.159258789	109398.69621875	176941.481000001	126746.1195	125450.917285156	208050.507423829	204538.209152345	165689.019912995	195980.235154472	222900.834763847	173237.152476919	120167.372144531
675	174.654561898271	174.653559972753	174.658105168604	660.89	660.505	661.083	3	3	337650.720859378	197385.99990473	405548.393824637	299082.400312499	293141.718192259	414602.13979083	4496.2518748779	4736.998890904	4772.91228041291	2900.60016357417	3832.22506494138	0
676	174.938031066375	174.937694454503	174.93830297047	2440.97	2440.9	2441.28	5	5	1616725.05400252	1673167.68262881	1521951.94731097	1571070.62825681	1820753.09568789	1591045.20766672	1663282.4641407	1815830.92394706	1809954.78461625	1499223.94960938	1620185.29317797	1694219.59495181
677	175.055397283043	175.055397283043	175.055397283043	673.186	673.186	673.186	1	1	581981.395483454	457478.942396601	793751.715085176	561512.991705423	505539.863609376	766530.258374997	783085.708381836	661758.895162222	752705.99182847	860685.013131429	755970.374679453	525931.775393228
678	175.060429511344	175.06022246973	175.063257422937	165.114	164.627	165.854	12	12	730287.343652342	357337.031481079	960639.098463806	671214.140090027	555040.174678874	948299.328062685	4743891.23727278	4382269.23981079	4699672.87721192	4816183.26304786	4549690.6884646	3180904.86811339
679	175.202266772999	175.202153853426	175.202448360373	1303.22	1302.65	1303.95	12	12	3092707.06533203	2687228.38075781	3343017.36495899	3087045.33198155	2957611.15232031	3654749.11562508	3846571.91315626	3398589.36157813	3285551.43273145	3682663.35123575	3478567.72981251	2535664.75566406
680	175.384765584817	175.384623991664	175.384957722963	660.5435	660.193	661.083	6	6	1242199.43046967	1234672.83185253	1375242.49096733	1314188.2921402	1220426.82156772	1400220.99360131	8349.21555123466	23217.2513242188	7377.05739425227	0	6139.67984619136	14001.7906881278
681	176.063380472068	176.05902965418	176.065019354404	164.764	164.627	165.278	5	5	19016.801367606	13064.4573492606	27875.6532443543	14813.7929630301	13363.7368095703	24949.0845504151	124123.827202311	97856.8728002013	128869.962967224	138880.095179579	125091.141796142	67292.7681317136
682	176.1359288677	176.129260103697	176.141305060949	118.739	118.499	119.116	5	5	53615.7889335937	40425.2897421875	49542.7283412389	53609.8159028321	39677.6233907645	56718.1533643276	118148.61778064	118681.555227539	114225.76208667	136513.650083008	105810.321106567	90070.6700144392
683	176.307047604341	176.304266515228	176.311611585095	660.5145	659.982	661.083	6	6	894841.065349126	731667.193423332	1158266.97137658	881728.260652163	783693.976057515	1154717.52720832	3134.86695263672	3368.48625292966	0	0	15749.9445299377	0
684	176.319799877532	176.31969376955	176.319970467126	1303.22	1302.65	1303.81	12	12	591515.054296875	477883.605392577	658342.880666505	574365.646242901	548868.334936523	715448.758615467	744470.346927737	671029.824384767	626653.01777452	720791.806060006	668385.876462892	466354.209423828
685	177.054743573258	177.054647105837	177.054841374624	1125.065	1124.45	1125.52	12	12	36088106.0972499	30306238.6006941	37192656.8362505	35070653.8650005	33838305.4074996	37958307.6033329	36991920.7472228	34635661.0706255	36762686.508055	38067311.2049995	36804302.5537505	32162088.1938885
686	177.741933172027	177.74180446668	177.742022587797	1303.58	1303.06	1303.95	8	8	170989.920950814	100716.077698242	226402.88491655	147935.49423611	126072.193090277	267405.32354403	245661.863719818	202628.759064273	220350.112538087	259859.832194599	200825.772138672	122751.613269043
687	177.780549196579	177.769560702229	177.782461466364	661.4195	661.083	661.795	6	6	603589.131494384	780193.712543454	662358.368693355	649547.640645755	700749.739187008	554277.523387153	5633.31667299099	21845.0072649274	10798.2675683593	8121.35075048835	14580.6629857787	39840.8947700889
688	177.957856187318	177.957824572754	177.957966467479	2445.6	2445.16	2445.93	7	7	7554461.94421881	7537987.99134518	10801857.1294921	9066817.52531238	8524689.25463963	9042483.87187451	9268364.37890632	9921920.84018242	9154300.27381956	9656320.08375007	9728566.97533458	7892707.35730913
689	178.058049452534	178.057946358968	178.058141664892	1125.065	1124.45	1125.52	12	12	3245374.42796878	2653707.33188471	3594445.50257818	3156045.86390629	3120164.9006076	3774586.7710069	3600742.72251956	3489243.41214849	3620729.37444439	3800209.92427079	3411530.90472661	2905850.56036455
690	178.158901319427	178.155002611646	178.159074467941	1211.83	1211.11	1212.65	12	12	274434.267187496	208518.568033851	335878.876119795	251197.748891055	246606.618033857	327441.876562495	324874.283753259	256455.676822913	324911.771630861	358722.691796879	332447.737108293	243778.139422746
691	178.475581235545	178.473463535388	178.478833154714	1303.81	1303.16	1303.98	7	7	133422.963300784	68189.9792610671	176409.962489148	120882.233333332	115593.347638888	210549.909863282	199202.648387696	159236.317842774	189280.658274903	207319.047231446	173008.920030274	94960.7815771478
692	178.56074901824	178.560567368515	178.560831818841	708.904	708.467	709.618	7	7	114891.996466248	82257.7584979763	142554.169712347	100400.547366089	103310.603730886	143422.005352629	168887.998527128	93310.4158927011	155976.236611544	149546.103140136	122968.23034375	82740.4791342764
693	178.590683879307	178.584437899034	178.593169448661	661.255	660.89	661.46	6	6	393109.639760742	449867.987009004	444221.184648216	415321.446933596	405047.690594724	409181.758680338	0	0	7346.34815332026	0	6048.90029949947	6887.39608886713
694	179.022342053385	179.022342053385	179.022342053385	2441.59	2441.59	2441.59	1	1	61774.7465652909	60169.4717494448	94904.3248395658	58167.1771986596	66195.1411272307	149586.506724856	60338.3015736596	74867.6623632794	84368.1297802686	104356.366510185	86677.8429826985	61474.7063671882
695	179.453330811361	179.442953894082	179.465012682194	660.3585	659.982	660.563	4	4	169692.809808214	244018.999980466	146301.931578735	175801.676531252	207209.765359618	159883.323680554	0	15412.3069746094	5772.72652294923	0	6458.39488385008	24367.7383007811
696	179.485966957412	179.485432270428	179.486501644396	661.246	661.083	661.409	2	2	165628.210466615	244211.712877603	146371.627043387	176186.655175782	207665.890452259	160258.516298217	0	15412.3069746094	5772.72652294923	0	6458.39488385008	24367.7383007811
697	180.065665277349	180.06561468494	180.065826764893	742.513	742.164	743.142	12	12	28409865.761171	25831535.2467776	31196887.8735938	27307353.6871567	26483883.9794533	31210525.5826169	156017021.898719	149483685.468579	153192964.373583	159787015.578431	149165587.008625	126940944.951843
698	180.077153549349	180.076988738275	180.077329561452	119.3045	118.868	119.759	12	12	6584673.24374999	4890800.45735156	7289475.1510335	6117360.35194097	5684576.53214866	7148146.42479167	7937023.03745746	7634186.773125	7956598.1709592	8313991.07480643	8075837.83376736	5991267.4357231
699	180.159409542287	180.158714269256	180.159500075966	860.938	860.482	861.729	12	12	923430.758761936	500006.456207031	1009345.8205863	927584.605082515	732674.086535648	1094775.63627259	1067051.40869409	1006443.58700901	1087334.68479492	1129528.21038136	1010421.97532423	704454.846064453
700	180.45894586151	180.458880024754	180.459056092984	1303.58	1302.89	1303.98	12	12	445614.380132273	301408.687160156	542385.473031252	436766.293483667	387608.678299008	601736.006835939	590975.055452776	492660.59898047	542294.062166018	600504.256008516	512243.560080079	355617.432084519
701	180.606503575133	180.595076953963	180.61018408543	660.563	660.505	661.083	3	3	97365.0968725591	106842.702354979	61738.671359619	80501.1912988281	89988.0680585945	53659.7132209823	11167.4562548479	3304.68691113279	0	0	3454.21838378904	7929.02676130021
702	180.906873989326	180.904110844513	180.914183479479	2441.955	2441.7	2442.59	12	12	906433.653124989	619508.529773779	963460.89813237	842248.754753386	622221.6436914	962489.409252976	962229.695311883	844237.734566054	915426.616833485	879667.361608929	763718.015997895	588344.900781243
703	181.069063742904	181.068884774488	181.069765625017	742.513	742.164	743.142	12	12	2336896.73882594	1939281.74819443	2768527.37848829	2246998.86459008	2158631.60522463	2807928.92921445	14806820.8335628	14206495.4912584	14290116.2688731	15028983.6807761	14374878.7855422	11754632.4863969
704	181.249470213015	181.249470213015	181.249470213015	660.524	660.524	660.524	1	1	133025.194778443	118397.588391182	127753.715418806	141768.479844666	122556.818606583	117666.356029018	14724.3597149833	31152.5998491209	15332.7145260185	16178.1510244138	6649.95977783198	18002.9164055524
705	181.348977102983	181.348871027295	181.349164239746	1303.625	1303.16	1304.15	12	12	628665.759468208	402745.90555371	784597.26086719	594243.322650927	530167.348828125	859191.998609378	874286.842697097	701623.065000001	758528.750062503	902849.92873756	746116.188060548	455373.585009766
706	181.395919119555	181.391787165104	181.400051074006	119.058	118.838	119.278	2	2	85370.8198459822	210878.272722656	45940.5859088135	74502.7606065849	102425.291105286	53225.5934762137	102120.733922363	109664.771359131	99463.0789346924	112022.635202009	89807.0924238281	148783.595740289
707	182.069755055245	182.069660212907	182.069829356908	742.5675	742.164	743	6	6	57995.0615859377	35221.2653470979	64852.9860839847	62119.2752742919	50178.6365442946	66450.0849304193	448147.869642903	385701.965377323	402084.391189779	500510.535941895	419480.320234496	253553.075678587
708	182.092428133956	182.091447268692	182.092635080719	119.173	118.699	119.759	12	12	493899.195052083	300729.276602105	564859.381681017	355003.976535319	381075.648329644	548765.495707465	633974.828777669	591553.347128907	624751.312444119	656606.552597766	632458.280103082	389231.78282525
709	182.12076294493	182.11839986392	182.123357565752	660.9865	660.193	661.43	6	6	356480.694709635	340000.217569335	358016.141270396	350412.663242842	319887.434377867	376918.386667601	6156.25223382564	4226.21225000001	0	4199.6961561279	14354.9934087523	3198.25229003904
710	182.19033296759	182.190163167774	182.190500032108	788.1575	787.759	788.699	12	12	823434.444703004	1049181.90113737	761388.512348509	914640.308441903	1385545.67352038	774251.580957035	762387.83378613	795857.429180964	794998.361404786	815689.265626955	829105.760295533	1636537.81401488
711	182.211024091945	182.210877775271	182.21546908518	1303.88	1303.49	1304.5	12	12	379550.414962707	245371.118923828	480309.597265626	369779.822959874	309337.693334961	516533.316945314	511537.328326174	447861.351961997	472179.765832033	539835.797524852	445995.007935548	282814.364379883
712	182.985366801687	182.985245612913	182.985428197854	2447.775	2447.5	2448.39	6	6	9138160.49348966	10235350.5515622	8913648.58181839	9490345.74901048	9708873.97687487	8543443.54909073	8820918.34687502	8281412.02696006	8634310.47562502	8562341.96062502	8655219.49125002	10230480.464323
713	183.080495572002	183.080364412151	183.080569709658	1175.625	1175.31	1176.31	12	12	3567556.33349831	2739998.43633676	3729615.86199657	3295284.16727435	3397112.3010417	3661295.64045133	3587027.83687505	3545179.12561636	3722822.48190967	3616736.21935758	3656361.82916671	3096257.42812496
714	183.078172095331	183.077420946173	183.078342972235	890.62	890.315	891.094	12	12	5271999.27326908	4343728.53335548	5816619.31746489	5202157.29707956	5135194.83853907	6206864.32688192	6075767.08180275	5479073.42109371	5852787.47213482	6183480.53644037	5798046.08325293	4722991.65304684
715	183.086406518729	183.083452362314	183.086566134005	141.741	141.314	142.071	12	12	3490725.61989551	2561882.91518603	4001681.06933984	3202603.4397092	3016234.13623774	4194147.95428223	11343776.9289305	10766589.4500694	11765089.881	11788616.4481111	11149545.8980208	8465304.06859027
716	183.459269312057	183.457213697159	183.463272382142	1303.7	1303.06	1304.14	8	8	151212.942949216	89513.5337380635	182637.840105469	124487.739999999	124569.161076388	202930.313681641	207060.109584963	155163.693013672	176045.783493165	202195.986530274	171551.393063477	98162.169853515
717	183.691124026126	183.691124026126	183.691124026126	660.89	660.89	660.89	1	1	215728.987873886	239995.435115231	254451.155907645	213296.115135044	239830.149888671	253699.11978662	2961.7208281555	6422.78175136019	3857.30027762274	7068.53457470692	0	0
718	183.738559704719	183.738559704719	183.738559704719	661.101	661.101	661.101	1	1	216463.046929933	240502.626469968	258155.897879989	213186.109880067	239830.149888671	253699.11978662	2961.7208281555	6421.7974169922	3858.70406066895	10894.4147651096	0	0
719	183.769730609493	183.761961935066	183.77749928392	660.5435	660.524	660.563	2	2	216456.48446072	239995.435115231	254451.155907645	213186.109880067	239975.266017853	249529.853866072	2969.15164861189	6421.7974169922	3858.70406066895	7068.53457470692	0	0
720	183.794599504196	183.794599504196	183.794599504196	660.505	660.505	660.505	1	1	211224.237025112	240502.626469968	254451.155907645	210297.453369699	239975.266017853	249529.853866072	2969.15164861189	6428.68775756831	0	7068.53457470692	0	0
721	183.829833898067	183.829833898067	183.829833898067	661.083	661.083	661.083	1	1	206209.140968752	237600.056761716	224963.844118861	217140.717873883	252716.327761839	176319.216673829	3460.57898217772	0	0	7068.53457470692	3078.28726318357	3343.93953320312
722	184.083752475655	184.083569756789	184.086544794144	1175.79	1175.31	1176.42	12	12	233793.002052412	171470.734244789	277791.350753911	224399.469963111	225852.468880211	311637.457191836	297959.090635252	272538.852768015	255922.086335717	272561.991725256	264250.16775336	199909.601308591
723	184.084185750639	184.081177827997	184.088884292973	890.588	890.315	891.094	7	7	138859.339811386	110306.514670061	180950.105658937	104878.136506034	148128.810200683	175915.439605469	186522.599313111	131937.305595285	151328.753602418	195363.59001736	171006.68186438	133521.969870535
724	184.089432045034	184.08617623142	184.089473499395	141.585	141.314	141.916	5	5	59442.9154362488	61002.692642395	77483.7625437012	54063.5868875123	55598.3811255492	95051.4495874025	249706.77833941	193221.810132378	272209.133420899	248404.897233073	262810.77397526	153329.001901611
725	184.509275606784	184.507645207263	184.513554822154	661.101	660.505	661.46	5	5	240682.965530273	162660.118815104	329024.512157225	232537.497680665	185104.357802457	344682.359054036	0	0	0	0	4407.28441467282	0
726	184.904776887545	184.904776887545	184.904776887545	1303.98	1303.98	1303.98	1	1	95943.1536914083	60088.7659288189	128964.780832248	87909.4115972216	85287.6496874993	147928.32984961	128155.817924262	107630.120642361	128715.118569881	130155.588629557	125539.651551649	74444.0899381505
727	184.987684609181	184.985344892085	184.991942020089	2444.76	2444.46	2445.44	12	12	828982.786054677	1067117.15826364	884804.014176415	964437.981933584	1020639.38329209	810858.644349581	914125.353038157	901047.797096389	817493.15902885	855380.318032256	891537.15484767	1009334.75592018
728	185.114973262679	185.114812930149	185.115036119414	860.938	860.482	861.729	12	12	8341514.92523872	6202329.45119921	8264942.47749476	7771219.34715882	7355272.43723783	8320685.53689236	8165078.26238376	7998387.53298611	8164285.71376301	8198282.99468749	7771574.67821013	6984071.65957032
729	185.359767343614	185.359767343614	185.359767343614	661.083	661.083	661.083	1	1	149964.545419644	88822.5947812489	197340.098835309	136324.658668526	111629.187871093	220981.809174806	0	0	7029.41061439727	4093.06619335931	3266.32730859372	6555.56519352212
730	185.371428580354	185.362056731635	185.383652873738	660.5435	660.193	661.409	4	4	188637.985755616	88925.1412177731	220135.650585753	135956.62653174	106449.527039061	220925.816216519	0	0	4027.77968334962	4093.06619335931	3266.32730859372	6552.38035784039
731	185.396483841918	185.396483841918	185.396483841918	660.89	660.89	660.89	1	1	187998.285706475	173203.528856583	216816.767290248	178291.280456473	149981.271422607	251800.661009948	0	0	4026.31439118301	4093.06619335931	3266.32730859372	6547.35166992182
732	185.943837942274	185.943772653635	185.943909979363	2447.365	2446.32	2448.39	12	12	1002950.26078124	942915.654726581	1559356.70242187	1320826.16706249	1032860.45214841	1369292.26792967	1380357.92029516	1270910.51449997	1420329.53842449	1300525.29536236	1190450.48156248	1088526.80328838
733	186.074291442138	186.073440290778	186.074380596238	742.5675	742.164	743	6	6	80592.8271848147	72253.9703784872	101289.126214565	94886.1742049559	78158.3648065018	94897.6627944938	586759.596274983	582929.056235112	589805.862517253	688295.086125245	593208.546708861	428453.510169216
734	186.062671867396	186.053377740953	186.07196599384	661.2565	661.083	661.43	2	2	525054.185349734	1380920.05229881	328770.626505859	655082.229748378	854924.350478305	249153.049379882	14368.1514199828	43966.4788183595	30074.5022761231	11884.3736619262	16966.786155487	53352.4441186519
735	186.087581106058	186.087581106058	186.087581106058	660.505	660.505	660.505	1	1	525054.185349734	1386851.2585294	337837.594915464	650660.039591982	853046.562808345	249153.049379882	14368.1514199828	43966.4788183595	30074.5022761231	11884.3736619262	20840.7463790892	53352.4441186519
736	186.125828914543	186.125828914543	186.125828914543	660.563	660.563	660.563	1	1	542185.368954534	1379598.77832861	541595.154870785	628591.055589284	806110.80394482	593243.469401547	26065.5988757933	33430.7339667969	32823.8575515748	20251.8737822264	23092.2536030272	48239.9471264645
737	186.163841651513	186.163841651513	186.163841651513	660.89	660.89	660.89	1	1	483783.406741075	480759.633234927	549689.626336774	510867.983044641	506778.316928708	595093.986546292	26081.8011677244	13242.7228114536	19593.557517857	23762.1532670895	19466.0637099608	16264.56951416
738	186.185240045849	186.185112862509	186.185414608296	1202.4	1201.91	1202.87	12	12	1520029.75319825	1132621.16773926	1690776.99033204	1516813.68859864	1412762.72849606	1832916.79936525	1852226.21795899	1588758.27402833	1637038.28169922	1758057.43122066	1639376.51137203	1235921.93321778
739	186.185200234111	186.185082532866	186.185278264114	1188.225	1187.82	1188.62	6	6	300571.485375005	192642.586968744	336563.35083985	282939.972175786	243919.698867189	490672.030680331	371594.507148444	258835.410839844	356113.412839833	400529.834105475	401163.019140618	259488.534917973
740	186.198937892392	186.198937892392	186.198937892392	660.193	660.193	660.193	1	1	485429.572119143	486469.071615229	564598.997830724	510604.50819092	506778.316928708	595093.986546292	26081.8011677244	18500.09078125	25088.8106134644	27516.8432360298	22427.8992476806	16264.56951416
741	186.219622922388	186.21715197354	186.221747406926	860.4395	859.819	860.945	12	12	1194300.51771485	937723.02310107	1312769.4285205	1220961.34553931	1182522.68032873	1387877.88977475	1365406.70405273	1307589.19699428	1309219.84617188	1463067.69509083	1244332.76186286	1229519.10378645
742	186.221553152698	186.221489448504	186.2216952941	904.618	903.642	905.229	11	11	2086190.880625	1937302.94019479	2040295.93906875	1705546.30366268	2319691.90171023	1964870.10310938	1898022.10618547	2184037.40083334	1155939.59603516	1602225.29167352	2025980.33230468	2672744.02826757
743	186.641984081958	186.641984081958	186.641984081958	118.355	118.355	118.355	1	1	41919.6786108398	107560.230675049	30449.4345546178	33235.9077455357	35653.7694885603	33648.7638038505	38451.6328006418	33906.6282840402	49009.2132331194	47094.5494864328	44450.9434592634	78518.8635348075
744	186.997600147862	186.980920734305	187.002370092809	2445.61	2444.65	2447.24	11	11	331280.344160152	293279.828570959	488429.391914056	329918.852768545	278050.11385831	280172.380833322	338881.086855455	376889.081510422	587395.450768237	482027.958181808	475299.933444827	249637.236212895
745	187.022406357332	187.022346387653	187.022584329471	1303.7	1303.16	1303.98	6	6	144398.827711592	77036.2024490011	219755.131751954	131394.252708332	113156.21236111	247510.010414063	238891.889659093	177098.729386935	223880.75794336	250593.209444825	207216.344714844	104136.871399739
746	187.073149878289	187.073063447082	187.073288874054	748.753	748.061	749.496	12	12	4555042.17924999	3964249.0022634	4747496.83920309	4964765.67313397	4781637.31762504	5665804.58276793	3876433.02754164	4132276.14043752	3790766.21472394	3916941.80785414	4317299.95566969	2926348.53921877
747	187.073207079585	187.073118415089	187.073290916603	736.058	735.55	736.952	12	12	9779009.28848443	7703989.72805004	10842600.6000562	9478822.28538438	8919633.9653438	10665125.063375	9910719.84595834	9091629.79506258	10110751.9520626	9833795.74200006	8894503.05067186	7528324.15187498
748	187.196240583562	187.195887634663	187.196371531978	660.5435	660.193	661.083	6	6	10407561.4932593	9655050.57044813	11614232.4372458	10449347.8080628	10000445.00532	11244057.2591857	85594.0467963868	124652.336427735	88704.8807529999	93766.6738974595	86097.4696054681	102828.474987793
749	187.88813894829	187.88813894829	187.88813894829	147.505	147.505	147.505	1	1	0	132823.719286743	2410.55923308454	0	16491.42871875	0	2518.76174822126	2412.4231875	0	0	2444.06611254882	35408.1031464843
750	188.070879505168	188.070650604345	188.071123663831	662.0965	660.89	663.411	12	12	300150375.492099	288226465.383944	308805289.454811	291998817.768077	292886134.554371	313841484.502555	65357206.7291997	63698276.9146693	64365151.1710559	66257897.1378584	63852002.887563	54312844.7556164
751	188.733623012878	188.733526488841	188.733705554642	1303.53	1302.89	1303.95	12	12	703400.804125977	532386.146724608	810691.737806642	705046.154410516	640376.676339843	922984.170171878	900696.32202344	808670.600359377	848120.037802738	894156.658119144	822675.820179689	576895.324511719
752	188.993779329991	188.984974751292	188.997512719536	2445.65	2444.52	2446.54	3	3	104737.472556151	70493.1262592202	167152.170192055	129474.29529785	54436.2800336363	103097.308920894	104481.508109805	123857.838283205	209456.485909086	138435.038235682	151580.259018552	58116.9067122403
753	189.054319060251	189.054252162463	189.054422855743	1176.105	1175.39	1176.42	4	4	447373.833215335	269581.982636718	406359.689930244	385774.315783694	331205.070267856	466157.844260601	457913.333300784	436698.26240845	464318.32214626	497417.892749026	384289.796919642	352343.538164065
754	189.074255519956	189.074045330769	189.074587778809	662.0965	660.89	663.411	12	12	33081295.8173845	32051100.8698749	33902797.1250154	32181704.6525836	32070330.8513668	34662736.5055651	7371404.81541509	7121093.76179743	7176550.68368472	7364116.33403993	7256965.45326905	6010998.1136663
755	189.975935761491	189.969368914951	189.992235810622	660.7265	660.505	661.101	6	6	1072641.23440142	1011514.95000683	1123754.60605837	1039694.10698731	1018293.05966552	1123051.65761151	137376.417493529	110850.374367188	155997.11537732	142095.410008544	155048.167437682	99441.9188232414
756	190.07623354812	190.073162921578	190.078335541677	663.0065	662.733	663.411	6	6	930314.925971203	884962.355339115	1081253.45058595	929638.243851194	820204.400200201	975112.330551351	144607.913697918	132996.068363646	167415.514726509	152252.003018186	154798.559440735	112298.998139377
757	190.635258633501	190.633720472073	190.637916225694	1303.59	1302.89	1303.98	7	7	132541.060493167	66088.5401708979	185057.838646485	119011.023263888	104129.600972221	216905.547589844	203999.758966621	160978.875817627	200774.403692872	229312.840127394	180417.781089356	94864.6701513666
758	190.689181664665	190.687004122565	190.691359206764	661.246	661.083	661.409	2	2	289724.136310547	236118.897916015	355906.527240476	253499.383735353	258981.400290524	405208.393541014	0	14938.8365397949	8958.50703698732	3984.17346398923	9261.74786523431	6511.28737792964
759	190.740545340492	190.735651607867	190.740887815046	661.43	661.101	661.46	3	3	289724.136310547	230568.240420758	355906.527240476	253499.383735353	258051.412436247	406246.282185266	0	14959.1833217075	8955.2479634486	3980.96645556644	9255.71276562504	6513.28777343744
760	190.830352278366	190.82559948817	190.835105068563	118.783	118.728	118.838	2	2	57839.2466835937	95934.3034541016	35065.3185947964	45481.9967999268	49349.0385681152	42422.5790511998	73450.893640625	75116.2891936383	62515.1851346435	79412.2361132812	61775.8717513253	115492.668717285
761	190.837371725698	190.837371725698	190.837371725698	659.982	659.982	659.982	1	1	136772.529152345	79604.2533408196	191332.564820314	121446.155880207	84492.1937513011	227391.759040179	0	3224.34856770828	2890.67850097655	0	3040.23900374349	0
762	190.923538339439	190.921453203419	190.927908067064	2441.615	2440.94	2441.95	12	12	251157.235975469	195304.755675663	267172.653576656	204444.011523431	240657.868230256	345456.241381841	238795.79585449	324088.392832037	269057.863757321	326310.634310002	350040.096269526	254055.93806152
763	191.104177232452	191.104129209008	191.104219915661	960.829	959.296	971.369	6	5	386316.189835072	324237.217855079	435829.103496091	376756.199570092	396419.622929686	883980.96807178	484848.851169921	840163.910203683	365648.382094478	459812.544196098	383330.2842	303124.142300002
764	191.164221208357	191.164127414899	191.164370542064	1020.87	1020.15	1021.34	12	12	5144128.75625001	4174145.67612848	5500949.39009548	5127943.67288195	4796668.23038083	5845864.98409714	5687414.22257813	5364920.47510424	5592150.05136722	5876005.25343742	5482105.54843753	4671526.75359382
765	191.163031681332	191.162042778722	191.164020583942	1005.135	1005.07	1005.2	2	2	152190.20651042	119041.819855958	268565.587714837	142439.481152348	137457.490107423	281697.566318361	253766.931250006	336109.902124999	249612.586699226	282459.926953127	244624.673378908	113722.310859376
766	191.334351774607	191.334205878728	191.334615645114	1303.725	1303.22	1304.14	12	12	161035.604278564	158579.915598633	152257.751023438	161671.710461914	156485.446255859	135680.696142579	145679.935158027	164348.642681641	142630.827344239	154612.090525122	156617.632226564	160459.320900214
767	191.73622448441	191.732649233677	191.738720721644	660.7265	660.505	661.101	6	6	503450.545336917	319298.503136283	656396.195131954	468130.983286951	404733.030774412	709016.105619137	5996.7541932983	3488.47841884067	10810.560484314	0	0	0
768	192.137151187127	192.137151187127	192.137151187127	1054.64	1054.64	1054.64	1	1	94176.9281689452	64848.9088549804	99263.7645591515	78657.4878431917	73167.6005440846	123978.018212888	84263.980175781	101426.532606027	99315.7562402342	91763.0445996092	93361.0329157363	61326.9862890623
769	192.167451022985	192.16723047691	192.167695824336	1020.935	1020.15	1021.34	12	12	278598.308517796	191651.415250652	304019.307149522	283056.852723525	228624.816525608	344321.734113493	292649.71762207	311932.882324221	331101.894028863	370366.430932614	297395.702871706	202514.090830081
770	192.466913034331	192.466913034331	192.466913034331	660.505	660.505	660.505	1	1	215548.756040651	244278.146034396	211446.598692076	216213.695661927	216612.687111449	170082.448889281	11146.0956032104	12409.7165234375	3488.47311099244	6242.6080762939	0	15589.2380712889
771	192.550879009063	192.550879009063	192.550879009063	661.083	661.083	661.083	1	1	269599.482441967	218293.946932475	314262.646220145	257695.038468749	231748.227227904	333644.965696617	0	6607.44707990372	0	3133.89151855464	3955.36876464841	0
772	192.610009856824	192.609850325831	192.610187097986	1303.53	1302.89	1303.95	12	12	1224937.75029297	1217581.0085039	1202839.20343574	1316581.91607955	1226600.48021484	1145702.86113282	1238634.23586649	1308937.1519961	1086567.53321485	1195948.35398436	1228237.0121836	1163995.1984375
773	192.634771468705	192.629530522474	192.643870070576	660.9955	660.563	661.43	4	4	270508.644929687	218545.969139525	323656.714374082	256999.345873049	231748.227227904	339133.715354002	0	6607.44707990372	0	3126.34199401853	3950.0695031738	0
774	193.074865944848	193.071787760217	193.076871982054	164.883	164.633	165.586	5	5	54303.1953718262	52442.578296936	54500.5261826171	54055.8411853637	52945.1343364608	72842.6284814454	283751.417172607	185444.784013129	315806.492730848	352423.421114991	250403.088252062	102903.770337472
775	193.143235777115	193.143061397644	193.143616307958	734.1255	733.685	734.941	12	12	293320.087673438	215252.447154689	324466.331752637	304453.510826759	231804.680565482	342431.960775716	290359.670632518	296114.543836718	305339.238827146	314625.172107423	294931.373435012	240283.23914835
776	193.155096154494	193.146102028676	193.170223559445	118.152	117.938	119.027	4	4	315082.338334961	637050.507239136	178136.935959107	291849.33070731	348037.864870605	148236.665032593	128335.929726981	168240.303146484	121983.880675171	97697.8929197127	161220.878282471	372728.526443359
777	193.189563668313	193.178672867457	193.200454469169	118.5525	118.406	118.699	2	2	305155.468113281	637050.507239136	178136.935959107	305284.632270616	348037.864870605	152568.095933454	128335.929726981	168240.303146484	121983.880675171	97697.8929197127	165443.713685486	372728.526443359
778	193.21937013305	193.214174747294	193.224565518806	118.1345	117.914	118.355	2	2	310925.094347229	642090.121006402	178136.935959107	297552.919885254	348037.864870605	152361.907133179	131192.428421845	168240.303146484	121983.880675171	103914.897221558	165514.730140686	391922.63514171
779	193.282903145642	193.282903145642	193.282903145642	147.505	147.505	147.505	1	1	3202.10047460937	158771.976270996	2698.66238926479	3941.10640666852	26584.2675728236	0	4314.51534720285	4665.94424330357	2736.97978515624	5331.09618945313	5041.28115820311	37220.5437292131
780	193.397696822413	193.379623643972	193.400325294489	661.255	660.89	661.46	6	6	418920.295453857	565160.422457029	477192.547613156	443384.198917239	490061.398399533	430360.489263426	5814.86910791008	30668.0844098771	11411.2158363559	8507.0094372558	13850.4159796142	56422.7852031245
781	193.540341762673	193.536405108145	193.545892908715	118.7335	118.499	119.116	4	4	60241.3173684081	53562.0532946429	48579.6695643834	56861.1906647601	47098.9267023926	54612.0180692662	118108.809509766	109999.991137695	115644.652442871	135857.793353882	103721.717030692	88800.0439744699
782	193.807457429582	193.807404455476	193.807501634079	1304.08	1303.59	1304.9	3	3	102966.754959961	24732.8252598739	139031.700640625	72611.8763261719	64699.2970825195	165433.318615058	158338.93969629	113475.679753689	125620.554940324	171733.922190426	114211.025141058	45058.8898356117
783	193.930166717098	193.929943559403	193.930252255531	2448.705	2448.11	2449.42	12	12	13610566.0848124	15111680.3091147	14602931.203125	14517161.255625	15845139.8528647	13536483.3468746	14982184.389375	14261781.68625	13969282.4436367	14223933.94125	14426489.743125	16093585.4885418
784	194.117261736092	194.112807085962	194.11748084177	580.5375	580.203	581.157	6	6	189929.590991211	155056.25738861	240566.12695573	163462.873856172	160087.420635009	252271.356443903	239214.311806249	212911.092653644	225368.216428713	259250.239075782	186034.919150879	139455.444609315
785	194.174922310013	194.174767793301	194.174951908302	735.9125	735.55	736.895	6	6	147803.541654785	28636.0473464357	177028.309436278	125757.814512452	97231.5392290033	369583.533462892	262879.558057294	188302.258454371	234470.890640843	326822.983590822	219953.064690702	63289.4479635012
786	194.318715463083	194.305875085977	194.324999669657	661.092	660.563	661.43	6	6	349460.470751844	347553.215873805	365015.52792274	345290.564123701	306472.537823485	380480.041263426	6927.20161724849	0	2662.68080566407	2896.87649114988	3440.4063477783	0
787	195.08770024291	195.087625658357	195.087755618855	709.4055	708.825	709.844	12	12	88872756.0671564	77800841.2426251	95934904.8116718	86882967.7364063	82517362.3537081	96502821.5388067	105161902.844063	102738077.022924	100921449.076422	105365875.850069	103290031.906	83595767.0111038
788	195.391807853782	195.388909385135	195.393289666492	660.524	660.193	660.563	3	3	102955.489769288	153311.557082029	97001.7112853388	114894.573272705	95506.0621071414	68803.8889352681	0	12364.0021083983	11899.8287657646	0	7432.62833056635	23196.6652256556
789	195.429527579623	195.429527579623	195.429527579623	660.505	660.505	660.505	1	1	103320.679773926	153999.555094401	97001.7112853388	113572.709285889	95735.2140585939	68763.3452811276	2827.40458969118	12365.6585931395	15720.1193061524	0	7435.6157213745	23210.0171051027
790	195.453498219656	195.453498219656	195.453498219656	118.355	118.355	118.355	1	1	62750.7711165161	160943.714574436	23950.2677498779	58598.0216345215	90820.2034643555	9573.55782836915	18836.8379539185	24421.640147461	13922.6390307007	3512.61760107422	21385.150955658	97589.7394753419
791	195.757946106108	195.757778298057	195.758116655221	1304.03	1303.59	1304.73	6	6	108843.217718101	13905.2800271266	157688.46338086	93474.9937152771	70918.5822222217	183545.068296876	179810.147039063	130579.347611762	168745.836242896	194842.832440072	146099.34492334	53836.3084000648
792	196.036499066508	196.035778822535	196.038361368828	743.0425	742.671	743.392	6	6	232729.169241212	128117.298149413	232261.662908875	193226.854407714	203479.896284181	257978.183483884	516643.299281575	480465.337544925	470841.514397787	520358.566909289	440964.023014164	276413.969667749
793	196.090904800963	196.090824638747	196.091142268174	709.263	708.825	709.672	12	12	7041835.33844631	6215303.82068653	7668820.6519971	6811870.0078125	6343977.7316329	7786735.64697326	8273768.38298864	8212149.12164976	8113655.01631054	8622894.00993706	8560732.17914585	6713895.75515392
794	196.620706274152	196.620706274152	196.620706274152	661.409	661.409	661.409	1	1	74358.8592020095	93697.0429578854	67050.8983258923	76023.5857287944	77734.5246657374	49621.2579157364	2905.77081584817	0	0	3452.0645827637	3003.00186725727	0
795	197.096104879433	197.095975586961	197.096215523192	1228.49	1227.86	1229.01	12	12	1427561.99143067	1076306.1075521	1725165.30434897	1387688.83300782	1267506.79769098	1704435.39847219	1681477.51414928	1555515.53459203	1625191.03104819	1666133.93089628	1613538.10191407	1162464.02250869
796	197.343850453478	197.336524661566	197.35117624539	660.9955	660.89	661.101	2	2	80501.9073989798	151749.364317748	134324.289701388	106867.620323487	107625.78600122	112042.463614909	0	3306.26779329429	7182.01602383424	4135.76800610349	3838.33229614255	3306.19654541013
797	197.48352502206	197.476410511938	197.490639532183	661.445	661.43	661.46	2	2	106170.829180664	154944.464898437	98667.2522042402	128134.384248047	145090.795495537	93430.0016199076	0	3310.72155238559	3585.92456124439	4132.43897363285	3835.83117885046	4164.94955691961
798	197.511306027762	197.509956951948	197.512655103576	661.246	661.083	661.409	2	2	106129.320529019	161136.354507269	96794.1967438614	124791.959681919	145593.793591796	93191.3042041621	0	3310.72155238559	3587.22958282471	4145.75510351556	3843.48165527341	4163.67039550778
799	197.551694081412	197.551628636663	197.551759526162	1204.475	1204.25	1204.7	2	2	86984.6080535867	58808.4456848148	99753.2673285575	66401.5312469487	91426.3367950445	86245.5747833257	96319.9746063238	81280.3352929691	95628.7925573734	123663.829127606	91572.1868078617	62551.1935455326
800	197.581480193251	197.581371903371	197.581593859317	1303.53	1302.73	1303.95	8	8	175399.344572085	212579.260690429	149650.030691407	163422.785052734	178060.865937499	126486.427940541	130246.069102647	157858.257660645	125189.727256401	135336.200731337	159079.327621094	176530.511206055
801	198.087631954279	198.087490848774	198.087785889501	119.254	118.838	119.661	12	12	6841032.47916666	4719483.73103906	7562371.42500001	6224250.11243359	5630485.93528907	7347111.68826389	8145345.78727517	8257501.32453126	8446416.26364583	8639580.01988716	8065746.63017361	5922954.44055773
802	198.185050380733	198.184844352652	198.185221673922	1058.04	1057.16	1059.11	12	12	215153.64817383	166814.737890623	227565.777636173	188954.318632815	174713.409653318	270385.621067705	245849.980520838	209006.299656249	227658.035047747	228750.977418618	211913.660473094	169377.683845484
803	198.325647912024	198.321964911509	198.331574158913	660.7265	660.505	661.101	6	6	651185.201956791	817844.432016592	623776.233956295	696417.287605288	716657.257350521	529965.301744086	11206.6389482771	16059.040434919	6598.05091071432	4147.81738281243	16673.9962917479	18485.7953355189
804	198.675756382665	198.67556892225	198.676010195368	1303.625	1303.16	1304.14	12	12	670257.512969628	609954.282140624	638805.848796877	699915.665774152	640428.905435018	647310.349928968	670204.247024154	675149.130119142	606417.65823633	680732.489034083	668787.40129297	595450.607714844
805	199.03839289401	199.033128418169	199.04007782853	742.482	742.164	743	7	7	106586.368260865	64076.6753129878	107782.875126256	87099.5051279295	81329.5232967363	93244.6165161124	681690.000394693	607933.426771123	622544.819774414	570257.076377137	530517.121157836	341997.457015256
806	199.090585318458	199.089124803074	199.090905973286	119.3255	118.924	119.793	8	8	164216.988541667	109929.2799375	172789.979968913	145284.160255127	132292.521371826	173197.689507813	204862.718255317	224383.080879232	182541.48512207	206183.904688558	210114.101510959	114828.654177857
807	199.130384226818	199.130331611245	199.130552333759	928.83	928.506	929.667	9	9	156500.926479763	105313.491941407	188377.694917297	160720.506259338	111121.740269252	223300.15152466	203253.817348958	158961.195220215	199037.052960286	228633.465151975	175404.352097228	107354.095689172
808	199.282016025846	199.276871501267	199.293672280421	660.5435	660.193	661.083	6	6	1209284.57526795	1447762.52733299	1152734.30447503	1253586.69146271	1256766.89428386	977818.203827266	4064.13999630302	22615.4730771485	6711.51728948106	2709.02071044918	9700.49074658196	12226.5972488839
809	199.662065061066	199.655554406964	199.668575715169	1304.03	1303.98	1304.08	2	2	668886.669726576	623120.08292578	622796.508854163	688607.594999995	643130.583333328	664466.862757814	721911.609753203	727376.007083986	629579.397955081	684583.392333987	688635.687035158	644655.664746094
810	199.704203302269	199.69163872272	199.704306137317	1303.81	1303.57	1304.41	9	9	711866.812068526	623120.08292578	674287.480929689	742832.906345885	662130.925537109	648256.229945314	681060.579925784	749458.33301668	629579.397955081	647318.679140624	703663.230690702	674548.774122874
811	200.113945302871	200.112520396737	200.115294017216	141.5095	140.961	141.812	6	6	127555.686720145	92387.9478024551	180953.060520996	121255.105551025	94813.5870952145	184182.652261998	865660.465032227	549812.624375652	763357.090549441	873160.19128491	684715.656739909	289636.085316297
812	200.103524898834	200.095386671339	200.119377812283	660.7265	660.193	661.083	4	4	568905.701867069	464789.966319087	681133.840722976	553132.531567384	534457.381150829	699212.778171017	100269.01744403	95928.986105469	99893.9391701662	91955.2151015611	94031.3207519524	80797.4068798822
813	200.140382159986	200.135270814882	200.14549350509	660.5145	660.505	660.524	2	2	568905.701867069	464789.966319087	652589.117006835	553132.531567384	513952.694623318	677000.888953127	88224.9608075475	90325.6971357415	89767.7738801623	91955.2151015611	94031.3207519524	69832.6158039201
814	200.200931973309	200.200750595859	200.201000059913	1250.065	1249.62	1250.54	12	12	2681575.55944012	2036374.83954862	2608786.51799474	2806175.64920141	2721541.72309898	2445934.67517363	2578036.42455724	2463311.47012695	2581596.72914498	2434124.04052734	2634510.09368484	2319027.26355904
815	200.200840704411	200.200734868852	200.200919340671	1230.88	1230.4	1231.33	12	12	863724.26234131	649371.691017784	906288.656744799	710284.78629883	690324.733886719	929051.232265626	950192.513173832	778764.819980471	901725.267480471	942407.862558596	896866.054936524	642506.161494142
816	200.700475977823	200.700200458181	200.700599038339	1303.81	1303.49	1304.15	12	12	569597.458670979	481147.138766601	546679.189214845	584751.034792262	528882.311547852	536960.63932422	585383.758268827	607946.600488273	523353.931013674	580632.160184652	587413.588423301	511468.405175781
817	201.043669394739	201.039093971063	201.048625930791	660.349	659.982	660.563	6	6	910604.277324834	735798.393142814	1139412.1641751	904137.726667788	800023.962813374	1168144.35745138	25882.9706425782	19384.9974902342	29922.3281900811	37483.9214599603	18883.888956665	27476.7089271763
818	201.088767799265	201.088706994451	201.088957460763	860.938	860.482	861.729	12	12	9388268.5531684	6805323.18173827	10282082.8404097	9192809.44888537	8501936.10100693	10077993.9027778	10164135.3082258	9692654.7875434	9869649.1335677	10363856.5499219	9749225.53516501	7696850.51332032
819	201.204134399462	201.202784814659	201.206204550902	1250.2	1249.64	1250.56	11	11	176897.70401001	100133.218128662	177458.981899411	176099.424572484	170868.852710505	197382.486877441	163491.617120765	173067.148388673	189781.353240967	188040.243624671	176621.542415361	131951.279155817
820	201.744644875967	201.744533112977	201.744839098045	1303.58	1302.89	1303.95	10	10	839023.333290115	783937.730355467	713520.952126732	874254.962080971	777249.578369141	735091.414476565	808089.067084525	830976.308703127	711144.512472659	801830.063167604	788221.311820314	789800.763856539
821	201.974262055432	201.974255630011	201.974268480852	1303.14	1303.06	1303.22	2	2	697499.655234389	449718.075783683	839932.300911454	640597.269722217	609048.973541662	1015405.054	979082.131215274	755384.454843738	832893.603437513	951306.60690104	764336.668710949	495010.720781241
822	202.047549661528	202.047387061531	202.047742515796	742.513	742.164	743.142	12	12	8019561.93967898	7274241.18720828	8561286.98616324	7539765.06015745	7229912.51501958	8817835.78941642	50409395.4622252	48586067.2256918	48233966.0294714	50978876.1638204	48535075.6381776	40552818.6746207
823	202.059455230239	202.059331530199	202.060992717298	141.569	140.961	141.812	5	5	24393.170363351	39073.3695179137	42518.6045059203	39113.3799379882	22286.03855896	26327.796873605	203960.639772461	173303.731918946	174052.97047403	187427.074219997	164206.12675057	120601.86726593
824	202.091949574007	202.091761832078	202.092621013777	860.88	860.482	862.014	12	12	458318.28000217	236994.388484375	479437.186191187	349712.778090819	353341.409622504	544217.739953617	467574.497637374	411714.460205078	424370.888091634	468764.285699869	476950.528694231	263377.718320313
825	202.258837115929	202.258837115929	202.258837115929	660.89	660.89	660.89	1	1	346353.003498887	443035.457419916	304293.367732003	360080.485939731	396535.950903318	281935.575301024	5985.40407556148	10257.9981968471	13296.0954340122	6472.14684326162	5761.0084936523	4832.73455566402
826	202.285079618028	202.283511828858	202.291965696635	660.563	660.505	661.101	5	5	347520.999651692	446994.419232905	309422.49371179	359108.38601335	396535.950903318	281935.575301024	5985.40407556148	10256.4260898438	13300.934267395	6456.55548309322	5761.0084936523	4832.73455566402
827	202.426992680836	202.426809188149	202.427263951462	1303.58	1302.89	1303.95	10	10	309853.491943359	211420.090643554	373176.555772567	291623.267001067	267627.917916665	430243.568717457	435197.610304689	364493.239918946	401998.952431642	444081.788103517	365720.095304688	233760.443225098
828	202.680401695381	202.680401695381	202.680401695381	118.728	118.728	118.728	1	1	43968.6090234374	48074.5005412946	36377.5281372071	35508.94205399	42306.3310178572	44585.8018049666	82796.861601423	58245.0651534598	69346.8936160713	92160.1920045166	58518.9762085309	74872.5815337612
829	203.048730958018	203.045111146865	203.050731186865	742.473	742.074	742.953	12	12	375740.313318971	319039.723152158	527209.708920412	369401.745389831	370299.923671878	577070.348474116	4569702.81878906	4430618.81708158	4357953.91653646	4691101.94461914	4351918.30016259	3487112.89165646
830	203.053020575183	203.052123627962	203.055965908483	133.2315	132.831	133.853	12	12	398645.964619466	297684.527916667	540541.707388292	384873.296210721	351499.733757379	505108.68272119	576841.144743816	488001.663260904	530874.238243868	548021.811017361	531881.108978393	290696.33455192
831	203.058995394425	203.058074553725	203.061702506069	204.619	203.991	205.088	5	5	41762.0671350794	32590.6671256277	62588.7616489956	43686.6235226703	40157.5319345005	44846.9168701171	404927.879043824	304217.818400085	398804.891251465	416138.151875611	346162.590865021	140942.247019253
832	203.086731919167	203.086284465958	203.088664360054	860.829	860.482	861.729	11	11	322421.974534776	213748.269384033	419516.956812064	293266.547090982	244861.70366858	359869.124042361	408648.049750547	357135.84109158	400198.459533204	378220.77025037	331603.675297855	203521.419248657
833	203.281476457669	203.280866069397	203.281791571328	661.255	660.89	661.46	6	6	2188071.30130005	2826087.29874717	2095278.1568441	2357106.61406984	2561326.42729588	1826662.4614401	28211.1079815496	51502.3033604211	27495.6298960657	29827.0608916014	42853.0905856931	39889.1170022318
834	203.582049807612	203.581445921125	203.589466648062	1303.98	1302.89	1304.73	5	5	145264.609051758	129066.230272351	176147.037539063	186945.298804688	144421.307788086	241695.371494141	159102.264316407	236388.990891332	181317.52566584	178586.651987303	161169.628786401	126011.158793944
835	204.10189522445	204.10163738902	204.102108087355	660.5435	660.193	661.083	6	6	10606030.7887232	10366123.9012623	11610211.9293166	10687923.9617356	10279987.731479	11208555.6812693	60837.2156350447	99520.5814433596	73254.0784409184	66166.3226513662	85596.3524809564	86661.760615583
836	204.138321438536	204.138076020092	204.138406037069	1288.13	1287.57	1288.65	12	12	593558.983333321	422596.078407109	620742.373855255	630482.591482208	561831.901933596	625261.07964844	635929.819253476	582174.23488497	684273.985839847	627151.380381948	589979.54558594	533530.286786026
837	204.138204242665	204.138140354681	204.138292657944	1102.025	1101.47	1102.83	12	12	618196.493261728	465614.95108765	695542.17938367	562566.260021709	521746.333452698	702284.472851566	760453.895126964	595872.976473516	699082.506299922	645900.486679697	630630.503672951	554965.215644524
838	204.173412622645	204.171505939233	204.174652826025	880.366	880.057	880.861	12	12	328856.536676633	209828.163007811	325004.260028567	319651.799199217	306101.860660403	361397.395107425	335009.218115841	359653.29668164	307084.731752078	357166.749865235	350353.232822936	269564.01542399
839	204.919131045402	204.918719377613	204.920049606921	2443.495	2442.82	2443.84	12	12	855471.805639617	774283.969573975	1054253.07421874	940185.063867213	850201.162222874	980152.703854973	989205.165644536	1018297.80029297	1059504.92295139	1027010.34934078	932913.570410154	801613.443261717
840	205.068357433322	205.068185874632	205.06849005772	141.577	141.314	141.916	6	6	2750701.98805176	2323713.56302148	3138493.15514063	2500902.662125	2363062.92369042	3109824.32760254	10294687.1486042	9851933.05083596	10120154.2537344	10836249.6377361	10325680.4686465	8338366.21708593
841	205.086031523888	205.085910177067	205.086120100215	1333.99	1333.42	1334.52	12	12	20413157.0012504	15945849.0899998	21789175.0694442	20154186.5441878	18224005.3402081	22364620.1101386	22873510.2505559	21243544.3670002	22537805.4940004	22845041.5274378	21117812.8200002	17909734.2232811
842	205.097296239221	205.097073841445	205.097500742693	662.0965	660.89	663.411	12	12	817779311.193345	825580470.305203	814756018.72287	784742222.503752	812976566.92874	800325735.880083	150460625.538585	150514274.773895	147295899.565032	150883180.663568	149433821.33743	133510436.194722
843	206.030076462583	206.027411708662	206.034044307553	1303.59	1302.89	1303.98	7	7	183438.116663415	96679.841505533	240224.229698349	171922.210416665	157665.584374999	302983.586441407	291494.334241835	229331.726898194	245307.449729817	291891.555896659	245321.858443848	131230.524080403
844	206.089372788918	206.089207996856	206.089503773417	1334	1333.35	1334.52	11	11	2265816.40902781	1563559.06124997	2591985.75942705	2353509.9132891	2105523.69746525	2768961.16862844	2774216.72725698	2395434.45869794	2649232.03993059	2713882.83309032	2463595.50750003	1793263.96760545
845	206.100464400363	206.100305605914	206.100740942827	662.0965	660.89	663.411	12	12	87825312.0289284	89084819.9599323	86312002.1970151	86078093.88717	88254247.6926552	85867299.3144271	17961003.4521165	17105596.2895287	17141767.8799378	17633625.5943022	17084378.3293579	15817252.3546927
846	206.190228626107	206.189966298298	206.193176761233	1090.075	1089.62	1090.7	6	6	126568.395581052	80087.7237890631	162198.808596803	119415.605793458	99785.637832032	184153.479785157	163550.582319876	141883.493553604	161289.915199581	151487.757814668	141092.904615073	126077.513437498
847	206.816865679929	206.81673965667	206.816955884546	1303.22	1302.65	1303.95	12	12	550621.573925781	536180.753329101	517474.651933595	570671.691713427	549152.635474609	498733.849433595	543880.753572449	586792.559285157	470269.130978731	499501.208720697	537275.89334961	513494.235571289
848	207.0780855773	207.077856746518	207.078278738741	961.4425	960.165	973.552	18	12	2119331.08851563	1244053.17075782	1456397.43505469	2002971.83489618	1705410.62544531	1641174.48331408	1313390.32853645	1149676.18643404	1361029.65669356	1249547.91488379	1164741.76500001	752926.093041671
849	207.10343072886	207.102308559994	207.103579054497	662.0965	660.89	663.411	12	12	3073856.67520312	2916515.33392365	2990755.55988328	2984801.12155797	2896787.71792233	2849100.38121367	508320.335588993	455901.527735898	503807.208898743	465842.110556756	444647.544833985	360310.312440917
850	207.159010893869	207.159010893869	207.159010893869	831.467	831.467	831.467	1	1	7982667.71858327	7583298.21428753	8313684.51802781	8098118.36486115	7733234.2057709	8551283.70356947	8432585.57688883	8149455.49641673	8426281.80888888	8562470.20800001	8397594.82350003	7458787.68633328
851	207.969393800046	207.969393800046	207.969393800046	660.505	660.505	660.505	1	1	373944.903486609	468738.092783686	311568.313145647	371378.81130971	405534.839263387	289366.076571429	159820.366815151	159314.12708203	174135.798806502	161865.565683591	185176.314890624	130034.330152064
852	208.162256928333	208.16221416241	208.162299694255	830.3565	829.996	830.717	2	2	361108.05483105	272739.799797364	430706.832867188	346127.633439454	343625.741154516	486811.478194334	503349.995179035	397415.411064942	436038.838955078	544405.665529685	399485.663570072	313043.289800132
853	208.250611381896	208.250417261647	208.250840918935	1303.22	1302.65	1303.95	12	12	2943821.97402344	3016010.23003124	2676490.33117579	3103863.05710229	2975800.57755468	2761358.86089063	2927716.8803672	3056455.75249219	2553047.81271973	2765296.59110437	2923430.82200001	2707640.75566406
854	209.103568044643	209.103361772777	209.103690353493	118.9755	118.699	119.421	12	12	2632913.43072916	2511209.46947526	2896536.62372884	2412643.2200701	2365464.56579471	2930190.26666667	3101997.91109071	2917367.37832031	2927339.7834809	3320667.21389193	2913770.12079861	2538417.48027561
855	209.269700231059	209.262337612727	209.276697281274	660.9955	660.524	661.46	4	4	155147.176509548	101043.751402221	239182.671586424	129501.968599611	117419.607305602	266286.739677428	52203.0434368893	38351.2600760322	62244.79280365	46853.3945166013	47330.6129359128	40123.2052441403
856	209.597048149718	209.596880226526	209.598729470949	1303.81	1303.16	1304.5	11	11	419613.59055841	239318.91330946	532898.676484377	390151.759425606	331083.020605469	617806.382199221	612819.394324221	494132.832066755	527312.625559572	618304.319867713	497007.22050586	296515.097180176
857	209.639463247232	209.639463247232	209.639463247232	1303.61	1303.61	1303.61	1	1	398592.90284506	253886.394269531	498749.899956595	366491.493333331	322988.291527775	589007.11338977	585794.132734372	445353.337361108	501785.099664711	601574.600422854	466557.648092458	272353.880612519
858	210.087660117839	210.087402312611	210.087811790152	119.3045	118.868	119.759	12	12	13316832.8708333	13310466.4713889	14060864.9032414	13060474.8838125	13010421.1629641	13876684.6021667	14823753.6444549	14535904.3270833	14968729.2572578	15580001.8869688	14538810.4129167	13718879.0245643
859	210.310796557004	210.304006205995	210.313264618461	660.563	660.193	660.89	3	3	110434.002351685	23341.8616155131	176375.548105773	74001.3201705724	29221.8281116067	212961.775141295	3137.09602713449	2867.45636938474	0	0	4305.84237890622	0
860	210.423786127959	210.423623452975	210.423945819451	1304.41	1303.64	1304.9	11	11	351914.416601566	292525.201359375	339825.319128199	353243.135971238	302702.238354492	328765.954026992	363836.092858071	365669.113769526	329983.473297226	364605.981931814	356123.892112042	324172.973789065
861	210.730473788259	210.730473788259	210.730473788259	1303.61	1303.61	1303.61	1	1	216128.278876958	303500.493439453	191531.308843315	230951.064861109	231814.26034722	184892.696679692	192796.378703341	213995.155833332	166923.798732638	187007.383385743	193546.134303389	235487.507393661
862	210.935443457189	210.932996318822	210.937438108051	2441.735	2441.25	2442.21	6	6	96636.1485314925	74562.1340620437	120476.155435386	100225.947543331	58277.2554617733	105689.93105713	105228.363630981	68671.653431918	102150.957543944	83363.064603101	61404.1577455345	61877.450292968
863	211.090536744638	211.090285407946	211.090805814619	119.376	118.728	119.946	12	12	435538.5207	373009.575596246	445080.495963542	368772.413008594	392089.752294678	465417.555899306	490779.742848199	493343.704154297	456510.456507161	491986.583384115	443917.981429687	457560.468619901
864	211.109161186194	211.107290299192	211.109675311089	1268.26	1267.8	1268.83	11	11	188090.730435113	143588.328286747	198326.126979167	183161.536176216	189710.876878527	188416.562058105	214743.636152345	202132.417934028	192221.189939237	211680.497473953	202971.552135417	161490.097343746
865	211.171961920756	211.165684546921	211.17615759734	660.349	659.982	660.563	6	6	426948.781293948	372877.829020182	386778.962925108	425304.505615236	368564.647148621	412560.289755552	78920.9120214844	68988.942914062	50767.398973075	60422.1227722775	57524.2550323663	52205.4048514229
866	211.791391912743	211.791279137543	211.791486816716	1303.53	1302.89	1303.95	12	12	483100.475561072	313917.464926757	587183.387535158	441984.350545102	384090.690255859	685339.397687502	665455.095564637	533841.651916017	612504.298998049	672461.917803614	554353.363738282	340627.920361328
867	212.104276578178	212.104276578178	212.104276578178	119.649	119.649	119.649	1	1	78770.2320725708	110430.200865234	99753.9043405761	94418.9042367554	90095.7260816651	85097.5103790282	110342.676716919	96971.7314853517	79483.0217944337	123181.943441623	80469.0467182007	88368.0185566406
868	212.219933564362	212.20608291057	212.224208520734	660.349	659.982	660.563	6	6	371198.095362856	317620.615844727	360026.315147459	384173.476885988	347285.998740418	338139.379537352	3101.55452050782	0	0	0	3108.50641252792	2945.95838971819
869	213.146137862791	213.146082640625	213.1462771582	1020.87	1020.15	1021.34	12	12	5008072.88846676	3735925.14388022	5739484.48960937	4823864.14909176	4638323.45886716	5802112.62583325	6014666.9892187	5289603.09956058	5865855.46682291	6034567.44164055	5592238.50829861	4154081.07468756
870	213.276987442112	213.276987442112	213.276987442112	660.524	660.524	660.524	1	1	111911.890113831	100492.101924106	103032.886300293	121267.943322754	87762.3928191951	79449.6696495538	0	2896.42629272459	0	0	0	0
871	213.298895843836	213.29455008633	213.312844433699	660.505	660.175	660.89	5	5	122738.66339264	125068.724365234	105117.152100639	119624.771381696	96803.1996214601	92456.984236816	0	5607.21496948238	0	3109.99517935179	4317.43999987792	10637.765257394
872	214.089471632922	214.089272818029	214.089517455667	1078.5	1077.51	1079	11	11	333601.016118169	239190.222395014	360768.83290147	303026.681689455	333672.36500977	410921.269911019	387048.212068137	411187.505654294	391831.682649745	333334.475243051	381968.824394537	274323.742939447
873	214.124209155107	214.123193995087	214.125750904955	1143.12	1142.74	1143.64	5	5	285090.500068353	132299.668582589	256048.794113763	214127.071669917	189793.560852052	276347.661132815	268351.357226564	217340.833577008	260233.451565759	240931.924013672	227961.716053299	204804.118362165
874	214.147299085976	214.145311736638	214.149347291875	1020.74	1019.96	1021.01	9	9	274256.712352293	148438.363106864	319813.416396486	264124.399040526	206176.54708008	334524.128130963	335222.278124997	303840.53581238	346434.111065538	348049.031572261	324451.652056206	209367.276269531
875	214.252845326646	214.252022035087	214.2541813235	1031.215	1030.81	1031.56	12	12	547973.67181641	661547.369809038	433927.776379397	507545.818916019	535039.791723626	498818.622854001	451784.135190979	560338.639943585	493906.214135736	494570.119929193	491311.932363288	581310.181171879
876	214.835016701553	214.835016701553	214.835016701553	661.409	661.409	661.409	1	1	72789.085928014	132682.168489257	54788.8460449214	100864.359125	91081.7805248335	49954.4048708145	6427.96490419216	8696.08952113557	0	3266.53578466799	0	4074.63416741068
877	215.076507697496	215.076310845075	215.076588359824	1303.725	1303.16	1304.41	12	12	837629.553931095	776845.112132811	755768.964414065	862669.57801492	799371.14312678	742723.734078127	784197.968586655	832037.253937502	724588.738019534	777360.028332732	787729.140097658	752169.585449219
878	215.125178795517	215.125025471692	215.125254630863	734.699	733.774	735.228	12	12	972448.843687491	808321.116865238	961110.195331592	1011534.46599922	970833.001925386	1095359.94689531	1031233.32511719	919401.889346872	1090589.18645833	1111029.80458594	951691.861479591	846030.532162758
879	215.715583158521	215.709225838508	215.719205062579	660.89	660.524	661.101	5	5	209733.339212648	301275.763744974	192060.759153698	230902.645977784	241574.264372313	163764.897507975	0	3862.16704296876	0	0	0	0
880	215.924405860305	215.924405860305	215.924405860305	660.505	660.505	660.505	1	1	152229.149645387	304517.660672308	154117.288644713	189751.665057374	203165.471078856	95921.5695908198	0	3134.74013281251	10365.0439735108	4531.0156281738	7159.81313122554	6692.18418457026
881	215.947136790536	215.945363120243	215.958114995483	118.3805	117.938	118.838	8	8	182903.066970486	247596.686959473	108768.236795532	161066.334314453	160731.516286011	153361.367797974	239925.762430664	217129.502075893	219153.344839538	263292.562982771	208512.354285714	251774.569444444
882	216.002158081446	215.97702037326	216.004995740335	118.728	118.193	118.739	3	3	182360.134570312	246826.305841518	110719.720341274	160487.092007255	158032.422524623	150761.742172852	247870.356491821	219176.410136719	218021.500215401	276983.234445923	210695.338844866	251423.120535714
883	216.235004690073	216.234784113767	216.235277770032	1303.81	1303.16	1304.5	12	12	1331170.06899501	1222129.57842773	1293187.90796875	1389443.62845882	1272293.70341797	1261300.38670313	1385971.85847658	1396489.58251563	1189022.63482032	1327503.69261362	1343390.69048438	1173483.98032227
884	216.798161186473	216.793706827112	216.804035453587	660.5145	660.175	660.89	6	6	1158008.04903901	1459187.13336546	1085226.61791027	1233642.82937775	1229476.4522231	905840.811166988	5733.2220537807	20503.5997998045	8362.75637611612	7442.28438867176	11347.194290039	10547.7886356027
885	217.046890499222	217.042026579064	217.04702019887	1003.38	1002.92	1004.27	7	7	130168.902279664	72673.8334244382	146974.177388672	125937.008056642	83360.0377328488	184182.660089843	141373.757168404	152107.064444878	163285.260029298	160276.776900771	149456.330609539	100588.594809813
886	217.097309804794	217.097136236791	217.097406536257	705.1785	704.955	705.69	6	6	2634653.4312195	2223275.31763456	2982798.1593302	2582582.78676369	2405479.93326417	3221407.5229358	241726.494289621	209526.849053572	238760.511496793	255277.576691478	222670.897382952	178112.138297361
887	217.107021425085	217.106846201854	217.107106785892	848.63	847.794	848.991	12	12	1515280.75308812	971095.480210507	1775646.9093967	1447463.03060808	1207673.74631857	1839204.99441318	1820474.92080729	1554142.45004774	1761778.56147873	1707764.79952257	1633226.51707725	1181209.51029015
888	217.104318955463	217.104318955463	217.104318955463	628.433	628.433	628.433	1	1	331884.021509767	283515.132949999	332346.787804688	336794.992884376	472174.552624337	348226.146343361	387225.554099415	324094.530847656	329179.609138181	327768.510761135	369473.327058595	330266.338655469
889	217.120386098469	217.120386098469	217.120386098469	2432.19	2432.19	2432.19	1	1	35926.5933837885	28124.9709179695	30835.5908723965	32042.8441040021	30348.7821533198	33132.5880737312	38720.5716015635	31314.3102636727	317199.0986328	41169.7482161436	39908.2173657204	34123.3790178558
890	217.179636613301	217.176986856011	217.179749803618	1188.58	1188.31	1189.36	12	12	444928.249225254	256342.390195309	494614.039062492	409889.558154302	367057.427734369	554705.540062941	539551.987445753	443601.499869796	536015.430615236	561059.535776901	483881.002119128	292956.109621583
891	217.179649844685	217.179538573217	217.179763486014	1210.14	1209.79	1210.78	12	12	824278.412213552	457160.096746968	902425.714680974	743362.499244801	669573.740154088	857398.078232426	905863.914216592	821369.042447926	944528.154581149	906041.47265626	920793.397417544	632858.557571605
892	217.426687557479	217.417779939293	217.441256317571	1303.58	1302.89	1303.98	12	12	825572.704730101	801363.847517577	750938.044570315	861424.942872875	819746.250768825	708038.868414065	750937.457876428	829020.313062502	698977.044761722	739483.967325986	776683.21691797	775753.864208984
893	217.888257016651	217.884160475406	217.896044100439	660.349	659.982	660.563	6	6	1962819.58905824	2372822.44303385	1887311.34807714	2096990.15399628	2047887.56716553	1566639.22352245	7226.43223284041	35373.4435590818	12949.6100461775	11089.4941289062	12281.4340477121	26538.8056916155
894	218.021423139183	218.021242869805	218.021665646328	742.513	742.164	743.142	12	12	8072168.53821133	7129450.65838536	8621763.36362369	7713961.96798387	7244304.83173833	8746336.53610221	43904943.2291093	42575874.078473	42291011.2302031	44784366.6763829	42316634.645205	35730104.7578005
895	218.100951403794	218.100156233519	218.104830602981	705.1785	704.955	705.69	6	6	141801.247863465	110681.902078994	172963.303693756	145588.715916627	152299.831923982	214477.444439088	12820.1016263253	17268.0471964286	15888.0868470285	14345.7576098634	18830.1929870954	13930.5411339284
896	218.53464328466	218.534427804809	218.534892911521	1303.405	1302.65	1304.41	12	12	1552003.75855289	1482020.03401172	1460815.32858666	1611158.45042615	1465064.49034375	1428285.44901563	1549723.23879973	1547760.24360547	1370389.85535779	1476281.88745027	1496874.29094532	1361448.19521484
897	218.737894453697	218.737894453697	218.737894453697	661.409	661.409	661.409	1	1	268743.145407716	199498.487416123	312169.188500486	210374.699601746	192786.719886718	375261.134729368	5376.33739099117	5859.88992968751	4421.11518786622	10904.3343988036	0	6539.53135986323
898	218.798720974961	218.797042065984	218.80242564772	661.43	660.89	661.985	5	5	267936.549336914	147292.363419433	316778.92281439	209952.543013917	204597.541604001	375261.134729368	0	5860.7881347656	4419.50680161827	10904.3343988036	0	0
899	218.984287126772	218.984180717971	218.984426313403	2444.99	2444.65	2445.65	12	12	2732120.14218755	2033075.64846297	3632410.78678705	2697303.58187985	2543337.29698564	3451560.42312486	3415937.55714846	3453411.65596936	3044181.49869787	3442153.13468221	3597925.81568807	2280892.48362422
900	219.023689139884	219.022535967406	219.024033961423	742.4295	742.074	742.941	6	6	688389.746068362	422035.869909874	672584.116097101	492441.216412944	500788.734679692	663528.600659174	4165335.20319578	3700302.57424027	3933704.94420313	3991117.70322071	3861372.29883495	3023126.73552878
901	219.195364443147	219.195107017132	219.195535479273	1259	1258.52	1259.45	12	12	1618334.6648264	1224454.81483398	1850486.8821007	1574237.38023	1516572.15311632	1900755.11836914	1900733.16169272	1712734.60628907	1910855.46509765	1823009.22550348	1732948.1478125	1369961.30661351
902	219.304086588639	219.303955291156	219.30419410186	1303.53	1302.89	1303.95	12	12	256008.101732063	152880.992538574	292779.811686196	227365.257899504	206192.340972221	341293.797523439	339963.545044393	283880.877947266	322494.993641603	350550.446623537	287239.61275293	183641.903076172
903	219.411654152854	219.402187708331	219.421120597377	118.9325	118.838	119.027	2	2	60981.1957075195	62161.1840491071	52059.6979352679	54346.3534941407	57854.4411372071	57614.1834817505	118188.618635376	104952.052511161	105641.376584106	127395.925022034	106564.713911133	104424.600548096
904	219.444821381195	219.434933097154	219.455524165776	118.739	118.499	119.116	3	3	60981.1957075195	62161.1840491071	52059.6979352679	54346.3534941407	57854.4411372071	57692.151784947	118188.618635376	105291.876812066	105641.376584106	127395.925022034	106206.513192104	104524.827638114
905	219.461481084232	219.461481084232	219.461481084232	118.728	118.728	118.728	1	1	60981.1957075195	62161.1840491071	52059.6979352679	54150.907888951	57854.4411372071	57692.151784947	118344.430070173	104952.052511161	105215.492817522	127395.925022034	106206.513192104	104524.827638114
906	219.903941229605	219.899282683331	219.90977599858	661.445	661.101	661.985	6	6	709636.945499999	612399.904799436	842950.825691767	655498.77824097	713529.173789054	879538.947328126	6303.69415555237	13938.3403355189	6771.17384458701	3992.48258007816	9067.16270228799	11456.0761071428
907	220.019397490899	220.019166112139	220.019668245278	742.485	742.074	743.142	12	12	247517.488326783	218065.447227863	312004.333469239	223764.653429626	239091.346391603	327403.772222897	2754174.81577246	2553531.98570998	2648802.82260547	2736772.44114331	2642557.80017968	1897976.16545689
908	220.131454042068	220.129839788484	220.135030077072	118.739	118.499	119.116	5	5	73402.5121699218	72846.0895887277	55007.0412545341	63409.0453046178	58180.3329318499	68394.6934664482	142783.806713257	136685.140491211	133118.870124451	154642.419164551	119549.708115234	104761.659822824
909	220.198659152158	220.198082539774	220.198747229142	1258.835	1258.52	1259.01	4	4	119816.882749637	82153.3742150878	137750.53282091	92262.6469122313	86848.0205566404	125476.876023559	148960.550540366	115035.48920288	134183.81981879	146431.736145834	115042.675224609	102156.398560791
910	220.539430495599	220.539430495599	220.539430495599	660.524	660.524	660.524	1	1	106672.114730225	141262.709413782	101486.639196986	107766.438092041	119564.368874998	75093.3531294645	0	7070.05008911127	0	0	7409.50013525385	14207.3290311105
911	220.925537086542	220.918327594572	220.929517551549	2442.815	2442.36	2443.14	12	12	561766.892578105	505403.893452146	622813.654760772	560354.735690933	406303.945842283	597734.237377958	524305.131513674	497004.492304684	562735.540435805	548121.759765651	466749.170355903	474117.44132815
912	221.03170637631	221.026206399988	221.033923437574	890.58	890.166	890.95	12	12	570941.342067875	349702.286976563	732818.873651618	560334.212919796	577040.618847658	770868.539198999	673560.296764162	638745.203818354	673474.030084478	780327.533146355	653570.937368164	466340.652216793
913	221.042177440491	221.042102599312	221.042397835815	141.6425	141.113	142.048	12	12	4704037.23929932	3815437.61565967	5327320.69169727	4423363.58959423	4219094.35504992	5460151.37011121	14753898.8195313	13864599.0953809	14428896.6046979	15032697.0198359	14437402.9812891	11523796.7637587
914	221.205918273862	221.203053339171	221.207974337091	660.5435	660.193	661.083	6	6	1278123.73742921	1142806.20922948	1454627.24778862	1313530.62764283	1262431.82602432	1468067.80735546	278771.56186942	247191.861621094	244201.08569364	284489.418714839	247247.924736326	169736.260252511
915	221.820697085906	221.820697085906	221.820697085906	661.985	661.985	661.985	1	1	118116.768594726	250694.861704345	119989.122667175	149634.6492688	235296.715986325	117447.045126604	3810.18139878622	20246.7785136719	7658.65470190425	7840.87097119135	12754.5460423583	32567.5867343747
916	222.04521829312	222.045003625246	222.045429873916	141.569	140.815	141.916	7	7	101213.417462402	80131.9785999145	106127.907142334	91480.5525330809	92994.3534011841	127470.078115126	422371.697097779	377348.665149903	376484.591227051	411868.814579969	399845.8179222	265012.445720269
917	222.272263084995	222.272263084995	222.272263084995	660.563	660.563	660.563	1	1	330690.077547304	262328.215080912	361985.136312499	309989.060704425	304636.290498879	357071.50057701	19100.4154202009	12711.4995073241	30160.4968723495	24703.9677641598	32085.3278759763	17776.4553963797
918	222.46582074302	222.465237245898	222.465919128777	660.505	659.982	661.083	5	5	882250.522899785	869576.776265127	839855.207100904	908375.740057376	925166.905611119	746209.510149411	6876.13436216518	19097.1692680663	8286.15729115518	0	10598.2160822754	8863.46299525668
919	222.575811519692	222.564905918076	222.58385902198	1304.08	1303.81	1304.73	5	5	150931.161138672	95909.5877529296	173122.558800782	137044.635492188	130341.203942871	187059.059705079	180527.01872168	156976.595416989	186098.413111681	190665.580709781	176180.656531873	127653.72797461
920	222.593398638329	222.593352611567	222.593444665091	1304.06	1303.98	1304.14	2	2	133562.636402998	88302.2481553812	170672.819207032	120681.926805555	112317.056944444	184680.419457032	170888.005490451	142995.93258572	171240.162279735	172478.551078559	159910.120865885	106649.206396484
921	223.040026961544	223.039763483481	223.040155196323	141.585	141.314	141.916	7	7	111890.136632935	67511.6864577026	124077.730169189	107690.723853516	93638.1827956888	132308.855525065	481197.452957917	420414.424881945	475624.903138002	518479.359964293	461843.486942321	283313.380628798
922	223.096478750385	223.096379093732	223.096718689626	1125.065	1124.45	1125.52	12	12	25044878.8333749	23509967.2281247	24618041.3343753	24895498.2318754	24046879.9663886	25368887.1730553	26179601.7028755	24663956.7131253	24756537.8923608	26242132.7727775	25211552.8031254	23543649.3019442
923	223.240418868842	223.237250146131	223.240651972179	660.5145	660.175	660.89	6	6	4167910.52333498	3950723.54814839	4644878.94776511	4268195.7058838	4029136.07202955	4697042.22483328	651921.499009487	615041.72001562	559271.856734936	661046.32224999	731832.379004881	464484.543680245
924	223.460466594463	223.460312113487	223.467258228709	1304.73	1304.5	1304.99	6	6	250025.127980469	207667.447570312	240384.383835938	261750.171375	231505.415625	219100.476636719	225548.660191315	250221.058380678	214234.259679688	273225.510327147	257439.440296522	248097.327681109
925	223.971865991524	223.963161593871	223.984686030244	2445.08	2444.65	2445.67	12	12	1795976.90367187	1179387.42234371	2179558.1285078	1483258.34232418	1527435.53737571	2408551.98659598	2375493.08978019	1967034.14362503	2156858.62374676	2366174.5823618	1950157.2928516	1395705.77325994
926	224.099740564274	224.097423983126	224.09985475906	1125.065	1124.45	1125.52	12	12	2808488.15710066	2359147.76610347	2917126.80773442	2674477.89937502	2702049.5732465	2941766.83300344	2910811.14270838	2801005.47105473	2930587.34926211	3048025.53534719	3067945.88496098	2511935.97452143
927	224.185401602118	224.185365484841	224.185419369493	830.97	830.717	831.944	4	4	717880.294728515	470406.908182294	756676.798156254	568337.755043949	570306.607749354	731547.60541113	863449.515337496	631516.261335453	695245.648862847	732880.002166668	737387.620109378	475373.233575196
928	224.284720081074	224.284720081074	224.284720081074	118.728	118.728	118.728	1	1	287047.016005859	721914.531671753	138352.913821533	277890.090672852	324208.405294189	161043.563288574	211518.240966797	240544.122164429	195018.1839328	217010.203125	215471.635831177	503509.437752929
929	224.310083623686	224.28759021838	224.314482034301	118.499	118.102	118.739	3	3	286050.591117187	721914.531671753	138352.913821533	277890.090672852	324208.405294189	160426.725339007	211180.532226563	240544.122164429	195018.1839328	216193.843652344	215385.25137207	502238.046564174
930	224.339432473361	224.336336332829	224.339436122908	118.193	117.914	118.355	3	3	286050.591117187	721914.531671753	138352.913821533	277890.090672852	324208.405294189	160426.725339007	210420.687561035	240336.935151368	195018.1839328	216193.843652344	214661.267333845	523479.322544705
931	224.545005773535	224.539876745614	224.545199280013	660.5435	660.175	662.909	8	8	33356000.5842092	32304815.7670543	37482520.2386696	34186135.3609681	31971334.1620419	37081111.7206663	18842.2699720982	109200.834278807	41341.4307363283	25446.7077773433	51771.4155820308	121687.756370605
932	224.724469449007	224.721052043592	224.730865033112	1303.625	1302.89	1304.41	12	12	830645.756063553	766110.982623045	761388.053796877	855806.558938215	794573.42262607	748492.889744307	764630.94453836	812070.993652345	713456.254851565	782141.422507093	787553.845812502	772841.820156255
933	225.320884735647	225.320884735647	225.320884735647	118.355	118.355	118.355	1	1	75550.1137104491	149983.114044739	37087.6571411133	74230.5289348492	87915.7838767439	43891.6722869699	49942.931722447	65412.3304673549	54525.9396583426	58694.3325728237	48347.6660851004	104070.618152902
934	225.69443312368	225.69417200724	225.694671389951	660.5435	660.193	661.083	6	6	10381209.5330225	9602315.89401161	11641937.4179969	10226374.9490418	9880030.06006952	11181759.607421	13874.4415408761	63397.0455429689	24878.0764896765	16420.4884521482	35047.3340917966	67635.6797293525
935	225.876770191242	225.876534879822	225.876908752547	1303.22	1302.65	1304.41	12	12	2573555.03564453	2601688.28976562	2393864.18239063	2705428.31546166	2569003.13835937	2324372.40131251	2433331.74477735	2654828.98139063	2174973.11724317	2322572.86955608	2478303.59450782	2382555.95175781
936	226.117865431669	226.117602702113	226.117993865689	118.7135	117.938	119.116	12	12	632419.824808268	915200.46496799	405631.814114746	566568.673664063	559907.362290907	522274.933819445	706149.848479279	692099.569321833	681928.796767211	793863.906703919	625914.105982666	798392.802524049
937	226.69647282903	226.69647282903	226.69647282903	661.985	661.985	661.985	1	1	679033.428732421	762119.448201474	621617.728715206	699427.726318363	762361.966054678	622121.128934707	5564.12355008363	23384.6022352905	8362.27426757807	5707.10341699215	10298.1605056152	12690.763299107
938	226.714217902076	226.703787872309	226.719269479292	661.409	660.89	661.46	5	5	679033.428732421	761968.833999404	621617.728715206	699427.726318363	759624.366488847	620531.717576657	5564.12355008363	19703.2879813057	8367.08219866066	5702.5095585938	10291.4500633371	12690.763299107
939	226.787634421732	226.787634421732	226.787634421732	1303.81	1303.81	1303.81	1	1	195080.120989587	195883.560480142	176069.700314669	193882.590416665	185865.843402776	160706.259819882	176576.856975911	212194.488428711	171004.406677735	162168.46070855	182499.501892907	177797.390374348
940	226.951478809198	226.951251120256	226.9517064719	2440.935	2440.44	2441.28	12	12	12311317.0265428	11881873.6529628	10722154.6378123	11933510.0867723	13090388.9820284	10496687.9250004	12408773.0069521	11952836.4945185	13235373.8309275	10275713.0606687	11187487.2487498	12451901.9994484
941	227.114056407591	227.113808527486	227.114178741383	119.376	118.924	119.793	12	12	354424476.933333	358308410.101111	360263198.4	354950439.444	337065174.802889	371737710.9184	400314870.0768	390110707.712	399037837.0665	411265008.661501	374120779.537778	375311216.078
942	227.397966529426	227.390937558312	227.413424126206	1303.965	1303.57	1304.5	12	12	336932.034090016	203102.682723632	412652.417910157	313793.742585229	263807.923266602	486874.778400392	470252.997855471	380529.891701173	421873.614369142	486755.60297052	401052.196390626	230456.038806152
943	227.819413537262	227.819303864011	227.821690568396	661.101	660.89	661.46	5	5	207248.119175781	211657.25046881	185323.077679564	201289.944046389	229965.937602536	168174.044780273	8148.76196530146	17110.5430925641	4420.18689676336	0	5161.67389135739	5219.25263671871
944	227.95497720217	227.954387766149	227.956644375893	2440.955	2440.61	2441.28	10	10	236641.237827145	237713.30523743	176196.923471681	242409.188730465	298944.380346683	199611.889921883	280316.76667664	245064.217291248	309241.78641479	175975.895996792	193718.009765621	247009.825723575
945	228.117200988591	228.116957171759	228.11736588972	119.636	119.116	119.946	12	12	35601442.2519	34887290.3581944	36002781.3833334	34534827.3585	33740977.1290973	36457197.0834	39268825.3055	37526570.9335	38686022.6414688	39713790.1623751	37271394.4570833	36277712.0770625
946	228.332261154172	228.332261154172	228.332261154172	1304.73	1304.73	1304.73	1	1	248153.185731446	214518.636716797	231504.779212891	261306.91846875	234712.268676758	228614.786419923	229165.700583985	280518.14426935	227228.001775565	248398.238509761	238829.92938086	236389.248046875
947	228.345248699479	228.345248699479	228.345248699479	661.409	661.409	661.409	1	1	124240.561557618	353685.016623751	75587.1917077632	159255.444384766	201262.602553466	49346.530326782	0	5889.18603906251	0	0	0	14383.9603417968
948	228.681043794627	228.678774342476	228.688145406257	1303.61	1303.06	1304.41	7	7	182831.583203125	254028.429861328	178021.591155453	218937.088224433	206703.246905273	155104.431626418	160617.146151258	184452.806738282	136847.685313477	140064.632182618	163941.193165039	224606.904476209
949	228.873914333013	228.861827594844	228.883123625084	118.7885	118.499	119.116	6	6	41696.1654316406	74656.4348348214	32529.0880528042	32658.1082432339	50363.6117538365	41442.1226530413	104182.523935577	93531.3962153321	97876.3639953307	112435.416883423	88359.9636515808	93461.30223938
950	229.120059893513	229.119909026069	229.120240803282	1020.785	1019.96	1021.34	12	12	4456225.97866208	2973173.05841307	5517120.75094617	4297240.0141113	3937271.63895017	5930973.62439228	5722522.0204687	4879714.21235355	5742196.83336805	5835211.85695305	5365754.99798611	3590314.29363284
951	229.140979321553	229.140862413076	229.141179965057	830.969	830.167	831.467	12	12	6575338.93727078	4919444.48152348	7301096.91087504	6687772.09927087	6221742.86068756	7010756.89306247	6892698.04283328	6630536.57334379	7030632.61388888	7382027.25048752	6770911.93281255	5849825.69216662
952	229.140949704452	229.140821818905	229.141221602511	843.1265	842.774	843.65	12	12	4996256.95810153	3867774.19158787	5554363.09621873	4955410.02581251	4362496.16078575	5637151.22092578	6132203.67681251	5269753.21710939	5049590.2055402	5153883.08087501	5014006.540375	4039352.66742854
953	229.335191481954	229.312501178883	229.339800873798	660.524	659.982	661.409	5	5	184274.979973756	128583.729714965	285587.8713508	150981.973498536	119606.820142455	265729.78595833	0	0	3583.78028201295	2801.27578515621	0	0
954	229.342795462486	229.342795462486	229.342795462486	661.083	661.083	661.083	1	1	183650.075539622	128435.449902342	244314.368472586	151059.8810625	132339.271319213	262042.5372959	0	0	3794.53828438892	2801.27578515621	0	5411.74379402668
955	229.603647633954	229.599463544532	229.607831723376	1303.625	1303.61	1303.64	2	2	208073.886528321	195775.85337358	258932.530654298	204909.771773438	180935.205834961	288039.035205079	281677.012959962	231713.002675782	259567.889897462	292606.107979487	245516.393763672	196771.335712004
956	229.878372159424	229.878329569479	229.878627602952	1303.53	1302.89	1304.5	10	10	381493.776101734	237574.445360241	481115.457679689	359562.793481004	307238.139355469	537738.31751172	537734.773002491	438468.575695313	463782.546533205	553133.974810008	447825.51163086	248811.702740884
957	229.94022421605	229.939143596542	229.940564837992	118.3805	117.997	118.838	6	6	295504.220931206	727137.7001073	134812.063692993	284070.858879557	326536.661678467	154690.552532227	204772.514801605	240386.035005426	189610.084983947	204338.307861817	207302.290723145	521884.971393229
958	229.968840146961	229.956383514489	229.981115390981	118.102	117.938	118.499	3	3	294627.041458007	727137.7001073	136963.401832275	283483.278858817	326536.661678467	158376.701567505	208221.898163923	240593.264345947	193548.18583551	216177.300502232	208973.573789063	510848.310015067
959	230.001652650488	230.001652650488	230.001652650488	118.739	118.739	118.739	1	1	295653.34144165	727137.7001073	136963.401832275	283244.875489746	326536.661678467	158376.701567505	211675.432339356	240593.264345947	193548.18583551	215871.965332031	209057.386719727	512141.497666991
960	230.033544289679	230.033544289679	230.033544289679	118.728	118.728	118.728	1	1	262926.718446533	472692.209424665	147315.604990932	250734.256767927	267114.568956613	158072.166333985	204920.94175293	216983.472449777	196915.276720145	224139.464274292	202192.775787946	370058.482484375
961	230.123155879118	230.121925911632	230.123334016962	1020.795	1020.15	1021.01	8	8	259567.0112265	115316.070626395	311856.436100802	218882.07467346	170628.63675363	330375.765655515	383000.818330075	255117.295269777	344160.882522585	355665.390996091	269658.88588257	189783.213662109
962	230.140000756593	230.128497176137	230.140307788263	2441.875	2441.42	2442.21	12	12	455832.507415766	352956.607920234	554996.259153385	424502.911022628	405157.856883541	674943.881906748	512866.320073238	546146.397858591	655692.177624504	628359.296450815	530599.909053947	412309.048889155
963	230.272356962965	230.272356962965	230.272356962965	660.175	660.175	660.175	1	1	131022.507672992	71600.4437949213	127640.792068081	118190.661812779	125211.577867127	138908.691033483	7639.90067818779	7331.88847558588	4127.17206717357	10784.2501806642	11481.219354841	3797.26198046874
964	230.522930715896	230.521055226317	230.52795764459	660.5435	660.193	660.89	4	4	152301.321333619	70806.3289157357	209260.283387694	131262.582232666	95971.4252276771	217334.605553832	0	0	0	3357.52728369135	0	0
965	230.962115203698	230.962115203698	230.962115203698	118.355	118.355	118.355	1	1	63110.3926069946	148962.702748318	38292.8142631836	70862.9472160645	76671.8967150879	32830.0313897705	50440.9997849732	50414.7978393555	43560.1280708618	35185.6377387695	43296.568762207	105193.510313721
966	231.029837453553	231.016530326507	231.030002740309	2446.335	2445.44	2448.18	4	4	99760.4130859375	31589.8726318342	201484.569931638	112305.990791019	52199.5963378894	123501.353041988	139130.147556158	131317.439974362	249686.596171877	186865.957148432	172689.338046882	59179.00083252
967	231.037004853167	231.037004853167	231.037004853167	2445.61	2445.61	2445.61	1	1	108719.101582032	33010.3363769514	189532.187896724	127923.468984376	57902.5170373538	136234.778627922	143854.589677735	139981.500808721	266876.106892365	168002.851611329	171794.512924806	62140.8964379887
968	231.099024705172	231.098827620407	231.099115596832	734.1255	733.774	734.775	12	12	914081.232644534	685188.34757813	1103599.58944375	932039.900792191	938544.690895699	1138950.56055938	1097345.03107852	989286.520199997	1165925.18205938	1066467.65165507	1047881.6544873	837737.67185469
969	231.117443323199	231.117224601436	231.121687969733	1020.475	1020.06	1020.89	4	4	156845.210312499	108175.666479493	174934.045869141	153228.88274414	118444.537075196	221915.640145396	170230.420942381	158809.171318358	217445.882629123	197959.933959958	180041.274798177	87139.1147973626
970	231.29305740178	231.292851364996	231.293143983168	1303.22	1302.65	1303.95	12	12	1242698.63916016	1231008.25225781	1182469.2789107	1322441.60505683	1241643.47681641	1120564.48071094	1203282.93349433	1291225.63649219	1113137.17992721	1137770.26930574	1213096.44828125	1168528.10673828
971	231.47095022908	231.47095022908	231.47095022908	660.505	660.505	660.505	1	1	239147.752780153	266403.923900932	239580.720079894	236622.036563111	217585.723681395	194293.741822997	0	10432.9959472656	3484.19296334839	0	7277.38128253169	10185.6819580077
972	231.509239714078	231.501173785208	231.51396250433	660.524	660.175	660.89	5	5	239147.752780153	266193.698636227	239039.732483016	236622.036563111	221421.488698135	193838.866916665	0	10432.9959472656	3484.19296334839	0	7290.07325418089	10193.5050624302
973	232.383231931588	232.379756568445	232.399138947049	1303.81	1303.16	1304.41	9	9	188415.5625	183163.445614347	183317.918645687	213903.419847302	187683.077507991	198527.204573861	184361.745916195	205776.854012781	170976.355751954	203556.079904117	185945.936807618	172468.460424805
974	232.714806963768	232.703047164829	232.720824125048	660.7265	660.505	661.101	6	6	214153.876815187	211479.95578613	210260.584364562	201867.496725464	217328.009469237	166994.840366454	0	1530.33802577427	0	0	2961.7155644531	0
975	232.918211959432	232.917837486988	232.919140962252	2441.875	2441.42	2442.21	12	12	1931522.62631834	1549943.90755008	1952576.06157345	1951592.9668969	1499434.56418211	1661011.09827609	1604168.52811522	1647750.91642459	1805233.54321287	1467467.43529482	1462135.13523191	1532715.27963865
976	232.989244493343	232.989099707659	232.989427973906	1303.59	1303.22	1303.95	8	8	270731.010791016	271899.396580078	249948.885894532	294004.381111507	276401.105635742	216763.2710178	246886.922309027	277752.597814454	224847.595700954	230130.077875434	264481.822794922	257781.314306641
977	233.020855419415	233.020782168941	233.020892696847	1003.38	1002.92	1003.45	3	3	114024.598587037	75596.006379089	170575.361581706	136851.136809083	91021.3791968991	190779.589873697	210434.850999134	154325.000268556	160202.236936036	178446.095898439	161629.684344483	69315.9335968022
978	233.063013166269	233.061909530892	233.066877363488	164.981	164.627	165.854	12	12	409130.591080729	307423.34317041	549946.392290466	381657.170027893	375782.654948243	538285.203337953	3572212.09481079	3374056.86807678	3418215.35915364	3670323.94694923	3418735.61363891	2679491.77031249
979	233.078237980562	233.078046908516	233.078402578867	627.4575	626.271	628.433	12	12	497164.597833895	382173.199022728	563809.793313565	483750.943928626	677855.369368613	569329.626921167	523104.722416015	476527.420894444	554928.096269038	517142.744640272	532818.476933774	480949.029541459
980	233.078148180132	233.078072729279	233.079971821385	896.712	896.18	897.089	4	4	142531.223295228	109611.177940291	153985.895269911	158594.996529602	138012.577065778	166726.48119363	145995.303547852	146062.787338169	136451.33392273	161412.884524537	147039.118521555	115591.213572615
981	233.174443542319	233.174257805136	233.174666379174	972.6735	972.224	973.893	12	12	257220.166500001	174811.738437498	264670.286919531	219173.97458408	224257.643145509	288498.506788674	280458.762735938	281746.895217922	280066.288187695	296346.856260253	243056.620212449	201769.402493655
982	233.59495050475	233.594720522414	233.595130650497	1303.88	1303.49	1304.49	12	12	316597.547956316	322060.316548297	288127.632790308	343501.99844638	297201.973364258	265682.588818358	285916.314607746	329769.52974964	262476.58263494	292924.141402695	304320.972887077	311239.450081678
983	234.133283892421	234.123585744129	234.134167499661	848.3325	847.794	848.701	12	12	253651.409676434	164997.859182102	289361.454595269	244750.0068973	213534.342985567	379786.866827254	311621.031419271	261545.222085503	312605.021043339	356641.831411675	306689.568768011	217141.37385905
984	234.265024261217	234.262213835193	234.26514006002	661.083	660.505	661.46	5	5	123167.400802517	197950.5101333	114663.798485107	147873.198141928	154679.654423156	102885.314144897	0	0	0	2931.85351263426	0	4194.89714355465
985	234.361880302344	234.361880302344	234.361880302344	147.505	147.505	147.505	1	1	5667.99169726562	187996.97217041	0	3984.14190555245	28875.6557042411	0	7497.68882149833	9983.50520591517	0	3272.04046972657	4661.93307194009	51267.748449149
986	234.436475927595	234.436132871586	234.439286799997	118.739	118.499	119.116	5	5	69237.0129448241	58198.6733493304	57410.1742675782	58548.9887265625	58510.4841763393	65681.7551865235	134593.916930908	126532.023519965	131788.314152466	156129.938583496	118826.326738281	110265.942598772
987	234.574080757265	234.573363795364	234.576617359929	708.902	708.467	709.451	12	12	233590.038091309	173669.816602049	299625.962714599	277192.102933595	220181.177431762	338989.297573177	339153.338586182	292611.086513125	341286.703759546	367699.160523925	369271.361628661	207230.346507813
988	234.771427783041	234.771223985369	234.771605540862	1304.03	1303.57	1304.54	12	12	236589.409471765	178886.998617187	279090.27788086	238770.702964313	215510.163415527	299466.179851563	301813.190329103	276006.903599961	282526.771271485	313402.554239165	282624.143140626	206075.904063389
989	234.956561281221	234.956346034828	234.956721809168	2448.705	2448.11	2449.42	12	12	5662363.27244307	5468150.78329535	6168674.48062501	5723711.44687501	5838603.94965898	6030318.40968751	5932653.21000001	5495660.01468751	5799115.20000013	6006069.79312501	5916225.48656251	6199654.33033859
990	235.169149862016	235.168944764482	235.169359776525	1285.74	1284.89	1286.2	12	12	842224.831484379	631769.259609378	919732.623281229	729170.675312503	709178.198461374	833396.618613285	873314.244596359	871101.897638891	866654.599804691	869646.293040367	847357.721480037	691253.401445315
991	235.632236267368	235.631982094406	235.63249044033	1172.165	1171.63	1172.7	2	2	10599.2325646973	0	20141.3916894532	12826.7232495118	21035.276491089	13480.8451574708	89178.3956939703	103683.159440106	77280.2636230473	115662.022546656	91444.176052857	54831.06533203
992	236.111844658894	236.111338589457	236.112350728331	884.9875	884.979	884.996	2	2	115052.828399354	54802.751954041	142493.055095676	87048.0883476566	70522.9473391464	110681.614938353	80985.0151051899	85740.2422965091	84235.3843722089	132512.601323242	88862.5100434572	64684.4155149537
993	236.221873060338	236.221585734075	236.221976268099	1259	1258.48	1259.64	12	12	418650.438648006	287690.304546443	472548.356495227	420590.150547951	374150.636835939	501339.468730471	548837.733993059	465109.932734377	501331.613033842	500855.814735246	466849.400898436	325673.930170358
994	236.269044926478	236.265303325189	236.275960481158	1303.53	1302.89	1303.95	12	12	1209836.14790039	1186009.57202344	1170282.03315875	1267654.43206677	1202635.65989844	1105178.50126563	1185645.12006393	1245492.30969922	1068110.18234766	1178743.25405538	1189494.2025586	1156153.2796875
995	236.648854325509	236.648854325509	236.648854325509	1059.13	1059.13	1059.13	1	1	14681.3310205078	20768.4934082031	20616.5529017857	23175.2167382812	38511.6911272321	39448.4595535713	91433.0305245538	102730.250529783	111601.170549665	106668.506875698	119570.135236468	55978.5103634208
996	236.956692577372	236.955438662273	236.959684831436	2446.59	2446.26	2447.56	12	12	600310.953046887	626535.732421867	545414.897063473	573880.803636377	703762.836152335	575600.544257796	631564.641123048	584478.816787107	543736.813417953	511885.389409701	619434.815507794	559360.502085935
997	237.087630053445	237.086959645744	237.088525856572	661.255	660.89	661.46	6	6	561733.891492947	486910.379304903	492742.20674376	443864.833643226	457391.61360351	436365.717041884	129433.687865234	150533.15074585	157645.396677489	164066.443730955	123591.178027343	109876.852653442
998	237.115656861451	237.106007116794	237.122927400884	1191.11	1190.49	1191.34	11	11	366922.812326393	241935.270472413	407955.813368049	367734.709603944	299584.30635634	429241.317480463	413716.800993929	377661.4064209	417837.169531255	441641.303320318	403166.873046879	332901.333194439
999	237.11189389752	237.109927492742	237.1119578134	1064.635	1064.27	1064.87	6	6	175422.871142578	134515.887695312	243211.126696771	162079.404155273	152033.665178571	221733.404077143	233189.599685672	179844.006557617	235350.494956056	233236.968535159	221167.833573	136975.110131836
1000	237.149575040309	237.144840194942	237.150610069541	1107.615	1107.06	1108.29	10	10	227082.004819338	160188.070693359	263559.699475099	245612.124677738	254516.331140411	319603.757042105	358172.236030821	293649.348172747	333248.915770404	311497.265171436	276113.895275881	192722.595200892
1001	237.184635754131	237.184445362646	237.184798732678	1279.115	1278.59	1279.41	12	12	357882.977796224	265443.628851997	424065.921171874	292025.291510008	295647.747070312	381624.359736328	443630.97422092	372294.87321777	422745.567083332	431543.016006944	411359.053710947	272480.918965929
1002	237.184574842964	237.182086041205	237.184751335957	1212.99	1211.61	1213.58	9	9	418410.304464851	255967.557161454	463697.263691402	391914.970909282	407379.407019528	471749.453431648	435548.063537332	425706.630476559	463559.454117195	509173.87191051	464153.704320308	307239.703385412
1003	237.324383181273	237.324383181273	237.324383181273	147.505	147.505	147.505	1	1	3117.14201367187	102907.999739136	0	0	18186.7749123884	0	0	2742.71511160714	0	3045.41618847657	3965.30685839843	27846.8738044085
1004	237.511396455746	237.511151178285	237.511543789608	1303.625	1302.89	1304.41	12	12	836471.815360428	777076.094460936	762062.03939844	871042.474375005	798034.789399862	765398.465880671	787793.383572451	844896.046464845	721308.25474219	778529.872460928	792104.00866797	788496.266988641
1005	237.975258522065	237.970018403543	237.982086462897	660.5435	660.193	661.083	6	6	1196566.64744904	1393366.28789818	1166677.32723979	1253072.33536225	1244306.10208248	996320.466527339	4512.90280580358	19849.0461015625	15518.9501722936	0	15445.9708037108	16917.6421976144
1006	238.29899558161	238.298841499128	238.299196840062	1303.59	1302.89	1303.98	7	7	142830.868850914	99131.5739979375	181911.666955078	140898.079652777	127536.232777777	207423.401560547	212470.452464491	179195.710611328	187583.244226345	207439.046770683	169041.842594727	110035.894327799
1007	238.997061424828	238.996957555447	238.997376869009	1303.22	1302.65	1303.95	11	11	856762.088769531	612029.706762147	1002095.0977959	827371.5242809	762651.477615234	1156384.31396875	1153827.65839063	970717.607335939	992958.954353294	1153292.28016689	1013855.50860547	658097.006860352
1008	239.088774728601	239.088374692353	239.088920716561	848.628	847.881	848.991	11	11	1026514.76403365	768744.802441412	1183545.15472005	1089578.01847364	950718.933218986	1405581.42334374	1254755.46391927	1178223.45083116	1209886.44874757	1257020.13909939	1173680.48085319	871686.40868479
1009	239.127802995994	239.127649361453	239.127944312383	1026.08	1025.39	1026.62	12	12	24696702.534167	21396016.6724998	27197793.0187502	23979487.5680553	23427461.5575004	27971928.0018752	26680736.7475004	24899035.5449997	26758337.5186112	27697200.7002778	26081735.61	22824405.8747223
1010	239.127595043495	239.126852536205	239.12857494168	998.523	997.784	999.009	10	10	993586.016151229	689293.896277019	1129955.0525	859416.932517847	880739.013078619	1275604.46259438	1224053.49571095	1100974.79878572	1067351.88888428	1184801.01332942	1117531.0067539	700985.794989247
1011	239.16151297048	239.161467001342	239.161767803587	1188.44	1188.04	1188.87	12	12	539279.918605943	323138.437292482	689187.953124989	503712.849772141	474453.801171867	769332.556207692	750913.646725269	565490.209709475	691552.349296878	715544.927006839	686806.780989572	405886.094771587
1012	239.170645004332	239.17002332059	239.172342427084	118.427	117.997	118.838	8	8	193923.289153537	250100.090815125	121832.556899048	161952.911353516	161398.784385681	147483.330956543	241962.779067871	227366.931585287	231280.676946167	273828.813677735	205626.669630737	260786.754043186
1013	239.228463088309	239.22375482482	239.235297361432	660.349	659.982	660.563	6	6	2360067.49325434	2677740.03275553	2256594.43892156	2457044.86176301	2356061.89316492	1887253.8002376	41743.2622032297	61596.8650048823	40596.3335723356	40052.5198157041	57027.7128515628	75344.9829650883
1014	239.292949186327	239.292949186327	239.292949186327	1303.61	1303.61	1303.61	1	1	650359.708671889	626617.474681639	592477.156423608	665340.227499995	615457.687361106	598129.294314249	618859.902348088	651907.777083328	568199.886855466	623340.299314456	622734.484244805	554534.258921436
1015	239.935383140902	239.935170347673	239.935523314037	2449.65	2449.11	2450.35	11	11	2831825.17684654	2472836.57130688	3103813.25090916	2645566.59703125	2869456.83140625	3123174.82957811	3165834.49099426	2887334.29406251	3143860.0875521	3038412.79406251	3005713.12218751	2892095.20250007
1016	240.002944486694	240.001648768846	240.003201346986	742.5675	742.164	743	6	6	316712.436451539	252258.26050781	371369.58118513	324741.423995177	265966.23254883	426214.207165523	1271457.45731575	1064751.17262891	1198147.39320182	1193249.95746322	1135668.36492335	853305.519731316
1017	240.131108182076	240.130971335632	240.131224284676	1026.08	1025.39	1026.62	12	12	2872669.29583338	2321155.52687498	3272286.68666994	2976305.7992708	2812575.54760421	3429817.45476563	3474783.46989589	3026043.35085934	3467011.24611112	3426989.12855903	3320385.34289063	2594064.53453125
1018	240.268098445857	240.268059368681	240.268245775518	975.947	975.356	976.342	3	3	107544.377460937	83123.6510857282	83705.9484001125	111212.006419921	80733.4293906243	109164.039509765	99843.736206543	109588.107525757	102088.305548829	97752.0459471248	105593.611948242	71455.9805566405
1019	240.494308244871	240.488522671321	240.500711571984	661.255	660.89	661.46	6	6	387166.606804687	434138.635136446	447993.689250864	420437.767091067	409162.582134031	421442.328556315	2925.17191775945	4970.16750837052	3887.99651311381	0	0	0
1020	240.652863425869	240.652786209812	240.653198015554	1304.03	1303.61	1304.5	12	12	455296.342923466	407342.222247871	415875.870371095	468901.330660514	423411.328320313	399695.750044393	421927.353462362	472972.150994312	401136.200285158	439072.133540478	451137.248242192	425697.678174719
1021	241.138939160077	241.135535644111	241.141635497707	118.7135	117.938	119.116	12	12	387082.735074436	465561.942311415	304584.075903687	356663.288983643	353186.425134888	360671.834187392	414049.336593506	392896.88168042	395991.625861572	432521.174659912	357056.231015167	383613.030182129
1022	241.177708098508	241.177131506204	241.178525189391	1258.81	1258.41	1259.45	11	11	247844.657445748	159575.50549386	294545.385261231	263552.858458111	237943.902832031	361131.664848632	339686.355453561	309295.225214845	366876.227061766	392950.155029297	320740.414150392	215137.617979602
1023	241.548589260743	241.543293343261	241.555364757068	661.255	660.89	661.46	6	6	1806114.96262353	1299297.08429827	2023009.35021965	1636508.34708131	1616830.43722509	2164864.92850434	8416.94413183582	18157.6039620535	10287.1000454798	4633.89430273441	15083.6926544188	10355.2955491071
1024	241.989460888604	241.989397543803	241.992226284295	1303.64	1303.61	1304.15	3	3	563587.48216147	500349.242179686	626355.186089406	573673.684999996	562627.130859375	678282.221397584	696328.603064233	602944.156388884	609896.093378904	693829.98111545	612294.253255221	511188.0109375
1025	242.033708703443	242.03246618574	242.034951221147	1303.99	1303.57	1304.41	2	2	597407.565641859	500349.242179686	669950.672050783	613394.21176847	562627.130859375	711975.721976565	724847.242212893	647602.773796876	641845.452240237	714431.334820315	655886.075050783	511188.0109375
1026	242.064125248685	242.061060723203	242.067189774167	1303.88	1303.81	1303.95	2	2	588003.149500001	502615.820921874	669950.672050783	601185.141046876	562627.130859375	711975.721976565	724847.242212893	667537.39646661	637087.889978518	714182.997707018	670148.500186441	521692.359890626
1027	242.104352809826	242.096106488367	242.108871177401	1304.08	1303.81	1304.5	5	5	563587.48216147	487810.694993485	669950.672050783	573673.684999996	547399.901388885	711975.721976565	724847.242212893	629908.511388886	641845.452240237	734672.04105823	632448.983767358	497286.836054684
1028	242.284141542601	242.283971875356	242.284322874166	1152.005	1151.18	1152.39	12	12	3702771.65075788	3222192.83514752	3990985.15492192	3359641.64343754	3164797.79921879	3629435.08884543	4316187.34210075	3542137.7517622	4192319.2572916	4327298.82565532	4188796.42526047	3072533.86921871
1029	242.284129852228	242.283994370412	242.284386941645	1035.945	1035.62	1036.65	12	12	43802786.5432025	49725404.7904161	41117844.8287503	44773133.5360541	44414323.1920307	45311559.0159381	40101993.7169526	43575711.7563276	40320102.2648432	43810631.5678479	43722637.6773258	45572055.5315967
1030	242.372081152928	242.372081152928	242.372081152928	660.563	660.563	660.563	1	1	106260.79722046	66791.1251367179	129268.636740792	95585.9751946607	89842.9789210366	140888.258772322	7763.09538208009	0	3798.84102811107	0	0	0
1031	242.925377251157	242.924926595125	242.925642771133	2440.935	2440.44	2441.28	12	12	4721508.29845207	4804937.38368171	4370109.24187491	4634034.97531488	5139737.70290228	4639476.12375018	5079266.00337411	4939085.05773902	5482343.70264151	4482738.51603993	4802700.2643749	5130415.9947596
1032	243.053176453604	243.052710497256	243.053357253351	662.549	661.43	663.411	12	12	14090138.9209583	13392823.5355382	13566635.1892083	13858200.7966874	13544854.8407812	14602913.7551376	6355026.92947148	5779821.44538204	5938864.78922507	6335088.75638644	5766144.84283985	5112577.49141548
1033	243.108476588466	243.108322196099	243.108814606328	119.331	118.838	119.946	11	11	925532.478645832	881022.878791232	1183744.01614583	766191.231731934	953320.810750435	1118066.97462153	1185935.95142969	1066834.1732526	1041316.0420625	1359961.90170313	1038312.55960503	932792.419799263
1034	243.099061475675	243.098902789547	243.099236764935	1049.05	1048.66	1049.83	7	7	520729.983569339	244702.653969728	642212.669863284	439095.215332034	381601.122919925	714074.886303715	647862.604678828	547692.244189446	649993.5357769	653626.931972664	573888.282888447	355066.02522569
1035	243.287472839461	243.287359587131	243.287714404608	1035.945	1035.62	1036.65	12	12	7315031.0438378	8276322.25952898	6864545.29863286	7332469.42661123	7152196.85305182	7628146.41093761	6478759.67249992	7201601.92274405	6635018.45050773	7146598.59833344	7190167.79318132	7583430.41179462
1036	243.287315160332	243.2871888193	243.287370194019	1151.51	1151.14	1152.07	5	5	350809.88520508	299389.172180178	399031.565367843	311663.352746584	260835.068007814	334878.44034424	436685.188007818	324521.773098757	441475.954427076	440197.233282328	426797.180651047	241622.099809572
1037	243.354270551711	243.354025492325	243.35437869378	1303.725	1303.16	1304.41	12	12	548839.95868252	508278.620935546	490675.618054689	562994.165088782	509089.139634236	478118.586718743	495636.599637789	549067.356995731	478027.92695508	500614.347691756	499660.627375001	487151.410791016
1038	244.057869399634	244.055846940364	244.065170368851	662.549	661.795	663.411	12	12	706153.062640631	601010.579261502	667141.451676565	634972.908573046	618437.935958337	742945.140681255	292576.539105837	263274.980490416	316697.807068578	315985.625319551	282650.105186035	219150.871839193
1039	244.190370165494	244.186904491935	244.190776313685	956.767	956.434	957.162	11	11	175261.04949524	120210.952542689	192514.248413024	169314.352511936	175124.359306642	200709.242266113	270500.523709713	249806.182460877	271045.005576782	288048.719973147	265669.17744507	185283.519876587
1040	244.280749992741	244.277294111011	244.2822739728	1034.815	1033.6	1035.28	12	12	443683.157838865	464495.792283201	485992.726523435	452390.826591806	431144.524446287	478927.532972653	544454.984121095	467762.656165037	515956.409238282	630316.563867184	501954.366895506	408286.296562499
1041	244.530947142042	244.527035017348	244.538215973495	1303.6	1303.16	1303.98	12	12	664612.247452937	603199.959169921	636148.13579546	688999.296775572	630428.616384947	618760.347867189	653564.926523444	690823.900603684	594391.450699221	670806.265351555	640223.75294922	590652.36171875
1042	244.637567505017	244.637309318074	244.637737105787	1059.135	1058.72	1060.06	12	12	338137.577006841	206616.303796999	373587.225280764	353378.277597648	289125.986247561	436220.105566409	1111614.03698458	958265.608365875	1046391.25429197	1150112.07788413	967219.45579426	585169.707447911
1043	244.922391486935	244.919784007476	244.923647044546	2440.935	2440.44	2441.28	12	12	185714.919718014	211577.726120609	178230.683906246	182321.150390622	206771.837393191	213319.987031258	208729.774434208	248962.777686298	250156.076074215	217433.431378169	258498.28570312	243018.938715824
1044	245.048663980815	245.04617345818	245.049807598693	663.1495	662.865	663.411	4	4	200748.144125979	150711.691112549	196681.523065188	185832.405627319	182120.907288207	219224.690808178	130618.967601564	118944.779476399	83943.6118652343	139713.004529188	121355.27863916	94777.9216640622
1045	245.07847382458	245.078297603651	245.078618781505	1124.885	1124.12	1125.2	12	12	21066021.5012497	17759729.4645831	22480122.0525003	20995877.0995624	19514710.2638887	23093298.4241664	22805956.1965281	21605674.3818753	22322344.7059719	23604490.5952775	21874187.5275003	18734145.5443124
1046	245.114925225761	245.114680076499	245.115043103302	830.92	830.095	831.467	12	12	5485787.29193747	3976152.14805001	5870412.34075003	5311263.99387503	5112475.00703439	5842217.78379164	6172726.78181247	5191007.79244795	6106004.49305001	6293261.06112502	5388732.24014587	4682807.70224064
1047	245.114992272021	245.114705875872	245.115066346378	843.142	842.833	843.252	5	5	2500015.67299999	1593087.69124685	3194905.66856248	2438255.32066404	1951669.04965313	3342961.90624999	2931385.98591671	2605541.50582291	2336981.58660003	2883425.00775004	2645125.77439063	1897816.523375
1048	245.174617547876	245.174386870711	245.174822113011	1292.37	1291.64	1292.91	12	12	650382.050242917	258931.266096198	573616.675507811	667924.981790769	560653.743603512	537753.943149411	573760.920647246	533933.373797607	564653.966510417	551753.614824217	571378.700874019	294455.127938231
1049	245.174487092694	245.174319892482	245.174592101662	1143.925	1143.64	1144.75	8	8	182720.499858396	118329.901847098	159728.17546692	142625.88546317	139578.565927731	201476.969921876	175450.201414933	179553.095221628	187148.488006593	209909.365237428	199809.613736981	128988.763373326
1050	245.581000206618	245.580867886011	245.581237427412	660.349	659.982	660.563	6	6	1365997.59650758	1057848.18221483	1666918.07368395	1343410.27396241	1217314.12737891	1594264.78237817	8211.13091266742	19285.1295893553	8626.47891001679	3261.6976523437	12738.5918917411	3401.41669538225
1051	245.839069326797	245.838794513342	245.839164905453	1303.58	1302.89	1303.98	12	12	831033.64441405	825545.037216795	764643.092555937	873779.885774153	820792.457272732	693200.189609377	766472.647244326	838768.343207033	696269.320636547	749074.897361497	786978.939398439	781896.816308594
1052	246.081658158533	246.081451954448	246.081811942278	1124.885	1124.12	1125.2	12	12	2222943.32524303	1585657.27050345	2337018.78234378	2040764.80113283	2000246.00225692	2622355.56553816	2483913.40493927	2322270.57351566	2519473.02746524	2579093.9189583	2450643.77015628	1826563.27763019
1053	246.297192416021	246.291308156816	246.297562390864	118.3805	117.938	118.838	12	12	223880.501705729	354506.620158692	158373.528604126	205590.784481662	217945.30359375	194525.605177124	278944.584122437	251564.995566407	252782.018738739	314557.157317261	228658.610898438	306962.931130208
1054	246.687141150326	246.682620778606	246.693294060325	1303.81	1303.59	1304.73	7	7	206641.731245118	178463.336853515	191909.173175782	213407.502902344	188365.598950195	187373.748929688	201055.111271485	215015.202170629	181989.152455609	197563.224424714	198082.206917969	199985.108570669
1055	246.895726391548	246.895505802668	246.896013528349	661.092	660.563	661.43	6	6	4765893.58845225	3116308.50692455	5558290.60472433	4402277.04119503	4255693.91809959	5833947.47329273	13427.0249195032	53068.8845842632	25208.3511113279	15560.0880582274	32552.7326423338	61180.876691894
1056	247.03656478415	247.036292588394	247.038085505672	1066.72	1066.33	1067.36	5	5	126356.762739255	92029.6221972669	153947.062160375	119545.165447999	95939.342651365	153355.843664552	145387.431979169	88912.0101708991	135649.084984811	148805.561835936	121595.907275392	60417.959047852
1057	247.096535828038	247.095912163305	247.098963638667	1175.79	1175.31	1176.31	12	12	218155.519588219	145271.73479275	227412.321049806	217983.832982859	206386.796647138	215291.339094239	255035.433313805	236178.646114912	245699.338812388	261427.931888017	221597.96135254	177921.754350584
1058	247.166625496589	247.165916051748	247.166898611159	2440.99	2440.68	2441.59	12	12	769284.990051257	629455.782962045	921857.909423813	716221.973774404	664881.252072152	986492.430299086	833387.657695326	945061.433995011	936761.709370102	948776.848419167	926239.15359373	751536.325500499
1059	247.30557265761	247.301792400782	247.311708901141	1303.625	1303.49	1304.15	4	4	548945.211666678	468934.997378905	574361.080729163	584379.210834521	529477.403613281	662554.578776056	648731.830724824	603824.407875001	604898.423765627	638715.244513887	559607.558424491	497756.423779297
1060	247.330918367525	247.328410907841	247.333425827209	1303.69	1303.57	1303.81	2	2	587372.299181454	472695.386390625	612529.479070314	573096.439781251	529477.403613281	695157.372312502	679591.649683596	622190.413396654	604898.423765627	663134.782384753	600211.432539064	506077.640578125
1061	247.373167515877	247.357305465659	247.377804101998	1303.555	1302.89	1304.14	4	4	548945.211666678	456150.83615451	612529.479070314	542157.207222218	512627.439999996	695157.372312502	688943.007533743	585487.273203122	604898.423765627	638715.244513887	600211.432539064	484131.106979163
1062	247.392753843171	247.390356915519	247.395150770822	1303.785	1303.59	1303.98	2	2	548945.211666678	456150.83615451	612529.479070314	542157.207222218	529477.403613281	695157.372312502	679591.649683596	603824.407875001	604898.423765627	682660.379840191	600211.432539064	484131.106979163
1063	248.039785454551	248.039785454551	248.039785454551	743.085	743.085	743.085	1	1	42379.0594288332	35696.3512149045	63901.9105784914	45406.6179757689	51204.6402246097	48886.4143676753	133516.796277995	112629.567452638	125305.761611572	110492.318865967	100448.363603027	75629.1546848138
1064	248.221125584894	248.220971305346	248.221299645776	661.2655	660.505	661.795	6	6	877315.958567138	571774.980138018	1069774.62808544	763695.240205082	714318.485493155	1155715.12503537	8582.90752497198	35348.5502929686	14206.2880708704	14125.3459234618	18837.1392498778	23980.3486975444
1065	248.76301482397	248.757346060585	248.765154571738	1303.22	1302.73	1303.61	3	3	192541.571982426	199472.15240332	241389.616883679	179388.562708332	177780.379333008	274206.197591152	268421.17509006	212892.663749998	235244.989980468	296501.661908204	217952.838743494	169287.248120117
1066	248.803951287548	248.803951287548	248.803951287548	1303.57	1303.57	1303.57	1	1	206640.900191758	199472.15240332	258623.809218751	191097.757511719	180137.582128906	292537.77663672	281276.877134767	233972.784296875	251517.066433595	296501.661908204	231784.869583008	169287.248120117
1067	248.829185884976	248.825413165311	248.833533382905	1303.95	1303.59	1304.14	7	7	192541.571982426	190914.774683158	258623.809218751	179388.562708332	172647.140972221	292537.77663672	281276.877134767	241976.359539237	256286.720728868	307577.058698505	231784.869583008	162188.755065103
1068	248.891552824324	248.891178338156	248.892073511915	2441.875	2441.42	2442.21	12	12	834501.092041006	560731.37295045	803496.808395983	782099.259996308	574030.349656061	786180.89142152	697027.180869136	700320.731864636	775081.338134756	693308.964520884	640368.595407706	590363.922607415
1069	249.037129969576	249.036594933367	249.037311060513	164.9825	164.627	165.593	12	12	946424.069303385	543248.035839844	1062286.13910474	785686.496087402	642332.760618165	1122243.41135785	5552056.00196788	5015999.72888378	5484177.39301432	5489079.31174025	5201875.21741406	3756597.73346923
1070	249.052179817476	249.052094557193	249.05342688197	896.34	896.18	897.089	3	3	190896.816481752	138767.863902466	232369.794135199	163378.311075439	151487.423519897	250922.757880803	230546.429604493	151322.190181361	215282.772182924	225351.736059572	217957.892547783	161728.235386962
1071	249.095295931669	249.095127637872	249.095502750048	123.359	122.937	123.742	12	12	545400.488214844	468603.111517187	636526.306835156	534106.483155469	562251.011398872	765110.217311199	704805.441089061	574400.242402995	662255.669603907	681850.406117579	587816.057468555	532881.464791993
1072	249.205782609216	249.205678320296	249.205940741463	1100.16	1099.62	1100.84	10	10	773545.657365441	543107.886511234	917322.270464421	746821.988349605	693561.088535147	1029409.89785158	935724.632092001	868363.980381955	877861.666126289	1037167.96672656	887247.347781244	708697.550566416
1073	249.318417830718	249.312731729142	249.32252272646	660.5435	660.193	661.083	6	6	962780.959899908	1185653.39740038	914394.246086421	1022020.95540772	1083226.49887631	816950.673152706	86663.963989223	129488.408581054	93344.9392010329	72779.8635498035	102593.335104491	202722.894094587
1074	249.934052828552	249.931782838474	249.937078759891	660.5435	660.505	661.083	4	4	539180.930086673	1304160.76808517	329845.857958147	676988.443916673	849268.561660163	236912.59643994	72422.6565258174	117218.130574219	80780.3444520265	79657.8026093737	69009.6333735346	134373.407695311
1075	250.125836970958	250.12192451495	250.128311266302	1177.22	1176.69	1177.57	10	10	229507.019040802	164569.432012806	222902.017731444	192004.692992619	157406.022310792	261188.235159501	247883.806402831	222633.595008677	218344.251800675	280479.526663957	228162.274226891	171145.513804256
1076	250.219718039114	250.218227141513	250.219908976762	1303.725	1303.16	1304.5	12	12	434099.352488452	272106.643543945	542212.39454297	402417.90568626	360494.713098145	634970.402628908	619642.153330081	498455.075802735	534717.970130862	622717.530270767	514516.676527345	292194.771765137
1077	250.672581086134	250.671496261817	250.673440361937	660.823	660.505	661.795	6	6	342643.324948732	477956.419340571	321166.06454846	376104.892331872	384860.977293455	309702.904348741	0	9019.72196568077	2984.18369293213	0	3346.48695117185	3343.20014648435
1078	250.879902930009	250.879746438141	250.880127418888	2450.35	2449.33	2450.55	3	3	478395.893604415	346835.756660163	476926.483031247	361007.79597657	483655.928964845	509148.671240231	495304.504101572	411143.066074227	575784.065454559	462045.978515611	454289.883550779	405463.120527342
1079	250.999810650525	250.999122383745	250.99996196584	1130.64	1130.02	1131.64	12	12	306244.597031246	228179.023437499	369805.99467774	324841.944238277	286590.320585933	374855.90648438	367291.410000005	339816.548001306	344646.283534066	363356.420560545	302489.22193793	293285.99895833
1080	251.033872699075	251.033698054752	251.03461783741	164.6985	164.627	165.278	4	4	17283.4208002581	28794.3840023018	38737.4153875557	21803.3331146066	28120.2518979492	34265.318345398	149322.805085693	123716.171324524	147922.290717469	163208.167618815	151700.682118103	82265.7134381974
1081	251.12754253998	251.126400290857	251.12817634127	1239.71	1239.09	1240.24	12	12	430264.892547735	354703.238453779	479219.260527347	393983.866882324	369953.405562069	490380.990948342	458471.291380212	435174.02254882	471507.658248689	487519.050139978	453835.200533858	377038.930958662
1082	251.140196477601	251.134332607224	251.141170810731	1058.35	1057.05	1059.47	7	7	248316.784731449	142318.147233888	331742.525994875	236880.547033423	222896.594144969	350040.525761711	167751.558875558	109488.512651368	183505.524607208	167320.711062008	131136.054827272	102465.565455323
1083	251.185035021812	251.184760238889	251.185190953999	812.381	811.998	813.643	12	12	479714.591305469	345509.972857618	505127.810111716	417493.403385352	395713.413202151	529449.761671291	509271.130010739	508029.75332919	571923.47580176	564578.4469694	497234.370843747	405209.3592033
1084	251.280232968755	251.280232968755	251.280232968755	661.409	661.409	661.409	1	1	69120.2705440854	174331.550322509	41215.2597698099	71967.7071015623	94275.6358643982	39108.2771108397	0	4066.47776576449	3601.09696498323	0	2892.76714704242	15421.6588035713
1085	251.364924417149	251.364743546835	251.36510628096	1303.58	1302.89	1303.98	12	12	427880.913867188	406250.570276366	412159.701953129	451067.350708454	415486.909861108	384060.551429689	426356.264025217	443028.743726563	369010.206571291	417423.191289945	424628.071714845	403258.032641602
1086	251.993731960521	251.993561339355	251.994016327178	1303.22	1302.65	1304.41	12	12	2193932.44130859	2230555.54021875	1976769.08964844	2327541.65438212	2219499.55820312	2055381.88340626	2140287.23730079	2305865.22999219	1862777.0113545	1999445.28419032	2170201.65882813	1979410.62910156
1087	252.122705653765	252.12253616641	252.122886244914	1162.34	1161.71	1162.77	12	12	305625.870614695	182882.250326534	352618.101877175	306003.677795143	224226.3696441	365030.873046879	342092.270488285	304282.948212893	378945.905989577	379080.734379345	308619.360891388	248421.966138241
1088	252.216544684378	252.216517911877	252.216571456878	830.3565	829.996	830.717	2	2	123883.787058471	40495.5699203796	160985.998632813	112226.202644044	104231.971211732	192711.245912109	179332.232538627	147433.34772339	134737.427576171	194620.349232856	155742.47816748	64238.0887794196
1089	252.414630663714	252.411401097859	252.417860229568	660.5415	660.193	660.89	2	2	54249.0794628909	88135.7323889498	89161.4430384516	68633.0794330355	61127.2288225437	99760.5452900386	0	3775.45167871095	0	0	3763.53704003903	3167.00916765485
1090	252.635134643461	252.634801724573	252.635324342663	966.5645	965.811	967.155	12	12	384227.658139286	258374.517695069	461703.295000487	324297.922768555	332750.057482639	505305.019827527	1731572.03731771	1658647.63717708	1678940.58982422	1684585.20265873	1817127.28814727	1083017.28172081
1091	252.625070822276	252.624908529668	252.625152262321	1303.53	1303.22	1303.98	6	6	452487.414023431	402680.806435546	407987.108951087	456199.777015273	423075.457550781	389440.959863282	394469.708476561	446939.635339845	385306.144025392	395775.422648439	425492.131314454	404474.076123047
1092	252.996909834758	252.996794048458	252.997034350544	1130.795	1130.32	1131.52	8	8	151067.036206056	132074.563461915	205917.475438371	182346.470839842	146415.209355465	214982.114033206	225352.613964847	191785.409249134	199574.316953665	185219.494573976	203485.498689239	181890.735182289
1093	253.05587810076	253.05587810076	253.05587810076	661.409	661.409	661.409	1	1	96112.8456322553	133168.419075256	85796.1761279289	74412.6648236605	104444.750100168	89937.9125537803	19055.8420147179	22139.487032645	22951.4647043107	24846.3070693361	23362.8100769393	25398.7863962051
1094	253.085712005646	253.08322863908	253.088159722404	1046.345	1045.69	1047.04	10	10	188092.042265623	116864.354912108	198215.763745662	169942.016499021	160333.829575193	209682.075413414	184580.08253906	182823.822041015	197752.143377818	220170.504835448	176709.14934896	140817.264175349
1095	253.121478839379	253.120226140198	253.12273153856	1217.995	1217.65	1218.34	2	2	146772.884628907	71673.6446685794	171651.361893311	107958.49032898	106667.007390747	183807.35169271	177527.763354488	155953.193515625	199362.272390947	153553.700458985	154478.05022461	91589.2852697756
1096	253.179649160403	253.179491528171	253.179881106434	1240.75	1240.25	1241.21	12	12	741149.066481912	633587.119377158	871777.336230475	774181.477298183	802169.812180997	867748.432176657	941649.795507821	861909.181523421	849475.091411134	889552.173769533	913882.903281256	651321.900830065
1097	253.792817389916	253.792817389916	253.792817389916	660.89	660.89	660.89	1	1	44943.3496343997	72576.9249809562	83065.1291828609	49195.8648101808	39784.6037796227	107097.096374999	0	3066.67955859376	0	0	0	0
1098	253.923357048264	253.923093168676	253.923437370485	1303.22	1302.65	1304.41	12	12	563226.781982422	563956.932313475	529378.730495388	591618.74259766	565677.283621093	513777.622816408	548416.125133173	598061.502339845	475056.728351563	500026.66200106	540255.672658204	512956.620874023
1099	254.174762164135	254.173771246186	254.175466491867	1107.51	1107.06	1108.38	11	11	154642.860094399	99296.1735644539	198998.848422242	163678.511455076	146919.978576391	210690.710815431	191095.989667971	179217.463586157	191497.615216474	212035.651849498	175277.643273927	113676.688183592
1100	254.237607783041	254.237607783041	254.237607783041	661.409	661.409	661.409	1	1	62718.9978094486	122772.91579796	65795.021686462	77758.2276123049	40337.7094000852	38142.1296430662	0	14045.7801777344	9035.99733636476	0	7609.05266308589	11660.8297485351
1101	254.377417625077	254.377417625077	254.377417625077	661.083	661.083	661.083	1	1	26437.1358811386	89467.6526685257	28972.5392946428	35716.6473688615	81055.1589326167	7360.69346940109	0	0	0	0	0	3145.15772875976
1102	254.899402659186	254.897987069115	254.90022702606	2441.77	2441.25	2441.96	12	12	179239.604311525	140500.309672854	256747.400040279	175602.192136228	157679.72373474	221407.562370914	177097.244194335	174081.888939212	192549.447460935	192573.479188846	185252.171484372	199823.681188962
1103	254.888755791742	254.888545612204	254.888849741679	1304.73	1304.5	1304.88	4	4	197214.106489258	164363.954632812	196112.977251954	210914.299148438	185516.098510742	181230.192812501	194452.959647462	218553.603546695	184865.889540125	215157.643424478	205946.871919391	182003.458054688
1104	254.93333428595	254.932450882867	254.934217689034	660.5415	660.193	660.89	2	2	111694.182313538	109839.606375487	124439.216693664	109157.274897766	105370.859931519	122369.624472221	0	0	0	0	10521.2115054016	0
1105	255.062899102614	255.062599495758	255.063080306366	848.5265	847.881	848.991	12	12	3321697.36395055	2620846.87720118	3888266.93478732	3271324.16247528	3207796.75656248	4142084.29203469	4056594.96826389	3557371.84978298	4042673.62418447	4020747.68579426	3740219.11289669	2946956.24981728
1106	255.132228174382	255.130530352199	255.133925996565	1188.225	1188.04	1188.41	2	2	173136.30430385	88255.0610993301	244691.591176759	172019.900619419	158575.546351319	266883.247058107	294214.016766359	198733.975361327	260281.117031249	338538.30071832	236258.045524553	129296.900228794
1107	255.156450546855	255.156258552176	255.160575805314	973.154	972.488	973.552	7	7	206280.608044921	152542.261707031	261109.499709417	182394.209898927	194127.945260744	279199.57200176	239326.370635418	229606.147779981	219061.296669053	240671.498668401	230820.764523546	183825.464008669
1108	255.589447776238	255.589447776238	255.589447776238	660.505	660.505	660.505	1	1	43870.3542236331	216752.354617458	26642.4730972899	70053.7591644289	107972.052787231	28102.003015869	7071.3867186584	15882.9819921875	5367.5993232422	0	4982.73512548825	19430.2899682616
1109	255.976846493894	255.976228366566	255.978889281901	742.671	742.395	743.203	11	11	154845.876649293	109643.878663643	173983.328900391	152413.16345343	147536.89697754	186062.908328245	552952.795089843	557933.588274418	581748.595991537	575849.430701498	557554.848521489	459408.527373043
1110	256.070719631683	256.067301798277	256.073950608723	847.7825	847.442	848.425	10	10	184061.639144858	112186.490786134	226176.973179796	186094.080610027	152086.168623047	240768.35490538	212455.226640625	177632.946816406	235603.66046148	199732.193429904	203757.627490613	145035.425267761
1111	256.154089196358	256.153645036126	256.159040516257	1026.51	1025.74	1026.91	12	12	423605.566923832	244156.451487631	459315.681213382	357313.042631828	349019.00663629	530801.770371094	463756.014427494	404998.201874997	541581.113168942	499429.67469727	445232.449304195	301791.930466307
1112	256.263178379158	256.26308193134	256.263223424982	969.939	969.669	970.781	5	5	288189.888541665	330377.458030492	236646.186655337	288804.773853084	282199.896526044	259654.347555663	227734.642847656	251523.134213376	233309.438439821	246321.545306395	234443.731987793	260876.847267903
1113	256.263413806697	256.263413806697	256.263413806697	1489.43	1489.43	1489.43	1	1	302665.677951387	132638.067460937	348370.06467871	272393.462152776	196949.883942604	311342.702272134	277830.20657335	206347.907161457	310187.778809677	283031.106349826	295267.735039061	133954.337422417
1114	256.299710497789	256.299228446414	256.299889434149	1047.76	1047.03	1047.98	12	12	2052860.72575075	1611933.10926869	2085573.45415467	1966408.41350099	1871710.57089841	2373151.87972436	2124608.42346681	2306397.03471681	2262437.5534028	2399032.20203241	2127945.00675567	1623910.68928285
1115	256.542041575501	256.542041575501	256.542041575501	661.083	661.083	661.083	1	1	38600.784166295	10696.7924447543	22920.979930943	38974.2143705356	96414.5427839961	46035.2638076175	0	3295.29385986327	0	0	0	0
1116	256.569741872423	256.558419786932	256.578318777279	660.563	660.524	660.89	3	3	124396.015360108	88103.1649960926	138310.398887695	138759.596162415	45132.572963169	151931.867131713	0	6647.31293701167	0	0	0	3110.94885602678
1117	256.580866359909	256.580866359909	256.580866359909	660.193	660.193	660.193	1	1	124556.025826172	88351.4206269524	138244.541810668	136879.413578962	45132.572963169	149435.034046875	0	6647.31293701167	0	0	0	3110.94885602678
1118	256.624582984327	256.624582984327	256.624582984327	660.505	660.505	660.505	1	1	124837.256342285	88498.5350748698	138244.541810668	137163.164688172	45240.8615570069	149346.977362426	0	6648.20352020256	0	0	0	3112.73950195314
1119	257.006570110984	257.00248762892	257.014365507638	1303.58	1302.89	1303.98	12	12	409172.205769703	378697.20533789	395377.877219464	435748.295291196	392002.764324218	390055.634879256	400638.059776282	409977.401780274	364411.118419923	395675.431189455	405097.76488086	386601.386914063
1120	257.0419444838	257.041791163813	257.042086739759	885.107	884.979	885.917	8	8	218612.886510093	107157.631955357	237081.058393121	185122.80888739	130593.150328979	216673.575085447	199438.04101587	148870.763307897	167982.615648681	217644.415425049	185252.010232207	113066.142580916
1121	257.15108486159	257.150965479538	257.151224711591	1259.01	1258.52	1259.64	11	11	311260.029754776	161535.76416713	405259.241125487	284857.262012939	249819.727408855	350762.091464845	411656.203962676	318661.101103517	406373.690317381	353189.108593752	355590.574960937	221162.987421875
1122	257.30161226523	257.299699299025	257.305264272	1047.64	1046.93	1047.98	12	12	213808.539907838	175750.395915801	227917.125007325	232483.409399416	195303.515654294	281986.391458872	214837.447105032	211440.674033206	231255.959470216	262353.41958984	228097.238307496	182890.478518068
1123	257.656536122855	257.652373818826	257.66454259605	1303.58	1302.89	1303.98	12	12	780774.528442383	743728.093259764	773875.505162471	822530.447151994	781467.217960937	735754.10917969	789370.618082394	825589.951113283	709886.498425784	784966.242794735	788796.658101564	748900.78359375
1124	257.987303146631	257.976778276589	257.997828016673	660.7265	660.563	660.89	2	2	117099.405973958	102873.405304686	133137.795341936	123432.554862976	103591.452600707	148344.131430554	4028.19097491452	6774.47591015627	0	3114.51387589519	3158.72375555419	0
1125	258.020485451456	258.014053900285	258.026917002627	660.3585	660.193	660.524	2	2	117102.95616211	102873.405304686	133074.401221801	123162.847162273	103654.133588168	146248.651962054	4038.29751960101	6774.47591015627	0	3120.82532373042	3158.72375555419	0
1126	258.078527422187	258.069694795482	258.087360048892	661.246	661.083	661.409	2	2	117102.95616211	102954.649109375	133137.795341936	123432.554862976	103819.485583768	148692.245428344	4028.19097491452	6774.47591015627	0	3120.82532373042	3158.72375555419	0
1127	258.278743910917	258.278544340098	258.278881447298	984.406	983.657	985.051	11	11	140733.387194445	209858.36148501	154685.061621982	200555.808904686	187957.16798203	147865.170159722	160427.589185936	164430.916704539	143568.040215602	161019.077518392	158718.745381445	190508.409260253
1128	258.436134615765	258.436044457877	258.436224773653	1303.485	1303.16	1303.81	2	2	130512.093472221	129302.279644096	121407.064800347	139681.393089602	135935.419930555	111470.920095489	144470.071720704	153507.292897461	105313.469527994	108370.989019097	134653.628675133	103308.495948892
1129	258.634896823754	258.634873551291	258.635119430528	1171.63	1171.28	1171.66	3	3	0	12452.8268737794	18474.4063342286	4614.23314453124	7992.86683471684	17808.8387847901	116799.347490236	86972.197146607	111162.059204102	137678.611233722	87314.2155334478	81628.7683007794
1130	258.906116277764	258.898069722247	258.913397124542	2440.955	2440.61	2441.42	12	12	590470.250532217	707835.634621592	778879.77106444	660602.668249502	690434.623320015	831942.600703157	716301.180994275	856364.413650472	836742.935916734	773427.323858624	815118.288984358	730891.818573619
1131	259.03866167902	259.036111291774	259.038956829955	743.0425	742.273	743.859	12	12	314174.028062989	275562.43761979	395731.049109376	354588.912932738	278951.754433596	459634.317858883	796614.586620116	587383.86032227	699278.932443846	681084.167653321	666717.253224615	507604.237264643
1132	259.093812460982	259.093548467306	259.096072355172	1064.865	1064.47	1065.63	12	12	343517.745981448	301560.312363274	404901.91249999	394367.424639762	342364.397651915	440878.890615224	430831.280924076	345959.83484008	374495.18584595	405920.473520511	375678.675021976	279468.612013544
1133	259.09389923004	259.093545485718	259.100863943863	1190.785	1190.27	1191.34	12	12	359723.603314891	241291.433003475	433133.746486324	327577.038375104	280251.966576609	399042.27165364	428479.229405388	360857.205989577	382178.810416671	419868.217465283	366685.021354171	273250.062832029
1134	259.166546732647	259.166251926305	259.166654592082	1213.66	1212.58	1214.52	11	11	294520.45729167	225437.866536455	341563.87447048	324503.889087896	277680.91460286	391958.653816413	402375.127499994	299986.868203128	378826.911451827	367985.914869785	384786.704070309	253984.543470055
1135	259.190178887761	259.19010189467	259.190242008069	1322.86	1322.33	1322.99	5	5	169909.574818117	94791.7173632822	186595.091489255	209512.570312502	202903.857090112	170657.327011716	177566.52691732	162240.952084962	156668.748304444	169793.75551758	168783.325846894	125277.802031247
1136	259.786768914745	259.779756464606	259.787398486726	660.505	660.175	660.563	5	5	120536.193229981	108472.153811034	100902.710489582	118444.486541748	114933.352785591	76394.6075691967	0	0	0	0	3776.94937060544	0
1137	260.102504030411	260.102362856958	260.102761507135	1303.57	1302.89	1303.98	11	11	320624.473779297	216265.844636718	386802.405316838	316354.678659448	276092.296006942	468938.382183595	450794.709742189	373444.810298829	376103.150509981	461880.863214846	387037.142654298	213456.049055172
1138	260.359599178228	260.359599178228	260.359599178228	659.982	659.982	659.982	1	1	127830.16713086	61338.4437879459	186208.038941267	100574.235506975	74147.4463307761	220646.180467223	0	0	0	0	0	0
1139	260.621131809421	260.62082354298	260.621316519998	966.963	965.811	967.084	6	6	42353.8788479619	60206.8977516737	51486.8649719236	59824.324355835	47555.9787385254	77541.2715164624	202145.729464844	107324.617865234	176214.435594076	241476.285307019	156172.642905599	154818.377967039
1140	260.720556306421	260.720441563548	260.721298623132	661.101	660.505	661.46	5	5	323936.339558701	777101.825214407	251140.56153472	444577.405315271	506451.990949657	188021.892990233	0	25343.2589140626	5899.04711828614	0	9345.92258334344	38151.9512695309
1141	260.764595024481	260.764224441568	260.764793431168	1303.22	1302.65	1303.95	12	12	1052392.12734375	764207.318416991	1190791.39973828	992746.99981002	913656.132433593	1436051.86199219	1380497.96211719	1185760.92895508	1193432.48743055	1368973.33874466	1200632.7358086	784046.865893555
1142	261.052337436981	261.052119287894	261.052473358917	1124.885	1124.12	1125.2	12	12	35842938.1963885	28765534.1975311	39211463.9850006	34914585.7988885	33742232.6358329	40882047.5005551	40165079.2125006	36723178.3050005	40219114.2272217	41640794.1338884	38864953.7737506	30363275.6441663
1143	261.109292191906	261.109040072127	261.109844695714	998.5925	997.784	999.009	12	12	2146557.85111552	2115661.88914117	2355543.20021874	2160689.70577453	2118849.84948521	2400396.52519531	2396415.38390627	2353844.77025895	2318828.71314173	2443588.44846095	2332960.8878041	2141944.40744238
1144	261.109783680667	261.109572132439	261.109918514795	1026.08	1025.39	1026.62	12	12	26922556.1916671	25450548.5616664	29080863.0708127	26146098.7822219	27867133.3382502	29126357.0550002	28512950.0516671	27388526.5049996	28103232.4894445	29899558.4300002	28801342.6837498	25820519.7433334
1145	261.200965426773	261.200965426773	261.200965426773	1133.57	1133.57	1133.57	1	1	70173.5020256719	70200.5025983538	90982.8497265622	92306.1300223214	80650.3083984374	83884.3239739115	96272.5042529296	93835.1308715826	103574.365732422	100317.240908203	86344.6187806917	57987.4685843331
1146	261.219711084052	261.219711084052	261.219711084052	661.795	661.795	661.795	1	1	94331.5386613769	98692.1083107906	96206.152641662	101790.551221924	99925.3155322254	80331.0390609809	8024.33631597224	0	3096.16202917478	14181.9410699461	2968.19972436521	3436.88203369139
1147	261.428982189441	261.428848728499	261.429214921225	1303.375	1302.89	1303.98	4	4	88244.4270739759	35455.7496258538	135012.309342447	74579.1935021983	72048.2853819439	173214.296900391	158542.454175782	106277.809444444	141259.111470811	158745.61875879	125951.55284831	53446.7735882559
1148	261.788644344036	261.785275198513	261.79201348956	660.3585	660.193	660.524	2	2	149256.838638114	83190.2485029287	216447.799686766	116618.633843994	83920.1907053559	257029.140137278	0	2932.41968334959	0	0	0	0
1149	261.917151902414	261.917151902414	261.917151902414	2445.61	2445.61	2445.61	1	1	283099.957675783	241177.617480456	267861.137768548	234968.41708008	194592.615649415	277020.382382798	271182.273779299	253528.68371583	328851.340733511	269372.033320314	247925.459531252	236458.879218752
1150	262.055604420305	262.05534452723	262.055797519481	1124.545	1124.12	1125.15	12	12	4375606.90989578	3023902.19474823	4914444.95507819	4071615.53543398	3870413.39437495	5001542.62819438	4836072.0669098	4375480.76179694	4830029.49060757	5052979.94475688	4860031.72312507	3527848.65335065
1151	262.113002940327	262.112886595102	262.113206492056	1025.89	1025.24	1026.62	12	12	3347088.59184033	2709511.69552081	3470456.07890625	3252158.19385413	3022917.9299306	3607940.41289063	3537057.92993061	3220615.50960933	3564582.73645834	3793913.4001389	3454119.61171875	3006248.95350695
1152	262.216088783429	262.216088783429	262.216088783429	660.505	660.505	660.505	1	1	430314.965335939	496755.948554926	416091.284738838	445961.530712053	441407.186216511	363469.534366073	8368.09490855191	13103.2715830077	3739.89585581754	0	0	7239.48699602398
1153	262.41367949709	262.4081535636	262.41746576697	661.43	661.083	661.795	5	5	450916.490874456	437623.745651487	477436.851818967	475049.329554366	473950.94014404	413429.247842286	7194.45039229901	10251.5050571986	6748.11342968745	8268.4814372558	5890.68955895992	5840.27647991066
1154	262.652145798907	262.651932298517	262.652324884669	1303.965	1303.57	1304.5	12	12	592026.343625701	506638.269993163	552544.063628908	610879.599936083	561969.098144531	548304.349273439	571695.932146668	624781.541512776	528327.667394533	588211.117895945	586593.559614707	516751.141601562
1155	262.906737584978	262.906467283716	262.907089774964	2443.555	2442.82	2443.84	12	12	754611.618680557	432886.026763916	615067.574501949	604219.018938004	422674.041164537	779745.915703119	645380.588165609	618781.469421387	703796.30513455	663515.784127784	613581.560371092	428451.609404296
1156	263.050271001132	263.0500767695	263.050380766859	1124.675	1124.12	1125.15	12	12	2024444.69352428	1273480.71129773	2351717.77746097	1993438.31528643	1805969.33019095	2503421.68809025	2414856.27262156	2078205.44226565	2401374.23303816	2489712.039184	2259371.68734378	1539518.95118922
1157	263.131661796005	263.131544390426	263.132205007829	660.5435	660.505	661.083	4	4	352722.445385744	569636.520514755	278925.064511718	415785.109622074	445904.869639761	236138.43031787	0	11333.9125185547	0	2876.93799414058	4885.5333193359	24099.371088867
1158	263.146313932717	263.145972838812	263.146581110018	148.052	147.552	148.446	12	12	2726458.94697088	1894521.07208008	3590951.77894483	2630176.03357666	2276952.7502373	3583643.63849122	4285255.75942773	3926369.5271582	4488738.77043164	4588230.32555502	3986962.84347846	2875053.0994535
1159	263.240674776871	263.240661778238	263.240687775504	660.9955	660.89	661.101	2	2	72497.5369810274	59807.9833024546	103238.174952331	61681.3087154016	21036.4016706542	130392.881499023	5974.15479820025	3830.20003313336	0	3638.83777685541	3039.53792358396	4083.62591308591
1160	263.641447182913	263.641215259567	263.641557498655	1303.895	1303.22	1304.5	6	6	195344.797555343	139123.384728731	243993.293523438	188845.54361111	176057.007569443	262840.542904298	262074.73212782	232442.518420138	251578.256720216	273746.332541987	230911.020887586	166178.130209518
1161	263.866110593421	263.86033806778	263.87416647984	660.349	659.982	660.563	6	6	1572179.46616395	1582992.34743113	1538720.81048693	1596763.85432129	1559888.71878821	1378081.91597221	7223.48021526228	20027.5675283202	9580.08932017304	5596.66162402335	12597.7158885498	28383.5257148088
1162	264.017513383276	264.01691756965	264.017752765484	743.085	742.671	743.392	5	5	83559.4002419709	48538.8987597652	84903.4159989626	76758.8900009764	61839.5548681641	104567.792790581	158210.039882812	162225.023495118	139322.839456054	142218.312363227	162786.661050879	105135.175526475
1163	264.053555872551	264.053309638236	264.053591909401	1124.45	1123.82	1125.04	9	9	179003.60972656	105815.970351563	150010.450400393	155424.315449217	125005.104889524	166371.867434894	180520.73292535	163556.444868166	189412.176154511	168259.517970918	176956.671372073	108796.513637696
1164	264.148644731057	264.148644731057	264.148644731057	148.287	148.287	148.287	1	1	79999.2041140137	55474.2414722901	109876.564300781	62573.2011772461	55906.2843378905	109900.763834839	122900.976480103	89559.3241604004	124096.755862793	143906.985992838	112270.583453369	83760.0155287477
1165	264.3166980172	264.313230608413	264.317216687474	1303.81	1303.16	1304.5	12	12	693349.053238626	526830.400353515	796945.082839846	678828.808893825	621023.251660156	853340.885765627	898194.843595534	767885.871365236	760857.809759769	875879.985450984	803548.791370746	552170.498168945
1166	265.069443123938	265.069284131791	265.069699579861	123.34	122.808	123.656	12	12	1337850.74168837	1001637.30007266	1353313.68983594	1189715.88107031	1260629.00900738	1631009.05564583	1562160.27370052	1322182.45723177	1520912.83028008	1537573.12302778	1363122.82694531	1075352.06931597
1167	265.073415744685	265.068100082155	265.080316685442	660.524	659.982	661.083	5	5	472826.479997561	305991.653560543	591838.922567502	477320.510357667	408057.707373267	632968.415111104	60742.7465085101	48669.6771269527	62408.0837496516	78288.4841910091	80877.9290804442	46002.5476994977
1168	265.15618424137	265.155962363938	265.159115554295	1198.45	1197.79	1198.89	8	8	149315.530739742	73694.6901947026	188345.956065535	130376.174805909	119636.041690064	208339.520703127	197398.456697999	146987.491827393	196390.042871096	204192.687890627	176028.474088544	101243.366323243
1169	265.159345738228	265.15495917497	265.161968388783	966.8675	966.007	967.084	6	6	30987.9715459293	16580.1350772181	50313.2618408201	32017.1732576905	32915.2725132534	40829.3794302457	151265.711761719	150515.96174115	180850.022422731	207934.1887953	137182.708297852	112573.597788939
1170	265.336502134541	265.336502134541	265.336502134541	660.505	660.505	660.505	1	1	454131.441943359	386069.313598633	455325.40117584	457470.866743836	388474.731799073	469341.274481199	4088.14218511965	0	8312.2704101563	5156.08903271481	0	12831.5264160157
1171	265.733171063669	265.733019564346	265.733454176263	1303.6	1302.89	1304.41	12	12	697347.490221935	641778.961623046	654596.341104409	731401.935816766	644577.478759766	646954.365945314	673497.663931115	705454.090072267	606766.93849219	664893.248373572	673301.307554689	599219.491308594
1172	265.919034017819	265.91477447211	265.919755909114	660.5435	660.193	660.89	4	4	95368.7290496832	30295.8430496648	140628.102999619	97102.7095779422	71751.0616774543	119729.464921142	3403.52131860352	0	0	0	0	0
1173	266.138441268867	266.138441268867	266.138441268867	1223.95	1223.95	1223.95	1	1	134160.749422781	106388.309514508	169991.392473498	143507.748597934	139094.636471823	204198.138333564	194387.302434429	158817.856795479	194615.01336792	180340.777176338	153627.66399275	124754.461590401
1174	266.151457237326	266.151199742158	266.15157976415	1039.64	1039.18	1040.55	12	12	439149.420783201	344171.516827061	515190.227272728	417254.214140623	412947.553066404	566885.84363087	603174.150585939	505362.866425779	577908.84180859	664055.594296888	494983.288037106	393099.892462714
1175	266.388626045301	266.362137843035	266.389859443383	1303.81	1302.89	1303.98	3	3	128068.557809247	122586.836124131	126345.702593315	137647.995694443	129272.778194443	163779.222392579	140403.755909288	144584.319292969	148839.901294922	144008.718034939	130050.925170901	125718.330930989
1176	266.55483046042	266.548019158409	266.562156916109	661.4195	661.083	661.795	6	6	714672.385874999	405387.2838527	909903.148266596	619053.901685794	571836.815727532	996859.728846354	5823.39050467347	19093.4043875557	6187.03857672987	0	7665.69014233393	7334.16044084815
1177	266.632461579569	266.632185582748	266.632542413224	1060.915	1060.57	1061	6	6	72044.059790039	47376.1160016741	97176.8161816405	66175.1485693358	71899.3981584821	99692.4026074217	585203.234441535	589756.017769782	609224.262841803	612815.343486316	563299.3417273	378270.235436194
1178	266.887353253574	266.887353253574	266.887353253574	2443.29	2443.29	2443.29	1	1	68257.3207366066	49441.7879924677	106158.285966796	43997.0320479907	58577.902313753	49921.8475488289	45123.4743303568	74397.4869335929	57357.1746826186	48345.315776368	61373.1418634876	46289.5412988308
1179	267.03760578635	267.036237590349	267.038088339733	141.2135	140.815	141.585	8	8	116031.255020142	110645.905945963	147024.190260254	106056.391511108	102316.424575806	163766.108608208	397215.124357747	364766.587234756	369395.908023561	441590.455602918	369906.667743327	252582.209899739
1180	267.156585380495	267.156569919404	267.156600841586	1292.325	1292.26	1292.39	2	2	164042.319666747	71610.8600708026	174044.188756276	210413.579026693	161442.680113697	173315.113280028	171897.39190848	165953.103473816	175657.326297001	183906.645615234	181292.22654785	99321.7549523921
1181	267.171743878322	267.171570717801	267.172037472806	1269.025	1268.42	1269.75	12	12	1619104.72715712	1592888.92625001	1774372.07873698	1610775.19117188	1587100.34044267	1664735.51033855	1651523.35031246	1694200.62209636	1579723.67460287	1592707.56042101	1729483.56142796	1525672.26951389
1182	267.509765401625	267.504793991816	267.518559061314	660.563	660.193	661.083	5	5	112853.390899048	49144.495258928	133143.774096313	103488.139361573	86570.0290063472	161013.817302428	3728.72589885603	0	3376.39105099053	0	3897.67127929684	0
1183	267.823007235754	267.823007235754	267.823007235754	1303.81	1303.81	1303.81	1	1	122749.687125654	119740.827359482	105169.133387586	137202.30423611	116089.770243055	105157.369200306	109698.311929253	120413.823200682	108414.225240235	108071.512450629	119454.773929039	113713.598621419
1184	268.082151131429	268.081976338691	268.082363047667	1381.6	1381.29	1382.16	11	11	190105.026911893	135549.328231812	211505.722096354	156190.774131945	138859.676494141	211899.641375869	195667.471679683	184657.158338759	199494.44703559	189365.470937501	191562.767585721	156732.883199056
1185	268.174757415297	268.173994912165	268.17529320853	1269.025	1268.4	1269.78	6	6	115920.523291015	111305.617866211	124601.677066043	109729.773652343	118996.281314086	121548.77099121	117819.067807615	123290.605986057	136158.908618978	148742.899004721	106211.551994355	124292.681238282
1186	268.298689440436	268.298490096058	268.299080060662	660.5435	660.193	661.083	6	6	1209326.05750245	1104626.9023369	1355869.36505598	1262442.85146485	1190233.97489237	1411968.46213036	7240.07504506139	21440.9803750001	7516.61067103799	0	3899.77235156247	9536.62936941962
1187	269.079061806213	269.07793611684	269.086371166011	1175.79	1175.26	1176.42	12	12	298996.760100372	201650.873361542	289194.791645509	246010.00736871	236882.634570315	316661.798155519	353725.13797635	270681.038572052	299557.309237192	307924.422453337	295009.75182292	226680.386044919
1188	269.080544731566	269.074664872957	269.082151062811	660.89	660.563	661.101	3	3	127839.934480286	72563.9299017848	160895.56796466	109512.117726562	101605.419793579	156105.525999572	9756.40568933098	9480.22238420756	18764.6064340819	6926.26808691395	3518.90562451169	4105.67844726559
1189	269.117133266962	269.112564121153	269.123064609531	1256.705	1256.05	1257.14	6	6	134686.718044433	57823.4407257079	169493.172477214	126895.020162964	99686.2328662108	183079.25513672	183013.847892254	134601.601325683	173993.702348634	163874.626403808	174826.706894532	77098.5854571556
1190	269.273494900753	269.26994468843	269.277045113076	660.8035	660.524	661.083	2	2	119269.29286384	152464.28129771	125858.925221331	117862.696214295	134326.691627197	91509.8972310271	11097.4058544224	9480.22238420756	23790.8171236399	6976.96358203114	8601.623118164	15180.6912084961
1191	269.286712598783	269.286712598783	269.286712598783	660.505	660.505	660.505	1	1	122955.892200963	157267.689817137	125858.925221331	116265.665127511	134407.969854909	91509.8972310271	11097.4058544224	9488.93983007805	23790.8171236399	6976.96358203114	8601.623118164	15180.6912084961
1192	269.323185009289	269.323185009289	269.323185009289	118.499	118.499	118.499	1	1	49048.0924511718	38883.0261579241	41212.5527958462	40370.3554708426	24353.2896784319	49205.0101824777	101782.393253104	83962.4615569196	86234.2389434813	109307.548157645	87121.1841324288	48522.6926780134
1193	269.356725873782	269.35358222905	269.35791014812	118.883	118.728	119.116	4	4	49048.0924511718	38883.0261579241	41212.5527958462	41468.6085046736	24353.2896784319	48920.2849827009	105405.250514526	83923.828522461	85886.5933175222	112704.278797119	87122.8536323547	48291.9158334263
1194	269.975895333128	269.975781015583	269.977023842175	660.349	659.982	660.563	6	6	258422.45619507	163134.20776367	279918.392806273	231404.949188233	213622.585852204	270185.482495177	0	0	0	2848.55657080074	0	0
1195	270.240231616459	270.23786039101	270.240475639657	118.739	118.499	119.116	5	5	53650.5071938476	54629.2808699777	49179.5845092774	44028.0841488561	43998.7854672154	66907.9981420899	124988.686131195	113765.810221192	109546.183245483	127627.70820459	101339.954745483	86375.9867712054
1196	270.279024767176	270.278877457969	270.27930534079	1556.26	1556	1556.98	12	12	7401443.66062498	6038390.56602284	6903427.63406263	7307887.67240621	6938647.47099429	6814716.05437499	6783305.33732954	7269092.58068179	6715347.79246871	7062714.37829547	6999399.73890636	6223017.21125012
1197	270.315525491015	270.315160281844	270.315637939776	1219.185	1218.71	1219.52	12	12	7544833.17406243	5189618.43693746	9222585.79295148	6961198.97150384	6341719.93228305	8922748.22914075	9603835.07756956	7489100.29857646	9136134.10125012	9870670.963854	9438409.78628117	5347612.00164058
1198	270.356671317545	270.356404209965	270.35677008917	1303.81	1303.16	1304.41	9	9	206557.916819954	100853.851210394	271247.819712891	183843.377566406	152031.529722221	316315.300365235	314262.770720884	233445.177125977	272394.064183595	326048.912249641	255039.850076172	128734.134166666
1199	270.75856828763	270.755430331109	270.761706244151	119.058	118.838	119.278	2	2	157004.945981567	358334.701085178	77553.7592426758	164256.111107422	218844.87414917	48726.7484384156	44943.2667390137	66748.6125739746	33385.3996369018	37933.9886604004	63152.8602484131	195490.794061632
1200	270.806565181252	270.806565181252	270.806565181252	118.406	118.406	118.406	1	1	189717.90506958	353039.448577148	124106.941032471	185540.51824707	220690.85676237	88560.0732443238	84091.0507210694	99829.2784555665	67580.1963891601	65104.4456643067	90622.2765435791	193367.530914795
1201	270.840512728968	270.840512728968	270.840512728968	118.699	118.699	118.699	1	1	189743.326201172	352985.04274442	124026.157711356	185540.51824707	220154.270362584	85730.4635445034	84201.9103572824	99875.2333175223	67307.7528683035	65196.5311602958	90620.5399856305	185692.400457589
1202	270.870252171182	270.863476975595	270.877027366769	118.152	117.997	118.307	2	2	190308.240236545	354086.760857178	124506.105677979	185696.685184152	220736.823079834	85730.4635445034	84201.9103572824	100284.997503296	67580.1963891601	65196.5311602958	90620.5399856305	185692.400457589
1203	271.020670011733	271.020176124613	271.021001011044	660.349	659.982	660.563	6	6	490741.604865725	355916.008535885	610154.826611569	476149.101574708	418244.402699707	604287.59088342	5504.99841650391	7212.60479003901	4521.64736865237	0	6352.94345570594	7577.41217494418
1204	271.130327967932	271.130096860269	271.13054000262	972.6735	972.224	973.568	8	8	209200.208711914	131463.753592651	225519.044266211	194610.858641493	187216.555376222	255384.296147854	221433.920506511	203314.057191944	215733.171770361	228740.945246526	218825.848204539	167403.423878174
1205	271.187628000443	271.185114826047	271.187979323001	1100.545	1099.62	1101.33	12	12	939967.498107626	690206.280920894	1168952.88868752	968235.925963528	877304.060273426	1217563.27833987	1233224.1359722	1018220.75276477	1145265.44288193	1270735.09985675	1043636.79388456	808666.808906246
1206	271.237704389179	271.237578841135	271.237829994962	1078.135	1077.51	1078.66	12	12	584295.212343758	524262.145961903	506247.363635257	567690.420175785	545432.766503914	433692.713964833	476691.603955081	532049.643474385	467248.952966586	442193.005748692	509396.857675785	553586.402548815
1207	271.274121484029	271.273977345288	271.274292934045	1638.715	1638.26	1639.47	12	12	639555.010951716	478049.178941759	753571.92333451	664145.405720877	599311.066384952	808868.530248575	725084.532154308	715699.09370028	688676.60629687	780569.654207026	660646.972492181	534869.200983674
1208	271.282282970078	271.281979143388	271.282412011537	1556.225	1555.79	1556.98	12	12	1000332.23992187	711092.535140639	949576.240703143	1026578.40577734	884608.369347651	1014914.1985664	919944.555290793	974208.328671869	996769.893058588	945215.964937499	964955.345468765	741833.473007826
1209	271.318611291519	271.317828785121	271.318773075736	1219.1	1218.34	1219.52	12	12	1040213.15379296	571421.323134761	1360448.29302085	936768.541009124	787262.666072056	1265666.43886721	1468222.18263457	988080.495363273	1300196.1050586	1376735.69618921	1350381.63252605	647042.076748041
1210	271.758619851673	271.75788035981	271.766854489615	118.739	118.728	119.027	3	3	42895.6079999999	45050.0670245536	22815.334753418	27282.4279886998	30614.201895473	26688.8482288644	86814.5570982666	74256.0216741071	70390.2508443079	94905.7456502686	86812.5734313966	109582.294603237
1211	271.77681554791	271.77681554791	271.77681554791	118.838	118.838	118.838	1	1	42895.6079999999	45050.0670245536	22815.334753418	27282.4279886998	30614.201895473	26688.8482288644	86371.6849236886	74256.0216741071	70390.2508443079	94415.961038365	82825.4439635881	109477.217993652
1212	271.808525451034	271.808525451034	271.808525451034	660.175	660.175	660.175	1	1	85808.3157226567	78998.2635581046	72509.0621616207	98507.9123992923	106368.262987414	59664.4392756698	3499.55225777763	0	0	0	0	4180.21686872209
1213	271.919519789807	271.916442773737	271.922596805878	2444.025	2443.82	2444.23	2	2	101473.880442508	116328.362508366	168530.680389404	118100.072634274	109809.713029432	127522.179107666	167516.116529949	128139.233542833	99688.0372077249	144336.671905518	129587.669042972	92925.5005412941
1214	271.990206843041	271.987779982125	271.990339223476	1303.95	1303.22	1304.5	7	7	133003.787099612	62892.8707080073	206327.154365235	121583.442499999	103013.345138888	244552.568458985	221379.757259766	171917.49838867	208079.239642091	254628.108078832	186497.370552203	99481.8255354811
1215	272.032302446652	272.032302446652	272.032302446652	660.505	660.505	660.505	1	1	124746.004069825	99946.0616213104	135641.678106628	115614.097227478	105221.639237304	123202.356318237	0	0	2931.74311816407	3854.26121752927	3193.65342474363	0
1216	272.097176775864	272.09542007757	272.098412904165	661.2655	660.89	661.46	4	4	124371.59587207	65407.8287980954	135641.678106628	115382.095694581	102292.799887557	123202.356318237	0	0	0	0	3193.65342474363	0
1217	272.191666080553	272.191666080553	272.191666080553	1078.21	1078.21	1078.21	1	1	73055.7049804687	80852.2119433593	87079.9202399582	71723.8468945311	72541.0306361605	94501.4082568358	124250.920843507	94823.8710491069	100456.047495117	103139.143680245	88646.6759033202	80112.4219189452
1218	272.294438963547	272.294438963547	272.294438963547	1107.54	1107.54	1107.54	1	1	91534.9793554686	65479.831577846	94075.3631333703	84574.6966517855	80355.5683133368	92477.3518833703	108168.971665736	96693.3746261158	105469.116344866	103400.308500976	123389.499588013	61867.0784179687
1219	272.76057974818	272.760246670907	272.7614721935	660.349	659.982	660.563	6	6	1676540.81584229	1191784.42286205	2154047.49544481	1608340.93622284	1436290.86669727	2061562.69627758	161342.245064732	162218.746508788	186168.652968751	184512.930891599	193097.395226703	141781.395043247
1220	273.109516117962	273.109295698269	273.109716297122	1239.665	1238.94	1240.24	12	12	390626.108600264	299615.662987061	497054.838193363	370782.325092776	353118.128564456	483649.085831154	470016.34477865	410801.34900391	474941.405071605	504058.680869144	442534.461267907	331764.334902346
1221	273.112873955631	273.112873955631	273.112873955631	1059.02	1059.02	1059.02	1	1	99380.2332128905	83565.3107910156	164470.302296317	98225.1904687499	79206.8907645089	90126.4475446426	167302.598554688	171741.011369978	215356.466587612	249027.225062259	196263.018896485	123207.507254464
1222	273.14839836163	273.147228330386	273.148835242207	966.667	965.811	967.084	11	11	217557.990294894	117871.799840262	247232.830425689	167172.378609375	195630.285964966	231568.220518309	988469.553371096	827757.751891234	1020503.04613281	848172.590295459	813762.455383681	570851.869649408
1223	273.166957199366	273.166785978521	273.167192200997	812.385	812.019	812.932	12	12	1223810.24528984	848267.088012077	1279409.60942695	1171249.26599148	996339.460763282	1481207.46161293	1385972.18031444	1291265.73213556	1437422.56765838	1588548.41003908	1352721.69249999	1078815.79931836
1224	273.574661198791	273.574602560105	273.57492098453	1303.98	1303.59	1304.14	5	5	172028.692249353	88667.0078824862	255868.058365235	157395.785624999	132945.106666666	288512.174271485	285355.859317384	210013.589697265	250425.385526368	309365.482589219	222724.485742186	121114.533222655
1225	274.297096018353	274.284379835478	274.297433213867	660.5435	660.193	661.083	6	6	836360.612749028	437355.562148761	1085043.41363342	772332.804077151	673293.603298182	1137510.06330432	8964.34038846262	10716.6265742188	3599.85627110074	0	0	0
1226	274.884149261124	274.883838913659	274.884293531749	1303.58	1302.73	1303.98	12	12	342835.625190868	313062.602545898	291152.003433595	346584.65771307	324697.203613281	268511.943181641	305782.894149506	332272.81159668	282511.640428712	301177.21086381	314918.01137029	314854.740209961
1227	275.010703879127	275.005442224514	275.011212462051	742.806	742.273	743.314	12	12	235435.783332901	221847.060703123	302965.760229493	259185.946760925	248343.620317385	409558.003680878	794415.918497395	561688.920234379	757728.654417967	803620.539719836	559688.095502935	559007.067677837
1228	275.067727768037	275.067573107042	275.067908182957	1064.955	1064.54	1065.63	12	12	946116.109863295	608904.677080064	1161648.42535398	885742.648083501	851190.270585944	1228698.47712888	986599.183669442	879010.656795635	958827.579150397	1099783.58091798	878151.936914042	616946.258813463
1229	275.082208713633	275.072439120286	275.088571400714	1191.18	1190.32	1191.68	12	12	1005564.40556249	601242.434988277	1350128.76674911	1024404.20833332	826730.425312494	1432023.58157984	1365069.19651912	1075113.54270834	1409266.31562502	1364289.84560766	1321099.32665038	773405.270318999
1230	275.103969413317	275.103464542855	275.104262427808	1107.85	1107.39	1108.41	7	7	402326.962731657	352052.784960933	417396.588330081	391667.953330073	364741.486605837	454930.105755618	472083.450653079	437049.421992193	449222.099823001	491637.910062927	442268.923516848	320115.842806919
1231	275.140689429981	275.14044101219	275.140833548407	1213.58	1212.72	1214.05	12	12	2521254.20224223	1356156.88541668	3126328.68852272	2221456.51214066	2003910.92973436	3315398.01914059	3251790.76304686	2565683.66893754	3206709.96679684	3135779.30403122	2930848.93384372	1819336.2163828
1232	275.161483049456	275.161230930925	275.163483098641	1240.83	1240.25	1241.61	12	12	180006.204379337	134244.60347439	224901.139876304	170384.328918457	185907.281802297	206430.601026477	218588.579444446	198937.771673179	219670.62764648	225477.93106988	217615.784572484	176567.242760413
1233	275.58173628249	275.58173628249	275.58173628249	661.101	661.101	661.101	1	1	320960.531136163	327904.725469862	364451.855002378	324118.316464285	322456.10842997	340126.213500138	0	0	6475.4080226004	0	0	3475.85131584818
1234	275.603224585055	275.603019748898	275.603671999336	1303.355	1302.65	1303.95	12	12	1240293.58134766	1241091.37248047	1210972.18469461	1322986.95806819	1248453.43273828	1119134.52714063	1237968.28524504	1291608.15869922	1051408.72266016	1169586.95174182	1230775.75973828	1177394.45576172
1235	275.845111094632	275.845111094632	275.845111094632	660.89	660.89	660.89	1	1	84820.1904887694	31284.3427889403	96333.1409813226	68839.5103906253	44864.3452294916	109550.919835286	0	0	0	0	0	0
1236	276.143781534705	276.143691279841	276.14387178957	1213.325	1212.99	1213.66	2	2	193076.351625436	135783.91731771	279686.538832468	220131.923046877	186538.09442925	331362.778291012	292314.444348954	212782.539728735	318078.265419919	274272.709375003	242125.757938364	159667.291512589
1237	276.220220683003	276.219974085057	276.220464579638	1303.355	1302.73	1303.95	12	12	280227.368056636	275350.067173828	250450.971559839	299282.937956323	277563.178222656	238202.250816758	251897.025697801	282998.925307618	231562.875606446	239822.735362213	270489.860544922	270496.002075195
1238	276.748855380525	276.748060898725	276.749149003955	661.255	660.89	661.46	6	6	172198.732389323	210159.854775173	167474.663753145	188898.082742189	200630.594399412	148434.436297485	3185.30917892454	11244.1863574219	4321.0237598877	0	3042.0099748535	17095.6827685546
1239	277.031531981789	277.031072456256	277.031874612369	204.801	203.991	206.921	6	6	39277.7664931641	12656.4494257812	54318.8450029647	26461.1837688338	30611.1434361049	44328.8896885463	567623.136114625	528430.135578308	610997.674605469	664636.870305176	563041.845333557	213963.499962158
1240	277.08350101588	277.083346203097	277.083724248544	998.6585	998.275	999.009	12	12	3566133.84928963	3109635.12698658	4237513.98378344	3607453.32778232	3521197.85705077	4534986.08206472	4157692.71594144	3897869.18341075	4370397.71559708	4381641.83535939	4107316.72520977	3361300.3621561
1241	277.08368801562	277.083223988898	277.083794463747	1025.99	1013.7	1026.62	13	12	39311198.5077784	36416835.5274996	43938880.0205004	39094995.9033329	40274267.7716253	44076541.8300003	43167788.308334	40435007.6737495	43099922.8733334	45359961.6821254	41048965.425	37342321.438889
1242	277.761510004286	277.761404318066	277.761890694515	660.193	659.982	660.524	3	3	122215.35913365	92202.8726241622	147590.44276245	133676.347512818	101734.247440847	166009.400116943	0	0	0	3326.8782550921	3423.38397056363	4118.45979492187
1243	277.810733650121	277.810588648507	277.810986003155	1303.53	1302.89	1303.95	12	12	275014.463574219	273550.030523437	261067.18034961	292611.456790662	265094.235520831	243410.156435548	259664.935456324	287129.486414063	240032.784200685	245643.726213868	267182.005212891	259701.626953125
1244	278.086921372122	278.086698491599	278.087109758814	1026.08	1025.39	1026.62	12	12	5240998.16625008	4638434.70572912	5879433.99267192	5222003.17222216	5051871.62791674	5948303.2209375	5793439.24500009	5433556.28578118	5918342.87000001	5834227.67048612	5491972.17234375	4782694.33048612
1245	278.151610001294	278.151109199782	278.153524734853	1052.77	1052.62	1053.45	3	3	85256.1667749004	46936.3480078114	99412.5480896002	66930.3530181868	80883.932919312	113526.242335071	91055.8993682839	76807.9044140607	84722.1112902836	102999.392241212	101197.55790405	62608.8371997069
1246	278.748722936892	278.741375334261	278.759513953723	660.8035	660.505	661.101	4	4	78533.3947695319	84539.6084350576	82551.8223231196	84425.5954711917	93289.3874103999	70044.4607845984	0	0	0	3318.42652294917	4189.813715332	0
1247	279.081644743295	279.081415080725	279.081782730802	1026.08	1025.39	1026.62	12	12	2224455.35315976	2002362.16161456	2518723.708125	2367584.60545136	1978234.64475697	2685841.220625	2544374.70107643	2238253.88671872	2594677.53225695	2549011.62732639	2350110.50859375	1877239.55298611
1248	279.099198803832	279.098894000036	279.099503607628	1197.55	1197.36	1197.74	2	2	224960.220462038	196219.87428589	237852.833002231	234989.908935541	209491.697597655	269695.360555244	290234.38435302	216966.915014643	271573.834080812	243705.294486695	255818.851018067	224908.800008683
1249	279.159122172013	279.158826162588	279.159309302247	1333.385	1333.01	1333.88	12	12	44443311.7075006	39403866.7199994	47480909.8799995	43801993.743195	43299980.1814996	46964269.6172216	48807208.7431257	44475424.205556	46635952.8530562	45016958.4645839	45578699.6400005	42022667.5199994
1250	279.69749473206	279.69749473206	279.69749473206	661.409	661.409	661.409	1	1	62747.404632255	109532.167669738	44615.1396093746	69827.3516729909	94768.9373978804	21737.9907772042	0	3339.61547764368	0	0	0	0
1251	279.98976619511	279.98976619511	279.98976619511	743	743	743	1	1	59535.9801919561	45640.3189892575	85757.7447302249	57735.2500781254	46005.4969437256	80761.7033690185	159674.523909668	112585.977890626	156397.954495605	147169.755333985	118925.615266602	142751.44384204
1252	280.084642212234	280.084490834939	280.084849617628	1025.89	1025.53	1026.59	6	6	145504.776461183	120234.180593263	210012.906220705	170246.259249264	178334.275434031	222403.896601563	183936.599299318	196779.794384763	179728.160954589	199069.901106771	183483.185683594	169404.531818577
1253	280.162427750474	280.162229379791	280.162711950141	1333.55	1333.04	1334.12	12	12	7791727.75534733	6836671.4099999	8521999.93499992	7688004.57583343	7633277.43806244	8159113.89131934	8343831.03126575	7689298.58534729	7985650.368889	8135212.08977441	7904210.67000009	7120834.87499989
1254	280.421210789047	280.421210789047	280.421210789047	660.193	660.193	660.193	1	1	53114.9052237725	55533.9884578679	88391.1180520014	70063.9759617745	17628.751285714	63238.8232500002	0	0	3267.68424295482	0	0	0
1255	280.925975717531	280.925975717531	280.925975717531	660.505	660.505	660.505	1	1	42544.9812952011	122324.751538573	18036.8041206752	84446.7130641741	7097.36464787936	9296.89752120539	0	3575.51817846677	9589.20559894676	3318.62034619135	3514.28982568357	0
1256	281.165669864995	281.165518631022	281.165844024197	1333.705	1332.9	1334.3	12	12	279106.875795901	215181.914062497	281323.049062496	234696.674318579	235436.493616533	304901.165514319	321966.264442279	250924.102973635	288968.187979605	308329.803599179	266616.124218753	230621.534531247
1257	281.175026910771	281.175026910771	281.175026910771	1227.94	1227.94	1227.94	1	1	107399.30128418	74590.5411352543	115880.829162598	98847.6936938479	81959.765695801	144985.81456597	116925.077285153	113812.090202637	107214.962928162	114710.422041016	88780.8742089846	92719.1311889651
1258	281.450705743093	281.450705743093	281.450705743093	661.083	661.083	661.083	1	1	73265.0950825899	89396.2813839274	65670.880494838	73478.1381674105	80509.1822602535	52337.2594365238	7721.78262597652	3923.68740757532	3305.36255301337	0	0	0
1259	281.679763554569	281.677817195418	281.68846547764	660.193	659.62	660.89	5	5	89346.3252217883	93608.5182841786	128824.797879821	93041.3454134118	77503.6873223878	126025.42736111	0	0	0	0	0	0
1260	281.828015798932	281.827853983457	281.828189858148	1303.06	1302.89	1303.59	5	5	118303.343899742	76866.7394634325	144278.029112412	108728.200208333	100256.782708333	178259.007294922	181833.763077061	129119.096854383	166123.304998536	191115.034841309	157735.509927735	79591.323414713
1261	282.146282434208	282.145797315514	282.146572684212	956.778	956.434	957.162	12	12	254402.250743165	183465.578076415	290710.10039331	229375.648369019	235882.910419924	343694.309441162	417120.247546015	344705.181305909	401006.889864013	447118.073597172	377163.5010553	279248.3340094
1262	282.279112682542	282.278889836683	282.279309875828	1522.425	1521.8	1522.98	12	12	1980266.88370311	702476.836080075	3148316.21890624	1589322.0358125	1318600.75703127	2709971.352375	3228111.27539062	2106622.63929687	2857395.63156255	3265418.62682812	3022322.98593749	917089.024736346
1263	282.465882316752	282.465652975398	282.466024323651	1303.53	1303.04	1303.81	12	12	330232.932958984	218552.516455078	401399.346245118	308380.379539062	283385.65505957	457987.287566408	451935.703130331	385985.605890626	429117.092291017	457599.975166994	395027.248992188	259771.705639648
1264	282.590820421693	282.588726343587	282.592914499798	660.3495	660.175	660.524	2	2	88962.7780016745	0	0	109847.891625977	112856.911890381	47535.8856964287	0	0	0	0	0	0
1265	282.865392186624	282.865392186624	282.865392186624	661.409	661.409	661.409	1	1	10641.8831555176	152730.315465386	20085.7138103026	18721.5271270753	2905.14714489744	20553.0751071166	0	3523.37912695313	3691.57315237427	0	4951.91913208005	6619.47979980464
1266	283.010473778119	283.006028847953	283.010674842109	141.4445	140.815	141.812	8	8	119400.886766724	106264.491001736	127327.726752319	135345.898885362	102036.55254364	177995.712385579	562530.286625488	355692.913381728	462868.32684961	494843.250429687	395131.377566406	323983.474246527
1267	283.130305400765	283.130026559537	283.130464111032	1144.03	1143.61	1144.75	12	12	197022.765512693	164040.503253175	214403.738477784	216970.940830075	202495.943342282	225873.667364503	250326.639389109	210959.703082685	252391.067530921	240758.89626465	230514.050996095	183967.817045594
1268	283.130399717535	283.130297854189	283.130640860884	1292.53	1292	1292.91	6	6	158622.484921874	79607.417197267	165864.293417968	166709.918875121	153951.292219585	153143.097338866	143420.163180802	146984.391047716	144858.97671108	135350.804101565	138794.959160155	88920.8035180676
1269	283.182295832193	283.182295832193	283.182295832193	673.907	673.907	673.907	1	1	87140.744306711	72863.2878920202	102920.001287319	104999.387130859	76415.512917062	92966.4713470979	103690.620095216	106193.340318779	153213.377178527	119150.596857912	106936.20399163	91895.1275069752
1270	283.214967582646	283.21491024723	283.215140249278	1303.59	1303.16	1303.98	5	5	136733.136744795	73764.0860742181	187716.323177082	124707.461666666	110946.614097221	214155.149558594	213614.019272462	143899.354313963	204077.236060548	223147.362225587	160420.845541995	99111.0305582676
1271	283.282069757394	283.281982710138	283.28231433124	1522.325	1521.74	1522.98	8	8	233965.820224608	84246.0502734369	377261.081367194	184535.620920138	151209.765136722	305406.450625	424850.752294922	232609.843440754	350731.72756511	410828.005382811	372810.254414061	116914.549434681
1272	283.990910284377	283.979950894781	283.996513469341	660.524	660.175	660.89	5	5	135256.692125855	77937.9422893405	162505.302373168	142756.257022095	111086.667226563	169429.67318518	0	0	0	0	0	0
1273	284.098658964616	284.098308429286	284.098782191027	574.256	573.715	574.698	12	12	2637051.45093031	2445056.38397071	2891937.19950003	2495312.37718455	2376491.8018994	2994972.20157551	621763.687108296	574860.759641847	647249.803144535	652191.253856939	601367.786910395	369448.997367622
1274	284.294507084689	284.294357330475	284.294884960147	1681.06	1679.99	1681.79	10	10	744181.80780896	231892.430437503	974263.033476571	599097.81325285	438504.204023435	908731.563078116	1117453.44487215	731474.295085947	1086906.80273437	1217801.9775355	975013.145436802	351730.97873438
1275	284.330955078714	284.330673737865	284.331191089438	1193.165	1192.61	1193.99	12	12	1418490.79909374	1178855.81050249	1744544.91434659	1359659.07818749	1310895.00543327	1758149.43916193	1694463.50603693	1431452.17401561	1691362.25540624	1666391.28213778	1642069.90976921	1271858.45569957
1276	284.330958057047	284.330879862455	284.331008994536	1239.09	1238	1239.76	5	5	659081.708999993	421167.208921881	973564.625244141	559817.644558587	557197.302613634	882147.530752837	973021.808032667	684426.65685369	864633.825532667	1032591.80053711	921716.273618603	430227.180170453
1277	284.644795157305	284.644795157305	284.644795157305	660.89	660.89	660.89	1	1	54509.8176283487	0	75854.5533683034	39426.4118002231	15597.4371853637	88229.0506706539	0	0	0	0	0	2836.09675781248
1278	284.888812554435	284.888580678535	284.889213395204	2442.62	2441.88	2442.9	12	12	380678.373201497	260372.511968993	431617.220214864	346779.236885363	260734.884350585	479144.051684593	369438.579803454	403075.625295407	502473.635506984	368588.107836932	340901.101390978	283967.55497505
1279	284.888135541128	284.888098635204	284.888172447051	1303.375	1303.16	1303.59	2	2	118298.468888888	73918.1677449536	166311.414360893	112595.27906196	108056.711840277	190760.488671879	186752.364148438	147139.819305554	171953.796711154	210798.059523927	156438.631359053	84464.970746527
1280	284.960741345034	284.960522629666	284.960943148796	1003.97	1003.29	1004.27	5	5	147287.6055204	78426.5801484372	141748.558404786	108983.617558595	97409.7033173214	178280.895502073	148518.959306642	156667.377685547	156193.814468751	144336.776972656	163926.719831218	100301.728843138
1281	285.052137730393	285.051977665683	285.052388609164	1176.26	1175.7	1176.48	12	12	1380945.17573243	797955.795451919	1822457.83104493	1320838.70542536	1138669.97070314	1892218.24671438	1670524.47856446	1335226.19543458	1603352.92005748	1682326.15656573	1446841.91731772	887144.920664069
1282	285.111938251773	285.1117864512	285.112201902758	1263.885	1263.36	1264.33	12	12	3341523.8418837	2235608.91723633	4469573.92743162	3170154.83267146	2594740.94971572	5534409.64544274	4871805.59187502	3587242.41761711	4528189.66416668	5399259.74763458	3910854.1550738	2304272.08645019
1283	285.646949308437	285.64665949138	285.647218496786	1303.53	1302.89	1303.95	12	12	354865.973828125	221939.59340039	472517.483539064	342117.925592154	302767.690234375	526236.702457033	527111.404495744	410185.181338868	459686.972859377	544994.663702053	446049.637998048	258887.885302734
1284	285.785044387091	285.78476359616	285.786161837597	661.255	660.89	661.46	6	6	474536.136713378	593569.318217283	428903.531279538	447788.058112795	586139.735788937	353022.14087567	0	0	0	0	0	0
1285	286.115127334666	286.114973016496	286.115486284999	1264.06	1263.36	1264.63	12	12	345293.047748483	200529.010620117	553373.155314939	342289.719322509	250895.996872288	837545.014089631	630261.484003909	382818.990410148	547809.066440973	680142.06099447	493590.104720054	245837.039198128
1286	286.95781390392	286.956198537806	286.960938193421	1004.03	1003.2	1004.31	10	10	124896.198428345	82199.2152246093	147777.972110026	122866.709326173	97534.5788236081	135470.759301634	134591.774401857	148131.756246949	142217.57659668	154894.015852377	154859.050197592	115353.823253255
1287	287.080255535323	287.075992806204	287.080737829998	709.7925	709.398	710.055	10	10	120840.868350099	75721.6151529542	171353.298686522	118798.318293457	115783.685291747	166866.63061679	155432.220817811	145927.72544629	162955.97859668	177587.068680555	155655.167489584	108073.309151786
1288	287.145106236401	287.144015585672	287.145930448488	979.137	979.006	979.749	5	5	18815.5434765624	10164.0099609376	14518.7818822631	21318.4517695313	22575.9597863769	19635.8426147461	174882.522228081	181488.734982911	150809.53624349	193638.640299683	159848.830003526	97472.004431122
1289	287.221669483203	287.221454924998	287.221791512427	1429.02	1428.55	1429.38	12	12	1949127.65302734	993041.019523436	1855952.65450525	1764738.95897656	1646360.33882812	2204762.48746876	2157331.82296875	2011812.30625777	1854395.38239583	2290027.9276875	1969027.14409722	1385305.57470703
1290	288.224756945214	288.22457481695	288.224948606277	1429.04	1428.55	1429.37	4	4	186603.524769286	93731.2544641105	201260.55450684	160547.211474608	168246.428294677	204742.986359863	245821.054550782	215255.665084635	206822.257242838	236082.445860352	218550.404866536	123781.448881835
1291	288.252996633711	288.25273149326	288.253223935646	1194.23	1193.5	1194.95	11	11	481577.937331735	396926.981350445	569005.034043674	554073.949941407	492174.69886579	667843.047282553	675616.576653178	570962.67265625	678117.437929687	571073.649295478	533878.480630578	472263.471414063
1292	288.289020510206	288.287875279452	288.28956031544	1015.41	1015.01	1015.76	12	12	587458.359731449	421561.570310054	720125.985075333	532295.242294915	563738.202626952	741326.57876953	957455.542410714	819980.101632492	891898.665615241	989768.793744417	877723.322979225	542440.444277348
1293	288.289371297004	288.288359247653	288.289604054546	1027.575	1027.25	1028.43	12	12	627498.849888393	461974.624190849	740809.803219864	560799.550571987	581242.202915737	842492.073222655	830969.133180329	760580.854631696	868950.945731027	937044.816964286	858434.134347098	541406.345354353
1294	288.530123807182	288.52711717905	288.532590925836	1303.375	1303.06	1303.81	4	4	110460.082587893	63578.2355582677	141027.76766493	105183.794444444	104773.594791666	155145.206515625	150885.26241211	122665.862572699	142263.83897461	144414.957694337	121293.775305992	81240.0545556635
1295	288.910632134648	288.907430342069	288.916379386112	2442.285	2441.64	2442.86	12	12	423143.791699214	362391.493563536	447057.31044924	356652.681524644	266087.482834827	461328.941503928	215847.653950194	377011.315898435	315709.390365608	341272.412201467	377012.092104478	324419.823830584
1296	289.009777174639	289.009777174639	289.009777174639	661.43	661.43	661.43	1	1	276039.704127734	200477.856385959	264958.002035481	232491.780587158	241744.335864255	267421.157278863	97940.9564444446	75448.3244492191	80130.5401044923	110944.150604491	94995.1924787866	82844.7438819441
1297	289.02774477093	289.01392092508	289.031706247321	662.01	661.985	662.365	3	3	275333.891333767	200477.856385959	264958.002035481	226283.653647462	242034.957470213	268419.914761231	97882.5469999997	75447.1987580567	80099.4965646967	110944.150604491	94995.1924787866	82857.1279921872
1298	289.049231365525	289.049231365525	289.049231365525	661.795	661.795	661.795	1	1	239352.893472656	188025.545329101	219048.453891966	205269.746113282	224339.842968747	267421.157278863	94083.1852048613	75447.1987580567	80099.4965646967	104141.50998535	88714.2455101313	78868.0680272349
1299	289.08363457674	289.083288553776	289.083708091037	1239.495	1238.94	1239.92	12	12	1340686.90829645	944942.313232423	1749409.37697918	1291594.77539062	1244412.81710939	1852816.27471351	1867285.30832901	1569296.8488238	1810883.66648434	1786346.39889324	1701759.51179689	1009449.0392155
1300	289.153697133483	289.153388548992	289.153918180398	1268.84	1268.4	1269.34	12	12	656690.95027995	678404.78011719	603858.996572266	677167.159042972	609207.166868474	633276.910926651	644627.190058579	768853.680546882	709323.278167318	622143.064678805	661095.511114368	571707.439062501
1301	289.192413099283	289.187870292454	289.202210364305	1303.49	1302.89	1303.95	11	11	305833.633447266	203145.859385849	369485.654979493	310309.879342154	291424.939734375	405805.64951172	401930.893572447	354147.550148438	363172.727660589	407060.275552736	371482.844001954	242322.293359375
1302	289.911079898367	289.911062371425	289.91123085627	2449.16	2448.46	2449.81	5	5	416312.377311201	268426.751480468	432591.885188813	350824.399511719	370182.225671158	404364.901845704	358021.456992194	345898.988730459	352660.11791992	388477.696363628	396968.169550776	319631.135787108
1303	290.086651130531	290.086368365146	290.086939188953	1239.76	1239.09	1239.92	5	5	126940.492556763	77395.7791796876	171021.987893067	120456.744689941	117112.348084717	188553.814984131	175302.666064454	129300.241242406	156330.564000648	174083.751588543	158010.096061199	89017.3992285157
1304	290.079303470558	290.079303470558	290.079303470558	147.505	147.505	147.505	1	1	3546.84403662109	190661.968067871	0	7842.51235198101	31680.8283666294	0	3476.28650708008	12242.9687444196	0	3896.02419042969	7890.39529703774	53938.4814496372
1305	290.096302226967	290.094969292698	290.096535963406	660.7265	660.193	661.409	6	6	668592.571318363	322405.306302842	906212.203649731	592303.789031984	525308.995694333	973740.21742419	15050.9890895995	8766.59496484377	7752.7611208191	4918.42210937492	8430.44404101556	0
1306	290.819633225929	290.814067183792	290.829204721685	660.349	659.982	660.563	6	6	302187.591096193	163040.494733397	322095.722734312	307484.843574525	256485.981175415	344998.165729163	0	0	0	3259.6342329101	5143.79772253417	0
1307	291.135463867739	291.135353634028	291.13575384436	1240.685	1240.25	1241.18	12	12	1000035.79130207	573499.796618913	1298026.53259767	899573.969654955	856798.134468323	1392159.82888022	1285891.11851564	1077844.39622397	1304140.07177732	1469207.75359376	1231287.71047744	722180.899726548
1308	291.657020433687	291.656151159327	291.657534737702	660.5435	660.505	661.083	4	4	359567.871496279	611966.173038951	284082.429774972	412729.651161788	469709.297458771	247395.501854735	0	13742.503828125	5321.5546069336	0	5305.42477587887	12826.9759570311
1309	291.717420852954	291.717420852954	291.717420852954	660.193	660.193	660.193	1	1	350318.039369421	597629.988166569	357082.260086424	404259.18353125	462083.327698654	333201.39716518	0	10440.787067871	5328.58520926342	0	5314.36057017301	12836.8277050781
1310	291.760617688274	291.760617688274	291.760617688274	660.89	660.89	660.89	1	1	355198.250066967	610193.711655684	357252.367300781	410023.573624999	466695.252353025	338768.687845457	0	14850.0543352399	5319.61864397318	0	5305.42477587887	12826.9759570311
1311	291.906859317972	291.906745636169	291.907131330375	2449.325	2448.87	2449.65	12	12	13725091.6154543	12227097.4381821	14464561.9781822	14025091.7931251	13405450.996875	15537234.7900522	15165486.8989585	13172756.685	14486346.1803647	14789548.9556248	13912480.9309088	13120241.1812503
1312	292.138715850396	292.138514880122	292.138881222585	1240.885	1240.28	1241.19	6	6	113330.676616818	85515.8562292482	146780.245265301	110701.260681152	81574.6831152346	159498.394455297	141542.955503473	116236.715700684	132637.823295082	116305.911332466	135082.5119005	81455.7742749024
1313	292.260853054208	292.260585111507	292.261039429276	1556.26	1555.8	1557.17	12	12	787130.359257809	597653.543115246	823133.969733681	910625.631292964	824031.76879687	817236.010121092	755547.097933592	873155.190964838	829148.354402339	807329.515718749	886568.86347267	644089.630078137
1314	292.514919613534	292.508030217546	292.523692761459	661.255	660.563	661.795	6	6	381878.582962293	329252.050805907	457051.361480953	399696.662737634	392368.545181639	380036.079074436	0	11516.3746686663	7651.39849035646	0	0	0
1315	292.604687197709	292.598250672939	292.611123722479	119.058	118.838	119.278	2	2	81417.4939252233	206915.494376953	24697.8541224365	67186.3631683874	94175.5565479737	31005.5843131975	52622.5358148019	63309.5351499024	51329.0628553162	55246.0384592634	57908.8135658482	144532.821287327
1316	292.633305432815	292.633305432815	292.633305432815	119.331	119.331	119.331	1	1	81417.4939252233	206469.074755859	24590.9943178711	67186.3631683874	94175.5565479737	31005.5843131975	52622.5358148019	63027.8140329242	51314.2970009765	55246.0384592634	57908.8135658482	144004.978159598
1317	293.149812278294	293.149459737658	293.150335910131	742.513	742.164	743.142	12	12	825584.921983157	1063341.60720702	806502.400531863	927845.976356321	932716.347451179	729667.639904778	4061382.89860807	4472681.92093998	3977977.51380013	3828226.20700651	4293555.35064262	5195253.75749385
1318	293.151107333228	293.14956018368	293.151144300912	1074.81	1074.01	1075.42	5	5	495147.937148445	374685.115253904	428067.967285156	485450.943398444	487925.355216806	606184.55332031	708682.06909091	588949.89083984	684536.660000001	679497.921648433	632654.729382809	483286.978710935
1319	293.174703039649	293.174479547214	293.174886517821	1378.385	1377.84	1378.69	12	12	2039840.76798612	1481876.00597657	2258895.74394965	1920290.14815972	1830960.66312501	2706132.05458334	2556959.64284723	2140416.81996528	2366042.49674479	2625393.35339064	2334495.3708507	1597165.34505208
1320	293.194116882071	293.193307456566	293.194276317944	661.43	661.083	661.795	5	5	418850.354064995	358806.011488463	490683.68425477	435544.141914066	435917.476999631	414672.606191895	75032.2981221918	80974.0189941408	77208.2827761842	88328.6857222895	87764.6962644037	88948.6779638665
1321	293.292031797649	293.291876556853	293.292312807176	1303.59	1303.06	1304.15	11	11	329094.443775741	199012.241503905	437030.410773264	313838.526812857	278777.565864703	483890.800132814	492211.981177207	372061.397347657	417439.754876955	496450.305005861	402038.483183595	240865.887182617
1322	293.374083090978	293.374083090978	293.374083090978	660.505	660.505	660.505	1	1	120309.737210694	158390.616785752	115996.785251586	132248.32230835	130795.09097351	102815.500476928	1724.96750231932	0	0	0	0	6401.01448974604
1323	293.438267642828	293.435826398876	293.439788399105	118.728	117.938	119.116	7	7	214454.263078125	110212.56384933	174956.539654785	194824.241633999	198347.853852748	162602.235866537	244239.520910767	267109.325984375	258643.842300842	227759.558944214	274838.278694458	243371.325471819
1324	293.564003860358	293.558132836038	293.585542565765	118.838	118.406	119.278	5	5	257793.416442925	385550.356182292	154449.085818918	247358.670466309	293971.550458442	119386.90897583	172945.139375122	241715.94453683	178575.744789795	136333.194768799	223717.406314592	471463.078125868
1325	293.907521673792	293.907086248314	293.907955970909	2447.5	2447.02	2448.23	4	4	274800.191748043	262060.817431646	311434.265454553	283117.734843746	283969.633653319	266484.761361327	325079.109770018	249413.733312493	280945.835185552	278084.596640617	337539.185126954	294044.967069349
1326	294.084732769443	294.084504304188	294.084800604713	1303.81	1303.22	1304.08	5	5	129741.36910482	69600.0776117615	192866.377958542	116713.624444444	95256.8486458326	211496.075447266	220513.894937857	158863.641269532	209183.057692384	239502.589050956	171866.98425	100571.760021973
1327	294.152675052634	294.15243325022	294.15375966018	742.806	742.395	743.085	6	6	107597.404992188	100184.29677246	102874.322364677	80763.234798889	97759.1746435554	86195.199523925	305072.684772461	317656.682203127	323704.670486979	291959.076310981	324358.470065921	384768.160703732
1328	294.177874402873	294.177706606091	294.178102126041	1378.385	1377.89	1378.81	10	10	244890.746431642	144478.673618774	261788.480308594	234802.204091798	202278.712236329	315262.951015626	336405.585399307	259100.698395509	282272.218210938	312525.310297853	271319.722463108	156431.140272216
1329	294.205574344476	294.204146409862	294.206254231771	1293.53	1293.27	1293.83	4	4	172538.939314779	123782.810784038	157220.43471558	123177.084458704	124203.19108887	148237.23731079	155599.855207519	135311.676097412	147342.553555297	176303.14029297	134390.835571288	129127.072968752
1330	294.223939346815	294.217532938623	294.23295283632	660.349	659.982	660.563	6	6	336405.666745607	237598.348617917	352492.538482176	336876.418109132	293219.447265015	333116.086551512	3542.54135606167	0	5077.84365443641	4600.44436328118	3945.4972668806	4899.31317487443
1331	294.595090955244	294.595090955244	294.595090955244	119.116	119.116	119.116	1	1	76203.6840937501	114845.081837054	51593.246913365	64644.5688677456	88230.5310554549	45183.9850329938	88983.228664202	97467.4091904298	74044.3928278459	75220.8507868304	82387.2353786272	130112.896163156
1332	294.935370343637	294.933990952578	294.936937921703	2440.94	2440.44	2441.28	11	11	1777691.34603796	1775838.8733887	1532205.71531247	1702234.43611814	2025302.10380862	1446460.01343755	1785140.91260623	1719078.34224235	1898674.3257861	1253510.60189733	1646005.09453122	1889210.76333011
1333	295.072889328412	295.072603004504	295.075176385888	1197.66	1196.8	1198.08	10	10	171708.086087037	101607.955608259	192495.784575806	171783.9087915	151247.288269044	229849.677927514	183941.397575679	187424.892447914	200884.373046877	210494.438346356	194011.534252932	142184.591230469
1334	295.13801378225	295.137996667976	295.138397209856	1303.88	1303.59	1304.08	4	4	193939.703333337	99636.2471744783	271096.286671876	176977.787638888	165251.601391602	295778.315810548	296666.466943361	219394.715071614	293007.266532312	333700.947334868	261218.374218751	139277.104925129
1335	295.190170865686	295.189272411011	295.190384872423	1161.635	1161.04	1162.35	12	12	562543.317655172	331947.774554031	680828.652952482	466011.910922857	500289.775104983	631393.411904299	689600.353799379	537859.41503907	630813.161964114	662605.271618914	582885.966247561	429828.507608501
1336	295.309416054844	295.297239774058	295.311433815766	118.406	117.938	118.838	11	11	118206.854889323	150063.464463379	76720.2322317941	105074.615280151	99977.0091613769	101972.18279773	154613.74575412	137979.459825304	146639.629988708	169766.641614624	135902.229912109	151363.540229736
1337	295.652362370983	295.645818791306	295.660818200133	660.349	659.982	660.563	6	6	561289.707045902	281378.325895749	780552.616783443	501451.341491701	426053.476641497	836717.518584469	0	6548.4463710937	4651.01622195873	0	6860.11529095458	0
1338	296.130204269958	296.118481262746	296.133797108878	2441.01	2440.61	2441.64	9	9	114643.621594506	79440.9083286867	213555.283728024	137032.101513667	113899.844029015	277917.019279961	154301.720454714	162535.151032718	177494.444558103	215081.567278751	200448.588281246	99367.9171275122
1339	296.161734513611	296.161185989384	296.16209701299	890.62	890.315	891.094	12	12	304723.841820681	362513.309472657	298001.654364993	323237.418595823	379422.838938966	272095.174268445	266849.998032899	296793.439790037	275783.076531497	257418.684262388	320050.348175783	307529.61953613
1340	296.619394085092	296.619394085092	296.619394085092	660.193	660.193	660.193	1	1	63178.0426385502	45985.0591513667	83001.6738879658	64848.5795959475	42209.7263570554	75081.8893601071	0	8265.39285156252	0	0	0	3684.27265136716
1341	296.929533613035	296.929224368203	296.929741114949	1303.81	1303.22	1304.49	11	11	268323.35600586	153793.330013019	375562.960039064	268854.910726209	218697.725158691	429221.555656251	423794.863541017	328245.218170899	367564.238370119	438499.841850588	349354.697783204	220271.964222303
1342	297.161953515576	297.161953515576	297.161953515576	661.083	661.083	661.083	1	1	83519.6973939739	7207.28862667402	46254.4574133649	33697.7386930803	158082.139322021	22336.4153232423	0	7097.34367937358	3556.76377483256	3296.82412451167	8964.54554003899	0
1343	297.38803629534	297.384345709398	297.391869557991	661.445	661.101	661.795	4	4	149318.507430176	40092.4925640867	216010.274938353	132540.926202393	101148.933229075	248879.094592339	0	0	0	0	3876.67963208005	0
1344	297.737060328877	297.73687065119	297.737209130248	1303.88	1303.59	1304.08	4	4	111772.182986656	44125.4543728295	161194.811823243	93643.0394791659	87283.7985351563	188142.847294922	178699.872544923	143579.118254123	174721.964611148	214987.40763716	154651.092254395	62885.0399886064
1345	298.594811063696	298.584948168219	298.602135313941	661.255	660.89	661.46	6	6	171102.510079861	150339.732840576	171343.740054564	175631.964550132	175882.877385375	154342.462720824	4631.94926639224	0	0	0	0	0
1346	298.810119053805	298.809838444652	298.810285257762	1303.81	1303.16	1304.49	11	11	241372.57698153	134776.834837238	314255.789102453	236632.957642047	199408.548756216	351799.654378907	354038.900289421	275927.904332032	331132.118150392	366632.451379612	302905.662007813	195977.78284091
1347	299.183070931484	299.181246948312	299.184300637769	1115.365	1114.79	1115.89	12	12	214291.081100465	147094.813464356	223351.181102296	226022.861276045	214903.116842451	231555.195780161	234865.435395814	213476.533230249	264027.586042212	250381.218958337	228840.179813371	214714.096183778
1348	299.652109160392	299.652078843565	299.65213947722	660.5415	660.193	660.89	2	2	67284.7820642094	34622.747007254	101477.102405652	58219.6892857141	36500.9081439207	101319.287837036	0	4584.78832812501	3967.9646314087	0	0	3222.27744140622
1349	300.011163434409	300.010911925506	300.011486176236	742.671	742.273	743.392	9	9	132800.416191651	69577.4341406244	112267.459139405	93817.463163574	87787.4240185553	139725.835852049	175330.726680338	155255.851187501	185622.123399658	186012.577238671	124100.097161133	108814.515698852
1350	300.20127163388	300.200909771627	300.204027714012	674.335	673.907	674.931	11	11	137645.186123604	109838.692617188	171133.689633372	135532.238662109	160846.954072021	221205.424628906	160269.051066285	159821.165744358	173395.035947997	204291.736768618	183247.845434388	108670.743499205
1351	300.289258518406	300.289251421956	300.289265614855	1274.74	1274.49	1274.99	2	2	212784.514407555	145119.130795894	244278.314868157	196935.513320316	193411.572846674	263088.576212569	270841.382169359	217465.580374352	241520.265000003	240244.055074864	234936.383626305	198163.357366069
1352	300.302122296993	300.302122296993	300.302122296993	660.505	660.505	660.505	1	1	99038.4399751678	276593.122930173	104129.844185024	89744.7780848214	131814.839631694	72763.8881551342	3578.37815572684	3037.02524707029	0	0	2751.87826098631	3933.3230908203
1353	300.359504992341	300.355192668344	300.365946654469	660.524	660.175	660.89	5	5	347255.913562014	144420.192074914	365094.651218855	342057.653405763	291201.93048785	386219.366401793	0	0	0	0	0	0
1354	300.411649428587	300.406564390533	300.42056017715	1303.725	1303.16	1303.98	8	8	290091.357233079	189486.89463867	390652.372338871	267180.78472222	249997.478611109	432065.493468751	424427.490910871	340318.774757813	383517.095229494	432389.613379789	371206.794892579	226493.283251953
1355	300.902202582047	300.900890711636	300.903309713861	2441.77	2441.25	2441.96	12	12	928805.958531479	810244.109216324	1029104.40965697	1018955.4710742	738875.923708489	864381.380334485	833841.354045404	816290.521884779	955406.906213367	713428.831641856	716561.486074209	793487.753271475
1356	301.140949572793	301.140749177785	301.141291009223	1333.705	1333.2	1334.12	12	12	23212645.7392504	19233440.6399998	25497046.8599998	22640780.4013128	21460648.6670623	25561996.1243052	25372385.276667	23162392.2026391	24601034.274167	25918423.9890629	23574976.8000003	19995728.2799997
1357	301.421822054862	301.406327152507	301.424930438547	660.563	660.524	660.89	3	3	94165.0552722173	38054.2820424102	119571.694826939	89681.7349761966	63240.1953046865	146140.65977124	3232.83395528739	0	0	0	0	0
1358	301.623303423569	301.620400818717	301.623601268721	966.811	966.007	967.155	12	12	222676.424347781	146983.041689087	255895.887796691	144413.137383057	175492.857842882	266279.755141926	630895.810871095	531130.233553493	704691.800979819	602711.915677622	576458.661287544	403789.960288692
1359	302.106795484956	302.106795484956	302.106795484956	660.505	660.505	660.505	1	1	264172.488302735	200906.252262205	286555.507895089	266067.502190848	251579.917114952	238648.791247769	4132.91269524275	10262.3118669433	0	7957.64169140612	8712.05378173821	4469.31863037108
1360	302.138567280535	302.138380522488	302.138795367704	1263.885	1263.36	1264.33	12	12	767677.144938964	465465.003662109	1192520.46335449	762534.332325439	571812.301381838	1716213.74660374	1330588.22902344	787969.530527326	1206327.67607639	1487176.80651042	937628.166418189	502656.971291503
1361	302.144368239074	302.144149592248	302.144600133583	1333.705	1333.2	1334.12	12	12	3556689.41538199	2809283.15999996	4169815.81499996	3525716.04414067	3346297.2354253	4286303.97916661	4218695.73284728	3794959.01703129	4122991.56927089	4208996.54884554	3886337.17500004	3094394.22749995
1362	302.139242322501	302.125279634748	302.145119183327	660.5435	660.193	661.083	4	4	269232.958878175	196230.994464841	290727.680796872	269722.218927003	251427.783504027	238648.791247769	4132.91269524275	10251.3126044922	0	7957.64169140612	8712.05378173821	4469.31863037108
1363	302.857923827056	302.856771825248	302.860902018103	118.7335	118.499	119.116	4	4	36728.9463222656	14061.9208537946	34140.8727434431	40609.0672600098	30401.9703846261	50941.7022551619	100074.307415039	85157.1844101563	95352.4833413085	111607.001259766	83550.1357953403	50096.2172615793
1364	302.905831595141	302.904866667059	302.906630649163	660.5435	659.598	661.101	6	6	218292.394636232	187006.477128907	300414.767667912	220249.82291565	155060.3682283	316914.166781981	0	0	2989.1216794085	3255.50009716792	2909.80089212036	0
1365	303.12003063568	303.119846115768	303.120199962786	1174.015	1172.96	1174.55	12	12	1006329.30904018	838287.907583704	1100687.9998047	1057786.59552214	927058.611369974	1171550.19331473	1216408.46757031	976550.206958335	1204952.92321094	1117507.39963672	1082033.2291518	822305.978171036
1366	303.624111212352	303.61441545455	303.63473635258	660.5435	660.193	661.083	6	6	185703.700499269	237311.267509763	172787.807439235	201009.752793885	191743.242777779	111218.165094726	3734.35837395369	3494.14490820313	0	0	0	3071.61208949497
1367	303.912296333188	303.90895242111	303.917466247132	118.7885	118.499	119.116	6	6	60623.1690300292	52020.994743042	40304.5203735352	48440.3583503418	38509.701998291	61795.0329940012	117873.507626099	109170.195399306	115140.599322998	137759.887578857	103940.626595459	88226.1017469618
1368	304.248053923551	304.247805503676	304.24833291	1429.02	1428.55	1429.38	12	12	635295.393250867	340629.253211804	644035.606842462	564845.391980469	571316.985996091	819372.032226565	803100.351835938	666990.996718749	640278.787929685	863026.94485547	715760.848253038	433079.157202148
1369	304.279949676986	304.27809718252	304.281802171452	1032.825	1032.68	1032.97	2	2	124514.338286133	111201.429155273	174647.721137695	108660.660300293	107332.33171875	145559.536208147	207420.562397462	164459.760952154	179319.779575195	214744.409121095	160423.582521972	124045.297236328
1370	304.299601142334	304.299279682614	304.300028107228	1116.77	1116.37	1117.15	12	12	2193496.29588105	1458788.88799806	2392535.5644379	2038724.92242185	1826165.83009117	2625063.04396974	2461118.70560543	2260673.55122072	2561799.78839113	2641244.06046437	2374556.02277826	1647583.14928713
1371	304.480631414512	304.475752118952	304.485510710072	660.5435	660.524	660.563	2	2	245879.600662651	454829.64556555	207546.555238524	267069.083057294	274592.46406909	221250.980889403	0	11827.2415527344	7468.38312945558	4044.53248376462	8496.84298925776	22021.2379541014
1372	304.527340537465	304.520084190194	304.534596884736	661.246	661.083	661.409	2	2	177828.787207643	455624.790200627	119894.456995815	215983.588024903	275196.916822051	98133.8125803218	0	11827.2415527344	4394.15376416016	0	11992.2604099731	22021.2379541014
1373	304.708450970481	304.708437626622	304.708464314339	660.0875	659.982	660.193	2	2	166467.389199777	110490.923041573	275073.872954588	168605.441270368	124332.166482056	304067.404992797	0	4702.38560156246	0	0	0	0
1374	304.896189230528	304.89348517415	304.899476136918	2442.475	2441.59	2442.86	6	6	86972.3982714798	81724.2615694741	111336.787487798	118269.623322749	67278.4349128082	138195.267589292	74221.3607142847	96124.1721407661	92776.2943094356	96121.8855224655	95912.9118591272	71001.3960811954
1375	305.114963185722	305.114595695654	305.117077789176	1238.2	1237.89	1238.75	8	8	174867.999358726	111508.131145368	225408.522840713	153315.495452008	117927.197547604	224526.812568361	232740.276242676	158082.458820802	214157.086582033	250694.487986649	219412.466866455	119048.450390624
1376	305.127851410359	305.127414107891	305.128361528792	1268.82	1268.26	1269.34	12	12	947804.304835946	812599.367382816	1007632.65088477	886777.652548838	848711.179707009	951965.004375003	1118302.5101953	1008149.83032118	1053319.37271484	1019063.18269095	1048648.21442926	811178.373796862
1377	305.302842378174	305.301394257544	305.303280235179	1116.8	1116.65	1117.3	12	12	336075.589973954	214432.588022464	339571.701165774	265051.958540036	289158.9356174	377122.634911029	347795.210924474	339861.234060334	369720.911730959	432722.540062928	339206.461892356	243566.673046878
1378	305.427494811115	305.424103619287	305.433960687281	660.505	660.175	661.46	5	5	139481.813851345	155471.060131293	143993.911674682	161867.101522462	155178.694798829	94988.7819609378	3873.52719893974	12140.636109375	8778.66934075929	18457.0232975463	7835.7109257202	0
1379	306.214955087359	306.212948590682	306.22410469812	660.5435	660.193	661.083	6	6	313709.318749086	288372.174851254	339115.096079478	311394.115278626	307805.003734812	293525.817263886	0	0	0	3760.351040039	0	0
1380	306.263729577866	306.263464562621	306.263913725601	1237.945	1237.44	1238.8	12	12	688921.27099176	493280.756647139	774860.562178824	682567.753457036	603642.680791005	877817.938914936	816663.598732646	737358.772623703	800697.524570319	883219.862955712	780751.835296867	578825.325106326
1381	306.57120135753	306.561857753422	306.588916655032	1303.625	1303.22	1304.41	6	6	267361.650830962	221017.390444335	234135.340654298	258830.308914242	240636.272192383	226566.124929688	234855.737519532	283625.409437141	234095.361178712	217380.144574652	244983.07372754	236561.891992188
1382	306.613069244011	306.613069244011	306.613069244011	1303.95	1303.95	1303.95	1	1	249040.289055995	213651.587415363	251812.149153644	239384.108888887	233538.03597222	286199.047352437	270198.279973957	264582.173778211	269627.811755649	309365.008895399	258327.139814454	228732.250462238
1383	306.653172988115	306.653172988115	306.653172988115	1304.14	1304.14	1304.14	1	1	249040.289055995	213651.587415363	271918.510785157	239384.108888887	224201.09101318	289724.018493922	269627.812265624	264582.173778211	269627.811755649	309365.008895399	245115.760308158	228732.250462238
1384	306.695825291959	306.681372474661	306.708675191202	1303.895	1303.59	1304.08	4	4	261506.987485352	219992.61518164	271918.510785157	253314.422238281	240636.272192383	315929.360379975	288294.386267579	264582.173778211	288048.972171516	336027.945212176	258327.139814454	237986.99925
1385	307.093980604518	307.093832299009	307.094324402361	1263.885	1263.36	1264.33	12	12	7133799.61328129	5713687.03125	8854608.31864586	6857109.88658858	6126575.80056426	11159539.180382	9970082.50500004	7372041.81890608	9331570.50694446	10700339.9281685	8183230.68062503	5794005.71828124
1386	307.247596159875	307.244997114535	307.247740432132	1169.355	1168.83	1170.11	10	10	243172.770818537	161141.490391601	260302.096038707	232196.518181818	183277.751102433	255077.705664061	247778.723869139	204826.885217772	237541.201855467	244851.585316405	226886.105024858	181755.002324218
1387	307.270231600397	307.270231600397	307.270231600397	1237.48	1237.48	1237.48	1	1	88121.5145947269	59661.7876901246	96526.9523620605	76625.2920593263	70846.0393115215	96847.7568054199	125013.10404731	78437.5127368165	113815.98815918	94770.1025515748	104466.196243897	89262.2207006811
1388	307.580382924746	307.580152246385	307.580545006608	660.5435	660.193	661.083	6	6	670972.126254887	986987.256326385	601843.112311247	761882.144087222	780856.692491326	524323.744361105	8696.14348471063	17632.1557695313	7514.54396850587	0	6900.95865069579	33072.0578613279
1389	307.914759361752	307.913423411505	307.915004118471	2443.74	2443.58	2443.8	3	3	87783.9651785707	72823.2578208677	117762.976015624	103239.887098213	94214.3811076967	112422.554658202	101910.700044642	123079.555927732	114190.277709961	119512.132287945	119725.461933593	105346.907070312
1390	307.990200975428	307.989987687821	307.990652677037	1303.22	1302.89	1303.81	10	10	237428.577246094	161222.938414303	309892.096425782	211817.424722221	218918.812378906	310014.470789937	312929.684851563	279153.250314454	292260.040029786	310304.306207521	284282.865178711	189257.488195801
1391	308.097207559177	308.096930277397	308.097604235086	1263.885	1263.36	1264.33	12	12	977158.151285813	631738.965454102	1278824.78705566	846405.976942279	745986.454195423	1701086.81993273	1396287.18831787	1014015.83867185	1310898.02315973	1591991.90848525	1168575.65761502	657598.766223144
1392	308.17127176775	308.17088038954	308.171545293593	709.618	708.598	709.754	5	5	113250.332042542	144123.643314575	140512.346609048	129362.341803345	120159.628913452	98733.4802305896	126681.30829248	124804.839268251	128874.443715698	125582.739558377	128937.012106933	97187.9784766845
1393	308.234712603184	308.234348366683	308.234897076368	1556.225	1555.79	1557.15	12	12	382382.662812498	270583.019276372	421279.367807181	394474.163554685	385777.10144531	408166.890576171	397743.039667968	434458.009623578	443923.665266599	420776.902	448809.251721687	291056.017792974
1394	308.606238446958	308.606109809615	308.606291623964	1303.98	1303.59	1304.08	3	3	94311.0948647463	17389.7472276474	157018.439498047	85675.1045390626	60696.0556152344	192232.645710938	194611.523279028	121729.709645182	160376.074102651	209011.674861503	127623.88187934	52709.83902832
1395	308.767903402097	308.765762005395	308.778337850219	660.349	659.982	660.563	6	6	129271.916228082	131405.485140379	160549.410390929	141911.902301026	111740.722339234	164737.779198364	0	0	0	0	0	0
1396	309.086866261337	309.084904990811	309.088827531864	2441.505	2441.42	2441.59	2	2	102117.052820174	108131.316805251	152935.771809079	82713.8547209806	91042.2984877212	184605.542465213	70043.2891685254	112681.645234372	131007.325465952	135634.854586357	96179.1000837028	104178.181921039
1397	309.182530355842	309.18239572051	309.182760296902	1194.45	1193.99	1194.95	12	12	4386935.35874993	4088429.21861459	4809563.07708333	4323303.71406251	4496065.18452604	4944719.36943229	4849547.72078126	4379273.13642855	4670370.52801562	4854054.23931251	4588496.565625	4457606.73437501
1398	309.203436467907	309.203250214008	309.203886009773	1429.02	1428.55	1429.38	12	12	2301645.99965277	1366306.98943554	2527339.23760156	2297016.20503125	2025527.66348957	2798951.60053126	2711102.388125	2506034.02545307	2439771.74257811	2928565.99628907	2497892.26671007	1739282.60181423
1399	309.424010325857	309.423981036283	309.424039615431	661.445	661.43	661.46	2	2	94880.1333251952	117116.774606628	64161.1161597896	115498.097954428	101722.108347412	69300.1086944054	3606.87000857975	10606.4871773856	6858.79163106859	4137.54369958493	4449.99068457028	7492.80247558588
1400	309.765676609716	309.765676609716	309.765676609716	661.409	661.409	661.409	1	1	129026.876405335	144634.484024305	128188.649026977	138565.945574952	151254.397713744	108504.05988208	3819.11362060544	10289.7032226563	3461.27397720338	3170.02255230711	8283.39216699213	11420.9435595702
1401	309.863323924692	309.862992239982	309.863788857789	1303.19	1302.65	1303.81	12	12	583554.611791992	446562.23802539	641588.202036134	555441.154577418	525063.123470703	701166.666905397	745947.391828127	636042.411519533	641637.749289064	714922.053333987	642832.363671876	473508.141357422
1402	310.185631177937	310.185444662283	310.185860686219	1194.515	1193.99	1195.08	12	12	459836.898409419	409871.628095704	530933.731380208	468510.839855469	427106.371750835	577121.657095053	535846.764050782	430751.942419429	506158.205390625	514539.793087331	500561.442317708	452470.440214846
1403	310.206793241189	310.206558084168	310.207052977182	1429.23	1428.78	1429.67	10	10	230801.282080078	133988.214670138	260866.019802246	256693.86963086	203476.8155	338905.392345704	316282.241982423	278005.6982539	268014.967804687	302878.519583008	262575.207655165	152134.087496337
1404	310.408296729142	310.408296729142	310.408296729142	660.89	660.89	660.89	1	1	58071.8722082523	80930.1814238272	81465.2897909541	69116.0814590456	63492.2892999137	99679.75854861	0	0	0	3077.36237997435	0	0
1405	310.598987121908	310.598705761504	310.599358100524	1303.19	1302.65	1303.81	12	12	2224692.38227539	1903665.49154296	2523565.43956055	2266685.69391337	2136276.0678125	2775149.41796881	2871447.04028907	2559101.53626563	2438798.4644004	2747891.80087501	2588901.70175001	1835751.87451172
1406	310.91067037814	310.909870333282	310.911476745087	2440.935	2440.44	2441.28	12	12	986547.626213362	1158850.75398683	910363.462499981	1022619.73950438	1205602.8365204	988900.147968787	1153070.18194582	1085886.90280146	1250833.31712156	916499.525592019	1149794.57999998	1201764.03249819
1407	311.12603390477	311.125897077303	311.126396839504	1430.49	1425.32	1437.91	11	11	776609.920929992	87581.4310678322	1178335.95713541	726832.151220708	541743.915527338	1586583.81658593	1277103.82875001	969069.358984382	1300302.1248047	1443795.80700121	1103388.19407923	441294.241965147
1408	311.186817132473	311.18481159566	311.187718671488	1128.95	1128.46	1129.09	3	3	102790.98258545	63558.6978478991	92007.8834472655	92615.5377246102	79190.728798828	118013.363526474	118447.829925538	81461.4593383794	103518.211911622	103770.910058595	107349.064453126	77368.619476927
1409	311.438201774574	311.433421965159	311.438794397279	118.176	117.771	118.739	8	8	102455.789544678	170966.143552246	50199.4364018555	98358.0488479818	104804.978582153	89218.4506517335	115644.193922852	87862.9407868652	94162.5934517821	117086.653734794	77991.9895148926	144686.860366753
1410	311.462974530996	311.462484099753	311.463104303133	1303.19	1302.65	1303.81	12	12	1061252.47380371	835970.855941405	1175950.24117188	1029982.87944603	973282.804312499	1314320.50486114	1349117.07985157	1173667.9884668	1194454.76059864	1316607.5164336	1185335.56116016	856620.260253906
1411	311.574403585658	311.574403585658	311.574403585658	118.728	118.728	118.728	1	1	93849.8810327148	102134.930594482	59223.1861777344	77290.3321933594	82714.4916009521	83471.7312081299	111740.25364502	83410.6142054443	91504.4460214843	119717.748253038	76151.7536122742	101541.839455322
1412	311.801640362789	311.80121538883	311.806705585584	660.5435	660.193	660.89	4	4	98431.1421154791	69499.2029160148	107496.534350829	97738.950973511	77868.5078671863	132547.111513887	0	3328.59913623044	0	2857.23209912105	0	0
1413	312.216669164878	312.216323226361	312.216886839244	1110.495	1110.13	1111.2	12	12	299103.761504716	218622.070095489	348081.444504396	289320.491088863	239874.752871088	387358.025088503	345486.322699648	306545.847545577	323377.881610781	376723.000995545	337205.40128174	217419.780147572
1414	312.33006535641	312.328706782067	312.330699866951	1303.06	1302.89	1303.59	7	7	150379.873567711	103894.948828124	185528.61822168	146906.100972221	140279.363159721	211719.759490235	222965.868286579	176831.342454102	175843.190176866	212851.726729981	186158.311986817	117820.471223958
[truncated: 1,271 more rows]
