# Supplementary material for: iMet-Q: A User-Friendly Tool for Label-Free Metabolomics Quantitation Using Dynamic Peak-Width Determination
Source: PLoS One. 2016 Jan 19;11(1):e0146112. doi: 10.1371/journal.pone.0146112 (PMC4718670; doi:10.1371/journal.pone.0146112)
Supplement: S1 File — (ZIP) [file pone.0146112.s001.zip › XCMS_Standard_Mixture_Profile/XCMS-Std-fp-fwhm20-sn10.csv]

mz	mzmin	mzmax	rt	rtmin	rtmax	npeaks	Standard_mzXML_Profile	s1.1	s1.2	s1.3	s1.4	s1.5	s1.6	s2.1	s2.2	s2.3	s2.4	s2.5	s2.6
1	50.1337044654412	50.1327615211833	50.1516435352746	662.15	659.982	662.365	6	6	314997.819403795	676441.951089801	187295.646076343	295861.044990277	503318.416830883	214455.879063802	31236.0753398897	66231.5047202437	40536.6392316132	42445.258287964	55568.5408735066	98525.0638494114
2	50.2149058145572	50.2142220632548	50.2160432047891	1303.88	1303.57	1304.41	12	12	867425.361553821	849746.189275715	776039.791311852	885743.496806064	842465.143451284	726327.256217451	774487.547019318	872883.679549144	732178.118889705	762727.109985356	835031.773461509	827441.834810521
3	50.3813164678807	50.3765996644125	50.3919500502108	118.7135	118.193	119.027	8	8	199537.758130046	246907.865282776	131582.930997918	173505.933156135	166177.542708252	169364.171176254	268480.0271712	229621.469132461	240248.2590299	287630.114899213	217790.063110352	256421.36979643
4	50.8775925625391	50.8746343221208	50.889198970706	660.563	660.505	661.083	5	5	675741.687156914	1152324.23533677	705759.893682747	773702.394543456	770402.336039062	564005.288551177	32852.7928475189	42982.7637527466	27049.217000122	16300.2165029297	36568.5053999634	36420.4145486757
5	50.9072521995086	50.9072521995086	50.9072521995086	660.193	660.193	660.193	1	1	674691.674719658	1145419.39054047	710588.205086169	765383.49017245	766691.237361207	563072.696162108	36861.4026691131	49661.9325955882	36787.0837919921	19448.6062435375	42371.9075981158	41320.5106912539
6	50.9889891721044	50.9816693401379	51.0002872494352	1303.95	1303.49	1304.15	9	9	408998.884245762	289309.568001554	471315.173045439	379311.012816162	346602.817089844	535155.893473309	513434.796854464	451015.631327306	468562.361720186	527680.892144778	461389.895426026	323192.534504698
7	51.0109593402142	51.0109593402142	51.0109593402142	1303.57	1303.57	1303.57	1	1	414977.859546442	289663.875930605	471315.173045439	379057.614228084	340689.12465533	531602.499281939	513434.796854464	448371.339119944	468562.361720186	527680.892144778	461341.169066808	326034.598077607
8	51.0719592574134	51.0622410412537	51.0773752929584	118.4525	117.938	119.027	10	10	230657.380808393	353832.619121036	141340.407246783	206748.15153507	210707.869830207	191751.654884895	243242.917595215	246237.693243485	229133.281378332	262339.968564834	221198.975648682	290444.231773466
9	51.0794822780405	51.0794822780405	51.0794822780405	119.116	119.116	119.116	1	1	224468.995057388	349913.628086548	141201.717357422	206539.931315002	202757.207961029	186166.408516068	238726.583212509	246423.007995218	228917.272846741	261962.433449204	217651.919400879	287799.460611145
10	51.2862331005924	51.2859368878669	51.2865293133179	1303.625	1303.61	1303.64	2	2	343215.005605186	572314.087357991	336318.138901654	350255.972350068	321769.063947609	348325.637210622	359598.678757037	351733.900630744	325503.985734145	367233.311450197	353865.402479607	423567.737195503
11	51.6769000763097	51.6763507851539	51.6914392263338	661.101	660.505	662.909	7	7	4228429.68661594	8982405.56182407	3516552.59876035	5242159.63383221	6232600.81894876	2611678.00155029	38652.8623300323	125345.902129273	52667.078114929	36309.3818427735	70344.4146031495	168460.901255745
12	51.6933085820072	51.6933085820072	51.6933085820072	662.483	662.483	662.483	1	1	4227338.77103444	8972365.47632722	3566020.72181329	5238589.59900886	6220103.18725987	2645359.85394222	35955.5396378631	128256.533278923	50091.5224379882	33239.2214172667	70532.1243899841	165359.4194292
13	51.8969320108296	51.8969320108296	51.8969320108296	1303.06	1303.06	1303.06	1	1	297720.253354204	469365.319439336	197927.308015855	337548.717862481	325903.964700137	158449.578481715	196758.415899874	283321.273953067	168112.771444451	166802.689959789	230205.463299919	404909.055426814
14	51.9178782884213	51.9038637290419	51.9242342179599	1303.95	1303.16	1304.49	9	9	300816.465323894	466573.646026538	201194.657602026	340352.77683838	328482.378310547	155853.211329753	199659.077930074	286721.747330513	168531.683380263	166855.744250489	230229.777353923	404909.055426814
15	52.0817560602302	52.0817560602302	52.0817560602302	1303.64	1303.64	1303.64	1	1	97171.9874066534	148699.71512925	79439.2769272748	116578.481589499	111128.932410386	89326.4004983341	94242.7829034066	99705.9543179859	85244.089905216	75840.8854943131	88323.835851907	136012.841879612
16	52.4260422065604	52.421249696426	52.4308347166949	661.4195	661.409	661.43	2	2	359440.942510667	990157.036633246	199229.011266764	451701.810468233	647391.450077851	262811.69765918	27644.4283788087	73409.233934326	38823.4362048798	49520.3139189454	57948.9997832337	107920.770430573
17	52.6034947506539	52.5931160895356	52.6147649896884	118.7135	117.938	119.116	10	10	125170.24295737	161071.456184743	86102.1650441589	116083.707603401	98334.1261879577	113294.598748255	143145.734763471	139939.899533239	136947.294432732	154707.62013129	124248.695329346	139489.002655173
18	52.6572248395714	52.6572248395714	52.6572248395714	661.083	661.083	661.083	1	1	410234.225753495	850938.989185182	281354.357032104	474348.756065368	663860.866758503	272948.449239258	31555.7074693848	49783.3909062194	26036.3807518158	25913.8222148438	26188.4535867005	49935.3796794924
19	52.7949661759513	52.7769886907717	52.7979597347667	1303.6	1303.16	1303.98	12	12	551001.866560331	475438.985667724	658980.233902726	530092.693788385	504138.755969239	737334.520784266	753742.664235165	627493.488595913	645152.551320083	736768.329577641	636634.814000652	487424.846744792
20	53.0752051499921	53.0752051499921	53.0752051499921	660.89	660.89	660.89	1	1	415082.968427923	355307.172693504	486024.468720706	418455.259693532	407599.831455537	518450.610741411	74268.585143325	65659.1490224896	56029.7111486815	72265.6139160157	66089.482589614	76306.8230537686
21	53.2522948299079	53.2475919884859	53.2532559095533	661.409	661.101	661.46	3	3	470365.114590047	597720.189603689	514195.552210537	473890.571164308	549738.863708939	449535.331630613	12367.899716217	30677.1289914551	32621.3847839354	14883.3660292969	25130.6840187378	23543.3244960023
22	53.3299381421853	53.3299381421853	53.3299381421853	661.43	661.43	661.43	1	1	532933.821333297	538865.924064332	535191.695427539	500609.777292222	490890.781523392	520631.968670895	17515.5472784271	39158.8553833619	29822.3859043883	17943.91978125	30937.0497061158	30142.0911818849
23	53.6316369780963	53.6175172088593	53.6406717492742	118.853	118.307	119.331	12	12	193336.104208913	175028.979935777	200960.894271886	176485.054551815	172084.494702694	203859.888060446	272443.77401304	272439.748818359	282327.541483284	288233.887446318	282781.504084229	224998.629781738
24	54.0529709598713	54.0527626189402	54.0539773285998	661.255	660.89	661.46	6	6	2681879.5455222	5449000.7960117	2257971.59987435	3357878.17711822	4100513.53458674	1770106.2698057	37136.2301993408	119512.305688049	60021.9167399595	35716.5451982423	78883.1853375459	144634.216761475
25	54.0527575110924	54.0516787314151	54.0764917236661	1303.81	1303.16	1304.41	12	12	1205646.52288629	1740590.7800472	838465.011663415	1378438.20386882	1321148.22364746	747262.508645836	812891.252383765	1116784.86984455	744344.20053562	783996.274084477	974477.748571779	1438030.18430935
26	54.3110241325362	54.3110241325362	54.3110241325362	118.355	118.355	118.355	1	1	99698.2620872722	125261.618075745	71588.7767072266	87453.4551416016	87859.0627041667	82082.1332522787	94428.3323804525	104436.826305005	92241.6791518066	111921.257840625	98929.3629145182	104546.379737891
27	54.3546839291167	54.3546839291167	54.3546839291167	119.116	119.116	119.116	1	1	99791.4157525177	125261.618075745	73895.0655774536	90423.7858120422	89972.9173997802	82121.9157454834	94467.9415802765	106644.659112082	94646.6732225952	114107.797417236	100838.201873123	107398.765309662
28	54.7571980034277	54.7571980034277	54.7571980034277	147.505	147.505	147.505	1	1	23719.5443934849	197793.385299683	11777.7773988281	17674.7023421549	47739.4075650554	10278.5122724261	10540.5050066895	29075.6876356771	10907.9147393229	15620.7757207927	18111.131128697	63375.4573680013
29	54.7751400360982	54.7751400360982	54.7751400360982	660.193	660.193	660.193	1	1	350424.966068418	776576.065111359	334541.44744023	389414.74431543	434313.134437623	322252.840096587	26810.1883125915	55907.8101357709	39872.3737755916	31454.8301003849	47109.7253483456	76216.0933119511
30	54.8090040048547	54.8090040048547	54.8090040048547	660.89	660.89	660.89	1	1	354187.463909354	771928.372909268	305451.541210939	384431.420382985	408125.151002642	326376.619258501	32642.5198408778	61408.6254387637	55179.2998431395	34972.6416791131	52628.3989526654	83303.3555063766
31	54.8403338906384	54.8309371780154	54.8497306032615	660.9825	660.505	661.46	2	2	354187.463909354	771928.372909268	306123.324669271	381693.174920557	407954.42679921	318522.315712889	30072.759124649	61399.903723877	55179.2998431395	32235.5511376954	49918.6310822755	83284.2673481145
32	54.949885235997	54.9440079021632	54.9557625698309	1303.625	1303.61	1303.64	2	2	904970.886362891	959746.972851155	1063803.48408778	893422.088860436	829949.525338922	1185410.94814884	1173929.77146183	1044252.6725596	1041599.99652229	1176830.37355347	1042574.42023208	841780.916355253
33	54.9773267079197	54.9700016750381	54.979391698618	1303.58	1303.16	1303.98	10	10	906182.360106338	956136.014325096	1063803.48408778	896477.871886665	829949.525338922	1185410.94814884	1173929.77146183	1044399.82293971	1041599.99652229	1176830.37355347	1045697.76349121	835139.714666743
34	55.2050893489872	55.2032012359432	55.2167610345064	118.7135	117.938	119.116	12	12	673769.256736127	898675.52212523	471981.791153162	611182.586157844	611027.402141975	550196.187687184	1050895.35115364	1047911.25157299	1014692.20135616	1167801.0957047	963040.996992188	1177563.01063951
35	55.7122401714868	55.7104777025288	55.7226041840916	661.092	660.89	661.43	4	4	661778.258592087	853504.580083441	735108.249161681	723745.528901138	698185.500597656	598433.904227739	26355.4613539581	25307.5133237879	19429.0398617553	18225.5812851563	18999.5032350643	22908.3992083741
36	55.732401304446	55.7284821241833	55.7363204847087	660.9825	660.505	661.46	2	2	665497.064054446	856377.530299347	681656.620927474	683924.706735303	690759.895082062	556896.593471432	29834.0879056549	21645.0336160279	21972.7971598815	20580.8754375	18287.7377483826	23615.7197549745
37	56.3127941778647	56.3121632603944	56.3182989984967	1303.88	1303.57	1304.41	8	8	1425057.18616537	2018900.13074585	1042454.90237305	1596112.45692641	1567205.41041475	873406.076240091	1003675.69809154	1354231.47344562	888234.658453366	924649.936567385	1177507.47122111	1676499.33972629
38	56.3349035267087	56.3316205661341	56.3443917057341	1303.7	1303.16	1303.98	4	4	1422689.06748594	2016563.19488999	1039351.02099609	1592589.96400706	1567205.41041475	1040564.12206869	1058096.69868775	1354015.99529038	936964.725171851	1049899.68006592	1177383.1172797	1675379.3549348
39	56.5828028133592	56.5709695921381	56.5857423571431	660.5145	659.982	660.563	4	4	1135982.13625644	1869977.20637799	827004.946153678	1267125.08934542	1518383.11759723	789659.532511344	23088.19693927	77323.4912058106	42588.457866516	31704.4854326173	55702.1472294618	90643.0463778081
40	56.6112411581691	56.6112411581691	56.6112411581691	661.083	661.083	661.083	1	1	1119094.42309439	1855497.65139649	844598.052353521	1259860.66993094	1532770.75450011	782493.354463374	35811.8145114584	71576.4817734376	43341.4842739867	40298.7414286347	55974.1053243714	91425.1042682294
41	56.6316639109651	56.6316639109651	56.6316639109651	661.101	661.101	661.101	1	1	1119740.8114697	1859519.79433301	849924.807808022	1259646.89744819	1528505.30894318	787620.173717954	38611.176045227	71586.6490477941	43338.4105309627	43162.609965964	58977.5540112592	94293.3129518743
42	57.2139513228802	57.2139513228802	57.2139513228802	1303.61	1303.61	1303.61	1	1	752395.268279106	622289.847164713	868746.54486802	722063.40281178	685911.099856386	947311.251881319	949906.170399243	836531.816082116	872010.676681986	948921.81523438	867453.463981501	628831.021499022
43	57.257261901941	57.257261901941	57.257261901941	1303.64	1303.64	1303.64	1	1	752395.268279106	619304.875229202	868746.54486802	722063.40281178	685911.099856386	947311.251881319	949906.170399243	836531.816082116	872010.676681986	948016.643391546	867453.463981501	631923.194182672
44	57.2990226157295	57.2935051036638	57.3017632756171	1303.58	1303.16	1303.98	10	10	756075.663678387	579617.739342341	868746.54486802	724900.08885471	686723.753964844	950306.512293199	956235.781255746	837770.380912263	876396.833338355	957039.530548101	872695.159517417	613334.18291473
45	57.4229304178975	57.4229304178975	57.4229304178975	661.083	661.083	661.083	1	1	286770.371639802	391537.89770073	305366.930498049	296185.075784913	361290.090543083	284191.068517821	23946.2457552084	34244.1541588135	21317.6265414428	25248.2060998536	25362.8725792237	30019.2254570313
46	57.4397046150225	57.4397046150225	57.4397046150225	119.116	119.116	119.116	1	1	62842.4904529038	80238.9954551392	65770.7150409241	69945.7043764343	65157.4204615783	84601.0912478028	115046.547386284	113276.287589154	102726.278094498	111084.803374054	112094.520292801	117063.621483856
47	57.4578550579204	57.4498160376803	57.467108735214	660.89	660.563	661.101	3	3	289730.143928425	391689.514204361	310529.653238972	299549.66871944	358216.782592896	285325.01510643	26582.4518355102	34249.0184620289	21317.6265414428	28249.1910457836	25365.0721865809	30009.8175693971
48	57.5136042429713	57.5134759931048	57.5137324928377	660.5145	660.505	660.524	2	2	281849.053388415	414965.4237064	300616.921758659	307926.030313649	360528.638874817	267112.334936766	23669.2810167389	30756.0975336914	17489.5327148437	29220.1896015626	22045.3091471558	38491.1896635134
49	57.810705369547	57.8068173156802	57.8208062287559	118.728	118.499	118.739	3	3	70690.3733887482	75740.3754617615	54628.1383150329	56580.5326678539	64583.185974884	66641.7749092713	109283.923609547	103832.336319504	104551.380314209	124418.195139749	104719.1237901	103182.959443497
50	57.9467713432573	57.9467713432573	57.9467713432573	1303.81	1303.81	1303.81	1	1	328770.520396948	212281.113256261	417752.062898524	296833.490651424	279544.553716681	457183.616735122	432358.752484634	376134.595318244	411425.709298775	451315.148181871	396182.709745519	247006.635632898
51	58.3274035171529	58.3274035171529	58.3274035171529	118.838	118.838	118.838	1	1	70293.0188568116	111532.601597229	43370.9760530396	58275.2999087219	67213.7604107971	65524.6146589356	100428.508007469	82082.9688611984	83209.8301270752	102953.270820053	82483.0800917358	122733.352415987
52	58.3442615977754	58.3365643184504	58.3516709178746	660.563	660.193	661.083	5	5	619926.178787715	594433.244263917	723672.204467402	645620.688822324	578909.286483455	634885.19627582	16566.8053256378	20518.5851724243	17826.2409384155	14858.9494951172	28961.8644850159	27701.5624186708
53	58.3556258943943	58.3556258943943	58.3556258943943	661.409	661.409	661.409	1	1	616584.705559176	594865.283122014	720718.321699577	645730.255985826	578667.120994385	627262.933436764	16566.8053256378	20518.5851724243	17826.2409384155	14858.9494951172	25348.7473848308	27701.5624186708
54	58.6052345268099	58.6045983196385	58.6063980814501	1303.88	1303.57	1304.41	12	12	1449896.03608724	2059755.57013387	1033872.58175456	1627603.92036906	1576946.48753446	886619.731406253	990338.266039501	1366041.0974338	905420.307344702	928184.604724126	1177802.02010091	1690755.98367866
55	59.2742044013346	59.2666825132238	59.28029695174	660.563	660.505	661.795	5	5	528587.982047007	824727.253402776	519491.719784505	623044.387616901	624842.83577068	380417.108551498	25744.5823015594	45788.8244185181	33880.4820581054	28337.3284824219	30984.1231333008	37864.8692089235
56	59.2921563387407	59.2921563387407	59.2921563387407	660.193	660.193	660.193	1	1	528587.982047007	824727.253402776	524503.961777288	623044.387616901	624581.455664246	375712.366392058	25744.5823015594	48702.4696191406	33878.0792817095	28348.0596090878	30986.8102463235	37864.8692089235
57	59.4304002820965	59.4294854306189	59.4310575456857	1303.6	1303.16	1303.98	12	12	848615.627339411	640225.813213297	984562.241605871	807667.217836644	774101.150614658	1070638.0905778	1060093.21378504	949082.570606815	953930.084906365	1036779.32786851	974935.207486167	668969.585820856
58	60.0998745824175	60.0813060738907	60.1056708814372	1303.95	1303.49	1304.15	3	3	457444.724304062	585741.726943932	500290.136608075	487916.842939455	445303.507067871	561482.711113283	565709.497630346	485272.809655331	500581.909359203	581388.166580596	519278.745642091	498291.796624539
59	60.2062005545164	60.1953587945112	60.2076450313334	118.7135	117.938	119.116	12	12	951831.639870678	1385972.17237167	607147.755457031	829328.139714628	869475.082937012	737364.572405058	1509517.04480505	1471588.68787889	1450181.99865881	1670794.77709814	1374573.35904956	1792465.25008732
60	60.2842158296875	60.2842158296875	60.2842158296875	661.409	661.409	661.409	1	1	410278.933008348	379999.241711053	473939.640826888	400014.552641236	382325.745116394	397378.758642576	24785.6024308777	37615.9981741944	19521.1966627502	15082.3366523438	20676.074653711	23455.9714600526
61	60.3046376131854	60.2993227546784	60.3176635548066	660.823	660.524	661.101	4	4	410515.909913476	405746.569415589	475882.094759135	403454.839983916	391095.845771363	403338.584371336	27722.9963641662	37762.3570820313	22672.5730213927	15082.3366523438	26487.7583595887	34516.8561687014
62	60.3082491394356	60.3082491394356	60.3082491394356	1304.57	1304.57	1304.57	1	1	164502.504552004	106004.710627442	205007.100940856	145238.342156982	146805.764007567	235262.566231536	238449.375822601	199333.183321078	211086.846386718	246827.327877201	202776.733488616	130641.531974379
63	60.4596140098114	60.4589307816338	60.4617620852165	1303.81	1303.16	1304.5	7	7	432486.198429905	298696.626864372	544319.861899416	397680.454108742	365978.195042508	619384.165831708	597688.465206301	485009.312159554	542867.677077367	597726.161914058	513724.005821173	326916.185851045
64	60.4758863585313	60.4758863585313	60.4758863585313	659.982	659.982	659.982	1	1	380967.492540486	348131.29603352	421055.746911624	363352.822204619	325792.908456686	407260.687210549	60500.5731700943	62723.015238712	70988.567401428	63045.0036585192	68710.115597886	52549.4354512295
65	60.5305434398429	60.5305434398429	60.5305434398429	147.505	147.505	147.505	1	1	33331.8351276367	270690.360087589	34523.7872131958	35609.6864450225	54339.5001756897	30997.6911456543	33585.7595902786	46840.3183943176	38064.7903619156	46122.3961566926	36282.9942574544	98484.6791898194
66	61.1618623834777	61.1610639577068	61.1633441929511	1303.81	1303.57	1304.41	10	10	774853.133291017	1136213.41938436	531608.162604837	884808.617012533	862685.647294922	441027.299057619	489939.753016573	722894.10162624	474003.734246692	476796.087506106	616516.525198569	977554.269038223
67	61.1886001458811	61.1879589515729	61.2023386212182	118.355	117.997	119.116	5	5	139196.130292825	183235.695109131	108688.800752289	122385.433143768	124239.752835815	113413.756137039	153454.275729446	143702.935765165	144865.080703781	161227.106420197	144218.641093262	152730.404846191
68	61.2736249311331	61.2710513113403	61.2761985509258	660.6975	660.505	660.89	2	2	420135.60044833	372033.436217285	496977.251191409	437797.556640166	408712.419359834	454917.084772072	22949.3070266544	29468.0552963257	26815.7849991526	26023.5614609663	38139.4845912224	35769.1297348921
69	61.3023565244544	61.2997110573756	61.3053965064404	660.524	660.193	660.563	3	3	420135.60044833	359396.980506592	496886.569865064	428942.410306181	384770.610760254	453109.140676511	12713.7029046936	9525.83120178224	23712.838358612	19418.3242128907	20526.9257458191	23528.2304336244
70	61.3342099068954	61.3342099068954	61.3342099068954	1304.14	1304.14	1304.14	1	1	143269.753881532	102921.814348449	179941.171444164	140460.037288209	128751.098556639	197467.656621398	195125.653904113	168722.657394716	171993.60413208	187684.927404174	177075.24214569	121162.481913757
71	61.3257709744803	61.3257709744803	61.3257709744803	660.175	660.175	660.175	1	1	419893.070422273	359518.975408326	493772.419975589	429015.20537613	387970.479647863	453109.140676511	12711.3736072917	9525.83120178224	23712.838358612	19424.8351853333	23854.0995870667	20063.3642591146
72	61.817819263721	61.8054018048523	61.8255617155031	118.728	118.102	119.116	5	5	79742.3756552124	81910.3770639649	64388.7896563721	77771.6100162856	64285.3466076965	81530.5391160278	170009.211121395	150294.481188095	152228.270294721	180358.671193338	134483.67889917	142778.3253479
73	62.0408786956631	62.0398306926467	62.0419033203123	1303.6	1303.16	1303.98	12	12	692562.347526043	501660.909362792	829887.161488253	655364.380170466	627349.543044434	939511.038361006	924058.801205194	783199.517426207	831618.042960421	894597.881568534	804538.58249756	540784.279076335
74	62.2896280558608	62.2873417815145	62.306175403588	660.5145	660.175	660.563	4	4	426442.463347242	576160.654191781	390031.458302344	484462.03697191	519240.076037798	314604.854754393	20775.1932962951	35610.1221791382	20708.0293743896	18718.9262470704	25916.287609314	20431.6616856996
75	62.3206611196032	62.3185445626209	62.3227776765855	660.5415	660.193	660.89	2	2	426442.463347242	575206.947950593	410317.672238972	480829.162937927	513248.032982346	332008.645292968	18147.7740503082	26867.1808838178	11382.7572064209	16160.486584961	27345.1453860169	16251.656486023
76	62.731694805381	62.7270312507913	62.7406370752339	1303.57	1303.04	1303.81	11	11	243948.198064237	183827.905841878	310780.952022435	231609.198497586	222432.751362305	355137.402282715	346522.917117786	284120.197047252	293935.323567574	339444.98898926	297385.723319224	204585.03376058
77	62.7471039842397	62.7369267680305	62.7485264641159	118.739	118.499	119.116	5	5	70803.5667887879	71471.0390858765	63963.520005188	73538.215276062	58259.2598723449	65626.2369959107	124933.683907044	120662.882088731	110619.11646921	111663.81100158	112093.076078613	102210.853619293
78	63.1435851185475	63.1435851185475	63.1435851185475	1304.9	1304.9	1304.9	1	1	155197.737095588	150960.846881895	139574.693677045	158007.294764332	146299.949699276	148379.355079753	144423.073930377	152492.515849035	133504.254337086	156895.602142693	148205.979857537	153995.822282858
79	63.3092740315198	63.3052138131065	63.3097970534613	660.5145	660.175	660.89	6	6	1543619.482626	1562323.21025938	1616484.24102192	1564773.0636462	1479919.3381551	1407424.06652049	15867.0399650574	44999.2199783326	18445.9332874756	33898.0514763337	30675.0827208252	33841.6808625183
80	63.4025071474842	63.4025071474842	63.4025071474842	118.728	118.728	118.728	1	1	86603.0765120697	106382.487387634	69760.3619030151	84880.1314050293	80359.5484161987	74454.9976748047	94047.6141265869	90247.9324276428	87448.1743341675	95283.2396639189	87332.8877297058	82835.5966186523
81	63.522209200708	63.522209200708	63.522209200708	1303.59	1303.59	1303.59	1	1	106759.978368226	105682.059004211	122077.041019215	123089.062635713	109736.412189797	115461.142369887	124465.675737305	112046.909909237	116087.177559455	136435.451947022	114675.540929745	109775.304124253
82	63.6550060979211	63.6477787407196	63.6622334551225	1303.945	1303.81	1304.08	2	2	191041.859291707	269481.844996552	143887.99916705	211076.649367388	217130.291946231	117493.230748794	133230.850233155	182899.274597886	123488.464498291	123758.944867015	152991.756844634	244702.366183651
83	63.6790789216394	63.6675015408105	63.6850553900671	1304.145	1303.61	1304.88	8	8	191068.779866537	272173.200465494	143918.451653646	213241.177013753	219606.688886719	107554.236978975	125949.667458209	183107.104018824	104900.278349035	116465.92616728	155481.082131619	248030.919520128
84	64.3959731166045	64.3943280679498	64.3976181652593	660.0875	659.982	660.193	2	2	309092.182904815	437577.384023726	311796.890586657	348143.555465763	337666.778776999	300657.814936523	17768.8128744049	24950.184673627	26522.736302185	13624.2194996553	18893.2064163603	22390.8733056641
85	64.4193119607088	64.4172165518862	64.4426895687663	660.524	660.505	660.563	3	3	309092.182904815	437912.649545898	310524.199088379	348143.555465763	337525.52825203	299462.932309569	17768.8128744049	24946.64106073	26522.736302185	10530.9672138672	18891.5680360108	22385.7426535951
86	64.4608907238265	64.4608907238265	64.4608907238265	660.175	660.175	660.175	1	1	305793.456911622	437408.005088044	309842.757971193	344311.359023072	337666.778776999	299462.932309569	14576.5667651042	24946.64106073	26522.736302185	13623.6285437622	18891.5680360108	22392.7604420574
87	64.6358072044156	64.6307789072085	64.6408355016227	1304.15	1303.81	1304.49	2	2	202275.3385593	165204.530376838	181698.199405925	190144.006779928	182023.852793883	161785.366717601	183796.61550135	197907.415823023	173999.428527832	183111.723753734	197953.006511948	191103.422073759
88	64.7805102121288	64.7755717661759	64.7930087076912	1304.045	1303.61	1304.41	6	6	187179.905372963	388247.252915446	186432.088063152	202709.718918458	201593.186484375	211555.836043295	205586.741722006	186078.353576658	188194.32771715	227370.563774702	212380.684930013	267821.907378702
89	64.8088505639687	64.8054559318787	64.8110917352171	1304.03	1303.81	1304.5	4	4	187074.108312991	385397.589780272	186659.681008732	205646.942257869	198686.020628446	211555.836043295	205586.741722006	185934.157599954	185769.642511529	226806.818849197	212380.684930013	267331.81538689
90	65.4585023387931	65.4576662650603	65.4707752342072	660.5435	660.193	661.083	6	6	1121716.02249837	1913894.91483902	921717.520796734	1247135.31547293	1342577.67942107	697379.398773479	27288.7082103056	64941.9452069703	33188.7427794691	15836.7094377137	33150.0959697877	66228.3816153495
91	65.5270046097571	65.5184197794884	65.5336670248609	118.728	117.938	119.027	7	7	143410.411096039	216648.410081421	112588.631837585	140648.340623016	146868.31341983	134781.683269043	157570.510124943	145397.453129768	150869.968555145	179223.292681303	144048.011505371	183493.720182172
92	65.538945754403	65.538945754403	65.538945754403	118.355	118.355	118.355	1	1	145766.588240936	216665.452103516	106313.124016764	134661.571374481	137300.548594238	123820.081414124	152755.471032715	143109.263712219	145451.347533951	171532.169367737	137548.592271286	178224.606261475
93	65.6028710452242	65.6025430614655	65.6040728218888	1303.81	1303.49	1304.15	12	12	861744.262822267	865620.237331949	794845.208095706	898413.739016386	848967.382582718	733028.156860354	784197.979611955	892616.468679461	728930.39809869	764821.745385746	839278.339784344	830951.199648031
94	66.2539292543725	66.2517371161184	66.2591424526597	118.699	118.307	118.924	5	5	234442.91515467	240924.681379883	195115.021735538	214432.374972785	212247.552948946	209152.303085277	188151.616837235	182600.024357574	182984.526083313	181770.161078568	182896.095275391	167429.766296243
95	66.275496963592	66.275496963592	66.275496963592	119.278	119.278	119.278	1	1	234235.354539459	251162.159126896	188565.324035938	212088.247300598	209663.577193176	202849.964106812	186195.256815949	180774.862634598	183878.614668274	178628.628110779	190647.238766907	168281.730125015
96	66.5380927745194	66.5332280911268	66.5434355473562	660.349	659.982	660.563	6	6	2298841.50509343	2636282.76040696	2333325.09733695	2453408.0787206	2280252.9881011	1987920.13045864	26203.2781620027	37381.0902595215	32958.176310852	36313.6199018403	52671.0399304505	43572.7619866333
97	66.5517016749725	66.5420078975576	66.5564545802102	118.6135	118.102	118.838	6	6	193727.602994857	249493.418927185	125787.058844299	172980.739794434	173887.380322845	173367.123492783	255568.135387178	230704.582409919	242959.870488109	293237.214894517	213181.076708252	277399.483055851
98	66.7970273763283	66.796023405044	66.7979691252827	1303.88	1303.57	1304.41	12	12	857654.212648656	805444.017892659	802240.055152998	888400.531765409	799219.553305664	786109.463512373	821346.272404382	885787.097816288	771163.730477704	818390.510241704	853628.227706708	798243.106361763
99	67.2777527056892	67.2777527056892	67.2777527056892	147.505	147.505	147.505	1	1	21065.0598436523	285084.993132267	22124.039295166	25547.1452963256	60643.1502527466	8758.22031669922	13080.042309845	29230.79624646	18137.2235598984	18463.5180557251	14579.4467328939	80481.4510506592
100	67.392709034099	67.3898887152246	67.3940178828321	660.8035	660.505	661.46	4	4	349489.243487464	687591.022972572	289769.337307422	382860.124485582	432299.651269302	239998.417625243	31727.1340825653	32735.7728370362	19666.6591406249	17067.4461386719	25487.1997341614	42301.8032796938
101	67.4280742871827	67.4193496041858	67.4367989701797	660.5415	660.193	660.89	2	2	342629.029036555	652854.088463893	310803.965890482	372947.92670288	425113.450279413	249077.202434426	28246.5901003849	29014.251703125	22152.2005685891	17058.3800753677	18534.9696403091	14829.8229270307
102	67.6131750724275	67.6114307042081	67.6140264515904	1303.725	1303.16	1304.41	12	12	777996.700113934	740453.441660155	727706.181464846	798239.087467584	765007.536764704	696111.42354818	726501.706427005	811600.154253463	676294.58165671	705422.889581303	759045.268891603	727607.548948704
103	68.1062287251648	68.0911368473082	68.1126855901786	660.5435	660.505	661.083	4	4	121586.226218669	158791.553664235	120345.260358903	138533.699838523	137223.040763902	109468.586238525	26413.6943067627	24163.0825315552	11104.4497135925	26720.6577548829	19941.7135634191	38890.9651684572
104	68.4166691121014	68.4158537594026	68.4298935158972	118.599	117.938	119.116	12	12	1799799.32775592	3347169.6270725	1001866.75501825	1610373.22068345	1670561.42274431	1296697.43592929	2105055.6868009	2091242.3489672	2010790.35450922	2359435.34880757	1879634.37128052	2823422.23873902
105	68.6360424210812	68.635881754727	68.6362717747662	1303.625	1302.89	1304.41	12	12	2686348.75326498	2672105.57503906	2450149.35980584	2745184.29890395	2631100.75345817	2414476.95028158	2581699.46254941	2720167.69574921	2302951.37006664	2393467.65125123	2573344.00434408	2466540.16467123
106	68.8871653368611	68.8791627987066	68.8954395824839	662.326	661.083	662.365	4	4	1272491.10283448	2295573.04299068	1205677.02191667	1520536.90934766	2115484.9179145	1221093.60269922	685607.195292667	510257.755290526	557705.5165719	644345.331883303	457198.842648928	392094.671924745
107	68.9938419048574	68.9938158127324	68.9938512389697	2450.275	2449.39	2452.08	12	12	6881830.56096249	7071882.39066969	6841998.08190333	6145763.34993882	6930225.33157492	6717173.95763755	10707231.333422	6387104.73579818	7661341.74956241	7831691.71009916	6428344.18075284	6258846.64578807
108	69.1728265820444	69.1649329789931	69.1807201850957	660.0875	659.982	660.193	2	2	1150091.41951552	1297605.50357709	1130427.63139235	1159146.6740494	1201614.57367647	965004.876383672	289746.919046814	289412.650209673	265618.970251464	321128.519371841	313151.842900735	254759.648305378
109	69.9141236248402	69.9138134523701	69.9143459286244	1303.725	1303.16	1304.41	12	12	1597734.128227	1540887.97272786	1495189.83931478	1633032.89522746	1511663.30772633	1506857.4981836	1582141.0596539	1646951.49119464	1394963.82944228	1497448.79260255	1573449.34672608	1438146.36123427
110	70.1809611186678	70.1809611186678	70.1809611186678	660.524	660.524	660.524	1	1	1685728.47473713	2224438.97040039	1872592.64176251	1718263.26381687	1599699.2425039	1315410.3256125	959073.011993413	713410.578893189	1238784.5353584	894943.073293215	1328671.6781792	1100564.36738037
111	70.2320452164479	70.2304298477564	70.2323302600107	660.505	660.175	660.89	5	5	1132004.78249463	1463971.65652635	1116912.92820189	1213552.34010746	1191748.88541268	937494.629619168	22319.0448623658	23152.8844590454	21500.6930911254	23362.6486812134	21409.9590489807	31433.861769989
112	70.553406987502	70.5522478516838	70.5537956899105	1303.64	1303.61	1304.41	3	3	920037.693882566	811191.027609049	962721.859195485	895327.229362797	848068.593755742	1075006.85546157	1083440.01267406	964700.838937269	934242.549101276	1040874.2626587	961506.163204272	786545.436265192
113	70.584972541839	70.5653935357368	70.5912981778624	1303.58	1303.16	1303.95	8	8	921269.337381729	807454.22384887	962721.859195485	891535.604506834	848068.593755742	1075006.85546157	1086875.42691529	970468.364823394	935594.516647274	1040874.2626587	964403.878211265	782829.406398005
114	70.5944450787522	70.5944450787522	70.5944450787522	1303.98	1303.98	1303.98	1	1	920037.693882566	810252.050306752	962721.859195485	891535.604506834	848068.593755742	1077707.15208659	1083440.01267406	966880.856421185	932497.509898466	1039881.37782945	960685.898320312	783418.582817956
115	71.3191524260473	71.3104483488972	71.3277556356949	661.4195	661.083	661.46	4	4	363439.850189569	976837.001399329	204052.161857543	444851.811364625	644382.137842814	268012.527884521	31325.8689527086	81290.310867647	38106.2082326229	44257.4449827667	46524.8128842775	98118.8968678199
116	71.3454184356927	71.3454058549348	71.3454310164507	660.5415	659.982	661.101	2	2	354551.228283788	972554.427109968	218618.268772786	428006.235755687	644382.137842814	282260.091799948	25336.2667749024	82517.256385857	37291.8574534409	41113.3584377443	46361.5354121095	104127.455073012
117	71.5036420385177	71.5007631713904	71.5130507498532	118.499	117.771	119.116	11	11	266150.191375733	387863.505588121	175955.674414844	232369.732211081	235209.778523712	241921.434172593	271564.697174835	272954.485622558	253269.040480576	282487.422902344	250030.090275391	333056.481738281
118	71.5127876166672	71.5127651039116	71.5128293499089	172.323	171.309	172.906	6	6	292034.774927992	192583.546924696	337644.791525147	281811.113287546	261065.129782416	256817.414717371	337505.146155736	284706.43870166	350181.999681319	261404.230398763	283897.342444281	209613.877996826
119	71.8917719301051	71.8842859314288	71.9032222177748	1303.6	1302.89	1304.41	12	12	3432780.23190973	3441000.17608073	2989547.51601993	3395273.48184972	3280308.32306984	2965105.31784237	3155830.67711283	3370561.88428816	2726541.33764591	2919148.37512926	3125524.63255697	2847478.62222928
120	72.5352738405595	72.5269715203506	72.5416481115209	661.2655	660.505	662.909	8	8	4299050.69119786	9217415.9764503	3507881.0376826	5266909.13357014	6359042.32136523	2619787.62498525	30852.9327224121	127252.174549517	51765.6251452635	36682.2134707032	61803.5200098268	152303.313788201
121	72.5960468383361	72.5960468383361	72.5960468383361	1303.64	1303.64	1303.64	1	1	187298.005759711	103545.065726677	252335.528923483	169190.682222254	146083.368709788	290640.05503935	272903.016210076	208443.430122932	245932.611992188	280127.968259422	239737.334998276	122719.296837972
122	73.0652128939342	73.0652067356402	73.0652190522281	743.6755	743.47	743.881	2	2	9595130.60966143	7937970.77035119	10538321.0565982	9336983.95748297	8915237.64184374	11060503.263125	10640359.12875	9551686.93450893	10079337.9735729	10570873.0534256	9753047.29769344	8119886.38416665
123	73.254885289402	73.2545617274606	73.2558031161809	1303.88	1303.57	1304.41	12	12	856265.777299264	821376.13998942	797028.59901042	897261.276011286	806764.379974722	787692.39139486	820249.753231205	880834.83318277	756639.518306209	815097.423522954	839336.472353111	796946.393170438
124	73.8045348966327	73.8036648131072	73.8079037343659	660.5435	660.193	661.083	6	6	1200272.10582625	1409991.37289353	1228572.87918561	1251182.72874541	1224774.68187718	1002416.69821605	19179.8769627685	38675.5885507813	24244.2541851806	18679.8159228516	15899.1535868566	36120.8008630373
125	73.9390490574576	73.9387572947632	73.9497740908428	1303.965	1303.49	1304.49	6	6	700416.259056263	645493.333037107	665901.568574793	720233.643288846	651061.049414063	675856.723173831	705257.698394561	729347.309503676	638087.242966596	689110.288758618	698385.880141603	648251.397800022
126	74.0324301796858	74.0324301796858	74.0324301796858	2445.16	2445.16	2445.16	1	1	364862.762570316	315079.555814782	562673.197210691	386004.803249998	360450.846456047	462745.167515946	434198.048851798	436053.95826628	494668.712540353	464393.403610029	421252.461164052	391236.17910156
127	74.0604951617196	74.0604805766606	74.0605106644271	172.906	172.38	173.45	9	9	8266322.37013126	8410899.1741823	8561121.72690104	8440274.28556919	8404660.90754092	8994444.26140312	9329197.24450001	8797197.79942337	8531078.50555312	9253240.98973282	8794562.20089285	8473309.72083334
128	74.2586218124096	74.2586218124096	74.2586218124096	1304.14	1304.14	1304.14	1	1	105872.487009135	92449.4929374422	113718.03069987	93179.0145504938	88660.8301025385	122307.825519302	108102.596550149	106760.585712316	117052.392021628	117818.488760915	107983.285993796	104296.175484834
129	74.5308169713074	74.5308092251947	74.53082471742	2445.615	2445.58	2445.65	2	2	440397.849850644	446998.787566069	594041.989897477	542263.859616262	515510.120519296	562025.30876953	611044.265834101	662478.261883878	600733.233569956	609269.800566423	526063.560411979	423669.753380134
130	74.6699573513895	74.6674320537685	74.6709675188472	1303.7	1303.22	1304.08	8	8	235550.671043837	179825.412909007	299870.562485639	209656.706212294	188645.708771829	325970.819847006	314961.801295095	267607.078129066	285233.355236139	325295.78633423	277688.457085822	184284.301316348
131	75.2041783892299	75.2031257687304	75.21896750667	662.1625	659.982	662.365	6	6	459437.332921874	1370250.66578136	296742.322531708	588310.371574778	1007610.50678338	370255.484215043	83706.5892150883	127995.70793256	68665.7881124878	68286.2298063357	99772.3373694282	136384.646592515
132	75.2209677152103	75.2167597969439	75.2318832665345	118.599	117.938	119.116	12	12	1334860.80922169	2526020.4678183	702956.535891042	1238113.17913209	1329816.26545315	847577.128818474	1238690.72851383	1292282.67294834	1187357.3042473	1353951.29369928	1178389.78873438	2081844.54995232
133	75.3686802228256	75.3682970133276	75.3691188403839	1303.725	1303.16	1304.15	12	12	1291895.80879123	1255509.15082967	1215611.14927045	1333409.14020128	1265226.35292394	1173697.94266928	1251346.7370808	1345198.93886446	1142500.2687184	1213913.9480713	1277735.58854655	1225818.49386339
134	76.0760388483384	76.0756182694785	76.0761342100894	172.441	171.949	173.014	12	12	2366207.91748047	3029305.57857656	2195073.62503198	2597180.35933486	2648078.82166792	1971485.47029153	2347865.61834504	2420077.79789553	2275303.30463991	2306413.60096578	2423037.36778638	2997166.65601838
135	76.2810664572118	76.2798957008147	76.2824396267337	661.2565	660.89	661.46	4	4	476441.283353464	918623.668373049	298391.838619466	536215.908004079	668679.178704156	277490.778050321	32024.2281110229	55522.9404489028	38759.8731156939	22860.0263730469	29529.491689568	74882.5813276066
136	76.5143657584056	76.5124142352826	76.5163172815285	662.159	661.409	662.909	2	2	2740668.44269594	5561341.90698852	2310723.3345625	3359017.74411782	4147658.48612935	1768281.79185938	46046.2146022799	124278.768243378	52658.5557440491	48132.1205308229	67162.4432897953	139874.055674805
137	76.9142963588873	76.9106458173056	76.9181243217598	1303.625	1303.16	1304.14	12	12	323022.232037672	309193.889390462	265767.523544923	317088.685310059	292934.88625919	264427.306449423	279846.964631607	298840.948735891	250772.87966051	272184.94683838	296666.319970297	305314.467657607
138	76.9321241625178	76.931995750847	76.9324706453982	661.101	660.89	661.46	5	5	3712100.95293489	5207874.08204041	3549905.70038587	4029243.75011237	4394991.69590579	3021481.04240038	66968.683835266	98002.9818234864	74851.5556834409	66515.3006982423	80949.9772361757	121507.751372498
139	77.4805657837354	77.4673876952966	77.485534517933	118.728	117.938	119.116	11	11	161511.855752025	198171.905092084	106123.809812378	138720.861305607	144364.954373061	139184.479890941	200633.666365608	197464.875456299	189208.091761353	227344.872220917	186238.39233252	206427.304291938
140	77.8756667191763	77.8756667191763	77.8756667191763	660.89	660.89	660.89	1	1	446797.086121899	542254.817622125	492934.520727537	464045.945243753	480644.537006664	446236.773780904	17453.5939457434	12481.9103552246	12170.7687648064	19609.7587720589	15922.9790386317	12989.0676373363
141	77.8893770251082	77.8884754702979	77.8928654383286	1303.59	1303.04	1303.98	3	3	114132.233952638	110442.401728515	120336.51515108	99838.907607278	110506.59547909	145130.868972982	130721.967200569	120984.926565659	126829.276824736	135832.423535157	113207.028444009	121958.883272059
142	77.9170618114094	77.9136359654997	77.9402289226516	661.2655	661.083	661.46	4	4	483383.799600976	632522.870683595	561938.782752472	503309.022946404	572825.038633157	481030.659865476	112575.527769836	76879.823065796	107615.581016693	128766.005126953	98355.4215317095	76056.6914090886
143	77.953851549618	77.953851549618	77.953851549618	661.409	661.409	661.409	1	1	476034.056835863	632522.870683595	551806.738088672	503394.438644761	569158.505076203	481030.659865476	112575.527769836	76879.823065796	107615.581016693	128766.005126953	80593.8067509118	76056.6914090886
144	77.9990961153513	77.9990812583551	77.9991182503919	2451.99	2450.09	2452.42	12	12	2132926.52489295	1140747.99240199	1217591.62623192	980204.526363637	1091764.37695578	1132453.91975544	1662898.07978325	1194443.4412931	1440654.7878125	1060845.04896129	744788.49881682	1434073.53388673
145	78.0738419223537	78.0738419223537	78.0738419223537	1304.54	1304.54	1304.54	1	1	165910.041448759	165016.902962782	170830.318204848	181280.192590188	163961.843405331	158223.5468098	142512.755429688	164782.623621323	162046.843958238	159149.911608885	177316.588377757	172758.43399213
146	78.3538935086393	78.3538273713382	78.3539596459405	1303.025	1302.89	1303.16	2	2	200008.491846852	183688.870739889	227790.317929687	188564.471694051	192327.241975707	232873.457625735	253840.402277976	224159.037981531	238143.696999784	240921.45643842	223966.481382754	169535.717487075
147	78.3430635481528	78.3362090367624	78.3499180595432	119.058	118.838	119.278	2	2	104106.416176712	215767.102211282	57528.8193631286	85658.8183242188	104251.459319	66775.0632714844	116539.804186134	117997.224983963	99752.4932212982	129001.331124619	103226.10330484	168878.20433252
148	78.5726442427485	78.5726442427485	78.5726442427485	660.89	660.89	660.89	1	1	470887.550264263	329574.397379797	530848.62056641	420229.714741613	401593.789745174	529393.592004824	11435.9990909352	16741.1149487017	13462.1251196289	16006.7024435605	17306.6814526654	24058.2047934858
149	78.6464328054731	78.6428550872816	78.6492245016891	1303.965	1303.49	1304.49	8	8	256549.696634929	216420.591922966	258594.444381511	258685.709836155	243111.054331055	241550.715724285	246458.24541705	274149.817529294	221035.44684556	263879.466687013	258512.865025228	225539.089561408
150	78.7016193935654	78.686607125755	78.7042768429331	118.6135	117.938	119.116	6	6	130152.926050415	187456.274383911	87964.2210289917	117515.025175964	119129.331121765	109378.074652588	150620.128040843	130700.679629237	126099.654147691	151002.285547521	129653.429380615	141707.784238861
151	78.7492752003837	78.7404890825048	78.7580613182625	118.348	117.997	118.699	2	2	130259.612940889	187456.274383911	85836.2264527344	117515.025175964	119129.331121765	107020.719184977	148401.978211899	130400.574493506	124038.384539825	150784.977198944	127234.533145378	141707.784238861
152	78.7809185830403	78.7809185830403	78.7809185830403	118.406	118.406	118.406	1	1	130144.289492615	187330.935874695	85932.2698528747	117515.025175964	119199.248719009	109155.756262116	148401.978211899	130551.340626572	124038.384539825	150784.977198944	127369.172266861	141707.784238861
153	78.941751030322	78.9364511143292	78.9470509463147	1303.625	1303.61	1303.64	2	2	223989.32114732	492074.512458496	199859.116526884	251719.914350729	275571.935156249	199018.901153206	238217.18686198	208851.070955882	194552.213831284	206742.189908376	218937.416636029	320908.35159668
154	78.9742610366316	78.9742105529251	78.9743115203382	661.445	661.43	661.46	2	2	400172.708580281	629983.708178101	346769.390357877	456688.760241728	483844.845598084	282751.645907225	152018.835990051	158196.914880005	128531.373998413	122956.22862793	136180.361027527	164986.436551576
155	79.4061815940428	79.4022760887402	79.4245458890938	661.101	661.083	661.409	3	3	344299.766022003	993702.46076554	200531.680769158	426000.938349495	628271.183573405	239087.248439483	39452.8634281311	78467.5975861959	35974.22850382	38107.4480870864	42512.01090625	92414.1348943181
156	79.4283863489642	79.4283863489642	79.4283863489642	659.982	659.982	659.982	1	1	331168.49619534	990739.48625293	198779.415268886	425498.789552001	622403.933654322	292021.740575846	39047.7480337455	80801.3993918184	28557.054323041	41347.5893629558	41822.1679998916	99066.3533867191
157	79.8164713069254	79.8134874876986	79.8194551261521	660.9965	660.563	661.43	2	2	200840.230271399	258097.547576752	153115.877042936	219483.576838006	229305.725114426	118932.495443603	25715.0980632476	20380.8872630005	20620.0274400329	24692.5973125001	25914.8873056641	26433.4594765321
158	80.156758870802	80.1545735884056	80.1572401456025	1303.81	1303.16	1304.41	12	12	808619.099587675	1170909.63625549	551374.369357098	911253.89080146	881265.344414063	451470.120649416	534407.467082115	747524.442549634	475177.457229005	487173.599612429	638175.592812908	987275.274136489
159	80.7630430892113	80.7600112825739	80.7733872962599	1303.59	1302.89	1304.88	5	5	163114.058926698	148925.694883422	125392.646505917	169444.405471765	155839.834219898	128434.555707146	129476.40912869	155200.796070691	120166.899345703	126052.705942383	155420.683028158	154899.351177978
160	80.8260189826152	80.8191908531825	80.826535876517	660.5435	659.982	661.101	6	6	1121185.49192415	1835554.79754246	783607.863878909	1254084.3332446	1494680.51692532	731973.335542317	14605.0462904663	85099.7638767091	38843.2039431761	31091.0819873048	46978.5679101562	79696.8047208256
161	80.8691465701142	80.8671021335492	80.8776829851536	118.2065	117.811	118.728	4	4	114573.7953582	176869.477083008	71503.8383977661	102404.740820618	109993.01566922	94718.6646832275	118872.530222096	95227.4827418518	107011.558646713	124047.178319817	88699.6102503357	147153.886572984
162	80.9000425285766	80.9000425285766	80.9000425285766	118.355	118.355	118.355	1	1	156980.61217749	211597.243119543	120494.706198568	155646.189267334	152483.514943237	161828.495865418	174441.823434906	136712.281665924	163683.506062378	183289.176608368	149805.719159683	195951.95075853
163	81.7740697696265	81.7729181352402	81.7923711806419	1304.015	1303.61	1304.49	10	10	405698.063701715	593459.272497558	283145.739277345	458780.352417264	439795.891083985	244587.286783855	276867.096890164	375179.895731604	255327.575635038	274782.096576862	328539.767548573	500456.983494195
164	81.8018862126488	81.7987194121821	81.8050530131154	1303.325	1303.06	1303.59	2	2	403694.770034723	593459.272497558	282260.039902631	456604.859261068	439517.715314797	247469.892852332	273665.300883502	372740.900168169	254958.618154297	275044.460131837	328287.929033203	500456.983494195
165	82.021843914866	82.0215589739796	82.0223083984819	2445.44	2444.75	2445.69	11	11	1579954.24663029	1620720.72728083	2060407.4969869	1750184.82567568	1854328.2771777	1849931.04653677	2123773.06993974	2039524.47884818	2043895.9487623	2119041.35366184	1948336.96902571	1509786.91755745
166	82.3617359616038	82.3543328086789	82.3663439451111	660.7265	660.193	661.43	4	4	581271.908988801	718533.14881006	610122.443248537	619580.64901057	663462.939013581	505039.785680807	17146.7527672577	22303.3903499827	9300.02676269528	13001.1690478516	7083.39884512867	6963.44574737553
167	82.3898561442305	82.3890574241953	82.3906548642658	661.246	661.083	661.409	2	2	580936.360439516	718533.14881006	604408.227198047	619685.796964235	663740.590570542	499683.13994238	17146.7527672577	22300.2226547241	9300.02676269528	13000.2390643718	7082.78458721925	6963.44574737553
168	82.6402123144435	82.6364195714357	82.6410494378554	1303.88	1303.57	1304.41	12	12	838979.714542102	758226.378324788	817003.942641314	843553.119994397	804134.107014014	820368.122493493	855238.408446692	872726.032301152	764773.38781413	836806.730670171	829227.509134116	756257.340610352
169	82.716698433831	82.7096431600003	82.7229777177874	118.739	118.728	118.838	3	3	64027.9207139282	67783.4784146118	64409.9218310394	60091.3850491728	60275.5915525818	63708.6064305268	117022.768743997	106588.290774078	103457.512632263	117808.237107551	98326.5783796998	121153.518950195
170	82.876608671183	82.875664942429	82.8775523999369	118.8075	118.499	119.116	2	2	68916.9246272461	72849.7250470581	62587.1044305339	64531.6089415283	58342.9188428344	72156.3147954102	109605.164627609	112136.783126221	104753.444727173	109242.957822144	100356.598727995	101671.058833008
171	83.3619313891907	83.356526209891	83.3705811896208	661.101	660.89	661.46	3	3	335734.556250475	784318.710846193	269993.578764936	402514.401002758	515370.383983521	212908.567710368	15673.7230166931	38362.1499164464	18263.3562713694	13747.5957885742	25558.2632189798	48231.4992794497
172	83.3874553670132	83.3874553670132	83.3874553670132	660.505	660.505	660.505	1	1	440153.214161043	875314.39732333	381932.915496614	524341.381505403	608376.072763428	343941.482718748	193180.948414032	209967.921202515	218445.590395507	203604.446042969	174869.872339975	188718.789125062
173	83.4185185566359	83.4092810212294	83.4277560920424	660.8035	660.524	661.083	2	2	440153.214161043	859572.171297379	369366.621064453	524341.381505403	621906.476186121	343941.482718748	187386.062946875	209967.921202515	198225.429650391	195365.07894668	186937.169702454	178530.853207032
174	83.5176844078941	83.5174936759268	83.5178751398614	2445.555	2445.44	2445.67	2	2	367687.73283433	421835.742115701	466783.383820377	375924.512810198	402939.48664299	440118.184090081	555979.768414524	437304.516323243	395268.404607359	474113.026458676	547843.778457021	378124.408816924
175	83.7560610346768	83.7560610346768	83.7560610346768	118.307	118.307	118.307	1	1	97279.9996020355	113578.641656537	110126.260110172	82045.4533528748	89690.2318149719	98922.4781945801	142955.527109871	138649.393318222	145515.802224945	147694.967569885	144016.737507324	144885.019361938
176	83.7935643858869	83.7935643858869	83.7935643858869	118.838	118.838	118.838	1	1	95712.9169282801	117361.286161305	108134.217183429	79885.5671063879	82764.8805459559	94448.7908085938	139586.124065028	133289.172015022	141021.622979952	134479.306124813	135943.812870117	148967.821212714
177	84.1671475839558	84.164547648316	84.173584523875	118.883	118.728	119.116	4	4	90167.5660025025	91528.1485246582	74172.1293752441	74007.5977372742	76357.9828444213	89410.919820516	190573.32710004	169527.208733829	180822.721803772	225044.720261453	160616.096971191	150878.523345445
178	84.2028703983809	84.2028703983809	84.2028703983809	118.499	118.499	118.499	1	1	90161.5827532654	91466.9502440185	74167.2147098999	74007.5977372742	76337.6667654419	92033.1453132477	190325.030333633	167214.451360977	183414.854776482	224720.856974625	160456.417659515	150717.070551178
179	84.2702353821498	84.269716831753	84.2711081357727	1303.81	1303.16	1304.41	12	12	1453670.0263737	2053776.71484904	1043707.37155599	1649214.93213325	1594580.78829848	883037.224498701	1017881.76014045	1357302.68720837	915443.744592559	932111.642315679	1185186.87278483	1700210.00801595
180	84.3368493692117	84.3364540624795	84.3372446759439	660.9955	660.89	661.101	2	2	232870.380158463	331593.091120635	222253.265613684	256287.396929228	263032.59628596	225779.968610983	18503.4616226349	21946.3713413947	30729.9916670226	2883.61673153148	6107.64936052389	13317.2108860869
181	84.3869462828017	84.3869462828017	84.3869462828017	660.563	660.563	660.563	1	1	232870.380158463	327931.41242981	221346.072982357	256251.792466406	260034.926313935	224882.667597655	18503.4616226349	21943.2543526612	30729.9916670226	2882.52514160157	6107.11971762086	13314.1593760072
182	84.415868264376	84.4153779384265	84.4201288530496	661.083	660.505	661.43	3	3	232735.951989777	331847.152996094	220860.3320459	256287.396929228	269321.585243106	224882.667597655	18503.4616226349	21943.2543526612	30729.9916670226	2883.61673153148	6107.11971762086	13314.1593760072
183	84.6255822837003	84.6255822837003	84.6255822837003	147.505	147.505	147.505	1	1	16280.5277203288	193699.993094324	8290.87327601624	8556.73763916017	35119.3754073944	10276.8551614258	11482.5308961868	17425.2157996826	10903.4105710144	14382.1051327515	19089.8230030111	66552.4636354522
184	85.1704469920667	85.1615914175814	85.1759546603307	118.699	117.938	119.116	11	11	163623.481591797	227212.669318359	111545.504190124	141271.872942842	150400.407585521	128164.363727395	190712.951610754	179795.751273524	192980.91466389	212126.097765539	171854.475593018	214689.825758272
185	85.2390054401194	85.2348839787757	85.2418300494683	660.534	659.982	661.101	4	4	339367.376671128	494515.224181985	275835.144338121	375671.072940812	398458.434621553	205277.903989085	2939.04622817096	16976.4374570923	7692.74420671527	12860.5241616669	10721.0114074402	15050.9437976793
186	85.3892099360664	85.3877282765302	85.3906915956025	660.8035	660.524	661.083	2	2	506434.404702455	471157.898886719	605642.917226041	502813.116122932	471566.885665211	578758.687221432	0	6801.60348156739	6577.61224945066	15767.6883600424	6651.34670654298	21649.4896250612
187	85.4958327871504	85.4954155964073	85.4970827343419	1303.6	1303.16	1303.98	12	12	775075.4461556	580448.170145263	881838.073931526	727565.822429878	690249.684736901	973346.451391605	956179.191478344	855539.751713044	863676.117471853	931161.01862506	864365.534112958	616771.400379775
188	86.0148186978526	86.0129557318209	86.0168624424205	660.5435	660.193	661.083	6	6	1100269.06187643	1165490.18708422	1107860.47391211	1064210.76502927	1129354.48944347	979823.230479734	142903.973504333	199899.846987305	195463.708078918	144067.772854916	149456.872633118	184431.206817445
189	86.606946822428	86.6056673649064	86.6083562837932	1303.59	1303.16	1303.98	9	9	739862.86014323	544576.012629542	878641.862139534	700786.851309408	657744.681376377	946550.096321618	946021.528894725	836792.433596454	848422.533925207	944475.254644781	857336.993259279	598324.001591488
190	86.7388810782818	86.7388810782818	86.7388810782818	661.101	661.101	661.101	1	1	259213.996836154	478528.808361067	242369.610398091	268114.962619672	360996.820027572	208572.174920777	13434.1073508732	12060.0872919778	21562.9299042826	10358.2878043429	10414.2035778378	22512.6831252873
191	86.8397841135799	86.8256127816991	86.8405786098069	118.599	117.938	119.116	12	12	1125497.77369098	1756540.04796192	694578.118402588	1013094.59662896	1041740.60889456	861334.452210033	1797799.23277746	1785991.60727428	1708493.2498835	2077356.5907522	1587132.09075195	2288806.41547766
192	86.9279397697285	86.9276739586904	86.9412881144291	1303.61	1303.22	1303.64	3	3	696148.715339221	667343.89606608	656369.875402114	697942.167326084	658324.107892921	651500.35594267	684685.812061697	731688.334029181	617879.695630745	657432.068268039	685470.808874654	642790.06438775
193	87.265516748979	87.2617729328281	87.268366445025	660.5145	660.175	660.89	4	4	393135.62709569	535571.55665694	362975.250801758	441669.647857078	475592.338778952	313595.804369506	21760.3044092102	31275.4423814087	9156.33189147946	20301.6920615235	19895.4644678309	15884.8531894227
194	87.2763480669595	87.2757958971923	87.2769975494127	1303.81	1303.16	1304.41	9	9	746817.679848092	535141.044358913	917126.919735179	734427.584459229	658143.545151653	1017423.79639974	991482.82009579	849474.286933042	918769.586119523	1005190.60510369	877596.412978924	583926.954996552
195	87.5089421704487	87.5064632114956	87.512367812293	118.924	118.699	119.331	7	7	141495.305384737	248552.69209552	87577.4339512939	130493.384643009	156567.8215435	86770.4715623474	161217.419982336	188089.983171918	145034.473284821	163826.423527176	165202.219997559	312625.324891501
196	87.6122398638367	87.6122398638367	87.6122398638367	147.505	147.505	147.505	1	1	4271.49687620193	192615.064444791	0	6861.52631828963	38006.0862001256	0	3651.99920715332	15991.0891856166	0	4313.05764477539	9350.36035839843	60272.9218332171
197	87.6856480746482	87.6765684864873	87.691652926796	118.499	118.355	118.728	3	3	131912.256882477	248910.319875287	77562.7460110092	128872.490851501	134584.313928395	73780.2947329102	133425.859568481	163393.97355999	128535.470070772	141452.779796278	145084.602380386	289265.899555481
198	87.8640340272468	87.8637870669598	87.8655301491433	1303.64	1303.61	1304.15	3	3	648338.798729616	426631.573164062	786996.113999311	601421.807410097	554025.675878907	880615.562514361	873877.507851564	731904.135173483	789338.757575253	882816.602143844	757935.341569679	499995.549953207
199	87.948063756658	87.9456592475946	87.9482871940638	660.7265	660.193	661.083	4	4	458028.896889492	317931.845267665	547137.038179	416773.510925552	395500.7306875	515249.39255147	8636.49928363036	8847.57657354737	6977.57431945798	6195.73659237133	11047.154738511	12175.7226795045
200	88.0761763336348	88.0761435216983	88.0761907852579	172.2725	171.427	173.014	12	12	11999748.407516	12328214.00895	12367477.2188391	11597624.8490082	12036817.9129656	11778812.9692401	12883557.5167523	12386502.9209215	12938176.2431735	12767670.4644563	12488427.696357	12443322.0212461
201	88.2750038158269	88.2750038158269	88.2750038158269	661.43	661.43	661.43	1	1	206890.6623423	466982.579389802	181473.037704785	262247.334841452	317162.522034394	160899.241364257	13310.332008316	22423.5434978638	19392.6379629516	9039.79679394533	10303.6578491821	43968.4633352969
202	88.4224608476129	88.4218078667122	88.4240641944016	1303.95	1303.59	1304.14	7	7	744126.005658902	924098.552858452	889508.350042321	770061.56847771	716677.014062498	1015181.48432618	984968.964340247	828316.711100251	891418.20979601	1008997.21617432	858411.580568443	786317.52903751
203	88.509456423751	88.5094420734746	88.5094811896827	2450.435	2449.16	2452.1	12	12	3269050.94319375	3721008.4328573	4471922.15337833	3174424.89007134	3340318.392055	4802106.58810651	4264358.09983334	2746942.52410864	3491456.47939901	4802220.12118271	2845058.09876246	3526534.64942194
204	88.7061323102244	88.7052425529097	88.7065179224548	1303.64	1303.57	1304.41	5	5	772604.07717014	1147071.0406543	531810.064883961	899270.346262211	879101.506420899	442263.467026654	505179.953228976	712484.837322207	470500.528474265	489683.059460452	626261.150526768	973217.803706869
205	88.7207467519929	88.7175563199705	88.7239824679067	118.728	118.102	119.116	5	5	136856.693079071	180116.909265076	87091.8285401001	128474.858843391	123237.031650024	106054.456077637	147720.224859117	144855.517635886	149069.206833683	172728.501821196	141455.905146118	159823.095245361
206	88.9619152682979	88.9619152682979	88.9619152682979	660.505	660.505	660.505	1	1	436465.753903406	501107.033764649	501261.305686038	491062.451156107	441506.121426011	497008.180045591	63973.0658700024	44786.52661196	54694.101133875	69332.0689560835	69158.6716261598	212001.092304114
207	88.9992542418274	88.994416037551	89.0110179265227	660.524	660.175	660.89	5	5	436465.753903406	493879.602810605	504422.686874111	490453.341908318	441506.121426011	506618.144944608	60470.2621456146	44768.8618516846	50650.6601446531	69332.0689560835	72619.7312849264	201234.52525287
208	89.3122480820398	89.3122480820398	89.3122480820398	1303.81	1303.81	1303.81	1	1	97895.4915579044	95579.1822673493	119158.017155331	97561.6107760797	91682.8666977824	138308.345214269	142681.210012925	117317.912408041	114353.573811848	148856.649485869	118518.508984375	102176.689441636
209	89.4179706227171	89.4179706227171	89.4179706227171	1303.81	1303.81	1303.81	1	1	259778.551000979	214853.920480959	327933.452263793	267268.31549835	235813.48037567	364722.827369383	338356.025095824	293062.47971527	316264.078642004	370750.412126775	298193.141307524	249107.369595335
210	89.5071444023823	89.5071324109911	89.507173681214	2450.19	2449.33	2451.18	12	12	68162222.8159616	74122855.6998601	61929108.0663668	68696696.4231852	69770963.8583992	67960281.4568998	67357585.3314006	63761183.9228372	68646535.2534486	70908236.5400456	59318346.9295511	67939663.6147394
211	89.9037646171151	89.8917682861442	89.9085510028921	660.5145	659.982	661.083	6	6	282112.394238412	253056.312189368	307089.882330768	292017.391255235	274809.031221162	274642.45145548	7124.80274313354	23855.0088116455	12687.4083399963	7343.95840039064	12967.7223023897	11825.2659081116
212	90.0301212608056	90.0299638742989	90.0302917129732	1303.6	1302.89	1304.41	12	12	2399238.36685873	2003199.22302246	2664050.06004423	2333246.15100413	2251861.59971851	2876354.16985366	2951252.43712604	2621299.70263533	2583616.79754711	2758947.23371856	2638190.29609538	1958166.61043783
213	90.7209456322109	90.7090071039016	90.734696603409	660.5435	660.193	661.083	4	4	722175.625708897	443425.177106095	1007021.44907115	647478.472997013	514494.399938419	1044882.46542968	3883.7519784851	12527.2586416016	24135.4127629089	9017.3187610779	10409.6419370728	29902.4035496523
214	90.7381856900105	90.7381856900105	90.7381856900105	660.89	660.89	660.89	1	1	722221.63001682	443596.886091022	1000710.11782471	647478.472997013	514494.399938419	1049051.63553538	3885.84987189798	12529.0381098345	24135.4127629089	9017.70990780102	10410.5447182904	29909.2569666246
215	90.8862142013957	90.8862142013957	90.8862142013957	661.409	661.409	661.409	1	1	256164.067205644	466902.43017897	286446.4951486	291095.509220261	339771.725270554	230563.824321044	17858.4976088104	23856.7740411377	12345.8025770568	19551.7863398438	8348.81156484378	31948.1684763796
216	90.9770931578165	90.977065920519	90.9771720039137	2440.935	2440.44	2441.28	12	12	27895078.9475464	26786561.7187324	27086235.3425344	28047346.4361482	27952038.4272304	26902417.3424954	27292658.16386	28219334.6504481	29280094.9453769	25315359.1894531	28148244.8756805	28800020.010712
217	91.2323467829465	91.230490860273	91.2352315823646	1303.6	1303.16	1303.98	12	12	882964.990512154	651920.843141275	1055148.52116125	814839.903993328	780813.949643555	1161830.62456916	1146985.60434326	980603.524334028	1027012.22998506	1160650.46934815	1020917.34026693	705999.077726509
218	91.2686379513748	91.2534260551858	91.2747876831596	118.6135	118.102	118.838	6	6	112478.733739128	140927.754223206	77420.9297020264	99453.4233699646	103018.458474792	102063.49526945	197220.476440071	181504.072683651	183712.421324722	211920.073394675	155042.504219727	199579.368995577
219	91.4558669465862	91.4448174076463	91.4677292220559	660.193	659.982	660.563	5	5	282034.313402345	301788.943008847	315064.208959933	283928.745829285	311799.052269301	281859.719334156	19433.5739476776	44298.1620427247	38518.942322235	36560.8657628677	43153.0278251379	48575.2530805667
220	91.9546431301598	91.9542940270613	91.9552164636217	1303.725	1303.16	1304.41	12	12	1442695.59920139	1125298.53336833	1641929.30471622	1371325.38859307	1257425.41469439	1860707.60728185	1866841.0757172	1585972.10327825	1621325.48413086	1762160.77171021	1610526.93427735	1117487.9974943
221	92.5300543610088	92.5267739155581	92.5327187735688	660.349	659.982	660.563	6	6	310885.879723403	379320.043161879	256406.586627442	334587.170419108	323559.238886604	208359.396659997	35769.3414035799	37224.2149516027	35408.6130358276	40178.4972433625	20083.7392036744	26352.2274172669
222	92.5902817412162	92.5902817412162	92.5902817412162	1303.64	1303.64	1303.64	1	1	1237157.84164581	901601.928741667	1453102.41764562	1176808.48720358	1089557.85634191	1650368.671875	1645174.05171014	1414004.30889447	1407779.72100873	1582985.23823587	1434067.53207663	962529.264754775
223	92.9169498933791	92.9166261144061	92.9177658145382	1303.965	1303.57	1304.41	10	10	746707.684526911	543142.962140803	911724.154928768	722627.820933334	659791.852378215	1012725.94276856	996463.649189742	849191.376774079	907847.90936144	1003366.15424195	890650.456583661	588673.152095028
224	93.2752518796464	93.2751768028715	93.2753269564214	1303.625	1303.61	1303.64	2	2	512976.705233807	781439.833439941	339635.343771542	594827.978967715	562628.580629594	280353.013291303	302095.389150965	471061.519594726	301244.367597082	304732.904223634	416215.566368623	653095.163031142
225	93.5088747729932	93.5088747729932	93.5088747729932	660.89	660.89	660.89	1	1	142891.318390697	247975.609277804	148578.184643556	171603.625513098	202530.749836397	147016.799298454	18165.1568859145	39277.5994250344	26665.1533662414	21607.6338242475	19748.5382431066	32805.5701708985
226	93.5340484088408	93.5327897596338	93.5353070580478	660.832	660.563	661.101	2	2	142882.216453096	244379.142648773	149515.245359318	171632.748065735	202530.749836397	146093.905258178	18165.1568859145	39272.0209249268	26665.1533662414	21606.69658461	19746.8256901245	32805.5701708985
227	93.5707779878872	93.5644634882778	93.5770924874965	661.2565	661.083	661.43	2	2	139924.790543839	247795.509510498	149880.158426513	176519.852794271	206849.759893842	144087.560928955	18278.5740057732	35068.0438046264	23331.5801706085	21599.4542783204	19746.8256901245	29305.5464717804
228	93.6143831576566	93.6143831576566	93.6143831576566	660.505	660.505	660.505	1	1	128939.881814408	266554.181060749	111592.171232227	164825.063087769	196855.723064392	84695.1760053706	13212.0579674377	8989.65502734376	14781.4121456909	12268.785881836	6461.96719407555	28460.100381592
229	93.6883931079221	93.6878689613254	93.6889172545187	118.1345	117.914	118.355	2	2	87997.6453578186	136676.225138571	59886.6889555054	85722.9226903839	93825.2645112609	85303.2867840576	90497.3569848633	73987.1165353088	86323.614273529	100958.196368256	70924.599288269	125475.999583094
230	93.8441577817611	93.8413850782726	93.8458487526118	1304.03	1303.59	1304.49	10	10	391043.635666234	239773.472176585	494043.519140627	356268.952290613	325427.345112305	580678.244609377	566630.249009063	463684.404718691	507749.316056046	597982.397811927	470460.236773276	287414.715741038
231	94.0451708836143	94.0442691183477	94.045451472078	2444.345	2443.71	2445.32	12	12	648040.751790492	593995.43891536	845392.759942972	728096.647492244	664434.545296425	806220.344443364	861422.570037856	880453.698729854	685683.343925073	757448.713320917	751681.18867797	626797.099303419
232	94.2723956795904	94.2723956795904	94.2723956795904	1304.54	1304.54	1304.54	1	1	325555.025705423	182700.93640191	414933.928272634	294328.668791216	249263.073391544	489697.180036765	472377.291148467	375345.312464384	431693.87595143	503654.146093746	398223.255399816	230486.239059627
233	94.4475553794121	94.4468929581148	94.4482298623371	660.5145	660.175	660.89	6	6	1619393.03448908	1648098.81991186	1640800.79364184	1611633.42746372	1642678.18116854	1445631.2752183	29463.3396537782	32401.5930562744	20916.0128712158	30526.1314101868	54620.7608004456	47382.6215512085
234	94.9351113293273	94.9347682356022	94.9352058230183	1303.58	1302.89	1303.98	12	12	2842217.93709744	2344355.72682251	3091417.65423943	2673350.56563763	2604394.95866268	3432889.71102367	3539985.69912884	3083829.35426972	2990834.22337029	3207903.33618776	3086577.047146	2277807.84245904
235	95.3670212015024	95.3630453838054	95.3709970191995	660.9955	660.89	661.101	2	2	426746.620344715	513587.606286077	436143.776978086	457787.460065947	458702.089633518	448999.979934122	19004.2845336914	39099.6824714211	11440.4483650046	6284.39808691408	16041.4567254775	27965.4526481256
236	95.3900254897398	95.388537780603	95.3938909729204	661.4195	661.083	661.46	4	4	427315.149365911	509969.431240666	429544.475771842	457787.460065947	462028.405373467	388534.674667478	18848.4521153412	35914.0762719727	12615.3305847168	6047.83378222658	13422.4683288574	21235.0407253419
237	95.6021654518851	95.6021654518851	95.6021654518851	1303.64	1303.64	1303.64	1	1	325737.492956547	179810.188158317	403313.331600414	300463.345249597	252964.539918428	487235.962560317	465897.778804573	388661.885824333	413331.352053079	486060.784978172	397189.062747587	221053.713284505
238	96.2280272431041	96.2217487953155	96.2424651704914	1303.6	1303.16	1303.98	12	12	560054.995466581	382693.846079915	675002.583661248	497608.73820828	463281.280078125	747834.050461713	746696.347340879	653022.602916117	647661.897745864	742833.1480835	649606.151400555	417020.352261285
239	96.3320361353203	96.3300804870003	96.3334250292501	660.349	659.982	660.563	6	6	1583596.17327749	1134898.52728717	2147792.42171144	1548831.57685237	1308227.21844462	2072835.2960467	7545.29616979169	18224.4840527344	10460.688461914	8509.28811395265	16119.9256187439	15319.8471317139
240	96.8511020773722	96.8465717943702	96.8520529592681	118.3805	117.938	118.924	6	6	543393.520770264	747636.797691924	358032.359622515	508929.182207045	526751.814550839	382216.606281351	656043.829014816	702043.71328363	644788.081530273	694423.945030518	665652.93453656	990218.625840271
241	96.8861388920155	96.8772760760108	96.8905011333834	118.7885	118.499	119.116	6	6	625757.178831185	811522.582936523	469838.23290612	607590.995121094	629428.185114908	472602.828310181	759101.260098725	814582.672111156	780703.046421645	802069.135402588	775764.671541992	1102712.79535931
242	96.9429443662826	96.9429443662826	96.9429443662826	1304.15	1304.15	1304.15	1	1	350792.587537057	297383.32217601	346211.056438803	352667.580329015	320775.528251953	344358.28054228	352656.182760513	360378.509063649	339094.91737276	361929.337221968	359957.56890625	318120.879199505
243	97.019454245764	97.0190202387841	97.0195458239358	1303.81	1303.16	1304.41	9	9	748147.276345487	536992.784083178	899401.246991326	736544.953754205	659599.569881662	1027892.47778321	997905.594244745	853869.671755633	891003.831106231	988475.03244227	874957.319283042	566739.391239659
244	97.2509578743672	97.2472257666588	97.2575744964665	660.7265	660.524	661.101	4	4	129049.971403733	80204.4467925381	155978.047377643	119448.796339901	97376.6579728395	162026.913136474	9989.1476195526	14355.6494671415	12096.5171853637	2849.55109082032	0	10020.6184746094
245	97.7089940584263	97.708675734281	97.7092832904009	1303.98	1303.61	1304.5	6	6	638676.640532091	433435.573498535	793340.297779756	616231.541560059	553103.544323731	883240.146852217	874669.848544779	753040.44475775	781122.24704159	895897.710974114	765767.845199908	494375.936191135
246	98.0629118103525	98.0625670113298	98.0641450046776	1303.88	1303.16	1304.14	6	6	672946.646629775	465226.046391598	827181.303417972	622492.661301275	567334.62442555	915564.125804228	889358.104490752	739707.7496045	807674.28022978	884586.651248167	783607.315297853	514167.354409787
247	98.3556863968734	98.346286947864	98.3650858458828	660.3495	660.175	660.524	2	2	151646.511144364	233904.229096375	151020.910010612	169892.549260915	160827.030912339	133139.726675292	3465.42081454467	5386.12919067383	19732.945187683	0	14653.3561847534	15521.7252829286
248	98.3864383286147	98.3864383286147	98.3864383286147	660.505	660.505	660.505	1	1	151646.511144364	233994.804597772	151020.910010612	169921.381429779	157738.424063172	133139.726675292	3465.42081454467	5386.12919067383	19732.945187683	0	14651.9159227865	15521.7252829286
249	98.4447117283337	98.4410960090186	98.4454306257002	1303.61	1303.22	1303.64	3	3	132189.563202265	217378.350016276	106000.457196404	154333.462775735	150914.974394531	111507.868393842	113692.654336225	126863.054103286	85647.6498339844	110457.11081543	102598.774387638	173189.738729441
250	98.512432419221	98.5123995455438	98.5124474549889	2450.435	2449.81	2451.28	12	12	15908648.9703375	19703325.6908652	14701684.4678812	16938588.3243001	17685186.7706998	15176881.1954812	14743898.4387095	14819257.8746873	14484137.3286197	14572967.3502498	14375954.3483463	18757389.8504502
251	98.658075017737	98.6538772373002	98.6676692901984	660.563	660.193	660.89	3	3	174857.247481301	140460.644228975	189337.784982652	167998.187774242	147626.209974035	198006.499274701	3306.0904782284	4693.19568514476	6050.17837890623	12580.278752585	10956.6399136029	6253.43025620406
252	99.1813149259779	99.1813149259779	99.1813149259779	1303.49	1303.49	1303.49	1	1	129839.922637293	119968.565335477	119584.977409812	140813.864012044	124779.93409352	99406.3667961569	98790.4044720819	136494.772749311	119669.386318934	115003.105071232	123564.213102022	130367.21201775
253	99.1963762615675	99.1840255130087	99.2111335318332	1303.81	1303.22	1304.88	8	8	133843.348681641	122466.491392463	120805.626673178	140719.793359949	130231.597294922	108496.042094727	121162.761235352	142147.799148719	121513.794238282	124604.429821778	124578.333284506	136087.969303043
254	99.2330542891596	99.2330542891596	99.2330542891596	1304.08	1304.08	1304.08	1	1	133824.490865696	122466.491392463	120780.06475471	140719.793359949	127623.948161764	108404.213028205	121162.761235352	136408.219310662	121415.291532629	124485.570270278	124481.794949448	133244.612524701
255	99.5125726655058	99.5121572125344	99.5128502612242	2446.725	2446.32	2447.79	12	12	761237.539451975	1083026.59108519	615659.244937628	752888.645044202	829738.24480795	529460.922844371	606316.552778318	699511.082488612	622859.202275395	640297.415240282	597055.35714734	909317.177437512
256	99.5459177595388	99.5459177595388	99.5459177595388	147.505	147.505	147.505	1	1	22240.8829635773	289164.26650316	13380.8929343118	17579.4105602309	59295.2090999827	13180.1301401367	17056.2199457721	28470.5164647001	22492.6777099897	17097.1132591553	13497.2991648865	78254.0999023007
257	99.610454207911	99.610454207911	99.610454207911	661.409	661.409	661.409	1	1	193571.119361444	640247.468990693	149680.393447021	251746.964061639	354187.134049633	171606.030114746	33452.0266841395	81552.1600258788	55584.8608944162	45344.2795288375	36540.3558812256	88099.842845603
258	99.6410627668175	99.6410627668175	99.6410627668175	661.083	661.083	661.083	1	1	253298.374290787	606695.482332722	250551.238158692	304345.148927275	374853.473475138	218330.490655517	6243.34744720458	26486.2546336741	17994.7843098001	9466.15642161651	25675.4710569853	49590.4246295474
259	99.7669388703443	99.7669388703443	99.7669388703443	660.524	660.524	660.524	1	1	335173.785724927	631753.961268311	294896.118591308	378805.788044922	434603.403628998	226009.91755371	8911.8790827484	10226.5322243652	6348.97885498045	8865.94147753908	12502.7832730408	12291.6615781861
260	100.039676960296	100.039664609693	100.063446046271	1972.615	1971.31	1972.99	6	6	2484208.99241655	2307378.80588777	2579181.31846356	2434199.25645805	2554738.31098846	3043191.31926561	2364595.19496981	2250308.43490698	2123130.80104167	2870521.254827	2242242.39199573	2426995.9432564
261	100.251801400292	100.251191661189	100.252440749845	1303.58	1302.89	1303.98	12	12	1148764.56855035	874876.923862711	1356058.880407	1122309.35440077	1054824.37452895	1491500.49286248	1510206.427119	1310307.77210828	1298400.3547168	1446424.79714356	1322640.43128988	923812.321077204
262	100.390169524965	100.389988437253	100.390784803729	661.4195	661.083	661.795	6	6	2032896.57451029	2382635.03593332	2269980.78930729	2228717.48080134	2424790.78467808	1899567.41919993	17065.1283073426	67623.0186666869	31835.5572399902	15308.7280653077	53220.0351140282	77229.6414945224
263	100.510268835239	100.510012757564	100.512049893405	2448.39	2447.5	2449.29	7	7	173673.504101564	305505.701319247	223553.098634611	241860.087362057	205422.179103618	165585.269768335	147355.187770725	236832.475418896	156006.001442601	156415.44328247	178386.903743492	249001.799209684
264	100.697371903381	100.697371903381	100.697371903381	118.838	118.838	118.838	1	1	58957.0514810181	110037.864460938	51351.9666369934	57597.0082822266	62251.3661089477	52075.3324744466	92581.8565942383	74761.6257939148	75758.494105011	101939.28348999	74561.6010873413	119571.462946203
265	101.407092073245	101.40571731501	101.407409538087	661.083	660.505	661.46	3	3	584799.377026786	839283.793355758	565908.761970247	668371.903152239	713663.353222886	552855.781008053	13811.5886453705	23791.8772896729	12253.3295706176	11120.791241211	21229.2030666016	23561.9983215638
266	101.605894888524	101.605894888524	101.605894888524	119.278	119.278	119.278	1	1	88564.0040984345	175620.925896714	60249.2950992188	77775.9773778076	106987.051375732	63802.700709961	118326.314894486	105935.588223724	106707.884644165	121400.65359613	106581.499934113	152021.980189545
267	101.671303324716	101.671303324716	101.671303324716	118.838	118.838	118.838	1	1	88642.4824272605	175620.925896714	62371.8792680807	77761.9975289522	107049.842608571	63802.700709961	118451.191469583	106056.769017549	106808.575226333	121530.218745605	106687.565249512	154597.075469428
268	101.746244642039	101.744544198724	101.746743681362	1303.81	1303.49	1304.15	12	12	539429.491657987	526599.588690999	499283.99786784	573723.029794787	521983.299821919	461722.201844077	495299.663587513	561488.905826817	475181.265495471	505045.922863772	521788.072797853	528916.515654297
269	101.813575474103	101.812716779421	101.813620617153	660.524	660.193	660.89	3	3	900844.206534327	1085669.05779998	916788.806339129	948559.575423525	928578.128828355	795629.775245977	10655.1679661407	20776.2549485007	9777.78767395016	17152.8979068532	16934.9865452665	24078.5788189088
270	102.034932888544	102.034197731013	102.035119171386	2445.41	2444.68	2445.69	12	12	2915713.64513676	3199227.17623103	3646745.84860127	3494777.3369887	3431793.50649299	3456352.92113825	3698772.66626946	3617966.55671913	3172028.73903517	3122296.89682219	3529998.11773203	3210526.06140623
271	102.091657899337	102.091634017219	102.091663501298	723.509	722.895	725.898	3	3	1378125.26637012	1082780.19165194	1596783.05340039	1321674.75881795	1202998.1114694	1874594.9808852	2000614.76305797	1552286.81124257	1747804.52995337	1850830.8710293	1816068.92968313	1261578.20617269
272	102.401676762192	102.401676762192	102.401676762192	1303.81	1303.81	1303.81	1	1	76562.6932186361	51248.9143097999	110928.604646571	83247.5889174516	69127.8721909465	113369.471482221	119979.331861931	103506.994686351	114484.049000109	123039.869883962	109384.2478125	51225.4952220242
273	102.458075866717	102.455565318075	102.459512719694	660.349	659.982	660.563	6	6	1954429.8931393	1753744.53144726	2472083.02868898	1982453.4800376	1716467.84517624	2420900.62248469	43519.662112427	63901.8754023438	50034.007560913	62242.139622574	54895.6916375428	55225.3493314209
274	103.172768056528	103.168439638095	103.18740897081	660.89	660.524	661.101	5	5	315177.095481962	278723.194505458	384551.746249025	312116.827853286	295395.830464499	410593.244323184	13306.4545161438	20786.1282222901	15155.9957672119	16353.3371998507	16219.4629126838	29365.1908055422
275	103.197217165316	103.197217165316	103.197217165316	660.505	660.505	660.505	1	1	315015.220381166	278723.194505458	379597.319119857	312169.796656953	292030.842965485	405800.941170896	13306.4545161438	20786.1282222901	15155.9957672119	16347.1466621094	13045.1304817709	29365.1908055422
276	103.270348206618	103.267026086603	103.277348412806	1304.03	1303.59	1304.73	8	8	140823.617300076	90040.3074592138	181985.862666016	121820.691746323	114517.304038373	214154.386067709	188568.769264188	154995.235249431	185998.42106474	206853.483618165	180732.553091394	97773.1938735062
277	103.440943540947	103.434140155598	103.441175858951	118.728	117.938	118.739	3	3	140188.714781342	164700.379893921	93379.5820909424	123323.531825597	115717.696351562	129686.173216854	165431.235022906	166147.003526596	163412.495565582	197964.695204992	157609.907186737	172207.60345459
278	103.456962864633	103.446052202391	103.460724378258	118.7685	118.355	119.116	8	8	142467.9845897	169707.203843649	97475.6938062134	125639.564579346	119959.76256662	129580.161327301	165586.012770653	168245.055638844	165632.545255802	199705.843546326	160422.266268066	175401.953725514
279	103.958335087418	103.955743471448	103.964093308192	2445.35	2444.65	2445.91	12	12	716451.939448229	739644.349233402	1001614.88948568	700231.221994752	786799.95963106	1141562.01231405	1052109.75222943	870024.677816763	830656.056558638	1039491.26943631	982962.828218713	776878.674086917
280	104.060665823212	104.059199207175	104.06258903474	1303.88	1303.49	1304.49	12	12	532494.845254179	494682.05957845	508912.750485028	553170.161022951	498034.548299631	506825.608925783	530326.189925811	557580.238753249	502399.510953506	536072.976550296	536661.869127198	515524.074864638
281	104.07099837746	104.070753544131	104.071024212084	172.721	171.979	174.895	12	12	751948.730420564	560845.122746338	1009655.8974457	752758.158171387	730468.426163062	1059247.89588852	1103755.2339343	911807.95379502	1136604.37525682	1155906.45944744	974865.556941601	761382.746347412
282	104.327359710678	104.327359710678	104.327359710678	660.89	660.89	660.89	1	1	142453.596939181	276846.757258502	171619.808564454	172749.346877011	199134.172345014	159608.87412151	9000.01428768383	13928.8926240521	11575.9170429992	18620.3242402918	24927.2569485294	17134.0610184973
283	104.354367941007	104.354367941007	104.354367941007	661.43	661.43	661.43	1	1	142453.596939181	276645.688948975	171997.254191536	172749.346877011	195873.59872348	155483.99299829	8995.15535815429	13926.9143379517	11575.9170429992	18613.2755371094	22129.3428491822	17130.1349141236
284	104.698274835491	104.698274835491	104.698274835491	661.101	661.101	661.101	1	1	184885.476723769	311781.089629285	186306.428991211	215267.967076498	236207.975768392	102081.147689625	13545.4932994791	22056.5959268664	7459.35116663954	16626.7993793946	3742.38262391494	23574.676889323
285	104.726951886785	104.707657702959	104.727812915301	660.563	660.505	661.083	3	3	184790.655945687	397394.776028752	178502.671251237	249275.180409074	339034.46745772	106924.079828124	15664.4264144897	51924.5605878296	18383.8769851684	24152.5299345704	18636.0348179688	51635.3177839969
286	105.03406019016	105.034008359556	105.034095202245	1304.28	1303.81	1304.73	12	12	5497685.74901312	4159018.80126337	5999767.24690794	5174747.99531252	4887841.58712503	6360635.6581406	6294873.22846633	5978490.82146377	6127597.48687498	6330844.3192804	5753129.19403318	4662059.34807567
287	105.033949628985	105.033820213462	105.034103353599	742.513	742.164	743.142	12	12	5636643.30188617	4885655.09747892	6035365.41812287	5413692.40913242	5011867.31760278	6110937.21503325	27285079.6575254	26485825.1270639	26510221.165563	27724506.6312259	26383225.8924	21515182.1252461
288	105.377554209207	105.377303487449	105.380079189925	660.563	660.524	660.89	3	3	287962.411096911	268326.426523133	315851.417841862	285233.869419709	292511.239677552	273240.586165556	14771.3083651428	0	3424.72753616332	10061.3309121094	6270.23983749391	21264.4513418885
289	105.393094422891	105.393094422891	105.393094422891	661.101	661.101	661.101	1	1	287962.411096911	297196.553645451	321894.005714385	307246.512356848	312783.082000611	281157.826577605	7520.93684083556	11715.5480426815	11781.9702185776	7560.87884593292	13437.8541142004	26925.4813447267
290	105.547783719748	105.546702768732	105.548438736035	119.522	118.924	120.037	12	12	503159.107252226	278544.409774356	608996.809123738	449664.947294271	358060.484342285	540480.28791379	625138.986781193	607539.306742934	650985.198541829	733544.067288172	540034.410556382	444124.203269775
291	105.9097179014	105.893494255391	105.9123634687	1304.28	1303.81	1304.73	12	12	252001.222363282	179767.661566162	300803.389804689	256752.263664144	208853.345588235	344864.536923829	310623.126561959	311676.229548341	287715.841745606	314015.102172849	293052.171339614	201486.818176399
292	106.037603241617	106.037393435092	106.038176686654	742.2795	742.017	742.671	6	6	331285.383810791	425521.036490232	357833.904890331	406052.132295532	407460.617059021	350892.817557222	1650120.35008043	1649171.09317539	1560922.43700482	1730277.65010892	1576600.92893384	1249347.73194606
293	106.05620721856	106.05620721856	106.05620721856	661.409	661.409	661.409	1	1	483646.062317098	1366582.6937309	393918.568698973	595428.585751839	792486.666976104	375931.549130248	222910.716641774	300028.371861558	236534.393210535	262105.660724496	325419.605795106	389774.332377817
294	106.086209282929	106.085574885737	106.086477813809	171.769	171.309	172.503	12	12	1528231.76273329	1192012.52821723	1786316.74804256	1529525.93805176	1416603.0934248	1855332.21751264	2060409.06042373	1813159.32344428	2033693.34984869	2152535.20412891	1740697.63711545	1507828.39463569
295	106.12200401506	106.109503520546	106.123043715036	661.083	660.89	661.43	3	3	379852.124258241	1036764.20509918	291722.890505599	409547.500135685	568111.887557215	287085.159496001	54410.9422570953	53045.4577926635	28935.2694069336	46275.838294922	64487.0639737245	80978.8174052128
296	106.139481997686	106.139481997686	106.139481997686	661.46	661.46	661.46	1	1	383259.637605053	1036623.43602856	290171.303854167	405840.447332534	571431.030145506	283246.84027295	47667.6267391207	53045.4577926635	32134.7185772705	42030.1316418459	66964.9948382572	82426.127890137
297	106.196054230799	106.196054230799	106.196054230799	661.101	661.101	661.101	1	1	287921.182136088	451679.88095025	229715.609440945	302477.17259981	399737.980731846	212786.27917041	6789.17659237132	25199.8150008617	9232.475184915	9756.59569738056	15089.9059092946	16947.3258570773
298	106.828430850722	106.823489698435	106.839195847122	1303.725	1303.16	1304.41	12	12	370456.982977431	228344.091703288	449595.581047507	333479.773014595	313887.327251837	526965.439345416	530627.299658635	442260.432084142	479451.83124322	538368.10716797	462276.403671062	289276.257060547
299	106.91402154634	106.90611164377	106.91611900348	660.7265	660.193	662.909	8	8	17969480.1551749	24411503.7831766	17485655.2346695	19632337.6395324	20533033.1671608	14729398.2100987	465259.867334106	120322.587258042	530287.062435301	440294.031988282	496450.652110841	137117.289746381
300	106.951105000983	106.950959378352	106.95113999683	2441.35	2440.93	2441.91	12	12	3131587.65210819	3098997.68108946	3118256.6907196	3117027.3958962	3297554.6931601	3467215.46573525	3436113.50096275	3417579.08008618	3636763.02482993	3170388.36282457	3483514.95219664	3408703.51592263
301	107.654282746309	107.654068577378	107.654442911579	1303.625	1302.89	1304.41	12	12	2638749.17765842	2675331.42265136	2436129.05551327	2691328.34506031	2595885.39569737	2403955.10425523	2589050.78902752	2730100.31792803	2283023.33112133	2392306.30516969	2579065.46727621	2444530.63249838
302	107.821928403931	107.821051406088	107.822799763031	660.5435	660.193	661.083	6	6	1125979.8085241	1598605.64225486	1061547.07508416	1204670.78749196	1349254.74248288	932280.635731228	24656.8645914917	42065.4299452515	21028.39925354	12596.929975586	16991.5532442555	44729.8076417544
303	107.918843234413	107.906009992077	107.927558711909	118.406	117.938	118.739	9	9	270113.529330444	449707.579624426	178268.317936997	239032.802571835	251871.316927979	215288.202680678	313950.291915355	287206.699787247	278820.776117992	342427.725987247	258094.744380615	375570.178266745
304	107.929684169586	107.929263459762	107.932005161889	117.997	117.914	119.116	3	3	270334.942504883	449672.207457642	178093.392635925	238792.067830627	249333.225639526	215062.565240753	311372.036088867	287497.075959774	278557.926190369	341934.936071045	257855.26092215	375570.178266745
305	108.479752443546	108.477524776988	108.480179259892	661.083	660.524	661.101	3	3	502988.831059573	611169.784885712	530699.418136146	532731.173598116	544628.552076783	461551.856212888	3202.29678634643	7112.87577001954	0	6754.18989257814	5745.2853529358	0
306	108.487674633841	108.483180862152	108.496001244021	1304.45	1304.15	1304.73	4	4	269964.704842123	254061.09097771	260720.474002758	272461.100797798	254553.058212891	276187.376684283	293055.564715648	278566.205329044	258631.197402057	303900.862241499	267185.46205193	250656.313674459
307	108.514348218965	108.514348218965	108.514348218965	1304.57	1304.57	1304.57	1	1	269755.503591452	254061.090977714	260720.474002758	272279.083255686	254231.042958984	276187.376684283	293055.564715648	278350.338597197	258631.197402057	303900.862241499	267185.46205193	250973.801088867
308	108.555142178552	108.555142178552	108.555142178552	1303.61	1303.61	1303.61	1	1	269926.668251095	254355.514913737	260886.115981158	272279.083255686	254392.050585937	276362.845157399	293055.564715648	278526.956832347	258466.987117992	307396.11178589	267524.529897173	250656.313674459
309	108.940327887402	108.937725151986	108.941519643246	2441.25	2440.68	2441.96	3	3	116944.68875885	77097.5413294283	129938.416168213	97176.3113951875	125868.364916707	150546.654521482	135880.33598877	145614.724742836	159930.278703127	115654.207641027	136653.67043164	139696.871049802
310	108.965513972937	108.963383901894	108.966591681603	1303.88	1303.16	1304.14	6	6	230619.035081	127747.265645105	289565.207679038	200319.554720243	178265.709168198	344842.215478517	319806.569458295	258623.817155331	295495.025210776	346721.868688967	274891.344862468	153139.908666992
311	108.964928934009	108.960974629443	108.968219140756	2441.87	2441.42	2441.95	7	7	147020.066788788	110441.865392301	149710.498649597	140753.526901706	143983.886117707	170587.317352937	167770.753500691	182395.233126147	209121.092708242	129527.964732974	164715.340603028	180953.220246579
312	109.184318808316	109.167513898155	109.1869222526	660.349	659.982	660.563	6	6	1494372.03160822	1356572.12524326	2401596.15245233	1504384.28699719	1330215.10104515	2192522.5490996	5916.01985321048	13284.9480448609	11862.6001834717	10731.5648959198	12941.743402771	10364.7722349854
313	109.228227341437	109.228227341437	109.228227341437	1303.64	1303.64	1303.64	1	1	188517.646489548	168693.437898092	177494.698737649	194342.577122587	172413.51868681	173854.350607479	179283.660384019	202822.238625919	162197.946765855	187746.127277114	184601.223188189	185912.742209202
314	109.319807950454	109.317501678598	109.320329370242	1304.28	1303.81	1304.49	4	4	193964.017787001	108780.931145163	248534.355781859	159438.356714154	147629.114106445	294151.677026655	268201.125871124	212149.734528264	244117.252570657	289104.427890913	231483.087773437	122175.461063591
315	109.896745570334	109.896745570334	109.896745570334	660.563	660.563	660.563	1	1	288416.070081602	300839.557514649	313657.757678516	287776.382545313	276298.723200012	261377.461296873	19732.1727153625	14680.1684718018	3480.03888504027	2785.15867382813	3063.22184014893	6799.07442453007
316	110.020017319859	110.019554676107	110.020244486966	2449.47	2448.23	2450.35	6	6	2395936.82545455	2827752.93309372	2823895.03079187	3306890.9968857	2765965.90651808	3001561.17914403	3019380.42909091	2418206.62627133	3077468.94657609	2920328.73823883	2463229.42705076	3159002.68423505
317	110.071308183883	110.070861689994	110.071624109934	119.655	119.23	120.037	12	12	10036960.5933483	7561620.77416268	10477193.3606353	8995636.9568125	8698183.12232353	10845830.8267518	13304515.9582083	12568793.4799902	13412360.2485378	14043785.9378906	12831087.8018772	10124290.2026738
318	110.173065754121	110.171434708124	110.174438586931	1303.725	1303.16	1304.41	12	12	1602270.3514464	1519338.02550537	1499344.41651368	1663670.20233743	1523075.6133272	1479995.47375814	1576727.79223059	1664549.17236869	1390993.96326471	1515734.85473634	1550667.50459392	1446536.80795275
319	110.293208911753	110.292066437168	110.299324798651	660.89	660.505	661.101	5	5	196254.453666462	199324.828108112	204261.260905559	198806.18332847	212658.450139936	165029.627721823	7040.82987135314	3338.24551074219	10955.9425053405	9624.45022363284	3447.89777581788	10046.0027661439
320	111.014631070116	111.008426997338	111.017263404076	1303.725	1303.57	1304.41	6	6	1369118.14330942	1298724.89106445	1375595.52448587	1476463.74863553	1374331.39936524	1370475.75934915	1440339.24953183	1463493.20448675	1292961.10939941	1412444.15913718	1429857.30416686	1340279.41744846
321	111.031502710306	111.020632246807	111.039310773102	2445.16	2444.52	2445.61	11	11	1834067.64888973	1990416.11500313	1764965.20800728	2206595.87040441	2292591.51741212	1702137.21750489	2687227.41251609	2287603.29100525	1513764.73381577	1669235.66448812	2585995.52148441	2250604.40091798
322	111.051653366727	111.051653366727	111.051653366727	2443.82	2443.82	2443.82	1	1	1784407.28720389	1839153.14367443	1802840.47063191	2185706.92914237	2233557.59961169	1968044.13198529	2749404.0639724	2276565.50813881	1633224.99035929	1933558.61222773	2539862.09241726	2180009.39380055
323	111.266771810344	111.266771810344	111.266771810344	660.193	660.193	660.193	1	1	269373.379679832	401351.317027574	203684.412558393	304554.545413316	308861.276812928	132006.393582153	4337.814894104	22770.2875249023	12230.4822097886	20196.9301046933	19823.6333630515	35121.9685707094
324	111.324144719236	111.321526757913	111.324522076398	118.728	118.499	118.739	3	3	73891.3235223389	72617.2609832764	59881.6935993042	57529.6779731732	68763.5982106933	64236.7702282715	132540.401360007	125306.414358856	139447.672755572	157132.735048124	120440.343406219	114680.265655518
325	111.478976501283	111.478976501283	111.478976501283	1303.95	1303.95	1303.95	1	1	1342637.80078098	1290238.15324333	1375965.23827407	1353142.79155445	1250243.68752297	1501946.92690861	1538027.17193618	1392442.05508732	1321553.37815229	1479843.72853401	1387540.0595988	1209124.53812615
326	111.50523080641	111.498505764967	111.520704357067	1303.59	1303.16	1303.98	5	5	1341520.35492586	1290289.12662169	1375965.23827407	1353035.67132081	1249353.48236571	1501946.92690861	1538027.17193618	1392165.95220521	1320714.29664235	1483980.12256471	1385360.35124664	1208215.20602416
327	111.671246719604	111.669330824287	111.682995395045	660.524	659.982	661.083	5	5	352500.938207261	581914.578242676	269968.794621584	400681.021033778	459230.985135225	229597.832815372	17769.2914499081	48032.7566241456	20687.9457723998	15536.9005859375	30089.6442262574	71269.4982717718
328	111.717353488661	111.717306828169	111.717400149153	1303.69	1303.57	1303.81	2	2	326391.581723091	215252.040961626	413799.938415527	307532.675781967	281710.804239429	467524.284754136	460212.100591252	378038.659255638	403626.345456112	450024.317369027	385272.390279181	242995.990826056
329	112.018168855622	112.017554127151	112.018406987535	2445.68	2445	2446.53	12	12	418982.79433593	401479.758428951	369568.993057507	361936.80898349	333641.987888991	335227.981070422	403644.117522779	471495.421317542	342256.047260468	348526.955793326	362487.688183587	394557.402896796
330	112.19079063131	112.189545037151	112.192625892459	1303.88	1303.16	1304.5	10	10	202884.858426014	144090.1834965	260671.938291017	220344.286674805	186406.217915039	321659.267441407	253377.322775066	298783.232238051	258811.381555855	266181.196398924	237826.556344402	153723.265419408
331	112.394413233903	112.394413233903	112.394413233903	1303.81	1303.81	1303.81	1	1	104459.734213438	98292.8111862358	118125.446044922	101669.337370174	94616.1035386027	138826.126680262	132511.851307445	106359.531163193	123637.945485409	149628.238085938	114175.863214039	103716.928840763
332	112.404974832408	112.402586963953	112.407320643202	661.083	660.89	661.101	3	3	298544.529557245	259535.865713236	302069.14829027	268999.202612879	247550.702094184	318334.631809168	16269.2990305023	11010.4504993394	3386.62174069393	4442.65857795267	9332.18187454044	10940.2357865296
333	112.871975102361	112.869992569044	112.875927741156	660.563	660.524	661.409	3	3	170835.219369486	237719.908911765	212312.59423418	198164.26177137	203704.286641281	166918.443610351	9053.29611437987	11235.3344916992	4021.44889953612	9366.91218359377	11426.4595678711	12803.9531739808
334	113.025740637376	113.025740637376	113.025740637376	118.924	118.924	118.924	1	1	129738.241434613	109649.882735168	74403.7126793823	118908.073996674	109129.0954021	77848.5435336914	99423.7881089401	97609.1998603363	90402.9915050964	90627.3163075562	99996.0945097046	112198.92646788
335	113.096697827397	113.096697827397	113.096697827397	118.355	118.355	118.355	1	1	363948.959233854	683688.90103064	251411.184604427	353714.41390625	369694.96191237	269727.131318685	292978.17272819	322627.700489648	315690.25213418	328452.006065625	295963.345590625	496460.677737304
336	113.218174186413	113.212604699664	113.222578051649	1304.11	1303.64	1304.54	12	12	653985.422425675	589163.821264105	609344.677490237	669936.470810819	602684.05284668	616493.254057619	625634.152193471	700439.137521694	566176.507126738	645616.643090815	618105.508671063	594070.645184191
337	113.680401135119	113.680114309141	113.680587716664	660.7265	660.505	661.101	6	6	4672760.88337692	7047511.07352897	4365053.16894268	5204957.89216751	5599156.04270955	3592297.73632569	205121.226282898	287234.469653565	217909.483656615	196528.464492188	256611.255122243	345062.268160402
338	113.736758155008	113.722547020991	113.736932358694	118.3805	117.938	118.838	6	6	817260.108201689	1312671.42015028	540356.438504394	770625.17979113	805658.158608916	629173.816656307	833245.243710022	832481.721352295	800936.320272583	901386.818062866	755289.388796143	1105792.64808106
339	113.771116714174	113.770079337691	113.789573173054	118.739	118.499	119.116	3	3	801873.539856445	1294059.66616699	540356.438504394	756735.701385498	789708.123047607	618056.324408936	883407.126936466	865737.010478171	846173.995744026	967927.88921814	797372.0626875	1087531.26765472
340	113.794530723947	113.793135904336	113.795925543558	118.8775	118.728	119.027	2	2	803533.335436402	1294059.66616699	540356.438504394	756735.701385498	789708.123047607	606858.691550781	873575.154868469	851494.984275879	832649.490895019	979653.801649931	810256.731892578	1105792.64808106
341	113.828024526326	113.828024526326	113.828024526326	118.307	118.307	118.307	1	1	354627.237682585	483167.21836875	262680.105079407	335720.037509766	355759.77944126	297109.703633382	784883.402961263	742301.87624873	742385.563141406	879638.219455078	712404.14234043	740949.156490625
342	114.291404107012	114.288544783286	114.296390266696	1303.625	1303.16	1304.14	12	12	1102589.30277127	1098101.03844238	1015066.89055319	1098736.50662569	1077222.65257353	998427.499145508	1071975.07051844	1129376.37425129	956972.384223921	1016352.49007569	1063834.39243327	1033047.90754178
343	114.562650859954	114.562528116354	114.563367840045	119.655	119.23	120.037	12	12	12352861.7430965	9328918.9140903	13241843.2634175	11075798.3083613	10707033.9593369	12791243.7328049	14589722.8291379	13931271.2755472	15233979.1750577	15391003.5147092	14406309.5195638	11186541.5083545
344	114.855445615906	114.85515399884	114.855873248708	660.5435	660.193	661.083	6	6	8476768.93557529	7307356.04601449	10135882.5201603	8347246.2872083	8041653.76852044	10102181.1073722	75188.5934458922	84208.5788959351	63402.3878158567	61655.6722597658	68549.2939682904	81845.9966379094
345	115.521914955313	115.519356563208	115.523694248852	1303.965	1303.57	1304.5	12	12	513423.009353299	339220.306445312	615159.02848633	467661.54625624	428505.882260742	719418.700795901	706226.763713093	575965.398270664	627672.816429852	704938.701710422	591098.823352052	364345.488438857
346	115.800889200485	115.800889200485	115.800889200485	661.409	661.409	661.409	1	1	279323.805896363	259557.053228689	320190.641064941	278925.457939912	241943.05355513	310659.936001951	8047.22291409301	6196.27830889893	18172.8007385253	6752.09949121095	10323.0324420573	16871.4897555543
347	115.816013956413	115.81243317639	115.823089712493	661.2655	661.083	661.46	4	4	279485.143186008	259557.053228689	321502.950726822	278878.130017808	248219.255606757	312695.349251708	8047.22291409301	6197.15847595932	18172.8007385253	6752.09949121095	10324.9425390625	16871.4897555543
348	116.181566669148	116.181566669148	116.181566669148	659.982	659.982	659.982	1	1	267384.778656222	177410.336471565	319477.042128908	234023.660456744	194092.01305216	343401.868003561	10833.1815185547	15733.0259597599	2903.04937927245	2867.772194537	11196.7809372702	0
349	116.416036921747	116.414528752142	116.417545091353	1304.29	1304.08	1304.5	2	2	152448.080428253	132176.965156249	126736.689254558	159190.846786104	136390.568613281	139467.328225912	132242.536154786	147340.17594784	130917.040433996	139319.028736893	136742.953334961	151560.952205595
350	116.598235344675	116.593933390718	116.599369700439	660.524	660.505	660.563	3	3	875467.837640801	651258.760409813	1160328.05382526	825765.265759996	712781.958516907	1165801.47411327	21363.1657102661	17954.6684973755	11848.2854321289	20475.5025527344	9044.43149047853	32128.7243719484
351	116.659571413186	116.643618863199	116.660880460097	1303.81	1303.49	1304.15	9	9	289797.545170356	280646.6216524	265789.754947918	295122.311528322	279845.728286133	270991.721580405	283014.323101161	300380.733901635	261055.67065267	271544.609233112	179113.793523356	181551.885087891
352	116.669043314726	116.662648964092	116.675437665359	118.783	118.728	118.838	2	2	73519.5019962087	86378.2844337158	55591.9480421143	60207.4207176819	61285.7456584167	64900.5317447582	114517.296982956	109044.224419965	113906.824584473	131486.124584257	103525.8405	126969.273815647
353	116.84246991907	116.84246991907	116.84246991907	1303.61	1303.61	1303.61	1	1	1329718.0538942	1300984.23004232	1219025.64214729	1357812.51806353	1248611.59190602	1203990.34363511	1266317.66586167	1334059.82079791	1177130.70733628	1239337.01165772	1283237.18043715	1208608.18299402
354	117.091086003401	117.091031372868	117.09116515387	735.956	735.55	737.366	11	11	1867242.94478505	1217817.41962075	2207402.09310069	1829900.73480623	1684166.56969532	2306989.14537828	2136579.67066862	1905204.87542914	2183491.84485937	2178717.22567708	1976721.48842362	1541217.74550043
355	117.091116895657	117.091017301683	117.091134382779	677.727	676.71	678.788	5	5	1929822.39078125	1443428.64620195	2599146.44443359	1862761.58310196	2075662.32406251	2689401.7764643	2778105.8484375	2117727.37149669	2704300.37999851	2496007.9506252	2342509.45035351	1769003.64315568
356	117.305791693638	117.305502340928	117.306019110609	1303.98	1303.57	1304.5	11	11	1342193.19953125	1211672.68530675	1315248.13974284	1395024.86406616	1288115.06185547	1310625.99925782	1397282.96697483	1452707.50853541	1216419.03095256	1338686.89365233	1354390.18465414	1223661.65676297
357	117.550057445932	117.549503178363	117.55025024068	2444.42	2443.71	2445.16	4	4	1377692.75172851	2106838.03782015	4651443.83575783	2185788.89724092	2434358.18898211	1331281.56201904	1752641.91947998	1909921.22972167	1706311.33295898	1768002.96935874	1809092.88983837	1916795.25160262
358	117.985111054624	117.9821904079	117.98808899495	2450.275	2450.03	2450.9	8	8	2231283.30648951	1567974.88863279	2421556.21806847	1968926.50548107	2154162.92023104	2407971.05628905	2391974.39331418	2115926.70865236	2214241.5468133	2124485.95633058	2270016.49232088	2093001.26104274
359	118.222731983699	118.22221427115	118.223185951254	1303.81	1303.16	1304.41	12	12	1582879.89453993	1521396.55801758	1497923.09038412	1630204.78843398	1487312.29290556	1493545.63673015	1574326.54217386	1652793.91511636	1392066.79152073	1521242.24195557	1546456.25573365	1437027.706317
360	118.303689981362	118.292819736157	118.307540236231	118.739	117.997	119.116	7	7	178382.595195097	196138.060313232	122823.341782593	140847.419298431	138166.118251923	135646.699351135	201893.605184398	202176.430918471	187965.484735064	221597.323104751	182599.787464111	195041.485242489
361	118.337115780264	118.337115780264	118.337115780264	118.355	118.355	118.355	1	1	155148.674275	198920.534015747	119145.08593776	130512.266010742	132017.00829974	137752.806816406	199406.132834798	187397.833223242	184443.469018066	219126.700821094	178291.980619466	188039.841734277
362	119.085646652889	119.085633049407	119.085662602634	672.038	671.239	673.067	3	3	713031.669718519	563442.366640567	732995.492663084	720927.230756203	735569.790029568	834301.552575375	952772.095871309	759144.955006433	931362.615326988	903621.17320428	788517.836223577	635178.109525162
363	119.08143259637	119.08143259637	119.08143259637	963.312	963.312	963.312	1	1	681610.090511844	456383.267026887	850202.543134187	664168.169422117	642690.798174194	839813.28204102	769610.95301453	653346.235614432	787187.908052612	794825.947309573	710143.187157893	481214.240984069
364	119.289641858726	119.283600146821	119.294048461539	1303.98	1303.49	1304.73	11	11	187248.609564888	165854.380861672	170230.981975912	189346.005152181	180088.122143555	164151.254080745	162849.64489597	200071.35390625	161756.658718127	167640.873229981	172402.352162272	188109.101120877
365	119.341411202098	119.340948249398	119.357071612833	661.409	660.89	661.46	5	5	355563.578025363	622779.528677271	308813.199925093	366903.819262248	492942.150810663	284327.381489803	12111.898446404	58019.9367319048	27349.0965224322	17799.2861379826	33446.8715438233	79886.2262509195
366	120.067347834536	120.065990950688	120.069332789838	172.637	171.949	173.235	10	10	606372.124259325	380624.065002539	675149.75329834	659071.460442432	596885.363244141	826952.443063836	769430.567230921	687939.411187809	853842.775212543	783878.789450489	658220.679430803	498945.690481086
367	120.144095613793	120.143387322228	120.145095395467	661.092	660.505	661.46	6	6	621670.558815633	737897.415781367	626871.164806585	643831.335216683	669029.748884888	566593.273913602	140464.318624054	145248.997045899	139287.24548233	116186.866658203	153100.16012796	173544.221598268
368	120.175094324964	120.173875323295	120.176134803893	1304.5	1304.14	1304.73	9	9	252675.362095812	216134.53879286	246893.304698809	271078.305529921	225352.247504883	242295.77346134	248551.993310978	273547.599360759	236500.363160805	262653.939697263	258484.000117187	237369.796054688
369	120.776111670023	120.775394038706	120.776829301339	118.6135	118.499	118.728	2	2	265593.916694564	449056.519399536	164103.025502808	232324.984902344	248688.069387939	213045.144367025	297373.694651367	283112.716728195	275659.727788452	331103.262084185	261269.628038281	371680.6577875
370	120.799273653949	120.785191973075	120.80463049099	118.5525	117.938	119.116	10	10	268143.134590777	449091.843134996	169139.639705337	235071.294141228	251669.936453197	213372.029450339	299989.167856015	290199.696964255	273508.233902283	330626.76927594	264110.064946045	372292.389402574
371	120.915086018327	120.914521156952	120.915201641845	1303.88	1303.16	1304.14	6	6	853063.942686707	832941.986181063	786773.836152918	877235.949706886	835641.337379363	759713.690424808	823878.427861329	887694.258801126	745828.137981773	789321.691040043	842820.215209149	805196.094943415
372	121.122235533378	121.122001748201	121.123210111588	1303.625	1303.22	1304.41	6	6	2771613.44892362	2776446.48338704	2528041.11509076	2740194.93102021	2673303.82776883	2477945.35934628	2625940.69025563	2816403.28091902	2387253.90226792	2459416.64769245	2652276.86355813	2556204.34734158
373	121.185816511428	121.184855703167	121.186503163958	661.092	660.505	661.795	6	6	315336.855380387	525911.668398065	272313.269924978	342134.741824564	387011.292613512	226089.241229894	15429.2279333038	14578.6924141774	6376.65093200681	6966.8062607422	13481.5023984375	8510.54171264653
374	121.629466621445	121.628575236106	121.644224135555	1304.03	1303.81	1304.5	6	6	432074.008003223	373478.066306582	422925.312994793	453901.563189912	405799.403015854	403569.920901694	422401.14311388	461869.467674632	400780.728690865	445689.304284664	437999.570456544	433571.041566807
375	121.766639304142	121.766349613927	121.769748242089	1303.625	1303.49	1304.15	6	6	286903.292261285	281673.024246419	256542.632769416	321687.63065389	277717.668732766	243165.299065085	266407.238704619	301004.020947262	234349.038474839	251704.238195802	283118.706074793	280515.532019586
376	122.019689817054	122.012895222334	122.019951382197	660.7265	660.193	662.909	8	8	17843923.9297401	24643926.036783	17228820.6893254	19474172.0662771	20458040.825503	14320906.5647877	181819.723793793	115299.347077423	177117.804451599	167506.53741211	169538.448766114	147440.836902574
377	122.096580873876	122.096534065924	122.096654952919	605.581	604.443	606.36	11	11	1285384.78370117	752299.066555706	1583815.93995516	1157657.5540533	996837.351912433	1697103.1019161	1787419.2980966	1341453.48463477	1585575.20931445	1538020.3315415	1381282.86395253	936783.297443538
378	122.62258561547	122.62258561547	122.62258561547	1303.81	1303.81	1303.81	1	1	119490.948187867	106520.517553712	156950.198922119	115786.67632141	107264.015332031	189267.056171874	177480.948296814	151811.279652557	162599.54202091	188878.181243899	152758.223492431	101498.635162353
379	122.864347198874	122.864125175548	122.864528006961	660.5435	660.193	661.083	6	6	8824498.6941132	8227365.09782113	10197551.367012	8609217.26620164	8497835.12311534	10039452.6390697	238798.524940979	232791.248916748	204289.977073058	218464.563951172	233613.541210018	168396.620720033
380	122.931292992372	122.924580119713	122.934078069169	2440.935	2440.44	2441.28	12	12	657077.723369598	606117.626184085	671157.523540749	693808.127231904	639932.146694183	870223.154803528	696913.204571687	791375.301742736	742758.801213229	811077.325742764	789023.551351092	740767.415689352
381	123.235807319753	123.233979468185	123.241658868889	1303.725	1303.16	1304.41	12	12	663441.295334202	638586.166363164	583810.053351907	691757.679975994	649478.681927847	558544.509475914	588129.182799576	674173.283837883	543920.780129396	572047.886614489	633194.065262046	627136.217190213
382	123.544615986124	123.542397491432	123.546152048999	141.812	141.569	142.266	5	5	51676.9650112305	38893.423298584	53985.6551795197	32706.2158759155	28340.806696701	36406.7561279297	139717.75997876	123608.217695155	135243.315023323	151430.201800537	166491.520779886	93988.9369452667
383	123.708037881131	123.708037881131	123.708037881131	660.505	660.505	660.505	1	1	148732.593987	195358.592378074	147172.831996452	144070.795977173	149659.658785828	129620.375698241	3817.17375558471	10337.7721644287	6888.80670318601	3480.90463769532	3674.74185507814	18230.9856871949
384	123.904137934292	123.898095434163	123.909694991276	1303.95	1303.57	1304.41	11	11	181006.315261502	181446.319050293	158311.101690028	196759.201791705	183254.319554227	150769.970987764	168803.957355551	194271.405147059	135091.699072265	147002.716986085	175035.855913493	186846.362800022
385	123.916490349212	123.916490349212	123.916490349212	660.524	660.524	660.524	1	1	303419.509148697	294308.741760865	315628.96425791	309215.852864201	286406.123116516	264582.309502928	3817.17375558471	16506.2929219971	2909.42246810912	0	3675.10307684327	8509.23155566411
386	123.936306325	123.921456007826	123.939412877288	660.7265	660.193	661.083	4	4	319830.642500806	303005.669338925	316922.577768872	307156.534257123	298105.30726057	284402.712954503	15747.7375197143	34325.4388823243	26798.8991566466	25918.5741038603	27632.9210358456	28137.5110217287
387	124.400450281238	124.400450281238	124.400450281238	1304.73	1304.73	1304.73	1	1	163549.998423713	149032.534468062	131641.784763327	151726.442888901	137927.284058191	138515.472284869	131004.459991671	146981.243886108	144216.875196939	142880.529116786	136572.168848805	156845.218589154
388	124.458974496138	124.458974496138	124.458974496138	660.505	660.505	660.505	1	1	217947.433940487	351643.816570313	219066.45937256	252345.445619773	267644.388625	185186.538400085	26279.9418752872	20687.4802745577	16499.5011718175	23490.8699936811	14960.0964561768	23741.1865975414
389	124.796504781592	124.791865588494	124.799095941271	660.9955	660.524	661.46	4	4	256763.311465836	206297.875974427	338121.457332837	249772.801706974	192899.022894837	327934.453236643	10038.9738378754	19659.7920915958	4226.67033355711	13753.2875869141	11996.719453949	3202.11588482668
390	125.006255004303	125.006255004303	125.006255004303	661.083	661.083	661.083	1	1	162974.76994896	344476.77125351	119299.762900391	216730.716880417	261019.063610294	116192.123135497	12005.6645833334	27920.4902019043	14659.2695915222	15595.0793485413	24960.4697101136	49217.2785253907
391	125.169064002448	125.167212898873	125.172064915769	1303.81	1303.49	1304.15	12	12	648964.377317765	606197.495688069	608923.888925784	666227.025130345	611225.625131836	581919.24629232	611875.238871497	662660.351223409	562202.798500436	626255.71695557	629460.81446452	626512.077546387
392	125.296664176231	125.296664176231	125.296664176231	660.505	660.505	660.505	1	1	208140.739787384	136623.446274385	287631.769304689	181579.242090301	132899.95182666	285836.051844011	0	7085.86156947327	10387.2750193481	6569.96817573549	4050.19334830729	3086.43287640381
393	125.535754193383	125.535733626326	125.535792136663	2450.275	2449.11	2451.18	12	12	14038105.7310982	23568071.5597243	20418045.6117527	10807962.0417392	19311103.4548272	6835620.92522783	12647680.5895983	10549830.7579848	21196548.7170292	8598371.23202365	13838124.8957598	16254218.9574075
394	125.721801268097	125.72136519883	125.722237337363	660.5415	660.193	660.89	2	2	112122.946770178	109115.524570313	130402.555124972	108401.015832519	104751.247614624	163698.048983459	13713.3130109711	10188.8972382238	7010.56698593137	6269.81247265626	9463.40962866213	15146.4357215882
395	126.224061426028	126.215719819342	126.23554602366	1303.81	1303.16	1304.15	10	10	380275.778938803	278604.613391721	493014.469547047	366764.867702492	330876.293217774	563451.221363741	540447.126478057	462697.177813038	488949.835698515	538257.672985843	476610.775100099	300815.777925108
396	126.252280986876	126.252280986876	126.252280986876	1303.64	1303.64	1303.64	1	1	379767.388860012	278593.607007122	493014.469547047	366764.867702492	327973.768784466	556389.145924288	540447.126478057	462631.98624167	488243.285694509	537744.23164436	476560.441297678	301243.42474745
397	126.283246209914	126.283246209914	126.283246209914	1303.61	1303.61	1303.61	1	1	379767.388860012	281308.840841471	493014.469547047	366764.867702492	327973.768784466	556389.145924288	540447.126478057	462631.98624167	488243.285694509	538257.672985843	476560.441297678	301042.179183995
398	126.43151744752	126.431301858493	126.431733036547	118.7335	118.728	118.739	2	2	148676.493088226	175717.27173584	100099.679207397	120380.045184642	114806.392695129	117321.24243335	164052.514436322	156003.051270996	161485.125783203	188995.456268813	147789.117292969	169773.687744141
399	126.453759752425	126.445533165308	126.459366312	118.499	117.938	119.116	7	7	148798.363823027	175731.094028033	100099.679207397	120258.808020905	114806.392695129	117366.801250057	163838.771466751	156160.77589568	161637.504694853	188723.471706848	147926.37665625	169671.823531494
400	126.535102937682	126.535102937682	126.535102937682	2446.5	2446.5	2446.5	1	1	129836.181357807	295821.898415524	117289.874834883	183085.911889327	189893.579046952	93893.6729594969	96879.2545805908	156569.986262594	130349.754060445	90983.769104645	137430.939113127	219704.870814918
401	126.764140411024	126.762616513519	126.764906017926	660.5435	660.193	661.083	6	6	664820.659274374	982233.725256896	614951.925195314	741768.315800552	818735.068793657	543857.438048712	9473.91352583312	22327.4943129883	15097.3118640136	8945.67162011721	14450.6096610754	55146.4585427859
402	126.987725789495	126.986786566591	126.987876393058	2450.09	2448.87	2451.28	9	9	295127.648462611	272313.604687007	298922.283469586	294551.400293994	304352.79677783	323251.365154853	347926.39886068	285726.206312316	252078.087636476	288691.313609214	299420.347088559	298578.815463868
403	127.365529716938	127.35836872683	127.371069334216	1303.895	1303.61	1304.41	4	4	258880.088541191	214184.108717256	303996.504121703	258246.698007813	241159.680014649	326316.124830779	327825.832608947	297517.609766774	305442.290329877	325799.218321175	294882.095117186	231628.262964154
404	127.404492034219	127.384353502174	127.408452575853	1304.11	1303.81	1304.73	8	8	261503.837209745	211088.401307157	307609.601725262	258074.176392463	241007.143847656	326683.349819337	332304.698834772	301522.652841391	308616.601207276	330337.480090329	295346.058854167	231628.262964154
405	127.831027457608	127.824828334685	127.832725863054	118.406	118.355	118.838	3	3	138062.089015274	311755.449094669	59603.1457412761	128825.478341492	170694.436675336	59271.5729572449	65247.4352442169	79020.3882919616	56366.8722216797	51761.1602032471	75613.7300295258	218154.135766458
406	127.830881731054	127.826154658229	127.836737539598	661.4195	661.083	661.795	6	6	372324.583631062	684477.174138329	402209.855087203	446844.061311926	565298.025748359	296945.978267951	8787.79295915221	40235.0598554687	26309.5851281737	23204.3250576172	21468.1829916687	50874.5086248782
407	128.732828718235	128.728889589504	128.736094873809	660.5435	660.193	661.083	6	6	914035.995392307	1129185.41162669	944968.833559343	961117.994587741	973348.85978102	806149.241280904	9529.98925364586	12038.3032659912	10256.1569370117	19877.9295004883	9092.32187530519	7329.43738606773
408	128.828670010225	128.826829843796	128.828848142625	1303.81	1303.49	1304.15	12	12	528632.341933026	516088.923636067	490049.663632814	559461.618582086	528494.963041993	469634.503323569	487942.614762914	560861.17242431	478632.986267634	499816.425878909	525580.01076172	521282.667574057
409	129.026874299577	129.022120904118	129.029505547515	118.4525	117.801	119.116	12	12	646760.002047191	1330676.2792608	342932.359473891	624350.89096009	725769.603137968	324676.865013859	344066.796619514	439054.7953533	332241.426389993	305005.935462718	397153.128546875	970444.824485295
410	129.126897251757	129.126080251103	129.127624888924	1189.11	1188.46	1189.48	12	12	2856248.87443013	2188713.68231445	3056685.36539713	2711277.06556068	2620588.12120862	3066993.52634118	3075448.40503679	2730191.52590535	2883197.98833638	3022939.42792967	2817817.07090531	2504304.44870748
411	129.499903088374	129.499903088374	129.499903088374	1303.59	1303.59	1303.59	1	1	80285.9758605965	21901.761572418	96595.8768741383	52226.8139267864	55183.828067555	122585.308981503	116182.121563649	82712.7477182904	95246.6745479091	119252.393371583	83765.7745122931	40294.767039005
412	129.762544794242	129.756153897699	129.768935690785	660.9955	660.89	661.101	2	2	192317.18924216	239692.349684226	200418.79071381	215377.225077666	206265.618752872	170791.658299374	3772.27060693359	9856.51100166589	3611.67193099974	0	17544.4596290211	10131.9625304458
413	129.876274934005	129.873585379906	129.877994416395	660.823	660.505	661.43	4	4	217374.329053109	263431.47646674	188653.706979557	237523.729164982	262011.99559329	161238.502899413	4298.42305206298	6752.50462414551	10849.854667511	4304.22947851563	12301.6705243836	10129.6408892212
414	130.158883293986	130.158359535643	130.159328496223	702.259	701.93	702.601	12	12	6212021.05885503	5987915.82828604	6145467.99982654	6382343.22197047	6393634.56506729	6545088.15476173	6520313.00382381	6494007.09259656	6381177.3865612	6419342.69611719	6621819.45468748	6568593.05402723
415	130.802457859311	130.802203858241	130.802655621109	661.4195	661.083	661.795	6	6	2041020.52149609	2390862.32061134	2256111.1398954	2229690.51061192	2419003.26630331	1895144.00569519	14752.7580848695	67577.6220666502	23311.358203125	29716.8896574098	43557.3926051817	79095.3224677127
416	131.106873931769	131.106827956679	131.106895827402	741.552	741.149	742.211	12	12	3893669.89482384	3261155.35929434	4370490.76646576	3881405.0944662	3538977.81543712	4771454.93575449	4280686.99391854	3829772.29628796	4148244.30471653	4283958.33305023	3762676.60289062	2978895.05364764
417	131.151600777037	131.151475067054	131.152552013639	1303.725	1303.16	1304.41	12	12	790596.341085071	740605.927925618	723261.103443819	806234.508270671	766044.787522976	709679.707197268	746861.829507124	814702.475979266	674098.033372013	707384.688793949	777262.161950685	726706.524038087
418	131.162488486381	131.162441082832	131.163458268515	702.055	701.665	702.375	7	7	192441.359188535	171760.724495408	189628.163717119	217561.864424129	200924.440346536	286086.777117432	234353.891309408	181631.098841911	284793.743902995	220908.021807617	208884.059132352	176800.686179877
419	131.738397360715	131.73821428346	131.740345549205	661.255	660.89	661.46	6	6	1852191.46005534	1354615.54885582	2079968.04764957	1656054.66466969	1734460.96205308	2223776.26723259	8209.82262194823	21359.2902868652	11711.748923645	10813.50815625	16087.1821932679	10081.7815451661
420	131.87482339383	131.873156790282	131.879715627591	1303.61	1303.16	1304.14	9	9	236292.565847781	236839.174852702	218491.609583334	232786.298189912	226483.665039062	210155.17010139	209253.699015572	241475.658994143	209767.0753912	210384.549076574	234000.047709555	225237.573640815
421	131.999052868048	131.998991279096	132.000726364741	2441.01	2440.94	2441.03	3	3	148245.888569012	141327.11373275	89554.424390626	139765.212221681	216777.261517697	94109.8624321285	238860.338639832	160194.062697751	203046.712537689	94978.5674169904	125773.920904785	165477.821400388
422	132.077022722938	132.076939670074	132.077105923824	148.558	148.287	149.068	12	12	128681596.886771	127396104.944824	136384185.833002	126022411.674636	124414687.107444	134121972.538313	149279321.409431	145468512.72433	145158245.158668	148584075.741277	144426991.057861	136074365.43792
423	132.634786971805	132.634786971805	132.634786971805	660.89	660.89	660.89	1	1	117299.541090447	122600.267545352	138650.827447998	123326.761492503	110061.49755193	151029.091992589	9143.63100693648	17667.8826911478	3492.81492994601	5938.35771403955	3469.43146831918	9644.14676642927
424	132.736436024583	132.736436024583	132.736436024583	660.563	660.563	660.563	1	1	117898.634166418	114628.317874146	124270.081962825	121962.655981836	116434.883328064	124053.028380859	6443.59750616454	7004.41197180177	3493.72342742919	12174.2345273438	10982.9599497071	10028.3385882569
425	132.891987503573	132.891987503573	132.891987503573	660.524	660.524	660.524	1	1	148288.853599323	285962.414848023	169622.891150065	176561.233457204	180184.103858032	167596.063044921	3494.14266682434	7004.41197180177	2969.92591949462	9574.55955371096	10982.9599497071	7949.95988378911
426	132.921938982542	132.918270659687	132.928422926066	661.101	661.083	661.409	3	3	146293.894329011	286342.588811467	182370.2298123	172085.593000901	183504.25705687	169375.3802583	14087.8316776428	6780.18551538087	2969.92591949462	9856.69120734721	7154.09487982179	13963.8436910706
427	133.065938370176	133.065938370176	133.065938370176	895.747	895.747	895.747	1	1	705617.516716918	665498.067683716	840173.559834717	763638.898397826	830430.119739889	819911.307065922	916704.875235294	822626.064923585	896327.281692264	817213.086332459	822087.147745121	685989.232036862
428	133.080550020102	133.080462573907	133.080713253277	148.473	148.016	149.028	12	12	5074023.01572266	4897398.92930338	5463052.36979584	5117730.77648781	4913436.08085059	5479132.39397775	6036984.80037534	5884575.90060954	5838359.08093566	6141882.86430359	5817335.01888086	5410254.1012469
429	133.268055950383	133.265731568209	133.273522582954	1303.81	1303.49	1304.15	12	12	373045.246597223	345208.996090494	359521.933535158	396679.657103136	360793.689343979	352630.990436199	375041.719464655	395791.430626081	334310.44239814	375753.859521486	383959.062613526	361168.355514866
430	133.455122990644	133.450380892932	133.459865088357	660.7265	660.563	660.89	2	2	155144.82124302	137604.33629303	172130.672705079	158127.862917984	124227.421443015	188585.143449161	0	0	10341.4194950884	5910.26945007325	21043.3563657532	6595.18060661767
431	133.884943548954	133.884943548954	133.884943548954	660.193	660.193	660.193	1	1	206598.299359605	181349.085599638	316418.017144518	220610.956382554	176365.034131836	298924.453144103	6898.33313255313	14179.6653889591	0	7101.48277997186	7639.74795746212	8279.45542254639
432	134.059135448668	134.057335735501	134.061055478625	743.494	743.085	743.922	6	6	55633.3525021253	43616.0906516255	73255.7710204932	66644.8721279301	32413.0619915467	54455.510072237	272824.219218462	239083.826036956	228306.451696398	257225.255527018	226630.030784722	186202.631848145
433	134.080897139379	134.077972490669	134.082844967099	148.298	147.819	148.959	7	7	151023.876443691	156252.5204616	175247.28039624	160846.869038932	151265.681454232	144896.487818481	173110.2550215	151312.991479166	191945.477727081	215550.865436554	220065.350426697	137461.904053906
434	134.118678967926	134.110209723907	134.129556803454	660.505	660.175	661.43	3	3	202934.986459412	416252.378919521	142306.834972721	242117.649241498	319968.820240119	116339.682291259	26490.298053955	36435.6208322144	37913.3000013732	21482.5035234376	28396.2046197918	28812.2309648439
435	134.407995467546	134.405689536048	134.410301399044	660.2725	659.982	660.563	2	2	229830.93566425	164619.283052706	307332.3504722	186741.166306641	171833.587502289	319223.333834989	10545.1954314422	5530.3579942627	13119.5577549743	13503.9596277574	15791.2652931985	0
436	134.420396975959	134.417927917384	134.422864853166	1303.81	1303.22	1304.15	11	11	311504.991134983	191323.181338499	396912.394258387	284125.524648438	271905.879526654	466369.302376304	452181.310068934	368176.976062008	409090.142689753	464637.398746554	385174.475097657	230158.379060601
437	134.540891591882	134.540891591882	134.540891591882	2452.2	2452.2	2452.2	1	1	660299.601618302	882159.833964842	500623.133700472	752522.365602677	905781.673525054	415102.122296145	517865.13970424	572581.683482151	474122.50011719	449766.238246371	547770.859810964	786301.45891217
438	134.909169356919	134.909169356919	134.909169356919	1304.54	1304.54	1304.54	1	1	226976.051429228	209770.493006185	218493.6757037	238642.219423253	220137.493649758	192550.488793658	229042.134988224	243819.641283318	210894.98129452	219131.965686033	234831.959669118	218693.489169921
439	135.101833064642	135.101807079547	135.101860304478	677.151	676.71	677.786	12	12	85968839.1940906	75613337.3368408	91763472.5588522	86356285.7091847	82577349.2969776	94077732.0265909	95749176.064087	87120805.3319511	92068973.590801	95037093.6583537	90690372.119565	79290606.5883521
440	135.561922776148	135.560012035259	135.564835663284	1303.58	1303.06	1303.95	10	10	260705.712384983	181958.398390394	303204.560313505	240780.954006212	241017.714697266	322495.392700195	313170.677212776	279252.078110064	279752.762459789	322674.867712404	292557.315603842	205749.016340061
441	135.737390437943	135.736818030596	135.737962845291	660.823	660.563	661.083	2	2	128531.212705445	146509.776960983	181281.34321167	141511.298924469	143949.909035156	176988.11800537	6653.09511979168	6637.02631347657	6749.98940478516	0	4969.87675065106	9125.82604557294
442	136.22903962481	136.227890242304	136.229413255658	1303.81	1303.49	1304.15	12	12	344250.014820693	292967.535087076	339280.116904298	339590.99776313	331381.846757813	343624.799000652	351636.099335261	365844.680898705	323796.326439481	349620.511785891	349794.189115398	310283.690189345
443	136.366682277516	136.366682277516	136.366682277516	118.838	118.838	118.838	1	1	82199.8263855286	128487.31239679	62724.0543088836	77684.790197937	93089.1386494446	50819.8552732422	91362.7133604736	95714.2918505249	74416.438587944	90019.5100634766	89565.6036658631	136021.825342285
444	136.407433636288	136.407433636288	136.407433636288	119.278	119.278	119.278	1	1	71937.8491121979	129119.725199104	48136.1713660156	70095.1374241333	94085.2151167602	36828.6628697205	62333.7505578232	75733.9881197815	53805.8456665497	57077.1688222046	68356.5517907715	129786.931706085
445	136.476783711296	136.475365951311	136.478201471282	660.9965	660.563	661.43	2	2	159401.437824679	115453.632114258	200800.156024349	159399.272523323	165007.000052979	173541.259091552	6069.61608375549	8449.72091589356	2974.25939208983	6733.0035029297	7307.21523779298	7067.92735958866
446	136.514486451041	136.507968871715	136.521004030368	660.9955	660.89	661.101	2	2	199383.61751762	295072.888392469	227119.325519819	228822.283591969	239207.281867133	192774.663468058	3845.49326746324	8941.53357703354	2974.04846001838	9782.55285736765	16678.6243917101	10819.4463279351
447	136.532826053575	136.532826053575	136.532826053575	661.083	661.083	661.083	1	1	192782.655031983	291527.488127747	225695.894770509	225213.05645842	239003.305025276	190975.476892333	0	8940.26363317872	2974.25939208983	9780.0031928406	13508.4255699463	10818.8005065104
448	136.614303973799	136.614303973799	136.614303973799	660.505	660.505	660.505	1	1	192782.655031983	294882.517437386	226192.270621549	225213.05645842	238903.326749573	190975.476892333	0	8940.26363317872	2974.25939208983	6733.0035029297	13507.0978419271	10815.4099440308
449	137.257362991257	137.255530730635	137.264301468188	660.5145	660.175	660.89	6	6	405654.421199235	580126.80332557	354235.275130516	446779.123978171	494229.562469439	315224.893786247	5032.47809985351	17333.0932043457	10796.4931762695	10002.0945302735	22834.9701707261	18555.2313689576
450	137.532172919248	137.529018170321	137.536187045994	709.525	708.825	710.376	9	9	107249.474401081	114128.07467749	133511.633879611	129486.806705883	91476.5205069584	148520.597661449	157845.759108398	184383.625940833	152351.680503706	198708.457155761	153342.703751638	126158.484678168
451	138.065335507936	138.062683776096	138.067032793403	119.655	119.23	120.037	12	12	648199.53505382	555311.693630514	843141.369886833	584725.252398323	441796.707155575	896897.057801773	946522.532296531	747568.487856718	817512.035356503	941306.844298713	797604.520175565	620894.992852295
452	138.264010051181	138.261072973635	138.265993658764	660.5435	660.193	661.083	6	6	956082.67361982	1045096.05704579	984808.051782718	975862.496550662	981934.40300919	871971.868049975	3235.5685967102	11820.4220816651	9914.23374038693	5392.87419531251	10600.0912297794	7611.91280667118
453	138.90447238412	138.900784106399	138.910105579365	1303.81	1303.59	1304.08	7	7	130161.611228747	207188.652316487	130602.738001206	152223.240117762	141638.655715762	145693.237286736	148951.18704929	128808.737428113	116432.666715224	146211.694067384	131625.058920899	172373.932186212
454	139.111932689607	139.111875246451	139.111997042844	1013.665	1013.16	1014.49	12	12	4963488.57046873	4431862.85983455	5424286.94493923	5090901.02371322	4703679.41835936	5450109.89249542	5339480.70284925	5171672.44171877	5420457.95095585	5598392.2581434	5259117.86933821	4714541.40772058
455	139.235075815386	139.226719040186	139.243432590585	661.2805	661.101	661.46	2	2	182748.681884293	109119.228711168	257632.125926012	134645.524956687	115750.487851318	308101.443904295	15915.7638499145	8240.19882720588	9931.03750823971	9993.2603261719	0	0
456	139.258991615248	139.255929966753	139.266774732521	118.739	118.499	119.116	5	5	54927.8179270935	52703.9727363281	47219.8600089111	57600.076462738	48832.9352197265	60955.8198244629	125210.62710725	117556.970119342	129893.486769158	134909.485048972	114716.124049805	94512.1701673737
457	139.356618809565	139.356618809565	139.356618809565	661.43	661.43	661.43	1	1	178212.3589781	137551.232834931	190794.509766276	164844.797879711	166440.577602554	192879.132388427	13077.3567167358	2642.37885119629	6931.53977310178	9993.2603261719	8311.50686782838	15512.6093796388
458	139.518685076118	139.517834056637	139.520279618515	141.5175	140.961	142.53	6	6	86759.9048552247	87501.8242212525	100986.301628723	75771.2340364488	84563.1998794233	109846.560681152	374011.411670424	308881.796654987	319315.651098805	331852.891321762	258291.857211073	245029.89328125
459	139.69114798919	139.690602563435	139.692110627819	1303.88	1303.57	1304.41	12	12	649261.782860244	952481.237970783	451731.152197267	740004.262244738	726140.27693589	377149.547031251	427229.446680096	606194.824853509	399450.378044977	390379.571093752	525710.893976238	795465.020743409
460	139.890183915601	139.890183915601	139.890183915601	660.89	660.89	660.89	1	1	465494.176535158	495096.356581573	457399.228305667	472750.808043429	478729.18628125	417746.965241612	3775.56465418199	12822.455237793	4217.48442871092	5790.5561717314	3222.81306525735	5516.353482307
461	139.92521231058	139.923811060687	139.926613560474	660.794	660.505	661.083	2	2	465225.462542238	495317.635760225	454192.718251565	472831.037760316	478729.18628125	415124.569798338	3775.04390716554	12820.6340962525	4215.78952539062	2993.42987068177	3222.53358947754	5518.05336999512
462	140.081982520135	140.081935938197	140.082007615727	1972.485	1971.31	1972.99	12	12	3291074.4329297	3526180.84467106	3150290.06590278	2370151.04081875	2242817.91074574	2070971.36786399	2625869.14346754	3143136.19810749	2787692.68815203	2841723.43138802	3964687.36058593	2681473.22847005
463	140.315666493381	140.314605118033	140.318597317762	1304.15	1303.81	1304.5	7	7	235207.823046876	141846.284246036	314169.450851238	214064.812513292	191765.369707031	339373.538820083	310174.264470646	273642.200996905	290869.732446833	339207.153784177	286549.041640626	179857.400026999
464	140.433967963417	140.433599862581	140.435632406004	1304.08	1303.98	1305.06	3	3	170762.442829736	129244.421489257	170114.55870347	167134.357180032	146886.628710937	168346.112766757	175872.238133546	180091.10229205	159650.274902344	174757.802202149	172218.633513327	150717.753688246
465	140.56959419784	140.569304584769	140.57063508153	660.5145	660.175	660.89	6	6	1622603.14698696	1624926.00957534	1648509.09556371	1628971.32325012	1616718.19731606	1413189.43036179	24171.1058212281	25916.0557351074	12976.1101196289	17819.2011805878	8859.84004797365	19801.815263855
466	141.612753251035	141.611953959782	141.613075622234	660.5145	659.982	661.083	6	6	1101732.2051123	802188.039107768	1443735.42364758	1052892.83409009	950439.908953354	1425086.53662606	7403.17927253722	7452.82621337891	5764.59155426023	10275.7669655609	9435.58730282594	0
467	141.631943389353	141.631854428893	141.632779209859	1304.08	1303.64	1304.88	5	5	191328.981909757	151327.524092371	174423.915139591	192207.320221449	170932.865906479	171139.745605469	176464.090511747	188165.608331801	163463.928140192	186557.429003905	192581.888308235	169024.938154297
468	142.122669562153	142.121759927251	142.122758832189	839.498	839.049	840.461	11	11	429631.66705081	364110.769676514	482141.282918256	403075.017250653	336613.33615763	441613.353925397	443166.102657429	450903.212586045	428483.162573528	447335.260821777	406878.673324653	312676.138756261
469	142.315379319864	142.31463380864	142.316149442738	1303.6	1303.16	1303.98	12	12	767352.637400175	559252.267174072	878363.295323989	737496.773620606	657808.645145908	952701.477894503	958302.353378907	846156.060717764	868996.721209215	968736.952276617	872627.267889813	616074.09875407
470	142.546349084722	142.544374119531	142.547914776534	742.732	742.395	743.085	4	4	78488.1695324707	48624.9886281126	86050.7078863768	56350.1623976135	66814.9319222259	84399.2175527958	151401.756218406	103095.980746613	144099.973901022	180432.934265482	154342.431152343	90618.2942031254
471	142.574666360386	142.57162826075	142.591261850109	660.89	660.505	661.46	3	3	146395.522956517	151653.270851074	141280.088959472	153828.408023071	132546.467928309	168207.29716636	50942.0189118509	41444.7330161707	30229.2639112476	40222.9286387869	30255.8519670842	25230.6282306843
472	142.597770789441	142.597770789441	142.597770789441	661.43	661.43	661.43	1	1	146395.522956517	151537.165246237	141280.088959472	153924.765862549	132546.467928309	167276.691450195	50942.0189118509	41444.7330161707	30229.2639112476	40222.9286387869	30255.8519670842	25230.6282306843
473	142.948384642089	142.948313936927	142.948451298046	2444.585	2444.05	2444.77	12	12	11848840.6014932	10462236.7515674	11654563.7294546	11608336.0845432	11198454.1788771	12034604.6343158	11647368.7707995	12163887.6367627	12362735.5954935	11637300.3535201	12465171.2349314	10773503.0332994
474	143.187784614763	143.187784614763	143.187784614763	661.083	661.083	661.083	1	1	99406.2285919498	104706.539916229	135657.760014649	104219.535925873	117394.381829044	110194.129486327	0	6528.69081286622	4160.1090875244	7457.14227439882	2843.69043081666	4687.58532031251
475	143.781760944126	143.777653375798	143.785868512455	660.9955	660.89	661.101	2	2	184598.534382957	228462.26517716	181024.965966683	181175.97535386	173472.909127527	148326.795194795	0	3054.64756008731	4010.51885284422	9918.05464441637	5918.29754227941	22458.5799612248
476	143.876230835622	143.875965563918	143.877836125458	1304.14	1303.81	1304.5	3	3	143896.541104092	98929.1277010566	176925.546322093	145574.352576689	133603.427430724	197296.468198394	185111.16336914	160791.081097197	184628.590077447	194892.920617674	174253.245844726	118749.598426011
477	143.948042145061	143.948042145061	143.948042145061	1303.98	1303.98	1303.98	1	1	282089.223353274	263922.064621584	267690.023239745	292524.134861754	269135.150111387	244547.378969439	247225.122162322	291475.439157103	248816.421778567	249268.205600589	280356.19309204	269547.671763609
478	143.990013755526	143.988233591344	143.990726770829	1304.49	1303.61	1304.88	7	7	282363.978721789	269636.100369295	267764.449508272	292939.994088271	269678.857485352	233891.511992188	247470.941199592	292328.281990561	244310.627068015	251101.350476072	280601.006787684	270092.212514649
479	143.989604196173	143.984223721034	143.991724158048	2444.46	2444.23	2445	3	3	187168.701722411	171354.853883056	271741.881557325	253092.187734376	211715.725809325	200385.834900623	213748.212412109	211292.756384276	200504.411726073	257589.639934221	237760.635048518	171758.18088684
480	144.033339830721	144.026261267875	144.04468491873	2443.58	2442.89	2443.84	3	3	271032.152509912	195529.703462218	343973.715605759	306464.239856678	336472.335604243	251077.693073298	348732.956601561	276338.698223879	272806.860574949	324332.214674003	337637.15737196	202108.340478514
481	144.072371332662	144.072371332662	144.072371332662	1304.08	1304.08	1304.08	1	1	248100.321051819	287380.600085017	313673.677281997	243117.201616354	238297.699798942	357307.821224724	334792.385671524	289977.50017693	330286.585337919	367494.368277804	305163.696484375	281327.045327148
482	144.135411539025	144.133161762587	144.138422313578	906.162	905.469	906.742	12	12	554536.868445601	307547.375734376	535610.913901017	557921.274179198	399384.096381346	557499.15301584	579494.532090102	605021.759068606	588027.357003175	605751.041258115	519638.373162988	342756.972223205
483	144.174524258326	144.16373580706	144.177340842896	722.849	722.453	723.404	12	12	267488.898771159	187058.115862016	357376.787580079	249617.087999267	228768.470258789	298094.37130835	350953.23389591	277825.292583008	334964.923997884	314394.829915411	315254.336845866	231626.571022663
484	144.275085552531	144.268855391596	144.281315713465	660.34	660.175	660.505	2	2	181781.445980439	379719.92309869	115096.974004688	230561.406732468	258142.130616728	89047.1525114742	9925.75924873357	13034.7434674072	12236.7039827881	7658.7523487549	8340.55963934328	9396.03953051758
485	144.300147303301	144.300147303301	144.300147303301	660.524	660.524	660.524	1	1	187407.295928548	379550.286270451	157177.317055665	237570.639863688	256424.724036075	136577.351498779	13423.8685136144	19715.3573487477	15328.4151903578	14534.5474235984	11010.4025744485	12685.5734397978
486	144.323222228529	144.323222228529	144.323222228529	660.563	660.563	660.563	1	1	187310.513129193	379403.368660279	156075.455451563	237570.639863689	256265.357573852	135590.158349479	13422.017018509	19714.1909252014	12236.7039827881	14533.9169818726	11009.4477747803	12689.4825529785
487	144.708592894978	144.706944308659	144.712058611085	1303.6	1303.16	1303.98	12	12	760289.983129342	572741.556086425	876807.826301126	725583.95760225	675271.404090072	937176.011524874	930061.499731303	850861.112438956	859834.818755171	926550.570996099	862021.709571128	600758.559350044
488	144.982867459302	144.982475750713	144.98378056189	2446.23	2445.32	2446.83	12	12	11153334.3174734	12177352.1580746	12942369.0458389	11200601.2432168	12334807.1186132	12766414.543853	13931005.97559	12521251.0146794	11276843.671283	12672295.358865	13717876.1753904	12868731.851318
489	144.982360899557	144.982321577181	144.982384718273	1993.72	1993.02	1994.22	8	8	24302811.9676389	19921945.6944223	27260867.8609511	25263027.5570079	23882280.9837025	29064228.4683353	23996741.1609374	26540357.77714	15711762.4772835	28968112.8803186	27143869.2828261	23151600.0211263
490	145.119470769036	145.112507881775	145.122520697562	897.085	896.18	897.452	12	12	8561337.35388369	6863985.80923154	9297182.97996612	7893698.62845772	8030676.56231248	9467371.54885333	9924537.52635197	8776000.34918194	9501281.66570101	9586418.34304082	9354308.39547009	7415743.73073529
491	145.444012958329	145.443561082546	145.44433896516	1303.88	1303.57	1304.41	10	10	425413.732673776	376465.602780354	409880.381771312	430459.794316405	395206.468732765	401293.936665038	431949.919801434	453174.541676156	382353.554993898	422249.517025794	421422.729855551	394187.904217527
492	145.531107851533	145.531034401865	145.532314378431	164.6985	164.317	165.159	6	6	46442.6522022857	40976.3474951173	52892.1815315552	26423.5766449585	52536.4771562643	44760.6411010895	330461.36873156	362451.367928165	348802.334881003	372423.81266659	352949.309058499	183898.849387614
493	146.059618204495	146.058923838386	146.06669184118	661.43	660.89	665.258	9	9	1162855.82595021	1109140.22719363	1433714.76713832	1174288.52525277	1111706.84151678	1390052.63612465	232393.667463954	290871.132898437	265574.562559054	334404.633682469	282965.100797449	217368.143391057
494	146.125617696433	146.123735572507	146.125749626422	896.34	895.905	897.349	9	9	328941.48317716	237665.272739868	361755.509460333	291700.869136292	263214.349993378	406299.317598631	391542.104840255	356616.458024088	392931.841108401	398436.416342371	372839.180802162	243496.55932468
495	146.15467611202	146.153329932228	146.15554944657	1303.725	1303.16	1304.41	12	12	744685.946649826	521650.532368163	912473.588206572	716059.975512837	633033.131031708	1040597.18637696	1008339.35416303	854112.066384539	918937.93875258	1014717.75853272	888924.385067141	571560.211211074
496	146.280629508168	146.279025408277	146.284146069514	118.7885	118.499	119.116	6	6	119843.683346908	147399.213323669	103797.693595825	101290.834405884	92570.5292937316	117424.245923767	222581.487880285	205690.542858054	210503.329679228	247378.495174309	183520.894485108	213730.316056555
497	146.678566591743	146.678566591743	146.678566591743	118.355	118.355	118.355	1	1	110456.34920549	142515.871901195	83129.6738171875	107414.762831543	103736.895153351	105487.943780182	179029.256833191	173702.287168976	165282.770767761	194483.255278107	155565.140381165	199603.143813538
498	146.803682910907	146.802749312029	146.803809004054	1304.065	1303.64	1304.49	6	6	388912.382880318	250920.078506433	484250.679161986	370424.893330079	328423.966772461	539968.564407554	530694.620220336	450861.812022059	482596.315925149	548990.876521715	465117.870633953	297930.95279584
499	146.900061833301	146.898973171591	146.900458588809	660.563	660.193	661.083	5	5	348876.868631837	277936.706680263	373306.980100874	348938.811403493	292659.052871553	417384.056786448	6377.09850402831	9247.20473999024	2949.73889007567	6911.04933220359	0	0
500	146.980523756473	146.980476579736	146.980537898295	1993.76	1993.37	1994.22	12	12	13500428.7277277	5822123.28252317	11509812.8803409	12282812.8522716	10950236.8042058	6605801.50555004	15560267.2443414	7159843.35625004	13270254.3130469	12477383.0276875	14691245.5337177	10191455.4762696
501	146.980660266309	146.980580829777	146.980993292833	2445.66	2444.68	2446.62	12	12	4264716.47013664	4487030.97369143	5113009.72572082	3924720.75060134	4542382.86361753	5013484.26879558	5432704.03242108	4634280.19751636	4356244.47625924	4965575.51133898	5220612.15103506	4908848.10892737
502	147.065296394882	147.063693136514	147.069552469926	165.159	164.627	165.854	11	11	563348.020127198	648786.193014984	516936.752676356	541887.335575012	526774.830806091	437772.51385752	2446083.18324227	2669933.96495959	2246791.0353288	2255286.22398523	2451353.48754638	2655708.96751626
503	147.066105771718	147.066105771718	147.066105771718	139.388	139.388	139.388	1	1	143449.055119032	158325.000523546	164062.19191428	133015.267476237	172025.98174669	169086.435027344	532200.293101563	636788.219510472	679131.036460547	628129.606614258	598734.643933593	495794.414487467
504	147.431254819012	147.430737725314	147.432109508737	1303.965	1303.57	1304.5	12	12	622102.992662577	405527.724379594	786639.553948571	597122.075512289	537251.004316407	899481.042820641	886732.659105635	743764.447787807	800389.032872724	903370.928376323	752354.599215496	490811.867557509
505	147.46668164033	147.46668164033	147.46668164033	661.409	661.409	661.409	1	1	232459.8138667	455238.952589385	223197.676070573	278957.484015336	340402.094871094	188828.236214843	3594.60666101074	11477.5649240723	8126.16735900876	7469.77885546877	8200.79967382816	17612.4725689088
506	148.015314043941	148.01488209777	148.016692123368	660.563	660.193	661.083	5	5	700915.821741641	343168.331181297	1016437.04105015	647894.448638443	547696.693387178	1078668.12603464	30904.4075521545	29243.2046401978	30573.8538381957	13877.7452938304	22712.2845073529	16512.0992490235
507	148.646690921917	148.644744906072	148.65004373744	1303.81	1303.16	1304.41	12	12	744700.5152908	537240.981409505	899428.35688692	712570.748254395	636230.661023665	1008646.22997329	971103.593281251	844129.56120062	892995.288027347	978919.978149416	874091.426338706	571246.549806316
508	148.716004272556	148.716004272556	148.716004272556	660.89	660.89	660.89	1	1	297042.417393743	131144.151932905	398435.364199221	258061.887682905	231112.784445772	429879.525910586	5284.05765050552	10752.8557844669	16858.5809730529	6521.5563871496	2883.55564636948	3267.4036658433
509	148.927060641946	148.920603662536	148.937712817435	661.409	661.083	661.46	5	5	454064.132180604	418000.04776936	503242.96981704	477773.885721278	434521.418392914	476336.552729978	201650.655663391	146162.240343506	149337.888611145	202946.35438086	139569.137300171	128243.273870545
510	149.063714960951	149.063205440372	149.065116451574	1205.2	1204.7	1205.66	12	12	12954037.5039705	11003260.9136029	13543075.8291038	12390832.4366911	11884788.7246323	14289769.1941635	14391616.2744671	12990405.5004459	13923242.6160847	14454602.0658507	13403860.8958457	11043016.8022058
511	149.117436183827	149.117370637068	149.117477544592	739.687	738.742	740.354	12	12	41921722.2342966	36306178.7138097	45289054.56675	41317749.6768763	39624217.3381819	48069350.5892669	46236108.9457827	41580465.2041649	44730025.3759566	45612729.5436223	42637834.2312272	36922741.4819174
512	149.265995615555	149.265790209705	149.267164470425	1303.95	1303.59	1304.49	9	9	510647.303331165	781172.240394693	337203.266412762	605150.465724827	575880.930922563	276135.725846355	315112.271829332	478090.434321002	296857.45602512	311756.483422853	396709.218024089	658017.852981229
513	149.684566429063	149.673365131578	149.701279008309	118.838	118.499	119.116	5	5	77775.8015072022	74101.6964716797	70746.5855071411	69348.5799872131	66323.9096135253	71067.1935201416	158457.085794983	153626.089457778	146951.365519991	173923.269886762	139331.802826172	137892.65677045
514	149.706860023076	149.706860023076	149.706860023076	118.739	118.739	118.739	1	1	77780.9628186036	77140.306736084	70746.5855071411	69418.4927469123	66323.9096135253	69075.4504538574	161097.155076689	151064.007631805	146812.831525757	173672.975803986	136512.477231445	137827.796630859
515	149.834186734128	149.833715813153	149.835444564242	661.083	660.89	661.409	3	3	323385.92348842	228288.310632468	383011.658819271	309898.823843171	288745.340259421	419450.214300895	0	10204.3785942383	11449.0523660278	7372.27017578127	13169.0697624349	17819.9941209413
516	149.873511710644	149.853992066611	149.877105753183	661.43	661.101	661.46	3	3	347006.511974812	228122.509359741	459311.64788695	310524.894576747	285789.032697418	464614.19887695	3511.97485107421	9917.38867529298	11126.0129656982	3033.56443359376	20129.1994355164	19157.6857513734
517	149.953610503666	149.95336673159	149.955128580909	2446.67	2446.26	2447.47	4	4	265455.494885104	217115.068076314	329843.474927302	243455.438956228	255804.726271252	349380.108151048	302899.932671753	255390.328274928	303419.600321454	321477.634130861	286720.621902998	249204.27923024
518	149.957453095835	149.955455666879	149.964017771168	1303.95	1303.57	1304.5	11	11	638985.057813801	452253.512851562	792796.502068015	603929.309615549	558490.363401883	881673.871043486	862120.849330912	744973.999785691	788024.405638787	891381.801897406	769226.235058189	513583.717991808
519	150.063453579799	150.061801582884	150.065137096993	1205.19	1204.7	1205.53	12	12	794736.971015621	610573.863432901	867136.085038626	752398.385790437	657218.960942092	1058027.93033806	978186.040818599	866440.469793193	979192.13571175	967415.456580316	884677.121724214	652845.715105695
520	150.120640768451	150.120583327755	150.1207143903	738.885	738.299	739.694	12	12	1793800.75019494	1259890.80468918	2216562.85574446	1668216.23408012	1630663.68207273	2432295.74752995	2068265.81500186	1771093.50633817	2083328.19533203	2091453.0479684	1825079.00425149	1292838.47081738
521	150.570142626978	150.564938785808	150.573469534516	660.7265	660.193	661.409	6	6	638968.580154012	318009.634790471	926841.813627301	590763.515568015	484268.284017003	984826.210936378	6917.87605833434	3440.79624511719	6241.16988449095	0	0	7370.69173654179
522	150.786383589392	150.779920647811	150.795005006457	1303.725	1303.57	1304.41	6	6	441322.196227028	367498.183055013	501677.621876436	427345.218857277	390275.140607765	570548.671875	545033.851888787	468852.403960498	511855.715502928	596321.99845416	477658.955421445	385859.332186958
523	150.827510267957	150.823843325739	150.828007715629	1304.03	1303.81	1304.5	6	6	441322.196227028	367072.793176699	504561.636018882	424136.18775965	390275.140607765	570669.422916669	545515.092486982	468489.080505514	515834.457500816	596891.370190425	478410.497945151	385601.558996438
524	151.035351366972	151.034888611981	151.041093901185	2444.15	2443.58	2444.72	12	12	855431.758534966	822465.814123266	1215908.30543946	951425.094301326	877873.204241151	1025812.62119214	1009606.20749081	1119113.80612303	1032790.07275716	1075611.16462544	1113281.21339901	901639.684580082
525	151.472186842361	151.466302297964	151.472808894136	660.5145	660.175	660.89	6	6	403368.743990176	318140.825106962	460634.947417338	385704.019418658	332414.92991636	455586.058624999	3896.22606179809	8291.26609143067	7521.93566070554	6683.65726635744	5792.52636117555	11474.7304693245
526	151.481497899965	151.481427599165	151.48157522106	1304.015	1303.81	1304.15	4	4	302840.21051988	193509.552055376	412500.998377183	269172.84339815	243119.121899414	480029.250326287	469604.162966175	363965.737379366	410324.196016199	506971.857171991	383463.698643393	219400.347459214
527	151.538337550531	151.534176928107	151.539268381274	1125.22	1125.04	1126.06	8	8	238600.849592141	160333.470621947	198812.196494714	162016.067301942	165548.175644531	248147.391679688	291992.632423774	192076.468181011	183207.639974723	257099.433855659	214752.741523153	156359.246395048
528	152.057565608249	152.056262197045	152.058983936009	574.445	573.914	574.698	6	6	1291544.91310977	1197077.19425609	1401161.53442417	1180527.11186882	1144207.89547737	1454888.08343979	312641.738975131	316319.384730011	293190.142233581	340543.127697083	352667.143746003	260882.156500397
529	152.082310193822	152.081923623494	152.082486224975	119.636	119.116	119.946	12	12	8266247.10279027	6099331.63085411	9007301.5667395	7742104.20507162	7328184.3164152	8777411.32925621	9766951.56524348	9324939.91975034	9916958.12238558	10320146.55646	9816739.10458869	7293422.1999458
530	152.078582559078	152.077751477628	152.079394648141	742.671	742.395	743.085	5	5	297712.297652344	225959.708595702	329127.188387695	296701.11147644	254850.395815887	389395.65291382	1443396.87589615	1105771.32284638	1329367.38382514	1511176.87450753	1259735.33784467	573980.808937503
531	152.128258080248	152.128214811301	152.12833414763	677.257	676.71	678.051	12	12	6770605.75325745	4852371.70162481	7778138.48307741	6649906.0937184	6231431.04735372	8091447.27706172	7877854.84118747	6755658.94285715	7681482.27160439	7761598.29280473	7324952.207098	5486311.37503814
532	152.165729934987	152.165493525315	152.165977359887	1303.58	1302.89	1303.98	12	12	3221834.1078635	2754374.63678711	3536163.0169965	3127749.06302159	3041052.18145679	3917573.76780072	4003420.64504539	3548018.89706756	3476918.74654527	3692087.47702752	3556279.94546103	2682719.29129395
533	152.829368878484	152.829368878484	152.829368878484	1303.98	1303.98	1303.98	1	1	209916.038122131	139689.516737132	204383.095932904	160486.949951459	145732.14636374	241377.084498699	235215.960290958	190412.011961167	216908.586978688	227051.351068188	201067.944981618	154104.295525046
534	152.947278078551	152.94581354638	152.949695374553	2442.815	2442.36	2443.14	12	12	964171.022381683	912228.97928768	991215.846317217	908440.386976972	844505.01144374	991942.537772654	987609.295455534	945152.376899995	942244.656584491	961591.235230347	934546.45228272	789654.922414977
535	153.277996480616	153.272590235668	153.280967924836	660.3585	659.982	661.409	6	6	167632.00626686	109158.362118337	247391.853037484	168901.06390625	118299.758205783	304340.874623133	0	6173.59677556296	6177.00852958407	3645.78686302186	3738.74744696046	7186.77413229552
536	153.521130885276	153.52022758796	153.522366057273	1304.11	1303.64	1304.54	12	12	391846.449523927	231504.043465169	503348.317145184	368476.429459771	307420.908984375	576255.069140627	560687.065709909	460063.668894761	516924.936934952	595864.166271968	475778.900495606	286621.53022718
537	154.0678890404	154.067652771779	154.068023692227	147.339	147.33	147.662	3	3	145514.164708435	160050.737149048	175125.567809387	156752.898286834	165729.606958679	180687.439599243	218127.606892004	203857.060885943	207219.323921768	265015.643891228	201828.18944458	173386.533343689
538	154.293522505348	154.293522505348	154.293522505348	661.083	661.083	661.083	1	1	133939.749709061	152424.974037323	127256.013603516	120509.013234925	172320.506209329	117706.787199462	21355.7630145834	18856.2035009155	48238.7252056883	56559.3592024232	32473.7244884949	11138.0159921875
539	154.328761399823	154.328761399823	154.328761399823	661.409	661.409	661.409	1	1	138938.72553595	158252.922747128	135174.840480404	131223.722465332	160367.303376831	126999.263829101	0	7305.04670526124	6743.9212774658	6461.89639843752	0	6245.15127319339
540	154.350094170248	154.342161562236	154.353392198656	661.2655	660.89	661.46	4	4	139018.976473863	158137.98678772	136060.123518798	131201.456494485	160367.303376831	127831.350475464	0	8222.96965393065	6743.9212774658	6461.89639843752	0	6245.15127319339
541	154.443640239739	154.441320134008	154.446711941833	118.728	118.102	119.116	5	5	104506.11648111	119193.137778931	68357.8589992676	93442.7713786011	104509.36072821	66144.2933295594	135834.728281537	132590.776478214	119841.735633674	133091.786039867	119137.701864258	198125.781175278
542	154.493094181612	154.492948513699	154.493239849526	118.5965	118.355	118.838	2	2	124996.632085327	242532.572844439	80603.8407001953	114838.584953796	146412.230777222	76762.1638179932	137593.436381836	155296.595057715	126165.110692688	136970.042245422	143898.038291471	283516.518097714
543	154.678592869841	154.678592869841	154.678592869841	147.505	147.505	147.505	1	1	11127.660421582	255483.462664651	4657.20462969971	4435.20962063598	39438.1307432251	2411.34141650391	7935.63519602967	13924.9687165222	6955.66107617188	4099.13720855713	9019.71496761068	70966.6018527832
544	154.813172959737	154.810785308375	154.816620676339	1303.58	1302.89	1303.98	12	12	1145188.11183811	868464.65023885	1321595.42444566	1084085.62009996	1036908.41707261	1468569.86944939	1447609.76231812	1274358.97673881	1310873.2002585	1421888.95715333	1298094.91991455	906266.915563152
545	155.298219680209	155.283526187891	155.302444928296	118.7335	118.102	119.116	6	6	104661.176633947	99813.928392395	80641.3429476929	86823.7809900513	90150.409947113	95352.5968107605	183076.539860409	168797.764452113	186155.432967946	219353.470901784	171719.846687744	166660.06767453
546	155.325972202449	155.325972202449	155.325972202449	118.838	118.838	118.838	1	1	101170.259555664	99813.928392395	77315.4796025391	84198.2991643066	85438.7615502929	93036.8619770508	182838.010610046	166701.925843781	185979.940514465	211795.072895325	167450.524257538	166838.599101132
547	155.498081575661	155.495476833021	155.503130685154	1304.11	1303.98	1304.5	4	4	163369.568653495	150120.240349264	192617.678105469	156411.457343462	159708.288775275	207488.759163412	213746.904334582	177085.954430147	181326.395163143	221695.464978026	184922.883313419	157427.320889533
548	155.532705911762	155.532705911762	155.532705911762	1303.95	1303.95	1303.95	1	1	163369.568653495	150120.240349264	192576.921085133	156411.457343462	159708.288775275	207444.855490292	213558.341837374	177085.954430147	181326.395163143	221483.990766602	185177.113165691	157427.320889533
549	155.592978096145	155.592978096145	155.592978096145	660.505	660.505	660.505	1	1	92324.5584579163	174766.015784567	82809.4964812505	133516.706864868	110203.786413574	36435.5254385417	13210.2298656464	8089.46282455445	13595.8364156494	9132.14547325136	2846.1402639974	13509.3829807739
550	155.779808976712	155.779808976712	155.779808976712	660.89	660.89	660.89	1	1	131418.801132569	167919.42673449	164356.171015626	143854.449149931	134726.088469324	142900.68523212	0	7388.18397914751	3250.49583038329	3819.70523035387	0	10431.1516463695
551	155.80833035527	155.800403704775	155.809533619507	660.5435	660.175	661.101	4	4	131418.801132569	168415.500991821	177177.853729091	147292.356172394	146823.476967141	133002.013443359	3801.23012150573	2944.18395910645	9771.61620025631	6740.07063709312	5782.04548681642	10236.6594541627
552	156.037798468251	156.035047179347	156.042481393182	2440.94	2440.68	2441.59	9	9	161460.28984642	259063.158276081	202017.442400331	110499.026838837	248862.854461746	289344.110485262	204628.568421479	329245.644679531	424740.349535842	265113.927738253	256716.859693241	262552.854423258
553	156.077077691943	156.076968524465	156.077229194404	119.896	119.623	120.339	12	12	66505027.0583858	60039428.3029731	69111151.7036208	63091145.6251193	61369038.1566217	69018757.8652306	114742401.212828	113375158.854427	114919595.035737	118297103.057681	112288697.743301	100818416.265644
554	156.414145800293	156.413839338384	156.414301810086	1303.725	1303.16	1304.41	12	12	2002139.1154579	1588426.73818888	2272193.22081083	1921657.04126777	1758604.30458409	2553485.61827895	2583517.7160926	2209643.21651473	2175265.12560547	2431152.48509077	2219328.85263835	1580845.05915934
555	157.081863933181	157.08113207341	157.083133364233	119.655	119.23	120.037	12	12	3353548.05750896	2635233.23508088	3593299.86847714	3094541.67283854	3069828.64653608	3751060.21212064	7182499.00923437	6707205.85334076	7027277.41679159	7192895.09510742	6683014.04148394	5801625.04501302
556	157.083715959961	157.083659447999	157.083790929168	677.257	676.793	678.051	12	12	35630082.3051817	30978957.8615795	38103131.992767	34799289.9824317	33754031.5383865	37137107.6798295	38004471.0281249	36600826.6244837	37819750.9538608	38058985.2355219	37571389.9655488	32720755.955659
557	157.827256811359	157.826882745012	157.827608777788	1303.965	1303.57	1304.5	12	12	1741826.10355035	1293147.05368164	2020862.68673886	1654968.61984484	1531592.6900965	2249534.98595053	2308244.24770738	1955493.81621634	1939600.41743056	2222375.95306268	1980601.08452719	1366931.39074138
558	157.886078283966	157.886078283966	157.886078283966	661.409	661.409	661.409	1	1	255009.651978394	284429.607497645	247777.019797331	261825.462547669	283575.33853891	230990.032765624	0	7602.2296871338	6540.29248916624	3021.70487011719	4564.72516770835	4236.16909460452
559	158.043720892551	158.042871034728	158.044943745375	708.909	708.467	709.672	12	12	1765468.0421697	1387750.46481494	2012293.58800092	1779032.10605452	1696459.04618078	2074500.55544814	2171475.13951611	2202795.46040649	2076683.1218734	2156525.68401137	2188944.84223047	1662243.16056939
560	158.089059082385	158.087963422973	158.09092363472	676.85	676.234	677.312	11	11	981241.085150065	576363.870630246	1352072.8020287	867283.370275732	829334.450630646	1253831.42260449	1205102.22622395	1073534.88742165	1172188.43260892	1297873.36413281	1117345.99651275	784977.281273088
561	158.117998667996	158.117998667996	158.117998667996	118.838	118.838	118.838	1	1	190846.701671753	285659.256771484	153162.480385315	189343.248837158	180160.98002008	151252.819076823	210291.020822754	230809.67528421	213520.99607196	241041.864969635	222730.690549438	340611.501968133
562	158.154051565658	158.153988166629	158.154127933221	1078.625	1078.21	1079	12	12	11904878.9044923	9994420.15213692	12969379.9470771	11897553.7540429	11569077.3270128	13175622.8784719	12648898.6375551	12343945.9763726	12659359.868125	13177302.6499696	12374657.9941819	10768311.8157858
563	158.555173738912	158.554943077252	158.55551087335	1303.725	1303.16	1304.41	12	12	1667654.64008898	1333307.94785237	1899209.64602482	1623162.23017239	1505690.54104434	2128313.67523552	2118580.75041073	1848087.0400309	1891457.10513327	2047491.69818116	1882259.59822917	1328343.65345649
564	158.562796609757	158.562796609757	158.562796609757	660.505	660.505	660.505	1	1	973923.993364689	1042904.82286575	981676.584941015	981508.839428836	1041444.90387244	862833.939283198	3188.29155688476	9456.39671862794	7617.61970153806	20431.052796875	3302.44476927085	6886.31320788578
565	158.964291018776	158.955645174036	158.964672009252	2440.37	2439.63	2441.03	12	12	10832907.7950294	12313444.5983205	9554746.2550853	10853905.8260211	12867683.7058105	9435260.49990013	11058620.7518387	10867359.7562543	13546139.6949999	9294059.52780415	10344717.5438903	13218359.1145223
566	159.113890276458	159.10621492191	159.119926860228	660.563	660.193	661.083	5	5	1240966.12370822	798000.213923485	1577303.1420015	1174829.70582169	1130999.46255154	1750496.61904009	562320.502890014	530005.999690372	482456.235874022	584511.505302161	440940.977748162	291468.89487195
567	159.156551403112	159.155318036627	159.156782638614	1078.47	1077.73	1078.66	12	12	742498.404199216	538059.917207574	865748.799761025	703394.59929199	705344.521386439	899276.422139243	929167.024855823	755927.628894758	870246.425935211	892485.888177845	780917.635906476	537728.884073893
568	159.173494342614	159.171520943683	159.17738452617	1303.81	1303.16	1304.41	10	10	614381.129713543	415528.801416015	741732.41808364	556726.679488452	505676.209041818	858457.139137373	813494.798959675	684580.967198343	744805.468463815	846811.769319855	717648.136368003	463790.314654538
569	159.516992767121	159.516992767121	159.516992767121	1304.5	1304.5	1304.5	1	1	249941.243993898	187872.614941407	323673.772566222	270834.737777708	263491.862791441	379417.736883391	347281.830717773	281730.353012393	317950.242321776	361966.758120693	309566.344476012	193593.103582762
570	159.554294753225	159.552548590285	159.558145101417	1024.835	1024.46	1025.63	12	12	272877.966519327	189354.986416788	331684.626747534	251666.543633788	254590.912823295	340066.111301399	297551.18832288	265798.68372944	368310.402008634	320343.661222761	275185.341848143	241238.189019454
571	159.812770254864	159.812513541545	159.81350703601	661.092	660.505	661.46	6	6	1035037.50367863	608509.640007354	1408010.68048569	897546.180531005	825940.421061123	1528258.86220479	25794.3148063661	40858.0097781371	17644.0479245911	15302.2570320543	26280.9884252069	34780.064501587
572	159.835963545581	159.832452843552	159.839829268413	1304.08	1303.64	1304.73	3	3	223695.058862882	201357.56251953	207986.70371381	228693.122332979	216300.629480698	207240.849244026	204751.853459745	241311.254504395	187020.273947323	220562.020971106	206444.958584559	215551.463440484
573	159.958761854439	159.958514350676	159.958998561347	2447.485	2446.09	2448.69	12	12	1592906.31927188	1020215.23122799	1207259.36035673	1114772.23158984	1009100.96879884	1249902.28110189	1104169.7987247	1058257.32275391	1255899.93278833	1428769.49883119	959231.031354078	1367849.48782636
574	160.508365383555	160.503535513122	160.510566658543	660.5145	660.193	660.563	4	4	864665.426353835	454689.215309744	1155509.16450489	772246.655695256	703633.398150574	1222414.74294946	3151.199621109	16949.9057848511	13669.8046636962	7274.04292773439	12347.6539916382	12166.5336363831
575	160.54272057578	160.541249403994	160.54402006898	1124.94	1124.27	1125.24	4	4	126579.799048768	89072.3743629449	103894.243632355	115423.056506349	110853.878891601	136318.277233888	123115.989786307	145810.634917712	103755.837042847	101758.658728332	131874.866134537	131504.42672076
576	160.598233812327	160.59780853645	160.598659088203	660.9865	660.89	661.083	2	2	291541.682701058	193007.475206398	406149.995000975	264464.882887268	239438.681780791	434879.467858426	3152.4669445038	13344.3576315307	0	4530.67217807906	5546.37330485986	8776.9585553338
577	160.626897633068	160.622843149808	160.64676663426	1304.03	1303.61	1304.5	12	12	521483.247645401	333649.225465494	653293.460393883	482610.067654623	428254.598803711	750682.549348961	724755.95329346	605680.290759271	655908.876392417	748871.479882806	640559.471901043	390464.192527941
578	160.649216973931	160.649216973931	160.649216973931	118.728	118.728	118.728	1	1	161544.153639526	227720.247468567	114446.231219482	143334.182499583	152516.386218994	125867.259748535	181648.444020996	184072.090171417	172218.165635864	212778.19311792	168182.414155792	200485.400848389
579	160.689496640388	160.687197457572	160.696834692086	118.7885	118.102	119.278	6	6	157810.569267426	227738.160424805	109143.388874878	143055.141828003	153115.227858826	121896.687362915	178652.087050207	185939.259986702	170716.087494873	203189.58915683	167826.10909436	200580.445779161
580	161.591737207678	161.590656221737	161.592452630932	1304.03	1303.61	1304.5	12	12	815821.56035699	566774.988975423	1016499.34414063	796846.176549344	705115.586088868	1166044.89180013	1150961.04986274	958080.90402831	998909.740534129	1140461.57155761	982110.524276532	642742.882828777
581	161.86907165384	161.86661619842	161.871583480348	660.5435	660.193	661.083	6	6	1364586.77309654	1219308.11199093	1563159.28975989	1380504.66272564	1306336.94556847	1648719.31830227	252778.105086731	237801.152197998	263182.520733642	278705.234947266	244588.26823989	170019.316468324
582	162.030561967774	162.030561967774	162.030561967774	742.488	742.488	742.488	1	1	599664.620435788	495913.392902708	773707.162812257	644227.285305481	563315.703233642	879081.029723919	4034153.45525519	4024985.46637757	3912972.91670546	4219151.48936403	3997662.69877733	3156617.08771876
583	162.05219904658	162.051254812458	162.058792591178	742.538	742.164	743.142	11	11	428236.335833236	382980.745081141	570715.681151826	473128.484500228	421515.711442383	853773.526110844	4044579.62594211	4053197.22299727	3931426.51903538	4250646.20265293	4022146.47589613	3177204.88797433
584	162.3166219088	162.316079480575	162.322838821182	1304.15	1303.64	1304.73	9	9	378133.22373047	224131.912925091	499426.08419271	352942.528020834	314391.727617188	568966.637241786	553394.389068877	453581.529641521	514606.62784207	595162.294970698	483990.236606039	276606.385352105
585	162.347827333148	162.347827333148	162.347827333148	1304.54	1304.54	1304.54	1	1	377765.279725346	233762.708706341	498864.678972166	352441.488867185	313757.873327635	568808.490543058	552356.982070769	449476.035731511	513373.29859619	594594.572590764	480317.297187192	276213.71340637
586	162.681653292463	162.677423076122	162.685239193352	660.5145	659.982	661.083	6	6	1059873.62022151	763068.841820774	1426081.51955056	1053012.03268934	901185.530080422	1427959.46081327	3379.69802893066	3043.66214776612	13430.2717495727	0	14196.7786282169	9295.82795681768
587	163.038912199827	163.037898756671	163.039026291501	1004.245	1003.85	1005.2	12	12	575289.430502758	384902.874781136	678842.443335003	537999.150238169	420839.938954044	766622.019111734	665250.579433362	611870.773645796	655444.439585288	679713.62204986	673053.368316462	427958.57006307
588	163.038926847271	163.038253266172	163.038986344186	1191.34	1191.11	1191.76	11	11	427291.366031901	275232.686257035	507401.361095919	450708.011071505	344055.741925455	531159.185095485	509150.061367187	425068.631184895	485463.831491846	521291.576889933	463463.470564112	326533.609521077
589	163.075670171904	163.075629615648	163.075789167946	1304.45	1303.95	1304.73	12	12	507964519.710522	426790781.796252	548075403.360005	492380107.215002	481245495.139503	570110257.598248	574060086.206249	542144691.552748	549143874.345498	578136971.569499	531967424.559998	463452000.678003
590	163.075485367144	163.075485367144	163.075485367144	1024.77	1024.77	1024.77	1	1	14241036.0797222	12727209.5937706	15272712.2985937	14061653.3826389	13967107.9282899	15493102.6677517	15138157.3776563	14651592.9154687	15411984.4824218	15680789.3340365	15090557.8560937	12959669.0588932
591	163.132983595574	163.132914318084	163.13310163711	861.7445	861.417	862.259	12	12	16032769.7667448	12338316.5964742	16460819.7587281	15760802.4870382	14711498.0094701	16352241.9826435	16320594.2834527	15967290.6959568	16183324.3000855	16427659.4965766	15710853.5591407	13520244.7681689
592	163.390781076524	163.390054698584	163.391635628677	660.563	660.505	660.89	3	3	516269.626828817	310668.863802678	670929.284338021	491706.567262987	435334.210593689	720417.798188748	0	10610.7812838135	2847.55053970336	6158.3290263672	3243.77357739258	0
593	163.980511987789	163.978892107078	163.983321648947	661.101	661.083	661.43	3	3	504547.487309156	531305.528537111	614386.357483113	544501.397948989	552913.797356158	501979.103527341	21654.0242905884	19915.4951988526	6938.60063156126	11587.4958654067	27775.9916511948	16846.3596362916
594	164.079062234596	164.078960247234	164.079160617118	1304.45	1303.95	1304.73	12	12	54688111.5881247	45311526.2799221	58631830.1920005	52747300.0696247	51292671.6299378	60641967.825281	60413311.1432811	57907718.185281	59812853.6926873	61226818.0166249	56842236.3437497	48962934.4244065
595	164.342186476289	164.342186476289	164.342186476289	660.505	660.505	660.505	1	1	354494.276179475	567309.854704275	298499.903486068	399897.38292975	469207.882547944	248393.20673535	0	18525.9747860108	0	6069.7890263672	19162.2902884766	23796.7403837587
596	164.419686884801	164.419686884801	164.419686884801	118.728	118.728	118.728	1	1	100878.937407211	118405.805735779	104763.890225952	77881.5840752528	69492.2975738525	96321.8947126465	146216.615733032	136328.744486114	137935.039827545	140612.667698967	138538.127039429	136824.651958145
597	164.446865682538	164.438456086847	164.461461781519	118.9325	118.739	119.116	4	4	100878.937407211	118494.348423139	104763.890225952	77895.5854230652	69551.588094267	96321.8947126465	146370.926548943	136328.744486114	137962.475027405	140462.758470657	138675.994212891	136971.699998332
598	164.473148914517	164.473148914517	164.473148914517	118.499	118.499	118.499	1	1	100878.937407211	118405.805735779	104763.890225952	77895.5854230652	69492.2975738525	96321.8947126465	146216.615733032	136328.744486114	138092.657740464	140462.758470657	138538.127039429	136824.651958145
599	164.697927211625	164.695012538497	164.70552833422	660.563	660.193	661.083	5	5	447534.049781597	365796.867595129	476841.253553626	464557.736687041	415663.812443244	485725.932924574	3506.07290414428	6803.06207067872	3228.87357452392	7066.14201013903	3399.29372449448	3716.00042980959
600	164.93033642787	164.930192703176	164.930440327625	2441.955	2441.7	2442.59	12	12	2652470.93394128	2390253.33239658	2888452.12124513	2789343.91662969	2251053.02396655	2696652.92425086	2521597.79185176	2664894.18932902	2691175.01449914	2593293.45234987	2500823.07019345	2356865.8100175
601	165.076501475662	165.076423864816	165.076843537477	141.577	141.314	141.916	6	6	256037.157391174	239376.077642639	286766.922301026	286223.406333863	256949.996018982	291460.159402344	1105597.8827554	1141824.45757979	1140348.72062592	1240542.69603989	1127169.24084386	972458.351859374
602	165.081820597295	165.081646221097	165.082027922095	1304.52	1304.08	1304.9	12	12	1108104.59878186	795325.035589537	1197038.34789474	1079280.69829102	977153.2529153	1247610.08894677	1178002.04567949	1239590.35121298	1272537.45416118	1297094.3076709	1172515.44339536	928668.32326275
603	165.492522549075	165.492522549075	165.492522549075	660.193	660.193	660.193	1	1	344914.162096825	773600.237652116	287065.652400621	433228.745556871	511208.129336823	251859.027232208	12434.5041183929	26897.8563304802	27649.5765444335	12609.7541712144	35846.5997846967	45124.4002129214
604	165.512845690501	165.512845690501	165.512845690501	661.46	661.46	661.46	1	1	344914.162096825	773038.387141114	282548.45740817	433168.559699317	511208.129336823	250219.613015379	12434.5041183929	26894.0360946045	24669.5261317443	12604.9807626953	31220.0970674744	45124.4002129214
605	165.546459763908	165.540591983254	165.546842053791	660.9865	660.505	661.43	4	4	324155.923970044	773600.237652116	257234.546618099	436408.441832893	511422.064019071	220362.465277573	3647.78041191101	23870.9695799561	10653.966078186	0	20523.2629678309	45124.4002129214
606	166.015336831571	166.01284414754	166.020228537077	1303.6	1303.16	1303.98	12	12	740120.736571182	540709.892120768	884424.403435202	681427.612951254	657655.127016312	994832.353089196	996684.508717976	847480.613670509	869609.31761489	992625.811676031	867080.171840415	584014.103947483
607	166.143812051893	166.143736969643	166.143897649724	739.5785	738.351	740.159	12	12	2298072.83407324	1383056.15676465	3014507.15662518	2342712.18771019	2100806.19102981	3236154.88117578	2842741.42580328	2322062.80508879	2813871.95736257	2769895.56970676	2504679.52564453	1520033.1453418
608	166.456036774552	166.456036774552	166.456036774552	661.083	661.083	661.083	1	1	87919.46496077	124617.463183136	76680.9420507817	97988.7634030154	128602.670860639	75337.2948193355	14478.8731390625	18023.6773691406	3349.86042968749	6527.98156423952	6936.16801354982	9521.52774414065
609	166.754894748696	166.754894748696	166.754894748696	1303.98	1303.98	1303.98	1	1	66111.9297096172	15394.788426011	91504.0931396484	61145.2302866497	54108.7514303767	122139.144348959	117617.372468118	96394.9440969669	101129.622673483	106531.952504309	95081.6756456801	54679.6311934167
610	166.888673383819	166.885340514341	166.891516920183	118.427	117.997	118.838	8	8	123894.299382468	143091.034326904	97146.2183774414	100431.708947388	110591.042019195	117616.102887939	220465.988418831	206713.835229119	208835.137285858	247403.726333554	198513.866514893	218774.96787016
611	167.014747556027	167.013139519445	167.016169504672	2444.675	2444.23	2445	12	12	3994269.68687764	3911592.52940105	5157750.65933901	4360708.40334636	4575991.41095818	4557004.63176921	5020373.35235302	5129836.36181734	4823176.78298721	4782535.36698405	4957588.27903262	3938608.31566697
612	167.06512632296	167.063755924243	167.066497783755	709.021	708.688	709.754	8	8	527434.727776312	275299.360500365	525279.325763823	411050.365697024	368539.531828859	626485.947233976	594812.989851562	535081.601767753	555748.465864834	566058.652891055	573547.589739432	390628.519061126
613	167.792377278552	167.792077247893	167.792694226106	1303.725	1303.16	1304.41	12	12	1672915.04445313	1341466.33494792	1923088.9680822	1613797.50343764	1491804.58742532	2098941.45789292	2127437.11134163	1824950.98714733	1879037.04890051	2065614.59266359	1895096.63779786	1317187.13877279
614	167.822800467485	167.816581855253	167.828527254708	660.524	660.193	661.083	5	5	387031.348299488	394662.081146141	388076.808296359	389486.321937745	388150.634131434	294622.902492186	5752.55305989585	4953.55014953614	12479.9618493652	11521.2033105774	11997.218326355	3748.42722916668
615	167.948677739834	167.94516609076	167.952064097777	2450.35	2449.11	2452.1	11	11	582507.748843412	596907.993180925	419137.229699216	551566.077362356	611205.917232141	568146.239613874	578489.355187748	525732.831482835	489617.538684895	478170.244938967	565855.443253347	696857.185601412
616	168.565364043839	168.562633494193	168.569190824936	660.505	660.175	660.563	5	5	429835.708833668	423637.184285285	437485.120490725	441342.257227941	404578.415974264	374789.118259766	0	2921.92059223938	2972.81908129882	3517.8037556305	2758.15578543091	6988.87882296753
617	168.590446400971	168.590264959956	168.59061668532	1303.965	1303.57	1304.5	12	12	1720785.72929905	1284703.00293782	2013369.9472369	1662308.60100939	1545713.30339499	2289630.87889324	2302107.07814798	1973226.72960881	1962779.23172798	2190113.39917625	1976529.91223715	1371905.57273058
618	169.100406714064	169.100406714064	169.100406714064	2441.95	2441.95	2441.95	1	1	640184.951698303	260386.891459657	340569.75983429	522357.99713379	430141.612878899	417998.774891962	1115195.6665757	602918.690746766	685420.884266969	441829.047947846	733725.094080189	412194.724983216
619	169.108348057042	169.108348057042	169.108348057042	2431.22	2431.22	2431.22	1	1	794426.952201073	405828.395834438	434454.76226725	744563.03269821	595307.904110246	662915.559508731	1286865.860136	736064.8258657	1796656.75519531	657318.188118842	932505.637500003	552295.144088483
620	169.362907509866	169.362527007982	169.363309109176	1303.965	1303.57	1304.5	12	12	1439659.70003472	1090725.00569254	1680431.74915365	1387509.82580729	1285746.21536649	1884729.22917156	1879441.94730524	1629575.60598957	1672476.71570422	1855076.42289781	1681962.82703939	1155128.49111057
621	169.688215591127	169.680957431383	169.695473750871	661.697	661.409	661.985	2	2	177358.681735199	301706.011693185	133197.360416667	167967.333274841	234183.434124541	125186.341760254	3107.69217224123	17187.1794378662	6118.72100942993	0	13593.0845132447	0
622	169.942518559591	169.9372955665	169.946015071401	660.5435	660.193	660.89	4	4	266301.452288044	182265.82210837	372824.112156137	219970.812660042	207946.097693878	379146.651071489	62427.4473198852	33357.4061369629	33340.6227716063	54704.3973194796	57267.1025847886	29741.6153971254
623	170.02963655959	170.025105382808	170.031306075974	147.476	147.061	147.819	12	12	582924.203436659	360436.408764418	760601.107947381	543498.349232537	428320.73019241	718101.154968669	1182085.5105625	1010881.92956078	1072661.43024718	1197837.82961678	1062233.36252935	653869.393595
624	170.095920453823	170.093301148437	170.098291082603	1202.43	1202.02	1202.87	12	12	291389.133143381	184747.144989659	352262.251400281	265503.744636951	221991.040759276	339311.01900276	352143.332123165	276941.265904184	318712.536132812	312950.035637206	318561.23564453	237896.538294174
625	170.172009683029	170.171697333364	170.172347701315	1303.625	1302.89	1304.41	12	12	2008769.87993707	1607350.24269938	2280550.01265941	1933383.63327493	1769181.5659352	2566882.75529211	2591288.4309714	2212873.51358776	2175260.40396714	2447512.60005056	2217963.40802491	1587961.83478516
626	171.099330233265	171.09927132093	171.099393051952	740.2845	738.351	741.282	12	12	30665218.3612826	25499724.3154117	33109642.8936458	29898097.9492826	28788550.9546875	33980614.6471028	29944010.60472	28128588.1558803	29754913.964125	29658156.1381407	28646728.059375	24204936.8559524
627	171.150171183	171.150117972733	171.150760828431	902.6905	901.745	903.189	12	12	665578.537151653	494988.846158855	646623.108476454	568468.305141873	576068.764075281	591460.889956487	835718.546380055	468403.017240781	556130.082287827	760590.978350446	575538.701634075	610168.094059923
628	171.233452307889	171.230875577195	171.237410599412	1303.22	1302.89	1304.88	7	7	359501.468986515	271134.094363706	427501.621194279	338984.068189395	316336.604082487	490712.155980727	486795.548599042	408481.219013528	432904.141513098	471986.884912112	426609.119737414	281829.123667143
629	171.30296039526	171.300225855525	171.308441787912	660.563	660.524	661.083	3	3	611267.569278429	1333728.68028424	405539.129360354	742929.54317199	913124.422961167	279712.093677733	134215.8482341	162731.970972901	157724.016940612	187970.518313419	160917.867263327	165422.786287995
630	171.318301308586	171.318301308586	171.318301308586	660.505	660.505	660.505	1	1	597124.017673617	1333728.68028424	401653.418154752	734508.465263582	907515.616364594	279712.093677733	134215.8482341	162731.970972901	157724.016940612	176041.524460938	141139.335724089	165422.786287995
631	171.436238755242	171.423510877343	171.448966633142	660.5415	660.193	660.89	2	2	488925.929200973	441539.826838064	558937.664720935	492421.973761949	490350.550365119	606603.951963119	0	18103.5378691981	7717.1838656616	3103.82137882009	15341.7060675551	8223.46283088238
632	172.102469268	172.102328847328	172.103100949072	739.3555	737.507	741.095	12	12	1020152.55944589	681117.311871561	1208188.87436757	1015174.21618444	847427.124377717	1346411.58101732	1062149.36740343	926127.183052247	1074041.59754199	1052070.00864564	931583.532801268	680747.435642293
633	172.169599808918	172.169323790465	172.169664380626	1088.985	1088.45	1089.81	12	12	967423.719408314	644753.23212316	1020821.93700252	1052518.37074218	954946.714965529	1120770.49812135	997925.208758612	1023537.15983829	949471.080192876	1074245.33353638	1038110.86855956	846047.254914978
634	172.205874618042	172.20583318107	172.205906233141	867.4695	866.335	867.84	6	6	551151.074236601	627197.246627299	430373.937299236	494775.673127195	530102.870932005	470336.670334877	448617.067662009	488257.655343919	437635.377237141	477054.496710005	468072.490395082	577155.647895659
635	172.307203441441	172.306959921803	172.30724954174	660.7265	660.505	661.101	6	6	2730399.49217752	2075697.29724567	3157834.64107888	2563105.58944106	2487192.5201397	3326107.04458082	29977.4920581207	57033.9852785645	39218.7660246276	42611.7854179689	47488.6764170838	46626.6648685916
636	172.501814132826	172.501814132826	172.501814132826	1303.59	1303.59	1303.59	1	1	142584.718355257	117473.802532958	142771.32706227	138013.370760857	101502.38532284	130913.676097197	131884.093690976	134442.876339039	134779.376272404	152650.851672364	136508.020527918	132229.754901769
637	172.512743708364	172.50697934679	172.532595376152	1304.08	1303.81	1304.73	5	5	142703.487110382	120195.7120571	142801.543216146	138013.370760857	109239.786804199	128314.126515395	134666.420583361	137055.560292562	137758.065089517	152505.238777287	139181.14422933	134534.702600815
638	172.534644808711	172.533472849202	172.53581676822	1304.065	1303.64	1304.49	2	2	148346.201475695	122783.852651941	142771.32706227	138013.370760857	103826.008220358	128314.126515395	132000.541467421	134357.624039522	134865.004846909	152505.238777287	136335.006560202	134624.638543023
639	172.894584577982	172.889275247578	172.902166760267	118.499	117.811	118.728	3	3	116424.991688538	176975.227523071	63555.4316205139	103699.303573845	102048.768457001	96460.4096264648	118713.055227266	95355.9298944168	103953.24414051	130539.787131017	79753.9668473816	142650.620727539
640	172.920468929052	172.917543504255	172.923394353849	118.596	117.914	119.278	2	2	114071.501859777	207135.49314051	61914.1866379394	103699.303573845	102048.768457001	89594.8746752068	116799.197086397	91688.4737352906	103855.245336121	122389.365422248	79753.9668473816	142828.1415
641	173.057579056858	173.057528442038	173.057636763933	677.121	676.71	677.786	6	6	24484828.067	19891165.6246711	27586280.1269631	24012816.9545412	23379562.7368694	27486910.2454375	28377762.4714919	26051942.3752622	27854946.6258182	28646613.5912855	27302136.7070706	21810590.457321
642	173.067221738304	173.06703526516	173.067465030271	661.092	660.505	661.795	6	6	43792179.2093334	36437778.5308435	49285634.1492123	42526343.2581916	41075644.1544085	50058364.2519933	28897579.4401142	25957811.7281313	28657353.6469344	29104921.9106022	27788420.2328947	22251688.7505748
643	173.164429640294	173.163627505466	173.166943672483	991.2465	990.83	992.497	12	12	225594.526021729	194885.146759369	297230.398841912	277261.841272835	245301.332802792	275438.560719668	295035.467826373	291510.061364135	280886.127454619	290853.854821345	296489.073501838	238109.750299547
644	173.550041264564	173.54974126748	173.550637920492	1304.145	1303.81	1304.57	12	12	384879.688045248	241500.769240994	499734.571888023	355172.895613336	303271.516450195	570781.344612632	565436.798154164	450128.779286019	504492.836682266	599693.947882075	475716.979801026	270640.091044922
645	173.967262057967	173.966987148319	173.96773620878	660.5435	660.193	661.083	6	6	4023924.04894566	3456261.72156696	4725566.32851518	3927154.61772369	3744065.76405377	4565442.02533217	84733.305976776	66807.3048398438	98816.7925082394	117838.928583985	78505.3062440257	56717.2102464297
646	174.060727930107	174.06065896062	174.061062873377	677.121	676.71	678.326	6	6	630061.559249733	380497.39819336	720572.070157921	529850.807010299	500180.350073865	773216.836044361	812691.580314496	608758.047207753	761661.723360751	784373.071430313	679179.703485308	412105.519450206
647	174.38114335944	174.37639689819	174.384154164489	1304.315	1303.95	1304.73	6	6	142659.59506836	104692.931323243	183748.107109376	122207.555195617	110140.466015338	218400.139433594	200724.4993233	167548.328892463	201430.913152667	228979.07260742	179210.180406088	119721.465760282
648	174.406337780931	174.404082720794	174.408592841067	1303.945	1303.81	1304.08	2	2	160754.172403208	120266.698945312	191129.074197208	136103.450620404	134957.084133731	222717.928064683	216620.055528158	173841.403434243	208510.362940171	228760.650598576	183108.458887023	134593.466108973
649	174.44068195342	174.44068195342	174.44068195342	1304.57	1304.57	1304.57	1	1	160776.825002713	120334.273997396	191169.524794923	136194.435264757	135042.500009766	225292.163543295	216620.055528158	173841.403434243	208679.524786649	228979.07260742	183396.559406739	134840.212571958
650	175.06040410805	175.06021730756	175.065418280066	164.9825	164.627	165.593	12	12	772303.28899865	395420.568605527	1023283.81483121	717414.631924833	597732.077122357	1003929.45352721	5073769.56605877	4687299.66857956	5122199.73272766	5279752.31035025	4962660.22710493	3376549.94961808
651	175.05546990479	175.055316487644	175.055547270928	677.706	676.143	678.714	6	6	639409.111394531	505314.84842434	851249.127781249	622688.469073894	549338.901590734	896332.305730469	858691.219998445	772728.264454484	838532.851505992	959205.915084966	880038.8843001	582460.5949344
652	175.202159205627	175.201854865725	175.20236839238	1303.58	1302.89	1303.98	12	12	3225491.31305014	2770101.44579915	3558642.34428137	3122798.0224875	3028704.01266658	3868452.99116067	3996323.34077747	3509296.86111921	3443808.00912569	3733909.761084	3571393.42607952	2654520.13836589
653	175.384914004668	175.384587715478	175.385185778064	660.5435	660.193	661.083	6	6	1251988.69169045	1243845.61750069	1417162.43877318	1313528.49104785	1231684.79370266	1435700.05787653	8328.87845466613	23211.023520752	7371.27379028318	3245.41285742188	6137.74438189338	13996.6864282838
654	176.13579643215	176.13579643215	176.13579643215	118.728	118.728	118.728	1	1	61910.1131343079	47806.5570982056	50133.065065918	62604.173713106	40032.9204095459	59719.7284371338	121961.6409375	115832.421666779	117661.317384583	141184.295240637	110246.685692657	90685.6047821045
655	176.307047604341	176.30357291305	176.311611585095	660.5145	659.982	661.083	6	6	908692.985394559	737102.986742764	1206461.0705787	879192.186056307	788766.501293887	1183792.97745513	3127.23101467895	3363.97327563477	3279.29102905272	5933.19987631227	19074.3680006104	0
656	176.319737279345	176.318971757042	176.319964097602	1303.58	1302.89	1303.98	12	12	608811.482907987	492469.239790852	707566.488108916	576456.541638326	561802.728389245	751868.934599035	774469.632105309	689615.668602152	654704.246627988	727899.516931872	690595.348964031	488640.376730686
657	177.054738012843	177.054647677797	177.054825022076	1125.14	1124.75	1125.52	12	12	39498795.6566181	34204443.0226737	42036429.3242708	38854528.4306071	38042415.8840625	43193676.4823438	42129536.6378675	39187681.8651561	41590454.6716666	43135221.5680556	41629308.4118924	35684809.6310569
658	177.741932329252	177.739523385261	177.74256977863	1303.95	1303.49	1304.49	11	11	180437.351660157	107949.287658547	235569.683502605	164179.770587565	138358.254233685	272768.68341797	254442.117216255	210027.923512096	234042.066036649	263487.203454591	213051.575292969	131666.763061117
659	177.782502374163	177.769713169993	177.789207498432	661.4195	661.083	661.795	6	6	617839.291499787	789567.441070372	690963.727742649	648871.562041705	706542.246253663	591523.320822954	21839.8001695862	47340.1781594849	26422.3695503234	35704.9457119141	29592.8602080689	49817.1658301699
660	177.957869331721	177.95784909957	177.957912932499	2448.15	2447.56	2448.43	6	6	15119453.8694288	13847030.7054686	18305488.2431649	15835961.8128164	15617383.8901505	17788773.0542186	17761936.3279018	18853547.161849	17417844.174137	17985194.8585548	17840921.8800472	15300208.2045455
661	178.058072657772	178.057944649821	178.058315316374	1125.14	1124.75	1125.52	12	12	3544607.90406467	2843393.45898437	3839822.37095012	3331319.90146488	3279409.6850244	4047097.28862303	3897637.26293083	3743850.76241048	3877274.84811415	4080624.62963135	3703612.67415365	3076923.96355252
662	178.159310690002	178.158817608299	178.161808396309	1212.11	1211.61	1212.8	12	12	297660.28761776	233213.976435004	356834.341440719	267709.418610695	293741.422797562	357045.743262532	351238.002154948	283250.06286305	354542.298156023	387739.093678191	354804.212565103	280390.407989094
663	178.476571784229	178.475615829243	178.481132269313	1303.95	1303.49	1304.49	9	9	144337.559551324	71714.7545255052	185674.052016314	133149.840301649	119447.429555376	213930.722534181	206904.888147245	162725.101889936	201788.598252225	211465.686279298	177096.609954834	100469.365852769
664	178.560705367241	178.560567368515	178.560827339469	709.151	708.825	709.525	4	4	114984.564208802	82417.7006204224	145529.88036084	105743.350568848	103472.299348572	143633.740966493	173181.317926758	93347.9956010742	156187.245791619	156995.06049753	123104.547280733	82857.3756669616
665	178.591613655702	178.584162506253	178.593169448661	661.255	660.89	661.46	6	6	401493.101076202	456036.898110467	462483.878913059	419293.065102022	408566.787172794	430375.72752065	0	0	7352.96166778562	0	6054.58078005982	6890.17326470951
666	179.453722861709	179.442953894082	179.454001869952	660.524	660.193	660.563	3	3	174636.666431225	245653.353588867	152389.379445428	175650.088301471	212309.258597504	166083.769718261	6786.93187513732	21862.4532474365	9438.09212905881	2988.93105371094	10273.4367918091	27483.2541043398
667	179.483592346769	179.464345908172	179.486047123193	661.083	659.982	661.409	3	3	174535.854609482	249704.883734835	151434.305595704	175679.897572266	212398.107563649	166746.458116871	6786.93187513732	21862.4532474365	9438.09212905881	2990.06293873507	10273.4367918091	27483.2541043398
668	180.077027767969	180.076873230138	180.077278243549	119.522	118.924	119.946	12	12	6891631.69478027	5132145.90501676	7578029.47900105	6344088.53137282	6009349.16427401	7581317.01123577	8354146.43565553	7956469.61493083	8483142.03700548	8798518.84178101	8442611.67574947	6239222.21638355
669	180.065646342105	180.065541945846	180.065815604732	742.6045	742.273	743.142	12	12	28760963.2557854	26012376.6185853	31466906.8747114	27575844.2807254	26738175.409063	31709974.9721717	158782318.993102	153183259.61571	155597508.886804	162527933.873225	153080156.707847	129846740.069343
670	180.159431091301	180.159368014858	180.160038211424	861.372	860.528	862.143	12	12	974360.773848743	547535.007081355	1087268.86852688	985891.562333552	797748.947098264	1170117.16922803	1137463.47322283	1069631.95255278	1132759.31227114	1193223.75186649	1073848.2724508	755586.599993819
671	180.159275778552	180.159220225224	180.159326129564	676.1885	675.774	677.854	6	6	361013.660833007	127292.461259766	535442.387277965	359912.967781827	270532.917763183	734197.747340198	659096.184154296	441190.72329106	527624.294648438	694843.719415043	487320.956636548	211574.070938144
672	180.458985946756	180.458412936122	180.45956124635	1303.965	1303.57	1304.5	12	12	457307.630479671	317710.681555989	560499.480677085	447908.704079592	398238.167197266	633696.257846682	607677.84151598	525701.798385954	571610.352156306	609580.816103517	544953.951199545	360119.645376519
673	180.914407309626	180.908820443154	180.919547536901	2442.715	2442.18	2442.9	12	12	1004667.02410963	692652.420268839	1028900.07822464	936520.436715311	711759.925055728	1060839.1098854	1057251.42259443	945945.547967895	1013132.62551729	972087.418845926	837865.671508794	706021.525580189
674	181.069488401841	181.068949276392	181.070594032608	742.513	742.164	743.142	12	12	2391051.68878338	1977433.3199757	2828566.63153383	2298964.98910407	2208022.05928076	2868809.66660331	14974636.7609376	14413724.2856135	14443694.7173954	15256406.0076549	14583713.5317038	11901914.1833459
675	181.347452710889	181.345866378167	181.348438588451	1303.88	1303.57	1304.41	12	12	644335.484851801	426007.131678602	804158.286793428	604867.342466537	549249.851147461	891773.616572269	892370.418376469	741981.491975903	793193.390012481	924373.693977771	778873.174528403	480323.275957892
676	181.39562613475	181.391787165104	181.399465104396	119.058	118.838	119.278	2	2	88921.283981369	212658.005590993	46454.6624195862	75362.3858393555	108917.739040375	53990.8795211792	107942.944034386	110923.678173202	100698.188989929	116618.206960602	93276.887634079	152812.78298877
677	181.979386758282	181.979273255798	181.979467301075	2488.505	2484.73	2493.5	12	12	7887518.81500002	5631327.8663158	8221007.42656871	7100350.50411184	6850567.4416279	8818890.00289256	8364782.85929692	8321318.52846154	9035724.8613637	8529169.61475967	7802752.20546033	6717291.96059378
678	182.07027143378	182.069660212907	182.072062041976	742.5675	742.164	743	6	6	58041.794109375	55748.710023628	68601.036017578	71576.6597657775	53453.7137281036	75890.6269882206	465604.568844786	398653.764271817	406230.784526539	509294.956038087	427125.246076515	254478.576968751
679	182.092029935486	182.087981579032	182.09232004876	119.535	118.699	120.037	12	12	535862.025659438	351214.659198529	632050.505532125	400817.925065947	423721.184578613	598975.078081486	688782.4562201	628159.103252096	674155.08849483	716802.879594138	679133.151344669	446677.878498349
680	182.120535036053	182.118143894139	182.122714877123	660.9865	660.505	661.43	6	6	370242.603858831	346079.404664753	376157.941401885	353605.046908778	329921.732675436	392934.318278104	30621.2308818512	7737.08707843018	3881.9740496826	13836.8226376953	14369.720196921	11958.4074314576
681	182.190316697156	182.189608436032	182.191050833159	788.1575	787.759	788.699	12	12	876594.419166043	1100700.54901008	840097.438429458	981675.682469929	1453273.70068627	832469.841642174	814753.09922737	850977.186286766	855233.134636722	864931.098150104	914817.588734619	1727590.68732313
682	182.210924262854	182.208725417299	182.214957894263	1304.11	1303.61	1304.57	12	12	388407.592944337	259851.160994944	493638.246360679	379237.027813043	325379.820205078	538731.813491213	530418.680977107	464763.879536994	501016.056461861	555395.07572021	464481.360334474	302290.921816406
683	182.986042111823	182.985198978915	182.988427480831	2449.39	2448.87	2450.58	11	11	13538566.0488841	16081084.88947	12997211.3431251	14138291.6966147	15100213.4545045	13397723.5052499	13239704.129047	13218011.6226193	13479879.9519644	13120768.3037575	13186891.3008148	15558028.5261579
684	183.075506797444	183.074189235275	183.076252082319	890.62	890.315	891.094	12	12	5672505.36077209	4692534.83228309	6207656.91613337	5609209.41390798	5464716.81704678	6705059.3936604	6640386.38525825	5864096.492818	6353324.52520752	6673845.5268394	6231301.52996748	5094671.86890194
685	183.080476241092	183.08036177376	183.08054226671	1176.06	1175.39	1176.42	12	12	3963492.69258468	3052283.12911132	4256693.65875656	3683967.80468099	3709551.05914525	4097462.68080191	4113159.53362413	4030650.66286458	4144273.10639933	4143209.86201822	4031997.35937044	3389844.20618335
686	183.081232778505	183.069025151513	183.086342421087	141.741	141.314	142.071	12	12	3703452.91147363	2710463.83673649	4209629.96351781	3323673.6228426	3137188.10670186	4462514.58253239	13689666.2644792	12106713.890421	14127083.9523984	13772531.4898511	12674658.151937	9833304.08538714
687	183.458694157465	183.457213697159	183.462991624005	1303.7	1303.16	1304.14	10	10	151923.328237847	94597.9885357658	186961.467662761	139239.759533149	129913.753901367	208197.099393957	207840.879228947	159001.664245604	184744.445996094	209841.762963868	177565.409902344	109486.725155639
688	183.660616998907	183.660616998907	183.660616998907	660.524	660.524	660.524	1	1	150292.088845071	88068.6505584718	204861.933806251	120359.723718434	70039.1243381346	237835.09254375	5656.43220863345	9332.61233409119	3859.22124389648	3841.00504293824	0	0
689	183.694889916675	183.694889916675	183.694889916675	660.89	660.89	660.89	1	1	224282.08024585	248329.633389588	267908.493720833	216489.705966186	241812.623459961	267784.76915924	2961.91936152649	10586.4760716247	6835.65510218098	10893.1161103516	0	0
690	183.737581021371	183.737581021371	183.737581021371	661.101	661.101	661.101	1	1	224472.429262639	248510.12136242	269006.523643383	216554.661424747	241812.623459961	267784.76915924	2961.91936152649	10586.5596040039	9586.18165843288	10897.2412489947	0	0
691	183.784387038456	183.775979519182	183.79279455773	660.9825	660.505	661.46	2	2	224472.429262639	248510.12136242	267908.493720833	216524.576791309	241812.623459961	266041.690253416	2961.91936152649	10585.0560211792	9586.86155090329	10893.1161103516	0	0
692	183.829833898067	183.829833898067	183.829833898067	661.083	661.083	661.083	1	1	208421.001767823	239778.274251404	232744.857773439	220422.980112763	254911.95357307	190168.524235839	6828.29274427085	7191.263105896	9352.46765869138	7055.7635339203	3077.05000946045	6316.98179687502
693	184.079910520066	184.079910520066	184.079910520066	890.569	890.569	890.569	1	1	161080.600603326	138185.853417825	205247.872586023	124235.49554773	153529.624765195	212522.963481302	221541.46145344	153711.588913717	168209.033987291	234450.177464898	184498.508531509	143385.37100138
694	184.088994681625	184.083633887826	184.094921714147	1176.19	1175.55	1176.42	11	11	286955.851509335	202582.63539522	314592.224875347	264567.34879682	270842.433608114	347938.290666232	344613.002081706	328256.321186523	297283.305638211	327584.235595703	310391.026367187	243084.770480812
695	184.080172052218	184.076536134812	184.089559070145	142.266	141.585	142.871	5	5	94344.0063434914	114905.759616987	117166.163582993	91590.8549511108	83985.7533806609	137873.251432617	311438.985950038	253083.635111817	337556.288949517	307271.472430061	307957.44203046	197495.88220369
696	184.509990883038	184.506910939765	184.513318107679	661.101	660.505	661.46	5	5	246702.052286565	166390.908506491	337695.539683593	235843.113879079	191353.908553711	357460.664585132	7607.97610253905	0	2859.44856689452	0	7471.99386364747	0
697	184.904818601994	184.902909893487	184.904955312342	1303.965	1303.59	1304.14	6	6	100786.341318648	60415.4967371321	136921.261334636	92922.10549977	85745.9260857075	148677.063261719	138729.119896512	114309.450983456	134060.726299914	130896.213644876	131032.202499186	77939.2123293886
698	184.993576166018	184.990906930859	184.996059986164	2445.59	2444.68	2445.93	12	12	1088974.76204806	1366555.78645834	1107415.43440755	1197866.1651481	1317728.84774849	1003843.8977474	1125569.93739585	1132331.15836587	1018364.5754183	1037738.15112305	1087617.42648599	1284394.51255045
699	185.115019818857	185.114912778551	185.115248291915	861.372	860.748	862.014	12	12	8726547.08525349	6400556.658392	8629938.92169577	8136899.53994533	7615898.75781719	8713682.32469443	8535620.53603009	8355957.64914222	8606136.00005065	8541159.96799262	8150426.43301313	7253497.01416628
700	185.371428580354	185.363715469082	185.383915018673	660.5435	660.193	660.89	4	4	193010.660867949	76590.6469989087	229295.230928137	135839.395429343	110929.431765228	233362.227974724	0	0	4029.93906127928	11182.9906367188	3265.29763602941	6549.99173107914
701	185.943803457581	185.943714903372	185.94397011034	2449.535	2448.87	2450.55	12	12	1888335.63629756	1725916.80128171	2262483.12580445	1958109.24458242	1612955.67284224	2270169.25930617	2895948.35637151	1912587.34528519	2090080.2388587	2392825.56799181	2245472.01675869	1820825.13959749
702	186.063098585859	186.053382568708	186.072814603009	661.2565	661.083	661.43	2	2	540285.071492632	1409659.64074906	356981.001907194	665536.941839442	867457.416470817	268826.704400145	32999.3321389618	56621.8185232545	40479.5393243407	19007.7079437338	41613.3039935303	66619.251337006
703	186.078033425069	186.07577629335	186.080096476268	742.5675	742.164	743	6	6	96622.4473374023	80978.5103881832	107648.026297669	118532.560380325	96181.601503601	128285.838091889	612995.117988858	606347.303196968	602120.358619369	738676.231940488	609296.581505628	452544.543797391
704	186.087796007091	186.087796007091	186.087796007091	660.505	660.505	660.505	1	1	540285.071492632	1410205.50787276	356981.001907194	665649.888955583	867094.547443818	268826.704400145	32999.3321389618	56621.8185232545	40479.5393243407	22978.9394248047	38310.9340808595	66619.251337006
705	186.126786098558	186.126786098558	186.126786098558	660.563	660.563	660.563	1	1	564721.926107151	1409036.96324433	578242.528956705	647268.729122949	820678.093739747	631780.217301266	55069.0580559997	54495.9844927369	51383.7569522093	63022.2632226564	59641.8835608216	63360.7464591983
706	186.159752007507	186.159752007507	186.159752007507	660.89	660.89	660.89	1	1	564721.926107151	1410061.06263058	576973.583618168	651531.638885455	821021.538018382	638436.858779009	58351.7064803539	54503.7255218003	51383.7569522093	66332.1937765683	62945.9461086856	68003.6774692672
707	186.185284752508	186.185173822964	186.185640925526	1202.505	1201.91	1203.34	12	12	1705292.00503187	1257123.76925884	1897820.82517887	1711367.62555508	1568966.51463456	2054235.59692381	2103044.29669766	1726461.14935194	1836026.37087994	2024326.41629005	1832302.73430304	1378581.41083856
708	186.198609100751	186.198609100751	186.198609100751	660.193	660.193	660.193	1	1	498116.600236043	493950.416949335	593443.392564168	530479.412067383	519116.311238007	629433.132417906	50793.8680865478	39412.1592781192	41256.9713365693	68180.0667731791	56424.7616932445	24467.6965783998
709	186.219098545428	186.216909750879	186.221743079127	860.4395	859.819	860.945	12	12	1239111.09198047	976623.101483095	1373928.97448346	1274106.89514706	1234837.97438135	1433132.63439465	1419713.94549506	1360714.63721657	1360270.39987361	1513238.30943847	1295330.08417998	1266939.76022233
710	186.221542029552	186.221463506866	186.2216813644	903.6865	902.439	904.886	12	12	2192665.37786944	2790987.87305188	2072929.37905303	2293724.78532609	2491239.14369687	2065310.1447175	1939819.65161881	2227933.56863766	1833334.26442031	1888489.22422315	2274873.2465619	2813714.59754237
711	186.996514748526	186.980577987312	187.00236279919	2446.56	2445.44	2449.04	12	12	399787.060563148	351879.516032072	555870.217222232	397893.410588376	327501.969690758	507120.769746909	417391.960655916	438937.826853837	692456.353383794	576918.267444481	544826.596478192	336828.484445933
712	187.022390995044	187.021396768999	187.022591092449	1303.95	1303.59	1304.14	7	7	153634.095764019	77455.0844198067	220820.679156135	138239.439967831	113764.234995404	253257.424453126	239792.688639706	194921.267911782	230801.923068848	270614.225927736	211206.647646078	114455.983313132
713	187.073191160625	187.073108872379	187.073298678466	738.424	737.415	740.159	12	12	16203954.2953799	12731785.4971864	18071265.377875	16265931.0411529	15000070.1818182	19015686.6043532	16018104.2427568	14856511.9277898	16012653.9805584	16228506.7448805	15156962.2441141	11867610.0525384
714	187.195111401311	187.194914453758	187.195413882663	660.5435	660.193	661.083	6	6	10569589.5211308	9800829.8244817	12002180.4459431	10501316.4208956	10139946.4060846	11635497.1205501	216876.1512388	190916.564074463	198235.045588683	211944.497646485	195004.959982996	182678.538408509
715	188.07086978576	188.070647678003	188.071118476339	662.0965	660.89	663.411	12	12	314825501.676258	300706642.67995	330162885.628491	303388118.119873	301054990.929145	325501282.055124	66339956.5938112	64468119.6393401	65166179.6317711	67126692.3796872	64591799.1104653	54765612.5133994
716	188.733598807465	188.733132625691	188.734100209387	1303.625	1303.16	1304.14	12	12	747528.048759767	549559.687337239	869830.79344267	719357.551133898	656520.735937498	950179.191348805	944097.785670957	842937.535278311	876299.034618567	932953.958471685	850678.093162437	605906.990842557
717	188.99591668948	188.98620334409	189.000262651451	2446.56	2445.44	2448.18	4	4	116949.571752065	85711.5586786574	198948.829113909	156293.587637869	67798.7577458634	171245.315195723	127783.564959355	139504.034422471	250433.41621608	218498.689976287	169327.356055834	80058.3728095178
718	189.074243546815	189.074074226982	189.074575665833	662.0965	660.89	663.411	12	12	34431820.6763966	33145029.7478719	35999538.9471305	33188953.3828684	32733940.5436269	35765538.8326997	7462973.83703122	7190809.19960426	7238319.08814339	7437936.59802869	7326860.14471078	6073791.93901688
719	189.977622185384	189.97127195617	189.97848373538	660.89	660.505	661.101	5	5	1099361.20778239	1035221.8918798	1174102.90832187	1063681.16562339	1050359.03257996	1179049.4653428	148876.2816763	133354.877330078	167805.766161563	155623.66346875	170167.552599243	115943.564185181
720	189.983292292962	189.983292292962	189.983292292962	1303.59	1303.59	1303.59	1	1	51328.8204663091	24442.4280313108	94152.3088881549	62086.7954335649	65961.4139590991	106023.737936581	101699.370143038	93237.0268037683	97881.6068784467	122864.19136963	81158.8750919116	38461.662599954
721	190.008774796128	190.008611670323	190.010663971243	119.759	119.421	120.869	3	3	131950.028070068	100891.185795563	132096.682078125	138793.323215637	114474.267529449	141823.835639063	136733.224211426	130128.455748779	149218.367318893	111322.224937805	128724.979056396	124375.554551413
722	189.993649676924	189.993649676924	189.993649676924	660.563	660.563	660.563	1	1	1099361.20778239	1034470.03074967	1169310.4590235	1063533.3948123	1049384.52611896	1161344.83717724	148876.2816763	133335.937267334	167817.667654876	155623.66346875	170167.552599243	115943.564185181
723	190.038004327187	190.038004327187	190.038004327187	120.58	120.58	120.58	1	1	137701.643369293	110470.381240692	132096.682078125	140386.399108542	119614.218689423	142053.443503967	150752.125171875	140786.545251709	149069.970082947	139477.16655011	140785.756716232	137003.349417206
724	190.077637269443	190.075408763816	190.082124084576	663.195	662.865	663.654	5	5	671600.671918271	562666.282307282	799561.547376623	598938.86113074	714037.470105701	725968.064963831	148890.956634967	136763.510985567	172353.426339901	165913.003539062	165218.401222858	105974.156578369
725	190.636212753533	190.633720472073	190.639738285244	1303.98	1303.81	1304.5	7	7	146963.673388961	74811.8943962543	199011.884507123	119574.777404067	114892.707881433	221677.214560116	204949.790717232	176372.23398166	205559.941704676	238004.393811033	186428.799776205	104941.678585277
726	190.740493105939	190.740440871386	190.740545340492	661.2805	661.101	661.46	2	2	296069.029567815	241485.981123852	364396.635052161	253235.530095129	270897.176249314	415696.261614988	0	18395.1465174632	8963.30988220212	3985.24246679688	9270.44550878908	6513.91289703373
727	190.82559948817	190.82559948817	190.82559948817	118.838	118.838	118.838	1	1	61624.4779860993	105368.449116119	37650.6380479431	45789.5544911957	49728.6126507568	45024.0440285156	74158.191265625	75943.6340583191	63054.4695322876	79896.8012980957	62452.4184075013	116330.696681641
728	190.840953420345	190.840953420345	190.840953420345	659.982	659.982	659.982	1	1	154433.618777	98373.4920939225	206957.665429689	137182.767275621	104326.098941866	248372.910150304	23518.6384794348	42789.4458492647	27472.9938052367	32493.2336361156	29769.5439057904	18420.2380147059
729	190.930279367009	190.924186568864	190.936521518661	2441.875	2441.42	2442.89	12	12	272499.461091449	232378.237580996	284922.273053482	237886.434016726	267768.230178651	405526.512147207	287580.738254394	359811.186907166	296428.928590022	379860.691638186	395969.623023324	291733.186992996
730	191.104102468273	191.103984508388	191.104172085277	965.164	964.15	966.462	12	12	880814.414192386	662767.585983885	904458.629598506	868241.990963542	819298.158744897	1051007.51362989	992410.77317518	916838.654115936	948499.890091256	984243.395593374	809654.748665039	639214.957050469
731	191.164201853918	191.164077180181	191.164347118162	1021.24	1020.59	1021.99	12	12	5756492.8720416	4540972.15815428	6200030.17287434	5677232.76159448	5275123.25328668	6523703.67714844	6229148.77397981	5838972.57288023	6261103.60580779	6565050.01931885	6079726.58385548	5132123.15582463
732	191.334473905204	191.333497190368	191.336204470293	1303.625	1303.22	1304.14	8	8	169523.080129124	164934.857005208	158255.992613933	170465.264354113	162030.800302734	136367.438639323	151982.230339212	174396.616365033	143594.432885471	161725.123541188	160924.673871783	164760.691787109
733	191.736303434401	191.73288250912	191.738720721644	660.7265	660.505	661.101	6	6	507418.03137753	324728.444527976	675309.793380459	467727.32873449	419055.940285041	728143.278856185	9003.0205231018	3487.00817889405	10816.3562545776	3088.31420019532	3205.7688671875	4083.04245300295
734	191.934527867643	191.934478966696	191.934553395718	2451.335	2450.9	2452.44	4	4	443372.234842776	370089.563326477	432010.210337172	454636.261009763	425079.418974091	504585.064405583	474053.057594568	397717.476673516	449907.873068839	416973.159425361	419447.349962995	401652.788437502
735	192.072833347757	192.072833347757	192.072833347757	121.265	121.265	121.265	1	1	120745.314564209	138266.264645996	137082.335096042	127765.3986462	124307.337255859	121928.883849311	143248.668451823	150028.354080648	168185.403347797	156270.82942334	134721.459848307	132066.038333605
736	192.167421598185	192.166561575273	192.168379555974	1021.12	1020.59	1022.27	12	12	306926.505681154	217127.06637641	341852.590952962	310891.456089951	252108.506663142	382662.272446289	321892.212215712	356041.958803709	371446.532436809	414339.673827583	334036.842285154	227556.021911891
737	192.470370158888	192.457282093567	192.476104414304	660.5435	660.505	661.083	4	4	223441.585829246	245898.770316981	218879.021679362	226023.598082778	218494.640727481	173265.512649413	11146.8427607117	12406.3877368164	3490.34335525512	6244.28304492189	2982.98011486817	18697.6448423768
738	192.610011596052	192.609597221098	192.610474935176	1303.725	1303.16	1304.15	12	12	1293189.51765734	1257779.76693196	1222312.97286449	1340588.45001112	1266142.0744715	1193792.07949219	1263734.24016717	1366097.99811739	1117074.56328125	1218552.45361329	1280800.94611979	1220983.96317112
739	192.636416117739	192.630026968705	192.642805266772	660.9955	660.89	661.101	2	2	276027.846967449	227105.432414349	340554.830690574	263634.698294067	233880.885339155	355971.923253417	3281.45492130056	6605.60050916245	0	3127.97032284009	3954.62063361674	0
740	193.07780988822	193.075273519673	193.079588745576	164.317	163.81	164.633	5	5	104318.260684283	86490.5429701862	105204.300016296	101515.665015453	98366.7162465668	114363.942101807	360123.332569264	253303.004510376	418543.29800293	445759.360864372	336582.008871555	149604.513264404
741	193.140949864938	193.140949864938	193.140949864938	118.307	118.307	118.307	1	1	314486.906107269	274247.829537224	195077.04421941	226877.590143036	326469.032169433	167667.541413025	110818.270419617	162772.398540527	146639.598041199	104273.416311768	177441.569248886	290895.999018356
742	193.143244879583	193.143073408802	193.143686786591	733.5005	732.754	734.577	12	12	386191.87030944	299475.866248169	430928.998806924	415144.686197851	338536.95595292	465570.05341465	411506.708594604	388674.58949815	397132.846383635	444780.659720947	399542.281679815	321589.327206698
743	193.171978292368	193.168341755535	193.175614829201	118.348	117.997	118.699	2	2	358455.276478487	677842.449646607	218739.980128479	361534.116018009	395733.917106018	189647.83279541	163637.225647202	217772.253601501	156392.053418518	137182.200734619	200410.595104309	430430.787033907
744	193.206982381626	193.194946013268	193.211031054534	118.355	117.914	118.406	3	3	354134.166642334	677895.770167165	210519.884014128	352108.860518372	403227.482756434	195294.239885193	163637.225647202	215959.009698364	156392.053418518	137182.200734619	203584.866434143	430430.787033907
745	193.37907375152	193.37907375152	193.37907375152	661.409	661.409	661.409	1	1	423248.221330537	576833.425172537	490381.614087532	447694.06579239	501943.0499805	442113.053645017	12063.6637537536	33618.9521835938	15749.3862661743	8509.29197265627	13862.0601894532	71275.0727079167
746	193.39694324897	193.390211754717	193.39934845936	661.101	660.89	661.46	5	5	423492.68929007	576414.48249527	492391.455874398	447618.101303424	505696.246320773	447485.444902055	12063.6637537536	33623.7276783088	15748.2693324333	8509.29197265627	13863.4228097534	71275.0727079167
747	193.540852737703	193.538345517864	193.546437820833	118.728	118.499	119.116	3	3	62709.3788451691	54018.1728144531	53892.7725179443	57517.2645318604	50264.7725447082	55076.6817680054	119301.428891602	111390.020721795	118919.995944451	139541.277375431	104857.639177002	89352.6600812073
748	193.807255931969	193.805534023344	193.807625838177	1304.32	1303.95	1304.9	6	6	103485.165108572	24867.3092331111	142891.585081381	72990.9299204387	64917.875788879	166162.691640625	162041.018983291	125316.182293198	131447.115553384	175579.204260252	117550.968723552	45326.8127312154
749	193.930138068301	193.929972428495	193.930190488217	2451.21	2450.73	2452.08	12	12	24358425.4831457	24883294.6730161	24477312.4302272	24434519.8498778	24870761.0647867	24878233.6181517	25060732.7980188	23684930.8707526	24654561.7139131	25013703.7197492	22869663.277768	24863950.0793611
750	194.117278344922	194.106566076864	194.117480764315	580.552	580.203	581.157	7	7	230743.816332628	201911.51936255	293055.377425292	204124.931479167	208007.589904677	314795.036724198	295462.446518787	269639.267768352	297022.605037778	311490.792869348	270400.051255732	175622.82058336
751	194.174937042248	194.174239494185	194.17515373962	735.9125	735.55	738.759	6	6	235339.83223462	53749.529654948	262110.307708551	181141.550889703	148156.461534051	563053.041399305	293078.79709082	238514.227315918	278151.362332299	378411.373143458	242118.067189555	72211.3114422286
752	194.318468164409	194.305875085977	194.324440434071	660.9865	660.524	661.409	6	6	352225.102887668	349859.002086283	384073.207193964	348035.526936868	312186.254242647	395807.057630399	18527.9656521606	10256.1180166016	20325.9987501525	9819.66281152346	17178.5587242647	31879.8631422731
753	195.087707352404	195.087623021747	195.087756279449	709.832	709.398	710.376	12	12	96618357.5987051	85939841.9428881	104001113.669612	94798456.1463571	89691437.4464167	104461996.845902	114111386.77171	111331820.565972	109992666.360734	114414456.338214	111867142.824502	91174731.5278041
754	195.430488599926	195.430488599926	195.430488599926	118.355	118.355	118.355	1	1	63351.9610046082	142852.695026654	24191.2040626302	58470.7765673218	89794.5116085205	9668.07994702149	19027.0454255676	16386.2191229553	18694.395055481	3548.80592797852	16285.3150697174	91351.5956504517
755	195.757898439254	195.756545374445	195.758116655221	1303.95	1303.59	1304.14	7	7	109351.722876265	13980.8895576746	158486.597324219	97673.9825496896	80287.8869715071	188843.325859376	180808.007669272	146550.312250163	169597.494657629	198416.406182862	146943.544821778	54156.4223595472
756	195.93021633045	195.93021633045	195.93021633045	2447.94	2447.94	2447.94	1	1	177568.561044349	205051.762339297	207711.732851562	166623.567473572	196397.86233714	157552.92451976	174241.555428535	169852.7564367	181022.313714958	181440.489984637	194153.914476104	194792.006698646
757	196.027924791857	196.025066473723	196.029401411629	742.9705	742.464	743.314	6	6	289940.98401367	165996.746895019	299737.411803955	262122.713122414	246612.035999679	339884.405484863	585086.431077951	548125.566823504	561341.416015625	613676.65173788	506709.601470587	340319.46378209
758	196.090439575366	196.090151527284	196.091117414475	709.713	709.398	710.055	12	12	7326072.56518242	6549187.59826816	8018162.34642013	7093165.20671674	6721869.68448746	8189804.70268547	8751560.57645509	8627040.98980737	8676918.64393595	9072582.77499303	8984245.21275749	7026067.79776549
759	197.097336351463	197.09675428942	197.098376838434	1228.525	1227.94	1229.01	12	12	1601264.7032422	1155369.00643613	1862034.91318188	1545520.98480956	1405459.26988914	1844386.72225642	1826549.80139762	1710237.30375243	1757458.80880975	1827888.10640193	1755419.25369142	1255506.12218406
760	197.336524661566	197.336524661566	197.336524661566	661.101	661.101	661.101	1	1	83984.1718534298	153023.173296071	137839.830213236	106756.387663948	115312.977952072	113489.346153259	3452.4953094635	3309.79631129365	7185.35683878101	4138.44428710938	10586.9276893382	3307.52968917848
761	197.483337658965	197.476035785748	197.490639532183	661.445	661.43	661.46	2	2	107302.306190832	162205.387874195	101019.632880859	131966.115637533	149983.951886719	95813.4911435548	3453.88380546571	3309.77019561767	6519.80714715576	7299.89805813422	10588.2630737592	4166.04060635916
762	197.510628367176	197.509956951948	197.511299782404	660.794	660.505	661.083	2	2	107267.695300415	162205.387874196	100362.342815104	128022.73900708	149907.507466797	94935.3634243158	3452.4953094635	3309.32622912598	6522.86542297361	7297.53354462893	7496.00531433107	4165.34929486086
763	197.582369916955	197.579955401558	197.587857094951	1303.61	1302.89	1304.5	11	11	180409.792419292	226304.855791015	153991.691571404	173089.471095785	179017.640952435	136224.646351534	130837.550577321	167688.489256454	143722.155153938	157538.625292967	163070.605429688	185963.725504557
764	198.087360597587	198.085825039171	198.087537408576	119.376	118.924	119.793	12	12	7199415.51015234	5133278.26687761	7957464.53443876	6594744.92288052	6113001.18678776	7835150.32843142	8615647.77940016	8650891.63855692	9036828.00695177	9238680.6909961	8445223.6523029	6223336.27926563
765	198.184593014661	198.183885281349	198.187452706319	1058.15	1057.43	1059.11	12	12	229849.603806873	201488.6538109	270037.183650173	214616.664577208	206580.761044924	312821.265722655	265689.895302738	237173.403625919	268016.76675293	267319.897631837	235027.13474265	178319.837743056
766	198.324289759357	198.31938780122	198.330292176986	660.7265	660.505	661.101	6	6	661154.871304604	840235.755141316	645567.778697813	702456.020728861	736712.347928308	554288.639646024	27262.0642342987	23994.6785006104	17332.0829067993	10634.8258261719	23113.7556319886	30097.2987136232
767	198.675699994632	198.674889993263	198.676644495793	1303.88	1303.57	1304.41	12	12	694067.113735895	641030.395861002	663359.169375003	709423.781883953	647187.089700136	666473.536544599	690823.389826527	715382.832443569	638216.514761558	700508.84876099	704131.887699383	637896.72364285
768	199.041642012443	199.032934854217	199.042736937363	742.5675	742.164	743	6	6	149739.656563477	75733.0872404782	111003.042625977	121017.957453689	96299.3928254699	107523.883396988	704059.379167627	631272.216269708	634114.641498046	590981.461281337	548079.555477365	355899.025051413
769	199.086847776555	199.08502487339	199.091618419091	119.421	119.027	119.793	7	7	184803.677785831	133444.15708255	205129.773092041	172426.748322955	149033.021408844	200845.557845675	236704.25526888	254716.976107479	213744.153026611	232538.555872429	229243.329061696	149246.573341797
770	199.12974409557	199.127976910653	199.130746018296	928.003	927.606	929.441	5	5	179865.416162109	130791.813840576	215054.118441925	186117.960476441	127250.691064452	257758.029115148	225234.970348173	169992.757434265	222071.53054169	263200.780846279	203098.318731079	123168.885316878
771	199.281044570174	199.277031394466	199.282995222136	660.563	660.193	661.083	5	5	1221576.38534432	1409965.38300552	1182903.71133203	1249981.05750064	1268418.6595764	1000092.49857715	4053.49774270834	22609.4066948853	6706.25546813963	2704.12620033265	9696.59183551027	12225.9716875
772	199.293672280421	199.293672280421	199.293672280421	660.505	660.505	660.505	1	1	1220948.98315253	1458518.42556779	1178075.33894557	1249981.05750064	1264372.29864441	996117.903231439	12320.7993295898	36869.0187942505	6706.25546813963	6267.24947265626	12855.4988266928	47006.2276586611
773	199.669748470384	199.655909638334	199.681597185331	1304.08	1303.98	1304.5	3	3	730242.865141899	647947.445070655	698348.43418256	754449.111417306	685152.431198298	690661.134908857	740812.677586673	765753.402456342	659306.250646255	727571.565405267	718280.486630285	686182.792723459
774	199.704115596202	199.691611916371	199.705031173877	1303.95	1303.61	1304.49	9	9	730345.766975913	648698.33233317	698496.232792971	760395.984719782	688369.16100586	674225.759334789	707088.360050552	766347.260847973	659841.137551543	713666.186540098	719267.970378826	689326.610019939
775	200.118126076573	200.108888645704	200.120697437564	141.5095	140.961	141.812	6	6	217102.535319825	173597.802553711	269635.531947601	205160.019479523	164646.459609375	275234.626555664	946157.707386719	634771.075497243	847118.136105641	963131.620546617	755714.112103774	316127.583225586
776	200.113471555285	200.103663276402	200.127756332063	660.378	660.175	660.89	4	4	676783.284896024	564734.008120865	781520.482999428	647365.748548464	639315.74934329	820455.940916129	195771.7360242	190539.330892334	197424.970524902	206903.407958985	175889.305337036	175661.763030791
777	200.145843804087	200.141461700597	200.150225907576	660.5145	660.505	660.524	2	2	676783.284896024	567928.891137666	755026.057373442	662175.800681124	633256.835481688	785192.15717448	203924.446694184	196148.458057434	202474.459998535	198987.103273011	175889.305337036	167587.32981665
778	200.200560855462	200.200349657592	200.200727387041	1250.48	1249.97	1251	12	12	2835191.43678999	2157109.93469238	2765371.6906604	2960498.1062569	2866274.47106201	2601331.58008056	2739173.9666748	2684628.65150736	2725968.81201171	2620309.61242676	2791359.52095707	2454938.29029183
779	200.700474339085	200.699077090413	200.701867690141	1303.965	1303.59	1304.49	12	12	580824.971652562	497263.397659505	564244.586816408	602474.118420546	552950.894223633	563234.626254885	603297.967461483	617128.158653422	542981.430899931	590111.23477769	604131.52571574	540604.63852295
780	201.046001660315	201.042106667387	201.050202673811	660.349	659.982	660.563	6	6	951629.004246753	770111.117649766	1224456.79720609	934473.191033938	847062.464038373	1236843.60870714	62045.8103468752	82209.0686459962	64152.4754633789	102261.356647034	54150.1100914308	70447.6017643231
781	201.088765916906	201.088703681003	201.088941408638	861.5695	860.749	862.143	12	12	9875838.8264679	7058906.39224253	10824464.4251213	9683407.12332445	8907344.64242474	10656420.3975928	10730536.3316594	10171342.2451503	10463582.7112737	10967059.269258	10199602.0643693	8052422.70333035
782	201.203476461915	201.201469582308	201.205712447903	1250.54	1249.99	1251.35	9	9	189656.168355929	109549.59148407	194235.880771772	199184.777984619	181056.407414982	214553.001837463	175961.59110026	186959.327247619	202987.45937012	197167.189865112	195947.480762787	143120.23475647
783	201.744595775266	201.743533466593	201.745068594372	1303.81	1303.57	1304.41	10	10	863354.779947918	824682.29426595	800761.694975012	890183.462397055	817207.061118164	779185.431324678	836726.348853492	882172.606515832	743027.758449438	822067.046044926	838819.763968915	803355.110711806
784	201.974508986568	201.974259866984	201.974758106151	1303.6	1303.22	1303.98	2	2	740592.569009102	493895.86893066	901234.631857479	678393.035422369	632672.122280269	1042619.71870692	1033289.7012207	852435.894200754	903175.235644529	1005222.64359741	852118.751790462	563504.64672546
785	202.047545622947	202.04722707419	202.047741165264	742.513	742.164	743.142	12	12	8070566.17350683	7302055.92120583	8617387.55340848	7578282.94975755	7270488.83593628	8889922.96184403	50892748.5745292	49233394.5697453	48577514.5976359	51667096.4092384	49109795.3630915	40916274.2491445
786	202.06243131285	202.06243131285	202.06243131285	141.585	141.585	141.585	1	1	46874.9721339518	52382.3765426433	51393.4002977865	62557.3070813152	41318.8628730469	37298.5630009114	214015.05900238	186599.734375521	185047.243968424	192800.884639974	169301.839857682	131135.437142139
787	202.091975695927	202.09155324488	202.095026270883	861.393	860.482	862.143	12	12	476129.888618022	248672.452377572	502243.594008042	379685.147599176	384056.333364863	581276.501978313	492517.926982192	434455.92953596	437612.495115492	500844.526532398	482187.047088754	287042.799644017
788	202.2571821617	202.2571821617	202.2571821617	660.89	660.89	660.89	1	1	353757.984252472	455598.054862478	314818.21833008	358798.738201057	407048.264608341	293037.258254796	9369.95735179229	26898.4944969841	16178.3342149352	9642.85346536077	8586.49672886029	4835.7913137638
789	202.283801966493	202.283108260318	202.289848873402	660.563	660.505	661.101	5	5	353757.984252472	455598.054862478	319855.705726966	358798.738201057	407048.264608341	291872.661455565	9364.89869732665	26894.6741704712	16178.3342149352	9639.20317382815	8585.75212536623	4834.68323895266
790	202.42700134385	202.426725385753	202.427765661118	1303.64	1303.49	1304.15	9	9	322163.88545573	216706.305367838	395317.90128102	295699.633409639	278306.105279181	454303.025606043	454813.935386604	378550.363129336	416009.571573488	453507.207812502	375446.907973634	245988.06235216
791	203.039171202473	203.038479878197	203.039862526749	742.3805	742.273	742.488	2	2	474392.916837158	391592.277257648	664837.259870289	465104.018495025	442522.745006576	698848.505293888	4666938.53635806	4548698.48548417	4462298.03498822	4830642.69861512	4483767.65133703	3552919.65558374
792	203.057832826379	203.055205479369	203.062995426258	133.442	133.075	133.879	12	12	448236.698223977	343392.429528407	596465.563574649	434940.78265309	397363.943335191	552000.622690057	615409.835805305	529105.76535004	588120.265143612	602597.359048138	588308.289928999	337696.180632209
793	203.049591389139	203.049302530311	203.06125125253	742.6045	742.164	743.142	10	10	380806.79469593	314755.601245519	649785.123626829	382366.786658894	375164.379705322	698848.505293888	4704504.40326289	4565513.36230969	4497408.81375654	4854824.30831216	4502560.24392232	3575350.52745739
794	203.065607386413	203.064427002924	203.069265601286	204.619	203.991	205.088	5	5	82335.0653205872	84070.8321194	106516.705922974	81453.6589340209	82461.3171008875	92097.1874768065	445140.225149931	339397.073860294	441761.957223977	460467.808800522	383799.023178739	192881.987857221
795	203.093626601498	203.088680808736	203.098470520311	860.931	860.482	862.143	11	11	336989.854302132	250627.384158362	465520.804488051	315573.523875231	278835.837257871	420238.495620416	447914.859023466	388307.387031135	449334.559079847	435282.579778672	378477.260405792	243809.892579225
796	203.280828649648	203.278782089133	203.281225096024	661.255	660.89	661.46	6	6	2229418.47105125	2853411.75799397	2185059.86285065	2373009.73987713	2599271.92999357	1899408.3815004	57677.8444871978	86357.4457328814	63488.8032554624	54663.2253046876	65789.4144479371	58967.977943848
797	204.102067149043	204.10183500369	204.102373871289	660.5435	660.193	661.083	6	6	10742336.5748749	10480288.4459487	11937545.8078919	10696868.5432	10398494.4988479	11498087.2041123	117226.33548024	139756.524152222	112581.639233703	120695.422574219	124343.077627298	127286.292780396
798	204.138335083138	204.137769259343	204.138594642524	1288.19	1287.64	1288.65	11	11	654858.666390451	479101.65100127	708501.317335071	700437.187994387	629549.267691864	715669.734423287	708277.789981618	656227.295496323	752685.908257651	717048.703331156	654169.159334787	601644.405037436
799	204.138200070753	204.137246016771	204.138389635589	1102.195	1101.74	1102.83	12	12	708358.141111111	542048.874770506	781595.118344726	617866.718992423	585786.262807336	817427.241158084	840772.40922363	658378.765050548	775458.554462036	742596.687969907	717771.317302386	630258.061428494
800	204.171679184466	204.165863455331	204.17594822951	880.4455	880.057	881.261	12	12	346101.164973891	220728.127948817	349937.902775795	336047.303887206	319963.067383745	358163.745642808	393122.929895508	430332.479185289	367684.908632506	415198.50820477	398953.584731323	320889.557695314
801	204.919058598174	204.918691900332	204.920257074156	2443.725	2443.12	2444.07	12	12	924987.57017062	822894.577902388	1139230.78839385	1032475.53760513	929940.7149977	1061820.65351332	1074600.44485294	1117261.10777575	1152704.34692094	1123129.96187903	1049433.19377872	856410.431901849
802	205.068721733782	205.068484577544	205.068870890357	141.577	141.314	141.916	6	6	3021740.783427	2492015.80972138	3405872.75512207	2799390.19450885	2642896.65970795	3474840.33528125	10783716.7563013	10393037.7852686	10643041.5784145	11411726.2573262	10959318.1419258	8694741.94537499
803	205.08603317615	205.08591057956	205.086100546853	1334.14	1333.84	1334.52	12	12	22292792.415829	17489401.2799126	24646604.8447919	21959361.5259833	20591686.6050002	25292320.1475	25628014.3275	23229831.2324044	24600046.7078558	24886787.4449999	23702185.120052	19551443.9366104
804	205.097272820498	205.097044350894	205.097485735327	662.1625	660.89	663.654	12	12	853728728.485252	857402799.808834	867256324.982438	812132566.43026	834052106.875104	828992967.390134	153604041.146168	153527908.845733	150083929.129899	153960895.222093	152102883.154045	135672981.343291
805	206.030099028281	206.026943350013	206.035568406653	1303.81	1303.57	1304.14	9	9	195482.086142578	97205.5351568241	256273.934584674	182988.901344784	162573.741486672	304517.12592448	298006.725748157	236782.027499726	259471.326472025	295714.49161219	258488.606650798	134997.013561469
806	206.100451204576	206.100289063749	206.100727704245	662.0965	660.89	663.411	12	12	91865080.9393029	92557572.764432	92179328.832464	89028007.8916777	90382312.9419156	88861165.2677674	18169972.0347231	17291313.9225687	17335636.4416464	17796583.4281054	17226469.0473161	15931502.3861185
807	206.089362704881	206.089200076835	206.089472291246	1334.16	1333.84	1334.52	11	11	2441472.37925752	1711067.68252015	2769269.77909728	2477913.75498505	2230648.14435291	2958888.2325	2998708.90359375	2567889.74763441	2848024.83089599	2903121.10218749	2619491.54323758	1879364.43663662
808	206.191231825586	206.190129012721	206.193204497693	1089.84	1089.62	1090.64	5	5	132891.69502014	88174.9617846686	177355.62883484	127342.579674529	107144.04384201	199796.187520143	163458.738668428	149055.119044694	169103.986344943	155482.448235868	141023.658991268	126162.24294922
809	206.816969886709	206.816539139174	206.81773193114	1303.625	1303.16	1304.14	12	12	579110.680681425	549620.746987304	531442.552820542	572749.139799516	564202.372903261	521322.481803387	552598.115977107	609647.979313144	495849.503710938	509166.296520999	554715.648625489	541395.28441759
810	207.078038814484	207.07786065803	207.078205166133	962.924	961.099	964.37	12	12	2401723.95066423	1426431.93048242	2889795.03938932	2286488.04530208	1942930.03968266	3148473.73693033	2514072.31588341	2254803.64799144	2567501.48968047	2653834.49414989	2292245.42235013	1442842.72022364
811	207.102760694629	207.100940594894	207.103500219812	662.0965	660.89	663.411	12	12	3183247.65346299	2993961.94049501	3123801.35894302	3062674.65711662	2975244.38170313	3025107.75025987	534641.571926832	484390.626976102	528040.893943015	487863.42612408	475564.424313535	381480.393226304
812	207.159108142197	207.159018266631	207.159236366024	833.807	832.964	834.335	12	12	16225412.0253112	13826438.3440292	16321218.3737242	15519546.122032	15273850.621568	17149176.4271042	17300833.5305937	16012780.9882337	16519914.0121141	16928137.4734783	16361059.3866657	15116407.8267188
813	207.972690543376	207.972690543376	207.972690543376	660.505	660.505	660.505	1	1	540981.17930121	598079.049407285	522734.415768229	553412.968049745	581807.250482606	521180.84709277	369126.635572631	342051.11468042	428464.131649779	377901.575046876	388468.113556252	284985.698432741
814	208.162220032233	208.162138483711	208.162282901264	833.007	831.858	833.821	9	9	758262.087952447	553374.055083842	898643.908219005	665281.107252977	641512.610353889	974916.923877931	898992.905203302	848318.956450196	819801.082242185	934758.58632293	842165.753922808	587596.71057124
815	208.250066619096	208.249679325784	208.250352539514	1303.6	1302.89	1304.41	12	12	3088197.2529948	3119433.94851562	2885792.24131865	3145611.37557487	3065354.3794692	2863925.87632	3070020.67577924	3186186.48924693	2697680.88531997	2816176.45991212	3034531.00250245	2853991.07607259
816	209.103929981805	209.103799809988	209.10408216931	119.254	118.699	119.793	12	12	2769857.7267085	2683301.69929747	3119233.92290486	2565802.7923102	2533337.67465454	3126796.00942538	3285949.28447978	3070588.78016705	3145562.35591878	3533952.73503562	3070889.36377571	2666181.19202075
817	209.15342789707	209.153375950807	209.153864791751	1121.025	1120.55	1121.7	6	6	546208.157952146	409373.324642093	684342.586971802	527684.430780759	485392.402441406	639342.764238288	589136.544895833	625242.074545455	630488.71375222	639216.314456845	602285.824185903	474017.474908939
818	209.276470493079	209.276164981958	209.276697281274	660.89	660.563	661.101	3	3	156374.568177161	86199.4835046388	228062.472028953	129351.492590332	99733.2641841432	252212.228250746	0	3152.85831364889	7293.11533760339	0	0	5307.0466195679
819	209.596985574225	209.595470172027	209.598502565234	1303.98	1303.57	1304.5	11	11	426961.486879027	253568.07550896	545070.18973633	391833.815144586	336887.907216797	638236.483577476	631262.668667402	499974.33283284	538582.802090388	630649.065429682	509472.192672527	319971.387207303
820	209.638077925391	209.638077925391	209.638077925391	1303.61	1303.61	1303.61	1	1	426961.486879027	263709.445517578	544954.855375402	391572.050702837	336674.821886488	635519.071245979	630705.783572065	496767.443515624	537804.530674403	627836.702294925	509418.388448988	314339.522961856
821	210.087609944523	210.087413125464	210.087785242464	119.655	119.23	120.037	12	12	14245323.2791252	14037197.2114839	14959166.376433	13641276.6732253	13641274.8670249	15082380.1773392	16108690.3989811	15568588.8202723	15802514.2969705	16971525.5586218	15602267.5320511	14718456.5659302
822	210.3063173237	210.304729775143	210.307904872257	660.5415	660.193	660.89	2	2	117911.618667912	23564.9716044348	187115.697961398	74915.1308621324	36243.6242097886	218001.255487204	9279.16316354369	14729.4496384134	13361.0232128906	0	7785.36363028492	0
823	210.423303127747	210.422354348263	210.42476819958	1304.15	1303.81	1304.73	11	11	366181.940125869	304285.16795726	348110.192805991	360980.525593805	321767.34600586	344633.01278646	368485.69321669	381306.949586589	344486.008833009	376793.35446777	366041.568613282	325765.178964844
824	210.730459887428	210.730459887428	210.730459887428	1303.61	1303.61	1303.61	1	1	231295.898102312	314163.46535319	207262.407284007	252543.069464039	243666.792210477	202412.561753217	205859.553666705	233868.90975988	182068.078732192	198511.449707032	208769.021997932	266773.585642807
825	211.09640138719	211.095405989694	211.101508819586	119.522	118.728	119.946	12	12	499339.286809137	426419.502789981	513325.817731933	436609.701240234	460041.615562175	539264.511182531	546596.590925896	557840.355726936	536747.72136697	553999.565059915	491388.87903158	525655.36025
826	211.109536340887	211.10664563373	211.110344946605	1268.4	1267.9	1268.83	11	11	216253.108677844	157996.134492188	221689.200438233	198489.067109376	207742.135273438	216842.153033088	232563.849070639	224414.515625	211621.441581489	221899.339230814	211171.590367072	171502.182444853
827	211.171022028809	211.165967113857	211.17482219138	660.349	659.982	660.563	6	6	510896.34763781	412245.570381462	467395.860279701	514901.98091188	455271.668233456	489802.416715044	150356.125236512	176494.607683938	131396.069392212	137365.610409394	103725.39491565	126799.609471375
828	211.791411740153	211.790888907027	211.792141678326	1303.81	1303.22	1304.41	12	12	495292.558248699	325500.132745768	602319.074521487	446683.202968615	399096.045622701	704676.093157555	680796.585148927	559044.289301209	634213.083411189	679998.988269475	569996.661227215	355097.825275065
829	212.102424701412	212.102424701412	212.102424701412	119.649	119.649	119.649	1	1	96474.1860282898	124935.048408844	110489.317668457	105863.86016053	110534.638947067	98504.4986834717	125478.741944855	108072.742718628	96371.6238278198	137472.473220718	89263.1585843658	98490.1872565461
830	212.220160550405	212.205332195305	212.222517752975	660.349	659.982	660.563	6	6	374099.523377326	322418.446805204	382573.861890885	386184.801116929	356640.554361213	358714.359126866	6182.50407028201	14053.9824266358	0	7276.28093309022	9055.0209737549	24680.932487793
831	213.146296472383	213.146142648139	213.146410652996	1020.995	1020.59	1021.99	12	12	5387067.55022463	3931676.66027605	6234923.07752115	5212981.21812387	4978622.51441787	6128722.60199705	6496084.05550348	5689559.49553707	6266032.2446899	6499814.53707791	5981626.4843614	4418398.61789374
832	213.288606885005	213.276987442112	213.300226327898	660.5145	660.505	660.524	2	2	123698.036301269	129212.003343262	107192.236635743	120936.800483226	97291.1056813963	93969.498702148	0	12610.4419166188	4950.42493054915	3103.96079823304	4313.9707833252	23961.6176944885
833	213.312844433699	213.312844433699	213.312844433699	660.563	660.563	660.563	1	1	123698.036301269	129063.101224442	106440.785904688	120916.442037761	97291.1056813963	93290.2788729168	0	9390.24274150086	4949.72258764648	3103.96079823304	4313.9707833252	23961.6176944885
834	214.089447053299	214.089379991327	214.090057788926	1078.92	1078.44	1079.58	10	10	427025.931210938	327844.3282284	462485.956446126	408956.398125002	431476.863464355	515493.207275391	489495.359795464	491213.52339681	508028.231581519	446853.561480034	472345.522843967	336485.72559283
835	214.121100344891	214.121100344891	214.121100344891	1143.64	1143.64	1143.64	1	1	326922.588940427	201373.861956381	298469.259709636	256628.618131511	229081.79397168	322674.627526368	306750.008518881	280633.272236654	294742.609703125	290973.405791016	280398.055945313	276447.317031251
836	214.232843174927	214.221947171656	214.246078768505	1030.3	1029.47	1031.26	12	12	716567.682255987	767584.253380957	673683.671136364	617795.512045644	616571.486905383	644544.668378903	686104.71016369	781491.174837282	723930.438339847	691179.853552243	679054.922950567	707969.762550369
837	215.078164864405	215.076984578924	215.078859054336	1303.88	1303.57	1304.41	12	12	878714.270970973	828406.57876831	803684.618308922	885653.227676354	824451.48956543	796043.815231123	815884.988182446	885423.53667805	779269.63617676	806828.352824565	856235.777333986	811722.924913467
838	215.125354663685	215.125131105872	215.125761092341	733.865	732.841	734.294	12	12	1166467.91367209	970838.644560983	1226914.82030608	1214409.33954587	1208665.45731098	1354927.99046177	1261188.77987695	1099904.69297831	1344539.74299303	1348261.85608521	1212893.38089977	1046387.24648525
839	215.715583158521	215.709225838508	215.719205062579	660.89	660.524	661.101	5	5	211386.161129884	303934.564806519	197087.380779929	230199.444529872	243673.086774816	166802.541854521	2761.08106562805	3861.13105395508	0	2833.06452050782	0	0
840	215.923739063276	215.923739063276	215.923739063276	661.409	661.409	661.409	1	1	156242.390187577	309502.08169043	161295.231517383	189205.891037476	204844.868674195	101348.947085449	0	3133.89926904297	10370.6008929443	8499.39675390627	10351.8123422526	10225.0858708191
841	215.947708769166	215.944356368839	215.964462657519	118.4525	117.938	118.924	8	8	186814.052563118	251779.425887753	114828.567105957	162502.478257583	164474.057410004	156072.190585564	252774.396164703	223035.337074692	221296.44727631	282044.165514313	215136.894162842	257327.468373736
842	215.98935081935	215.977066582013	216.001635056687	118.466	118.193	118.739	2	2	186661.045733795	248928.209879395	114828.567105957	162338.818744629	163904.526059875	155908.615763123	253104.163957663	223260.833720717	220836.272883545	282044.165514313	214937.270851715	255815.420063965
843	216.003814281504	216.003814281504	216.003814281504	118.728	118.728	118.728	1	1	186661.045733795	248928.209879395	114828.567105957	162502.478257583	163904.526059875	156011.607317993	253025.413439941	223035.337074692	220836.272883545	282450.642027904	214937.270851715	255969.001464844
844	216.234979732804	216.234537877173	216.235268374511	1303.965	1303.57	1304.5	12	12	1360511.81912327	1268098.81731364	1326506.52211589	1404618.52563165	1306099.52173828	1307492.22163412	1416710.10285482	1459822.90834959	1231834.14318143	1347061.39379882	1399625.28470052	1235303.59105333
845	216.797879865261	216.79403777482	216.804639845761	660.5145	660.175	660.89	6	6	1167059.48824744	1481502.04043063	1134944.28979607	1230993.42542386	1241919.46358226	926475.490645678	12284.7502830506	24744.5338852539	19873.2288859863	22488.224229126	11342.6335206299	18518.0525056458
846	217.039140768181	217.035407241337	217.044118404626	1004.055	1003.45	1004.27	4	4	156428.181093109	85947.3339892582	151223.416005097	144633.468994629	104109.058592972	196136.167097815	155129.795140319	165652.072702752	184978.239815315	170479.937487549	153950.094308715	108120.38486512
847	217.106961915645	217.105863460108	217.107978710701	848.714	848.368	849.226	12	12	1666090.34138493	1093122.63962711	1959950.35656758	1606109.48971571	1336975.45216895	2046423.13896788	2015321.53516146	1739123.78016594	1922972.84472852	1886656.26804899	1820275.97130392	1310196.91982373
848	217.098619792769	217.098365291714	217.098934866917	705.1785	704.955	705.69	6	6	2718916.95449415	2292581.43690484	3080408.83665441	2659402.22284931	2480308.52848915	3341647.8336914	363147.079168215	287229.706591553	334196.878337125	364465.260062241	315891.528622863	253394.304560669
849	217.108502542859	217.104525964219	217.112479121498	628.411	628.389	628.433	2	2	385654.808220933	325118.392651655	406978.464824584	396637.309555607	535353.283358563	410178.021236725	464734.868304749	386675.948972828	379722.07317993	398484.843301642	422530.784275936	390077.380429257
850	217.179227933279	217.175558505851	217.179720804129	1210.9	1210.4	1211.72	12	12	950083.478623037	525029.753157352	1019343.89984986	844658.98503112	760605.174704594	993750.971426991	1023089.68695373	898000.160739584	1050864.40083922	1012569.25182292	1013022.38105225	721976.69651454
851	217.179622183029	217.179368184155	217.179729723125	1187.52	1187.47	1187.82	3	3	451856.046916725	257172.25225142	505213.328103704	422321.292022372	370691.643523615	584109.664870608	540480.214545455	440679.717973188	576733.938298342	584112.881206058	490576.383967062	314971.027246981
852	217.425333977571	217.417672917023	217.440911106173	1303.81	1303.49	1304.15	12	12	843430.728307293	831158.888145751	779542.255123701	876827.80999878	829974.137051928	746506.195709638	772834.055218102	878611.273529721	731694.264181318	754408.699707035	810800.201256512	821250.929942492
853	217.888412334574	217.884201238779	217.896044100439	660.349	659.982	660.563	6	6	1986127.00788649	2385866.6220255	1965840.10921968	2091263.96408137	2062144.61435731	1634309.18981695	10689.7711738587	39106.145767212	12934.2575178222	11067.9769785156	17766.0424421082	39356.5304862061
854	218.021420818783	218.021224599506	218.021662672736	742.513	742.164	743.142	12	12	8116030.53635027	7150371.99639327	8677729.82150258	7736139.15692459	7267000.00958203	8801854.64486413	44295446.6603144	43060784.8927891	42565422.859027	45088377.5708691	42785180.6335477	36042110.6778518
855	218.10309007153	218.100156233519	218.10681061334	705.186	704.955	705.69	5	5	148852.625564899	114483.338364062	176078.570245864	145559.418482513	159231.506890229	222060.80547876	21352.9864435222	30512.5914616699	19110.3147457579	22151.3496764812	31929.0862105102	17533.6847568359
856	218.53467417294	218.534128382531	218.534893493479	1303.81	1303.16	1304.41	12	12	1591396.45948785	1541206.40984375	1486659.02041342	1632585.85037598	1511641.13208869	1490396.91932129	1581880.99824219	1622889.23748371	1412317.37624065	1507693.31529542	1560612.27293417	1437082.62159804
857	218.811567293752	218.809850348147	218.813832291183	661.101	660.89	661.46	3	3	297622.821138472	167193.31448877	347674.390923599	234280.433491613	237196.91601413	429197.08105035	59699.7368629302	52142.1019863281	77572.6368029783	63965.1838852827	66992.6706989889	32562.7972336122
858	218.984261754288	218.984170272012	218.984464559495	2447.105	2446.5	2447.76	12	12	4475034.44407636	3124140.55918698	5576646.7968786	4043106.84134527	3812124.63811529	6382875.15878901	5604463.68675771	4885410.27378706	9292775.15545968	5320011.31602332	5324253.20703433	3563828.55105474
859	219.018782521644	219.017796729394	219.019747528864	742.4295	742.074	742.941	6	6	1113880.28802539	697378.878673174	1177283.36517187	955349.418867187	883853.150416259	1213720.77143433	4743465.95799634	4141008.94786011	4496626.32374448	4619940.32150989	4451903.30101102	3378012.97153091
860	219.194155831931	219.193722611042	219.194334306454	1259.01	1258.52	1259.64	12	12	1744040.49050322	1345475.95519876	1983069.28339844	1692408.04360924	1635559.44459961	2081305.86955538	2039454.06371209	1847049.34843176	2085229.19485294	1963699.51098346	1902317.17585478	1485336.03658807
861	219.304086588639	219.30395145065	219.306366134377	1303.81	1303.49	1304.15	12	12	261174.392082379	156338.544496663	308775.025117762	228192.948367991	215773.827274816	347482.289264324	348979.400838353	292277.173741316	324204.585803079	359989.779626467	294683.214802247	190507.460804579
862	219.903881473558	219.899282683331	219.90977599858	661.445	661.101	661.985	6	6	729147.881904084	617540.489740691	869404.576759875	658474.543057143	719997.037080884	892519.990069851	9490.72633438115	17129.1711291504	13521.1333435669	3997.84305615236	9083.52853573073	11457.9452841797
863	220.000805683643	219.996121543662	220.005489823623	1304.06	1303.98	1304.14	2	2	195293.261685722	127340.149195772	239350.962220053	173804.045968951	167674.940940946	280513.827669272	261677.952488224	207623.676307445	249168.457526712	276216.018073013	217742.057120864	152788.705886948
864	220.019356699643	220.017590323976	220.020670796454	742.513	742.074	743.142	12	12	257644.596550781	221525.016510455	323635.524196196	227506.470367503	242905.032060059	341479.252462431	2771210.85606332	2575328.54293059	2670386.73283559	2765450.5854417	2661787.03640854	1908401.52706736
865	220.136164796548	220.135717071832	220.136612521264	118.7335	118.728	118.739	2	2	87178.2033836589	85764.0920668945	80193.0965463257	90938.5882328797	89793.0310568237	80549.3625031738	155952.203104248	151665.978720898	156073.43717218	171395.980480813	130667.565482617	117740.645294922
866	220.1964264845	220.195462147184	220.196572319039	1258.835	1258.52	1259.94	4	4	126770.173976137	93353.4870724487	153922.169486898	96411.6322198485	102387.535546875	145505.181166536	170770.001633732	134072.205800207	149436.431295956	165330.469449392	121211.261300839	118739.028380432
867	220.917547479251	220.911728515989	220.922358547231	2443.745	2443.12	2444.77	12	12	679123.283339309	692570.880495472	760846.170441471	700364.641163204	596116.414324633	752015.065636486	689857.303184378	643939.747361925	682762.940478504	653446.965291251	613518.387240955	660558.904831418
868	221.012221977248	221.012221977248	221.012221977248	890.572	890.572	890.572	1	1	670943.854674572	411357.756396332	832883.133385163	625910.404074278	625968.195453128	860640.18764722	771456.205809998	721825.305348909	770127.056957277	872549.602688232	736937.326873994	535961.823064914
869	221.033963262205	221.014931842711	221.035299732074	890.62	890.315	891.094	10	10	606179.161152222	368774.945388354	846219.515872786	636811.922757152	636808.624242017	870593.65100184	707139.684866381	681010.824053384	712893.842951405	806042.666178914	694796.352675038	497971.809219485
870	221.042166268855	221.041555017119	221.042500160054	141.6425	141.113	142.048	12	12	4822307.81513973	3930107.47898918	5443635.22333615	4562555.02133785	4317305.1982534	5571058.75420623	15400163.1189483	14356195.3178984	14827556.879949	15701791.4674611	14989662.8866313	11782827.1476299
871	221.19719963369	221.19657997718	221.199489203333	660.5145	660.175	660.89	6	6	1479586.8890138	1318107.45744566	1778833.5991682	1549288.47138511	1459738.01170956	1812285.15480147	613934.83220288	476784.434001221	540787.720358885	607762.142148439	566482.841569853	362095.5500376
872	222.045700578494	222.04487244514	222.046098534758	141.577	141.314	141.916	6	6	101140.75412915	83863.4846704101	115622.618128203	101438.445942825	108753.778807445	129774.736869629	434846.109164149	392920.018169463	385157.357072323	432797.882666178	412035.265921343	271935.11136914
873	222.26777524785	222.26777524785	222.26777524785	660.563	660.563	660.563	1	1	350243.049679601	278226.394560395	385743.19902344	341401.271694336	327070.386219848	399038.140407292	38007.3482963564	31874.8859107361	70867.4228691405	44500.0445096742	57391.5033803102	33528.9500427551
874	222.465546753904	222.465237245898	222.465919128777	660.524	659.982	661.101	5	5	889203.175283121	876428.682166302	865025.124988198	905609.331153953	931155.126294117	776417.41665487	13205.7856406708	19071.5835643311	8279.66095397946	7116.01583610984	10590.6184356618	8860.23187866216
875	222.538833398491	222.538833398491	222.538833398491	1304.57	1304.57	1304.57	1	1	157126.960539982	102091.84223518	179253.392310432	141349.218243911	141524.125510684	202179.440801069	193896.545521743	163995.92277114	191158.970064051	196018.592009421	182661.31177045	136031.032338867
876	222.566018472193	222.561393529114	222.570643415272	1304.615	1304.5	1304.73	2	2	157126.960539982	102091.84223518	179253.392310432	141349.218243911	141524.125510684	202179.440801069	193896.545521743	164221.382478841	191158.970064051	196205.751708983	182661.31177045	135944.991205193
877	222.587426355159	222.573500679129	222.593446425932	1304.03	1303.81	1304.49	6	6	141483.557910157	102091.842235179	175006.157298178	144258.550461138	141613.754469209	194235.267303061	194067.747529162	163995.92277114	191158.970064051	196018.592009421	182912.432440186	135858.950071519
878	223.04003102416	223.039359428321	223.040150149911	141.577	141.314	141.916	6	6	111809.808248718	67525.0834056702	129889.734946823	114999.410551178	100542.074341165	135334.433615723	497932.980868789	439128.65603329	494951.722751608	536042.158849738	476905.561857623	290888.317060547
879	223.096475554918	223.096375528809	223.096700210785	1125.14	1124.75	1125.52	12	12	27253224.9469672	26225505.3786459	27872580.8284201	27596110.062868	26939917.2536719	28732676.9022656	28660135.7146139	27744728.631328	27965364.755816	29579389.6550348	28459638.1998698	25968354.6890073
880	223.220207517256	223.217146582249	223.223458432481	660.5145	660.175	660.89	6	6	4907355.90288924	4551451.36363786	5619038.41267695	4944630.97538465	4593895.18061764	5617878.58350114	1588320.66806031	1292567.63610645	1309573.47970312	1559200.16065284	1369061.90732813	1045707.79090723
881	223.460625728557	223.460276600962	223.467012346692	1304.49	1303.98	1304.88	11	11	269622.581803386	222099.898766371	255263.829726563	277656.237781305	244902.576723633	242564.29494629	235203.549406197	260672.036451823	233320.797887367	277812.918286131	265563.757441151	257152.492675781
882	223.973579763146	223.969653772152	223.979558972843	2447.385	2446.5	2448.11	12	12	2136077.4100572	1588552.53869436	3075463.90993509	2111362.56271356	1961285.00613949	2943797.13425086	3081131.81327931	2832386.96505408	2951865.04732035	2878806.26798181	2850015.85762024	1898389.2048926
883	224.089537076771	224.086791845285	224.094703490038	1125.065	1124.45	1125.52	12	12	3116387.43644301	2618909.01764705	3245077.14739429	3055286.27329962	2943807.98279296	3314006.34210936	3275416.09558827	3114637.02245178	3284925.76257351	3432013.52610293	3384643.89736906	2802396.05469293
884	224.185412708899	224.185330458419	224.185486834983	832.889	831.649	833.718	11	11	1082676.53227083	759686.257020996	1233125.48053152	1009800.28463244	974320.261638851	1299134.84852511	1286495.37749498	1147796.6670904	1328856.8212286	1387038.15639844	1247213.99820638	869874.24726897
885	224.299154257193	224.288224890701	224.310083623686	118.883	118.739	119.027	2	2	288771.597543945	725796.836224976	139461.807066162	280085.526579346	326248.270762573	161713.331227214	212822.723747702	242231.981882904	196739.623031311	218421.155126953	220156.076125733	515881.200492015
886	224.330093809578	224.323343852341	224.339436122908	118.193	117.914	118.355	3	3	362143.12630307	772781.384060892	206098.884220947	351149.710583496	388920.034639587	256901.569330628	290916.58445755	242476.887018526	267755.282550171	305773.969039124	295462.329654297	575946.712078211
887	224.545027407263	224.544887842716	224.545174263171	660.5145	660.175	660.89	6	6	33624693.9954129	32559364.374874	39046474.5603442	34091774.352402	32178271.3139559	38014803.2889733	21716.3323973959	105522.187035156	47569.7856130371	25400.732060669	51750.607135254	125725.588350098
888	224.724489412187	224.721058469171	224.730936797294	1303.88	1303.57	1304.41	12	12	853571.665928821	806675.637326659	790029.876614586	869370.526637099	809202.318164063	767324.725693362	788205.385162764	866750.115744348	749113.655755211	795808.975292973	831650.849868166	786082.014720595
889	225.69443312368	225.694185800291	225.694671389951	660.5435	660.193	661.083	6	6	10463019.5624056	9673654.61885388	11946773.8389603	10195231.0804187	9943979.38639705	11439620.7134845	13840.6460476684	63380.0398977051	27633.5983776855	16385.3268066407	35036.2858180147	70981.7263335575
890	225.876771310205	225.876531605043	225.87709944694	1303.625	1302.89	1304.41	12	12	2692655.6745573	2673731.0758903	2451494.9036219	2729766.31631089	2632592.18024471	2399087.37411134	2555487.26904125	2748930.33126082	2295503.63978114	2359071.61093751	2563342.05669922	2489782.87992079
891	226.118018849415	226.116504928544	226.118779767507	118.7335	118.307	119.116	12	12	652192.228037397	930622.049959789	429821.331914924	593142.6538758	580945.099641587	548818.640447711	742674.249638672	717395.305933938	709810.003313448	831034.210666097	651640.514143067	824512.057635714
892	226.626142281895	226.622639726328	226.629644837462	1304.45	1304.41	1304.49	2	2	153562.561360678	133616.287531594	138767.304825368	168570.310025499	132040.036346507	117511.575903033	135025.363531423	144925.59488511	121624.879717659	138231.395663488	137297.858092831	147462.463958812
893	226.654324085212	226.654324085212	226.654324085212	1303.64	1303.64	1303.64	1	1	167623.813591616	147138.750263673	152510.719732055	175659.688792418	152805.703752135	146205.867529296	156052.595272522	159701.95824341	142008.048730468	149877.766364138	153242.142304992	155862.981607019
894	226.69647282903	226.69647282903	226.69647282903	661.083	661.083	661.083	1	1	685862.787929445	775162.286098023	641484.624362058	705029.906054686	769272.479536766	637992.039429688	5568.55915371095	23409.723333435	11901.9746365662	5708.63470312501	10307.8314371338	12690.5034554688
895	226.715022357025	226.7038056047	226.719269479292	661.409	660.89	661.46	5	5	689455.021790774	778980.845191201	644627.55002171	705285.976924632	768714.982438474	639826.448073068	9050.02526321415	23409.723333435	11901.9746365662	5710.16598925783	10306.4498754883	12692.8339281006
896	226.787636522457	226.787636522457	226.787636522457	1303.81	1303.81	1303.81	1	1	202727.614096395	203140.858115234	190363.480612362	207300.079428136	186864.556927849	173111.621122472	186220.430671387	219887.446723088	171910.925535386	169906.186360007	196955.23407801	193015.432974207
897	226.951520808512	226.951272500868	226.951701749251	2440.37	2439.69	2441.03	12	12	13980165.335134	12915789.9496129	12269970.3766143	13191852.8050144	14231751.7812275	12114143.5090422	13955533.3285217	13372925.2359547	14681759.5898018	11763612.2637221	12659505.7316724	13669861.907048
898	227.114878415007	227.114606101455	227.11625518145	119.655	119.23	120.037	12	12	398856381.225889	401931070.228235	399696245.927206	389018417.128	376297318.310382	402609320.224285	433512742.7805	434871515.353938	432683473.563588	445738952.7675	418784699.913056	411575644.614278
899	227.396498135133	227.390236530148	227.413020245542	1304.03	1303.61	1304.5	12	12	342522.250008139	209826.264565429	425438.410823569	318575.759207086	268670.615332031	502678.831699221	484543.777036677	393705.700108503	435057.944317764	496792.254455562	414454.769777833	247500.013864475
900	227.819575321686	227.819303864011	227.821690568396	661.101	660.89	661.46	5	5	212255.934022706	213278.923204651	190207.034492675	201116.37808904	232050.489013787	173403.226107536	8149.3082021942	17105.6262698364	7020.73593334961	0	5166.52118371583	8611.56417425542
901	227.956142148543	227.954530543956	227.956760656085	2440.935	2440.3	2441.03	6	6	256690.583132789	247622.417497562	197552.413830261	262582.729125972	317399.159145355	221319.37754898	303136.486974664	263076.624418293	326629.431614058	199959.253227536	205895.235416106	262058.038895619
902	228.117977817909	228.117375753176	228.120267858504	119.655	119.23	120.037	12	12	38552575.3585886	39353528.7938823	39818382.295864	37784098.9769167	37391576.8057969	39171831.8555391	42288547.8620416	41590464.79375	41625912.0809885	42790303.5377344	41447307.6828038	39879130.0096224
903	228.332311011614	228.33157133854	228.333782490184	1304.41	1303.95	1304.73	11	11	270362.570654298	225443.829682904	246436.460071616	277103.297757162	244683.326953125	246108.22031353	253210.043955622	295578.272507732	234490.314114581	270612.808618162	257731.717854004	252283.754223633
904	228.345295597396	228.345295597396	228.345295597396	660.505	660.505	660.505	1	1	129257.350457734	358898.240634422	82221.0826238281	161849.78729535	207326.728205567	74153.9047111812	0	5887.60632177735	4496.13022491454	3406.24201757813	0	18805.4654468995
905	228.679515822226	228.679515822226	228.679515822226	1303.61	1303.61	1303.61	1	1	205350.378980644	267058.752610677	178743.788279814	223554.81047593	217494.775654871	158741.658551384	174314.757102338	196716.104228515	153341.727896944	149703.656689454	170863.852089843	225424.55355641
906	228.867634646514	228.867634646514	228.867634646514	118.728	118.728	118.728	1	1	44853.6209877279	78901.6548164062	32877.7267589844	33034.9229232788	53466.5113177734	41774.4842275391	107596.334687663	94495.8445543945	98613.7856669108	113593.769452332	89231.5133042318	94079.1866884765
907	229.120475435629	229.120282796088	229.120829688589	1021.03	1020.59	1021.93	12	12	5025995.14376955	3288941.42774933	6228240.60646158	4891206.36668201	4508887.44414064	6766466.92101563	6493281.75012154	5483252.40712311	6485128.42461476	6644636.24813152	6034016.58493377	4019319.01359027
908	229.140953342441	229.140866720676	229.141162596986	834.8485	834.387	835.664	12	12	13004607.6289911	10233146.8144728	13978336.1157269	13012508.158981	12516128.8332803	14506112.1014877	14280702.8234783	13646632.9408186	14068968.3650944	14015265.9871631	13883734.5148981	11417597.7269946
909	229.180195462338	229.180195462338	229.180195462338	1265.08	1265.08	1265.08	1	1	391712.610390627	379679.856148819	417792.376380209	465488.495708553	389113.953238928	381327.728144533	411411.559933807	453723.382265621	423320.159513347	430983.181521122	427279.613716364	363986.458056637
910	229.334936908185	229.327728317706	229.342795462486	660.5435	659.982	661.409	6	6	185727.175065115	129663.08256836	257933.415504711	153589.158017348	133489.048710018	279152.058551212	3086.23290335083	6553.34601885987	3797.95429916381	7019.07312109377	0	5407.1427947388
911	229.597117544897	229.597117544897	229.597117544897	1303.61	1303.61	1303.61	1	1	207104.088498107	202052.002544759	190024.835255342	218327.07282284	189517.834191176	190815.329999138	203726.232054803	213067.931892233	194738.755675552	201643.414343263	206190.430128102	196627.323363396
912	229.878627983081	229.878172550479	229.880671308888	1303.98	1303.57	1304.5	11	11	392973.479598525	255546.890510109	497941.439762372	365107.101901856	315597.397248391	555720.492356773	553466.445758873	456765.443275277	481655.753122967	561779.795629878	464062.51201823	273535.460062934
913	229.940191691216	229.939143596542	229.955971832582	118.355	117.997	118.838	7	7	297673.434169635	731105.599551126	135892.577161011	288143.362508487	331900.132451244	157972.67060614	206840.232451401	242526.424056009	193878.669573059	208647.181099732	213955.135817871	533802.604446447
914	230.001674453581	230.001652650488	230.001696256674	118.7335	118.728	118.739	2	2	297429.629874878	731048.093762085	140415.654811523	288143.362508487	331705.452870331	159217.565393188	213321.472324937	242281.468887268	197851.532315247	220617.154258789	213756.609048157	533551.521377563
915	230.111443223903	230.111443223903	230.111443223903	2442.78	2442.78	2442.78	1	1	494552.547787665	423204.604472525	603367.594376009	468652.380206374	459698.575787278	725038.501997937	553232.650104555	595447.207159921	690826.776146326	668596.571706108	587235.643347171	459976.957409521
916	230.123462929326	230.121929010729	230.123599248241	1020.89	1020.59	1021.14	5	5	283948.987280275	130834.691642349	369094.411012369	261350.400356159	200553.383582262	388742.534567871	443299.435032556	297522.795829501	402210.528464356	414808.865824382	302250.743364257	220809.511532627
917	230.144092490986	230.143899526425	230.144195544092	834.8485	833.511	835.69	10	10	654390.46991398	430429.376655051	719102.436688859	640750.139196755	566732.336280031	753030.119574139	727104.696110351	712630.732195902	750090.159427082	673357.566060632	696149.202047131	479565.113718483
918	230.135423695848	230.122950006828	230.140131106188	2441.91	2441.59	2442.36	11	11	494552.547787665	414883.678612508	598864.954863714	473938.760647655	459698.575787278	725256.304498777	553232.650104555	595447.207159921	690826.776146326	667833.530395512	582218.28023768	459976.957409521
919	230.523603484684	230.520935365409	230.52795764459	660.5435	660.193	660.89	4	4	153501.545212518	74885.7256563076	217967.352747243	134738.850285386	99855.1592551881	226503.864192153	0	6181.25345559512	0	10018.9579052735	6673.43976999081	3513.78128842165
920	230.962115203698	230.962115203698	230.962115203698	118.355	118.355	118.355	1	1	63715.0278838806	149806.903634364	38678.0345692709	71422.7910679321	77154.3035618896	33154.1704588623	50950.3344758606	50993.5391410827	46559.1698019409	35548.1336052246	43769.8981188965	109237.52940033
921	231.028007982641	231.018605181422	231.038722810276	2446.81	2446.37	2449.11	6	6	114144.455889485	45014.9553949657	244462.142366113	156569.906659884	56719.7225881773	214774.240732155	184050.007493486	157390.268328452	330094.928879517	247315.790237205	200931.563031682	69255.3285705581
922	231.097745680864	231.096011507865	231.099553552303	733.261	732.841	734.577	12	12	1152094.36893308	840031.163056408	1364406.09336644	1141664.96174188	1198168.76016293	1518473.20216377	1371996.65319511	1262631.08509165	1442324.77267619	1346654.17219783	1332794.01679862	1022275.81951737
923	231.119518402771	231.116828164511	231.122208641031	1020.815	1020.74	1020.89	2	2	188511.010635986	143728.170272217	210809.615252685	176906.882314453	160021.317198989	241611.178901976	204648.084164466	188293.30408844	257840.7085673	229521.560391773	213067.803032228	117073.981002503
924	231.292853509792	231.291953223822	231.293330173632	1303.725	1303.16	1304.41	12	12	1311535.74924262	1278745.70427246	1207751.58893899	1338372.88333381	1283950.69576057	1161918.58042318	1230061.16479866	1351086.41958006	1139408.62416016	1160773.26083985	1258030.45431315	1232559.46714437
925	231.47095022908	231.47095022908	231.47095022908	660.505	660.505	660.505	1	1	240893.237742463	268171.338117303	244294.641682096	239364.331199158	222761.434843537	197929.915763671	3237.84938072204	10430.1973968506	6687.25876541135	0	10074.886369336	10189.7890878296
926	231.509239714078	231.499247542881	231.51396250433	660.524	660.175	660.89	5	5	241032.377555292	268171.338117303	245295.889618509	239323.715987822	222854.657924402	198719.672999655	3237.84938072204	10430.1973968506	6687.25876541135	0	10076.7505512408	10189.7890878296
927	232.391759234824	232.383231931588	232.402036420379	1304.14	1303.61	1304.5	7	7	202075.301562503	184133.60191569	195834.650532227	220111.729746095	188419.811865234	202333.940543621	191954.186292861	212866.680468748	187956.005346816	210834.293383787	208535.36666626	190015.064939682
928	232.713235748619	232.701721317617	232.715738757142	660.7265	660.505	661.101	6	6	218799.509307819	213051.109093521	215276.325558307	201252.720245175	222632.827910156	174849.550828247	0	4507.35654846192	0	6018.99388867189	5803.64067370606	3523.98384063723
929	232.920050910359	232.919021571136	232.92244166016	2441.895	2441.59	2442.36	12	12	1994668.3198736	1612567.08822839	2025281.61906007	2010977.54931989	1572916.31401222	1723218.84111583	1667420.7737036	1721574.22849952	1881318.6837081	1546154.98518678	1543033.14468076	1601833.45141543
930	232.988710798421	232.987375840792	232.989369114436	1303.965	1303.57	1304.15	6	6	282419.76421007	278669.839359489	259200.286032284	297657.714501378	286257.458909696	240295.355006511	273117.219672039	287177.139292279	237681.486403521	240233.053175552	281831.368362224	272119.434660102
931	233.063064083826	233.062823716239	233.066269691292	164.888	164.317	165.854	12	12	466039.566519474	353879.663608543	637194.714636882	444232.197391575	427666.934353486	608414.360851735	4045191.13546679	3810742.31115402	3831945.35159261	4152317.386875	3859376.54482997	3015501.74461914
932	233.078559148371	233.077659961372	233.081683909086	627.4575	626.352	628.433	12	12	531478.379009664	413683.442386721	603590.105929144	512692.240820312	718544.52276876	609138.058270126	591277.934496826	507857.027114366	594032.089120687	559853.140386828	563965.678751628	500506.49213596
933	233.084263833001	233.084263833001	233.084263833001	897.084	897.084	897.084	1	1	153815.686629423	117321.723480942	166624.082540405	176484.101870118	150680.724857116	179683.068519226	157972.031231231	174981.9818573	152612.169266113	174129.132345337	155983.725094757	124244.928480469
934	233.174523195271	233.172226416066	233.175541209901	972.633	972.224	973.893	12	12	288560.601924057	203635.995193143	308102.988291667	240984.387789388	267936.637091976	318211.248691081	327426.752665168	326630.892837998	295537.785506606	320455.299763727	273664.907966578	238407.145194797
935	233.594928584662	233.593971397278	233.595988479883	1303.88	1303.49	1304.49	12	12	326499.366059029	325795.311403808	301475.406389975	354268.503068849	312499.02413086	266641.731738282	292836.578427193	340944.394468855	275308.29907308	304313.894148076	315042.298675131	312581.292286242
936	234.133249900646	234.123965379196	234.135577965629	848.664	847.904	849.136	12	12	273015.916402724	178836.211017333	311423.55827455	258479.279052044	221974.977854492	412996.487532742	353782.523298503	275782.081650391	341343.120387237	388582.517772001	333979.373603759	226450.963036707
937	234.264227522395	234.264032515159	234.267388177552	660.524	660.505	661.083	3	3	127490.765101362	202502.212722599	116919.890529948	153641.401898323	159531.23165625	104810.795092773	3300.33612432861	0	0	2932.64016503907	7550.19957019044	7588.20777841191
938	234.365895341902	234.365895341902	234.365895341902	147.505	147.505	147.505	1	1	8110.79743380302	196528.318838501	2123.29299257813	3993.87586595052	31277.833205013	6707.69418108258	7512.40555240886	10004.3540527181	0	3281.85202762044	4663.44589313616	54202.4084822916
939	234.436475927595	234.434507845509	234.439286799997	118.728	118.499	118.739	3	3	69895.6179714966	58694.2770334473	58094.2571870117	59071.039320772	59034.4218222656	68475.5246110229	141505.016196146	127529.723259522	133077.073205653	157965.778343635	119731.821474121	115420.416412354
940	234.57409515732	234.571450037658	234.576763996351	708.902	708.467	709.451	12	12	233783.775435203	177405.153191406	300238.452942325	277487.927608457	220558.990037052	339409.46478105	339699.479228027	298955.795502268	345263.898779729	371651.836990119	372841.35856905	207928.691473173
941	234.771448368257	234.770821085153	234.771894239319	1304.145	1303.81	1304.57	12	12	239601.348689779	191006.166997613	284449.846598308	239800.111692437	221294.323286133	311771.789309897	314512.133917102	277302.560464154	284435.505641277	314794.766967771	292498.851001791	213885.986425781
942	234.956533182191	234.956347532018	234.956641816933	2451.085	2450.03	2451.52	12	12	7976608.78595709	8270799.36636159	9363164.4320236	8498116.08567716	9013286.62727273	9154398.66751288	9500028.57535523	8165012.05258926	9418376.58341705	9257443.23375355	8692242.23267855	8806738.63687501
943	235.169144593991	235.16896265645	235.169374663713	1285.93	1285.39	1286.73	12	12	973285.042406938	734969.024604779	1097542.41559353	903976.778298614	847881.482797564	1046483.71541613	1050890.94669118	1036992.34804688	1063024.8574056	1072594.75026856	996796.409147136	814192.31052964
944	235.420035252376	235.419309426873	235.428961350132	1303.95	1303.49	1304.5	7	7	145878.464254224	133607.808636833	148959.848626303	160016.039647081	144997.225356158	132009.620545248	136640.335297852	154009.115558181	133069.283638849	143898.893713378	153604.995568848	136247.683580825
945	236.111338589457	236.111338589457	236.111338589457	884.996	884.996	884.996	1	1	127876.112910817	69252.8771855164	142440.099671416	104399.492220703	75711.2499404301	114810.832688966	84084.2331423949	91661.6090121459	100303.618287048	136680.97058258	96535.2316621706	69652.2374298708
946	236.221044292508	236.220355715237	236.221981501963	1259	1258.48	1259.64	12	12	443419.350696233	304703.876326259	503552.771250001	447924.174121807	392317.107270507	533863.267961858	569820.283251381	491010.783875518	530201.694963954	531991.222397032	500354.881207274	339490.413786766
947	236.2690630904	236.265309590159	236.275943647253	1303.725	1303.16	1304.15	12	12	1274211.81125868	1228592.08097412	1186092.81104952	1292165.82243259	1236576.56136259	1147149.04492839	1208997.67349624	1304448.99587672	1111475.31038968	1205632.56963502	1240622.76240479	1221148.56832682
948	236.647329782827	236.646089864126	236.648569701527	1059.02	1058.9	1059.14	2	2	14681.3310205079	23730.7252352904	24010.4496736147	23190.791480713	38570.9398828128	39414.4261816409	91732.8687805184	102868.701002197	115114.661667049	106781.503175355	119786.885232364	59750.9718060298
949	236.957204147956	236.948947078654	236.960455930151	2448.285	2447.19	2449.29	12	12	736063.454947925	756818.904515621	712235.43073364	755698.535395014	825111.792233626	718922.41781141	775202.398724635	772383.985161126	675927.727062612	673917.923298715	793415.996114308	749579.319395511
950	237.094049633234	237.08156841901	237.098859140225	661.445	661.101	661.985	6	6	606843.227357682	541362.692011283	558645.702652127	467979.269057577	484686.488506435	502081.661827032	195690.13166188	196561.241446838	210390.882038918	218355.953962087	173466.364543946	159084.082010484
951	237.093135917194	237.08615398589	237.106706331207	1190.83	1190.61	1191.21	5	5	397708.917333985	288533.354853517	444800.815764772	429086.996672504	370877.563012698	485921.074306063	443818.220603939	426995.317721248	460194.577267458	474038.168703126	442655.399338991	385167.651410274
952	237.129093293919	237.108172939332	237.134196594577	1190.45	1190.27	1191.16	6	6	412611.058042277	308525.048556779	495938.348203125	463542.346046315	393581.854619139	513714.735602676	498943.545650807	471880.747005208	531575.238601562	540345.310706381	499416.197535156	388519.137784597
953	237.136666953622	237.131716132408	237.152292031494	1107.54	1107.33	1107.99	5	5	286862.672534178	218626.704565431	326112.442613389	290689.997453756	302257.094485293	361832.285364992	429473.316409701	337565.55494385	399923.58936294	375033.695909288	346686.507400173	243392.889255678
954	237.154966820741	237.154708553433	237.155225088049	1107.6	1107.51	1107.69	2	2	305698.030229167	215963.917485352	318096.915655519	302359.233742188	311250.457629392	381879.733170778	418317.482482913	356710.852047338	382482.951654297	359762.148242188	329364.820962891	252695.828016928
955	237.184648484582	237.183397412349	237.184812100981	1279.23	1278.2	1279.72	11	11	419884.75557617	308909.453923483	498060.309014245	359228.713235294	357065.867825855	469135.092170272	506208.263684799	450404.574408316	508626.531481934	507244.392695886	488177.012518668	320362.916292112
956	237.184602106259	237.184491263648	237.184713539267	1212.76	1211.61	1213.19	10	10	570266.486579977	428105.902659849	653330.985150393	600760.771894534	558969.611979853	732791.401872215	715352.70972098	606716.672005213	674896.693095242	712109.293055658	672046.4981289	469255.47517681
957	237.511360791403	237.510842401062	237.511527109046	1303.88	1303.57	1304.41	12	12	858499.9049783	812242.474855956	792423.09463542	887873.220445693	800660.661534924	784164.941744795	804788.720517039	893080.6171468	760762.65277778	803001.633020024	835050.369818524	800974.894255643
958	237.975072081282	237.970397021147	237.982247633599	660.5435	660.193	661.083	6	6	1205919.47558976	1408172.99264571	1205525.89077195	1260495.5766991	1255003.28802527	1019016.23517831	10946.1260856629	19843.7217866211	15500.5515393066	0	18644.9777509461	20385.8184216919
959	238.298917432258	238.294855114898	238.299478310676	1303.98	1303.57	1304.5	7	7	148814.404914409	99607.5959619148	193711.100226907	147795.651919555	133372.138046264	208296.818971737	216885.733653158	185955.338042279	197198.048168945	217197.681384276	169785.191465993	115797.796796013
960	238.997040708913	238.99640808404	238.997320502086	1303.64	1303.16	1304.14	11	11	896428.830381946	641517.191089472	1068600.19417796	838552.876984	788389.249086625	1185801.50861491	1203580.23434283	998438.374138715	1052553.78965533	1162116.67470129	1036175.10736572	685941.444692384
961	239.088159729178	239.087777523079	239.089056339656	848.5265	847.881	848.727	10	10	1109191.53851022	841950.484779064	1270027.98664893	1162284.36033094	1033773.48458398	1483130.16874193	1337696.97848116	1251633.36835191	1295998.75720704	1326979.5310166	1244827.74951252	951206.245078125
962	239.127783791416	239.127672544354	239.127925983744	1025.15	1024.46	1025.69	12	12	31258461.2256741	26811723.8294408	33761607.3310856	30328144.4589225	30282758.8232811	34883809.9332896	33907319.7859208	31520187.4215953	34655585.3264063	35671567.9833909	33039766.1615624	28641586.1598848
963	239.162520019943	239.161564266913	239.163652953207	1188.44	1188.04	1188.87	12	12	587204.534448526	358999.159372126	734097.619548766	550863.106356336	513441.13826545	827037.155007762	814059.159981625	632082.92000027	741979.569050586	781168.104960359	731788.822174283	435666.855624385
964	239.172354652736	239.170610103712	239.173455693376	118.6135	118.102	118.838	6	6	205462.310680389	261121.545528503	141278.363328491	180215.768778351	168400.930823303	169069.36406958	263277.147156624	243591.19669313	245523.623128289	287823.168823371	217275.933110108	282298.650941809
965	239.222602077615	239.218479184865	239.231564039296	660.0785	659.598	660.524	6	6	2523434.84419669	2806005.55916937	2526015.27676526	2571727.40260693	2503959.18278906	2160426.63014541	239064.272658921	186342.368668396	201698.416097534	209096.421501633	227002.641339661	203384.37975061
966	239.2910054767	239.2910054767	239.2910054767	1303.61	1303.61	1303.61	1	1	713385.750976265	661740.396699791	668264.003536985	733668.815396114	656240.726870724	669177.63654083	689860.089152983	733297.674449165	629125.860070799	664636.565251036	704090.413965145	636932.141715999
967	239.93544011538	239.935311853424	239.935619599356	2450.96	2450.03	2451.28	12	12	3446997.50692851	3066602.60712884	3890486.69082803	3407119.88217209	3636273.71752464	4254894.68402031	3974489.78642584	3686167.64214177	4009303.3662509	3917329.58070514	3848774.19578949	3647768.20054689
968	240.003091159108	240.002916598463	240.003353223899	743.1995	742.941	743.596	6	6	316967.643894287	258625.462507094	374972.303720154	328282.682933502	270663.636110229	431016.389183657	1307484.16745462	1068981.71257196	1221993.84667417	1223863.47593526	1160710.43322897	882010.627291474
969	240.131091434227	240.130961258187	240.131181477216	1025.64	1025.24	1025.99	12	12	3337923.91925779	2666140.9658675	3877756.64584312	3369255.69107854	3196558.55520832	4024029.55314352	4030882.63229164	3481260.77167969	4097232.46787005	4012737.02176605	3860723.97445312	2944973.32623807
970	240.272067726682	240.272067726682	240.272067726682	660.89	660.89	660.89	1	1	349220.992528436	249614.448010741	384175.708699706	303182.45744682	280571.406770681	443273.202471133	11221.4552608715	4464.88489056756	11871.6802142262	10794.4507922795	20525.3768359089	4529.64361092603
971	240.494563442591	240.488522671321	240.50025228201	661.409	661.083	661.46	5	5	394428.732568835	440352.825738799	466846.44728016	423722.139495979	412717.429318934	420999.355102537	2926.99370388794	8270.36677514649	3891.49666320799	0	0	0
972	240.653001849465	240.652788412606	240.653928505301	1304.03	1303.61	1304.5	12	12	465585.054215496	413545.769854088	430940.295520835	473936.809553359	434604.791835938	413794.63466146	432736.760623374	478541.276538081	420996.328655329	452319.458581539	461274.68667562	432385.268855252
973	240.924671049869	240.924663528431	240.924772774875	2451.95	2450.55	2453.05	5	5	1950670.35142868	1142063.30331641	1920717.89023437	1639901.25450001	1489393.33208657	2024392.97133463	1962174.15150002	1905398.11386718	2252928.66187498	2109161.07930781	2024110.40695313	1203437.37189376
974	241.145763569345	241.14074175988	241.148947857785	118.7335	118.307	119.116	12	12	423338.216664034	499294.575735524	343344.686363755	397364.902336799	393287.869166935	397599.356515223	452436.38068075	433010.666377082	430972.307978113	468026.621465978	400226.031951416	418442.115199047
975	241.182421053369	241.180712336132	241.183012056788	1258.87	1258.43	1259.45	11	11	283524.744159582	202078.851282959	338889.967426758	310612.649711336	294794.720957032	418288.074761281	390049.306627988	356793.996733399	416234.673253676	441371.041764564	359597.880989201	256483.192984548
976	241.548380006475	241.543293343261	241.556114011362	661.255	660.89	661.46	6	6	1826989.73396946	1311413.95338132	2086496.07344013	1641395.48924575	1631709.28479044	2205020.60173575	2889.31330352783	15204.8547143554	4070.75416748046	2142.36673828126	11268.4857346802	2124.45679833986
977	241.989176958359	241.970642625804	241.991681079444	1303.64	1303.61	1304.15	3	3	612757.744835716	518432.792208465	686045.523624196	620736.250061752	578230.789057618	738874.21878143	746516.536140745	687039.740492561	667090.601196287	745194.146764708	680933.691651608	540592.933785808
978	242.033170299142	242.031968384928	242.034372213356	1303.99	1303.57	1304.41	2	2	612844.091308595	516929.076353399	685609.939164752	621151.209908041	575138.026750343	739079.649115924	747258.806888213	689618.501475183	668151.158590878	745194.146764708	681068.73859375	540231.790867416
979	242.062607780309	242.060038352958	242.06517720766	1303.88	1303.81	1303.95	2	2	612757.744835716	516929.076353399	686045.523624196	620736.250061752	577865.051683133	739549.204166188	747258.806888213	690153.315597866	668151.158590878	745194.146764708	682005.064059246	540231.790867416
980	242.100968953491	242.096279892684	242.104241333836	1304.08	1303.81	1304.5	5	5	612757.744835716	516929.076353399	686190.718444013	620736.250061752	577865.051683133	739705.722516279	747918.603108185	689618.501475183	668693.221259225	745905.662499994	681068.73859375	540231.790867416
981	242.284104352972	242.283970208267	242.284259637461	1152.105	1151.73	1152.52	12	12	4234660.88265399	3893623.98714193	4570064.86230473	4019921.84414062	3788770.98801432	4315205.62749999	4836509.75316174	4204987.24809896	4809637.28437499	5028218.85854166	4847613.06201395	3704981.8921441
982	242.284136449436	242.284017349516	242.28436981114	1036.74	1035.98	1037.14	12	12	46880047.3045313	53211597.4687154	44318526.4746856	47954234.3484668	47005436.5162498	47877707.6625275	42850000.5173877	46442627.9530664	42894969.0066325	46797903.1899903	46082996.3674487	48974547.2705448
983	242.92525522529	242.924847273772	242.92555048803	2440.935	2440.44	2441.28	12	12	4866180.22900341	4888303.42552909	4495694.21153257	4753421.82098218	5243222.85297394	4788428.1763922	5253176.17352878	5061611.82895866	5646045.83684342	4609103.82526604	4940868.69688749	5208096.07664072
984	243.053207197826	243.052892610284	243.053349348114	662.549	661.795	663.411	12	12	14875821.3413906	13855811.1092214	14437256.4122038	14441904.6732052	13846918.3714459	15069323.9155078	6447392.18131392	5840277.30678596	6001492.39306124	6406396.10402243	5835256.50853707	5150250.29015455
985	243.108789080963	243.1081682049	243.109386717493	119.661	119.23	120.037	11	11	991192.499879926	937692.750772597	1265600.28403177	853057.034658783	1015333.22805118	1213282.12496045	1251036.58027506	1154552.60562425	1122677.93008801	1454920.64756104	1123957.62616417	1005798.11862461
986	243.287468414944	243.287302258203	243.287704095621	1036.59	1035.86	1036.84	12	12	7551513.64940915	8551268.48256546	7203647.39821286	7582337.90861671	7492961.31895017	7905143.75531487	6752799.51023438	7437642.41003904	6868397.84551353	7395549.93115731	7402390.53626548	7864115.40949561
987	243.287297190143	243.287217275885	243.287372063003	1152.08	1151.73	1152.45	5	5	441540.518371443	374089.90924194	478744.165619031	376344.636090876	335659.973369426	431120.822637578	535005.964443359	397578.963953249	515438.461653644	525510.406908323	503804.279924594	323435.760102538
988	243.353949244007	243.35243248202	243.35567972232	1303.965	1303.57	1304.5	12	12	572474.377113547	533026.307697346	513329.208525393	575677.670499769	525063.288723574	489904.462929689	510179.636645103	566613.389889859	514451.74460585	515055.939529241	534804.035017905	515460.04803277
989	244.058622672135	244.055286286852	244.064926277345	662.549	661.795	663.411	12	12	741510.956484373	622340.054219092	686249.861022188	660845.542582357	644078.582083882	777297.479062497	293175.261688133	266729.580821231	320403.816118452	323618.328827147	286302.860311352	222953.418790326
990	244.189399885396	244.18744627335	244.192991812108	956.778	956.434	956.887	8	8	178295.500533661	120245.618112671	195793.238012465	169315.61605188	182827.892774384	215969.096733958	279518.985191637	253829.742938965	274851.803895221	302694.440073027	272005.922536924	192650.134023179
991	244.280547967603	244.277171261998	244.283419939015	1034.88	1034.12	1035.28	12	12	459800.386834582	491699.785465302	507278.047951389	475901.768793403	460875.948149412	499670.708334961	576865.881459961	489178.972323075	529739.203893905	669095.131699216	539493.57897949	438914.119746094
992	244.530963554456	244.52705077194	244.53819907444	1303.965	1303.59	1304.49	12	12	681883.417974177	633355.302660318	648988.711386721	699607.147594673	636715.199545899	649478.245677086	675624.230856123	708489.189412427	628790.520792645	689629.86662598	681298.254720867	628574.678601346
993	244.637567505017	244.637059137601	244.638029266316	1059.21	1058.72	1060.06	12	12	338137.577006835	206770.794827203	373754.378401692	353601.79326976	289515.119472655	439856.477296756	1112162.20875344	976330.879191174	1055952.64731445	1166042.20609432	977207.458588003	593303.115365491
994	244.923432599558	244.919736841448	244.924558991893	2440.935	2440.44	2441.28	12	12	188013.531347085	218747.301131665	181854.953975182	193176.476244035	211275.643726451	219417.466734257	216089.909641255	260679.08540176	271058.661810659	229742.123566464	266525.085567473	255121.016912344
995	245.045289830049	245.042945315788	245.047634344309	663.4505	662.865	664.036	2	2	239760.881987182	184095.752624817	243796.10727539	230211.24896901	211403.018492648	266228.123772655	133992.063994141	125998.289208603	85283.5245535894	139980.014571289	121599.880786377	95001.3340602267
996	245.078773010475	245.078618625651	245.078849275794	1125.11	1124.49	1125.52	12	12	22821288.2487066	19001170.4893924	24162317.229499	22172350.0431988	20844875.0507812	24914524.2735937	24934829.1946919	23507225.6189236	24330518.1729514	25568489.8822439	23759856.1053602	19717513.4556793
997	245.114892656689	245.114749497164	245.115050705075	833.484	832.785	834.109	12	12	9009125.36967186	6488580.41648613	10262870.0541287	8844805.69596449	8366483.33754015	10541046.0940689	10645549.0105788	9504511.49483185	10224168.1176299	10400548.7859375	9648320.17728192	7655635.05258026
998	245.174566092158	245.174350878571	245.176209079764	1143.85	1143.67	1144.75	5	5	190833.427208861	118317.80267513	159514.349261475	155636.47197342	143030.868020629	204690.476995851	179533.26161194	189822.874228925	194549.984676297	217052.88621783	199473.799260109	141478.055397136
999	245.181499141103	245.17967399643	245.197008621806	1293.44	1292.77	1295.19	10	10	741995.591164284	439080.185733974	649478.001606441	768424.452752274	657395.197064399	601449.90447049	635256.518788635	634095.038435451	627713.009567442	624096.868403576	670291.554125203	474519.509075932
1000	245.581038392867	245.580867886011	245.581619496262	660.349	659.982	660.563	6	6	1376674.76253757	1065707.28008548	1739517.78066065	1339741.86266935	1231169.61011937	1662439.63595776	8191.13016394042	19259.2920631104	8619.71576110837	3255.8045958252	12712.0612719727	3400.95602768843
1001	245.839028020614	245.838213730466	245.839157376633	1303.725	1303.16	1304.15	12	12	846375.59092014	853219.663697916	775941.461028649	883575.224945138	828879.462442553	731754.355566409	787245.950611789	883921.426402443	719899.903796389	763358.143359379	826224.68124756	824277.517827149
1002	246.081801684525	246.081528651763	246.081993724943	1125.065	1124.49	1125.38	12	12	2320001.84733372	1680662.48032986	2449636.27582605	2182400.4224273	2086747.49408202	2764861.23856933	2654745.9171224	2462138.77180311	2621644.16037682	2710517.52610868	2574710.03099267	1925245.52075223
1003	246.11799981549	246.11799981549	246.11799981549	833.895	833.895	833.895	1	1	471671.032727273	307922.302059658	496431.597907669	424671.76182515	407952.382653277	576310.502419073	538783.19837842	486287.894491565	531640.488192472	541880.591666016	482203.436984908	366693.678856889
1004	246.296059223597	246.291308156816	246.297480514342	118.4525	117.938	119.116	12	12	230886.304119514	356441.118426011	159642.886300659	206820.809909266	222071.747711311	199321.008483614	285670.495528062	256164.195670568	257887.994758387	318255.849198386	230615.048210938	308772.468400161
1005	246.685729165807	246.682644851952	246.694007859544	1303.98	1303.59	1304.49	9	9	207711.382676867	187320.36873851	196012.787945964	220052.674555376	198959.216689453	191961.802397462	211929.314507651	219366.369650735	182907.64974437	201207.941912843	203288.070155437	200713.125549747
1006	246.895753172536	246.895500911924	246.89587713048	661.092	660.563	661.43	6	6	4809790.05015387	3146274.64892521	5694180.92907814	4404851.40255676	4297263.39394457	6014855.45040632	17135.2892039795	55938.2668416749	31877.4249069213	18494.1105996094	32583.302689087	64761.3147219547
1007	247.035241074084	247.032594189895	247.036612232993	1067.26	1067.05	1067.36	3	3	131376.944970703	92029.6221972649	150258.849472047	123006.675461425	95939.3426513664	156755.3067334	152572.703788249	91703.0422100824	135572.909730009	152382.40228372	121369.184596252	60336.752113648
1008	247.097770914463	247.097386946789	247.099925311566	1176.19	1175.31	1176.75	11	11	242732.283791937	152767.097683717	268703.772444118	249417.131132812	219182.212609595	260959.547061694	277772.976593523	269373.471031999	267533.34836943	289235.540556065	249685.839960365	197461.93359375
1009	247.112737698476	247.112575448078	247.112863993337	833.511	832.526	833.821	5	5	271395.567933594	192839.970243024	300860.333839287	282901.363971727	251416.137597169	292207.194251605	334476.618715333	288093.799258092	346821.784734152	339027.298941407	323584.221250444	238950.853680105
1010	247.166620199406	247.165926145761	247.166885547837	2440.99	2440.68	2441.59	12	12	791091.039550781	664212.471013617	968011.156031698	743168.805473757	683858.348797117	1030392.56556812	864676.257549396	990941.915222746	990184.728308815	989157.933011836	975868.483435189	774423.346273854
1011	247.30243162455	247.296862947197	247.311471015091	1303.895	1303.61	1304.41	4	4	582389.892119723	495584.64441569	560933.803876341	595584.436342772	544313.054677735	558358.282143553	567170.053306273	618100.963027961	527635.616601561	597164.38087345	587265.137911374	532419.547774011
1012	247.330435011608	247.328015581015	247.332854442202	1304.15	1303.81	1304.49	2	2	599600.817350262	490842.286446172	631680.844042971	591174.586765853	543215.649325558	718350.848068704	702611.261209789	635766.752132155	628250.015581916	692115.434515742	628626.715726103	529766.967460362
1013	247.371391961708	247.355184578254	247.376482572187	1304.015	1303.81	1304.14	4	4	599516.336784245	490842.286446172	631680.844042971	591174.586765853	543968.770645679	718350.848068704	703231.635636939	635274.083285845	628759.706952585	692115.434515742	629490.944501954	529766.967460362
1014	247.390912444967	247.389423724912	247.392401165022	1304.24	1303.98	1304.5	2	2	599516.336784245	490842.286446172	631146.200924863	591174.586765853	543624.486613625	718959.362128909	702611.261209789	635274.083285845	628250.015581916	692776.270385736	628626.715726103	529766.967460362
1015	248.220377856008	248.219554610661	248.221321759237	661.4195	661.083	661.795	6	6	905297.855665502	586088.807283032	1128262.13110029	797118.187647906	732777.835086398	1195303.61319563	17475.3162071229	39455.577944641	20274.1973003998	18995.8235661766	44962.133744428	46101.6484457704
1016	248.761740408564	248.757416551538	248.767874542168	1303.61	1303.22	1303.64	3	3	213016.88231503	209381.464698893	267273.081621955	198529.681846277	185857.312827435	306301.912310432	286695.94866728	246626.457241354	261777.597466682	312776.669758445	243794.205480813	177761.701409505
1017	248.801180472508	248.800285317714	248.802075627301	1303.99	1303.57	1304.41	2	2	213016.88231503	209139.099539291	267029.141904601	200864.826175402	185599.994554137	306107.434905791	286411.166455077	246470.067604549	261943.911061006	312776.669758445	243485.214092371	177642.947767693
1018	248.827818349494	248.824066051286	248.831952662812	1303.98	1303.81	1304.5	7	7	213016.88231503	209139.099539291	267329.647353517	198529.681846277	185857.312827435	306366.73811198	286949.08841146	246661.210493975	262156.422875977	313075.310754392	243819.954763184	177642.947767693
1019	248.89179189683	248.89106034063	248.892628614572	2441.875	2441.42	2442.21	12	12	844520.899816168	568313.349326742	817962.877247102	796588.713658103	582082.484734727	807900.388199085	705933.049396966	720709.317619479	780238.739437868	702729.737524418	665227.954357769	600731.826366034
1020	249.03706061047	249.036387531712	249.037205295616	164.9825	164.627	165.593	12	12	1034709.90816739	628071.142491384	1210783.74281169	880691.665776482	716308.3565382	1251877.94670367	6453596.58584082	5856505.11693967	6338591.08844635	6579883.35375	6138291.63053407	4346857.13715495
1021	249.05195735101	249.051729995318	249.052184706701	896.7265	896.18	897.273	2	2	202851.211023834	141818.955918732	236106.513884334	167310.29175824	154495.280931976	254134.904997114	234840.095243775	163076.696011963	229215.171436524	236339.864204545	227114.176879822	165510.407029571
1022	249.095290854908	249.095091881705	249.100476026329	123.34	122.808	123.656	12	12	611460.69876976	537331.54216919	729739.745729411	599840.119253634	651460.134539958	889874.064900276	809118.008743164	652728.559193359	758841.928215935	777763.677658319	676694.104350873	590415.382493165
1023	249.20573144051	249.204897130331	249.205875192569	1100.16	1099.62	1100.84	10	10	850910.392709096	668097.299824226	1032766.07149007	817475.988334418	792795.717171223	1126018.66594401	1063878.95170085	973130.79054606	984775.780702581	1130859.97498372	984817.278755696	792922.666633165
1024	249.295365051753	249.29295270729	249.306026338299	660.563	660.193	661.083	5	5	1137593.33519657	1473801.76351868	1039423.14155274	1202966.17334881	1269420.28245726	932443.622684798	192915.365557481	268120.548333741	183563.881330078	173590.47602768	216822.991649414	438401.744660645
1025	249.327560956162	249.327560956162	249.327560956162	660.505	660.505	660.505	1	1	923069.39772876	1103361.91896404	909030.548168756	958829.669999145	1024602.78924609	798344.121507293	3665.3555419922	23333.8165046082	11482.7705379639	0	4668.17791731771	0
1026	249.945428148274	249.939005405385	249.948798766329	660.5435	660.505	661.083	4	4	644208.610194109	1437792.13388247	431509.333580078	796580.308741269	978315.918226102	320971.347686033	158120.009027801	209415.220114258	168924.612473449	184261.663433594	187367.235968628	261923.705578126
1027	250.13319391207	250.129172180154	250.13727267464	1176.42	1175.93	1177.41	9	9	261676.738266605	178008.510447591	259776.071132813	225765.660644532	191037.935589242	299959.642783745	269387.09092802	266446.098527832	267797.919298417	322077.450533854	266825.949445533	189417.104951172
1028	250.219768405037	250.216587172988	250.220885189931	1303.965	1303.57	1304.5	12	12	436138.71358941	283199.72569106	549445.756347658	404152.844266765	369934.501333008	651706.627434898	636550.499703779	517797.324251296	548424.659074302	625483.797680659	537282.405112713	311684.326206869
1029	250.67247740847	250.671496261817	250.674546154469	660.7265	660.505	661.101	6	6	348329.535324809	484872.829758474	328827.442760916	379094.377494141	388204.689601103	315447.525392807	3248.35364428711	9015.92055029298	2985.78357696532	0	7166.21672790529	6693.35920230106
1030	250.87995395712	250.879800739097	250.880801713093	2451.24	2450.97	2452.1	10	10	628165.47386719	504559.027475821	689864.976154789	537957.411831956	608361.998025282	738744.561681488	768621.635406435	634566.73790234	751319.099050552	685206.144492183	627082.158357835	615396.810454114
1031	251.000669338573	250.996787585395	251.00228913076	1130.88	1130.07	1131.64	12	12	357086.34897244	254876.099108455	409615.191275848	374224.015196127	314325.233071288	429437.117416992	415191.288418642	385961.790932334	393306.465689336	402077.972358397	333982.472783202	327639.335299861
1032	251.127155392641	251.122103991999	251.131882542553	1239.71	1239.09	1240.24	12	12	467693.247489625	398803.456522627	522193.918633389	449259.048710365	404526.57263787	545264.815204785	519254.359148096	474719.939577208	526103.575271128	539561.677949223	504698.240212261	413857.565998537
1033	251.132161682628	251.124584954777	251.141649847397	1058.355	1057.05	1058.98	6	6	280863.455299865	193160.449856387	388058.948623189	273237.036615352	272258.162080078	406174.65169949	216299.92746277	161627.937201286	236970.411005859	216858.898976332	170141.773479434	140547.52131204
1034	251.185020363118	251.184775331642	251.185139264075	812.385	811.335	813.643	12	12	634525.455196595	477953.471829152	703068.067710644	552503.289987717	532470.961211327	732421.708831208	712203.236656105	694079.529526368	781046.764145705	769246.274763466	681964.051062744	580100.798742003
1035	251.364910527392	251.364359079631	251.365120748027	1303.81	1303.16	1304.15	9	9	450751.625753039	419230.746106386	419013.751640627	455687.563395851	435549.658042278	398426.513222658	434086.749866728	457476.969552946	384279.49492703	425775.123314856	438966.925973308	423784.24578749
1036	251.993732863507	251.993451961737	251.99401939707	1303.625	1302.89	1304.41	12	12	2291441.54039931	2295405.73429036	2125185.63457893	2349776.90454934	2275142.16000114	2117304.93751303	2236220.39816004	2385988.23643661	1961137.21621439	2028099.89339601	2237691.87705892	2063528.21028321
1037	252.12292992269	252.121738766857	252.124574796363	1162.345	1161.97	1162.77	12	12	317774.136341915	201626.236172146	367825.28031078	317971.528823241	242344.285206513	381068.655030731	353189.484097253	328307.381803385	427132.199635687	410934.783081346	347047.063462461	260894.944296012
1038	252.216615335226	252.216559710071	252.218006653544	833.259	832.773	833.895	6	6	203769.412778857	51230.4075989814	247857.278752539	189245.647032739	178349.585646113	369514.53583683	289729.04411198	246934.694847656	261574.280651436	334606.830677735	273512.81742698	103443.331736328
1039	252.625080468557	252.624925418931	252.625099828708	1303.775	1303.49	1304.14	4	4	461651.322272136	414738.625905758	409642.229068532	462587.172063705	434853.122012866	404185.320551759	423271.724721106	463402.629722447	386979.569189452	407660.909053954	438903.302495725	422552.267083738
1040	252.635026389941	252.634203714912	252.635322371977	966.811	966.079	967.155	12	12	389794.222661134	263255.690255073	465168.58071042	324406.864559326	337000.04083976	509158.209236272	1748022.50260662	1678298.80802797	1693183.01171476	1697713.5389387	1837754.54166864	1112324.0598183
1041	252.998908573929	252.99685200695	253.003669470769	1130.88	1130.32	1131.58	8	8	168170.841262208	156245.775426332	225567.871545412	192056.933128446	156227.791025389	234684.989135744	243334.474862132	225609.85387207	215069.938541993	226441.229370116	216717.334643553	196744.594256593
1042	253.088408777394	253.084688687141	253.100772082644	1046.555	1045.87	1047.16	8	8	219085.485351562	143028.435741426	215600.523892031	183164.21793457	182142.184011842	231517.715002156	203966.341319884	206248.312155761	216374.949595587	253034.233521081	192140.091677245	155488.564541017
1043	253.179828953789	253.179443432963	253.180006323279	1241.115	1240.62	1241.62	12	12	817096.794550773	707949.650152991	942715.424217794	849124.359783535	874207.098977317	966069.060051005	1010766.03702475	921970.678202554	927941.158817789	984635.113157172	994316.200132385	728398.796287431
1044	253.923350414366	253.922163066375	253.92392007973	1303.6	1302.89	1304.14	12	12	590261.027072484	575851.615455728	545496.882633466	593772.445404985	577499.90132123	522351.003072919	554971.280221357	619453.065344232	494790.32006836	505565.266184514	556840.427296551	538847.987161459
1045	254.175243719644	254.172661132543	254.178022576077	1107.465	1107.06	1108.45	10	10	154653.715272001	107573.11998047	202689.705755208	163782.039925321	158577.194947725	219403.890775282	202014.295858515	182637.094105873	191873.996883331	224754.969466336	178720.974684787	113748.58994715
1046	254.88869795555	254.888363680941	254.889415028163	1304.57	1304.14	1304.99	11	11	209342.509784614	171804.580213697	208679.654785157	220766.066566841	194808.858735352	195222.047623699	210891.242984482	223212.83477417	194965.234716795	216131.207421873	215135.859071753	189782.494365234
1047	254.899238789058	254.897018554854	254.90022702606	2441.88	2441.42	2442.21	11	11	186603.238259419	140592.865871583	256035.75033275	179576.236677393	163112.207712836	225473.696719176	181521.948140796	174196.266001587	196757.951588746	197497.961743165	190165.845355832	203983.647804108
1048	255.063542267918	255.062561398413	255.064383996636	848.664	848.202	848.991	12	12	3475130.33494577	2745157.13350965	4052027.62921187	3416655.09180494	3323217.33170752	4319681.69379744	4231584.84280446	3717493.79079964	4260480.18527736	4210985.40220571	3903735.57917904	3072542.71565688
1049	255.120442574341	255.120442574341	255.120442574341	1188.41	1188.41	1188.41	1	1	243839.936862485	130029.159924317	309924.846589962	243597.765181886	211876.877351991	342596.921575014	364200.289849856	258676.126133725	338474.372294313	417582.767522976	309509.001848146	177450.469970704
1050	255.167476231223	255.162867966891	255.169291292069	972.6735	972.299	973.418	6	6	261104.129890624	203511.096260071	318841.56505802	239907.044513327	244951.313468811	327044.342019423	282484.902330938	273550.705977723	255760.696541821	289848.613055175	277716.794438476	240502.295365906
1051	255.589447776238	255.589447776238	255.589447776238	660.505	660.505	660.505	1	1	47860.7456022341	218190.3634402	27166.6827641927	69852.2667467653	108864.566681702	28627.9271660155	7071.86073573302	15878.7215356445	5370.47700683592	0	4986.92417031252	19438.1247626039
1052	255.977568724884	255.974523243927	255.983678542788	742.671	742.395	743.203	11	11	161878.290515854	117543.795866485	177296.640755802	152399.913381922	147695.538802246	189554.03160093	559678.084018844	565778.416642352	583200.076820541	588492.417430234	561852.65840418	476289.614402396
1053	256.072327988284	256.067244795212	256.076920539029	848.1245	847.694	848.696	8	8	190906.925465495	134132.037708846	241525.507584789	199638.183862462	152239.48129303	257865.103379064	234395.925582357	194999.707022339	247109.845621095	212961.894995687	226933.372352309	160753.50796875
1054	256.153998158498	256.153746413132	256.154196328852	1025.315	1024.61	1025.69	12	12	564763.905446531	347367.86655971	619074.446757938	468394.793489256	438391.636677634	679251.973787009	625389.229937009	566267.727700193	729668.972351319	699616.691769532	569363.637758788	440055.421517857
1055	256.263098755178	256.262875659087	256.263200277964	970.825	970.598	971.101	4	4	314982.91221628	373135.611112468	268881.75249977	317143.547655923	320408.304455078	292538.66074878	241338.176667051	271980.778178423	263819.032452839	267712.765831571	265360.366253215	289697.940411018
1056	256.263409128627	256.263409128627	256.263409128627	1489.43	1489.43	1489.43	1	1	352231.049371335	157172.99657898	378461.249227943	312388.009443666	230188.02439636	361716.875537417	320334.348797606	241786.978882826	357769.586483767	326666.430834959	324232.669532778	164985.602532958
1057	256.299570652078	256.298752219455	256.299796069437	1047.955	1047.55	1048.31	12	12	2131972.90642063	1668933.50211399	2174884.32648878	2059747.94099152	1940238.66633214	2464011.3565875	2212333.51268787	2397341.01996093	2331698.06945436	2515684.34083351	2192224.41721193	1680975.19911592
1058	256.56225979381	256.56225979381	256.56225979381	660.89	660.89	660.89	1	1	128420.669997976	91892.1789792626	143094.256962891	142745.946889017	45497.1600988051	159514.546542767	3180.62446719899	6639.35007553998	0	0	3132.3264765625	6382.20812787226
1059	256.58047130934	256.569611433205	256.580866359909	660.524	660.193	660.563	3	3	128412.489816435	91892.1789792626	143996.731354895	142745.946889017	45478.1280288697	158880.599407714	3178.90731101989	6638.40710510255	0	0	3132.3264765625	6380.74570660404
1060	257.006344099582	257.002481966018	257.014358596152	1303.64	1303.16	1303.98	9	9	417981.666315205	390364.729670265	403534.282169118	442413.473313705	404440.429204962	399034.213802085	409373.379215878	430306.837868919	372174.333546822	412841.349255373	420200.427397462	402754.881309679
1061	257.043485839785	257.043485839785	257.043485839785	885.928	885.928	885.928	1	1	222746.094053423	120123.777843475	248593.575337776	198580.254275726	140219.670066285	225460.984014864	214191.584268951	158043.766419372	174303.08309967	222290.279710693	200049.949082856	129548.781453827
1062	257.153995864944	257.150987757473	257.160192856932	1259	1258.52	1259.64	10	10	337320.612693275	210664.479955337	435097.932328815	321411.467233884	275934.715405274	376492.212520342	426714.139713926	352781.963510739	433927.894379613	377172.886407831	408997.744118796	254969.226415298
1063	257.298804809157	257.294775204549	257.304833538428	1047.955	1047.55	1048.31	12	12	226655.331857913	177241.522363283	246855.646576078	264704.195454392	198795.679592859	306253.850438382	242452.343761204	209825.804073489	249227.656916359	273070.136885373	256086.709240724	200037.32397188
1064	257.656329646785	257.652385453191	257.665005905047	1303.625	1303.16	1304.15	12	12	827739.185648873	774455.159829101	793733.424402574	833777.813112929	807327.536339612	760477.711933597	802540.681957722	863636.139716245	738527.53972331	799083.875463872	816775.593725588	788964.512848037
1065	257.988805917872	257.981548616627	257.996063219117	660.7265	660.563	660.89	2	2	124923.971837661	107048.048871439	138045.683597266	126552.246872473	107468.587693634	161704.533135627	7213.85371142577	10539.1607368164	0	6734.68006879022	6704.19560983456	3869.40327648928
1066	258.021148003289	258.014053900285	258.028242106293	660.3585	660.193	660.524	2	2	124923.971837661	107048.048871439	138611.467418314	126552.246872473	107468.587693634	162117.144058227	7213.85371142577	10540.6578003217	0	6732.13066308595	6704.19560983456	3869.40327648928
1067	258.278627000572	258.276662992641	258.281902614737	984.691	983.657	985.499	12	12	163266.707403988	234664.484282485	175502.463943359	227326.595160595	195708.773955674	165649.959178602	176752.025892361	186048.983284026	159478.858110249	176152.766752605	168565.294822646	228287.066230652
1068	258.436211003874	258.433693133902	258.43803902135	1303.81	1303.16	1304.15	7	7	154505.630731337	134717.522838924	135217.888277995	164502.462988281	144623.601591797	115710.558611702	148589.577967123	159232.263004556	108914.311137983	120628.133098001	146580.066058757	123528.104773954
1069	258.634896823754	258.634896823754	258.634896823754	1171.63	1171.63	1171.63	1	1	0	12444.4692718505	18474.4063342286	4620.43507080081	7987.50968536369	17808.8387847901	119969.902980042	86972.197146607	111087.553802489	137775.254931065	91101.8165519719	85360.9619775387
1070	258.896023868255	258.89591341713	258.89613431938	2440.965	2440.9	2441.03	2	2	557603.634124756	736633.714536711	742754.690418243	658806.895907594	714136.969509434	830439.522993152	742270.083696443	858035.498400049	821556.218449404	787217.485457765	826786.132887255	740059.783327333
1071	258.914268372993	258.905800186227	258.922737881779	2441.35	2440.93	2441.88	10	10	634998.526578004	720555.524487612	861383.296566955	704954.892495418	697167.836982727	863109.185608905	757541.827043307	894840.052006121	911312.859850635	837561.131416161	892136.036745163	746331.887129494
1072	259.034590996032	259.027369555572	259.038713735878	743.0425	742.273	743.859	12	12	336413.734720745	294401.598891659	405355.105110926	374782.402560962	299796.131379883	490796.025763111	840487.944676679	624016.725434287	734851.806805989	714937.209800916	701798.330233224	537040.319846621
1073	259.101110855556	259.093586984865	259.110102352433	1190.61	1190.18	1191.21	11	11	410952.671919922	274492.806160713	478961.212168945	368022.277657644	319883.320531576	441916.128197266	485042.390089836	413167.691880853	428330.525097659	458803.423106164	419651.337912109	285845.172648111
1074	259.097434406822	259.092807683775	259.106594732745	1064.675	1064.27	1065.04	12	12	423851.628237304	380490.518206058	467216.653541325	449285.476932376	407535.503938119	509914.831452634	494027.075781255	491005.190515258	461121.730638534	476418.682766244	449326.776752928	339235.683129623
1075	259.167510667021	259.166626515652	259.173266674534	1213.11	1212.58	1214.13	9	9	590141.861329812	354870.83087136	535848.641772666	425769.411643413	397078.858660666	713296.738426335	570857.826437877	473865.7146098	528912.921477277	510992.699674483	553028.760590184	366158.263798828
1076	259.190377746136	259.190359327981	259.19039616429	1322.66	1322.33	1322.99	2	2	204216.770885656	126664.923774988	217710.97340878	242846.091988254	245986.373454861	211036.938098575	204129.050437155	195977.557737247	190990.426171874	204580.751353257	192882.863019157	156889.292913605
1077	259.788811337002	259.786768914745	259.79085375926	660.5435	660.524	660.563	2	2	121478.350779182	107820.647353211	90835.4093937506	121177.821325526	115605.375843261	78371.0779515626	3571.36557312013	2984.46685565186	0	2771.6255342865	13333.5237733155	7398.76585736084
1078	260.102508571363	260.10236350642	260.102952187046	1303.71	1303.16	1303.98	8	8	334871.781215278	223500.611000976	410598.900219725	317718.574076064	277378.182601927	481563.67330035	465464.684384225	375325.005315946	393161.850404412	471806.738719482	389232.433311121	238252.727471922
1079	260.359599178228	260.359599178228	260.359599178228	659.982	659.982	659.982	1	1	128672.033236041	61750.7387031251	195538.599506837	101645.227694279	74479.0945170036	229578.335712747	0	0	2646.15250335692	0	0	0
1080	260.622085751088	260.619564500652	260.622855813065	966.927	965.811	967.084	5	5	42359.5723388672	60262.4990117189	54639.8437788389	59844.4212129822	54710.0559306643	77524.1703231811	206379.097160616	107534.660645508	176396.809811926	248908.164387925	160269.262379079	158369.521473459
1081	260.720556306421	260.720441563548	260.72213546547	661.083	660.505	661.46	5	5	326499.046615035	782257.38296048	257713.422036765	447609.739371439	509730.044097426	191540.690359374	0	25336.4608295899	5902.20972229002	0	9354.69927479555	43829.1412690432
1082	260.764605028004	260.76401205711	260.764964445978	1303.6	1303.16	1303.98	12	12	1096992.39480035	781935.431430663	1270434.05426384	1001834.3941165	937258.13746553	1468633.87913412	1439526.37887538	1219107.40387504	1261267.54592831	1381811.02997186	1232841.37857422	814087.635349936
1083	261.052423494657	261.052240943072	261.052572554572	1125.11	1124.49	1125.52	12	12	38939426.7130328	30276889.5308421	42537627.9636809	37859910.3673058	36408506.8235742	44822602.7390625	43984143.0484592	39988050.7089301	43942306.2435677	45350384.8799198	42427553.0348307	32725188.5579351
1084	261.109768762765	261.109575536135	261.109843267883	1024.715	1024.31	1025.06	12	12	37220607.4441092	35056556.7526405	39134898.1659377	36281047.5815311	37590625.3311876	39244770.9950469	38865223.7934377	37553540.7632894	38336695.8171052	38799361.4363489	37617937.1465624	36243813.1454063
1085	261.428847328426	261.428059206055	261.430149618636	1303.81	1303.16	1303.98	5	5	93774.102083436	35623.2194284055	143371.701717601	82857.5315624998	79155.0978573068	178564.742812501	168338.515074192	116906.504563752	148745.75097369	162245.528442384	132786.302837728	53699.9044509884
1086	261.790514622094	261.790514622094	261.790514622094	660.563	660.563	660.563	1	1	150153.08853534	83708.7661808594	226096.043811035	116241.977386858	84504.2794234375	264201.410090925	2946.65549375001	2928.22901570638	6961.06288769531	0	0	0
1087	261.917073582506	261.917073582506	261.917073582506	2447.47	2447.47	2447.47	1	1	494733.108457027	467894.472448728	481203.663793947	446970.13421484	388629.89205468	513745.412332033	499606.844200924	461767.737472652	553468.993218475	521528.4454834	482344.898460934	456463.83553223
1088	262.055373116801	262.055032215489	262.055865273004	1125.04	1124.45	1125.24	12	12	4598192.70259332	3178000.15029731	5168442.67367243	4262858.62800646	4040957.69654296	5240428.87567381	5176312.69511312	4591858.9873392	5086474.71022056	5269151.71934167	5100550.91556933	3688207.98973769
1089	262.11298239501	262.112891077004	262.113180159425	1025.27	1024.31	1025.69	12	12	4073510.23744034	3288722.15653371	4384338.69319491	4046176.82456309	3740539.95391168	4478902.67927633	4457448.87656252	3976356.62481496	4371259.08832462	4646851.18710117	4293614.18232421	3740857.90703947
1090	262.216171232852	262.216171232852	262.216171232852	660.505	660.505	660.505	1	1	436552.653353027	504102.230674316	430482.983906253	450852.779403263	447939.378386489	375587.949118162	8352.22102424173	16604.8789399701	3735.99203305949	0	3236.53890289307	13977.5488913144
1091	262.41367949709	262.408879104992	262.416969518392	661.101	660.563	661.795	5	5	456221.298355744	440976.725505982	491860.818446405	474639.709530561	481714.24965717	419531.01599391	11382.432565155	10248.6400884651	9889.59571306294	8270.69997265627	9419.60107205202	9072.22404611211
1092	262.652190059202	262.651516043428	262.653100650911	1304.03	1303.61	1304.5	12	12	603226.215928821	524824.804405924	569150.805836591	619816.819044868	581686.566884766	571199.872164716	586402.010820858	632764.584651686	553798.52441637	599779.388208003	596095.419774578	541197.134395617
1093	262.906682078363	262.90644221394	262.907200833098	2444.585	2444.05	2444.77	12	12	855352.740706529	567634.071205538	774962.103789063	774126.614556943	579545.744964018	970083.329804689	804646.036556411	858168.867880369	874123.458330199	897523.49971242	813668.563321591	574259.95360694
1094	263.050263807157	263.04379140976	263.050734385164	1125.04	1124.45	1125.24	12	12	2120287.54449273	1353381.70112196	2470570.70743163	2089373.24925836	1886933.3549121	2615204.62410644	2569795.97742459	2185033.44168775	2504724.54981616	2630994.46628093	2370113.5561202	1633613.62713813
1095	263.131327857353	263.131327857353	263.131327857353	660.524	660.524	660.524	1	1	359406.194154442	581351.772118836	289207.141398437	420267.906992647	453119.210961731	257509.548510497	11023.3999643555	18231.6512029419	3838.00964660643	10037.7294228516	15176.0827065125	28194.3611136476
1096	263.146339668872	263.146031137655	263.146653927376	148.1035	147.552	148.5	12	12	2743640.30289875	1899758.41380667	3615394.23472419	2639694.31225234	2287569.64366187	3598689.88323825	4299182.22800873	3941455.20609892	4520153.15347979	4609694.67574287	3994001.65590023	2890471.74581147
1097	263.238224510909	263.238224510909	263.238224510909	660.89	660.89	660.89	1	1	77221.5796010746	72128.2554744372	105038.447309571	61461.7470311352	25736.9777789522	137726.356202062	11029.3544944853	6901.75913671874	3838.00964660643	7169.6659646427	10293.4056491268	4086.2088516774
1098	263.641448413774	263.641367115934	263.641529711613	1304.055	1303.61	1304.5	2	2	210043.47218384	139879.863835018	244952.594704589	201018.003881835	176757.955691527	263947.310534237	280262.104346008	245993.846585478	258863.172427907	275533.577368162	239670.381518842	166783.077753906
1099	263.866110593421	263.86033806778	263.874262340331	660.5145	660.175	660.89	6	6	1591007.71552076	1597499.46335949	1606389.92174679	1592403.61778814	1569985.22984191	1412781.61632295	7208.7831985474	23781.728584961	9568.73155786131	5586.54988259889	12587.5931759033	28388.4269375916
1100	264.017090427627	264.016016791254	264.017752765484	743.314	743	743.596	5	5	83611.615333467	52458.028703552	84937.6007054444	76773.9929046987	65713.9440055846	104600.062499885	158621.653033089	169015.354736143	142829.094728733	145971.126077508	167259.32562131	105463.486187501
1101	264.053385859123	264.052500372119	264.05425248698	1124.885	1124.27	1125.09	8	8	182273.059501378	109676.607553711	159789.465329896	164486.560320909	134556.050976561	174703.172160644	185774.997713697	168115.092868798	195561.242826286	175665.718330652	177068.598425438	108727.698638557
1102	264.315413851455	264.312283522091	264.317309564717	1303.965	1303.57	1304.5	12	12	708385.958358666	544016.673239888	813842.892828779	690441.221082357	639049.888710938	876815.483144535	911134.048553064	795609.288151033	780273.209353844	892340.66909179	822452.227858075	582723.961991917
1103	265.069407514065	265.069248539177	265.069630883051	123.34	122.808	123.656	12	12	1464433.18476183	1100519.41066773	1490381.37287866	1309108.90787868	1360141.17442166	1745087.00272808	1725908.79094466	1439674.27561572	1656352.85404948	1680233.69944656	1495654.36111057	1191489.93175106
1104	265.072330611757	265.06660405903	265.077322119272	660.563	660.193	661.083	5	5	519647.697571636	343949.203295985	659708.434964386	498023.563271312	429910.53241613	678451.857434971	85078.9111133422	93351.4305931397	93261.6902502438	111679.289156566	102877.206519301	78288.7257696537
1105	265.157586096294	265.156552080976	265.159280760514	1198.12	1197.79	1198.65	6	6	157442.133742839	85606.4232841798	200801.829583741	149884.338752604	143752.95210905	219090.898676759	205114.01406006	164290.117038086	212859.152981873	217768.814018552	198270.889266358	116427.766537109
1106	265.161237973639	265.159113229644	265.163060551028	966.927	966.667	967.061	5	5	39955.2614575195	16595.4468842774	54259.6309216917	32027.9288251648	32948.1877857668	40820.3747918701	156424.435824219	150868.491722282	181053.446823357	205411.227436236	144912.884463461	119550.779159912
1107	265.332562170034	265.332562170034	265.332562170034	660.505	660.505	660.505	1	1	464715.525815827	402800.006808105	471918.944289847	470170.155752014	407954.445772155	481767.893411459	4079.12301864626	9645.78738208009	22261.8108048095	13308.3833236237	3687.35846305339	16702.8869359741
1108	265.733151530564	265.732231154908	265.733764243877	1303.88	1303.57	1304.41	12	12	715158.716118708	668789.80611206	668147.372327477	744059.022177735	668276.725341797	677133.957161461	694068.648892147	743878.202267787	633064.826442331	682323.860266117	708035.84304118	630190.259992405
1109	265.917265190612	265.91477447211	265.919755909114	660.5415	660.193	660.89	2	2	96120.2906573131	40918.7806777955	144308.627157227	100104.972706604	78600.9412630311	122769.317845459	3395.2309898529	0	8172.77440124509	3105.17279687501	0	0
1110	266.151492487176	266.151227252405	266.152077775951	1039.6	1039.18	1040.53	12	12	495699.877129449	400783.983979237	583133.939895142	486801.500024414	473353.633700901	661944.662645128	684465.414257813	579058.720649416	679319.806434732	792010.562436259	577185.185255263	456631.09317383
1111	266.359445617879	266.35585357497	266.363037660788	1303.725	1303.64	1303.81	2	2	136530.313227254	133816.119995404	139848.021929573	148217.727196978	129967.400022978	169672.406680836	153238.588186179	150202.349576821	149628.922934283	159646.293369141	151458.104296875	139067.569057889
1112	266.381459691221	266.375990305113	266.389854936412	1303.98	1303.81	1304.5	5	5	136530.313227254	133816.119995404	139848.021929573	148217.727196978	129967.400022978	169708.316184896	153373.89102946	150085.954659926	149845.454977214	159798.72458496	151474.101139323	138974.66501752
1113	266.55483046042	266.548019158409	266.562335524611	661.4195	661.083	661.795	6	6	722288.746985296	411369.237139937	942623.51397828	618224.070718383	577020.293131435	1015350.29285432	5829.36075210574	19087.9177770996	6189.70499505615	0	7672.88893908693	7335.35708480838
1114	266.63196210102	266.630867206692	266.632547235785	1060.915	1060.57	1061	6	6	72044.0597900388	47385.2267932133	100864.240065764	66217.0050832948	72058.4064428705	99759.4001898185	600548.8259757	599140.629974148	624487.173559577	617158.012263901	572869.62053182	379150.678218634
1115	267.035301309806	267.03016927828	267.036442451368	141.585	140.815	142.4	7	7	129195.327963394	127121.969168701	161149.190806669	123535.999827103	126403.254656336	178177.051276654	426958.538674819	386989.049433795	401648.056206055	472596.546503947	400708.907808407	272427.445772461
1116	267.170009991714	267.169461530172	267.170667600687	1268.82	1268.22	1269.34	12	12	1792600.14677735	1684892.77527574	1947213.73964519	1763224.42054688	1730384.55621383	1814744.61948529	1793521.56394369	1837029.96323529	1739790.97043514	1732092.93125632	1906358.486929	1680181.61101479
1117	267.510977553871	267.507669467937	267.518559061314	660.563	660.193	660.89	3	3	113742.741913115	57394.973477252	143089.772691694	103172.971862592	87285.6304211427	164681.645546329	3719.64343377685	0	3373.74396453856	0	3896.44258272059	0
1118	267.822969073571	267.822151063138	267.823836572483	1303.81	1303.57	1304.41	8	8	133605.508723959	125260.567574103	119597.122860179	150227.462054308	120106.621202895	118297.904835421	123740.076906468	143768.447162542	109146.665415582	115367.259228516	135603.341216634	125750.772701823
1119	268.082150256086	268.08152277792	268.084100490085	1381.66	1381.29	1382.27	10	10	204739.183405187	141150.027421875	220349.823852742	165241.160134708	143672.351366577	216365.121584329	207687.765376113	186711.256363741	207521.484018482	209205.329016114	208838.686546767	163355.65514591
1120	268.17709425192	268.175809665831	268.178373802937	1268.93	1268.4	1269.78	4	4	119566.32973177	114059.612075846	130458.202900392	113916.570830077	123230.380714113	127841.216196289	126543.242225207	123390.679529876	139954.999034423	156339.591470014	110644.528211975	129514.947701009
1121	268.298663098039	268.298043760833	268.299419229439	660.5435	660.193	661.083	6	6	1218856.25723335	1117685.22229182	1391355.23058502	1262435.00500425	1197937.86449632	1447446.81798765	7222.43960321044	21435.2290390625	7510.71765747068	0	3898.54299264706	9533.15285449224
1122	269.086907465436	269.082853267868	269.09794958318	1175.845	1175.31	1176.75	12	12	313490.052190088	218658.987724178	327974.400985756	269297.835299003	254842.709015972	340101.87062668	377749.89869141	287843.540540989	336702.402228858	332127.311939337	315745.32149242	254831.304404299
1123	269.09409087242	269.09391424571	269.09426749913	660.9955	660.89	661.101	2	2	144560.548988336	81599.3061050088	181096.535455912	123381.117428589	112619.941043658	182923.868125574	13433.6086980124	25263.7571701229	37633.7843310833	18446.1611587777	25547.3126987593	20512.8759182417
1124	269.127248339537	269.114692284064	269.127382847851	1256.77	1256.05	1257.14	3	3	156315.573526459	92230.917803955	194009.378591766	153480.485252075	123547.36163681	209085.973288879	182130.804894877	157473.549174155	200565.967461656	185935.410461426	199313.425078124	118614.236488039
1125	269.276770198804	269.276770198804	269.276770198804	661.083	661.083	661.083	1	1	113030.566914665	153738.794857715	128388.445321517	115471.10177832	136867.040153961	94999.3023219515	6612.84625823107	0	9084.05024687499	10473.6395886149	16862.9581478516	14607.0692998047
1126	269.976437979767	269.974176366008	269.977023842175	660.349	659.982	660.563	6	6	263989.499309627	167542.087649931	294899.419280159	237634.947545324	214832.800586512	281123.078014045	0	0	0	2843.4099549408	0	0
1127	270.238881473661	270.23786039101	270.239902556311	118.7335	118.728	118.739	2	2	54106.6994307943	55050.2833427734	49706.6791110677	44536.0875003662	47379.3092271159	67444.5934269206	126250.775980454	114938.905579004	110371.527856445	131785.418215118	102339.534178385	86863.6572703125
1128	270.279041300973	270.278892307406	270.279278845208	1556.98	1556.15	1557.24	12	12	8293672.03143668	6823470.49101147	7833523.2541449	8549497.529337	7837659.75999994	8094175.13853513	7644646.63664067	8155009.0485938	7841749.12948709	7947200.75171667	8216583.61095388	7032102.0930707
1129	270.315523072648	270.315161818121	270.315597838234	1219.655	1219.12	1220.45	12	12	8264475.66317489	5549785.04413328	10299508.4331213	7581046.44667705	6999152.59917532	9850425.63054696	10776937.9493491	8254331.0133836	9888284.02663091	10999503.9914062	10233390.5717065	5707420.81388093
1130	270.356738527768	270.356402271305	270.35799548274	1304.03	1303.64	1304.5	10	10	213168.387188043	110782.784793773	280514.689179689	184926.629791124	152848.441222426	323542.51654297	321740.693416885	240809.480707463	284037.495049643	331718.259083755	265456.720846355	140590.588583442
1131	270.75856828763	270.755430331109	270.761706244151	118.5965	118.355	118.838	2	2	158509.147192566	360365.454197036	78175.3496186523	165553.795970215	226067.994104004	53253.8652392578	47298.6273167038	70214.3111269531	35788.1074099731	40463.8369096069	66522.5170863281	196643.206427792
1132	270.784119488225	270.784119488225	270.784119488225	118.406	118.406	118.406	1	1	158509.147192566	360096.17784613	78170.1696988525	165553.795970215	226200.674534697	53253.8652392578	47298.6273167038	70295.4912921142	35788.1074099731	40463.8369096069	66592.9109726258	196432.781547913
1133	270.841157044491	270.841157044491	270.841157044491	118.699	118.699	118.699	1	1	191548.22654419	355990.965002686	125504.017291748	189863.571352123	225414.667060608	91578.1493149414	86805.2996250407	100988.681326996	70284.7440158691	67865.6463574219	91619.0608060303	194874.560852051
1134	270.870252171182	270.863476975595	270.877027366769	118.6155	118.307	118.924	2	2	191705.239415786	355990.965002686	125627.28872639	187006.357906494	225414.667060608	91517.6937106934	86841.7112440109	100988.681326996	70284.7440158691	67914.2143295288	91612.9828532105	194757.63611554
1135	271.020579529704	271.020275202871	271.020869301455	660.349	659.982	660.563	6	6	498355.220577895	361922.28128622	644050.500330999	478068.514492311	428912.574920036	632376.021892476	9391.40714877318	14540.1989667969	22786.8136288451	12088.7988479462	6339.71220309449	11434.7312347413
1136	271.130390485991	271.125012126253	271.134091149844	973.154	972.488	973.568	9	9	235101.842855903	143873.344546875	241746.261996698	209504.233803021	205424.62382847	266967.632128174	249249.332203639	217589.873378445	229425.071860027	251428.530604723	242673.048227539	180200.885943577
1137	271.184471057758	271.182218211841	271.187097034717	1100.835	1099.87	1101.9	12	12	1035197.05558105	752326.554287103	1259427.55291907	1083992.40500794	980158.973080435	1304185.63438016	1364267.39789857	1144757.22259644	1279134.42816176	1400210.71628504	1158886.29314576	885795.673212884
1138	271.237832731495	271.237622551638	271.238462406108	1076.715	1075.65	1077.73	10	10	599359.548969731	552557.408930285	490693.963090376	574378.399379887	557512.528335343	438737.2040909	434611.722042966	524526.598181819	432862.437594724	444409.829090909	524220.189470625	587653.420546871
1139	271.274123016034	271.273970780508	271.274283562101	1639.635	1639.16	1640.29	12	12	759132.25709986	568442.272697242	865667.656737197	770606.978881024	709080.485184897	934701.854838055	892312.8151804	829058.351357153	849834.030422494	938329.720964359	790758.560288858	633753.010115011
1140	271.28227080243	271.281992976049	271.282367143408	1556.77	1556.15	1557.56	12	12	1144348.68676542	813852.417432149	1075642.05687662	1162279.77647922	1000987.14310546	1152538.06378092	1063026.90690471	1108902.37493165	1132970.41593425	1090349.22551106	1083079.14730603	851312.475270092
1141	271.318139178515	271.317539853039	271.31872097942	1219.395	1219.08	1220.12	12	12	1124870.6333473	614879.420339082	1503520.39743285	1035278.4790694	878628.195200734	1378315.2759197	1616122.45019533	1064954.35001537	1469257.01641332	1491456.51757378	1507441.57285766	714494.346185656
1142	271.99027434193	271.986258068143	271.991695743981	1304.08	1303.81	1304.5	9	9	141645.593755426	63234.8487494253	207327.592270795	128867.799887695	106313.963378906	245790.361647136	229603.341046822	172724.529241728	215861.884212718	255759.229980467	188957.039910482	105599.350725241
1143	272.097140034885	272.09299671561	272.098248428831	661.2655	661.083	661.46	4	4	125729.075861788	65956.8728085939	150288.362401991	115262.000783433	109794.402865349	125508.067213866	0	3610.28875842286	6237.75176742552	0	3196.92979388787	3199.46513378908
1144	272.772830816915	272.770014644996	272.77327404331	660.184	659.646	660.524	6	6	1911779.32124356	1314210.08983048	2486459.82890574	1810844.28437199	1615231.4369136	2379015.00386815	458165.751580813	337117.17721517	463319.428504638	501606.509149385	448003.323033509	337316.077572998
1145	273.111362102638	273.109449188924	273.113545747475	1239.745	1239.09	1240.24	12	12	419766.104226886	321770.10431612	524371.837797279	404211.190300438	382362.338108917	525755.208862012	519106.110568574	447789.431337074	531305.991258677	540877.776737135	470103.202058825	355787.46365292
1146	273.14856944569	273.145902707713	273.14874904803	966.82	966.079	967.084	8	8	217714.127515683	138820.804312989	256375.350227482	185514.698562103	195840.980941773	248571.032372589	1008063.23452332	845543.70113321	1046379.78674621	866906.312981673	832692.741123195	592552.090853405
1147	273.166910033339	273.166805800019	273.16714279553	812.9415	812.256	813.643	12	12	1568192.07034899	1115634.02072821	1697554.9924743	1466761.65859324	1340271.51371042	1873668.00072985	1852513.88285917	1660113.22136432	1902327.6316167	2061673.49329697	1745808.60592414	1454380.1221875
1148	273.574912746979	273.574210990086	273.575278154421	1304.03	1303.81	1304.5	8	8	188369.255037435	89149.1319985061	260695.566028647	165430.633595473	141007.542015165	297609.019809571	291593.350682781	223750.372268335	256766.605055882	310739.761633298	242508.940717367	127318.216806066
1149	274.296788479221	274.284379835478	274.297962573181	660.5435	660.193	661.083	6	6	843129.881659643	440257.127661881	1130190.76843808	776814.668519704	681675.637477022	1167246.05762781	8942.5049651184	17657.5264615479	6608.76213073728	0	2488.87919393382	5136.31417565921
1150	274.884097105028	274.883422795913	274.884550242935	1303.81	1303.49	1304.15	12	12	351606.496369777	326743.690751139	297532.376457663	347846.349232536	335226.480687039	276075.763997397	306935.921653838	347914.382210478	287785.52693251	305127.928936696	340046.028448487	332134.530615235
1151	275.00420054137	274.994683017177	275.012224283501	742.6045	742.273	743.142	12	12	266516.654109747	232032.504714327	336378.003986471	280202.636847458	259987.507834961	446656.162876493	830582.099414066	610512.270745523	812542.786258246	843218.747506924	592660.456043197	582003.063481157
1152	275.067932064205	275.06755482466	275.069741798804	1064.695	1063.93	1065.59	12	12	1046211.99941895	705815.350038205	1279669.35759406	985900.98612818	928306.118671365	1359153.270791	1071804.48532831	932211.952100887	1056560.51341259	1173785.39400032	963671.772993168	685044.040241208
1153	275.079562744725	275.075481416724	275.084034647497	1189.68	1189.34	1190.18	7	7	974006.755948153	500895.437042965	1413784.9922599	1001978.8931108	763343.70641015	1468119.51353871	1364174.4473544	983954.459152359	1399198.9593821	1430005.36562012	1293174.93691584	722659.954054683
1154	275.102766574359	275.102766574359	275.102766574359	1108.41	1108.41	1108.41	1	1	435990.083160403	378963.570898436	446692.534073488	409881.340956729	400562.612947689	484982.571547854	511185.000641178	459321.368295291	491880.149523928	522215.843872074	472693.310044864	367623.719305264
1155	275.140680054807	275.140437417767	275.140800798028	1213.985	1213.52	1214.52	12	12	2963472.86941638	1692583.52603949	3599168.81904947	2619319.26042052	2354236.64406032	3878765.00363049	3816621.49984375	3034764.6498116	3798206.39454501	3701900.94172337	3433638.59050554	2153315.57097885
1156	275.161488895683	275.161188107385	275.163466044053	1241.12	1240.59	1242.11	12	12	199773.642051865	143762.512355238	246809.258027749	182414.491780791	199361.587535614	230511.583440486	243327.497840714	213484.077996899	240836.338760915	232704.689847278	233333.149059246	190287.167006835
1157	275.603249063857	275.603024562542	275.603683300244	1303.725	1303.16	1304.41	12	12	1306780.22138889	1278457.60341512	1229688.09583956	1335548.89290096	1282374.39298598	1162070.39131836	1262000.04200425	1344989.46313204	1115230.09351563	1184752.19211426	1276247.63883627	1234989.52278971
1158	276.143885880702	276.143782593683	276.14395701705	1213.92	1213.66	1214.98	5	5	244924.169693246	167758.587933708	372064.112175296	275285.541761836	225310.40930569	422815.517050782	384725.603183593	285478.689261261	380360.435200194	365935.735717489	317101.502541774	207147.787531593
1159	276.220300984044	276.220110763538	276.222433930035	1303.725	1303.49	1304.15	10	10	287499.164505209	284656.082618815	251466.999842027	300372.43437902	293895.224208985	238933.186394187	258159.007183161	300336.651772729	232568.577563476	240888.088085939	284811.098970948	284129.689902887
1160	276.750070083537	276.745723942612	276.754022133725	661.255	660.89	661.46	6	6	176594.995160071	214482.85323472	180016.762026626	192054.074032571	214094.121676975	156134.569813639	10259.5658768463	25714.5366025103	11983.6810494995	3294.46163281251	12260.110046875	20837.3160885316
1161	277.03150316042	277.030721496087	277.031843834892	204.801	203.991	206.921	6	6	39280.3356824952	16597.1970596008	54323.4019530487	29188.7371972656	30538.7042404175	44342.0730014648	589227.205769474	542606.963051471	626995.526522461	694651.146498865	584398.786957835	228815.741953125
1162	277.083669849646	277.083301700981	277.083762820993	1024.715	1024.31	1025.06	12	12	55446379.5868123	50880879.3342186	59893391.3850003	54928739.1374998	53477692.900066	60793618.5487813	60253999.1490935	56591516.2575001	59147646.493684	59741057.978224	56391913.7287499	52630317.4240001
1163	277.810787799485	277.810216753989	277.811762830584	1303.81	1303.49	1304.15	12	12	286630.455642362	281491.252804362	266226.40057014	296392.815982395	279556.706410845	253821.205195313	264709.665110582	288615.771223955	241305.232376494	251514.111401369	277702.692213542	271969.979721137
1164	278.086927456743	278.086726176325	278.087043902955	1024.96	1024.31	1025.69	12	12	6651036.41785356	5703889.2418421	7457003.50078127	6501415.16228408	6399984.92947371	7723485.35840463	7593627.71075387	6880352.72689555	7605149.65437498	7640164.99025086	7101075.35554686	5983918.99653782
1165	279.081615057488	279.081414429769	279.081731452552	1025.315	1024.61	1025.69	12	12	2799111.41054891	2425565.48088404	3151768.76040297	2901933.25930302	2548630.33036597	3424996.15271383	3121510.19027958	2831310.0999486	3200899.26068791	3163442.16557183	2992599.63357421	2348938.95815378
1166	279.159123936454	279.1588270169	279.159306439401	1333.85	1333.31	1334.16	12	12	50100535.6161979	45285332.3103297	51885385.9537586	49691645.6880988	47608070.2853211	52430257.7692094	53095936.1179778	50308424.7742272	52620636.2755207	51089379.0299999	50776933.3011762	47460824.3400179
1167	280.084699626314	280.084490770906	280.085014928016	1024.715	1023.53	1025.06	10	10	218665.110206164	178627.31535319	280021.41111841	247343.530265729	229574.107282073	259753.705647786	278140.886162111	257052.974033716	272934.175037352	286921.67951294	243774.695610351	225835.042138672
1168	280.162418105747	280.162237173958	280.162684646807	1333.85	1333.2	1334.27	12	12	8504665.34038682	7508135.17192923	9086120.91628796	8382578.8544238	8153340.20970485	8929177.20399009	8871963.29240346	8443947.95221351	8663651.84436577	8935218.83999999	8553867.44132348	7772200.88614917
1169	281.13795533748	281.136388606667	281.138862012303	1171.56	1171.04	1171.82	10	10	484490.497823001	328960.533446367	563173.260816653	498416.349637902	425045.827933543	546953.605115897	592339.326152343	536461.24261539	602522.151324528	627740.921432721	536410.990018504	386018.92981908
1170	281.166278715309	281.165882503718	281.167102234385	1333.025	1331.94	1333.42	12	12	318223.379900716	263547.086570467	347643.09845626	302623.60208933	286818.088468211	349026.693675537	370534.1163465	312963.424231599	340421.329188297	348231.681562499	330758.432276932	258406.981551106
1171	281.681455832825	281.67990510104	281.68300656461	660.5415	660.193	660.89	2	2	89805.1387112125	98019.5709088136	130345.585800782	92744.7844203188	77942.7612339154	132289.698962732	0	0	0	0	0	0
1172	281.827859470797	281.827633032015	281.828073221757	1303.81	1303.04	1304.08	5	5	125927.649777116	86359.1709889128	155506.837861903	113865.9753777	105244.445323989	181914.36273112	182519.410750804	142522.377278644	170385.496924236	191761.97211196	161785.437272133	89466.7091765278
1173	282.146235782209	282.142970138874	282.147537583865	956.778	956.434	957.162	12	12	258026.634030102	183427.833334214	290882.184729894	229401.031007122	243757.802793837	348259.657777113	416873.269102024	353352.440217026	404058.281877684	450309.546483672	385456.985013272	287379.834034438
1174	282.279095062716	282.278860972903	282.279277969854	1522.425	1521.8	1522.98	12	12	2146643.16645968	772090.202847489	3405904.61231009	1717287.18961915	1476049.60364257	2935990.80516601	3496722.16035046	2309408.09609144	3117787.92240461	3556590.91354553	3285455.48209881	982225.999374994
1175	282.465781280344	282.465037720785	282.466161587093	1303.6	1303.16	1303.98	12	12	350144.819024304	227561.834254557	424759.610251034	327426.33583903	290158.474190027	472867.191302085	459475.665644532	407900.175288895	437047.321780058	480375.923547366	410604.172298178	274317.297111545
1176	283.010600793821	283.007674613383	283.011927977563	141.569	140.815	141.916	7	7	126124.298953369	109435.738842773	144764.45007634	133639.635295197	111016.794101563	193185.252469267	585619.914590189	378201.118706974	491375.71157801	525442.847897745	416222.269624669	336203.866880859
1177	283.131523247738	283.130057486643	283.134543520496	1144.1	1143.67	1144.75	12	12	201989.952206456	170394.478969998	237061.587849527	233949.140190972	216349.662285699	251133.514833856	262351.092841797	226867.105402116	262763.106028916	250737.419878472	239215.706387866	194467.011253159
1178	283.181389913611	283.177873721955	283.183002351133	1301.035	1299.53	1301.32	4	4	319011.207141335	165473.378239524	373381.765821163	302955.172113148	282372.591290837	382926.226739981	365537.324421385	316162.032215401	349318.302071241	362027.409355026	326182.887785992	199338.986357865
1179	283.217953894699	283.217953894699	283.217953894699	1303.81	1303.81	1303.81	1	1	166964.899602358	89195.8983471686	207950.309578246	136928.210009765	131021.254522704	232818.891373443	222504.244234771	177387.571362914	218156.626551011	223662.224489139	191674.193207702	115560.013966369
1180	283.28189109714	283.280325150115	283.282138702775	1522.4	1521.8	1522.98	9	9	267508.955341798	102144.182227326	426804.594411761	210895.833099438	187758.077963713	342269.941090014	466849.625789522	264453.915124079	404968.551475036	445204.139641931	411801.155264822	135203.584207835
1181	283.991527054533	283.987431764761	283.997213317002	660.5435	660.193	660.89	4	4	139605.003526941	88572.3678465272	176894.403081687	150203.596703527	111805.685032169	173289.211149529	3976.02446748622	3638.83816076661	0	0	0	7560.69430003449
1182	284.098589400887	284.09795842376	284.099004738671	574.256	573.715	574.698	12	12	2656269.79263164	2461881.95627097	2929265.36640419	2508288.15581483	2395207.71074357	3024841.26276855	626807.032963811	587580.821790643	662155.078779698	670305.265994948	616236.525648725	369628.475963351
1183	284.294498075006	284.294361732732	284.294871161497	1681.05	1680.63	1681.79	11	11	859047.630890473	267458.009573329	1101265.42070556	684837.296001742	499718.699252929	1077658.67681641	1256190.66284884	863417.800512697	1215169.51411133	1364882.83495375	1081029.9694515	418215.819087429
1184	284.330948237113	284.330694703916	284.331198867155	1194.515	1194.01	1195.27	12	12	1798752.79475355	1443993.51010155	2112206.75386513	1727856.39839947	1551534.1891468	2120049.31375203	2028850.70333574	1801931.46496402	2052213.98229169	2031605.6142681	1990970.00869912	1515160.0734632
1185	284.330829403955	284.330716220094	284.33096659475	1240.25	1239.68	1241.05	11	11	971068.287477383	614323.601941817	1238469.26243832	837635.628201172	765658.914458263	1252940.76730859	1268162.03970293	960782.301635742	1155300.80461143	1308711.39444901	1152619.87592015	557430.826052514
1186	284.88919089996	284.88860383454	284.889901793043	2442.795	2442.21	2443.12	12	12	395919.801552599	266897.740361901	441559.417245234	362483.380290961	262646.967290899	481526.486197427	383349.199329478	426804.255758268	522860.333783041	385329.397021487	348991.165451087	287946.958520506
1187	284.888169686193	284.888004416387	284.888508387992	1303.95	1303.59	1304.08	5	5	137085.922215578	81948.8358383172	177713.370224897	130447.736437126	108637.33331227	200187.341351677	199189.901448026	158223.306590578	179663.354751838	219241.555603029	167103.09278239	96523.3123352045
1188	284.960122708692	284.960122708692	284.960122708692	1004.22	1004.22	1004.22	1	1	155323.55512569	83229.2678921761	160709.177549718	119106.203070342	110438.769985983	185962.199382468	155984.286446748	164446.552928942	164911.808784495	152982.41310834	180362.701201254	107975.844977913
1189	285.052343256107	285.051988282411	285.052839460259	1176.26	1175.7	1176.48	12	12	1452998.55676651	836669.542717691	1879941.12407554	1378826.37299316	1174614.79919004	1968497.19338737	1746350.68298942	1408204.69396403	1656830.36579589	1739115.37351644	1489490.81080941	931183.940549045
1190	285.112308278559	285.112039647701	285.112537373259	1264.125	1263.36	1264.63	12	12	3475593.37280275	2318818.89641654	4705263.30336253	3295573.73303496	2684231.37729779	5757630.79461053	5046515.7938672	3722667.92662104	4697516.24954044	5663863.41498557	4049994.27717601	2397313.80210935
1191	285.646733247013	285.645153336239	285.64750342739	1303.725	1303.16	1304.15	12	12	375037.333634983	228442.635924479	479490.18123133	347012.862544806	312738.052877986	535413.260208335	529099.004060203	429066.653348791	462792.591206599	559193.791467288	459783.744586183	273360.093683269
1192	285.785029281625	285.784346438002	285.786161837597	661.255	660.89	661.46	6	6	485528.57650049	598551.836135571	442375.475400273	447321.980020451	591533.67418842	363998.964258788	0	3622.39787750243	3020.90083419799	0	0	0
1193	286.115222336671	286.114411063686	286.116736184067	1264.125	1263.36	1264.63	12	12	360699.238086369	204228.879321287	595092.310675551	362993.701323674	264674.771369485	857331.967985122	655896.860076978	400751.803691403	565566.943704044	722230.189427348	507583.41375991	249331.222099606
1194	286.957899722748	286.957562276719	286.95941075509	1004.18	1003.85	1004.31	6	6	136887.588562225	91706.5904218754	157741.718925781	127633.74150531	101486.490510987	131967.712369842	134747.347191521	152015.389042539	154973.424943402	155071.201056885	159396.608916314	111769.432358772
1195	287.080218098727	287.080218098727	287.080218098727	709.618	709.618	709.618	1	1	120944.705830957	75891.7455006507	171491.116353028	122630.474071469	111863.496159114	167313.521409522	155658.905844368	146096.382675	171139.527963281	177896.468585416	155707.151562695	112213.311677148
1196	287.141770775929	287.13761110337	287.145930448488	979.0715	979.006	979.137	2	2	22679.1547220634	13834.3262586496	24508.5362508721	24748.5954971401	22582.0302246095	23006.0446369628	174881.030158237	181454.058367675	153923.47301709	205618.990204167	159925.17571338	101842.81486084
1197	287.22166057165	287.221451696413	287.221768033409	1429.23	1428.83	1429.75	12	12	2204626.63851671	1148707.71042853	2185138.28283636	1981994.8467601	1907240.00625688	2450315.19940831	2506716.91134983	2287639.82623697	2169845.72736005	2551942.40435431	2270451.70695475	1561945.65339099
1198	288.224815329685	288.224645862327	288.22493330281	1429.37	1428.83	1429.75	7	7	233004.451578584	125602.745419778	253817.792358669	206308.738156307	209723.45612678	264868.578092448	287263.634427274	260108.752218695	261695.794966365	275146.304045817	257640.058668348	156875.537892637
1199	288.252402682004	288.252037249615	288.253036887123	1192.13	1191.54	1192.36	9	9	537450.424573398	423968.651500309	617472.407879318	572942.401794161	519415.222291123	694305.37334292	711580.672882403	588167.39789632	700373.183552118	617065.435737049	569295.102265625	494107.54151774
1200	288.287553252126	288.286783110065	288.288397606826	1020.98	1019.66	1023.93	9	9	1287635.09230781	941712.932250006	1529672.12312256	1132196.21034689	1195694.19054098	1649099.31702128	1876233.15067344	1662396.19725525	1843451.7674498	1998120.81953613	1810612.70675681	1117530.83229431
1201	288.530860483471	288.526212973123	288.533373505142	1303.81	1303.16	1304.14	5	5	115763.748438363	67988.7532967598	153374.398583985	114059.040509536	114357.344014246	155930.467864584	151588.757599954	128420.128235294	146365.827668458	144903.812057101	129867.932031249	90475.0976887061
1202	288.882795182685	288.87794054382	288.88764982155	2444.285	2444.05	2444.52	2	2	607564.457783755	528878.813620608	683290.926460506	510830.645504688	442184.76669488	665283.498951824	476060.861227222	558881.602677403	505834.609587133	549747.895345052	639814.095146474	494319.254521487
1203	288.894476424487	288.888352814857	288.917247572419	2443.14	2442.59	2443.8	9	9	578816.655201638	512621.453318143	636658.186770833	462258.021416877	388369.255560661	636349.721415448	226590.343669436	534365.237498269	297963.815656026	345126.31501465	523422.831761256	307535.456621379
1204	288.918078147958	288.918078147958	288.918078147958	2442.9	2442.9	2442.9	1	1	407020.129620667	339399.973682777	436560.080171815	345903.698862311	273054.666607305	428081.165515132	224205.602649646	353510.924353639	297756.127122808	344672.201442267	339960.200200811	305317.642996217
1205	289.005493619293	289.005493619293	289.005493619293	661.43	661.43	661.43	1	1	292828.000532798	214780.781893295	279261.377543578	244433.376489299	247783.179135111	276985.14559143	98055.7138235295	89254.6943593749	91587.1761545265	119427.888790901	104343.670958927	91210.7371597115
1206	289.024686031837	289.012969766493	289.030594082742	662.01	661.985	662.365	3	3	292603.247763816	214780.781893295	280629.606361384	239306.440240162	253147.649796333	284905.826908081	98073.1078125004	93717.6181453931	91860.5262682677	119427.888790901	104343.670958927	91201.7279444126
1207	289.045916242681	289.045916242681	289.045916242681	661.795	661.795	661.795	1	1	292603.247763816	214780.781893295	279261.377543578	239306.440240162	247783.179135111	284097.670680261	98055.7138235295	93717.6181453931	91860.5262682677	119427.888790901	104343.670958927	91210.7371597115
1208	289.083624020367	289.083218948271	289.083769642893	1239.71	1239.18	1240.03	12	12	1421193.61654947	994571.839908523	1820084.20439167	1365885.35523111	1302931.81716912	1949837.18768208	1946013.90322267	1663319.90824218	1903814.02782112	1870734.67571922	1780053.73731532	1057660.12923178
1209	289.140816306341	289.140552627045	289.140922811711	812.271	811.134	812.715	9	9	487684.860651905	365041.976705333	597447.015670605	440394.958876747	383702.79785079	602229.383364103	528090.343413653	521378.188881251	558055.014898952	607587.712389058	509460.794652465	463544.166942334
1210	289.154195984829	289.15374665207	289.154672960692	1268.93	1268.4	1269.68	12	12	706084.350643382	717097.244485294	664051.118142519	715662.517304694	645359.9353273	680098.261029412	690442.132352941	811162.378216912	773305.565713177	688948.01733657	706792.288571346	610349.952188218
1211	289.192319436334	289.187877679547	289.202468377871	1303.95	1303.57	1304.41	11	11	323269.303378336	219723.002460938	392974.637012328	311205.297093199	302905.907720945	414551.713256224	409289.963693847	371013.089855239	385858.989050292	418107.025657745	384416.623566176	257187.014044188
1212	289.718569330512	289.718569330512	289.718569330512	1304.54	1304.54	1304.54	1	1	233888.971693118	170297.372380801	285567.114218749	229782.460679625	197467.804756163	313585.579584349	309922.339915466	273949.724811404	307998.544909667	328406.926256894	288961.55478607	191386.142880248
1213	289.91109710208	289.910830364075	289.911856555017	2451.265	2450.9	2452.15	12	12	542019.044226078	379045.943842279	590219.527739488	493995.105719871	518409.68399462	622566.442349521	589655.946685003	518351.662609372	530933.881148441	553546.251972653	517793.400369626	456698.020781248
1214	290.079303470558	290.079303470558	290.079303470558	147.505	147.505	147.505	1	1	6280.36157246094	190902.871860179	0	7862.46317098998	31719.5477905884	2090.12208398438	5818.77575280762	12271.6402651978	0	3909.77845993043	10211.6743606445	54042.3973817139
1215	290.096322395276	290.094969292698	290.096958388489	660.7265	660.193	661.409	6	6	673861.473533551	324544.252732193	933838.146871614	590499.960062041	529872.935033088	999045.238242387	15051.9980042724	8764.2434104004	7756.91754013059	7839.83587207033	8427.78643933823	0
1216	290.086651130531	290.086412752174	290.089143206758	1239.76	1239.09	1239.92	5	5	127280.360006714	77447.4452539063	177700.347747803	129484.972933502	117112.348084717	208313.371022492	175302.666064454	129426.705080423	158617.629547119	182476.000705424	158076.250591683	92974.5062860109
1217	290.819413816451	290.813244204534	290.828988358078	660.505	659.982	660.563	5	5	312347.575900765	167728.824901654	337329.094057619	310599.524273897	261982.269681066	353685.118829417	4631.84776849365	0	6481.26117004392	3253.88604305492	12186.9340785846	22566.2478964235
1218	291.135387060636	291.134422811671	291.135731405917	1241.115	1240.59	1241.62	12	12	1128827.42795138	645415.908323564	1426190.82165459	986328.889749356	951424.892899572	1550342.6209961	1451505.31318469	1199943.16823568	1455756.79334363	1610940.0399121	1361648.15458226	780262.085875646
1219	291.346854751102	291.344240532883	291.347839350069	1303.98	1303.49	1304.73	9	9	162926.117811415	125397.926123621	144309.800090975	162870.61700019	141044.93065338	134387.124597982	132268.81875	154299.72099884	156693.252664005	151241.507128907	154202.78648112	147638.165351562
1220	291.495034891594	291.495034891594	291.495034891594	659.982	659.982	659.982	1	1	319393.779588352	180161.981987305	332359.160283205	295303.17636443	250557.588670266	341380.845329273	0	3842.85713327206	4237.5584625244	0	6905.69742509191	0
1221	291.657075855823	291.656151159327	291.658717360292	660.5435	660.505	661.083	4	4	362401.477545627	616026.164717488	297625.89723444	412373.76742716	477685.592052504	252025.466095702	3003.84330862426	15754.8233532715	5324.40760498045	0	5303.29237042237	16335.7552537538
1222	291.717420852954	291.717420852954	291.717420852954	660.193	660.193	660.193	1	1	359215.575485985	616026.164717488	371940.024566637	408564.047744486	477485.769787217	350484.710086364	2628.39971676635	14845.9042186351	5324.03000229778	0	5303.75230101103	12832.1481247559
1223	291.906831515511	291.906739451587	291.907077221521	2451.21	2450.9	2451.67	12	12	19715658.5468938	17756793.5207961	21169796.7888392	19098674.7293715	19710330.0491517	21364845.7173124	20850746.4057812	19352239.0003159	20676144.8444868	20212097.8122108	19537508.1258986	18147271.2846096
1224	292.138502051807	292.134861659448	292.140048184166	1241.05	1240.81	1241.21	5	5	117581.721570435	93810.4081292726	150440.672852375	126371.596640015	88389.5144577027	167544.12810949	162293.583892688	133383.894993682	148778.519823789	125257.872161865	141503.064259106	88145.9872839343
1225	292.260832013858	292.260597950652	292.261003169112	1556.77	1556.15	1557.17	12	12	905293.768232428	684515.967912321	911814.974724657	1026657.32563043	934408.215576165	926780.126835391	863481.044820426	976810.679003912	925030.781556265	918494.519901256	985608.081803376	744332.75265117
1226	292.514396381027	292.508030217546	292.523692761459	661.092	660.524	661.795	6	6	384899.67945475	332015.846360065	469013.327413202	399352.016937041	395777.484022059	390500.322595472	0	11511.5210241699	7655.50056701658	0	2976.01753189087	0
1227	292.605351741725	292.598847215572	292.611856267879	119.058	118.838	119.278	2	2	82527.6898035278	211115.983140166	24974.2238382263	67961.5705916748	97332.7220960999	36050.595632721	53426.4463087464	64036.3027727966	51966.4555676422	56104.7466730957	58804.442833252	148073.854704102
1228	293.150998309247	293.149871342615	293.152854962629	742.513	742.164	743.142	12	12	906092.266814535	1174187.5942014	891492.310766945	1036646.14246495	1042935.61514502	832563.134365176	4168339.68582837	4601086.38927223	4087339.98497908	3905191.41108887	4396036.65753675	5335338.99145865
1229	293.15270390469	293.149456962308	293.153419058518	1075.685	1074.81	1076.04	8	8	392049.82640625	497963.290546873	711656.469316405	618266.028411082	589007.776946415	766060.084979444	803624.270019531	731683.077270508	786355.470413599	802093.982884314	752914.503238738	601025.75613281
1230	293.174689039848	293.174465393185	293.174870719632	1378.385	1377.84	1378.69	12	12	2321372.03671658	1672305.27399414	2539449.11479818	2200077.95072426	2048438.97467883	3068806.51130209	2853493.18735294	2449080.10866048	2661714.92034722	2919651.57355415	2608762.0408724	1811485.34978841
1231	293.190537450353	293.18955564919	293.191838232939	661.101	661.083	661.43	3	3	504874.511556672	464957.945599668	572994.096762123	531133.813525965	545746.362182444	491807.536838376	155401.128726654	154108.194789429	166679.922876892	163246.364354033	186959.581589154	165670.513850282
1232	293.292038931173	293.291878336907	293.295375104527	1303.88	1303.49	1304.49	12	12	337879.326101346	222227.876088867	451693.282389325	319077.874322646	279694.862017462	503244.52278646	507486.219063587	405161.200877546	437555.911771106	527159.213146975	423339.043978679	254937.122427301
1233	293.374083090978	293.374083090978	293.374083090978	660.505	660.505	660.505	1	1	121187.850572327	159441.433995003	118279.104762109	131867.942518433	131876.263675232	104739.674874023	1725.08313226318	0	0	0	0	6403.59554397586
1234	293.437677890784	293.435826398876	293.440266283174	118.728	117.938	119.116	7	7	216479.85599707	111151.103330322	176532.031116843	197072.156109924	200123.978406921	163794.732139419	249461.859630168	275465.806476606	263627.904649874	232284.035531789	278119.379540039	251700.322398102
1235	293.561772174499	293.558132836038	293.574203456608	118.7685	118.406	118.924	4	4	259685.805289235	369651.017196289	156289.456151855	252858.668741714	296056.440474925	120507.239764974	174691.47587677	244410.688051941	180152.045332275	139740.216051544	226182.481982056	474242.338827264
1236	293.585542565765	293.585542565765	293.585542565765	119.278	119.278	119.278	1	1	259455.896249451	387735.345755515	156352.423692188	252604.009692719	291962.925906921	122807.235660645	174691.47587677	249874.348957489	180152.045332275	139740.216051544	226167.477173645	473734.859372498
1237	293.907205062167	293.905962521157	293.908131596136	2449.245	2448.46	2450.29	12	12	384871.686287003	396949.138223138	397282.27981128	398816.699472653	361476.000807371	360664.784128053	397311.960504734	354007.904699225	366963.24260156	363038.777501033	401231.001290348	405800.452229983
1238	294.084704382468	294.084537931186	294.084718226741	1303.95	1303.81	1304.14	3	3	144007.957494832	74151.8433375457	193689.781214193	131404.287480468	101760.499942555	222056.400017233	227196.170964499	177013.647123208	217576.541058709	246969.038304516	183049.424840495	107642.256353688
1239	294.132846450079	294.132049829886	294.134832181134	1300.35	1299.92	1301.05	4	4	308299.466898191	201429.030150879	345838.081284426	253884.473094725	217456.519510255	366157.564083006	382083.386279761	304654.055512938	360793.835388764	420371.191273083	312349.996015627	238883.436729005
1240	294.153318321106	294.15243325022	294.154055684525	742.9705	742.395	743.392	6	6	112599.108248291	107294.234130249	102946.924678711	84834.8157557678	101861.589837799	90361.988579102	309028.584007354	326180.028501711	324512.323701286	301213.758555377	329644.783065256	394517.677639851
1241	294.177862271228	294.177709194711	294.178076179186	1378.385	1377.89	1378.81	10	10	270300.773341472	181474.897971191	297305.373629557	267542.251624889	231407.448962674	367311.578810765	391381.904062908	293664.986963298	311303.02029107	344866.768167454	298413.442763101	190326.20498352
1242	294.223695703539	294.217532938623	294.229554519734	660.349	659.982	660.563	6	6	348685.06285745	250682.395718175	371679.493142522	339768.721908692	294880.594161305	346601.226396484	6859.50956614585	3979.24037548829	9924.510515625	12435.1925467682	8090.32879248048	4900.15918060303
1243	294.934853129203	294.933115956069	294.935580037086	2440.285	2439.97	2441.03	8	8	2057711.08040747	1986396.1957781	1796320.47006835	2024497.31474035	2237713.33841906	1755457.31873631	2099625.42462158	2012500.405376	2226438.20826656	1556076.93067575	1900130.25613348	2149173.71876836
1244	295.138397209856	295.137069824446	295.140955878022	1303.98	1303.22	1304.73	7	7	216056.595017397	110989.32694336	291712.86884981	195291.490759276	174354.89459381	316592.117913413	312251.617535329	240700.864889706	294486.071044922	338826.910898151	285667.345271811	154769.081011029
1245	295.189653422509	295.188340541262	295.19110191497	1161.635	1161.04	1162.35	12	12	580728.001992185	355101.434909397	706221.35127958	491355.748769536	530014.748855408	656114.481005138	718648.0770775	557011.705429406	659078.609160152	680472.83436121	612569.589489033	455434.584302043
1246	295.309923406617	295.293968130422	295.311433815766	118.355	117.811	118.838	7	7	121652.723814926	149436.111450195	82984.9938040771	108649.234245941	104333.625160339	102445.905441467	153276.735918256	139208.024225931	146579.256331227	171762.82731385	137065.029740234	157745.154747027
1247	295.652653956828	295.644647741415	295.660818200133	660.349	659.982	660.563	6	6	566134.897566635	283468.776906653	816980.969720131	500082.042923943	432755.409007582	873794.723365664	3475.48139630127	6539.67299707032	4647.3698309326	0	6854.60294439698	3275.37523552391
1248	296.125668494299	296.112036890904	296.130350100003	2441.79	2441.42	2441.95	6	6	129132.242053986	101322.859962769	235813.254309226	147883.795923157	135589.787680379	280726.876489559	161452.283278403	183718.063336395	183950.75995634	220087.247409094	217448.824928765	103734.954398804
1249	296.133840200843	296.133840200843	296.133840200843	2441.59	2441.59	2441.59	1	1	129132.242053986	101656.378264162	231752.166435242	147883.795923157	129918.499671936	281203.639750542	157397.425813752	172523.411851804	180003.284712372	220426.678697506	214562.025369567	104007.761642456
1250	296.161654914276	296.161179199106	296.163782473579	890.62	890.315	891.094	12	12	316068.366661278	378198.921996527	301881.292756907	335134.099523438	383896.302112967	286231.916920301	281606.020907628	316634.198553308	285756.364886719	265629.540260082	338610.759889325	323259.676231935
1251	296.258224659612	296.258185641371	296.258263677852	1263.61	1262.76	1264.46	2	2	143973.967095268	93314.218288846	146352.75754969	118088.861841395	104110.125312787	145083.526903619	163951.326599508	123601.727121988	156145.612089028	155161.406356066	166778.253904623	86693.2813183597
1252	296.929552528259	296.928461154127	296.930464570904	1303.98	1303.59	1304.49	11	11	284996.544298602	165494.468364257	384550.42466146	273070.077627527	225560.571591797	449167.657366538	439793.685687393	342791.589140625	376842.626522289	452027.26746496	360308.50095818	224243.129937385
1253	297.161953515576	297.161953515576	297.161953515576	661.083	661.083	661.083	1	1	84335.9046995444	10260.4245540039	55850.8628136719	33573.1229723633	159388.871037964	27107.0802325439	7625.69087520931	17913.1845558594	10730.6556823242	10637.7987579427	12972.8591484376	4477.48986662947
1254	297.241941149403	297.240749225749	297.242232549052	1188.75	1187.9	1189.36	7	7	187616.198617621	174423.386601705	196639.426020236	165394.868827991	187814.581014268	231095.734490563	210236.526616466	181130.980394073	209030.156489515	240107.688350638	196365.190633224	194787.040080952
1255	297.386891893775	297.380974191305	297.391460368785	661.2655	660.89	661.46	4	4	150948.275742705	40399.6726959229	230771.093094897	136748.971585708	102433.642337316	253495.506205365	4306.34888025621	12482.7809518432	14894.7341830193	7348.7951982422	10807.0517559815	4477.28770071234
1256	297.736985210577	297.735558150386	297.737927767309	1304.08	1303.59	1304.73	7	7	119594.12453556	48101.5081339038	167531.330491537	96136.1655328008	87700.0964613968	202922.618891602	183649.883620335	157327.408256022	175603.784481273	219159.142077638	163555.054910482	63258.9582556869
1257	298.346552715886	298.346369076562	298.346816954264	1257.135	1256.77	1257.75	8	8	265252.571828125	146355.077668213	407291.080959696	260224.606328979	220675.468903925	347687.998687634	389551.179982795	271459.713447266	381200.856939805	441542.514806251	375367.267089844	181927.50646094
1258	298.595966557097	298.583847384074	298.598570387973	661.255	660.89	661.46	6	6	172456.126690258	154840.271644359	175431.124563075	175480.522657629	184047.686790441	162669.53852674	4634.83402706909	0	0	0	3546.15583062745	0
1259	298.810158835177	298.805787239601	298.810975269402	1303.98	1303.59	1304.49	11	11	252331.904923503	155717.56682215	315597.439433595	245434.978690728	200191.310478516	369561.930683595	363052.735640193	290308.148426646	347798.497318659	377258.603723147	318633.565694174	203528.444220649
1260	299.184946148111	299.179972760403	299.188401330692	1115.755	1114.79	1116.22	12	12	234140.969195771	156344.773012408	234016.060560609	229762.437042741	226442.179100416	245633.527105353	257373.256806947	219272.257228572	273206.580656884	263193.793027917	241961.374691163	227424.148334501
1261	300.011224558927	300.010105958249	300.013555659514	742.8355	742.273	743.392	8	8	132903.230500057	69544.7028208005	118556.204485553	93809.3071220125	87875.9194056701	139864.844579389	178885.63891485	155719.389810663	191261.127996956	193289.989236615	127859.117576389	109211.702656251
1262	300.201188281564	300.199057627517	300.201332731716	674.279	673.907	674.59	5	5	148449.656589127	109860.837514893	177446.078388122	135423.17301941	164131.838740982	226454.395808592	160231.189254079	161190.808635685	176981.38465378	208007.937298656	186141.968163603	108670.743499207
1263	300.30234186934	300.30234186934	300.30234186934	660.505	660.505	660.505	1	1	110911.345982319	282535.988306786	116954.940649861	90705.2729851976	133003.589663857	83442.7585986325	7487.14878340873	5996.27229903373	10496.0997837171	7790.96586019736	5707.9725991211	3932.97356095806
1264	300.359504992341	300.355092272964	300.366794727159	660.524	660.175	660.89	5	5	353826.514968752	259931.021266143	378310.867056182	341015.935429228	299355.469543428	397816.026206083	3212.67151940918	6210.6610621338	6038.28331329344	0	2950.3311027114	7825.31143945317
1265	300.412243274026	300.406573981713	300.421735697685	1303.81	1303.16	1304.88	11	11	311900.319208414	206102.553938802	392237.168981216	292447.844455997	262411.729595587	454524.689223936	429609.495153665	356551.623101125	401344.529103703	447014.813024905	392294.697777098	238121.648029514
1266	300.90062806652	300.899826483623	300.903427501717	2441.77	2441.25	2441.96	12	12	947637.848657073	840794.346789976	1053060.99076014	1051579.04758963	760414.78120331	910485.825763421	859586.526443582	845946.786121316	991440.823801577	756980.444482426	761900.625050698	807732.39908978
1267	301.140947578434	301.140760613033	301.141288316791	1333.93	1333.42	1334.3	12	12	24754707.7763238	20540501.2426486	27213177.4130782	24137269.1467903	22848266.3789243	28174903.96125	27659807.5389693	25511976.8475449	27062897.8214518	27717492.46125	25822362.1271223	21957616.202089
1268	301.415850329621	301.406804435185	301.424896224057	660.5415	660.193	660.89	2	2	94907.1312234034	63770.5186083411	132553.574061179	89408.6141307446	78924.850941636	152462.149502843	3224.95938839721	3209.52613413373	4146.31177734374	8930.29772231159	3609.36591360294	0
1269	301.623401713916	301.617557427884	301.624061457687	966.736	966.007	967.084	11	11	222734.530845359	147081.993514649	260988.276002068	144483.909112017	182696.557518383	270173.099351161	652491.472691459	542132.185364915	713005.08700876	604187.202139819	584236.818326634	416934.317763534
1270	301.833422288039	301.823374842453	301.837519239547	660.5145	660.175	660.563	4	4	171888.751668428	190919.804725428	127203.467256251	183109.393122128	181127.777391429	115403.093148958	0	0	0	4247.92348596192	2851.5587711792	7475.29578192139
1271	302.138584969972	302.137911912538	302.138813539989	1264.095	1263.36	1264.63	12	12	811366.735698246	501306.362768551	1252033.56023811	803311.401000981	599198.510110294	1768002.55872157	1376083.45100529	837143.573359367	1236935.91498162	1563412.63532876	974960.142450311	522801.825039058
1272	302.144351149769	302.144144844334	302.14457359581	1333.87	1333.35	1334.27	12	12	3782589.16631239	3002444.1364963	4338407.17695446	3778736.71962238	3539860.552139	4542726.30320885	4469129.60374998	4016222.85911023	4382963.41755685	4469560.30664062	4106887.94738738	3297781.11136885
1273	302.232233816325	302.232209359339	302.23239820275	1212.17	1211.72	1212.8	3	3	181012.015768915	148090.956054302	188198.474131887	173120.183120888	153896.302859786	171792.126578948	186320.982435753	199609.799050294	193606.425666232	219832.19111328	186781.924737354	141313.885611637
1274	302.693735511695	302.693002537648	302.694468485742	1304.11	1303.81	1304.41	2	2	153301.946027403	142608.443962545	133842.386697208	167869.39704522	145343.547868796	125444.246564798	137412.724914407	163820.886995441	133191.997106216	140753.902930262	154170.37892693	159769.912699621
1275	302.905831595141	302.90445259492	302.907530047501	660.5435	659.598	661.101	6	6	222859.70737233	191504.614281307	308277.234601046	219648.393141487	156064.009515625	324960.410513915	0	0	2986.77821166991	3249.61823805237	2907.46276364136	7274.9834969788
1276	303.120031504086	303.119872160178	303.120171083734	1171.605	1170.89	1171.97	12	12	1101851.82488673	897718.113314947	1182262.54052051	1110706.83505469	999324.74579102	1260548.99230956	1282355.81283155	1035768.11200927	1269556.12966015	1183763.37623046	1156501.45793116	884928.362165045
1277	303.622493821003	303.61441545455	303.626576854842	660.5145	660.193	660.563	4	4	187155.232513442	239074.330025276	177310.016626839	200460.861318618	189073.703527221	113037.595880859	3726.76038436891	3493.20763757325	0	2954.02009263611	0	3072.14249066162
1278	303.633521462909	303.633521462909	303.633521462909	661.083	661.083	661.083	1	1	187059.109500184	238981.788323975	176198.757031251	200431.59765207	196312.670720358	116918.922066406	7291.94359895835	3493.20763757325	0	2954.02009263611	3354.82972448731	6187.8168059896
1279	303.910748112898	303.90895242111	303.912543804687	118.7335	118.728	118.739	2	2	61199.8363667298	52300.7527142334	40784.777302124	48872.2755945255	38751.9986507568	62361.9814846191	123306.314234547	110030.99784668	118998.225049469	139379.724755917	104732.68752005	88704.4486999512
1280	304.24806071083	304.247824203514	304.248277891358	1429.1	1428.69	1429.52	12	12	747317.761392956	410310.182592772	736792.554342827	630707.433409925	652924.038185171	902141.23585133	931458.049587674	777300.330538255	734297.965011671	962606.173938802	806068.34476792	503242.027986117
1281	304.298530426794	304.297884655166	304.299129496577	1116.8	1116.65	1117.3	12	12	2354057.49387522	1619301.96735352	2620096.6899707	2161164.88208495	1978146.26353974	2875405.1007876	2665973.11683995	2466289.85124773	2787740.2684191	2854279.19011028	2577037.50425435	1770111.05611904
1282	304.480631414512	304.475752118952	304.485510710072	660.5435	660.524	660.563	2	2	247824.789610841	458314.453357544	211630.181791927	266838.797827206	276862.288372437	225391.654919921	3120.27005914306	11824.0690093994	10872.7948257446	4045.61768164063	11982.6242023316	22030.1174855348
1283	304.527340537465	304.520084190194	304.534596884736	661.246	661.083	661.409	2	2	179126.71901059	458647.559984721	124314.153114844	215362.364326905	276978.152034007	99970.36999414	3120.27005914306	11824.0690093994	4396.50956298827	4045.32829554038	11982.6242023316	22030.1174855348
1284	304.708450970481	304.708437626622	304.708464314339	660.0875	659.982	660.193	2	2	167553.039456342	114230.841815491	284015.732487823	170429.800750946	125036.533107077	316376.601828871	0	4697.93848069853	0	0	0	0
1285	305.129497679073	305.129218488832	305.13011790733	1268.755	1268.07	1269.16	12	12	1059375.97353028	902694.355698529	1139044.55445665	984881.606269535	941848.929675161	1080366.31571691	1232088.54034994	1159200.51378676	1197343.12196921	1174441.86326279	1164519.95857652	903205.20390624
1286	305.116056795234	305.114942217476	305.119060951519	1237.26	1236.96	1237.48	6	6	179476.390072117	118242.556435733	236948.683962052	165272.094578201	120922.020534869	228218.126450895	247686.287770646	163355.471680346	225528.36228045	254132.599307013	223940.978735443	131616.515140473
1287	305.302045891703	305.301112274763	305.3030343045	1117.095	1116.66	1117.7	12	12	357626.65371365	230550.59257238	375506.840762871	288795.312641601	311576.224819336	413789.054766491	384359.684611003	362540.09882224	405549.325484832	456012.909908948	368828.471522287	256590.032665444
1288	305.411324043474	305.411324043474	305.411324043474	660.524	660.524	660.524	1	1	150526.978105641	159515.818206787	159005.934778907	174586.761542696	159274.69644519	106201.061645182	29717.5825286867	33677.9162163391	29962.6770125122	26932.4887215577	19618.392116272	0
1289	305.434123594838	305.423056601228	305.445690367389	660.534	660.193	661.083	4	4	138592.27444336	159712.489250919	149985.325601908	154163.052886506	151091.680432445	98383.301997558	0	3299.82765661621	0	6450.53195996095	6317.2296930147	0
1290	306.215050416008	306.214127026135	306.22410469812	660.5145	660.175	660.89	6	6	315999.01159398	290514.585438549	347990.429506492	310498.466652741	309797.297534467	307926.397281336	0	0	0	10914.3588479981	3581.46101486207	3832.01383117678
1291	306.263723092039	306.263438808812	306.264461381192	1238.375	1237.79	1238.98	12	12	746502.529121914	523742.502987329	833252.280453553	719948.448929231	640706.067447913	946394.309035923	868927.407688712	786944.179887412	858344.054132493	939994.674525496	823592.519981277	624430.488569333
1292	306.571509444973	306.564876464552	306.573767614507	1303.81	1303.61	1304.41	5	5	276776.757018616	230844.109113769	282200.55397662	263684.944392226	246875.725649126	325503.008918313	301813.129264706	285177.819997827	295558.053893038	343639.630321692	273028.123071576	246841.683100044
1293	306.605144310376	306.59260720535	306.617681415401	1304.22	1303.95	1304.49	2	2	276815.758886719	228142.250209098	282021.379021714	263508.7897583	246719.475189855	325296.340341223	301813.129264706	284956.829788603	295745.829022576	343639.630321692	273056.960008952	246676.780600873
1294	306.654923483741	306.654923483741	306.654923483741	1304.14	1304.14	1304.14	1	1	276776.757018616	228142.250209098	282260.27896159	263508.7897583	246533.927769469	325296.340341223	301813.129264706	284956.829788603	295745.829022576	343639.630321692	272682.07982307	246676.780600873
1295	306.695860687965	306.681936668689	306.696586985099	1303.98	1303.81	1304.08	3	3	276776.757018616	228142.250209098	282200.55397662	263508.7897583	246875.725649126	325571.898444012	302079.616805557	284956.829788603	295985.76391032	343639.630321692	272682.07982307	246676.780600873
1296	306.708657534367	306.708657534367	306.708657534367	1304.5	1304.5	1304.5	1	1	205024.801337316	96784.5884545906	276955.533079619	184881.881567239	160489.601270967	325247.189008502	300078.105204504	227928.473097426	287094.520859662	343967.739453122	249512.174694393	130092.009950884
1297	307.094095448311	307.093867108935	307.094430934236	1264.125	1263.7	1264.5	12	12	7460245.31831546	5977857.42466358	9170043.76831629	7149511.87757708	6317921.08685662	11693584.7812198	10361530.5142521	7716791.28000481	9714999.68014706	11270162.9551209	8500022.41956429	6074135.84448237
1298	307.240628072776	307.233917671425	307.244312776626	1170.14	1168.86	1170.72	12	12	302941.50704667	207250.693721218	307079.222029079	282395.701577406	232987.829809439	325670.54104852	304951.727084705	247184.642623099	293377.527327817	314048.852929684	284613.432199836	227844.976020763
1299	307.580402947302	307.580152246385	307.580545006608	660.5435	660.193	661.083	6	6	679308.690828544	993535.265389708	620514.458864604	759561.873461512	785910.853170955	537526.063182099	8696.72641429137	17627.4261140137	7518.57267456052	0	6896.01149310662	33085.3933685305
1300	307.990123279514	307.989134364054	307.990508826784	1303.64	1303.16	1304.14	11	11	244770.450690105	175992.096896971	311394.699419807	229740.343268501	225384.119640395	325218.260128246	326821.173788058	288622.844623478	298893.824009651	321725.942596437	288796.265121257	200052.538021647
1301	308.097234646934	308.096932217468	308.097915582301	1264.06	1263.36	1264.46	12	12	1022884.04744141	673486.594444439	1345700.17537124	896303.702804909	772845.078584559	1753015.03977539	1488488.91840279	1060603.19840819	1362493.89292279	1662853.99811549	1200816.63030805	696940.767714835
1302	308.234719948079	308.234351769855	308.234926791658	1556.77	1556.15	1557.24	12	12	440077.457872453	325502.334336963	471102.994498016	449774.846988934	467758.035441891	472768.764263236	451637.391100535	489140.213652347	501725.283811851	472922.283102212	506546.323581402	342493.938151468
1303	308.606235087142	308.605935516981	308.606382873085	1304.435	1303.98	1304.88	4	4	94785.9260733583	17484.3034409466	161918.964322917	86057.5826843257	60901.1098571774	197950.14343099	195343.958059387	131542.946704963	174674.730361041	212890.09147461	146563.297987197	58181.7584969553
1304	308.769776127454	308.767363749345	308.778337850219	660.505	659.982	660.563	5	5	130665.726567153	132440.906098776	172409.400720187	141524.387604205	112303.916281006	171406.66154877	0	4229.43475177002	7091.00278649901	3202.35959967042	0	0
1305	309.139528038811	309.13930961226	309.139746465363	1303.375	1303.16	1303.59	2	2	170364.675430836	142735.605344668	194734.597799862	171565.609708182	146752.245662913	221528.764160156	229307.656333958	200213.844117934	202254.4225787	221787.201220704	193982.193877527	133678.31914321
1306	309.182542457039	309.18226484072	309.18280901547	1191.905	1191.2	1192.61	12	12	4509914.84571342	4203783.62995315	4935712.83578845	4436896.15750206	4609289.06103825	5077335.5801984	4972976.71355367	4563749.87451378	4802687.91281636	5001157.62853208	4729618.71768361	4566114.47876711
1307	309.20342900164	309.203249696514	309.203882499246	1429.1	1428.69	1429.52	12	12	2566134.41550347	1489955.60640299	2740209.64060775	2477207.12699164	2237214.85623908	3017329.73371093	3012793.01737467	2717945.40126084	2729925.87705813	3125045.80584788	2747389.82414062	1920746.39781713
1308	309.423981036283	309.423981036283	309.423981036283	661.43	661.43	661.43	1	1	95915.722532744	118014.098368836	65423.531897526	115398.507594669	106183.041319611	70416.6851137691	3609.11635372924	10602.017010376	6864.96622512815	4138.65385351563	4454.16964013673	8495.79858517461
1309	309.737147815063	309.737147815063	309.737147815063	1303.98	1303.98	1303.98	1	1	211587.412621786	119462.846558478	274485.310439166	191158.855332318	160856.243003216	296494.075109051	308111.12198989	248487.20954159	268868.978328929	318195.306229895	254236.771555606	155168.254260972
1310	309.863290433736	309.862985330346	309.863800855456	1303.59	1303.16	1303.95	11	11	609037.060036893	461048.487127278	682599.935625862	562388.771341418	537206.604813877	747485.403474696	780289.499504533	660027.890049906	676531.782046186	741926.462451176	661939.361623537	495654.087496474
1311	310.185787804493	310.185582160279	310.186391443964	1191.655	1190.83	1192.16	12	12	468397.43622533	413719.518276095	547855.1802647	490808.343691407	455768.745926193	600033.772033299	550822.490278065	434539.14678197	517115.655478516	553203.502485609	515867.306867189	463633.426750617
1312	310.206665288596	310.206263075571	310.2070195959	1429.31	1428.83	1429.75	10	10	250706.372507866	150638.538849091	291485.944443901	275172.55803955	227242.932760959	370703.954352883	339433.482055664	303287.362851291	300592.928134497	328566.884238824	297432.243507622	177831.861901714
1313	310.598989753452	310.598679782649	310.59941599094	1303.58	1302.89	1303.98	12	12	2322189.59046441	1961405.61281535	2680820.32492245	2286931.69907973	2186131.36740578	2939779.04415355	2995922.25053672	2643118.21979164	2563809.16354377	2833816.2487549	2660865.23982829	1915861.8673405
1314	310.909549214788	310.908066464506	310.910783038316	2440.935	2440.44	2441.28	12	12	1050469.44639305	1210535.05090017	971010.58418542	1100539.53552186	1272970.07139616	1074393.03932903	1255451.40092313	1162114.73044003	1321356.43928864	991071.226193831	1204097.86640441	1259166.53362656
1315	311.126000017703	311.125782734228	311.126381011056	1432.305	1427.27	1441.75	12	12	981442.510602679	342498.01313299	1373938.29427083	884358.754743304	662870.868751396	1769679.34869141	1576334.16871279	1209534.13277529	1507473.67554874	1766602.14102537	1324285.63074451	551842.880977255
1316	311.180541822455	311.180374171823	311.182133620139	1192.335	1190.7	1193.06	4	4	170758.947353515	155323.330776909	173580.278063065	176826.548745524	172887.593748915	195606.387925059	176705.67742513	185993.509576823	216427.469787726	207269.686050576	169723.641073404	167669.26958279
1317	311.436284726379	311.43449455128	311.438074901478	118.1345	117.914	118.355	2	2	103071.345022583	178183.605577206	50601.7829399414	101528.844167999	105464.394110046	89692.1350194092	116507.21029541	88479.4610209351	93956.7888956909	118227.528996887	78554.8075603027	145539.785067929
1318	311.462993228481	311.462469170271	311.463471798764	1303.58	1302.89	1303.98	12	12	1112050.9427691	857135.465976562	1247678.64145795	1042518.34465169	1002349.23127872	1396149.62553136	1414930.25137737	1224610.06225585	1262209.79894819	1359193.38034669	1219132.71469076	894071.544304471
1319	311.801900874414	311.801900874414	311.801900874414	660.89	660.89	660.89	1	1	103495.629994285	72334.6303051472	111267.587910157	97441.2923150276	78497.5403901654	135884.609088292	3368.96766142004	3324.61178463924	0	2852.1935238109	0	0
1320	312.216784377395	312.216034503616	312.218652333143	1110.715	1110.19	1111.24	12	12	307071.293000918	229794.014238284	359816.217902832	289503.489501952	243097.103274068	394718.440320742	354303.250506662	309775.275109005	337676.215284637	387078.43912339	349060.112702204	217297.685647977
1321	312.326527299392	312.320372774188	312.329266629224	1303.98	1303.22	1304.5	9	9	164753.444550239	109708.655185548	193764.153787052	173102.866737254	148783.866215514	224402.106685432	237806.399154461	189328.186268382	194379.568208582	230133.159155272	201303.541848416	121762.553198529
1322	312.477334599777	312.477334599777	312.477334599777	660.505	660.505	660.505	1	1	63368.325359253	172173.900936466	31607.4028265627	109507.757480987	108730.90227771	25843.8674067709	0	0	0	0	0	9580.71594903565
1323	313.150937694569	313.148771341548	313.152715474001	1312.86	1312.39	1313.23	12	12	1562070.62188477	1107769.28866103	1701045.09045571	1528163.47290037	1408977.70264376	1767522.52904296	1663939.55295086	1618700.99308755	1656120.07502171	1847801.95353734	1604398.77318792	1248170.13531088
1324	313.273449227776	313.273099851042	313.273650843686	1537.305	1536.66	1537.62	12	12	512752.37717122	197429.727405504	815804.93223986	469686.724377439	368683.818907876	628819.412208657	677073.88768718	530051.908617761	659995.225275021	698640.301704816	661566.372712262	242377.190646703
1325	313.36034271976	313.35230041384	313.364518415375	660.193	659.982	660.563	5	5	285640.636212948	179986.736227112	393165.979394534	263170.431819738	202371.757435662	407262.740428366	12574.6062635417	18465.1890174561	4314.16037048338	11912.5788113709	7180.74573211671	5313.16872916668
1326	313.370391598614	313.370391598614	313.370391598614	661.409	661.409	661.409	1	1	285493.931051179	184340.754827091	394030.674332031	259382.086148164	202287.102625733	405644.185549802	16437.3169378052	18465.1890174561	4314.16037048338	11908.5858574219	7180.03994466149	9574.60633044439
1327	313.888410538116	313.888192864966	313.88847512922	2451.02	2449.81	2452.2	9	9	811677.640931257	716804.00049386	1181665.25467008	867688.482830588	961289.41988607	1063606.4056937	906527.463729749	824478.943458647	997037.089750419	1055375.18248291	1032407.66430301	814034.668506555
1328	314.136060295897	314.133295893823	314.137823200139	1311.265	1309.69	1312.12	10	10	270164.664682862	194452.145939209	297413.453519175	275765.92358259	274698.698442139	304096.501724122	300978.049034181	265712.746750489	301668.82910296	364132.154063832	276429.287806397	225094.116015623
1329	314.374825098411	314.365430231661	314.384219965161	660.5145	660.505	660.524	2	2	116963.407230271	270120.84235501	86136.898007813	153344.163676959	123751.831649414	43470.191266113	0	4654.81008056641	0	6728.7549245453	0	0
1330	314.397519078858	314.397519078858	314.397519078858	660.563	660.563	660.563	1	1	117095.584729076	269924.658944092	91892.5561498697	152988.414962109	123776.991279053	44625.8159545896	0	4654.81008056641	0	0	0	3240.43207086183
1331	314.565315868154	314.564402959628	314.56622877668	1304.03	1303.98	1304.08	2	2	209936.086713008	102502.155764016	280633.205049403	180947.566280733	156407.332680376	332490.733847658	320333.987616646	240521.108953355	285549.557868509	346601.027591338	258207.405236673	128891.330931181
1332	315.122766547127	315.122456956116	315.122939026903	1205.23	1204.81	1205.66	12	12	15555062.8364165	12398773.6379779	16975788.3384563	14619594.8818703	14340398.013553	18958134.8547965	18347138.31333	16121588.359872	17226670.9193361	18561131.7125814	16592681.2693359	12801058.1661672
1333	315.156544761943	315.156293532725	315.156830353754	1378.385	1377.84	1378.69	12	12	1459939.32026666	869071.320493166	1752573.62195204	1412842.72555578	1207448.23541884	2134537.5064974	2007353.00201821	1638663.52703096	1884166.52164177	2009892.81108128	1763203.08129883	1086957.01321806
1334	315.156519231307	315.156335333658	315.158846901436	1115.73	1114.79	1116.22	12	12	537351.351957706	379616.928762637	579969.992068012	480464.583175968	482324.835206232	585096.544305776	594690.053640751	541570.643473401	624909.263593612	616299.629015392	538458.199701292	480756.122948541
1335	315.257360302361	315.251086400062	315.269206023385	660.5145	659.982	661.083	6	6	290409.358800639	217008.843321175	387230.512603402	267405.684425236	222645.921820772	401427.353249798	0	0	3404.47239044188	3093.85035171509	0	7074.45740320545
1336	315.621002715703	315.620866708998	315.621138722408	1061.455	1061	1061.91	2	2	28630.5649511721	15311.5792919923	33305.6051797482	28187.0568115236	7839.67769897454	24836.8844342039	138437.38431244	142982.338541475	140366.515239259	159108.839808351	176125.99044692	83658.847318725
1337	315.655647949754	315.649787294173	315.666218126217	1303.625	1303.16	1304.41	12	12	253100.647326389	173822.487987467	306477.811889648	231143.457899241	227783.981531479	338428.119752605	326807.307349041	296680.940275062	294125.521754366	309438.612731935	293196.523418783	194516.977941623
1338	315.988996840463	315.988596355907	315.989381611679	743.0425	742.273	743.859	12	12	695395.236639473	501915.33671312	852165.388920266	701804.922821114	658491.80387915	955155.39527786	1136849.57485311	950124.115401533	1092196.51922186	1191435.66737825	1040640.05972721	708328.43802409
1339	316.126002623737	316.125647700389	316.126251413347	1205.2	1204.7	1205.66	12	12	2566706.53396598	1871598.61104319	2864380.28596089	2408378.65883271	2296568.19304686	3274576.88986436	3247044.3514475	2745517.53255208	3038853.21614587	3233418.9227973	2624001.27955728	1989754.90494484
1340	316.319552990789	316.319183606961	316.320088879048	1096.67	1095.24	1099.15	6	6	621565.230874444	442717.852089846	865201.436258919	638824.948927343	583131.947102049	770874.757150266	917761.04648845	706348.772865788	892645.272823491	938141.969150809	854976.28173381	460249.127241213
1341	316.884417120395	316.883020324218	316.885271983203	2442.53	2442.18	2442.82	7	7	484715.381779077	348691.215068932	615815.645290244	463478.049465695	316981.264898679	509433.329718667	415594.08088959	429807.302524416	484489.592735815	442930.586625375	367536.269317633	336785.940932327
1342	317.114919041478	317.114702656253	317.115177291489	1333.93	1333.42	1334.3	12	12	44551529.6321896	39529145.3120116	47332617.8081433	44045344.0665998	42002459.1961298	46653013.9340624	47092086.895225	45382775.2080098	47530190.0960177	46019529.1246874	45620657.9578253	41588274.1158642
1343	317.160318339142	317.160163860819	317.162153701838	578.54	578.204	579.086	12	12	251805.58297817	241091.627400277	308874.044480671	254477.420067324	242980.375170754	341271.397194248	381828.599752342	325336.130649816	350023.090298198	410293.035130801	377507.900172189	250732.370934569
1344	317.471643317335	317.466583226719	317.492683408102	1303.7	1303.16	1304.14	8	8	192356.747940371	121771.14364273	241935.685762293	179177.215345595	166967.177182617	271330.442397174	253190.00319336	221985.704505748	234233.102452321	265799.829467775	229296.689446806	146722.743951415
1345	317.503686241735	317.49756134812	317.515711848973	1303.64	1303.57	1303.95	3	3	192774.69547092	121766.333025907	241935.685762293	179057.516070197	166861.568594898	271330.442397174	253190.00319336	221954.427900678	234233.102452321	265546.284320428	229320.90751709	146931.328473307
1346	318.11829998303	318.117877082799	318.118525813725	1333.87	1333.35	1334.27	12	12	7297426.90234049	6560879.34027912	7795617.21770506	7487010.20840126	7121755.16263564	7880175.05010768	8102623.23593891	7515346.57205116	8023014.55661101	7650599.62124999	7768664.61681349	6768491.57825528
1347	318.180578923076	318.178160454547	318.181695784759	662.549	661.795	663.411	12	12	5427542.8848867	7210448.95500513	4132383.91901158	4937078.22006505	6545949.97641111	3569399.03695083	959588.257079278	1176615.03778396	959162.382000231	971241.519829098	1075384.55653686	1335717.6468594
1348	318.362243728809	318.356847607701	318.373362013291	1303.6	1303.16	1303.98	12	12	831781.173306208	615797.650142822	964428.710707721	780830.714020564	746776.053090531	1058032.90276741	1037789.86089485	938879.328832998	931035.752633273	1023333.59334717	943158.164838869	646699.068098688
1349	319.003689222958	319.000902563139	319.00736168033	142.53	141.812	142.871	5	5	126908.235857393	98814.5362898094	146089.245624426	117591.76982373	113140.530574592	167179.363240637	310225.359590793	256323.145087158	301545.034360284	299969.619140625	287963.177145493	202656.581736127
1350	319.09413263386	319.093728406185	319.094365044044	1171.225	1170.7	1171.76	12	12	4928160.06519327	3350634.18296389	5349949.84104494	4747066.53670437	4284096.62601809	5804779.1558398	5121467.3869466	4296138.39103713	5139075.43939059	5037283.86292184	4721585.17259182	3371523.57040782
1351	319.113113122519	319.112743491094	319.113263711956	1333.87	1333.31	1334.3	12	12	2646961.24120402	2316313.88232964	3018654.30841943	2742788.02969197	2507998.8009944	2964065.38552963	3019445.65089412	2843896.41502535	3024916.88991999	2905662.92179687	2945728.07287682	2358081.13989532
1352	319.184416443628	319.184126680287	319.185821330457	662.1625	661.795	662.365	6	6	382939.203281249	644583.055979979	347935.218723333	431089.367551921	550205.463381777	313250.256737132	104220.011974724	121903.099724265	102321.110551729	114681.7740598	117498.865041217	108340.553663833
1353	320.099039179483	320.097126507752	320.100739997912	1170.965	1170.35	1171.76	12	12	457101.275710579	359529.898380192	576354.743532718	456986.516868167	387753.941465456	585555.494737545	539330.126562505	427298.500744977	557011.134289059	569360.05146484	486053.622806918	338382.138126097
1354	320.116159647189	320.115908159146	320.120109212487	1333.93	1333.31	1334.52	12	12	278499.84736127	224746.996179773	284593.301505533	252854.59380371	248283.261668632	305366.955828641	310639.297777458	264449.363774142	321965.908125813	327063.713437499	313108.349054456	260090.137474232
1355	320.131264491287	320.131264491287	320.131264491287	661.409	661.409	661.409	1	1	123438.952367768	179554.848713925	111301.880494434	123338.520876892	167689.813134216	95562.2754484858	7754.38882287597	10051.5734140625	0	24081.1766425782	3862.68192747397	36101.7858696901
1356	320.332004353722	320.329920606186	320.336368513323	1303.81	1303.16	1303.98	5	5	108611.387646791	50967.8283776851	143741.600076114	98640.7749155558	79394.3655675549	164995.046857048	163545.50894043	131717.35608658	139432.887508952	154270.011328126	139370.532388509	79116.8527496333
1357	321.094467666027	321.094467666027	321.094467666027	1170.17	1170.17	1170.17	1	1	197302.913457318	127100.591337892	258708.200788031	173546.20600471	166411.728538604	239931.385850183	179638.638578526	174013.723884995	221894.901148899	201827.030170039	188237.922417853	139679.39840763
1358	321.131119990159	321.130206917257	321.131857203084	674.1685	673.907	674.59	6	6	385913.924254687	275258.905554337	433194.098552368	346768.570773318	322519.546448944	462140.451151329	442724.364393957	395424.102083296	390406.335941897	439981.10958769	415735.423578584	296574.695935232
1359	321.288666735587	321.285916758552	321.291851400916	660.349	659.982	660.563	6	6	486032.348507387	300042.933573761	624623.50283571	456104.311047335	432960.36189522	664531.732279296	0	6633.37119653321	12600.9477932739	6988.99489941408	12581.1563329468	10345.3818137513
1360	322.005684544435	322.003309218079	322.00617028387	742.947	742.273	743.596	12	12	213244.245200481	184280.074884134	264225.481892923	206737.000986471	194604.380432861	259152.027844008	599098.97069016	525375.814879681	538859.158720486	518171.354132268	547129.405985752	431911.599373276
1361	322.054291090631	322.053833369532	322.056759838947	574.445	573.914	574.698	6	6	200341.846039953	172820.162514189	261049.176963695	216289.105470875	173100.543965304	236108.43177045	74372.1929817059	75364.6793343048	56507.3173457335	77355.3651094055	69001.9573094484	45090.3255856019
1362	322.267828075103	322.267828075103	322.267828075103	1303.98	1303.98	1303.98	1	1	300204.013139041	221715.270439455	352876.168350524	277338.530209349	258517.841514586	412172.588588006	399380.141927489	336661.249934691	351967.073280949	398585.500767828	338515.304408568	240502.13811035
1363	322.363346069311	322.363346069311	322.363346069311	660.505	660.505	660.505	1	1	52968.0131380007	157730.512994371	20233.281868457	61361.1798605348	74120.4591911012	12089.0803085937	6612.37370187377	4539.9368614502	0	3216.55498828126	0	27316.6454295045
1364	322.635306535375	322.634175046588	322.635509440311	1303.95	1303.57	1304.5	11	11	430130.914702692	378619.264236653	417076.502939455	436302.697960994	391333.825854492	405304.882367302	419724.073790149	455500.276707623	403231.462593046	410363.298645016	440898.608138022	384545.441745877
1365	322.886181286226	322.88492182835	322.888497099068	2441.67	2441.01	2441.96	12	12	440296.936211507	326224.674175416	489494.746425629	475674.989064807	296993.151822156	463642.159801019	341053.453866898	342998.566155854	422741.079368103	344840.136827088	338147.396902155	371398.712986451
1366	323.067981873502	323.067821326263	323.068283132126	1264.135	1263.7	1264.63	12	12	20877266.7834571	16894979.1027885	26498765.5952792	20304389.9356826	17968133.8014706	32650937.4303499	29602352.2755642	22361527.0336033	28098828.5358456	31616808.443052	24289038.5555928	17323129.775576
1367	323.161720347566	323.161599656828	323.161964078421	1213.335	1212.72	1213.74	12	12	1653275.18576892	1573953.73383224	1712536.44506397	1619293.29110352	1696000.89385548	1783709.65056151	1810849.96245886	1617796.06987354	1859492.65992186	1786214.16506579	1752718.07662598	1684499.60359786
1368	323.249725880023	323.249156622107	323.250125194587	661.4195	661.083	661.795	6	6	734851.424888631	414235.025058824	927049.286972421	622167.784557473	576971.512275277	1025666.46166268	5533.913344574	14197.1074346924	9379.58823864746	3854.68369485296	10765.778753734	4204.446255188
1369	324.016018910032	324.015791107698	324.016520550489	1303.625	1303.16	1304.14	12	12	609455.396577692	444254.25833496	750023.006642061	582683.895228629	525503.258547793	851986.432584639	844179.109720245	698526.931347649	741384.67992459	852052.290236962	724401.048346356	473846.742619901
1370	324.071297434127	324.071004272766	324.071608475198	1264.125	1263.7	1264.5	12	12	3503396.63038087	2470447.07036673	4637128.85668543	3397841.42773982	2801346.96139706	5759241.75266516	4955160.12630401	3854504.23748043	4824498.390625	5366706.62029238	4136018.86053998	2617142.65466794
1371	324.164767693235	324.164749766609	324.164785619861	1213.345	1213.11	1213.58	2	2	213566.819253187	180994.542418278	230292.40337782	180274.81333419	216793.29485917	214159.798526478	244868.221321614	187083.436508789	208207.608737664	244356.929245477	184304.28413547	213642.67927002
1372	324.876888919771	324.876592471426	324.877342608663	2443.58	2443.53	2443.75	3	3	179763.951283571	134677.300106271	192199.106931151	196309.511230468	149122.888615726	204258.435296633	174021.725024111	177834.230900575	225196.106394326	217257.1821875	207531.308918312	152994.378162913
1373	324.902828244347	324.897018327377	324.907183317476	660.5435	660.505	661.083	4	4	624100.492430509	551000.564613512	591330.808353418	614953.113367073	624191.30935478	560244.497145016	61340.3786282043	63742.4738143311	61286.6107138059	54691.1234140626	60781.6544551393	32642.9982388918
1374	325.075265871568	325.070763496938	325.081571508815	1264.06	1263.36	1264.46	12	12	1118051.2309375	837765.694467495	1567608.33074219	1120621.25020336	915390.869485294	2048409.49212029	1861779.21205423	1220756.44976561	1710875.63327206	1959587.46605412	1355356.66184111	770279.562207024
1375	325.089550144559	325.088510847399	325.090378861691	120.9145	120.339	121.507	8	8	364322.236333659	184158.899439051	478333.618455596	279654.584240292	295968.316112936	432193.83168316	414532.543867187	366778.161471354	426446.489824621	466002.657162943	391404.968541314	249754.932331802
1376	325.177360159097	325.177076755765	325.177771473845	1429.175	1428.69	1429.75	12	12	1721456.46604221	925770.193910315	1862062.37061903	1611342.86922526	1533907.44907398	2099618.27630534	2087699.4325765	1947703.19000976	1893136.6438314	2161543.78790498	1950286.08097885	1233248.425306
1377	325.22250945629	325.221811676328	325.223207236253	660.5415	660.193	660.89	2	2	756707.553109608	466253.58607916	881368.434097774	693421.984814798	670786.736181985	903983.500453066	289698.251090698	282764.625164866	275318.893929442	309256.018508732	290218.556284926	276474.956583181
1378	325.234674694091	325.233700626232	325.234959185511	1303.965	1303.57	1304.5	12	12	1417973.44658779	1090649.96543744	1682037.28092687	1389155.02405503	1279110.21808938	1900391.22249187	1871589.20779828	1647527.63100177	1666815.63739313	1839128.4580914	1666460.36183553	1133594.4908519
1379	325.640006487114	325.639475371551	325.640537602677	118.5965	118.355	118.838	2	2	105160.844020935	143880.036872243	79445.3371813965	90834.9493355713	104115.467909485	99602.0144588013	176259.960121765	181074.136251172	161062.552043457	189232.174705078	159884.797722135	200457.078594037
1380	325.786238100795	325.785261307551	325.788522859786	118.739	118.499	119.116	5	5	86478.6456661377	61032.5623740235	72422.652097168	75350.4677830811	74873.579052185	88388.7726393128	172402.751100213	157665.097155719	158259.138563879	190837.317855124	150640.159369141	130087.460356567
1381	326.072498871323	326.071719376503	326.073145768236	1263.92	1263.36	1264.5	4	4	150498.440216675	94921.8708062757	212100.002510375	145109.379776001	124589.464063263	246009.604411334	242132.169461168	168789.221835939	220589.162788699	252610.188362731	189805.040615721	99135.960800781
1382	326.101168467218	326.10080293832	326.101742739265	660.193	659.982	660.563	3	3	214571.891922715	104118.654995606	234465.663667395	189908.46546358	172880.327959503	250120.546240306	18169.2162428283	32431.3785199621	11351.6228164672	19501.440790872	33603.0379499081	19049.4397092591
1383	326.160360737181	326.160062060878	326.16152758694	1304.03	1303.61	1304.5	12	12	435429.397099615	276267.459034925	504953.513307294	388540.650075539	357738.635727539	579232.288964846	590272.894796552	480534.484779183	519471.135110814	589123.456795727	500628.224366049	324800.714523781
1384	326.180662325566	326.180593721672	326.181174874402	1429.31	1428.78	1429.52	6	6	178959.550026424	96037.2087300103	217067.537255858	162699.690063835	157671.916919806	210974.164984588	248249.613376194	209147.691309136	208136.540646975	234975.40866333	217335.364453124	138520.654990541
1385	326.880811798538	326.877931593309	326.882520020586	2440.93	2440.61	2441.01	7	7	143791.187740326	186535.317626956	181265.347637177	147621.702626343	168089.927516937	196838.176878731	174505.502963562	193414.210500489	232809.243793183	225058.388027057	227178.589740346	194725.851071924
1386	326.904432089426	326.903239715791	326.906134345939	660.349	659.982	660.563	6	6	1597757.12531307	1490075.12792699	1576057.37709726	1572006.53852981	1585033.43196323	1517639.50602091	151644.130008317	179665.706937134	155448.337544678	155939.851559998	136459.97366034	150310.15663971
1387	327.008005147121	327.007770829141	327.008256230904	1131.05	1130.63	1131.64	12	12	9053963.21698243	7711209.74345487	9892179.47411132	8780496.07426433	8275492.26565427	10393133.7603223	9923701.76640667	9026112.31337211	9686718.1452573	10033174.2160254	9784754.58773434	8483461.31601021
1388	327.075275870815	327.074696948462	327.076086349689	1254.995	1254.66	1255.67	12	12	1794763.12246956	1925699.46426931	1922441.99577436	1804067.18040841	1887208.48320151	1989784.62010632	1973942.22063248	1901130.62962374	1934784.05692381	1916585.33977942	1928989.44826715	1878059.08591682
1389	327.100101066507	327.099813944592	327.100375530406	1431.82	1426.29	1441.75	12	12	1398088.20563616	520302.467401414	1740026.27232143	1279946.27092634	967808.223677457	2076231.68381836	1996199.72428105	1566480.90685685	1917515.77533203	2110420.2965742	1745960.48280785	784676.84934082
1390	327.307265879137	327.307038887761	327.307663587909	1303.88	1303.57	1304.41	12	12	1215367.65148763	841572.381914062	1426718.53570916	1132038.57628906	1042234.74292854	1636379.82322755	1663170.08796818	1363477.75683728	1434901.68467014	1613086.61530676	1403262.62502075	948623.570492623
1391	327.76656773069	327.764225567867	327.768909893514	660.5415	660.193	660.89	2	2	102799.410113312	36370.5370217896	164232.102900392	67985.4836721041	34052.3932571231	216763.048280474	3294.04854528808	0	0	2857.56365823185	0	3951.26401539523
1392	328.011088866811	328.010434016167	328.011809555166	1131.17	1130.6	1131.74	12	12	525434.113256836	379722.140750869	552326.923425564	445273.787011718	415708.599096678	596924.131450196	578426.825820848	500117.562405056	563701.655556063	602837.004697264	580954.685493156	450528.807289751
1393	328.080984544311	328.07965506535	328.081332547736	1255.62	1254.76	1255.84	7	7	223259.393607107	248796.995908201	217597.185292511	207709.406422332	196899.469119873	230254.39355133	251694.064971853	218038.154853515	260277.173500973	251096.895608916	222787.844960937	220299.215390625
1394	328.241841365758	328.241210677472	328.24216186839	1303.88	1303.57	1304.41	12	12	518354.640313656	341465.159098307	654799.690515855	501080.072974718	452304.944633789	731884.712408857	745602.406454539	618445.601512309	639324.512719457	757612.002915903	633843.572454835	396015.657998319
[truncated: 1,011 more rows]
