# Supplementary material for: iMet-Q: A User-Friendly Tool for Label-Free Metabolomics Quantitation Using Dynamic Peak-Width Determination
Source: PLoS One. 2016 Jan 19;11(1):e0146112. doi: 10.1371/journal.pone.0146112 (PMC4718670; doi:10.1371/journal.pone.0146112)
Supplement: S1 File — (ZIP) [file pone.0146112.s001.zip › XCMS_Standard_Mixture_Profile/XCMS-Std-fp-fwhm30-sn10.csv]

mz	mzmin	mzmax	rt	rtmin	rtmax	npeaks	Standard_mzXML_Profile	s1.1	s1.2	s1.3	s1.4	s1.5	s1.6	s2.1	s2.2	s2.3	s2.4	s2.5	s2.6
1	50.130200201255	50.1127243113863	50.133382278876	662.1625	659.982	662.365	6	6	240949.286931757	691403.733982853	170901.845628831	302153.612259765	514841.951734751	228362.55752186	34411.9763908594	74470.7960261717	51989.6975479493	47925.7835034181	64001.8357959374	101764.404535703
2	50.2148712619266	50.2132101957744	50.2167224009024	1303.81	1303.16	1304.41	12	12	886113.18084557	860813.520851578	787925.494818021	900270.821504991	862595.54269694	742907.844205416	788777.685913631	890194.949613131	737957.765367337	772739.978145341	846861.396588415	837014.71300659
3	50.3813339118839	50.3771670137468	50.3947356976637	118.699	118.193	118.838	7	7	204728.390181274	254696.534432638	134164.587098389	176030.034578275	176097.91458197	178356.49482371	279691.962905752	239145.971293618	251843.01759336	294676.975334082	225170.889149984	264152.844993691
4	50.8759772550421	50.8723882927404	50.888696782845	660.5435	660.193	661.083	6	6	680956.653700916	1163234.65331406	710448.841432984	780212.579820558	785731.796924054	575204.018010987	38488.928112207	54714.4817844336	38986.8402066992	16321.9034862598	42521.2018359376	42542.8969595019
5	50.9803205222568	50.9795187138418	50.9811223306719	1304.065	1303.98	1304.15	2	2	413098.179794436	285334.158814454	476033.612103515	366783.092527443	366409.181704644	548475.597792405	525472.086371883	457713.485389123	468917.405928109	530314.155697868	460842.186307091	326277.073149413
6	50.9936211244062	50.987825165873	51.0116046864299	1303.81	1303.49	1304.14	8	8	427665.498799642	300290.955732423	482293.102539063	386379.070481771	358603.547795799	540617.219133817	521478.236891151	460519.217174823	477505.473748121	536292.367306403	473653.386453993	340620.40321289
7	51.0755723007819	51.0642656910128	51.0797461930483	118.406	117.938	119.027	11	11	233638.527130596	362280.015112906	146365.716932326	209905.607882212	221537.476374869	200454.677225188	246602.312859355	249944.273281543	240166.08456611	270317.541894653	228499.874029746	303647.801169518
8	51.2863781275971	51.2843202287016	51.2884360264926	1303.625	1303.61	1303.64	2	2	349984.989129397	581213.666266712	348745.592190429	355421.554095705	337306.750933006	368779.185767541	371046.991333384	367388.454096867	347766.58097844	381634.803061149	365492.594234149	439206.967265625
9	51.6771862580112	51.6763215359419	51.6987695165571	661.2655	660.505	662.909	8	8	4250869.29062907	9023670.35803358	3496419.94928625	5253164.05204501	6266345.17308353	2638688.52908948	44526.7253048829	136840.633334883	70114.0106958009	48258.7925352783	78128.0493878173	180486.146609057
10	51.8963255298862	51.8963255298862	51.8963255298862	1303.06	1303.06	1303.06	1	1	309695.964312556	481462.038427357	204095.632247596	349461.472124777	334904.784736327	161346.525244863	203187.681167556	297725.331132155	178252.281398362	183528.494510592	235981.530059345	409926.125898437
11	51.9188793174593	51.9037544836384	51.9248340304943	1303.81	1303.22	1304.49	9	9	313231.681882505	481462.038427357	215580.772558594	349835.023607313	342592.215392795	161363.776813214	205905.506247469	300492.480729167	178366.482933213	183528.494510592	236132.717201064	409926.125898437
12	52.426361847734	52.4215016284429	52.4312220670251	661.4195	661.409	661.43	2	2	369606.722133563	996642.426118756	213876.461462057	459741.507889611	659209.961403576	270681.109122406	39287.7760466798	89736.7691709571	50339.5510463868	55013.533177461	67053.9608268749	113892.740024512
13	52.5713557982363	52.5713557982363	52.5713557982363	661.46	661.46	661.46	1	1	177248.538471642	351832.27564332	162258.363579326	181747.553321686	234714.256694122	140764.738987945	40574.733347754	51062.2846336329	30191.6480517578	33035.6850880664	46861.3235334374	46055.321363418
14	52.5841913472296	52.5841913472296	52.5841913472296	118.355	118.355	118.355	1	1	131670.011058164	163243.727955379	90223.8669032796	118828.579264844	107307.644936188	119730.307276328	151825.1180279	152766.123675034	142357.074804382	161360.076941602	124569.836473281	144755.989911914
15	52.6065872121691	52.5907011591828	52.6175236013657	118.7335	117.997	119.116	6	6	131714.30275401	167627.245364336	99885.0265846436	123124.846782324	112021.482153233	118067.991066442	154765.141358924	155077.95423168	142412.592187969	163160.537091265	130592.687260573	158623.123565216
16	52.6187579723427	52.6187579723427	52.6187579723427	118.838	118.838	118.838	1	1	120596.248776855	164064.549662801	96842.5000933837	108116.242472636	107402.716140279	105039.376637584	152726.977194616	143501.711279195	140194.073278198	163085.002984619	130471.704327189	149860.134643887
17	52.6577425797563	52.6577425797563	52.6577425797563	661.083	661.083	661.083	1	1	418646.431889042	875681.925022588	290946.710370001	494925.225795001	679496.14328433	290428.369207232	40347.0104678651	58307.3108483399	34200.8054272461	34254.6051864844	32191.5738670899	55596.9293788656
18	52.7763937863833	52.7763937863833	52.7763937863833	1303.61	1303.61	1303.61	1	1	560515.101663724	487405.138790464	669057.354582332	538006.475018784	511861.3719812	749323.976760811	769949.47503249	645755.559718112	652156.645022724	753160.373753801	652665.848896484	494458.093534029
19	52.7951496849218	52.7889353413239	52.7991846046041	1303.59	1303.16	1303.98	11	11	560515.101663724	487523.833536751	676784.738004558	538547.679520399	514533.360093858	751349.58398907	770208.503207106	643567.383335994	663549.215278321	750184.23441444	650393.672389948	501963.332322997
20	53.0728964658007	53.0728964658007	53.0728964658007	660.89	660.89	660.89	1	1	455038.552861816	389350.29834687	515763.627652643	455615.329633695	446921.568715342	554245.707205689	107713.13306033	85847.2661529915	108296.732448543	114237.883324743	97275.3231603067	112196.350736247
21	53.2478565791448	53.2458715965105	53.2522529613142	661.409	661.101	661.43	3	3	494057.308924128	610774.65568704	520952.305295822	502964.379617263	566941.168253907	469580.502394897	21129.6645413086	45748.2894836914	47170.6992875977	26944.3680725977	36651.5167865625	38037.8357678321
22	53.3302424410467	53.3302424410467	53.3302424410467	660.563	660.563	660.563	1	1	556866.823767728	551489.582501279	536128.646976471	506785.349697592	506102.69391796	533916.714055785	25355.9422892187	61834.3090594338	38565.7581378613	23430.6860264942	39746.7751079298	42495.4921404101
23	53.6184106177491	53.6143349807821	53.622486254716	119.073	118.868	119.278	2	2	202012.439494507	183568.177974473	210203.394004688	186003.958617249	178028.696829776	220983.803158898	275998.325838023	282284.857714053	291800.163098359	291712.725512695	296651.852474681	216271.992450968
24	53.6341171414576	53.6228701452469	53.6424509674224	118.7335	118.307	119.116	10	10	202162.27142488	196034.950647774	214671.496291213	186197.591194843	182637.367663838	217193.011756409	285239.023235427	282416.864623103	291800.163098359	304514.521872436	299172.944908982	235095.855157912
25	54.0531641662722	54.0529440882149	54.0540148878582	661.255	660.89	661.46	6	6	2702927.42867612	5480517.18159659	2252100.10018021	3371892.02323707	4129630.94135359	1785990.86032739	43906.0274652345	128033.09847334	76104.7938686524	54472.384328418	90771.2837324999	157451.557720117
26	54.0522146028237	54.0515107271286	54.0696276224927	1303.81	1303.57	1304.41	11	11	1217778.69862239	1756237.07244741	851606.797718599	1392869.72254286	1341011.44069878	755845.77180078	830005.14488173	1129249.32760151	760572.567323135	804210.150638523	993610.506801005	1455826.86532959
27	54.0774151850479	54.0774151850479	54.0774151850479	1303.98	1303.98	1303.98	1	1	1217200.65696583	1755905.98881446	848470.275225584	1388837.53038428	1334797.6794665	762111.669593224	829424.537149218	1121867.24410255	755597.33594854	801077.218457812	991001.447128708	1454604.51844374
28	54.7582044725745	54.7582044725745	54.7582044725745	147.505	147.505	147.505	1	1	30198.5041073812	205204.407123779	19768.8342808008	19871.8601325586	58809.7988310938	15889.0000610352	18399.015171875	32945.1422856446	16676.7696462891	22405.4641908722	20311.9888283996	68553.2663552735
29	54.8180296035313	54.8112058441702	54.8336774295432	660.524	660.193	660.89	3	3	364355.841179432	780344.382232529	307085.235178711	393716.429925001	412543.402807167	338536.640575684	41799.8493519286	67479.9336932227	68245.0404394532	41876.7246365918	63954.3159834963	95238.7574565336
30	54.8491014925084	54.8491014925084	54.8491014925084	660.505	660.505	660.505	1	1	367373.769178712	783640.731012339	307998.706519775	393713.61315796	412487.190512335	334642.649382934	41807.9093121679	67503.0769440822	68236.272340039	41876.7246365918	61466.9289209495	92038.0552203027
31	54.949762093903	54.9436463703733	54.9558778174327	1303.625	1303.61	1303.64	2	2	916018.566556158	974990.78292837	1074958.94596582	909590.134216997	840298.401902926	1201906.51738281	1186933.95598594	1056267.37992578	1056122.18061367	1186309.44776705	1053818.81484648	849008.982717283
32	54.9773457044442	54.9700028208324	54.9807254156733	1303.58	1303.16	1303.98	10	10	916244.89300152	974990.78292837	1081563.95429688	912967.355813259	842878.97934082	1205023.58716217	1190187.34255787	1057051.99584022	1060626.56340708	1186309.44776705	1054548.48595703	849008.982717283
33	55.2038870433373	55.1987277050462	55.2109425043927	118.7135	117.938	119.116	12	12	686211.055750937	922111.780149493	484283.894486159	636244.459768911	626810.099714187	564652.336454375	1064617.01586576	1065217.63979997	1030088.66177822	1183149.53550903	978097.004765976	1202441.23580692
34	55.7173726796987	55.7101983293404	55.7275070357406	661.092	660.505	661.46	6	6	679547.834703387	877718.71699647	731110.63791053	736175.205902502	709231.645245793	604410.838123028	37535.665479004	25338.9520223242	25373.7269418946	29982.7378189494	25204.5694361877	32995.1264923438
35	56.3129700151463	56.3119743020587	56.3326267651612	1303.81	1303.16	1304.41	10	10	1440013.9320844	2034309.32451077	1056562.82639292	1611006.89757378	1581700.01017741	1051103.60138769	1072131.09514757	1371883.03118427	951183.654043343	1063919.89497446	1189028.26600098	1695063.65396972
36	56.3410682691535	56.3378288488643	56.3443076894427	1303.785	1303.59	1303.98	2	2	1432432.27733302	2033975.0090918	1056562.82639292	1608072.23617413	1579501.90447115	1054081.87475821	1071770.52763972	1371883.03118427	951183.654043343	1067063.59053457	1189028.26600098	1690463.21463749
37	56.5825475138658	56.570480731243	56.5856468366541	660.5145	659.982	660.563	4	4	1142940.758122	1888940.58853063	836630.296468505	1270529.345995	1529873.94516775	806521.399464636	26497.7139397265	83057.435664551	48501.4841563476	50513.3481925489	64908.4826651955	96534.8964784082
38	56.6217215699726	56.6116800726334	56.6317630673118	661.092	661.083	661.101	2	2	1135717.78630717	1881802.74660666	850525.804959959	1269081.13661431	1546534.17622401	800085.932796935	44016.1013214844	79317.3579584962	46309.1670615235	52608.028071261	64943.0370494104	105924.21983832
39	57.214285630251	57.214285630251	57.214285630251	1303.61	1303.61	1303.61	1	1	762299.114460454	627647.507272947	887605.595292967	738426.946957621	702514.35011777	958103.414815428	960567.156187499	848375.334779295	883910.959761326	967036.700884542	876560.355099021	644286.102140622
40	57.2566443248264	57.2566443248264	57.2566443248264	1303.64	1303.64	1303.64	1	1	762299.114460454	627544.360599612	887605.595292967	738426.946957621	702514.35011777	958103.414815428	960567.156187499	848375.334779295	883910.959761326	966653.083019726	876560.355099021	647255.680035399
41	57.2998580244673	57.2935921139895	57.3024318870904	1303.7	1303.16	1304.14	10	10	762552.260649037	590284.339259876	891560.015299481	739023.783267144	707713.31137207	961743.314932016	969872.774017292	849649.724048321	889824.701310222	979136.728794573	882362.590920597	630125.879909667
42	57.4352128811728	57.423509868256	57.4469158940896	660.9865	660.89	661.083	2	2	306538.779729267	400395.137299636	317509.0942275	305564.470039983	374567.109050699	301358.073603125	29159.6524401855	42818.9135002067	38848.5634442983	34021.9871420215	37040.8714965235	52968.0178724553
43	57.4625308879394	57.4572463654829	57.467815410396	660.832	660.563	661.101	2	2	306538.779729267	396093.401407451	317109.300267277	305486.799117501	371648.897313101	296767.515999816	29159.6524401855	40262.5618979883	36163.261421875	34021.9871420215	37040.8714965235	52968.0178724553
44	57.5140813690516	57.5139750988037	57.5141876392994	660.9675	660.505	661.43	2	2	289230.516431991	423692.973611629	305665.251916809	311001.016690001	361811.582442383	273459.830386304	26616.4375622865	39529.1038345337	28936.5269829814	32276.733559834	24697.8372078516	61480.8406335351
45	58.3471934062685	58.3365385393927	58.3556935890428	660.9865	660.193	661.43	6	6	634064.869163904	606575.406304979	732415.9614975	651611.796062501	586892.343038311	643978.626687745	28718.2252607422	26033.4510979297	26162.4140087891	26953.5925785929	42388.9422549438	42935.99524587
46	58.6046984741037	58.6038289661532	58.606607678334	1303.88	1303.57	1304.41	12	12	1462338.51536508	2077898.23443246	1050473.91959636	1642947.99055827	1592462.26807129	899942.2895902	1011658.03413484	1380199.17106042	922306.669092883	950301.211108393	1189360.36207557	1707733.88028686
47	59.2749789174543	59.2655070572365	59.2921563387407	660.8035	660.193	661.795	6	6	533007.944195018	833859.067653077	519336.045798584	640671.364374475	642502.84788101	389994.441666729	38878.4352	54589.5086391602	33904.6878055014	30931.0800852539	40287.6574558009	51288.5953815332
48	59.4308718019677	59.4281670142731	59.4316962191574	1303.625	1303.16	1304.14	12	12	870877.888925592	645765.184748533	997969.892887372	823139.517942708	786446.27595703	1091969.25491803	1075568.29463144	954109.954099215	972945.9350477	1057708.4693608	991707.568184719	679371.349027098
49	60.1026080423041	60.0996897231683	60.1055263614399	1304.28	1304.15	1304.41	2	2	468144.805578616	599245.29226758	510110.189003343	498466.33637641	450384.763521633	577999.768765963	585009.54181697	503620.714627779	518714.735582132	590943.561590039	534405.353257586	505805.557021873
50	60.2052335914806	60.1948921159956	60.2086498966528	118.7135	117.938	119.116	12	12	964684.219095	1398456.84978268	619338.568677763	840805.397142343	879650.150007005	746648.7400775	1520192.86499437	1487523.4572599	1463500.97578571	1693502.91671997	1391944.77982816	1810308.93534967
51	60.3047997970972	60.284349859878	60.3114545579122	661.255	660.524	661.46	4	4	424597.542151104	390171.687100426	480492.64377246	415455.665244423	409103.447498321	422983.992010223	40574.9203978516	49111.2082432032	34096.1561542969	28070.2138636914	37634.6218556213	44038.3901877735
52	60.3189868019435	60.3189868019435	60.3189868019435	661.083	661.083	661.083	1	1	421838.830444198	384878.351715107	476286.930005594	412333.741137501	399013.878921274	402580.214874054	24943.1983492127	34473.3614577344	31209.0214614258	23786.6015707031	23485.5422528321	37280.9640118815
53	60.4596702693101	60.4586001778369	60.4636818107746	1303.88	1303.16	1304.5	8	8	447828.891970026	307183.939664064	556908.418212892	404484.226049123	375421.633187987	631100.427276611	612196.424252028	495419.250591572	554208.831080979	612920.843292007	530286.351892277	331303.223724999
54	60.474203329136	60.474203329136	60.474203329136	659.982	659.982	659.982	1	1	424142.507074219	376756.896023854	443481.175324219	396518.137973483	362457.675125	442010.546835862	82164.3028363173	67511.0612000828	105767.35847382	85242.2360199022	82353.8655032771	80805.8683004559
55	60.527795161021	60.527795161021	60.527795161021	148.446	148.446	148.446	1	1	50776.6326460598	281079.763231406	53327.3908873697	52461.5261265055	73154.2419249573	46248.8504797363	45660.8019257812	62358.7315253058	58145.3536224365	60649.8564111009	49858.9994231912	111567.034602539
56	61.162086121154	61.1606760566836	61.1641410982273	1303.725	1303.49	1304.15	8	8	787315.330916793	1144431.79547983	537259.478546874	894878.5851199	876948.246283094	449133.048384446	495709.499308812	732354.535717304	484947.490047325	491363.630110052	622275.909646183	996262.213068845
57	61.185793768993	61.185793768993	61.185793768993	119.027	119.027	119.027	1	1	147781.598586933	188078.755722832	118010.02173728	127125.455528701	136030.552343047	119861.294627461	158132.671769531	150555.642541367	156568.6629975	171189.921503159	153504.247638193	160858.427684199
58	61.2710531010132	61.2708922775753	61.2712139244511	660.6975	660.505	660.89	2	2	410555.001844686	385881.489884202	461919.564544372	417489.779980001	388691.670237247	474673.73078125	28307.0558486719	44156.9870301758	18977.5918501465	29293.4876759766	51300.7724653126	38735.5628586816
59	61.3031876095098	61.3001316607779	61.305751340921	660.524	660.193	660.563	3	3	430882.131530048	380502.630304414	497817.474505616	434754.893755001	392288.408619444	470094.676901977	27514.8835323828	17775.2642303907	29766.8716487402	25806.5892978223	37096.5698000977	26876.8885730078
60	61.3252719530939	61.3252719530939	61.3252719530939	661.083	661.083	661.083	1	1	430747.659682889	380502.630304414	497046.980612241	434754.893755001	392341.868295748	471036.250004096	27505.8953999635	15064.9426563672	29770.6965776367	25806.5892978223	37096.5698000977	23546.1434578247
61	61.8125501246328	61.8013924673659	61.8244302928521	118.7335	118.102	119.116	6	6	82483.5619924218	89639.2171195118	74874.0781441406	80175.6302791015	70710.5870992188	90113.2241485951	176745.129586839	157861.133797701	159211.503630615	186044.813879516	135105.469821758	152588.19168127
62	62.0408871398091	62.0382617221879	62.0418252690636	1303.725	1303.16	1304.41	12	12	699030.968825683	506725.126116472	843413.364514723	662665.342240668	638152.494697264	952517.018334022	932837.973157303	796945.500983605	850002.148509614	909461.307698111	816806.476697715	553671.566102294
63	62.2890379035528	62.2864805611296	62.3074377959877	660.5145	660.175	660.563	4	4	437270.743271034	587131.369181528	398296.378028412	499028.159402501	533265.574711144	324509.525290405	27081.7866272851	47494.2642318751	32214.0355613281	18743.8312562402	28757.4142927149	30047.8255093066
64	62.3209330472332	62.3192092564954	62.3226568379711	660.5415	660.193	660.89	2	2	440149.826272896	589581.509936162	415716.455260254	488125.692043674	532124.705613957	336564.477680909	27867.0658029785	35648.3759854872	11394.3692726112	19150.1145301044	36542.456572322	28846.7187908372
65	62.7311801607408	62.72747944811	62.7357601526517	1303.59	1303.16	1303.81	5	5	252479.896089845	192382.983457032	317250.092503756	237237.619371974	231014.713055858	359346.757708007	359260.970436923	295661.81657527	300834.910460111	352359.277733921	305742.40152744	209025.031660156
66	62.7856487093523	62.7823412143281	62.7881719687698	1304.15	1303.49	1304.73	5	5	143223.088950828	148245.389448054	139918.3323984	153715.778528528	143031.161495768	123580.890298697	122074.132011531	146629.608248901	127052.94011268	131035.24662046	141557.21125434	147163.152597656
67	63.1422909472009	63.1422909472009	63.1422909472009	1304.9	1304.9	1304.9	1	1	160789.347644239	163908.516128907	154869.562697265	165955.656034472	155627.226852831	154204.862698881	150339.401172949	160708.817021484	142369.917779296	167892.220975	156450.767008593	159686.808784571
68	63.3094856040578	63.3049666826956	63.3102158672415	660.5145	660.175	660.89	6	6	1562052.98897867	1580047.64800665	1614969.80452002	1574191.53187979	1491369.67382502	1423038.45650312	25319.2399575586	60468.4166821877	24113.7613076074	49052.8872870996	37264.0350013478	36774.6787997461
69	63.6468170211068	63.6468170211068	63.6468170211068	1303.81	1303.81	1303.81	1	1	195335.111296293	286179.150557954	152634.848807091	220255.548198995	225916.354055175	124494.754512938	136288.020269118	194737.753708949	126926.741072591	124649.732943961	161231.128197491	248911.294816894
70	63.6773178090017	63.6666898060638	63.6828505656545	1304.145	1303.61	1304.88	8	8	197682.686084889	286179.150557954	152802.763932292	220477.112993707	225820.52826923	124597.515350342	134011.63182974	194789.384225699	124370.646919696	124649.732943961	161199.327802734	251731.145246581
71	63.6976197510779	63.6913398977365	63.7038996044192	1303.835	1303.59	1304.08	2	2	195335.111296293	283751.521249436	147015.348486328	214953.64055082	228099.408308105	122210.116194786	136758.18874783	194789.384225699	111756.522994531	143482.363637153	160801.862877103	251731.145246581
72	64.4089534892416	64.3939517205284	64.4198444958213	660.5435	660.193	660.89	4	4	318940.944726563	452571.760840633	321835.456759644	354434.88492165	348390.335678282	323058.150217408	24168.3601401172	33680.0509354343	33698.6662753711	20026.0524353613	28326.102620918	29981.1473150195
73	64.4512128649266	64.4421317188462	64.460294011007	660.34	660.175	660.505	2	2	318896.470889649	452571.760840633	318940.939337311	354436.05496336	351563.368833214	318095.114370552	24168.3601401172	33681.938550586	33698.6662753711	20024.4788024495	28331.6159369406	29981.1473150195
74	64.6326575282458	64.6280014481719	64.6373136083197	1304.15	1303.81	1304.49	2	2	210892.39509639	168478.301671876	189572.665995155	195606.808939161	194649.242359862	165120.299828163	192503.959342135	207435.734633226	179730.742935697	186574.023319531	204230.7669843	192250.768774999
75	64.7798646030438	64.7723234697162	64.7918131515238	1303.795	1303.49	1304.15	6	6	187591.806937013	386762.051929461	197868.224611184	212353.480594075	204915.89227105	220274.708545391	214128.798259278	192749.365955059	186667.438346604	233988.836281175	219498.815086764	269447.032655165
76	64.806209244267	64.8028851207436	64.811457734346	1303.895	1303.59	1304.08	4	4	187591.806937013	386698.492019533	195388.765243164	208877.933121388	204750.402001757	220274.708545391	216861.717995154	192749.365955059	186667.438346604	236301.073974608	219498.815086764	266082.179918749
77	65.4588298664864	65.4569664011014	65.4719907809584	660.5435	660.193	661.083	6	6	1135138.5533735	1925807.20726769	919685.083101807	1253609.02998887	1355807.67823648	710350.747039063	51939.1549660156	77563.5791324935	63280.6538519042	27599.3759191992	44781.8510269337	85002.0533998535
78	65.5248424939508	65.5182395673339	65.5350750934145	118.7335	118.102	119.116	6	6	160043.410312578	225094.35055707	126781.786266943	150316.10925883	160528.943880059	144920.871439297	166888.288040003	146184.194894131	156459.668522187	186442.095986938	153539.340233952	188330.806697106
79	65.6026249465876	65.6019678519073	65.6050167935778	1303.725	1303.16	1304.15	12	12	871791.581443339	874418.342207592	804620.555212214	912592.89399197	864310.595786675	748108.375068078	802113.627750654	902949.152132474	740702.300455227	784245.120496053	853934.042763295	845080.66741699
80	66.2611146721447	66.2515824186874	66.2629994784328	118.699	118.307	118.924	5	5	244075.306555439	256523.963044356	203520.204082557	219938.858366651	219931.494673194	216209.380292344	197112.128526108	193941.87085959	191237.559856567	185907.586706543	193991.054762422	173550.151736719
81	66.2764084338138	66.2764084338138	66.2764084338138	119.278	119.278	119.278	1	1	243993.630933037	258858.670875902	196105.174227549	219901.651539267	217709.019864299	210258.905046963	197186.474576953	195643.074866572	189382.57032843	185993.691273018	196690.514286602	173520.658975781
82	66.538007295888	66.5328073269435	66.5433023519646	660.349	659.982	660.563	6	6	2320362.65104868	2650643.80095519	2325974.35207007	2457264.90758682	2291625.97613781	2013716.0312731	36251.5654993164	46287.6851953712	41040.14456125	39275.9998392481	57848.1313047072	49191.639884248
83	66.5500706424775	66.5414010089976	66.5579889171342	118.6135	118.102	118.838	6	6	194044.643465664	254772.796711094	125718.221319873	175541.725518848	169114.043357198	174328.335402812	266960.826647085	239816.379882338	246459.086223248	303516.71960083	220578.417868652	286725.007175819
84	66.7974110108011	66.7956703744511	66.7988527381281	1303.965	1303.59	1304.49	12	12	865591.977993435	815926.078466512	818564.834700522	898778.11109592	810717.930889421	798212.76842088	831304.28651048	892722.145000751	781481.040373722	835293.332086403	865706.213621919	814543.435476072
85	67.2797956587936	67.2797956587936	67.2797956587936	147.505	147.505	147.505	1	1	27890.0498847019	290469.309998476	31839.5958659871	30221.6655334473	65175.9937054138	15337.6122402344	17337.1808102496	35528.8321272928	20384.0509999593	23928.9093029997	20857.3897452658	87824.0721035157
86	67.3912057867049	67.389862032146	67.3933607816505	660.8035	660.505	661.46	4	4	363342.210647516	696304.03414932	302208.470370025	392274.721247501	442486.172925406	249329.233067382	31769.4114084961	38304.4676617774	35196.6711038209	27181.288044668	31763.3512158399	54374.4762169141
87	67.4292415466373	67.4216130489034	67.4368700443711	660.5415	660.193	660.89	2	2	352895.810678373	670878.917774762	326613.084524414	379558.316622859	429581.447365385	252900.525196035	31203.8339902344	41411.367679847	32125.0104936524	24276.4517757381	21429.8412043551	27024.0060141414
88	67.6136257417976	67.6107448544137	67.6145545584122	1303.81	1303.16	1304.41	12	12	789764.194878586	757414.593174013	742547.054101564	809155.687055664	779460.183905707	700637.881338266	746602.915134551	823766.773141714	691617.978442382	721611.898840328	765994.405470252	738596.089351805
89	68.1143236680658	68.1130598345638	68.1155875015677	660.9665	660.524	661.409	2	2	134553.806654589	168530.761384004	130378.954612198	153258.931039307	154437.171501953	114251.712157449	39949.4234809571	34718.5203819072	25610.7707400513	29924.9017743457	33136.3704894141	41390.9904319922
90	68.4166173262828	68.4160212955709	68.4294841177733	118.599	117.938	119.116	12	12	1821100.930764	3365466.10061539	1015848.92259434	1622868.11987148	1684188.25527652	1308259.55308039	2122740.82795661	2107929.62523708	2034229.07970445	2386640.78516235	1892474.42374375	2837689.1899649
91	68.6359131378941	68.6353041210981	68.6364757368732	1303.625	1302.89	1304.41	12	12	2706760.22380267	2687453.03435095	2481059.98209636	2770394.65312663	2660203.14415636	2439308.54700177	2604668.31634694	2742801.67810528	2335370.63400789	2425504.53618027	2600374.45261906	2488726.57311523
92	68.8593760274552	68.8593760274552	68.8593760274552	660.89	660.89	660.89	1	1	1109735.91690321	2120085.98574827	938622.610778768	1307131.43386399	1874143.633815	849920.420114747	30219.6229474013	106097.400202862	56178.5152741889	45346.2223513997	71803.8173898646	115063.20061726
93	68.8951006051248	68.8859586681802	68.902992646528	662.315	661.083	662.365	3	3	1501917.1794704	2449169.11183211	1553165.28249471	1682287.18249512	2289100.62336418	1605204.43538341	1009408.96515969	735993.363256248	894065.155787892	946873.627335158	683454.566408205	556898.560921564
94	68.9102066044519	68.9102066044519	68.9102066044519	662.337	662.337	662.337	1	1	1530485.85203935	2476920.44248864	1579164.93334437	1790378.46325188	2297546.88546651	1704806.17578922	1069604.06244028	755700.147197865	936686.685856374	997984.964608248	752550.765268403	585275.065684494
95	68.9938350581678	68.9938179021512	68.9938458911108	2453.86	2452.6	2455.8	12	12	9878746.9138122	9203753.5863621	19179083.695587	17560187.9463514	9913218.9251402	22848773.4307648	21020014.2429319	16451883.5676842	27646393.3787479	21420892.9143884	9202459.76390041	15346630.0007645
96	69.1541708412191	69.1541708412191	69.1541708412191	660.193	660.193	660.193	1	1	1300277.80718171	1443022.98312004	1264406.06124	1285474.58949	1336983.28382182	1097938.06795911	439062.879228126	393046.377485235	445674.865482422	455890.665944356	450650.804405861	406861.768739766
97	69.9138853829409	69.913399114606	69.9142061798523	1303.81	1303.22	1304.41	12	12	1611882.07537109	1553831.39358755	1509771.38016695	1655931.38227973	1533821.2714898	1521450.8962731	1602996.29012515	1660966.65544246	1416504.23432317	1518431.64910888	1590561.75722694	1457009.32919555
98	70.2319895434025	70.2305028138406	70.2326545415232	660.5145	660.175	660.89	6	6	1145892.05179597	1490306.41169344	1121591.05771607	1217092.07250941	1204938.97083167	956353.776360597	25230.5879989453	34738.3822103907	33500.2486950976	35142.5187950977	24449.9989095118	44049.1726111914
99	70.5544429402321	70.5522478516838	70.566471620099	1303.57	1303.22	1303.64	5	5	934704.446582969	824811.998756509	976970.628142841	905390.015453016	858012.333460286	1094283.43827468	1100914.15302753	983894.925060566	946744.993446138	1050448.00430063	972797.962382436	791246.843535154
100	70.5889073340203	70.5777722193721	70.5949685160482	1303.81	1303.16	1303.98	7	7	931141.228716314	822094.955753909	977239.100423179	904658.821616313	857319.401884566	1097284.59636157	1101284.52510091	985198.185859093	946744.993446138	1050448.00430063	972797.962382436	791246.843535154
101	71.3195246147306	71.3092531847861	71.3288431932089	661.4195	661.083	661.46	4	4	367798.515913536	992223.327866183	238699.261566407	457620.277421856	649280.476395658	301765.379423095	39949.0874520509	94460.7677754298	53399.1642539063	59886.2539387501	55546.4977438354	117322.041799707
102	71.3442594603619	71.3426277577593	71.3458911629644	660.5415	659.982	661.101	2	2	358810.51532129	992313.507615651	233057.612846979	437628.640905047	649280.476395658	287020.923013671	28340.2500246582	88917.8011126845	43576.3417959359	47308.8909954271	46384.2599892391	110422.874254667
103	71.5041562736469	71.5021480762581	71.5130310115622	118.7885	118.355	119.116	8	8	289562.061390472	421881.988742891	209499.308409031	255496.879639943	249619.684009553	262034.821812093	307806.126194531	289205.444624349	283554.478192291	313165.360527461	276205.100305898	364569.274529004
104	71.5128252609193	71.5125247953368	71.5139671331349	172.5475	171.321	173.224	6	6	328314.366109538	257997.642729447	369494.421497127	302737.791269456	303196.482371419	303167.552307692	367663.153337366	328838.366202824	385526.918096607	307751.496103516	329606.604561454	241239.023494197
105	71.8997660713555	71.8841062337177	71.904926096022	1303.64	1303.16	1304.41	11	11	3808498.57221096	3128597.83062123	3273889.56229417	3171544.51294813	3049724.5376184	3174130.65297288	3412212.22754432	3673999.23753005	2944890.26269831	3134320.16348672	3362631.44459284	2868848.80610839
106	71.9176613271894	71.9176613271894	71.9176613271894	1303.57	1303.57	1303.57	1	1	3860750.07749248	3786826.49819998	3242098.78237695	3852631.94761877	3705669.86693905	3137957.90194921	3377528.29785937	3644998.88510156	2924155.52127187	3158472.50129959	3330069.55220897	3606017.31749998
107	72.0685395196375	72.0685377468111	72.0685436288102	1967.95	1967.51	1969.67	3	3	1077896.71877639	797588.498119985	1281450.27019637	908378.375812686	991672.902976663	1038457.49871041	1092571.8751251	1233026.05677787	1272888.01848711	1175678.36330489	1555926.26750764	1002196.75813528
108	72.5352383835393	72.5349066323127	72.5364762655285	661.101	660.505	661.978	7	7	4322593.46748682	9258220.86517547	3490269.4827	5276983.02517751	6392863.23715114	2647807.48322241	40795.7833660585	127593.315217461	57881.4133798829	42502.8439194434	71248.8659622658	167239.241422363
109	73.0652066634237	73.0652009256116	73.0652171159756	743.533	743.203	744.068	8	8	11342671.3432823	9168259.90590519	12421971.1244504	10427578.8625797	10222295.1542682	12993161.5637133	12430231.7406278	11397594.5699	11810886.2624565	12372075.9483148	11422586.3345781	9492541.47635613
110	73.2548454515238	73.2541955758478	73.2568469172104	1303.88	1303.57	1304.41	12	12	864358.164616338	838526.092440652	809789.035495793	913468.046599935	821645.153409288	800525.535205548	833445.612217161	893743.75959191	771187.042417367	837424.502361378	844956.931352538	809238.528989256
111	73.8054051266971	73.8040325456288	73.8079037343659	660.5435	660.193	661.083	6	6	1217528.49229958	1418563.62133442	1221396.20134875	1257643.04844428	1228618.88797966	1028189.42121704	28923.3126864258	48511.7344328003	34539.7453703418	21918.6986986817	25036.8977739258	41769.8545656543
112	73.9397051698508	73.938969485414	73.9454941092117	1303.86	1303.57	1304.15	4	4	706008.404837149	654014.223966799	672200.144316405	728899.388218363	659152.220420671	688318.255596454	716077.850670937	739645.348905123	650765.95325984	701621.039391152	706881.357542066	658471.829780272
113	74.060496705298	74.0604794637946	74.0605064862364	173.329	172.906	173.951	11	11	9610772.85850485	9540648.40732759	9621114.36974748	9343308.24861328	9446024.01900673	10143504.9154039	10859988.9087377	9815285.15567578	9820005.84749442	10820904.7070352	9920886.0788471	9415856.53549554
114	74.6694668512012	74.6690562059937	74.6698365217371	1303.7	1303.57	1303.98	4	4	242395.840175781	183236.451556641	307330.202384765	213025.197512989	200569.159136425	336117.022531363	321912.751080468	274243.626856877	291374.313426607	333210.204363334	286634.528683886	192834.607718749
115	75.2042054576357	75.2032011466969	75.217704884579	661.255	659.064	662.365	6	6	488664.23485727	1378932.15651025	320390.512233789	614844.463847655	1033021.19775631	403095.16559713	127455.075793555	167306.623128906	101828.419539693	96603.9770565235	122183.41350375	152071.601372578
116	75.2211016389739	75.2166766784156	75.2317670508577	118.599	117.938	119.116	12	12	1345238.93135883	2554015.87749362	718069.432487361	1250158.8399823	1347448.53090494	868650.802528846	1259979.74251436	1311119.00377729	1205583.03471058	1375857.99830579	1191328.38973527	2092528.30573711
117	75.3683530845739	75.3681145096551	75.3696446551019	1303.725	1303.16	1304.15	12	12	1303887.92051636	1264263.68310978	1231131.04721295	1344960.67080458	1280180.7660612	1189599.02761841	1262946.72736546	1359224.08259935	1158252.34871056	1232993.10222845	1292501.29890212	1242526.75161377
118	76.0753111960607	76.0744884640316	76.0758447718263	172.5025	171.949	173.014	12	12	2457225.98164317	3132132.93738346	2259313.85567984	2688020.98948416	2731667.7104777	2072842.97092806	2412205.10639486	2510267.89552402	2366046.79287229	2366665.68405481	2500963.01112089	3093435.22131461
119	76.2816442382769	76.2794241208603	76.2817817861911	661.083	659.982	661.43	3	3	487348.38190326	925429.82686084	310341.602655884	542904.090548133	676309.526842473	291541.214924804	38489.4357496094	61994.5152225782	41724.3254692383	33969.1284078745	32682.5604209181	84032.131262754
120	76.5123930422517	76.5123930422517	76.5123930422517	661.409	661.409	661.409	1	1	2753544.11359206	5597348.73258893	2284669.34679283	3375716.09932663	4176366.43216325	1775500.04610454	61879.4011402345	132197.680143848	62577.8385566407	51399.155126504	73606.2978649902	149768.584940879
121	76.624384694439	76.6240069783388	76.6247624105392	1303.88	1303.61	1304.15	2	2	203427.195239259	285066.978990384	139728.393229492	217502.386510255	218594.995204326	111380.641410156	105156.92945625	188860.140056642	124977.033365821	122126.479854883	161514.844443164	257828.758399999
122	76.9246565500967	76.9199604791031	76.9291364460965	1303.64	1303.16	1303.98	9	9	362957.581713083	334564.36357403	293444.687871094	355908.45231798	325688.113773193	285809.81011809	301030.25665871	325761.47023528	276622.107586263	289196.309180774	321902.420450575	339313.351246021
123	76.933001203251	76.93263420413	76.9331870829489	661.083	660.524	661.46	5	5	3757963.31846921	5273425.00459897	3549137.67770625	4060936.05918001	4444710.3402983	3048129.01070081	96835.3136975101	139594.256337285	101217.526869629	106781.270446963	120047.30049545	161155.573111003
124	77.3480800188054	77.3480800188054	77.3480800188054	1303.22	1303.22	1303.22	1	1	162188.446266547	213630.387337601	155365.903933804	161389.53104881	169270.551000976	140020.353024088	152732.862708334	175787.568765372	147786.435177228	150357.075675999	160788.355106066	198542.80279541
125	77.4086915870553	77.4086915870553	77.4086915870553	1303.61	1303.61	1303.61	1	1	86372.3298802771	201353.280978823	53249.7926772837	95135.1345618622	110355.897856445	67570.0735431372	87521.7905419923	29345.7976462966	59106.4388202374	67881.5612272138	70287.3481817157	157927.355884728
126	77.4787451310972	77.4659649185087	77.4865817137802	118.7335	117.938	119.331	10	10	165702.496141094	201470.160088106	115283.007833203	145650.952320613	149729.272438428	145932.610720403	208172.116761193	205868.745398496	196259.496629113	235445.849125488	198695.81470782	218647.903503672
127	77.489135931619	77.489135931619	77.489135931619	119.116	119.116	119.116	1	1	165709.497260586	206885.955639922	115682.978445996	148247.477889189	149729.272438428	145717.970704287	204850.665499219	207092.562531363	191529.326841484	227683.74409665	195300.965844258	209640.023488984
128	77.890662457389	77.8905273509573	77.8907975638208	1303.835	1303.59	1304.08	2	2	122264.858155423	113581.851203425	130785.524230018	105130.430817121	119901.62265625	151164.447371263	144205.402355685	132676.813089224	132405.749002404	141605.690779623	120872.32129357	135778.659481201
129	77.9218676862679	77.9200569375585	77.9246152992949	661.2655	660.89	661.46	4	4	524433.388916804	668005.610177265	605434.8750975	542629.02105342	610605.700188341	586630.79327596	181138.343094532	128482.805757695	153861.50104541	190483.40851957	151619.602899375	128318.589004238
130	77.9497194004977	77.944711238388	77.9547275626073	661.246	661.083	661.409	2	2	521061.16826244	668005.610177265	602072.270777792	538754.934672501	614992.468870268	555521.7017899	181138.343094532	128482.805757695	153861.50104541	185674.991950317	144324.943368835	128318.589004238
131	77.9990936035799	77.9988969639388	77.9991571126674	2455.71	2452.88	2456.79	12	12	2112345.88762958	1449657.32297092	1895590.02635787	2036394.80815655	2398785.94349677	3538135.02045371	1928803.99239865	1432823.38790526	2813607.29756137	2863975.69697147	2216678.72157635	1550915.3771528
132	78.3220826236706	78.3220826236706	78.3220826236706	118.355	118.355	118.355	1	1	102779.964477295	223952.987265371	67639.339076278	97241.0039968872	108349.911396102	69093.9002889302	114891.243214315	124808.977997518	103891.798833337	131285.845025635	105844.577467478	168370.108057251
133	78.3546852824721	78.3546852824721	78.3546852824721	1302.89	1302.89	1302.89	1	1	203244.215488378	194082.653883202	231883.767460644	191694.442347657	202700.578241454	244953.507054882	258224.550309375	235888.922332576	248588.205217848	255427.964567871	233140.707134377	172784.574174999
134	78.3498359632157	78.3498359632157	78.3498359632157	118.838	118.838	118.838	1	1	108728.209650314	221701.779790192	61956.202357666	90825.5393029175	109432.700793711	67155.9512058424	127617.330633163	123361.493131877	102263.386693085	138173.237458557	107620.484258728	174441.953712715
135	78.6467322726267	78.6387465059825	78.6505469532038	1304.08	1303.59	1304.49	9	9	265008.784518772	217679.169322266	274560.394791667	269805.075407338	249003.75826923	248016.912116418	261823.185822122	283322.063260592	222795.094114708	271035.335044577	269920.640030382	239257.650371093
136	78.6808444596463	78.6808444596463	78.6808444596463	118.728	118.728	118.728	1	1	133127.191572695	163673.677262481	86774.7822886231	103423.834558209	113307.500439873	108352.109779062	145822.741598418	127504.031511992	128094.469102344	159130.037577392	132066.557509922	133033.70341752
137	78.7030657628163	78.6931122997957	78.7130159475436	118.619	118.102	119.116	4	4	132978.147889883	190574.330074297	90266.2393750488	122716.395458984	127115.62540707	115621.512928086	155387.757789213	146925.944096154	135694.949081778	155966.566560547	134559.45918781	154717.900647715
138	78.945719372406	78.9361471645988	78.9552915802133	1303.625	1303.61	1303.64	2	2	266565.592958986	538925.517430512	242581.130881835	307092.400942384	315660.093074413	236812.022186279	278676.171256949	254104.043299748	227791.163286133	255875.542974385	257190.10458759	327510.348349067
139	78.9864670299914	78.9864670299914	78.9864670299914	660.524	660.524	660.524	1	1	468923.988838341	739881.9737343	411279.358691711	547040.39900571	582300.670882872	361751.344113159	213928.354079687	245822.285858321	190367.643656504	203900.007016084	205729.509458672	235828.044081719
140	79.4011638931519	79.3984139182981	79.4059260410715	661.409	661.083	661.46	3	3	353696.422432617	1006776.60118997	194014.000045899	426158.980501099	642145.037049204	246609.386843495	42259.6366558594	87497.3112101563	38702.1869594727	49754.9716742579	45566.2249064636	95627.6777836915
141	79.4268997887894	79.4245401679168	79.429259409662	660.5415	659.982	661.101	2	2	347804.390683594	1000084.31715869	202791.85140375	425686.156570933	636382.752547176	300559.67460513	44767.7542077636	89213.9041119106	34423.6759542893	47340.9097715039	47949.9426154689	102262.091972412
142	79.8097107390847	79.8097107390847	79.8097107390847	661.43	661.43	661.43	1	1	207473.687842123	265121.601329572	155930.28231375	232498.280875443	235263.633737831	120472.628478125	31172.9617001953	33904.358314641	36034.8514649188	21779.8609333684	25221.2856016283	26593.7244646654
143	80.1526319006345	80.1504593371812	80.1553107287858	1303.965	1303.57	1304.5	12	12	845117.587143929	1194902.28570293	579777.140500112	956706.599438476	904045.547692305	477186.607122568	561707.613578742	780860.324967604	495879.358052663	515935.839347554	680133.541178259	1016959.48880642
144	80.7721383488088	80.7642375430296	80.7733872962599	1303.81	1303.59	1304.88	3	3	168676.803242798	152582.871972657	126095.906851399	172821.349968771	164087.504164834	137558.696603393	134744.46631429	161159.455944355	123334.429950359	128772.941718555	156661.566724989	161295.307206249
145	80.8260341406074	80.8187656275831	80.8271586435054	660.5435	659.982	661.101	6	6	1130958.09852043	1845333.06055484	784784.891800328	1261878.48790357	1509502.64423347	745090.888593411	17662.0669076758	94177.4463278436	50643.2259893066	37486.4791021875	50083.7560212306	79764.0485651953
146	80.8749003089394	80.8711251835708	80.8786754343081	118.321	117.914	118.728	2	2	113350.916074473	174963.9808125	69972.6004288737	103183.535970654	108167.533507598	95307.9363335937	122247.101994766	98031.0101038574	104959.61304227	126969.141518188	85011.5822767969	152007.065706749
147	81.773287624107	81.772479257578	81.7887927446349	1304.045	1303.61	1304.49	8	8	416455.797008373	599577.592200644	287691.015755209	469339.460055881	447966.499471571	248933.591308594	278086.712776818	380159.411604661	261938.132273888	279664.868092699	335137.927835287	508051.909320204
148	81.7961807657382	81.7928635742904	81.807329121988	1303.375	1303.06	1303.81	4	4	413110.354664118	601824.920472504	289834.845374999	468867.80519926	447083.419902244	259063.871947155	281241.356546587	382625.349191519	261938.132273888	279664.868092699	332411.72307871	505777.611179198
149	82.0223626224375	82.0219750938376	82.0224497763146	2447.53	2447.02	2448.43	7	7	2871709.05614673	2455479.09920723	2917285.65052372	3067141.74622394	6776978.35221284	3188191.47466003	8018900.28478648	3428171.64176812	3266582.78528838	3120852.74464842	5260258.45721464	2643778.85853687
150	82.36147325914	82.3543328086789	82.3665142770699	660.7265	660.193	661.43	4	4	586537.762443209	720986.676635263	612904.43275293	619787.228060001	675472.6619721	511041.307118775	20099.7918689648	28981.053844336	15579.0449834961	18817.2874515528	10581.8514185157	10041.4102900391
151	82.3890493171336	82.3890412100718	82.3890574241953	661.246	661.083	661.409	2	2	586354.71280951	721213.452565946	611986.518749981	619787.228060001	679056.752431866	511414.07436828	20089.4586711914	28981.053844336	15581.0468310547	15890.2041434733	10579.1871356201	10040.9789394531
152	82.6401336176933	82.6363155313699	82.6414927663045	1303.81	1303.49	1304.15	12	12	848835.075666315	768578.335666501	827348.462951096	851949.322014431	809449.761448568	827844.871887207	871605.378716004	882125.943141057	776634.553703425	852731.105917693	838570.95187575	763068.825919188
153	83.3662088650483	83.3571948146661	83.3699807630191	660.9955	660.524	661.46	4	4	340370.831512883	790544.767671734	270291.233777343	415637.263001954	527200.651162185	216376.858567871	21728.9283991211	50544.8026181076	24074.9687021485	22601.5203565205	31377.4055466685	60062.0861743352
154	83.412370575538	83.4007627442861	83.4239784067899	661.246	661.083	661.409	2	2	551486.510211365	976239.983693388	471424.419650391	623381.337215001	722166.191144081	428796.801271568	308708.948865821	310554.897857657	316813.494571289	321316.047251221	270742.179612732	276759.99559711
155	83.7448809437569	83.7426810443919	83.7494477224377	119.116	119.027	119.759	3	3	100454.757457178	127772.145941621	115234.258570532	84601.4695077832	92390.9356241114	103670.833601973	150028.274640234	152279.446592135	148239.710257031	152743.049197632	149253.840133451	157625.500955566
156	84.1677244940972	84.1651583790878	84.1702906091066	118.7335	118.728	118.739	2	2	97309.4904999609	97016.5524939649	74571.8554899088	76518.613196045	79279.1713509115	94692.9957009765	195570.237795973	176454.050452041	188524.976710052	228638.581096851	167159.862163086	153688.795611797
157	84.2040828444944	84.2040828444944	84.2040828444944	119.421	119.421	119.421	1	1	95074.458831582	97046.4520891677	74599.1155003516	76505.6686220214	81849.3444535938	94681.067627954	195494.288189062	174412.930808789	190421.28691102	228600.097851558	165115.523280703	153662.678049453
158	84.2699970373499	84.2695314894874	84.2713427261361	1303.81	1303.16	1304.41	12	12	1466550.14969755	2068942.62174072	1056197.48258395	1660058.5449566	1610708.18811523	891445.313480716	1033248.47073749	1372991.05757728	926825.536763821	946766.670060216	1194914.72533353	1719484.54551757
159	84.3388457333229	84.3380132326997	84.3396782339462	660.5415	659.982	661.101	2	2	246123.648490234	339756.691250216	226282.027537184	267688.317008282	283217.702366737	233655.22565	24758.4728889649	31186.8677051062	36648.612378418	13994.5498654316	12261.6621445594	13325.855482281
160	84.4218866446167	84.4109812569646	84.4247162594216	660.8035	660.505	661.46	4	4	244438.18894704	342283.612681472	188767.082205048	274780.29422923	283366.73128955	171385.201573242	21355.5522616992	29683.0855498799	27548.6287191211	16543.528619707	20877.8066479688	14513.2948233398
161	84.6285709033302	84.6285709033302	84.6285709033302	147.505	147.505	147.505	1	1	28598.7887885946	201386.219688345	16726.5610103711	10975.285062041	37178.3032031641	14383.3923212891	13447.9015691528	19637.9028479004	17066.6314871094	20670.215606842	25618.4891144104	71396.263649795
162	85.1691575313905	85.1615914175814	85.1762820417602	118.6135	117.997	119.116	8	8	168973.871384062	230531.050430117	115916.71357137	145960.874021301	156121.13375826	132273.766439041	193855.578966152	184826.573819486	196098.762267198	213330.024588379	174762.956731567	222030.499614609
163	85.2397982249825	85.2365426988041	85.2418300494683	660.89	660.505	661.101	5	5	340601.294727764	496034.964435096	279396.657855	386123.42662085	410099.670490049	213218.856875733	6518.57832763671	22975.5029550578	10480.3660874431	15501.7479774609	13997.6452663477	21430.8763253223
164	85.3901613658858	85.3901613658858	85.3901613658858	660.524	660.524	660.524	1	1	508536.952590144	479923.691986385	609880.736308593	506256.896275241	483226.885051094	590802.78444049	3577.20458240234	10159.1010915821	15355.9274628125	21483.5256513281	12587.2642482422	25132.2966594922
165	85.4964593761086	85.4944835061666	85.4975155951813	1303.625	1303.16	1304.41	12	12	782161.487373515	587760.800121317	898529.698372397	744948.569805772	696940.641539713	989491.366957444	973633.660523007	862208.020195594	879024.73823821	941620.874813725	876898.657302433	628297.664091795
166	86.018608892576	86.0166806355512	86.0196771249903	660.5435	660.193	661.083	6	6	1203934.08212921	1250348.40436317	1193862.9753606	1155460.60477035	1222169.10993822	1078042.321125	229616.19041539	299819.035870196	273606.508502168	258526.344389414	223495.479282891	275981.576524531
167	86.2874067963487	86.2874067963487	86.2874067963487	1303.81	1303.81	1303.81	1	1	467292.278836429	468060.541558596	506074.420423827	492209.136239358	449140.103370701	574484.294408202	549266.075435156	509687.206350473	512871.617777509	591382.907782031	502565.591565135	455405.415321873
168	86.3107959147895	86.3079387325252	86.3136530970537	1303.945	1303.81	1304.08	2	2	471942.813738284	468060.541558596	508402.202828124	495373.198941799	451432.748753904	577370.405792968	551887.805991212	506372.930740238	518749.558370267	593861.454993945	504933.569249901	459971.043143748
169	86.6066218594595	86.6058699685651	86.6082265622961	1303.57	1303.22	1303.98	7	7	747241.301966927	556650.254156962	893966.474023439	712854.462096354	676362.793313802	957413.013941328	956140.745411718	846427.385523869	860640.016388971	950365.952698695	867284.057501877	606146.366342772
170	86.7397670443517	86.7397670443517	86.7397670443517	661.101	661.101	661.101	1	1	263003.54916395	483579.949036631	251351.867127629	274913.672382399	368783.347134739	214563.740385803	23330.4110249212	17631.4504089825	24697.7905945764	23734.6609633038	16920.7272160457	28972.9095851863
171	86.8393980848535	86.8256127816991	86.8408019111897	118.599	117.938	119.116	12	12	1134424.78783426	1763954.04882264	698897.193737718	1020182.1296212	1053131.97944858	870329.577404726	1810192.5774384	1799502.47789024	1724951.41818587	2090025.76406067	1598943.20835477	2305433.8790247
172	86.9273355693897	86.9270514721598	86.9276196666196	1303.625	1303.61	1303.64	2	2	706361.750251957	678594.228739669	663339.791880858	714763.357681058	669245.477453024	655388.675527342	694427.917521093	735121.747898436	630755.116625389	662164.111260518	698787.688481638	648894.55675537
173	87.2766394069025	87.2751794044948	87.2775698774423	1303.88	1303.22	1304.41	10	10	753424.689867693	545429.480501955	931013.548372398	745339.846730686	667758.590282118	1032525.18091525	1004883.2682393	862304.839850793	928188.97996319	1023078.538765	887398.88592548	587809.939814452
174	87.265700063707	87.2617729328281	87.2684653456393	660.5145	660.175	660.89	4	4	397561.906645132	540641.530479605	361945.343998718	451043.024360822	477348.316062425	320583.841180176	29438.5561073828	43624.4800695118	9163.7403636328	26974.9059831153	29468.9622913477	15898.2559676074
175	87.5099042348874	87.5080920835878	87.512367812293	118.838	118.739	119.116	3	3	142106.671059922	254526.278949341	88049.4035131836	135213.356821594	163864.724100708	93544.182656133	168937.639446364	189030.726483271	149643.603473968	166962.122296143	170709.768570664	313818.183139629
176	87.6877594850141	87.6783065661938	87.6923747422019	118.3005	117.428	119.331	6	6	137413.147851797	251740.125732422	77985.9120981852	132089.479971364	139720.358134503	74241.6855750325	138004.105176783	166979.879984956	136744.671079026	148665.687020508	155575.30504584	292931.473807266
177	87.8631710395833	87.8627293790338	87.8636127001329	1303.625	1303.61	1303.64	2	2	659289.47805518	434436.391859974	794457.898787108	607833.236643753	559178.921435154	895697.064575195	884626.315612982	744134.181797908	802172.983212514	892107.963762021	766769.281871619	499968.36648112
178	87.9473473844508	87.9444799889631	87.9482342255966	660.89	660.563	661.101	3	3	462955.844559195	319017.466202724	548803.43532	416912.470520001	396796.157314904	521512.390546021	8646.34045849608	8859.82596853516	13276.6576777344	9175.89227994141	11054.9022385547	12186.4187018667
179	88.0761713256771	88.0761429876692	88.0761863106314	172.441	171.949	173.014	12	12	13123363.6044028	13541861.6197054	13575745.1270486	12757470.9293982	13025116.5239323	13160200.5136389	14175156.7028767	13466087.4475608	14372555.553673	14218277.0085352	13762962.3815816	13565177.5463808
180	88.2750038158269	88.2750038158269	88.2750038158269	661.43	661.43	661.43	1	1	213893.514045072	472866.165091149	190409.769271586	262368.98862192	318277.393749493	166377.749557129	13321.2165213867	33361.3654791407	19410.8226201172	19258.1364905078	16528.0686553125	44003.671187168
181	88.4231639816189	88.4220811379295	88.4244170680242	1303.95	1303.59	1304.14	7	7	764559.57072559	937706.850386722	899814.734309897	783374.625887699	723452.361109567	1027008.58713473	994307.26478733	835523.20233389	903216.26241624	1024082.97530612	868076.364406174	796203.356443747
182	88.5094491730574	88.509440213607	88.5094659680308	2454.29	2452.88	2455.82	12	12	8957460.84910075	7973768.09583521	6597309.34617148	7662415.57380335	8182146.11719513	9692524.90389061	9105399.02870295	6937647.696026	8165976.60132928	10390584.3128103	6497971.81606235	8990456.35540346
183	88.7057646315685	88.7048371178774	88.706516651316	1303.61	1303.49	1304.15	5	5	782609.522216797	1157601.22198974	540594.249004469	907307.613808051	894239.263774956	447900.381418081	519328.596813402	719180.9541133	481967.224466646	495078.121959511	641093.316151967	981244.252199705
184	88.7219770194996	88.7219770194996	88.7219770194996	118.728	118.728	118.728	1	1	139195.706065273	192837.664764805	98558.2597605469	132893.49087085	124752.553600068	104765.395990937	152611.827334824	146864.038627061	148180.799240625	177787.442939575	139653.707597285	163427.775513047
185	88.9659935541218	88.9659935541218	88.9659935541218	660.505	660.505	660.505	1	1	463609.807112462	547907.875285739	535706.793720245	519055.837272665	473702.321927501	523828.250683715	91359.6025755273	74863.3782154689	75307.6281158984	83760.2154910255	97745.2692935693	365860.03641416
186	89.0003653235913	88.9954972474311	89.0097623846688	660.524	660.175	660.89	5	5	469815.215021034	547907.875285739	537580.444730347	526557.308425613	473963.688831731	533124.48805	91359.6025755273	74863.3782154689	75307.6281158984	83760.2154910255	103178.569456934	365860.03641416
187	89.5071412647457	89.5071190090135	89.5071673461605	2453.86	2452.6	2454.87	12	12	92209516.4526976	105901291.836493	173190484.044531	162207211.267977	161891091.285231	183759830.70635	181329404.468433	154771258.292167	173766958.178625	178494823.572902	91057400.1518217	168298071.335344
188	89.9012157367937	89.8917682861442	89.9061559535209	660.524	660.193	661.083	5	5	286194.855190204	253920.406913916	310351.82605875	295370.550899696	279461.130233838	276704.637256581	13614.6322806702	26854.1055296224	16213.1732502747	10318.5731176172	12976.8167191407	14819.30259434
189	89.9085510028921	89.9085510028921	89.9085510028921	660.89	660.89	660.89	1	1	278724.810924843	249084.34598568	292311.216855	291912.435132501	278142.586485802	277093.3463375	10392.4000181885	20442.6234811328	9175.54120703126	6683.97896799881	9521.83793015627	14821.0370513353
190	90.0299712181882	90.029650224717	90.030115397052	1303.6	1302.89	1304.41	12	12	2420734.80564453	2021448.57987567	2698143.61409506	2358450.89622884	2268202.00339111	2898237.9837623	2982232.65374458	2653107.03318669	2623321.44213036	2780931.91356381	2656570.2394873	1976456.68808349
191	90.7080987574859	90.7080987574859	90.7080987574859	661.083	661.083	661.083	1	1	733082.869696451	450951.850080718	1014028.6232755	650513.712218832	519674.734051495	1058790.81031547	6968.26696441918	17822.0203756714	27477.7351172384	11961.1514915771	16543.4242938742	36411.7264167055
192	90.7271686728632	90.7198074537185	90.7376761178269	660.5435	660.193	660.89	4	4	733427.830772236	451112.930563871	1011389.10830945	650683.762444224	519674.734051495	1064643.52152812	6970.42223238281	17826.3056630297	27480.3344121582	11962.0914641895	19619.684081543	36414.582905166
193	90.8862024087265	90.8862024087265	90.8862024087265	661.409	661.409	661.409	1	1	257227.57555619	475100.65443477	299862.3749625	297556.202807501	344744.303102614	239273.84149646	17878.847126831	37086.3259736705	12358.3970894493	30065.8602036227	18088.3739248243	38070.0190045354
194	90.9105638765835	90.9105638765835	90.9105638765835	1304.41	1304.41	1304.41	1	1	320119.33711961	178054.657111065	408013.337842172	287257.883734266	254139.699651442	487438.285400391	464969.132930439	366411.230285645	414236.34784405	482415.560355319	387766.741941481	219790.891933593
195	90.9771154229124	90.9770615424915	90.977251473344	2440.045	2439.63	2440.93	12	12	31357932.3520762	29426209.2931971	30236406.9428006	31504919.4331021	30586447.945335	29984807.3189602	30810286.6769233	31490286.697374	32276662.1461162	29092904.8367252	31335730.3048824	31505305.5049639
196	91.2318732809324	91.2303644291739	91.2355470007807	1303.61	1303.16	1303.98	11	11	890036.963989444	657776.606777905	1062964.43613281	819535.096267387	789862.69062744	1172104.98389376	1157788.60635128	991220.657966027	1038127.90891601	1174653.4566804	1029475.38473633	712322.743435057
197	91.254583135332	91.254583135332	91.254583135332	118.728	118.728	118.728	1	1	122838.271202422	144358.419420566	81615.9747339844	111365.1006995	110461.918270498	105745.479279375	200822.518920112	184211.394908291	188962.362633437	219570.394706543	163038.875536797	200876.337688477
198	91.27630925177	91.2749885439698	91.2781783131644	118.499	118.102	118.838	5	5	118070.376871367	146503.935611178	87782.3177690918	104647.975883887	107995.340166955	105208.666174219	194519.590791391	188563.467752517	192285.242812021	199150.702088721	160214.127320463	207845.68543149
199	91.4550519402889	91.4485710966707	91.4608681001874	660.184	659.982	660.524	4	4	293726.489933293	317240.874119873	333500.028222534	297297.137743089	330709.08746105	298999.970866624	37519.7573306445	64089.6397355208	45751.8242910644	46555.2772146467	55222.5158897517	59451.2621552051
200	91.4708196810211	91.4708196810211	91.4708196810211	660.563	660.563	660.563	1	1	294141.466920974	243489.599215049	315930.789748535	289660.545910564	299928.433756358	274058.633886352	37500.4431933398	27688.0715339063	30736.9552306054	39868.6288842188	51378.4204519923	34420.7033644043
201	91.9550800327181	91.9543826396063	91.9555380141142	1303.725	1303.16	1304.41	12	12	1458051.00808284	1140629.16004075	1659786.06171875	1384396.00530002	1274547.61740356	1881171.0495535	1889599.32680231	1596896.95291607	1648596.88952111	1782327.88448621	1629285.89926908	1139252.89483886
202	92.528811716144	92.5261356709426	92.5302487257371	660.5145	659.982	661.083	6	6	326859.46783774	386812.872548678	273816.927161133	346462.788672814	335612.175939078	218667.921783437	47303.157035664	56390.9287014845	50654.303046416	61659.4891961426	28714.3229574024	37511.6735256934
203	92.9174135305835	92.9166785596751	92.9179420074054	1303.965	1303.57	1304.41	10	10	761488.288323296	548657.192865237	923870.013281252	731402.514736328	664153.34563585	1026735.54624352	1005838.84978046	856625.545912523	921632.363584734	1020979.18281249	895939.500863881	601701.157202147
204	93.2754423169968	93.2751949091007	93.275689724893	1303.625	1303.61	1303.64	2	2	542010.403995609	789997.431446249	591378.941921874	615508.232432523	581166.851586325	705965.28470703	663005.787764062	556846.272909179	590646.750521092	690917.600221606	583623.673693748	661541.556448973
205	93.5372187781298	93.5372187781298	93.5372187781298	661.101	661.101	661.101	1	1	155604.026233222	259825.639130879	162112.6015425	187325.9531325	220067.592199895	156382.268865542	40292.7681980469	52796.2492676172	34500.1236958008	40385.7675623145	37192.2845464454	42502.7423463672
206	93.568947804252	93.5625513035147	93.5753443049893	661.2565	661.083	661.43	2	2	155604.026233222	259825.639130879	162347.697873413	187350.385769165	220067.592199895	156382.268865542	40292.7681980469	52796.2492676172	34500.1236958008	40378.9878447876	37182.9203280639	42502.7423463672
207	93.6138169362097	93.6138169362097	93.6138169362097	660.505	660.505	660.505	1	1	129457.143180879	274087.737160513	118037.572282104	170942.0295	203579.008435713	95209.1637244261	22984.9519691601	12243.2766533789	17901.3478176953	21560.205124541	9740.81100997928	28484.1134717969
208	93.8439075679516	93.8419536379069	93.8487490545527	1304.03	1303.49	1304.5	10	10	399294.303175184	243479.937111329	502050.622040264	360502.443668077	330177.148834134	584454.099271334	576913.902090207	471714.328154113	513643.281673302	605292.56825629	479145.468783052	294008.921218749
209	94.0451452198477	94.0445487035705	94.0453683152399	2445.92	2445.16	2447.19	12	12	1345320.21645416	741550.54057536	1005443.88088814	925713.391030457	847433.892444386	1098462.16685302	1164700.37855384	989719.483778316	1039731.68287599	933947.448100579	1024305.00347842	874608.173399863
210	94.2709135430903	94.2709135430903	94.2709135430903	1304.54	1304.54	1304.54	1	1	333172.854971926	186094.524206543	422785.681613394	307305.700405179	253870.502307692	493298.950420673	481001.324679237	380240.533064622	440330.441805513	510032.070944098	401138.790752704	232018.92145996
211	94.4473803399906	94.4461701448371	94.44885251909	660.5145	660.175	660.89	6	6	1633623.47523498	1653163.74409467	1630902.97042529	1622375.72287635	1657991.65064739	1468855.7412375	40479.5717117773	35558.5454216017	40988.1600945703	37537.321087793	64974.524037715	57279.4508055469
212	94.9353077067202	94.9344755816289	94.9355549824922	1303.6	1302.89	1304.41	12	12	2868748.23852661	2368329.77538649	3117846.60878907	2699716.24990506	2632186.4459204	3467163.09972206	3563112.92436599	3109800.20624718	3023300.62786433	3230838.5511479	3118675.76802734	2296055.33860473
213	95.3630444932642	95.3630444932642	95.3630444932642	660.89	660.89	660.89	1	1	431582.068041804	519777.044619991	444151.30656986	464342.590400982	466831.591773149	456351.847830567	27320.1053632361	48708.6035682466	14676.9531257513	12377.7868759223	22713.1684676514	34814.3398373119
214	95.3904659261536	95.369721143939	95.3945315221325	661.409	661.083	661.46	5	5	435185.794266639	518615.454195876	444151.30656986	464342.590400982	473809.869254432	407552.54452185	30744.397257129	49015.4187941211	12627.1600976563	12140.8160255274	20036.9415740625	30418.4144291602
215	96.2161266210484	96.2128102435451	96.2375687191331	1303.59	1303.16	1303.98	9	9	527785.47803016	494760.531720989	740674.243476561	509442.417139615	579932.42536406	804995.595388559	799426.151718749	704657.945826177	711492.475083383	795665.134183445	714894.530883413	515841.722655026
216	96.2404296513524	96.2381456450257	96.242169651016	1303.61	1303.22	1303.64	3	3	527655.106977542	387015.072647234	642706.669833983	506048.759406741	473263.253941649	725812.304345702	723730.044074999	611629.476603514	633141.075552733	720474.424607498	633898.683850096	429139.809100341
217	96.3318712782181	96.3307265996807	96.3325570674045	660.349	659.982	660.563	6	6	1591871.69666376	1149104.04155123	2148063.17153674	1552015.04207987	1322964.60140054	2093200.71199598	10486.9196067969	31084.2121835157	19374.3228155859	8517.75347800782	19202.0423966602	19719.6036172266
218	96.8517233798963	96.8464727001656	96.8659991118951	118.4525	117.938	119.116	10	10	548020.012601562	753200.90837132	366388.039590736	515919.69224091	533306.625429537	389149.087407377	663184.967866586	708673.150789619	653338.052409799	701465.140900098	673937.91156757	997647.954412266
219	96.8998212461782	96.894983254309	96.9046592380473	118.783	118.728	118.838	2	2	718257.921633056	941557.833448182	590945.452064596	716758.540448079	724879.631019084	550684.064177856	838385.667054432	897750.778585611	861548.149022278	895350.883986777	856001.860067586	1233188.15596566
220	97.019123810029	97.0180979217684	97.0196079346679	1303.88	1303.57	1304.14	8	8	758611.779954833	551537.029722658	923834.174254432	747134.246996488	666094.291985739	1044965.51015766	1004977.93970089	872331.650362455	907153.475671573	1000035.379999	886092.260972054	586229.391256248
221	97.2481290013146	97.2439951485639	97.2522628540653	660.9955	660.89	661.101	2	2	133208.082871528	84290.0139613174	160997.365863281	129639.689428828	107169.722566054	169143.450911051	13346.6811051161	17202.2109884983	15183.5483587963	2853.19652181303	0	16234.8473528736
222	97.5148492657912	97.5146502512778	97.5149355759058	2454.355	2453.08	2457.1	6	6	682030.616352905	652819.376957193	668325.933275082	800348.252589141	603278.69106445	669399.129556319	607240.406115921	538640.704806525	594670.343307115	651640.750754328	600630.65946709	815130.185468279
223	97.7095700831706	97.7089416183672	97.7106746140126	1303.64	1303.57	1304.41	5	5	650900.653363263	448007.512080077	800908.759266075	622794.283708767	558715.562019229	894316.264392559	882962.063930289	759752.097412109	795630.805199068	907421.019860835	776762.859057992	500171.786774088
224	98.0634670677839	98.0633107396451	98.0649614923545	1303.95	1303.16	1304.5	7	7	743260.143098637	556903.350808596	910588.415631385	711066.783739457	651322.355988864	987689.806185209	977070.998547552	824805.568763146	893001.15428906	1003741.58175907	868743.787398587	602673.229818747
225	98.3544714354839	98.3438285295009	98.3651143414669	660.8035	660.524	661.083	2	2	157992.668554902	237881.505847305	154676.785584791	179560.123015	164432.754736929	137929.805107368	3468.90505023194	11762.5628396094	19747.0432954306	4299.52680851237	18042.7040682983	29263.9166605835
226	98.3863347197379	98.3863347197379	98.3863347197379	660.505	660.505	660.505	1	1	157992.668554902	237956.328034217	154385.293276937	179566.867310486	164403.24536918	137929.805107368	3468.25465957032	11762.5628396094	19751.4489541016	4299.32713414063	18042.7040682983	29265.0690926367
227	98.5124187081743	98.5124091395263	98.5124347587346	2454.035	2453.53	2454.99	12	12	39795425.2806579	45883222.1581592	43841139.9367295	39510814.8022265	40513966.8791224	43261885.1167105	40198729.5608221	35568886.2132885	38430803.6170565	39224929.4474996	43723079.5209699	45773733.3045548
228	98.6565868351209	98.6525711519553	98.6606025182865	660.378	660.193	660.563	2	2	184835.238366797	144157.337794748	194550.24038625	171718.414105469	148089.565059395	196656.952832824	11116.7772626367	10241.6260894775	16761.6429441529	15786.775090983	14220.0303066	24331.1003156836
229	98.6692547542797	98.6692547542797	98.6692547542797	660.89	660.89	660.89	1	1	163111.379625956	175371.370226084	189770.213745	163848.2579825	150960.131285156	202702.563284375	7204.21309240721	6163.12738210938	12200.7279863281	9980.73323073168	9432.48716771487	28323.2348034668
230	99.1933045629849	99.1860044141981	99.2058959247696	1304.065	1303.49	1304.88	6	6	134885.243012696	131373.284554688	121641.304776893	147573.848111979	133701.028521634	109201.536557711	124914.032764799	151312.575598505	129332.196157978	130579.745333659	130987.882157661	136742.23838623
231	99.2240669337457	99.2149877983843	99.233146069107	1303.945	1303.81	1304.08	2	2	134740.980720704	131373.284554688	121500.910855469	144753.028234571	133617.465378808	109120.47974707	124914.032764799	148772.545576173	129332.196157978	127695.755218164	130813.439318164	136654.489356249
232	99.5125143922927	99.5118153769292	99.5130716784762	2448.235	2447.24	2448.72	12	12	855306.573549897	1240115.8138335	674134.900819501	843487.141812046	982914.772774134	603366.986517332	731424.226913452	839634.164352564	732913.664588796	712382.53161817	669950.950794815	1030501.16242045
233	99.5448704647486	99.5448704647486	99.5448704647486	147.505	147.505	147.505	1	1	30104.6919315796	302981.816890756	22272.3843681836	25795.9343615918	63610.5702568359	22842.430241211	23760.644171875	28502.0510961914	30737.8604882813	19162.4693703969	18832.6963182678	87039.9487861622
234	99.6065195635554	99.6062179314697	99.6068211956412	661.246	661.083	661.409	2	2	206238.615404823	668229.531610849	165963.869949972	262728.006782001	376396.619784868	191054.214580139	67804.8996692384	104688.717339346	73628.1444228516	77521.5365994337	72151.2151678124	105223.941444707
235	99.6611659067135	99.6611659067135	99.6611659067135	661.46	661.46	661.46	1	1	257397.193763296	612020.647787226	258083.003386862	311167.349809113	379580.58723088	223684.348274841	17581.5018977539	33014.804217793	23373.0905048828	23249.5608802344	37633.64905125	57881.3482725586
236	99.7417126951517	99.7417126951517	99.7417126951517	661.101	661.101	661.101	1	1	339551.424578125	637825.979846717	302201.081031174	384893.529538246	445538.176319391	232868.638686828	8921.66644859904	13409.4632532959	6353.88558293271	14561.5380093243	15905.6674723276	15728.8647671274
237	99.7668698149397	99.7668698149397	99.7668698149397	660.524	660.524	660.524	1	1	336371.028517428	634439.468211088	300199.788578338	381913.387573863	445385.642351895	231601.2862677	8923.75441998046	13415.1903440039	6354.11587203124	14562.2822003613	12512.6366929102	15730.2682018555
238	100.039667757248	100.039653919208	100.0397028374	1968.66	1967.24	1969.67	10	10	6767415.23124265	7296472.73067307	5408518.11759521	5450515.51900025	5538617.09731853	6305984.22416406	5917588.30015956	4009394.66050976	5943723.96564696	5230563.66876396	4817546.21498905	4375499.07698382
239	100.063472527755	100.063461752741	100.06348330277	1967.67	1967.39	1967.95	2	2	6869758.88064376	6429815.285775	9800211.46071926	6854262.76497656	6732502.10671873	6796837.19565848	6900776.11152655	7375521.0908833	7483295.23424745	5345893.4376439	7615645.38879373	6759538.74955676
240	100.252055778222	100.251260375244	100.252920177809	1303.6	1303.16	1303.98	12	12	1159724.62424889	884836.504670595	1368392.1968099	1134759.20804416	1067048.33382595	1506307.86222252	1520909.5453541	1320142.62561739	1315073.4756297	1467389.93924108	1332541.98664513	931716.723303221
241	100.390363584698	100.389608853179	100.391164744608	661.255	660.89	661.46	6	6	2041120.41376945	2404455.73766557	2238423.55736673	2236282.85641172	2441746.96235472	1910401.87393596	29138.6136341797	88012.9196837501	58028.6770869141	33477.7585744532	64696.0230843749	91203.3688100587
242	100.51065557587	100.510050669243	100.511978384693	2449.42	2448.43	2450.58	7	7	203350.00270345	343834.061265461	249425.997607423	269558.914108885	240351.062964567	187922.961197375	186304.638692978	269859.483313164	180163.091777345	193472.397826064	183789.640325317	288054.780878094
243	101.406645243686	101.399830648608	101.408683757161	661.083	660.505	661.46	5	5	592916.462623611	848330.674300293	571140.557835322	680660.372625507	727832.642657903	570792.798647217	30158.2237956849	30295.1388608789	18323.8025908203	16703.3571339551	27160.6028179688	23579.9370546672
244	101.600889792803	101.600889792803	101.600889792803	118.355	118.355	118.355	1	1	88399.1257337799	178171.274144199	44309.3894590162	81717.6726196289	108294.701654891	41031.9166513367	59260.6896640625	60408.8150256347	54355.8771778511	56627.2810913086	56303.2562332967	129974.789010976
245	101.746431882789	101.74466833584	101.74760964731	1303.81	1303.49	1304.15	12	12	548097.221110026	531675.974729002	509732.393537973	584589.705437283	530119.466457248	470208.322315897	506354.450242696	566944.602820763	482848.862327974	511266.885069863	535011.450418043	534562.667272948
246	101.813620617153	101.813620617153	101.813620617153	660.193	660.193	660.193	1	1	907158.297373962	1089376.22043637	908864.00301375	955049.961092502	934895.011591046	804806.189100085	13655.0410258789	29189.7003584766	12482.0820327149	19828.6687577344	23201.3163588868	27332.7607213672
247	102.013418963073	102.013410052948	102.013427380636	2502.33	2500.61	2502.84	7	7	10315526.1978273	8781307.80298689	10425662.1293024	9528153.92642965	9838119.91090112	11183270.625	11792822.7077241	10296427.0236918	10815010.4150391	11185816.6591852	10480502.9528571	10672202.7807129
248	102.034871136216	102.034078427854	102.035271940194	2447.365	2446.32	2447.79	12	12	3757392.01473754	4061474.68197109	4800960.99362883	4527987.32193638	4353558.00830455	4201641.60468753	4653808.4393123	4535055.07170603	4070903.48755055	3818894.92970135	4587906.60862854	4037582.39366642
249	102.091665777917	102.091637671987	102.091711199585	723.5635	722.895	724.965	10	10	1625293.26045458	1237123.16804765	1896193.84667282	1595186.64043921	1375713.64905557	2239633.22012316	2204505.20913621	1688356.40290338	2026894.41666333	2129241.74070551	2011435.86051298	1455347.59745564
250	102.458728238971	102.456090800068	102.460278827879	660.349	659.982	660.563	6	6	1983674.18254307	1779648.35857431	2479060.63607092	2007882.52048812	1747418.55762624	2454030.89674774	77891.2412216211	87655.1964199221	88014.556851123	100221.501424365	83532.7679299807	69229.3680865234
251	102.97065811219	102.97065811219	102.97065811219	2688.32	2688.32	2688.32	1	1	0	0	0	0	0	0	0	0	1943670.27156192	0	0	0
252	103.174356403091	103.172322234467	103.190582009485	660.89	660.524	661.101	5	5	325776.998208534	286536.619965557	399906.358747219	322601.650845028	306633.398373272	423346.522827881	27557.1498765234	32586.6750779883	21867.6366513672	19452.9993297363	19305.8050942969	39292.9335015527
253	103.199408346116	103.199408346116	103.199408346116	660.505	660.505	660.505	1	1	322632.327509122	286567.138805533	397780.785547027	318962.989195476	306591.617152491	419069.784593017	27557.1498765234	29527.3216735548	21864.8271049023	19452.9993297363	19309.5627239991	39292.9335015527
254	103.269338156222	103.264569786809	103.273096058593	1303.98	1303.04	1304.73	7	7	151378.740922852	98344.2592792973	185835.432768367	135453.772485938	122859.71326289	219919.457749587	194641.013973887	160685.913885216	189793.889841015	213764.272498914	189053.993102755	105701.318846875
255	103.41774056917	103.41774056917	103.41774056917	118.739	118.739	118.739	1	1	134702.383587109	118195.473698438	108523.513090312	117463.320038818	105528.508770947	129468.836190117	167598.379621751	163357.162278984	162646.64632626	187954.278608154	151866.70533999	128206.418816602
256	103.451426768879	103.442424444856	103.464905144678	118.783	117.428	119.116	8	8	153355.612430156	175588.337327224	96050.5210226074	132631.130961133	118602.380645254	134570.385509202	166331.790370747	175508.542507155	168750.92536992	203366.479839844	165432.900365319	186627.462641927
257	103.955942565179	103.955924157569	103.955987955711	1998.975	1997.74	1999.83	12	12	2866922.92480397	1845835.73529786	3521396.12758138	2618165.08987133	2429310.41167969	3679790.1429297	3063897.62438826	2903234.93654845	3340151.01550118	3189167.59887359	3173662.4485569	2267650.72938113
258	103.9606864943	103.955724728737	103.963910780589	2445.63	2445.16	2446.62	12	12	788466.424930509	794951.11708064	1080529.82296051	778448.903571431	848818.985950523	1217843.7058063	1139436.87476625	936176.283579228	893692.981157408	1105966.98598235	1047628.63890823	829229.516797237
259	104.061215926959	104.059605493647	104.063811201694	1303.88	1303.22	1304.49	12	12	549906.95797974	509028.308335774	531095.709308143	562114.434660361	514890.101862522	522723.893953764	547137.980526969	568961.544243446	518193.80272198	547691.245019532	552229.146999699	532078.462460395
260	104.070901325071	104.070309555696	104.071016173234	173.071	172.279	174.895	12	12	814156.52216569	609945.220489223	1064656.93569074	802489.665898132	784397.848777134	1096834.80616846	1149705.79844087	957581.908340494	1195925.59144945	1218910.87663023	1013375.00184124	816693.368355137
261	104.337059101045	104.328660862876	104.345457339213	661.175	660.89	661.46	2	2	149728.201406191	284783.534888137	174275.109294149	178701.91612	212303.835429083	170648.308372193	15282.1697761719	13946.1960331445	15454.7655161133	25725.4561069806	30878.4730097	23733.6611668946
262	104.355956988526	104.355956988526	104.355956988526	660.524	660.524	660.524	1	1	149774.94391857	281405.415294415	174327.56117157	178747.351610878	212313.009391377	167636.995285217	15290.0303007031	13950.9790893164	18309.5958764746	25726.7708481738	30878.9310906446	26732.9743395312
263	104.712524242476	104.698203547113	104.726844937838	660.803	660.505	661.101	2	2	192446.074340331	408113.003802641	186879.908529897	227962.2124325	236865.059613281	101814.3904198	17011.2844526367	33856.3158639844	13276.6738676758	16639.0025349024	3744.2725360547	26614.4419021184
264	104.727812915301	104.727812915301	104.727812915301	661.083	661.083	661.083	1	1	215557.564709717	404806.037291391	178561.652071777	255538.691110433	340098.596548594	111006.492839089	18797.7388430707	54915.816575826	30881.1738901571	32905.2004307454	22401.1869745891	58928.1470484459
265	105.034049570158	105.034000422803	105.034083498661	1303.81	1303.16	1304.41	12	12	5845036.46572895	4395951.63304479	6381799.9676493	5499164.56086877	5159659.79804688	6747170.38110653	6666573.72788089	6310576.18151225	6529887.16698139	6823411.58833006	6076660.22854523	4897129.98181502
266	105.033986564379	105.03391806791	105.034261863267	742.6045	742.273	743.142	12	12	5676713.347573	4917031.5025592	6076718.05625165	5441982.4934419	5043726.37339428	6157109.19234396	27459804.7130704	26651719.628008	26690601.0645321	27922639.7997482	26523400.3185095	21629046.1856128
267	105.378981840888	105.377303487449	105.393970200203	660.7265	660.524	661.101	4	4	299701.496965745	285861.845119404	324858.088485	292016.153511024	293552.142876133	275678.970875	20904.9673204883	7030.65389650391	3427.49851463867	10074.717232207	9364.54056498049	31426.707515498
268	105.547607944622	105.545037445084	105.548691813887	119.636	119.027	120.037	12	12	519206.37267541	290867.773033504	614350.73076371	454779.71283173	361778.191593375	548876.524213717	636848.518324557	613639.356442045	661884.433194862	740661.126595685	549451.287236793	454594.003266339
269	105.909339100969	105.891892459948	105.911143565342	1304.145	1303.61	1304.73	12	12	259047.923509386	183236.685374349	308391.991696777	266452.744279033	210233.951388889	349822.46691425	317692.250985967	314961.530453726	296891.16096567	323512.957932408	300610.332543569	210063.852953559
270	106.037905366902	106.037758301734	106.038743199119	742.2795	742.017	742.671	6	6	530153.691615701	688514.683653125	511590.034028653	562533.840978047	596327.805099609	491606.983859824	1776847.63442571	1809486.77665294	1683087.73023678	1838681.47517376	1722582.67330591	1494879.2181354
271	106.054255505578	106.054255505578	106.054255505578	661.409	661.409	661.409	1	1	676551.750910154	1583714.38588957	494993.873475383	690881.736049805	947875.788254885	483234.056453421	333086.580693165	448515.036913985	356372.56747168	371199.816278828	464271.232976989	557338.537955938
272	106.084531647303	106.081123921059	106.085325078172	171.769	171.309	172.503	12	12	1615285.41540574	1324711.90724596	1861343.68054498	1604851.21523119	1502752.93525472	1922666.90290223	2124407.07891432	1893272.49046041	2096520.82006641	2225315.88923861	1839921.57479053	1605511.89664472
273	106.12183311678	106.108204716777	106.137581379247	661.2565	660.89	661.46	4	4	398366.447821026	1049214.67684781	302779.781052694	422398.936225454	587799.642432242	295217.69923584	69271.2323181642	66175.8399040821	42969.1944628907	66052.7332943946	94383.2536537499	115756.610166484
274	106.196054230799	106.196054230799	106.196054230799	661.101	661.101	661.101	1	1	288975.300905198	453364.756983286	225783.209036358	306426.436912917	401206.692990597	215905.372044128	6794.6770216722	28302.4913778076	12102.9676194411	9766.61161780726	21430.5145534481	20500.6430904447
275	106.82794020371	106.823390820667	106.840986950274	1303.88	1303.57	1304.41	12	12	374927.741668982	231786.250456354	456008.642578126	340283.296477519	318816.460336538	530504.27929218	539393.386416741	448113.158682016	492280.637121018	543306.978999156	470809.025079627	296758.755061645
276	106.915004695201	106.903002692323	106.918575224676	660.7265	660.193	662.909	8	8	18261566.0340289	24620525.3077317	17595523.2085689	19820473.3271237	20720517.1497088	15107427.6534966	680314.840902812	126789.792350098	817939.566809413	698471.029635587	764997.451497658	143359.426014297
277	106.95109644008	106.95095433934	106.951132798899	2441.7	2440.94	2441.96	11	11	3254366.58941409	3222558.95178974	3261590.58765006	3237495.68785957	3416158.58291013	3598531.03339993	3578528.49266039	3568413.29035269	3786326.92930081	3315017.89388334	3619801.68542664	3499807.34154
278	107.654344733004	107.653931411264	107.654626607345	1303.725	1303.16	1304.41	12	12	2656781.77568012	2690536.03831786	2454174.45592448	2713090.91603895	2617954.77294813	2421665.12700242	2616302.9813086	2744561.92716628	2307858.46982079	2412687.49629846	2594381.00588867	2466312.17741455
279	107.821453956447	107.821319921905	107.822975396192	660.524	660.193	661.083	5	5	1130001.81521935	1610435.42804404	1052370.9685125	1217276.14518604	1357253.51064776	940564.118150023	27435.7965509375	47731.7647023048	21045.4135243359	15753.6649056445	20176.2204899415	44767.5482291504
280	107.92568925711	107.909180274993	107.933377390285	118.3805	117.914	119.116	12	12	283219.512853835	458629.81815302	183338.713987363	246923.042673779	258297.099560303	219008.098562425	321832.656260517	297322.64589249	289410.454660917	348620.111549927	264267.501435453	383913.644866107
281	108.017245759461	108.017245759461	108.017245759461	659.982	659.982	659.982	1	1	769188.109290857	522687.091183312	950308.451505	727281.988160002	692945.212586088	1022271.7071875	252051.600136718	224471.928133242	221610.064618164	273350.038263672	255788.126512969	225127.746763559
282	108.478598298739	108.477524776988	108.47967182049	660.8125	660.524	661.101	2	2	517351.433996756	621641.359415527	525449.547662559	535921.011990001	552890.096838927	479520.276243662	13960.2452706055	10146.9744665234	5805.19582226563	15884.9098713672	12532.7827386475	12694.0869435352
283	108.488651580596	108.484962523938	108.497145243029	1304.28	1303.81	1304.49	4	4	276996.24706177	260346.815929689	265143.094472265	274315.174222693	261030.587680288	280325.272115234	300338.045237597	285806.144299134	260509.76305176	309441.158683422	271894.470539062	252161.204018749
284	108.514348218965	108.514348218965	108.514348218965	1304.57	1304.57	1304.57	1	1	276996.24706177	260496.588095329	265221.808281813	274315.174222693	261030.587680288	280533.503169133	300576.322090783	285723.231104924	260690.141733023	309441.158683422	271966.158488581	252473.047212457
285	108.55435932938	108.55435932938	108.55435932938	1303.61	1303.61	1303.61	1	1	274401.255527345	260389.607977012	262443.150578125	274031.049997853	260867.443562987	280325.272115234	300467.111866406	285511.147881835	260398.100058593	309313.343252329	271777.977621093	252161.204018749
286	108.942168154791	108.942168154791	108.942168154791	2441.91	2441.91	2441.91	1	1	118518.501828126	80211.8291687508	135479.213203811	99295.1200674315	131659.881727588	164218.94372539	141317.924926758	149206.25884221	166313.108605441	123634.039495118	136291.295032032	146803.119770802
287	108.965436408537	108.963383901894	108.965895568647	1303.965	1303.59	1304.14	6	6	235223.678529787	136712.267402344	303927.367830153	204848.903128419	191343.889977831	347084.54864502	321964.782895884	265845.447068361	300500.122738131	352822.561564754	281668.490125826	161540.164946874
288	108.968754291842	108.963506132808	108.971738832811	2442.65	2441.88	2443.74	5	5	168221.040384373	133208.891422851	156828.244980664	169149.653292186	162232.390622459	188291.503340785	179064.669210062	205669.938426606	230260.104298941	145914.286636134	182751.704846915	204560.212398728
289	109.161501254696	109.160784232833	109.162218276558	660.0875	659.982	660.193	2	2	2969926.4544375	2443319.59878125	2675688.67203703	3006176.85811659	3082265.1912521	2542019.23120537	1030055.84464922	1511068.8880613	1034518.42726586	935019.830351527	1204973.00711831	1473220.64016752
290	109.185743101405	109.183683557427	109.187183223557	660.5145	660.175	660.563	4	4	1499805.47265144	1371431.05775937	1936022.1120108	1513921.56113655	1338143.86817946	1851229.50840625	13097.3940599219	18533.2427873438	21454.4618562597	17261.2535197266	29152.4942327345	16828.6137059766
291	109.226511514907	109.226511514907	109.226511514907	1303.64	1303.64	1303.64	1	1	192814.733498537	169772.071909744	181054.487168344	198200.369351524	178896.460288461	175021.870666504	180493.555495418	206874.72840764	166297.465872145	195056.868730279	188470.419858023	194427.845801866
292	109.320258756784	109.316644281809	109.32156819841	1304.28	1303.81	1304.49	4	4	195473.917326662	111705.947208985	260396.74427171	163046.16605234	150981.592320963	296095.245921874	270065.295968457	218723.268251859	248384.114252248	295826.28125332	236167.830426562	122908.978081249
293	110.02003518548	110.018841676215	110.02026332012	2452.2	2450.09	2453.03	7	7	4081034.59178576	3414154.28278436	3703988.9560781	3666007.71903734	3414547.42945858	3908387.08982282	4064885.82960665	3077291.01764681	3959082.40040499	3854759.51974788	3299270.57086792	3985611.24467077
294	110.07026803635	110.069169519956	110.070744366221	119.655	119.23	120.037	12	12	10283808.1467378	7685972.14547056	10841183.4779318	9199585.20774237	8885481.91827314	11205507.9752175	13593148.2150793	12850304.3782148	13769352.6560192	14371599.0335848	13105385.2793677	10267473.825923
295	110.173784085322	110.167737776103	110.174865638461	1303.81	1303.16	1304.41	12	12	1669997.33684213	1568820.10779334	1514541.92774545	1733996.96481952	1596849.40852648	1494517.55484948	1587902.35994648	1655363.41372681	1405955.84217435	1529073.28720431	1562177.22432129	1501715.27903686
296	110.295393726334	110.293600205773	110.300001176658	660.563	660.505	661.101	5	5	200245.517969804	206960.339073447	207655.520249098	202663.633075534	219569.570225323	168005.305814442	7047.90892813113	3343.02253678386	14426.6620012513	16028.3336599805	6137.97110126955	10053.6512074992
297	111.009016490058	111.008914664281	111.022817415599	1303.81	1303.57	1304.41	7	7	1419062.51883274	1424185.26054612	1387731.49458834	1465518.64683302	1372218.24526442	1337201.31084266	1444759.25085562	1534762.78474825	1280920.88707745	1400638.93600586	1426421.2254094	1305954.94445678
298	111.032046690853	111.020624599926	111.041997650253	2445.93	2444.52	2446.54	11	11	2101071.4889077	2304301.59303065	1892762.38735715	2484991.9879456	2572603.1167853	1845191.01213921	3063714.68695744	2585619.32608219	1667358.48053711	1836376.42941568	2768084.16824372	2495886.89360533
299	111.052104140584	111.052104140584	111.052104140584	2443.82	2443.82	2443.82	1	1	2052267.41412303	2128342.13301661	2046233.84828789	2374544.94525196	2448259.50406978	2230092.50249297	3078507.53695014	2538048.89196097	2463854.16987225	2233397.90697501	2751998.74877813	2394241.68128321
300	111.266103736435	111.266103736435	111.266103736435	660.193	660.193	660.193	1	1	273145.137118089	410120.876075139	207497.569518921	308080.799656607	313231.193704552	135768.492593811	13818.7406617431	22805.1152980582	14841.3393405198	20218.4453978648	26944.3685178129	38365.2728952167
301	111.324354908252	111.324354908252	111.324354908252	118.728	118.728	118.728	1	1	74234.5479846191	75503.5590548503	60204.4061454264	57772.5738716797	71336.7973028158	66440.8543940227	133182.690330505	130697.746713359	138085.308240967	159905.820933496	121074.211915588	117219.103488464
302	111.50525832149	111.498596701737	111.520472021451	1303.81	1303.16	1304.14	5	5	1356624.52921241	1301159.9659043	1388978.5	1364909.3340545	1257491.93573671	1517525.43617601	1554271.42552554	1408260.14795861	1334555.88971304	1493235.71584473	1398165.21080078	1219803.99766113
303	111.671255099404	111.670062634911	111.682995395045	660.524	659.982	661.083	5	5	360451.266652644	583516.712489465	269794.845655975	400916.523411734	463881.879673828	234438.688110558	20412.8593775391	62060.0222139259	24004.8815243164	18666.7357439063	35838.2075132813	74670.1409678711
304	111.717765456306	111.717226092069	111.719908916579	1303.725	1303.49	1304.15	6	6	331183.500544715	220059.192234376	419490.732111327	316188.863492296	286779.085998264	470314.588421874	465980.851933593	383159.481992281	414724.860185546	453263.487650241	389442.533880333	247821.621483154
305	112.017813102363	112.017488717367	112.018651325195	2446.845	2446.09	2448.36	12	12	460502.213791238	460481.617551182	403299.402953201	426489.79163493	410196.472410686	399147.262207033	460061.007667235	507358.453423209	394039.264387392	401120.928296943	414756.3413923	459223.964384769
306	112.191167119115	112.189162155952	112.192303468263	1303.895	1303.16	1304.5	6	6	206839.545541017	150297.228866999	265372.606360614	228742.721366603	190074.590649023	326533.199878399	257820.63778031	303164.68367676	265390.240495042	270764.913708306	247728.223059645	159696.144568749
307	112.405791037237	112.402586963953	112.406867797732	661.083	660.89	661.101	3	3	303310.063348436	263624.769754629	299458.0359225	273156.023822501	251015.330117939	330081.863489869	19641.4966983399	14411.9205800977	6842.71385156251	10835.9444221875	12926.2293363282	18550.8426550977
308	112.870394031253	112.869992569044	112.874632117923	661.409	660.563	661.43	3	3	171391.938257499	242147.773871591	215175.696210683	201345.69819	210858.200653535	175314.655141389	12758.0886727295	14159.4070016683	13241.5529373983	15387.2332723999	14401.4954049682	12813.701358134
309	113.071327250295	113.071316233352	113.071355181738	1967.67	1967.24	1968.36	3	3	2160838.92489901	1606568.24881592	2268338.58550115	1769967.02915314	1759972.57471191	2144850.07952473	2410456.62150641	2118708.15205273	2863071.21728418	2095347.0419707	2221382.42514823	1673893.83149023
310	113.093300081358	113.093300081358	113.093300081358	118.355	118.355	118.355	1	1	502760.013267822	784384.619344922	366558.6160076	475281.188935913	475615.364877717	404799.20847168	426050.635867675	446015.706958008	415329.895022886	474141.149106608	425297.120506592	600891.809111939
311	113.201822878128	113.201822878128	113.201822878128	1304.54	1304.54	1304.54	1	1	713114.703500982	654622.627722981	730787.422087965	737188.030298976	660292.504735575	731177.037409856	753615.630615986	778673.833928035	683394.768828875	766917.74382143	728024.682306189	654344.909614256
312	113.222298848828	113.204900117733	113.223331963358	1304.03	1303.64	1304.5	10	10	626290.453298344	543066.882134768	616029.990721529	737188.030298976	579313.009855768	628561.924133301	631752.417242714	662752.724783705	577304.496655648	653079.725527245	626874.370678169	564011.624464518
313	113.512878820476	113.512878820476	113.512878820476	1303.22	1303.22	1303.22	1	1	611501.876331639	591193.831704684	566558.36754357	604825.978635941	581726.584650878	543595.478947265	560600.075521874	620077.485025389	535785.891660936	536199.313725586	584361.374900877	549194.659868748
314	113.681934275871	113.681603558605	113.682112624331	660.7265	660.505	661.101	6	6	4820363.68457091	7249243.78433849	4434728.136615	5347836.58101203	5763873.68259375	3722285.64720691	317234.392939062	413786.619313829	326761.751080508	299755.618054922	364755.36073711	508815.808443203
315	113.736984158283	113.724572194278	113.737032447348	118.176	117.938	118.838	4	4	945148.958885141	1485063.0104387	645243.066562187	887529.0846625	929923.690964688	722576.729628605	933575.554140546	940019.860048828	909026.302649414	1001251.87715684	864615.179595	1259587.68606179
316	113.784056138265	113.766786959605	113.787584752534	118.739	118.499	119.116	5	5	932030.446554687	1448893.47921842	634235.858334961	386121.359256641	914742.300539633	712406.139002187	985479.793143028	972351.029855391	952335.501684044	1056889.92075195	906808.747383125	1241667.37135477
317	113.790985210105	113.790985210105	113.790985210105	118.728	118.728	118.728	1	1	932030.446554687	1467151.37041078	644687.2355625	902292.461687312	928299.405846993	712406.139002187	974177.909134452	972351.029855391	942200.6667975	1079107.07675098	906808.747383125	1241667.37135477
318	113.823034176175	113.823034176175	113.823034176175	118.307	118.307	118.307	1	1	395709.689532891	557540.799324069	306002.52523384	386121.359256641	415061.392265811	335553.489266328	838278.860778408	794657.181004697	774865.567817841	928351.075178516	760664.129311562	812183.248188867
319	114.300999031545	114.298183323828	114.308790516215	1303.625	1303.16	1304.14	12	12	1182027.22459604	1203051.79953876	1089692.50504657	1192842.35842474	1175566.83207519	1070616.433359	1150963.94088108	1203561.72589111	1034977.13980769	1081988.10135592	1138167.88031851	1130140.57019531
320	114.562774815235	114.562555436077	114.564536161777	119.655	119.23	120.037	12	12	12470862.0152666	9412570.90587779	13404030.6393942	11168100.1354555	10808333.8647076	13142840.7120138	14925139.7958051	14071251.131911	15604732.0397164	15711972.0920359	14561856.2744719	11258365.3530064
321	114.856375456343	114.855862164785	114.856820423239	660.7265	660.505	661.101	6	6	8555678.32418059	7370749.70593345	10083454.31268	8386010.11435007	8110855.47742563	10208345.3194382	106407.731569648	110548.91407793	85663.6473299804	81662.808488379	100711.136135332	115477.95403042
322	115.521016665033	115.519322958095	115.524070666683	1303.88	1303.57	1304.41	12	12	518826.940523117	343030.919988731	621788.34647198	473837.327713759	440955.563311089	729315.372633714	713463.305062575	581884.429039588	636576.51730018	713287.504224533	596870.236992187	370964.026237792
323	115.812591260335	115.800889200485	115.823411371648	661.409	660.193	661.46	5	5	287292.467827975	260525.264292837	328273.584615845	282102.433021644	252455.059539438	314241.430415845	11157.914703711	6204.85700384766	29965.8321171875	9876.88353257813	10329.5821212768	19784.0249392188
324	116.18356231552	116.18356231552	116.18356231552	660.89	660.89	660.89	1	1	276964.750675878	184361.70684191	318712.93209	237583.2916275	194727.743766076	352380.281378125	17786.3693203125	18731.6782378125	6199.37939453126	5825.14449874174	17617.3126473047	0
325	116.416289278154	116.416271813228	116.41630674308	1304.29	1304.08	1304.5	2	2	156052.242282716	132945.630187501	127613.395738056	162975.157437598	141802.659350961	143034.264162504	135665.634315092	153919.832310548	134315.518832423	142624.697823983	143311.018347356	156947.737456249
326	116.593689530481	116.593689530481	116.593689530481	660.505	660.505	660.505	1	1	888984.090894802	660673.46483514	1160542.69509137	835651.49515915	725788.813799357	1190095.41549585	28939.901954004	28561.404525586	18308.0951552735	26323.2550075977	23912.875435791	41211.9190513672
327	116.65872232006	116.637999034363	116.660880460097	1303.81	1303.49	1304.15	7	7	291464.121042011	284736.572173829	274789.78758496	306534.48358941	285924.009735576	277636.607751953	287435.188389843	301971.880119911	163215.963023963	276259.006825391	184705.076587102	182637.072685546
328	116.84246991907	116.84246991907	116.84246991907	1303.61	1303.61	1303.61	1	1	1338824.55673634	1307250.1510622	1228885.58192187	1366549.29778712	1255850.37809706	1213457.27849609	1277612.1306539	1345517.2585498	1193706.8418	1247066.76432918	1290100.62898144	1215864.42464999
329	117.09107739987	117.091024876537	117.091145521665	736.16	735.647	737.366	11	11	2105877.09309871	1526928.414785	2515670.00215385	2127705.34934126	1929206.85092849	2679308.08116667	2546809.66672816	2151808.6500142	2544668.99386118	2533670.16604718	2359330.31189423	1845865.56692368
330	117.091071830741	117.078099008533	117.091131428227	678.0585	676.204	679.063	10	10	2288196.1448312	1769127.77187528	2978552.161125	2256887.91174679	2893482.32134387	3862408.08236021	3229558.18036854	2512329.17241748	3088884.49423243	3061732.99949057	2772089.85706221	2040077.92596065
331	117.305791693638	117.30531262239	117.306290449922	1303.98	1303.57	1304.5	11	11	1351291.00032552	1218719.07513282	1324454.3231126	1406845.53887751	1305787.4198798	1322181.34800133	1411030.39599755	1460402.64273541	1227286.0428572	1350617.40789478	1362433.10385592	1230975.83283447
332	117.550158175021	117.550077420366	117.550238929676	2444.71	2444.65	2444.77	2	2	1583440.23996651	2377595.92218327	2270121.57760352	2431618.86250255	2653889.50079932	1492399.61093279	1953805.66146474	2085210.56606853	1847348.028009	1981094.32043318	2117923.4142129	2160485.04883095
333	117.98649613965	117.98449997985	117.989069379994	2451.54	2450.97	2452.6	10	10	2639580.32560041	1965520.28477995	3113394.26654738	2454960.45260008	2596488.39636108	3017708.01958667	2873693.57748191	2785739.71304583	2658680.59599879	2616306.59869551	2878485.25479784	2423092.47202152
334	118.221944541899	118.221298964076	118.223141703864	1303.81	1303.16	1304.41	12	12	1607508.74726919	1544482.9356819	1513084.91468975	1663315.98289225	1517305.82521376	1511834.28479473	1591604.16008319	1668213.03777372	1414002.59157114	1532052.73465033	1568865.57707256	1453404.54877685
335	118.305394234457	118.298894285574	118.307905041365	118.7885	118.499	119.116	6	6	158341.298193359	199629.887796672	129516.468328857	131235.405782522	135269.541760213	143159.703517759	204890.922704131	205834.607897656	193182.140558462	225406.605963232	185665.540131758	204457.509228867
336	119.084681501557	119.084568484879	119.084794518235	671.6385	671.239	672.038	2	2	838434.999840747	711188.026670486	854361.741811768	836935.363960072	818313.380606563	954620.594597576	1100332.50317083	883205.046445687	1035512.09822146	1041825.50331938	915509.121933513	728734.26323953
337	119.289158410941	119.283600146821	119.294048461539	1303.98	1303.49	1304.73	11	11	192969.357753908	166818.894328126	174038.653764085	198342.618611403	185611.192173394	169887.923817816	163804.003481258	204062.832921548	165303.727714092	174320.139776142	173426.147376051	189233.483076171
338	119.343389641032	119.340276235537	119.356614940228	661.255	660.89	661.46	6	6	360031.076486704	627910.885821468	312449.841012169	376797.838354868	500325.012925781	283945.266683716	14877.0616414063	67673.7456458594	27376.6835571289	20669.8346666406	33464.62380375	79936.9284262501
339	120.068020997805	120.066873389774	120.069990132156	172.916	172.502	173.329	10	10	651877.543391636	423940.220703012	718681.390598843	714702.853623492	647726.286170375	868095.746310764	816338.76550306	739855.98481872	892228.475212493	828830.543739257	699633.0812869	569464.371388744
340	120.139026142771	120.138239333334	120.140038564217	660.9865	660.505	661.46	6	6	710919.900531851	838070.051652832	695374.467022534	730137.777460002	755557.077279903	638277.241651124	209673.309411805	221162.874736206	194265.280373464	178122.958774277	224818.933859122	277126.810117598
341	120.175900214415	120.173967748139	120.177026383196	1304.495	1303.64	1305.06	8	8	260057.039929201	220612.029597827	251454.999074617	278109.81829017	231445.852103365	249685.185974609	252358.894816894	277173.862698244	240511.312473332	264494.357693141	270500.54146289	241306.095987956
342	120.775625166571	120.774421031803	120.776829301339	118.6135	118.499	118.728	2	2	271308.706271875	450848.421851914	171384.206751563	233758.479490039	251833.650950723	216642.962898984	303949.32532289	288849.55084834	277641.596949782	339694.584517822	265331.188894258	375914.954851406
343	120.800398993413	120.785830335994	120.803260634251	118.355	117.771	119.027	9	9	271308.706271875	458844.551530123	176808.433561198	238339.74442168	257044.152751859	218693.175025691	306169.412602914	295673.503517949	275212.448007202	332772.274731445	265331.188894258	378582.694305586
344	120.914764214136	120.914003413932	120.915229142584	1303.81	1303.16	1304.14	7	7	861458.814039068	855939.727423831	792601.790494793	888305.0203002	842745.302066598	767283.81641564	832257.263138024	901832.741072435	753434.403602764	796977.541749926	847825.224082781	813629.869221871
345	121.11944277062	121.118490773844	121.120092762217	1303.61	1303.22	1304.41	5	5	2976834.8189085	2902403.60237229	2769531.75337499	2951692.37574293	2825813.07014413	2658606.81536718	2834358.6130875	3015446.64757421	2640072.18492187	2673532.49462734	2852691.49319335	2716262.76308105
346	121.186360794837	121.184855703167	121.186795183034	661.092	660.505	661.795	6	6	319578.519077599	527707.464338935	269619.448627103	344743.618082501	391328.943767345	226212.400582422	15441.8451717774	23723.5707130469	6382.63037695313	9714.98415171306	16705.6425601196	8517.35654921876
347	121.629155720453	121.628545098481	121.644224135555	1303.98	1303.81	1304.5	7	7	435033.043695315	378271.352671876	425850.916986178	459134.181626955	413219.550917283	406194.130403959	427562.529868728	467958.371646138	405930.291879337	448812.252362736	440600.589864032	436174.115331248
348	121.767422238968	121.766634555387	121.770655507891	1303.61	1303.49	1304.15	5	5	290966.296242112	283029.644013671	258073.744355468	326899.876878798	279502.417139422	244616.571326171	270530.8672125	302373.859605468	236099.956322656	253274.119099309	286842.698127343	287063.804091796
349	122.019950191031	122.007550447992	122.020418457606	660.563	660.193	662.909	7	7	17998767.8285048	24787041.0571084	17147912.2789275	19552795.2524258	20603670.7250517	14512325.6606178	281591.439316601	289154.793347575	248311.369067038	258145.61619	258001.269821954	160037.834281648
350	122.096585244484	122.09652935986	122.096640386192	605.2915	604.443	606.47	12	12	1462342.42168826	901845.294804017	1822971.87266087	1393285.78859286	1158214.25666529	1925793.65407292	2057832.88030859	1512586.57888243	1854293.9094652	1755253.9593457	1638126.37538489	1130890.75297426
351	122.620857082082	122.620526858717	122.626184922086	1304.5	1304.08	1304.73	3	3	123233.319948121	109887.305811056	158166.801409375	116719.207398046	108035.449462499	195470.956675781	186916.533201247	161663.911326173	166100.906532076	193148.700347054	157483.605315234	109474.716221875
352	122.86586601681	122.865619930389	122.866359975682	660.5435	660.193	661.083	6	6	8957351.09404327	8344068.22969359	10226838.82626	8738760.39447984	8649543.44878486	10251797.0059053	367953.914728125	338239.803787188	320384.855923613	338532.845087637	344691.424412227	265403.995849668
353	122.933634520455	122.924442513483	122.938022370477	2441.59	2440.93	2441.88	7	7	697977.502972009	633517.555011913	737806.523625492	731474.608400978	679119.855422964	898445.517167216	694524.158331299	837908.172180368	795143.002281256	859694.867188466	842313.029266818	779062.103834486
354	123.234766217291	123.223336700134	123.243035169328	1303.88	1303.22	1304.54	12	12	643866.335880126	688779.371338833	587439.281617525	746848.91754892	710586.942414549	548037.338292049	577284.994344982	722100.850076178	552581.075942564	556377.947746669	682689.483345101	692412.865305174
355	123.543323117826	123.542819974539	123.543826261113	141.6905	141.569	141.812	2	2	56398.6855382813	38882.620284375	56036.2071699219	35064.829904375	33251.80231625	40516.1197749121	141966.61463416	126062.649029844	135210.442231309	151480.862864633	171115.602857196	98028.7050888671
356	123.90710906817	123.906564450581	123.917378043152	1303.81	1303.61	1304.41	5	5	187262.946585939	186408.417957857	159357.121675781	203605.466675685	198176.304151757	158420.557469726	176388.907267969	207471.863094728	139357.504066977	156658.645652539	182961.028040865	204899.744411892
357	123.940745491013	123.935747632152	123.943305437422	660.89	660.524	661.101	5	5	331232.493390325	320820.332292002	334225.313585561	330412.71828972	314180.743616407	299210.421093505	29456.2470183008	47922.1120351759	48580.3251969628	43104.9281711426	39117.8935010743	35397.0539504883
358	124.391111143633	124.379346123129	124.402621090698	1304.285	1303.59	1304.73	4	4	170038.07341173	149899.221773438	135289.511140324	155107.197450608	143941.778918269	139534.267054631	131888.543099835	153066.289644681	145427.328585882	146649.302968568	137572.062705078	157687.020774999
359	124.462689579093	124.462689579093	124.462689579093	660.505	660.505	660.505	1	1	230977.472177461	370259.965953707	222702.895465851	263724.358049764	279073.083371426	195273.483923523	32216.4134438867	30227.3469145899	19909.9704830078	30603.1407795996	14974.8005674236	30110.789748291
360	124.798764587505	124.795128802639	124.80116739341	660.9955	660.524	661.46	4	4	260843.549912128	207152.758686543	346304.138803485	257453.435785001	204643.689017579	330797.792662354	12793.2864168946	22740.4440506641	7360.70988671876	25483.3003263477	12003.1511491394	9754.69863921876
361	125.004392913116	125.004392913116	125.004392913116	661.083	661.083	661.083	1	1	166843.810615917	354079.733275683	123965.625563774	231253.135750001	274550.809957031	134318.157155528	25524.5353357545	33872.0823265235	17803.0918901367	23878.3712339649	24980.1410091212	71847.1524821574
362	125.169642978702	125.167508629718	125.173198446921	1303.88	1303.49	1304.49	12	12	659954.917234068	609117.12034048	618176.401374511	670607.47777615	617601.57372596	591675.797153859	619078.685037256	669004.709068885	571382.428282752	636543.46881917	637994.064527118	634987.44824829
363	125.535739025167	125.535709318649	125.535778219397	2454.385	2453.7	2455.8	12	12	25467732.4866112	45396539.6511248	21708929.7049916	27372937.6184264	32841746.4178565	22060024.5026562	24321452.9225764	22636234.1455372	21782252.4183218	18959001.5119887	24373894.4323854	38526237.6700599
364	126.224079810706	126.218049662268	126.235748891156	1303.88	1303.22	1304.41	10	10	387823.264487774	288180.585544923	501489.855826824	371855.845678711	340040.077395833	562474.105665941	544277.377356773	467839.609642616	492442.81742563	547332.595333294	483892.42149752	303044.042946777
365	126.252280986876	126.252280986876	126.252280986876	1303.64	1303.64	1303.64	1	1	384814.033147463	288180.585544923	500773.441747069	371555.534544436	339765.460706248	559709.817652343	543896.642784374	467492.347251952	491891.151666405	546697.123691797	483557.603018065	303044.042946777
366	126.281849493973	126.281849493973	126.281849493973	1303.61	1303.61	1303.61	1	1	384814.033147463	288227.95250507	500773.441747069	371555.534544436	339765.460706248	559709.817652343	543896.642784374	467492.347251952	491891.151666405	546914.081343901	483557.603018065	302849.576181249
367	126.431591640262	126.430708612695	126.432474667829	118.7335	118.728	118.739	2	2	153451.080913828	181667.769034375	104630.292724609	127262.722363135	117672.831255819	123637.243348633	166943.717451123	158996.080984814	162491.330332031	195089.250273926	150550.447355039	170501.677317187
368	126.453742978567	126.446304781644	126.460429192232	118.6685	117.997	119.116	6	6	155777.810881535	184736.526104342	104659.714248047	127183.110277354	117672.831255819	123559.589372381	166873.750648956	158996.080984814	162646.131031851	194884.109106445	150550.447355039	170553.776073468
369	126.535305568684	126.535305568684	126.535305568684	2449.29	2449.29	2449.29	1	1	199608.982708919	422923.119099612	150474.984687787	229362.101602135	267922.85427634	133706.038628647	113709.923610265	217720.519181121	157730.599304056	135081.268750575	199174.924000602	305290.806512307
370	126.763563338086	126.762205189706	126.766445622098	660.5435	660.193	661.083	6	6	669411.868377404	989541.323400842	614317.399122071	745395.303295167	829317.050714018	550624.410982667	9292.32893101562	18875.976727464	15470.5803846484	12091.8564811817	14823.3215908008	54035.6235465039
371	126.987542532204	126.986731008534	126.988464806759	2451.575	2450.9	2452.44	10	10	340739.210988513	312708.196801762	371906.471413104	396349.016461943	349797.681293592	389755.26587826	412110.308658854	345350.569752688	295451.180144393	325307.107416298	370701.629771483	350904.830694667
372	127.365636563714	127.360004592296	127.371597537731	1304.28	1303.61	1304.57	4	4	267861.375815432	217912.059762369	308893.20458158	262433.965204044	242600.299369575	328807.605137752	330366.32509653	305431.925161508	310509.713926908	328395.350433122	297099.94375	238847.081857096
373	127.405228933237	127.401567201935	127.408452575853	1304.08	1303.81	1304.73	7	7	273503.161168947	214643.251951173	314817.621143705	262162.147040333	242404.375137304	328807.605137752	334252.126122484	311414.229424579	313457.129827599	332535.151475546	302243.829405925	235855.212268749
374	127.831378650173	127.830247189045	127.836531862191	661.4195	661.083	661.795	6	6	376591.157082031	689992.479439397	405022.011915639	453122.790080482	570032.482726037	306903.367637832	14997.6554138672	43695.1944176563	29501.2464707032	26425.9402054297	21479.5774434375	58327.3958982422
375	127.827947865717	127.82316986838	127.832725863054	118.5965	118.355	118.838	2	2	138730.914584198	318200.374888399	64408.9588997396	136578.728720195	176725.361561381	67274.7669176229	78093.8518925018	85420.0245150093	65896.336222229	58069.7802490235	79312.6414665421	218986.528216758
376	128.733238949825	128.728889589504	128.736094873809	660.5435	660.193	661.083	6	6	920893.383292969	1132655.61525109	936800.4395925	974713.048159876	976536.975333984	815529.061239991	12857.454028418	12054.9701951172	13635.533088418	19897.7048221875	12596.1117991993	7333.32261791992
377	128.828288579757	128.825913043713	128.829367715489	1303.81	1303.49	1304.15	12	12	532384.159198091	518574.559018929	496435.263061899	563140.087084418	533993.052499999	475173.0058359	493320.006387805	569819.327195388	487253.406761944	511193.96352727	536466.764152644	529390.754948729
378	129.026612398674	129.021665744568	129.029302191868	118.599	117.938	119.116	12	12	655512.585319543	1341604.5235752	351422.59791057	626986.961176123	734689.215161189	331039.163210234	352701.771696589	443385.048426232	338151.741573364	309088.977374707	412349.076422823	984207.411529278
379	129.126117577377	129.12350270819	129.127573578189	1189.11	1188.46	1189.48	12	12	3200455.97144682	2398174.65404748	3356472.56231971	3001964.13737605	2981251.46202909	3449763.34799276	3509656.49696064	3061754.17030649	3271640.50089121	3394414.01601938	3142417.31297476	2841597.40716581
380	129.761492294271	129.756153897699	129.766830690844	660.5415	660.193	660.89	2	2	195632.354012545	244241.900749221	198686.353005	218215.980598839	206941.223003681	175900.795771607	12021.8432859375	9867.92553690277	3615.05862939453	2894.90219834548	20221.3218859441	13406.22674492
381	129.876399690189	129.875349520596	129.877406564555	660.8035	660.505	661.46	4	4	224539.944196995	267985.289363408	191622.749249725	240434.047191538	272904.410471755	169134.117905578	7774.20309058593	6761.85340972657	10857.6062939759	10345.4632343262	15229.4619379688	13379.6298020703
382	130.157824610314	130.157193013976	130.159220939505	702.259	701.93	702.601	12	12	6437943.4519885	6210010.54159141	6387128.26111372	6687690.19764875	6683472.5409908	6789847.67912738	6747884.24320793	6720115.36127626	6678979.46317746	6634464.08991228	6911903.1185423	6825968.88760403
383	130.802746049212	130.802203858241	130.802939221837	661.4195	661.083	661.795	6	6	2054822.6883214	2406414.10769972	2233792.87299383	2234000.60865547	2429250.65813852	1904406.0124634	14758.8865337891	70588.4377753126	26376.9325566407	29742.0721115039	33991.50855375	79186.2806688673
384	131.106868140403	131.106823823806	131.106888114407	742.119	741.466	742.488	12	12	4173983.9359811	3526281.4487271	4671234.21744861	4173265.31454241	3791544.10131047	5144643.36728571	4604693.05915723	4105160.23890678	4428764.32201004	4688819.46077297	4056908.58303013	3276623.93208514
385	131.151922146093	131.151517128679	131.152672265998	1303.725	1303.16	1304.41	12	12	800365.927529859	747852.831837437	728418.423155799	813585.364453667	774148.817344835	714294.39262038	754665.780345416	821766.514296312	684570.206636868	717195.555247211	781877.860467998	733569.693935545
386	131.163970173236	131.162522150286	131.165161240073	702.1695	701.93	702.375	4	4	199860.56367418	182382.903632461	206307.382851074	228360.732991699	208090.789112813	291897.496536679	242101.722080942	185510.163268633	292142.520601149	223884.296884879	212731.86534976	181062.619714453
387	131.738196233224	131.738094488704	131.740345549205	661.255	660.89	661.46	6	6	1861855.1708886	1359668.59498096	2052006.19931114	1660638.21572576	1739255.10844313	2224987.64219121	11588.9774634766	24220.1557402344	11722.7311396484	17248.9328014844	16095.7206253125	10089.8545557813
388	131.877154803042	131.874737136346	131.88122533159	1304.015	1303.22	1304.5	6	6	240895.521453126	237979.86167255	223202.772527982	234284.150494923	233609.20437283	214548.849913086	208113.106407753	242810.858187502	210846.411271388	219545.371480617	237941.338675255	226438.481684374
389	131.9984894423	131.9984894423	131.9984894423	2441.01	2441.01	2441.01	1	1	164561.296895346	166634.452622785	114918.58866211	154869.436828358	224058.863155992	118420.064458008	250693.735449219	170022.797486114	220506.280897117	120251.030760192	157132.092980807	180677.89862305
390	132.077021842771	132.076938598831	132.07710346654	148.862	148.393	149.387	12	12	129671275.707879	128235245.066589	137381117.878355	127023973.136531	125111689.46763	135084014.277526	150901849.693949	146642160.710946	146726673.849848	150036408.857404	145593610.603372	136712105.879395
391	132.637370049782	132.637370049782	132.637370049782	661.795	661.795	661.795	1	1	117719.217444974	126995.897523274	136945.009713191	129683.910447265	113739.20175633	157217.953137395	9149.63299325452	17682.8071351037	6044.91760532791	12341.5920940484	6419.24404250863	17473.5685471644
392	132.88957834912	132.88957834912	132.88957834912	660.524	660.524	660.524	1	1	151650.083841346	290780.836379845	172019.850858765	179842.825305007	184476.41507835	169189.345247558	6811.86098376953	9975.28705083987	5942.02034621093	9587.29823809571	14086.8312779883	11674.3075610156
393	132.917857019814	132.916131452717	132.927805372753	661.083	660.505	661.101	3	3	151602.756125937	290780.836379845	183667.02078375	176620.1020675	184501.554871469	169528.221955757	6809.63579141237	9971.86705013673	5942.78387304688	9587.29823809571	14086.8312779883	11673.3463618164
394	133.080736163024	133.080680006818	133.080970839252	148.473	148.016	149.028	12	12	5265312.69513972	5146138.90620433	5702841.27389355	5283989.32507538	5121000.08679086	5711344.91876074	6287295.92465295	6103074.45581592	6057615.87109516	6433852.18820192	6029927.78476431	5665395.41909766
395	133.268485766929	133.266404400484	133.275637009006	1303.81	1303.49	1304.15	12	12	375573.862702546	351735.516145582	362108.422265626	403882.836767581	365755.008509614	357753.605933556	382288.867464556	405834.336604192	336698.704304011	378097.4386869	396567.174265324	365866.534982909
396	133.454366466658	133.450380892932	133.458352040383	660.7265	660.563	660.89	2	2	158914.516941707	141996.98572168	172019.763766479	158153.7455225	127907.935655195	190268.0674125	0	0	10352.4788604101	9127.17651398438	24180.6550488282	12729.8572152441
397	133.887280712127	133.887280712127	133.887280712127	660.193	660.193	660.193	1	1	213706.660818209	190083.288861516	325978.240556763	223783.936360164	177052.738979567	305546.604390624	17197.0336318359	14197.7687297552	6323.08664101937	11271.3914457726	10726.7049801401	15260.854682974
398	134.056878490559	134.054259065048	134.061323398456	743.8905	743.085	744.511	6	6	58888.3695545656	63553.0347967717	76685.6542566292	79368.6248058331	35688.0022378517	74214.3802035757	281087.209423829	266879.593022687	236912.207662444	274760.598194694	241724.623945449	199428.840333333
399	134.083419216158	134.083419216158	134.083419216158	149.45	149.45	149.45	1	1	161314.631912857	174239.133062236	187493.327807922	169096.155672668	157101.535475504	159544.047177989	188623.952744649	160682.061032756	198846.668223063	214780.737126627	228038.293015312	148961.502842306
400	134.116373013327	134.108847719512	134.126982531509	660.505	660.175	660.524	3	3	222684.626947149	431251.1662731	161119.212417297	245372.943718901	342189.669905987	132626.879157776	46592.2246811914	47094.754249922	52209.5073638964	42976.3089705469	45646.7079148867	50066.8704954101
401	134.406296883187	134.403757517414	134.40883624896	660.2725	659.982	660.563	2	2	237451.322286058	165181.397677764	309995.63108963	190193.1269875	172445.058470215	325282.26066875	13414.7574994726	12707.3218766797	15890.7773650683	19782.2020181543	21607.3904158008	0
402	134.420181319602	134.417014054121	134.423838145589	1303.81	1303.22	1304.15	11	11	313296.402797288	192428.204414063	404905.848730469	291007.079225803	273703.288294271	474444.046227088	457718.722414281	370127.245626596	420497.030519456	468339.863342735	390230.749507962	231534.101589355
403	134.540908716683	134.540894088474	134.540915241392	2455.87	2454.31	2456.73	4	4	1158973.51847068	1616566.10158103	954955.621228197	1461596.39174707	1042789.96550456	876843.776534029	957529.76401077	1110357.09730758	893098.383478713	870742.24157425	996741.979552435	1477786.69298341
404	134.909169356919	134.909169356919	134.909169356919	1304.54	1304.54	1304.54	1	1	228920.325981447	211022.106926269	222681.348595628	242899.908392803	223579.847992788	196275.646723821	230587.824979342	245301.266885611	218219.776213191	225559.282289857	236551.248713942	228590.551983642
405	135.101834746597	135.101808132193	135.101860043509	678.032	677.637	678.326	12	12	93932829.9165712	82647103.118321	100323930.943233	93150189.1264749	89638165.9800001	101851243.309071	103460669.672875	94243025.3674832	100238275.814306	102568895.241688	97898761.5476749	86239915.1361275
406	135.561476822034	135.560012035259	135.563833776858	1303.53	1303.16	1303.95	6	6	265039.720086388	188342.451923076	307843.305018554	247707.409891453	246628.954338378	326170.077248046	315390.176961807	283321.751094726	282159.002621694	327345.853861179	296813.422149188	209370.735126953
407	136.228926257807	136.227890242304	136.229335621662	1303.88	1303.49	1304.49	12	12	349231.220427249	294378.552525915	341627.101664288	344576.096579861	333300.517499999	348066.561612643	356389.586151969	367782.596066988	326109.477133037	354871.205391437	354838.723523888	320299.835235595
408	136.364313477187	136.364313477187	136.364313477187	118.838	118.838	118.838	1	1	87113.0542264843	129086.335274336	63083.9975269043	83220.6554915918	96227.5575680274	53253.0705212707	95804.5764972656	98810.8021048242	78504.3808925	92401.7479108935	90069.2579196094	139617.837344529
409	136.475380750398	136.475365951311	136.478551316843	661.083	660.524	661.46	3	3	162972.15881541	122621.182381973	200548.097603049	159492.960284293	165616.745152644	179213.903861858	12150.1450296936	15982.7942122192	2976.38433740235	15925.4229885352	7312.97404031252	10177.8660439046
410	136.516067237442	136.509077983429	136.523056491455	660.9955	660.89	661.101	2	2	199959.996018141	295982.50109206	229027.490647085	231840.195727577	239835.575680158	203534.097545899	3848.85153245194	16471.8885481051	9797.70500751206	13061.3634813233	16686.7995887358	14200.3484372468
411	136.614303973799	136.614303973799	136.614303973799	660.505	660.505	660.505	1	1	199965.307922403	295920.94835299	225550.472157898	231808.302671062	239753.465832227	196455.62539563	3849.75229375	16478.9235798633	9798.06011378905	13062.0310035059	16690.2950584921	10824.5354007617
412	137.258623730201	137.255721533012	137.264147144824	660.5145	660.175	660.89	6	6	410296.521142428	585659.585886174	356746.39783252	450661.699995118	502864.953905912	321051.839991333	11545.9730448047	17363.0435988282	25977.6152450683	10015.4020380176	25792.7416344727	18570.8872675195
413	137.532099186366	137.526538022863	137.536030319418	709.833	708.825	710.332	5	5	113603.182718974	131078.082256484	133754.261141602	136129.139609375	94660.5097648438	148589.175897422	168068.09745332	189775.348979117	159330.416278809	206123.019756845	163362.572846924	136451.101090185
414	138.063406202797	138.05907552821	138.065412407658	119.655	119.23	120.037	12	12	688301.151447528	613261.663373348	891385.934888278	634494.955601778	492795.044273701	942987.779015925	992160.290920589	799340.419189566	868479.566444036	1000370.50889434	843109.227214655	677920.778449341
415	138.264010051181	138.260974582362	138.265993658764	660.5435	660.193	661.083	6	6	962504.228908954	1048776.37036122	976295.28409875	976270.383718902	991760.166361028	881066.937560914	3239.88008566406	18311.6081854492	13069.4456297558	11529.7789705957	10607.5251989063	7618.33532614258
416	138.902243026474	138.898238536068	138.910105579365	1303.725	1303.59	1304.08	6	6	133605.511265626	210869.672279146	131382.208310547	155531.839596095	147010.499257324	151654.882315429	155568.052452981	132233.635549692	119738.412432031	147123.617315205	132406.701999699	173404.260531616
417	139.11192402052	139.111865216149	139.111983373592	1013.8	1013.45	1014.34	10	10	5748445.76438553	5129303.91942032	6271561.94445914	6024141.88734377	5497690.57804088	6262332.19289999	6380327.67047177	5866424.52421878	6375362.70496693	6599475.32906252	6005761.16465002	5559277.47506253
418	139.231550510515	139.227709296421	139.241973732306	661.101	660.89	661.46	3	3	187012.836314566	112701.087266048	258060.4702349	134707.985599591	122271.72424991	321794.704001709	25871.1622924806	9810.07782158952	16205.0510028546	16700.2999521578	2927.76446729455	0
419	139.356802941691	139.356802941691	139.356802941691	661.43	661.43	661.43	1	1	178793.118535097	141295.05364498	197009.674468612	168111.5301775	167000.679824087	201958.585558413	23004.8409859315	17133.4515753988	10168.4580130107	16192.2718761597	14351.6586476135	15524.4197768555
420	139.484176355583	139.484176355583	139.484176355583	660.505	660.505	660.505	1	1	155810.087086114	172712.976053542	179292.606202698	164825.155864787	174595.718249717	141856.84068219	25594.6333869531	18141.253918711	7013.08175505859	6609.7602469336	14492.8264063518	26603.4962687305
421	139.518064310253	139.51742599304	139.520279618515	141.6985	140.961	142.53	6	6	91822.4626719727	93285.6858396485	106975.643160742	78847.0533301533	90248.8484840332	112354.675561553	376237.321719905	313934.53638161	331160.876886574	332066.554735379	262776.719240028	245109.422620192
422	139.690779888027	139.690111403608	139.693176238415	1303.88	1303.57	1304.41	12	12	658300.668479637	959348.293707929	460278.265536546	749259.539684787	730940.360341797	382031.025630071	437091.483239657	609405.89831543	402402.178322121	399052.561425327	533534.593700796	800219.742923582
423	139.926613560474	139.926613560474	139.926613560474	661.083	661.083	661.083	1	1	467011.131887186	486415.963047695	457829.76993697	473035.545027501	480297.220135817	390949.465418902	6936.54926943972	6809.05393519532	4221.439203125	6142.38016669922	0	5519.28833113607
424	140.08197353237	140.081946370438	140.081992093232	1967.98	1966.54	1970.07	12	12	3735000.7610473	3615829.60271234	3963215.65266601	6299665.38131988	6812217.08439099	4879670.46058804	5261942.08311647	4602005.50176669	7046573.11229573	5478700.28201884	4506700.92783668	6548455.6132952
425	140.316709641955	140.315084166726	140.318335117184	1304.28	1304.15	1304.41	2	2	239399.425385744	151448.994861329	316248.845777733	215521.504418757	197123.927824519	341615.905277343	321232.980416308	280309.67727051	297028.418695412	341187.390141406	292795.77696328	183936.290968749
426	140.431192497039	140.43019511518	140.435884988227	1304.5	1303.81	1304.9	7	7	172115.981533204	132447.815902006	171436.434122972	168384.180526216	149941.673365384	171944.764196054	185448.343230976	189249.271367457	163572.15111328	176088.401930024	173550.957479154	151719.993342285
427	140.56940010963	140.569243835455	140.57063508153	660.5145	660.175	660.89	6	6	1628502.82815685	1634376.68308444	1639405.42288477	1629414.29447912	1622687.42809794	1429451.58245312	28091.1646876953	29199.5448283009	19014.0118021582	17836.9284009082	8866.8224711719	19807.8778580273
428	141.612771643223	141.611536212962	141.613075622234	660.5145	659.982	661.083	6	6	1112944.91759495	805012.950083083	1436458.4900166	1056577.03435485	953423.059203029	1437803.93439375	10557.2107117383	10520.1553198828	12158.8617861914	10285.9896900879	12924.8461587891	3234.11668790039
429	141.631943389353	141.630527045354	141.632779209859	1303.95	1303.64	1304.5	5	5	195189.794096681	158502.764671876	177869.999242187	195878.014365821	180045.854043749	174944.562633808	177498.234736516	197114.962322529	164631.689068509	193286.22611762	200512.537484538	175356.043922707
430	142.122564437834	142.121387466676	142.122719203505	840.2395	839.413	841.248	10	10	484016.202790293	409078.687306568	542744.968873197	465007.482518902	379174.139731288	493206.268750205	507139.955050455	501859.280818848	477842.267791467	508140.210018952	474130.949252015	378798.491400841
431	142.315252409395	142.313650451904	142.316149442738	1303.625	1303.16	1304.14	12	12	771765.550524713	561945.78985896	888075.264453127	747213.578356662	664411.922593316	961284.756622314	965094.023185767	852965.035555326	878722.226291315	977314.63058331	877809.283152793	619756.550031737
432	142.459075027387	142.450970751977	142.467179302797	661.175	660.89	661.46	2	2	141593.83083267	98667.692692844	123194.3661175	127438.807100436	103558.359414993	174085.201772805	46221.6726077977	48276.605704355	40475.3714685999	48973.9934174624	37262.535123698	29039.2913236178
433	142.546432593797	142.546265575648	142.547788977084	742.464	742.395	743.085	3	3	78509.2345269774	51963.4739148438	91764.6966882033	56369.0909036256	66822.4081370542	84431.2834081628	148771.754756141	108872.956678141	140977.248888062	180648.63386454	154493.256920508	90715.9432270505
434	142.94834910652	142.948294033775	142.94839245847	2446.715	2446.09	2447.56	12	12	15781900.7205989	14043583.1568798	15462682.1028559	15910138.4637438	15106756.4834515	15846512.6985234	15497498.1985888	16604610.3271813	16290613.3478601	16011741.2868522	16445625.2240502	14148506.2991005
435	143.777653375798	143.757915627928	143.786196187771	661.101	660.89	661.46	3	3	188197.938254657	233176.345922964	179460.17019	181236.3826	176927.954085938	152957.225575	3134.43243339844	8708.88738613282	4014.27955371094	12830.7506105863	12127.7464645899	29154.0503092774
436	143.87616166537	143.875974237382	143.877087808352	1303.98	1303.81	1304.14	3	3	147943.756414137	110514.077106558	181781.276432292	146482.109050106	134593.08244873	201888.581135343	186545.685829327	161768.164736234	188456.472348452	200616.294119967	177853.999889573	124499.692391357
437	143.989466412431	143.978282625214	143.990820295489	1304.5	1304.08	1304.88	9	9	287590.463842775	282233.154367675	272535.273861366	300544.293888314	271240.273533653	246163.193925781	249140.997920486	293579.791000601	253144.619890138	264050.657719255	284945.55896259	274214.22085612
438	143.987329011621	143.983156645112	143.99150137813	2445.08	2445	2445.16	2	2	215899.015427961	197329.739934897	300688.415575196	277801.133313556	245629.287592772	227241.16466279	237122.743204752	236936.886785482	235869.480212708	293828.748977633	264219.048091798	196650.480356444
439	144.131910780923	144.128936321969	144.135629806282	906.2755	905.469	906.577	10	10	624666.532384571	351508.347815136	609208.887370603	637385.354630209	461879.454839298	621530.471552828	649761.880521727	670953.794645614	651914.15583021	670071.850150018	583991.128139743	382192.707598241
440	144.174785504045	144.162135429994	144.177643916319	722.888	722.453	723.404	11	11	270541.217287889	186987.152995605	325096.54168982	253202.013858737	239694.054048829	301959.123788123	385002.972171062	277716.819714383	366983.574703979	294056.003991136	299748.855577825	231617.563791804
441	144.274800560412	144.26828540736	144.281315713465	660.34	660.175	660.505	2	2	182510.689080586	380886.875345703	116669.293316345	234316.478450957	265087.525651217	104405.47953608	9934.99003857421	16041.5762864063	21741.5086612988	13825.4667608642	13890.7189253744	16041.7605452441
442	144.300147303301	144.300147303301	144.300147303301	660.524	660.524	660.524	1	1	187991.562164063	380886.875345703	157076.043011169	237675.253328332	263999.697614356	138195.316517822	16568.2530374023	23211.992119629	18380.7878106152	17646.5351374512	13843.0816706836	19288.7411539844
443	144.708808504087	144.707091145602	144.712294281174	1303.6	1303.16	1303.98	12	12	766984.325545465	575500.047136792	890547.427008714	730842.922322048	682448.463430989	948475.193941556	941981.325819592	855368.207230788	871553.710184419	938180.499129679	871887.373004807	610049.741613768
444	144.982342755916	144.982309788431	144.982385699493	1997.83	1996.88	1998.42	12	12	28829570.0466363	20302613.6217401	30146369.6620312	26872003.1183119	25402864.1804625	29306137.6163148	30575052.1789261	28321269.1637626	31291477.3799602	29773694.8641494	28481201.9795663	24396262.6284314
445	144.983209940285	144.982358504755	144.985214618937	2446.73	2446.09	2447.76	12	12	12532277.8383244	13344825.4329398	14247283.9059642	12291771.1048159	13405884.7291573	13915227.343967	15216694.2971149	14018077.5618904	12746002.9735646	13820727.764414	15315851.86423	14030471.0606521
446	145.118457886762	145.099705982311	145.12251366523	897.1015	896.674	897.452	12	12	9956514.38166379	8052808.19969849	10495940.3738281	9331471.52140165	9158628.50897506	10929547.5319479	11190513.8381036	9784479.43242504	11025462.8319815	11003167.6378307	10564638.7524595	8672103.32202895
447	145.443977921878	145.443905369846	145.444074580011	1303.975	1303.57	1304.41	6	6	428870.675098561	374795.399671876	412803.094139498	433579.726679687	397746.257139422	404357.885591947	434481.304592849	455575.05168504	388073.381816781	425614.213651076	421148.871778094	396852.986074998
448	145.530993005698	145.530469444001	145.532823039501	164.6985	164.317	165.159	6	6	48958.9126919921	43855.8586336951	52863.0785905468	26400.9560295703	52507.2776074218	44744.952942334	335343.800168222	367773.216123423	360933.055232741	372377.306196477	359587.897622089	189234.064440054
449	146.060384334985	146.058465287244	146.061451509128	661.46	661.101	666.185	7	7	1244377.53023419	1201271.09194072	1488141.193774	1266042.43961403	1172191.97747626	1466815.73502708	300793.453318248	328978.942031386	323998.127827584	379212.689288471	320518.025533672	261095.484018029
450	146.122313491872	146.116959008804	146.125118597623	897.089	896.34	897.349	9	9	382426.60177436	271349.111333834	414483.146512697	349660.795914589	315023.798772124	468732.654961388	450716.757891846	395251.863619357	440367.097217887	451736.977222475	424589.715465856	268162.777823929
451	146.153113552646	146.150175473593	146.155222211241	1303.81	1303.16	1304.41	12	12	770786.739868164	557281.798488955	959063.51449369	751230.691743164	661572.428545671	1082615.27078482	1041046.89659506	861593.682232197	944805.739933142	1040811.70273438	905691.137571739	582981.705047606
452	146.28352247505	146.28091089327	146.285726406235	118.7335	118.102	119.116	6	6	120609.65025625	147702.779050098	109040.451411621	104144.910498047	89519.4487125977	115793.017084062	220674.831983681	204688.554163236	214925.023774672	248887.182244263	183330.733266132	217230.921409969
453	146.899984726002	146.89885436093	146.900154542139	660.563	660.193	661.083	5	5	350123.058919471	285454.694750478	369628.801768555	349143.902025541	296495.839808744	427012.297694336	9538.04177648437	12011.2789951172	2952.74805232121	9857.4716737793	3290.0650603711	0
454	146.980522128861	146.980478883515	146.980535903032	1997.93	1996.88	1998.61	12	12	12919071.2575558	9945127.36414224	13079683.8884344	12077809.9341177	11533506.358125	13749106.4555413	14366460.0299285	13059758.0506972	13270254.3130469	13433805.8244205	13779806.9	10364425.9796811
455	146.980673438716	146.980576968713	146.981097222535	2446.45	2445.32	2446.86	12	12	4624806.20417305	4790658.80107752	5532155.7294642	4244734.20385046	4877869.49816841	5373036.11784721	5799639.79584059	5083009.09341413	4807189.44397894	5284074.57419849	5607456.90870258	5237326.29814866
456	147.065317022581	147.063118477061	147.069289324321	165.0275	164.627	165.593	10	10	638621.033112267	712453.515819523	606229.275789921	603485.677588184	600329.507039062	527264.522255469	2558292.70308691	2761894.41544261	2348574.3641871	2374487.349375	2540813.39466218	2744638.15403354
457	147.430961199696	147.430306639823	147.432597642295	1304.11	1303.64	1304.54	12	12	632371.695723922	413149.993071288	794494.74658128	604307.231072591	545238.633296983	910541.194422795	894496.307434834	750533.914963942	813341.950785005	910569.442504878	759443.978558443	498382.821500243
458	147.467948093592	147.467948093592	147.467948093592	661.409	661.409	661.409	1	1	233424.910009615	463796.938731464	255991.2271875	282272.145382501	344916.539419922	204369.080794189	16777.8542995605	27876.9159655575	11385.6460522836	13414.0288382662	18075.6534767579	17627.9446197604
459	148.01618849477	148.015001402614	148.017332168811	660.563	660.193	661.083	5	5	714443.011273738	347983.324338955	1013400.09678955	668298.293222394	554439.008616436	1091543.26074062	44505.2107624609	39271.2120414289	41156.1904487304	31084.1250656836	33972.709358086	16526.0312634375
460	148.64653442572	148.644082203569	148.650166115722	1303.88	1303.57	1304.41	12	12	753891.103438813	542659.073355054	910649.655371095	719512.719622396	642665.408791232	1026098.58884855	980488.680566771	851609.507326566	902217.89538161	992128.151502364	881843.910286958	577833.49574951
461	148.717554900927	148.717554900927	148.717554900927	659.982	659.982	659.982	1	1	298010.421092948	131633.351580228	397482.40539	258147.930040001	238099.26588101	440897.711821875	5287.22275439452	13877.6330830664	19543.4873325196	15702.3797309477	16430.3061426563	3269.52463438064
462	148.942438211147	148.940817370652	148.95399696056	661.409	661.083	661.46	5	5	543434.622270076	492149.464068566	577100.4430275	567248.683826998	526769.819639874	583279.328970723	313637.915785938	230492.106315742	231448.588942383	315070.538702474	226499.919431457	207843.562072539
463	149.068051058479	149.067522814512	149.070050587188	1205.23	1204.81	1205.66	12	12	14091919.8390775	11977632.9221575	14815225.7595673	13462070.4976052	12910996.8949069	15818498.6591827	15972063.7476382	14086298.1913612	15286677.7276924	15817479.2093329	14669091.2683173	11983357.0660096
464	149.117431543852	149.117370553001	149.117479633753	740.622	740.215	741.282	12	12	45636782.3421917	39415322.3435416	49278983.0224137	45372569.9664578	42889922.8654482	52427609.7368857	50261952.4391031	45372893.7508448	48375875.6208708	49990266.7705065	46645480.9420723	40163942.3688103
465	149.266369280217	149.265790209705	149.266840883888	1303.95	1303.61	1304.41	7	7	514072.003808597	784934.594655571	343032.923925782	608949.527175021	579219.582395505	277931.295729417	317123.541510937	480995.659773607	301678.154553675	313700.910554388	401291.51449707	666681.214006076
466	149.672531523157	149.672531523157	149.672531523157	119.116	119.116	119.116	1	1	82654.8599958691	77508.2745651954	75126.4471990723	76675.6873523828	71232.2367718262	76441.7185250293	165906.508478906	159034.15412284	147785.225674375	171378.031469521	142363.024624844	137164.744438066
467	149.701279008309	149.699322883303	149.703432857777	118.728	118.499	118.739	3	3	78181.0676784375	74397.3897884375	71147.8515897949	71790.1017625545	69026.4292539258	71556.5609565625	165970.963221905	149289.763460332	147785.225674375	174983.975621338	137271.02075625	137188.057898496
468	149.831002409079	149.831002409079	149.831002409079	661.46	661.46	661.46	1	1	331153.04948869	228989.777555542	385623.885657885	309959.382557044	293075.405278362	422024.363196299	6085.56785641481	10218.9810499675	20109.912548523	10368.4201775716	19080.4609486389	21061.1706941121
469	149.844718315426	149.832956309388	149.861099091885	661.246	660.89	661.43	4	4	348137.338979882	229067.831693164	463116.210834749	310628.429020001	293171.822011118	469628.021166993	9601.07374996951	9931.11921609376	13959.1002486166	9130.70882747396	28984.8640713501	19172.2712974243
470	149.876457879789	149.876457879789	149.876457879789	661.101	661.101	661.101	1	1	348188.211572641	232472.874148362	460992.885631008	310668.94380942	290385.679412399	471597.73706665	9601.96391967777	9930.28408481068	13959.9147686299	12294.4509605056	28991.733584191	19172.1393015324
471	149.954769043787	149.954769043787	149.954769043787	2448.11	2448.11	2448.11	1	1	325947.194205605	275924.575679834	372797.316606724	303809.414780084	307281.152348822	414017.38894459	361222.711988809	323809.498214725	339716.386694337	357903.301734337	335321.23299312	304738.63356051
472	149.961167541966	149.958282162482	149.968322349356	1303.81	1303.22	1304.5	11	11	671953.842545165	475156.317919414	826801.423353514	634172.587763675	581609.926702732	911783.486048826	904454.480317968	765005.956824669	820451.987523435	924863.123954101	791617.613124802	533133.527503048
473	150.064101451571	150.061670698856	150.067031267696	1205.19	1204.7	1205.53	12	12	840416.444706468	661090.082289664	927217.064802902	801609.480037936	710956.150880409	1119427.8893104	1044585.1511161	928412.355209021	1041465.19737831	1025138.18449557	941692.964182316	698247.594776142
474	150.120459072227	150.119199339772	150.120703780906	740.023	739.234	740.679	12	12	1960240.42963647	1370695.73969253	2368134.82618872	1800672.12806383	1764394.85794273	2598566.12752062	2245560.85794767	1968213.07864251	2263752.47328654	2266196.02882749	2000445.86878417	1422656.10233192
475	150.570505100907	150.563808205877	150.574231055812	660.7265	660.193	661.409	6	6	654023.080928185	322503.892131953	921812.4972	593997.617685228	494638.821976299	993232.980123536	14172.6720357972	19007.3031947632	9517.11917548627	17851.3004336133	3275.49156457032	10928.4854564551
476	150.786775269741	150.781029524412	150.795362949778	1303.625	1303.49	1304.15	6	6	449547.242592141	376294.495009201	507770.590650728	433661.849316949	395828.454996202	574380.1953125	548712.010799279	471472.736757086	516750.801347656	603416.558841648	481251.493858924	391365.524674071
477	150.827895865816	150.823843325739	150.828069452797	1304.03	1303.81	1304.5	6	6	444344.567640628	369207.476929689	507770.590650728	426865.27177969	392537.748384959	574380.1953125	548712.010799279	470986.103523441	519519.498792818	603878.310111035	481251.493858924	387916.633587498
478	151.035222342202	151.034800848385	151.03545013068	2445.6	2445	2445.91	11	11	1088122.85977635	948718.456225595	1376467.63887588	1120270.77320232	1077841.07506619	1258027.46036784	1288602.64664611	1319410.61392749	1325432.27263918	1284773.59019118	1279986.12398536	1110543.68450127
479	151.323395388761	151.323395388761	151.323395388761	660.563	660.563	660.563	1	1	196031.500189904	163972.496250234	250402.854486694	182386.164499593	168184.314195156	262164.758083984	5289.79914417968	6345.21963316408	3340.61552691406	0	0	8343.75034092773
480	151.470135683582	151.466302297964	151.472788820375	660.349	660.175	660.524	4	4	408120.825840144	319118.532959886	459293.225754395	392013.675991812	336671.655751559	461304.656903197	3901.41789597656	11649.5241100782	7528.02172787109	6690.30642328125	11905.3258195313	14945.816142666
481	151.534987840703	151.534176928107	151.537883535076	1125.2	1125.04	1125.67	5	5	242053.718800331	163681.781280049	205402.471576758	165594.219953613	174144.435378906	255304.771147461	302408.220563964	191992.46564378	186506.607834377	260796.868190919	225798.154076786	152580.001295073
482	152.058383577034	152.056372150771	152.060805312816	574.2865	573.49	574.698	6	6	1380833.86237342	1296647.00340268	1465894.88671596	1264833.03545834	1248448.63470758	1531366.37665058	397961.044114991	375342.46341754	360928.571257548	414733.488883418	427447.373761522	361000.64338875
483	152.08228147256	152.081457721791	152.082640924085	119.636	119.116	119.946	12	12	8414984.37847701	6214894.59816347	9128095.34153196	7853209.20109102	7444723.20320944	8906256.60463236	9895033.09999157	9476130.18213955	10051328.1705935	10452483.1290138	9979000.99032463	7440352.94872754
484	152.082563697015	152.081317855099	152.083695921467	743	742.464	743.314	5	5	389766.779240489	352882.557005207	471516.694180053	412119.772402174	359893.094650879	500549.904276115	1553073.64137179	1224670.30106937	1451051.77985974	1610065.47162891	1383173.16921141	680355.472831603
485	152.12824529956	152.128204346694	152.128278154255	677.352	676.836	678.051	12	12	7137574.77239582	5142804.32769061	8235113.86176519	7008205.12550068	6472976.12382525	8604115.5724655	8365506.94185002	7157254.50165046	8075902.0634303	8126322.46193353	7703622.93820621	5812665.12113298
486	152.165379921402	152.165183426884	152.165619410717	1303.6	1302.89	1304.14	12	12	3271173.36412062	2790755.69257004	3593774.03490084	3185263.67731554	3089516.43128906	3973201.80003005	4057020.15518837	3598057.38000958	3539252.15791466	3767396.07798437	3608114.94499173	2721543.52803222
487	152.947430856767	152.944797665886	152.949674988183	2442.895	2442.53	2443.58	12	12	997097.024172347	944242.700132805	1032887.89782884	946657.300639267	880125.341813559	1029995.72656777	1015453.06190097	980826.886516304	983816.080135033	1005995.81639447	982352.612433614	829937.088913967
488	153.278556700761	153.270919326537	153.279176007872	660.3585	659.982	660.563	4	4	174104.220286659	109542.764079177	254009.895229492	172545.669030537	121783.300717344	314882.159178125	7082.39727121093	9606.48047949222	6183.61437261718	3649.41383071289	3741.69394675782	14279.1960615918
489	153.520983229935	153.520063632658	153.522774116426	1304.145	1303.61	1304.73	12	12	397497.118167727	232885.332507324	506830.250717022	373690.597734937	311697.622091345	585051.118668776	563972.897344126	468452.74088478	525499.47953463	602400.454248948	481255.897785374	294877.521438259
490	154.074556928574	154.074556928574	154.074556928574	147.33	147.33	147.33	1	1	172794.874298994	183470.056838154	203813.768016992	185249.321505937	195780.553536992	207974.023932422	234568.086877441	228989.027308594	242305.141326172	294273.285096454	234551.661276006	196151.882338565
491	154.327455587144	154.326149774464	154.328761399823	661.246	661.083	661.409	2	2	139399.75333789	158843.244716158	141192.718012533	134692.854856567	160931.017429219	128463.395830885	3080.60666035157	11525.2909612732	9782.54317118325	6469.40754410807	3307.43240234375	6250.15209296876
492	154.442974678145	154.442974678145	154.442974678145	119.116	119.116	119.116	1	1	107094.528876719	122387.921443555	68745.5765138672	96238.2186809375	107538.151738379	66591.3724743261	138618.077013281	135430.198601938	124873.0601225	135832.765839932	119698.647141328	201502.636226582
493	154.493854223934	154.492948513699	154.49475993417	118.5965	118.355	118.838	2	2	130038.538143516	243556.253862079	81061.0159429688	115439.706283301	149634.342464961	77290.7467190625	140805.930786753	162787.404393301	129174.639263437	139866.082092285	146705.091836445	284878.341877714
494	154.675611319202	154.675611319202	154.675611319202	147.505	147.505	147.505	1	1	13501.4990963506	253140.150106758	8524.89959716796	14462.9932281494	44161.1009838867	4617.87220654297	9753.76926753566	13981.5188316067	21072.9025675456	12711.3745224291	13420.5110363663	70472.1800566407
495	154.812969106427	154.811505278819	154.816599342129	1303.6	1303.16	1303.98	12	12	1154432.77213257	872647.430307426	1341115.16783854	1101280.69921061	1045445.6510083	1478432.06026987	1458144.80424223	1286343.97725971	1328161.06524089	1433163.01436486	1311287.75807467	911683.932392576
496	155.296385471521	155.283526187891	155.30201853633	118.739	118.499	119.116	5	5	105075.086279449	100212.223073223	83303.8097282227	87263.4943594335	90566.3227071192	98063.8311418863	186670.102114633	171797.36540811	191294.950161562	220691.24177417	179086.896091271	167390.106438497
497	155.325972202449	155.325972202449	155.325972202449	118.838	118.838	118.838	1	1	101690.67883375	100212.223073223	79959.0824881348	84624.7159524218	85832.9369195313	95778.9885526021	186597.608871094	169860.428875049	189249.93255375	213268.186023184	172765.342481094	167526.365137902
498	155.499079269258	155.495027853361	155.503130685154	1304.06	1303.98	1304.14	2	2	170214.042137696	153191.657302735	199584.419270834	163079.325104591	160634.19252539	208837.952810434	217892.059448806	183726.452524038	189867.46031588	225986.587813627	186276.770100661	160759.945881347
499	155.621792533627	155.621792533627	155.621792533627	660.505	660.505	660.505	1	1	87908.716537383	173996.061410044	121134.093988037	143674.79802946	99533.5933966408	103241.980963135	8876.13696792968	10061.7816769922	12945.4682717969	15219.7274518652	2848.81042775473	15199.5936161035
500	155.794405909249	155.779808976712	155.799534744397	660.7265	660.524	661.083	4	4	135883.20095416	171841.603521973	164250.271420898	147100.938426946	135167.37150338	143868.730459351	3341.21451928712	10270.2280026758	3252.81813149008	6527.01790350586	6147.4632995508	10437.5606725391
501	155.811367054319	155.811367054319	155.811367054319	661.101	661.101	661.101	1	1	135883.20095416	171948.505889961	178753.1585175	150782.73574	150220.309232722	134535.349136124	7144.92664384767	5821.12608041016	13169.376741211	9453.19944228516	11934.0656054883	10244.8564836328
502	156.037995103816	156.034571172527	156.03918983537	2441	2440.68	2441.88	6	6	161269.713766603	259069.566764846	207660.830772299	112415.386148584	259410.308626801	297749.073666569	215295.405773926	329538.488242431	435603.565736742	266704.367692965	266706.693611229	267942.775417388
503	156.077070474768	156.076959343607	156.077225154137	119.896	119.623	120.339	12	12	67100101.2511458	60373898.9965412	69741548.0382345	63772992.0109057	61787618.7435178	69735726.3513386	116488073.771743	114547752.225295	116662193.312344	120239617.927201	113503668.93832	101720862.289061
504	156.414167916043	156.413856553602	156.414411613372	1303.725	1303.16	1304.41	12	12	2016764.09080989	1596077.06649996	2295560.49296875	1937454.41255642	1770229.39633029	2573040.92026461	2604688.17234448	2227527.60270574	2194510.72980397	2456724.65714743	2234885.90976337	1590294.22269287
505	157.083707712002	157.082375737891	157.085656423363	119.655	119.23	120.037	12	12	3577865.25735757	2829492.20009856	3875886.44333406	3321612.03797833	3301020.26564003	4075431.63095492	7450024.37201435	6958842.40411268	7330584.96300361	7507870.7318566	6955238.75944944	6029823.9499061
506	157.083714297671	157.083660602739	157.083783079128	678.032	677.637	678.326	12	12	38102966.92418	32957452.235591	41030613.2658836	37353025.3974922	35875395.0585938	39485896.5640239	40733729.93125	38802926.8174479	40630554.1149952	40440168.9848079	39820122.5454312	34824204.626339
507	157.827327903276	157.826651502474	157.827608777788	1303.965	1303.57	1304.5	12	12	1754030.39187857	1301526.33823167	2038031.72817232	1672449.99382161	1546272.01341346	2266880.10289588	2330100.43139758	1968620.56860117	1953456.62173077	2240084.96294396	1994725.58778996	1377549.22208374
508	158.041460795232	158.039197501365	158.042689420349	708.909	708.467	709.672	12	12	1900173.00230908	1480054.88674861	2197396.63980059	1902775.55637113	1801860.49504988	2204525.13232425	2294974.08950308	2327347.85455529	2287422.65926071	2296610.68181419	2327572.21034856	1742963.54232532
509	158.087293505657	158.08445509819	158.09541954427	674.3705	673.437	677.637	8	8	866404.292209097	554429.982075467	1481553.94235807	792234.297794118	728968.886935112	1109574.06933159	1055834.78435954	916653.349327547	1439698.47941829	1538516.25531937	997593.837847193	708692.141226565
510	158.154046617985	158.153989801517	158.154121535968	1078.625	1078.21	1079	12	12	12353656.8247678	10379039.9576498	13502073.3006424	12295030.0937724	11912969.4412499	13711849.9750536	13193893.3798828	12802195.6060096	13058532.9125045	13640386.3441564	12912987.9660937	11129069.6622431
511	158.263948291259	158.263948291259	158.263948291259	661.083	661.083	661.083	1	1	182091.524633281	297907.470523437	187610.070211341	175740.274255	219391.097029823	219088.137394637	13367.1632581788	28872.6091290821	11125.1562978516	13844.949643916	11718.2081036719	31291.4247236939
512	158.555231449132	158.554931893468	158.555755366679	1303.725	1303.16	1304.41	12	12	1682571.25026245	1339729.5493626	1916262.09550782	1636025.79124837	1518145.72341146	2139091.7421875	2143974.06607061	1863848.04397348	1909747.56902118	2062009.13239971	1895531.40262733	1338456.36417968
513	158.563524541466	158.563524541466	158.563524541466	660.505	660.505	660.505	1	1	983926.227025373	1054552.23163702	982444.419046325	987947.535417401	1051781.97720131	877275.926916807	9024.39058082031	12369.5265820313	14332.2244402734	26959.3051995996	7068.70912536624	18587.5353898633
514	158.964388150814	158.955707988853	158.964668782686	2439.045	2438.49	2441.87	12	12	12483308.8228779	14665459.5457933	11541901.7979568	12558480.3276545	13145790.3482028	11416965.5451814	12906022.9256556	12866159.9299999	12994714.2233651	11329633.691104	12328384.4599383	15491070.7498559
515	159.11733675175	159.108994434802	159.122935070907	660.524	659.982	661.083	5	5	1379871.20386903	892459.731265311	1723417.98094445	1315731.90492233	1224332.59216016	1967585.18234781	779120.694865627	661495.58012801	608719.104373906	786390.441955156	589959.069660938	393839.52982082
516	159.155139559176	159.153608146031	159.155973487258	1078.47	1077.73	1078.66	12	12	802207.709329171	584492.280071554	917266.028755447	761350.905632882	746343.741593395	951009.068562201	979561.814296868	817379.171822417	919347.239844878	948491.100096343	832883.922114251	583394.278114297
517	159.174396471844	159.173366572426	159.175426371262	1303.795	1303.61	1303.98	2	2	620833.511829105	421077.567896633	746159.265531249	565436.110674026	513992.309359568	867162.434143066	818687.098884374	688207.259746845	748918.049214842	852568.580075	716808.086687888	466925.974424998
518	159.515845796833	159.511107706136	159.518203720843	1303.59	1303.16	1304.15	9	9	261258.77959979	200511.25407422	335947.035040565	276240.454204644	272447.206057692	382314.657224215	349973.097830529	287864.378861647	330235.665648287	369962.961470538	315143.340215595	202989.801147461
519	159.554296760406	159.552628168804	159.557864182056	1024.385	1023.79	1024.77	12	12	300856.745153358	202609.778530273	364249.222584752	284929.273067312	277013.305395857	382100.543052662	335073.65389631	274360.705631509	392813.326753472	358099.436447752	297476.717848669	268776.814939924
520	159.813030089782	159.812404383551	159.813653911843	661.092	660.505	661.46	6	6	1044739.02889123	614183.254416054	1390489.96010516	901806.698547448	831247.285561749	1532252.75972563	25805.0300326172	43905.735485918	17668.8770478516	21606.2683262891	26289.34106625	34805.5765795313
521	159.839993904071	159.839993904071	159.839993904071	1303.64	1303.64	1303.64	1	1	228188.029830568	204941.952210938	211810.386578125	232528.966043849	222771.798423925	213826.0076875	205876.944628125	245248.86574707	193498.681990624	227872.980821289	212398.420155663	219310.006550292
522	159.958515866761	159.958292835888	159.959080952471	2450.42	2448.46	2452.42	12	12	1660884.02469464	1290396.34168891	1712268.37528351	1515287.54888785	1670661.46604517	3191320.39428655	3582528.53987544	1450593.49560193	1730019.29850535	1873961.50987478	2378829.96659546	1454544.93960102
523	160.507051085833	160.503535513122	160.510566658543	660.5145	660.505	660.524	2	2	867483.203486911	456241.812630312	1150844.74435364	772700.547729662	706137.282293868	1239572.25851755	13888.7621938477	20128.5267448934	20238.0376106771	7283.72083892579	19916.9138951954	12176.7990980566
524	160.53744185844	160.53744185844	160.53744185844	1125.2	1125.2	1125.2	1	1	130903.672602539	97188.524288086	107654.138938379	118884.69	114455.944474219	146394.089704687	127471.571630859	152984.721381085	103680.681909376	108919.775874023	131904.875585742	135552.657867188
525	160.598363143008	160.59780853645	160.602351625797	661.092	660.89	661.46	4	4	296992.580362455	193727.440125995	418482.768359449	264666.952080181	240100.503589994	435116.363136582	10179.476603418	20125.8993789907	3005.20291894532	4534.58305613282	5548.13605687499	8782.52911376954
526	160.626780447011	160.622915656005	160.64676663426	1304.03	1303.61	1304.5	12	12	533166.516099718	335256.17783804	663090.855462552	488227.0512972	433213.519459134	755563.85535607	734156.48603234	611251.061769926	665352.820326396	756815.162655523	646744.922068434	392798.108801269
527	160.688283880478	160.687512739594	160.695465269102	118.838	118.728	119.278	3	3	162375.135908281	231134.873640254	117177.167264502	146450.89879459	157911.250155547	126570.769210205	184762.577143351	185179.771977559	177208.625653047	206905.693439209	171045.567215078	209005.423422955
528	161.591622269129	161.590499335664	161.592623891265	1304.03	1303.61	1304.5	12	12	822335.10574906	569816.715213215	1026062.04800424	804904.818072789	711426.605733171	1178620.64301711	1163509.24838135	966126.704717604	1017235.41121619	1152430.77175044	987942.695598707	652116.448800456
529	161.878246679491	161.873657257339	161.881536332987	660.5435	660.193	661.083	6	6	1479643.96236238	1304640.84749072	1709952.28243799	1514836.21918946	1415147.92714586	1827710.74120425	416108.202689609	362338.70210836	413953.211954609	457069.082856504	350220.992226095	293967.14698248
530	162.052682594315	162.047942157051	162.059896404923	742.485	742.074	743.142	12	12	434701.724406172	393870.214405123	571023.283341758	486299.072070874	432994.047790332	656444.028291841	4215513.58360547	4224077.03687425	4131813.62620125	4469076.15596937	4203845.74737695	3302967.62577685
531	162.316873381855	162.315600648487	162.322838821182	1304.41	1303.64	1304.73	7	7	381076.775771487	237327.939773438	504898.539104943	355344.270360576	316212.027115384	575593.391871526	556637.482946027	458703.319376715	520573.315450721	602125.018631543	490014.326563626	278425.076469184
532	162.347711719707	162.347711719707	162.347711719707	1303.61	1303.61	1303.61	1	1	381076.775771487	237496.976767578	504898.539104943	355344.270360576	316212.027115384	575593.391871526	556637.482946027	458570.248208853	520573.315450721	599332.601341866	490014.326563626	278259.740913085
533	162.681722437095	162.677423076122	162.685239193352	660.5145	659.982	661.083	6	6	1063727.25285577	765755.994260217	1412030.39694922	1056471.94222666	904014.08537754	1447230.23469062	6382.34014601562	3048.92138689454	18859.5068737109	3665.64687521485	14206.7349966797	19523.2452522266
534	163.038920971996	163.037911348093	163.038979769631	1191.34	1191.11	1191.76	11	11	482610.801175631	306519.452262695	557095.827409104	503495.023224828	379526.450080285	583263.396461276	577564.556571891	494271.17216381	536907.135995347	552438.111241405	518678.78169565	384021.50737766
535	163.038921462615	163.038409268874	163.039018125257	1004.6	1003.97	1005.2	11	11	647234.533440673	425431.786934003	738804.74297505	587689.224437895	475270.682171145	846701.934025391	738095.435671499	671099.124140063	729303.027044451	753769.444470514	726365.145388242	492893.801574707
536	163.075661370433	163.075619165791	163.07577548546	1303.6	1303.16	1303.98	12	12	558120009.784657	464672767.02026	596617891.695602	541162540.895687	526069270.920687	616802843.165429	628572362.999995	584844788.703619	593495603.634998	626586563.997413	574200593.339998	503720118.710692
537	163.075474559599	163.075474559599	163.075474559599	1024.77	1024.77	1024.77	1	1	16144977.6395373	14030578.1723828	17365322.7058684	16000447.2436058	15644440.7754568	17660101.566274	17362630.8898558	16745640.2320312	17550143.1882692	17952762.9414243	17155845.6285847	14756660.7771875
538	163.132983930085	163.132918144577	163.133090243669	861.8095	861.417	862.653	12	12	17199596.3279754	13224510.3846923	17676792.5475156	16843663.2951394	15902640.6123148	17514864.3835914	17629766.803413	17112606.7453794	17424290.0091415	17662615.5012	16893542.5276943	14485431.4243637
539	163.391759701097	163.390905327774	163.392614074421	660.534	660.505	660.563	2	2	521751.948279447	315265.435405987	672012.773210907	494761.200317628	440174.235166172	727515.903454039	3258.82790857422	10629.1159850391	8950.79839578124	6166.5225113379	3246.32998921876	0
540	163.980247442428	163.978892107078	163.982532253516	661.092	660.89	661.43	4	4	513404.22929035	554013.054310117	609075.547605	547907.800440001	562223.250025691	528113.853844849	21671.7318511719	34497.4681042383	25780.222850586	29641.3458228809	38668.0192221095	34465.0147639567
541	164.079051774796	164.078954251253	164.079141754165	1303.6	1303.16	1303.98	12	12	59283102.280636	49238872.6411909	64151000.1755624	57375100.9238144	56078633.076379	65565191.7166808	66221562.5756245	62330201.9637283	64586200.1555601	66348968.6576077	61278627.7466377	53099856.1429959
542	164.342186476289	164.342186476289	164.342186476289	660.505	660.505	660.505	1	1	355916.382289102	569307.64045628	297652.939180298	399959.977274252	483893.601206221	250754.601557861	0	24595.1350222852	5898.87809978515	6077.8647113379	22421.0295212301	23816.8187835449
543	164.698204466842	164.69595197228	164.70552833422	660.563	660.193	661.083	5	5	449132.644117789	382663.789115566	471056.657944458	465072.52446353	416968.458422637	489016.36271045	6253.07698253906	22562.108773418	9842.65333978515	13425.2702944336	13843.6821110157	13052.9065363965
544	164.930333366307	164.930104113108	164.9304568432	2442.285	2441.87	2442.86	12	12	2688577.34553904	2423374.59275091	2926568.53007815	2841712.8724489	2290379.31525174	2748184.84198301	2557679.55784883	2705492.80015698	2737594.12133789	2637455.22216642	2554485.35101227	2383654.8579619
545	165.081819412699	165.081646574428	165.081994052985	1303.725	1303.22	1304.14	12	12	1188058.56714059	868232.644906724	1286849.14698522	1158396.15429704	1052689.34219448	1362117.49252795	1255777.3553153	1356564.79916318	1354519.88156476	1431615.22455886	1266637.01229391	996739.522954452
546	165.077326245446	165.07727113032	165.077739752008	141.6985	141.314	142.4	6	6	336134.241835637	306156.014988638	361157.224490157	339813.60765375	326492.543069492	359028.855389277	1175049.22735419	1203100.73009075	1218174.39958845	1322714.21492909	1198251.15984178	1041794.82471905
547	165.491742504771	165.491742504771	165.491742504771	661.101	661.101	661.101	1	1	352479.147035018	779253.673483291	288239.714595	437354.719165001	513097.180417518	265029.551643342	20494.1074965821	26931.2706602735	31682.3168403321	20207.7929508985	45537.0600386134	52623.1956512891
548	165.511253192079	165.511253192079	165.511253192079	660.563	660.563	660.563	1	1	352589.184828426	779253.673483291	288744.5987677	437351.590196371	513027.266876817	269055.850944091	20504.6488291992	29685.0353592188	31678.2463071191	20207.7929508985	45537.0600386134	48583.0674900781
549	165.545477809848	165.541741594681	165.546536050203	660.9865	660.505	661.43	4	4	334442.043083886	779717.22565625	256056.157665	440631.353041485	513097.180417518	228750.78590347	6255.95987243651	26900.9678172266	13407.6748925781	5578.12995673829	27031.811670879	63605.4445482178
550	166.017774158364	166.013787072129	166.022277350749	1303.6	1303.16	1303.98	12	12	756544.603471866	553894.153238993	918074.990820314	693341.519346245	676056.367247313	1025637.26029147	1013145.27554744	857627.474684495	892393.918427358	1014063.56380709	885817.856800254	593594.393785399
551	166.14381069475	166.143738460784	166.143887045022	740.329	739.606	740.816	12	12	2482200.94118542	1514235.32559547	3229360.32117187	2472964.12888725	2216710.86145144	3456051.00454901	2987247.51579579	2463024.23289419	2985348.73875293	2976642.2306054	2698246.9240371	1627922.76806155
552	166.888608186383	166.885806395925	166.8894992075	118.7885	118.499	119.116	6	6	132194.225361836	143662.020748984	100522.415264941	104523.697035254	113516.844311182	120772.126774892	221742.920332031	212857.105857309	210336.567769409	251640.523086181	202843.295714759	222301.380642832
553	167.014796409438	167.013992331548	167.015830317004	2445.66	2445.16	2446.32	12	12	4684874.31884139	4350112.56773035	5929868.06619842	4906952.76974207	5239501.8647343	5598551.82442803	6006492.76009851	5925811.15201972	5867777.0443177	5793244.44468794	5782490.10360627	4623709.68593054
554	167.071759448431	167.070552151821	167.073504784817	708.8625	708.467	709.128	8	8	652777.254567706	378967.960677584	621640.750401142	520391.08449519	461707.889288048	753158.80164972	689748.273072377	648844.305182475	653408.495749022	651280.490531495	677418.854768442	472879.586320987
555	167.792445320257	167.792137345997	167.792766090271	1303.725	1303.16	1304.41	12	12	1687631.14948326	1350046.14347581	1940108.0131836	1622493.7162934	1506631.40493164	2113036.91334886	2148130.61878364	1839811.46360192	1900126.46672401	2086022.91715584	1906350.49160607	1327653.58692871
556	167.823032016611	167.823032016611	167.823032016611	660.505	660.505	660.505	1	1	391356.143769552	386913.121093731	384821.349383697	388614.97059546	399283.461279542	297508.66175415	2856.94226640625	9256.52374189455	14695.8320774609	6313.15534007813	6490.45299580894	3109.64633010742
557	167.947884727923	167.945429787189	167.949778918566	2452.19	2450.9	2453.96	12	12	722984.805172817	754504.772317198	572484.620994564	675641.931078147	742844.770012282	697525.158692671	717477.706760842	824375.775827946	627160.109703499	858364.195265991	696394.819442144	824154.41086212
558	168.565198500829	168.562489371436	168.569158802363	660.5145	660.175	660.563	4	4	434417.950051983	428793.139699726	444178.771865844	444974.190731634	406072.196361178	388187.065459655	0	5741.32682619142	9305.07338891601	3521.30340084961	2760.32948279298	6991.01856295898
559	168.59043575277	168.59017681039	168.590797244688	1303.965	1303.57	1304.5	12	12	1733593.06172297	1293358.26244891	2027726.5778741	1679017.60508676	1561514.77551486	2306818.23890099	2321547.92331164	1983679.10519174	1983565.46918494	2210260.52757296	1990672.37903245	1385039.85314331
560	169.122294355684	169.122273987144	169.122315583698	965.9125	965.179	966.201	4	4	2115288.74349042	1490983.8293418	1932646.39931457	2210091.34439364	2087714.58920892	2217117.69223189	2094025.85174999	2168448.23977865	1895679.96484212	2036702.10977634	1926048.28589251	1680000.74518516
561	169.106205305621	169.102773368307	169.109637242935	2438.035	2434.12	2441.95	2	2	802701.585781066	400157.985269094	434415.811090497	691270.366562318	600348.312743059	678025.26050854	1301461.73147292	710613.270192062	1824652.6825495	660906.73555908	930955.078423752	551193.269476268
562	169.362965674577	169.362652618128	169.363353660867	1303.965	1303.57	1304.5	12	12	1446722.40726273	1101465.28526611	1694926.44495305	1396951.70608774	1294009.04401442	1896984.66273146	1892997.26778114	1640908.03121714	1691545.80012507	1872746.77551992	1696530.37815542	1162033.0248291
563	169.687078696404	169.679848213809	169.694309178998	661.697	661.409	661.985	2	2	177995.409374023	306057.627046537	131534.65559489	168080.063028717	237621.133935938	128836.735967083	12574.0693982422	20251.2037444153	15752.8900583903	0	13600.3720535278	3231.63154613282
564	169.944223724158	169.939546825356	169.948038398427	660.563	660.193	660.89	3	3	293157.780574219	195844.021875176	389526.867334717	220044.154785	212159.153818359	412679.417294006	89602.1996519774	48312.6562865086	60596.7138438625	90607.2481346485	80876.2193745119	44186.264907358
565	170.026926464329	170.022720207611	170.029136912136	147.393	146.593	147.819	12	12	622901.9506875	388125.209882813	818482.344530668	585914.261822428	461610.941575231	771616.592784329	1239635.86828125	1074910.96123698	1118561.25072217	1253796.13528666	1110513.88539295	698466.90492965
566	170.096701141518	170.091673708548	170.100684470499	1202.59	1202.02	1203.34	10	10	324209.093981183	191179.738480371	381616.335589193	286128.355731389	244030.480966046	365896.265196815	377044.030634203	307047.117480467	340359.661523435	351674.385555376	346140.314804311	258466.283198618
567	170.171681090607	170.171157952566	170.171979739041	1303.81	1303.16	1304.41	12	12	2033755.17663057	1626232.93461106	2303983.56653646	1958267.23711751	1789423.34135959	2593815.26993267	2617942.54097151	2236896.88404025	2207894.6617126	2473150.7850093	2236528.13567833	1614985.49496582
568	171.099323535372	171.099273150189	171.099384697056	741.552	741.149	742.211	12	12	32578863.9054241	26897709.1724824	35033665.7761109	31584793.1566141	30014355.7760312	35749043.7541958	31457201.3191451	29982481.4050285	31330324.7575359	31648441.6130129	30524319.0620157	25331918.5896562
569	171.150206991268	171.150132109834	171.150729141259	902.6905	902.428	903.189	10	10	784329.912938552	587386.045513124	746726.589976489	686536.523654334	685729.20166391	681534.169349355	939564.470397387	579387.659479064	639665.760503217	855303.125497672	669266.654408353	719571.47577539
570	171.223787005428	171.222944862781	171.224629148075	1303.375	1303.16	1303.59	2	2	410478.947507714	344566.773080662	474302.102638671	396480.161687112	379667.91437534	542691.309932616	553613.587654185	454985.397143554	470588.535488671	514846.808730845	470475.9117791	334722.493765624
571	171.291046661139	171.283524895467	171.307729705939	660.5435	660.505	661.083	4	4	684740.079375	1428197.92628069	467642.193177795	836461.22505728	1000493.08227043	370745.210723022	220637.572037695	249152.778213048	253885.404305254	256408.075508321	232027.891353399	238290.954325029
572	171.423510877343	171.423510877343	171.423510877343	660.89	660.89	660.89	1	1	499726.381436486	443244.90810867	553408.451304986	492650.403136568	498415.06476615	610713.239889649	0	21472.9001828237	14222.3344294622	9236.62210212312	15352.237637301	11424.9127071578
573	171.448966633142	171.448966633142	171.448966633142	660.193	660.193	660.193	1	1	497046.045204628	443094.712528283	553430.474882325	492711.397367489	498312.326912109	609937.041059081	0	21480.8672068435	10628.9037242713	3107.12780343863	18431.3264996244	11425.4545317195
574	172.102812324263	172.10215153862	172.103664098495	740.884	739.606	742.024	12	12	1085928.57328125	727395.826495755	1277106.11102637	1083603.13909985	897649.409403075	1407164.69647288	1101389.34030478	977205.446484896	1127221.23900709	1141354.00690137	995586.890987304	733856.821242187
575	172.169600586699	172.169134683541	172.170824571303	1089.525	1088.69	1090.16	12	12	1035838.46752315	698544.839160154	1091632.25194137	1130734.00250869	1023044.69041279	1201228.88497395	1079126.94372505	1080626.61510308	1047371.45773037	1169145.85458147	1101236.29175619	902415.6115901
576	172.205887524781	172.204432174161	172.205971734405	867.6495	866.335	868.649	12	12	655891.379538795	727815.252963427	524673.027335093	589443.776940735	638191.067314453	603079.935707703	571878.16695277	656976.037494268	537852.650877354	591963.767402161	563701.026638901	693729.368456586
577	172.306635145866	172.306366388668	172.307097715831	660.9865	660.524	661.409	6	6	2753913.17359767	2090817.19001192	3135113.52627223	2567275.96671001	2500058.63600932	3338009.77431934	49996.7384405824	61243.6084575001	49326.1384047548	62629.157012736	63574.0570729064	55327.2461832276
578	172.501814132826	172.501814132826	172.501814132826	1303.59	1303.59	1303.59	1	1	143514.130994569	120819.357107544	143623.422601562	138901.411195899	102090.842189648	131695.002164062	132725.871377344	137522.340810547	135786.368308593	153602.935986328	139837.707960546	133023.635887499
579	172.904837175475	172.894584577982	172.915089772968	118.321	117.914	118.728	2	2	116965.784616089	177666.278157422	67802.8192030843	111450.744907129	102493.509398154	98825.7296780905	119288.337067703	95889.5872984314	104565.145435488	131280.668865186	80173.7060033162	145600.135240272
580	172.925664787235	172.925664787235	172.925664787235	118.355	118.355	118.355	1	1	180915.052032135	222182.087419668	152270.946153617	167033.555368958	168312.988782439	195837.599174927	203541.034158824	189418.496314087	179267.717617081	217766.94465332	166147.500082835	183543.176018219
581	173.067146544971	173.066944254544	173.067375495995	666.3295	665.964	667.063	6	6	44348783.4769101	36520910.8421992	49760318.247994	43003081.187038	41144603.2372435	50136735.4368671	29490742.0599887	26566968.5001495	29329038.2103691	29251796.9810743	27894710.5130229	22732365.0142534
582	173.057575842259	173.057532228671	173.057634766744	677.8995	677.637	678.326	6	6	26388558.3536508	21206326.20353	29376396.2141786	25480381.5343815	24676821.6302651	30008314.1831409	30104575.738763	27562257.0771166	29836006.4318021	30377042.3018188	28908738.4230166	23105556.9930526
583	173.163989702574	173.16346093369	173.165914194977	991.167	990.411	992.117	10	10	233619.210019489	207052.552324728	320330.579921936	306411.338222493	253185.37781012	290108.354180095	316563.654887512	297293.692706196	299684.307511149	317565.524684569	324833.238852852	238080.90037089
584	173.550214920476	173.549447342501	173.550637920492	1304.145	1303.81	1304.57	12	12	392500.088280032	242908.452263467	503191.507222055	359935.689258375	305027.430937499	574492.844778208	568750.46496075	455339.819570129	512659.740814302	603683.595768193	478541.98050969	274456.859793294
585	173.970750328528	173.969901928883	173.9728312314	660.7265	660.505	661.101	6	6	4205690.4238081	3566413.97530681	4890566.26283202	4074137.2926654	3897057.24624835	4848834.34838726	263988.536260547	224933.471312461	303009.359025391	324779.437843243	267006.684681153	171208.108050762
586	174.060720580604	174.060550029035	174.061069017303	677.2795	676.71	677.786	6	6	659915.895099204	398857.404317081	768220.475137442	555008.628146729	520726.822567662	822241.272986239	852560.704449356	635174.320124848	799988.573515727	826661.460305125	713717.701770304	424792.204021127
587	174.38114335944	174.37639689819	174.383430012234	1304.315	1303.81	1304.9	8	8	146333.21875	107903.09438086	185019.192521034	123086.462057227	113428.765	220245.065078487	210288.23143104	168566.474487305	202991.528971229	233083.369964692	180274.403269982	123579.631818749
588	175.056339928138	175.055371718037	175.057489605247	677.9395	677.075	678.714	6	6	696859.214203125	523632.413224052	917192.062710684	674640.344730051	580218.794571603	968613.934312483	903895.601701004	812362.257656418	885418.059556843	998478.772502442	924138.401545896	625384.109664846
589	175.060982485553	175.060318475253	175.06874048251	164.8945	164.51	165.593	12	12	798676.862171288	419179.495001333	1048903.72832308	740981.987960308	625398.073070312	1027083.95635588	5127190.33025405	4740951.13060759	5191352.75233886	5340335.40548863	5003687.39074523	3421343.92177729
590	175.201759463053	175.201581544944	175.202093500237	1303.58	1302.89	1303.98	12	12	3260260.41949369	2790569.90625694	3591160.38635292	3165793.85554525	3065247.42702148	3913127.14883423	4026160.1049138	3539864.6320566	3498974.06213108	3783666.14517504	3601172.77964994	2682073.23578369
591	175.384878404151	175.384623991664	175.385640343039	660.5435	660.193	661.083	6	6	1256460.80287951	1251590.27439998	1411791.21129375	1317871.44368701	1239660.15662876	1452715.4294707	11913.4053023047	34420.9057484766	7377.23795554687	10285.4301106348	12516.598231875	17542.6663408887
592	176.319751127976	176.318385819447	176.320441363546	1303.6	1302.89	1304.14	12	12	617953.081864294	499958.178950569	715429.582747397	583170.266432834	565516.473569878	759201.346703163	779008.307906025	695727.859081562	663153.311767579	738843.339062496	697143.095854867	493708.963770751
593	176.307056978714	176.303218592771	176.311518057682	660.5435	660.193	661.083	6	6	915134.427301082	743503.259520621	1198544.35072119	885701.665147537	791242.206452208	1197574.607075	5955.03155542968	3369.78599039063	3281.94433351562	5939.10244962891	22188.8957992969	0
594	177.054737816992	177.054646254536	177.054814187291	1125.815	1125.04	1126.13	12	12	42481418.1597653	36175285.904297	45211253.0938196	41685299.2814064	40783058.7867591	46649672.3208335	45491266.5342189	42277159.076202	44817108.526759	46466253.8165622	44616442.0151445	38117440.462437
595	177.741990440709	177.738055478495	177.74458264535	1303.95	1303.49	1304.49	9	9	181841.953798829	108577.058484375	237199.246891526	168544.794124349	139160.381834179	277024.344909668	258629.563676216	216240.973863207	235714.026226337	270465.309539567	222461.029576322	131946.302799999
596	177.787149833001	177.769754473594	177.792566379325	661.4195	661.083	661.795	6	6	631024.47946428	796183.730072341	694265.33295	659377.435911734	720984.959957858	603410.508650841	40687.985916504	45937.5487660547	34382.77843042	50376.8483012891	34091.6776791382	17493.8827873242
597	177.957825631763	177.957785442741	177.95789138786	2451.205	2450.73	2452.77	10	10	56021371.216602	47531942.4567636	68519644.6806196	56806363.1394894	48505581.9918636	58569178.8657463	61533701.0551991	55277738.2669955	59862467.2503925	62684411.9175275	57894319.9828824	52924879.3106459
598	178.058114530483	178.057944575196	178.058817593784	1125.14	1124.75	1125.52	12	12	3698470.84371526	2950075.41637621	4013461.65673453	3475776.64502494	3416414.61202634	4245312.7127464	4103101.65021971	3863954.1042274	4030660.19505973	4245333.60877443	3865215.21722879	3173380.92879809
599	178.160162197606	178.158908087216	178.16212659241	1212.17	1211.61	1213.58	11	11	334581.220456453	247077.996787861	371834.305390625	297110.359062591	321907.855359074	369406.390810922	379052.429371244	314226.136003147	372680.069187578	400949.709531625	385608.926492785	301533.420480394
600	178.476682146009	178.473808343095	178.483099093957	1303.81	1303.22	1304.08	7	7	145305.571926759	72131.8061953128	186843.86655649	136601.580222364	120139.922248242	218334.119692289	208117.426599309	166341.757512025	205570.263732722	212784.599083534	183601.800851487	101072.56381875
601	178.560741923769	178.560567368515	178.560827339469	709.398	708.825	709.525	3	3	115066.846646627	82430.5593336326	145596.934042656	105826.17516927	103522.018271016	143691.487042999	173218.441467578	93406.4529252116	156262.179701322	157041.136732535	123175.401891174	86675.8483458981
602	178.592031077599	178.583623456373	178.593420878147	661.255	660.89	661.46	6	6	406852.165738319	460726.736675713	461508.59514375	415027.492880001	409905.010478365	433018.193635987	0	0	7358.2149558716	3707.72622186279	6057.82676895141	6895.41904130046
603	179.452844972187	179.442953894082	179.464345908172	660.3585	659.982	660.563	4	4	178184.670494892	257642.470226788	150887.893152832	181580.251505972	213064.762511153	167895.735899076	6795.97565861328	24869.2549109827	12429.8071411621	2992.90774309571	17872.7246971875	27506.4429845996
604	179.484795612377	179.48354410156	179.486047123193	661.246	661.083	661.409	2	2	178129.061733183	257719.481993996	151072.112205	181534.095925	213093.798223107	167662.675031616	6794.66549279784	21892.7216291797	12431.4043237305	2992.90774309571	17872.7246971875	30488.2103137677
605	180.065581986865	180.065460509907	180.065795956956	742.6045	742.273	743.142	12	12	28878535.8911369	26098058.7316798	31602635.1808538	27679587.9486667	26852172.1942497	31858946.0215799	160081663.759613	154293750.650193	156907035.043308	163755729.011123	154156861.209805	130620300.303939
606	180.076965683775	180.076735691878	180.07739229193	119.655	119.23	120.037	12	12	6972412.06814904	5174495.47721372	7650932.5917344	6414175.03971181	6059795.83531949	7669157.82777133	8444347.44534964	8035334.77910457	8576151.79735761	8883345.90481923	8541012.8341293	6294121.55254786
607	180.159451216648	180.159319013097	180.160259447786	861.7445	861.417	862.259	12	12	1023044.68070119	578375.081166232	1147992.7164974	1040109.25144166	849713.563948164	1221451.79425195	1195451.38587741	1132114.99615443	1204334.50951495	1272474.74813466	1127325.51701412	784941.002570476
608	180.15925390942	180.159184543924	180.159313466777	677.167	676.71	679.063	9	9	394396.293853499	138692.666046387	573999.617613146	400079.872665122	286358.569981894	774522.248359349	702597.598218099	504194.209889035	561109.625948975	752922.556721189	517815.371273728	225658.135888737
609	180.458984332855	180.458381010612	180.45956124635	1303.965	1303.57	1304.5	12	12	461023.744999638	324340.026081542	571534.399707032	450584.38331543	400617.128769531	640584.110973652	614284.295884334	528486.492389385	575693.8477817	617479.213250503	548190.10917518	362272.183603515
610	180.916228375445	180.911500374397	180.927133949445	2443.495	2442.82	2443.84	12	12	1093981.76515813	784355.513969991	1141482.57751465	1049284.86444017	798722.965950873	1183312.97565918	1174944.14113165	1046062.38958533	1120378.9836162	1090330.76079535	949022.665277791	804845.270787821
611	181.070255708866	181.068981597113	181.07194295638	742.513	742.164	743.142	12	12	2443146.61177223	2008512.84630391	2880279.36937248	2358437.58745534	2267479.40499012	2930456.5360646	15047175.2222298	14507098.5856842	14526757.8686278	15339921.8698388	14668298.771066	11977689.4196873
612	181.344482564205	181.34138674589	181.3468889265	1304.03	1303.59	1304.54	12	12	658770.23037354	440660.652199146	824527.010098407	620308.316596208	563223.254699518	911375.791910025	907292.607934759	765373.272278369	822710.923968223	944155.356377929	801882.193870943	485990.089131248
613	181.391787165104	181.391787165104	181.391787165104	119.278	119.278	119.278	1	1	89352.0526940002	213489.796531563	48638.6741857591	77972.7272036743	109353.170540718	56433.689951477	108626.594590225	115626.367803752	105828.623745499	117374.96661377	93745.1388889262	155712.138678691
614	181.979385381726	181.979273406253	181.979467239069	2489.52	2488.82	2491.62	12	12	8516676.47557816	6076529.34454035	9133021.19978699	7729779.06619724	7340734.68763715	9391814.45856426	9149223.22470199	8857326.04126086	9291973.4455028	9161016.11264383	8462561.53028459	7019294.48960754
615	182.070552990011	182.069898266879	182.072378062036	742.395	742.074	742.671	5	5	69026.6877488235	61318.5525972291	83374.2357285157	80071.3891641958	69885.1391156295	83219.7125065699	473824.355839091	404314.252501317	406663.08414653	519132.783312501	431158.421708674	260023.271806012
616	182.091354776765	182.088974131716	182.091803223379	119.661	119.23	120.037	11	11	572610.010486441	392304.418809238	653747.29246945	430672.911373478	462561.876408128	628762.336854492	716988.461298622	659538.641679725	698391.198616587	742085.105093769	695383.471610154	468899.266308252
617	182.12045384119	182.117000964019	182.121579702991	660.9865	660.505	661.43	6	6	374720.232926952	361650.627685078	383020.02923625	361620.921935001	330957.259582432	402840.817954224	43955.3550435792	14234.2176868897	7151.75284325157	17746.8470453613	25028.2042638282	19667.4771517944
618	182.190329267034	182.18920746824	182.191062148743	788.1575	787.759	788.699	12	12	916619.273678522	1147522.54693244	885228.955259128	1015883.7386897	1519998.7174492	886221.565342503	852092.919672646	880750.975732031	904660.796731184	898773.796322679	942388.941920178	1788928.8092503
619	182.21013256716	182.207186455716	182.214760122282	1304.145	1303.81	1304.57	12	12	402234.896021731	263689.248146972	506341.136395545	384326.191445405	337513.582067307	551647.946195162	539746.176667105	470464.014461918	510438.04968149	561801.446070552	481130.893875075	314513.235969238
620	182.987159186495	182.985237275313	182.98749132433	2452.18	2451.67	2453.13	11	11	19098766.3555609	21663404.4209279	19111191.558413	20181928.7993608	20503132.8136763	20071482.0944091	21538867.3447499	18759345.1522864	19471276.0061211	19681605.9146401	18237160.3819198	21610179.8138543
621	183.071911072373	183.070249307593	183.078165781557	890.62	890.315	891.094	12	12	5939096.38570553	4967028.77256955	6554071.54874571	5872497.23051367	5743786.42153997	6880052.43900238	7100452.2097536	6134616.35266256	6714081.69219606	7096673.0444994	6474410.56572776	5333042.52806476
622	183.076386979899	183.058983144045	183.086088883307	141.741	141.314	142.071	12	12	3840972.37543788	2827116.0763355	4357102.14470425	3455963.14094892	3269385.7010018	4617271.16352125	15598316.0199243	13508809.2392127	16044813.3057043	15816043.2493942	14337962.2447734	10966730.5935961
623	183.080464073963	183.080342828433	183.080526501107	1176.305	1175.76	1176.75	12	12	4205207.99318619	3223284.19347319	4631026.53886065	3927336.48652945	3957191.22483095	4462020.4873738	4431653.37985245	4286089.15382287	4487886.68986779	4403655.66933068	4330172.17805364	3599450.73782678
624	183.459098184203	183.456888287626	183.462991624005	1303.81	1303.16	1304.14	9	9	155347.48006404	99723.5805058598	188254.781633864	142333.081880072	130584.276502148	214746.03621383	209243.492624888	159843.911661001	188963.527105619	216349.494775391	178619.865450721	113026.834698486
625	183.694889916675	183.694889916675	183.694889916675	660.89	660.89	660.89	1	1	229322.425742488	259954.95810347	272613.156679687	228210.347513785	242756.225052662	268912.643745362	9001.82837122035	13675.707607882	16486.9925169021	17099.9291323966	3336.1350832144	3241.1152857892
626	183.73756081447	183.73756081447	183.73756081447	661.101	661.101	661.101	1	1	229288.92022453	259839.195853896	272956.85235	224705.119275	242706.185927885	269108.795847295	8996.61530175783	10599.7109417774	13202.6910800781	17096.8622456543	3336.18457464845	0
627	183.782570251562	183.774456734789	183.790683768335	660.9825	660.505	661.46	2	2	229322.425742488	259866.871167574	273434.966876221	224705.119275	242673.115294375	269108.795847295	8998.30240814212	10599.7109417774	13199.7461543376	17096.8622456543	3336.18457464845	0
628	183.83064823386	183.83064823386	183.83064823386	661.083	661.083	661.083	1	1	212205.764819498	244087.109543741	236604.652888539	230563.27665092	258937.020816582	191572.178670543	6836.53003902006	10278.5443881022	19511.5456422221	7062.22788789875	6416.90832804364	6319.83455120583
629	184.073902406109	184.068960272754	184.0910065151	142.398	141.585	142.765	4	4	124042.568646128	150781.24353541	157759.929758438	130042.178264536	112844.86820474	185168.534555138	355753.419369014	281215.561876887	383703.304499024	330167.211864583	344346.65416195	222545.129310021
630	184.094442550555	184.084108759404	184.100556266066	1175.875	1175.39	1176.42	10	10	332926.371405163	233079.308165625	354958.929799429	296578.304794171	317032.193387733	397453.789270834	380460.93580241	360394.004901214	355862.758326243	369390.363186123	344435.508192187	274469.776373437
631	184.093271148792	184.093271148792	184.093271148792	142.871	142.871	142.871	1	1	104839.935246429	94836.1096938964	127485.318826447	94459.1520604656	106882.735874359	142114.690794841	325812.926925303	271082.710174453	346410.042136943	318789.080250366	332686.050682159	220608.428332774
632	184.50979107181	184.505518768822	184.513318107679	661.101	660.505	661.46	5	5	247542.174030424	166902.259722882	333540.879728364	242282.015898052	192061.012543269	360423.371299073	7614.19751875001	3318.81006800782	2862.1298984375	3000.94027524978	7477.77159544022	6834.71927669922
633	184.997675140074	184.993859528462	185.002050844786	2446.29	2445.61	2446.83	12	12	1260036.90414621	1562105.66366577	1248463.83150679	1364832.1818978	1472097.80902633	1127421.87109375	1267262.54685329	1319161.60170026	1195477.73035401	1170725.56621383	1249479.43000903	1464286.11676829
634	185.11510887834	185.114968265411	185.115290696806	861.726	861.327	862.143	12	12	8937152.59578237	6574714.88172251	8890903.69183093	8327740.23618419	7813275.6305156	8991368.23701112	8794244.46554989	8593261.43163689	8902247.58469746	8779127.50748913	8414615.65404538	7430411.68980872
635	185.36390630439	185.363715469082	185.364097139697	660.707	660.524	660.89	2	2	155050.393361542	89977.7890790625	213904.479952488	135884.686665	116607.902281474	235444.7403	0	6159.26720246094	10551.4171542969	11960.4972551367	3267.58762781251	16569.2446229858
636	185.384449360558	185.383565617685	185.385333103432	660.378	660.193	660.563	2	2	196994.197114183	175456.150831758	237809.29890375	180879.8992	155437.08244541	258951.654785522	2946.92453666015	3078.06752457032	4032.81823185222	13998.3304631543	3267.58762781251	6555.51825910156
637	185.943796585149	185.943726153254	185.94391786731	2452.32	2450.73	2453.34	12	12	2807406.08622796	2134008.849301	2901681.39753434	2478494.36037547	2375008.2190491	3149899.27638499	3390450.20671301	2562282.5233221	3065822.8593821	3083251.11543656	2813324.39580433	2244324.04872871
638	186.054098725037	186.054098725037	186.054098725037	661.083	661.083	661.083	1	1	564640.504964959	1415020.8437533	364495.349373228	673012.718560001	882897.95431573	289913.325555143	37068.2778393861	77789.3265966016	40517.4973652344	32730.0143339942	49997.6804500197	88276.6898240357
639	186.082090335258	186.080959645183	186.084881111626	742.4295	742.074	742.941	6	6	118151.533720825	93110.0623140625	136910.045002656	134976.638551636	110595.812352441	161749.626427257	641939.838462041	646857.056001624	634820.4312075	774961.588112044	636190.343296508	473641.458713238
640	186.080842995393	186.072882578497	186.08880341229	660.5145	660.505	660.524	2	2	613630.834580228	1424346.95001889	614487.411022796	677145.523685135	904221.019054454	686219.121860106	76625.7157123046	111416.574125157	63669.0236729687	105070.219108272	101541.530986524	93586.031881416
641	186.128225900786	186.128225900786	186.128225900786	660.563	660.563	660.563	1	1	594573.891574219	1420628.48957111	596629.018672943	655286.553679729	852909.043800196	656216.443331298	69249.8376970898	83377.2504659182	58328.2159365234	100856.232215772	93076.3146834963	82930.7752761035
642	186.160261238977	186.160261238977	186.160261238977	660.89	660.89	660.89	1	1	590844.400734607	1421075.32771434	601584.95809125	655291.241832501	853025.275226863	664773.1638625	69236.4873299559	77640.6923678712	63769.8679140626	105416.384234478	93076.3146834963	86257.5927051251
643	186.185277550496	186.185193105411	186.185544013676	1202.32	1201.7	1202.55	12	12	2207294.82987138	1544175.32347657	2533365.6836914	2100540.37091936	1950595.41985108	2770320.18681234	2711763.52222824	2242757.27797598	2391480.64329404	2647218.3720097	2409328.90580282	1781789.78584237
644	186.198488586552	186.198488586552	186.198488586552	660.193	660.193	660.193	1	1	516891.402069471	501389.661197304	603945.44571375	533587.999490001	543120.559728966	649554.863389711	57148.2894796876	62054.0978904493	53636.5151796876	102705.863314893	81868.1750590432	29118.343130293
645	186.221540943997	186.221469938124	186.221671397167	903.777	903.365	904.886	12	12	2329952.94315821	3045288.27360898	2166751.24494949	2500435.73382161	2658135.1454767	2197822.48808452	2085807.94825265	2373904.49478192	1955188.43245151	2044799.28346645	2447439.3305026	2981921.47159831
646	186.218771757016	186.216868582193	186.221148643347	859.819	859.22	860.017	12	12	1262911.90590044	976294.692342776	1381809.36961523	1278139.02723242	1250370.14737986	1458026.85381072	1448511.21718029	1373950.45525102	1383988.35835369	1550941.24524253	1313225.57382955	1284330.76987298
647	186.995177083139	186.978848337562	187.002036450619	2447.53	2446.37	2449.97	12	12	451859.126760256	396744.226724135	598018.766704921	432440.902851564	370800.367699655	553919.005411895	460501.377977248	485835.573711033	739160.581304443	642704.746695032	589962.856428308	381762.438680946
648	187.021403559948	187.020807367421	187.022041859626	1303.965	1303.59	1304.14	6	6	164419.339677735	81008.2310273441	225051.864689002	139128.935034376	118143.594315234	261139.024634728	244323.2688516	203610.167057619	235545.555455604	272302.048542669	215066.246376577	118583.273884374
649	187.073185747708	187.073112565833	187.073291386156	740.2565	739.283	741.095	12	12	17231014.2797897	13288153.5710752	19357623.1715301	16874282.5602282	15895798.3803171	20352185.2345857	17333640.5317863	15931417.9707419	17291008.127904	17519757.4482532	16367626.3703469	12752687.8713922
650	187.194397272294	187.193702830463	187.194713198445	660.5435	660.193	661.083	6	6	10674902.6437464	9902524.66106431	11966126.4949275	10587726.0499028	10238100.8891028	11831769.7122905	318181.001762851	249324.579922079	277298.309876679	322537.088703457	268495.310203009	252328.340683457
651	188.0708686181	188.07064677746	188.071116269674	662.1625	660.89	663.654	12	12	318390396.542605	303963626.350634	327035548.54834	305872663.713305	304378064.464629	327851684.598258	66495287.0956965	64753442.9787726	65369885.603278	67350750.6243408	64806085.8393392	54882950.7877464
652	188.733655992872	188.732887896413	188.734137024692	1303.625	1303.16	1304.14	12	12	751826.9540825	565702.689977274	881243.597135418	724087.337782118	663246.020286458	956560.126089243	953382.233150683	850153.149047852	886333.005416165	941428.925602841	858175.611892277	609528.670405272
653	188.997679049928	188.991693608029	188.997727556107	2448.4	2446.37	2449.11	3	3	128580.966785044	101939.099608108	210018.479027849	179029.879805907	70126.4590142355	205832.833992359	146706.827992132	155907.194006631	268812.629614254	232009.922531391	178180.522939828	83600.2833618161
654	189.074322488119	189.074033870567	189.074557417247	662.0965	660.89	663.411	12	12	34640060.8419466	33368162.983293	35528086.6693809	33310709.1846384	32941051.442255	35844142.115303	7518722.97345996	7239292.99558251	7272194.2244476	7493936.08494666	7360505.30604074	6118086.68391522
655	189.978103267824	189.971700837618	189.979504159315	661.083	660.505	661.43	5	5	1123118.36753095	1045436.36524454	1175002.79074466	1075683.96800289	1064780.22170282	1180895.2310116	148998.025133399	136850.442192168	175817.321343262	162539.846234122	181310.739423706	116036.406270703
656	189.995066645952	189.995066645952	189.995066645952	660.563	660.563	660.563	1	1	1122954.27253453	1038402.84281497	1180414.83313798	1072185.78677879	1059827.71395559	1181756.60769698	149025.9662547	136856.797960225	175778.104417552	162520.865499491	178133.91766159	116031.836861572
657	190.00800684749	190.00800684749	190.00800684749	120.58	120.58	120.58	1	1	135481.724062988	104401.251545598	135342.825946777	144714.998644278	115178.419681866	143106.67513747	140306.33191956	131134.233286771	145840.772608258	120356.758238525	129421.253505812	125013.715995081
658	190.07424623806	190.068614726184	190.084422503725	663.1495	662.865	663.654	4	4	1119577.14664263	1041883.91615964	1172571.81429781	1075589.85508918	1064681.13946219	1188386.59794204	151954.569749775	136791.773563945	175967.126947519	173379.87708158	184294.822309035	119488.827393985
659	190.636110030437	190.633695914826	190.639738285244	1303.98	1303.81	1304.5	7	7	150662.234087403	80662.6109707034	203081.823167067	120344.175591797	120569.415606152	228522.473406393	208647.388973295	189075.513684715	207378.628185945	242109.153315052	187535.889734825	107945.501271875
660	190.740545340492	190.740545340492	190.740545340492	661.101	661.101	661.101	1	1	303139.264287222	245689.356130315	360791.891821513	256973.079208515	271954.271628825	421944.522484588	0	21719.3446153846	12775.8263442759	7372.85259859526	12460.1861931153	16615.2913689904
661	190.931706841967	190.9274108202	190.940536284036	2442.56	2441.88	2442.9	12	12	284438.858734882	235675.628240744	304901.597000829	258455.810017651	282212.478435805	418098.129480642	317000.493072916	382206.828218261	311592.285192871	403292.991631581	417498.679656141	320529.287962968
662	191.104108535264	191.103988101125	191.104186059126	966.1355	965.211	966.904	12	12	1026457.58147461	757345.912212524	1035647.2665097	1014401.51629486	965859.512405431	1219114.90629442	1072627.14945053	1009426.4459231	1027007.80090702	1102282.88009357	929430.179219604	747459.309669388
663	191.164192342727	191.164013130285	191.164281580852	1021.43	1020.74	1021.99	12	12	5996726.26022459	4726647.81822897	6487955.0758843	5929507.59422018	5586722.51610964	6861280.80150719	6605442.09826748	6228059.71281739	6597077.15185221	6919400.79145023	6419375.95273438	5368785.14125869
664	191.334723406251	191.334211850477	191.337687288919	1303.71	1303.22	1304.57	8	8	172713.888349122	165729.231574519	161734.816703914	171413.643451399	167748.279346246	137254.166588416	152952.288567187	175345.117546668	144620.249224008	165186.805626758	167952.765689453	167875.898854167
665	191.735368771476	191.732575035739	191.737615374232	660.7265	660.505	661.101	6	6	512421.055333233	329170.011283729	675491.47225875	467883.277225001	427659.469862831	736559.966985596	18092.0446887818	12105.5493458984	20991.7775561321	5946.91286642579	11090.8110769922	8510.20951296875
666	191.93447923445	191.93443398301	191.93452590469	2454.46	2453.05	2455.88	9	9	630850.502086293	564372.654999996	1016212.22784623	589384.862290653	670468.808532429	768098.02079157	762456.136102948	606086.086177497	666544.957775736	669870.999604043	699077.424086213	600404.094986388
667	192.167475664803	192.164917506104	192.169908169972	1021.24	1020.59	1021.99	12	12	327583.325559081	237565.627932692	356869.103263867	325536.231159855	263804.537904689	404569.589234483	339583.030415039	368490.603676758	383119.41974922	451708.112592772	367062.287629045	238069.346027733
668	192.467267620972	192.450063217633	192.476104414304	660.563	660.505	661.101	5	5	224239.720527043	249989.61123723	225341.30934	226156.444641583	222377.053044546	178341.97400885	14560.3416006641	19258.0970906251	3493.16742409179	9333.5449050293	7237.18229156252	21803.6583655664
669	192.610072846638	192.609770609749	192.610611353756	1303.81	1303.49	1304.15	12	12	1305528.59761672	1266303.82289118	1231367.14303386	1351634.23914496	1274511.79001302	1204472.62972318	1272690.56345342	1373334.35324331	1129443.87586989	1227090.85919415	1290685.11381836	1230881.01433838
670	193.083466165868	193.077535176457	193.084958179664	163.927	163.666	164.627	5	5	138244.440545797	117251.913162638	142415.218874186	133546.31522821	142051.896970703	148834.599287567	397046.113321357	266219.235542539	446920.141306678	480332.457835918	363147.79763206	187192.208247559
671	193.143081902003	193.141740761484	193.144624752824	733.5005	732.754	734.577	12	12	432208.163485161	324373.008006321	498572.879911839	470052.535031847	366945.284871566	532508.464796554	475090.017564128	439460.153497612	442032.666876029	509751.47702016	442862.119899056	348799.164264857
672	193.170087788305	193.166772803129	193.173402773482	118.348	117.997	118.699	2	2	402652.732975736	713529.755496094	250388.093448893	415861.342913867	447641.140148506	229846.594496664	213710.08261293	267403.840499675	196258.478373545	176260.091400586	241449.167881673	480989.946722578
673	193.201357004488	193.191052770744	193.207666527699	118.355	117.914	118.406	3	3	397406.809020078	716554.01393397	250388.093448893	415861.342913867	453209.673144513	233329.681906953	213710.08261293	273912.50320332	190835.652355041	176260.091400586	246370.988367344	485983.868905912
674	193.39584007495	193.378532156588	193.398275368372	661.255	660.89	661.46	6	6	427923.156247596	582244.815487277	487520.5416105	455458.043604295	515110.322347131	451047.55139917	12073.5288048828	41024.06308625	22402.0771064453	8518.78731992188	20948.2549059375	85305.0348169141
675	193.806914093616	193.805870418142	193.807404455476	1304.32	1304.08	1304.9	4	4	104193.877716797	25011.9231679688	143880.043749624	75138.1479301762	65384.7599056638	167453.859071514	162990.638724459	128970.426448243	137267.038825684	178833.890231661	118217.864704101	45598.9458437498
676	193.930175235267	193.930064979476	193.930239908418	2454	2453.53	2454.99	12	12	33395227.6701957	34032394.5324106	33218503.667708	32629222.6788969	35224603.6295195	34998641.1604134	37182471.5035375	32874413.8586588	36210354.4137953	35517953.3378782	32225416.2255865	34430309.5175222
677	194.110068483649	194.10555229271	194.11814391293	581.466	580.736	582.096	7	7	291275.411756329	253441.28882189	338623.795626772	251590.147082989	246565.856290133	353692.54652567	326551.195536349	301175.986670053	351755.563741072	345957.404288474	293855.136184257	210476.825076623
678	194.17488048947	194.173676312893	194.176097608544	738.813	737.415	741.345	8	8	288562.619286237	78204.2929996861	372566.065436574	224750.818987269	176571.014429688	601743.662190196	367879.03773329	282603.683757577	342563.070590341	456685.554357423	310228.038411503	90935.3777012171
679	194.318366026632	194.304657587962	194.321194790143	661.083	660.563	661.409	5	5	353372.936269647	355145.758864821	380753.24450625	350813.124707501	313513.580172025	402865.303406495	33800.8712652344	10270.3175253125	16696.8819916992	17084.3366428711	14297.8724963672	31514.4611050782
680	194.324807104592	194.324807104592	194.324807104592	660.524	660.524	660.524	1	1	352950.630580819	329274.775065586	382025.350774828	351578.282737501	313105.785508465	395726.685071055	12785.8770877076	2977.80948297119	6313.37457739259	11962.4304008382	6337.48884216308	9705.87180607097
681	195.087709198886	195.087620114351	195.087777277451	709.9965	709.618	710.599	12	12	101486485.576261	91780954.5513662	109023566.845829	99682603.772578	94250684.5014298	109144725.580642	119528304.822974	116891443.272807	115377549.992098	119817649.879272	117309112.124579	96230721.2285393
682	195.758888678963	195.755657631551	195.762615060278	1303.98	1303.59	1304.73	7	7	110100.612291016	14062.1943515626	162881.941382024	98302.4611201177	80753.3534554684	192929.615595159	190062.095996456	150053.503358379	170829.364714064	202751.53668119	149943.126246995	57050.6214624998
683	195.92971035709	195.929546066712	195.929874647467	2449.48	2448.87	2450.09	2	2	201733.155231234	249519.799592559	236498.334411619	206324.962818079	247831.920451298	184494.772785374	219256.045484755	212617.797465277	203275.478753707	215409.298057908	240140.752621719	243520.11039605
684	196.021346163098	196.019519936908	196.022219982314	743	742.464	743.314	5	5	350765.396421992	203793.857308146	367478.136966064	316201.736052578	305075.616817382	438306.301883204	681508.171320802	615890.438609225	634710.805725487	696051.019227879	577237.479241954	384927.284761231
685	196.089905913065	196.089501328334	196.090980852329	709.713	709.398	710.055	12	12	7552005.16563598	6697066.03507555	8256875.508571	7276015.01433472	6859986.65655873	8458089.02677247	8959666.82292456	8872978.60258708	8898790.46698919	9360110.4365713	9243502.64878126	7196291.92998433
686	197.09908167452	197.098595131101	197.100376854325	1228.53	1228.07	1229.01	12	12	1698342.39012169	1224863.01821495	1962448.02036472	1654147.13905761	1497819.33426496	1965071.97552358	1978288.41256945	1800861.74960205	1865419.40831279	1929958.46468261	1870859.65417292	1336502.70070988
687	197.476035785748	197.476035785748	197.476035785748	661.43	661.43	661.43	1	1	111021.836838792	166460.611479154	100047.463019206	131984.272031137	157622.348286211	96362.3209680785	7308.28084326173	6377.21495910157	6528.98197460938	16370.3061635156	10591.6282425	11204.5261322656
688	197.506184492557	197.503053298644	197.509315686469	660.794	660.505	661.083	2	2	107679.419616093	166425.994207707	100077.574475098	131967.05977	160699.41438732	95837.8835802	7312.03992470703	6377.21495910157	6527.52565279136	16373.8151891016	10594.3524267188	11205.0074676953
689	197.581829575225	197.578896274072	197.586582026073	1303.625	1303.22	1304.15	8	8	181875.815298575	229729.483887845	157409.240656551	176246.42391921	182608.98515625	133586.324144531	131672.648484375	168576.751636212	146903.000921875	149521.613348858	166730.045024038	187075.283935546
690	198.086854913188	198.08421814356	198.087242690077	119.655	119.23	120.037	12	12	7409622.59160591	5355437.60580739	8118737.26836214	6808608.79178669	6314726.71491316	8009484.99322145	8808928.26520707	8834461.57214483	9187197.71050354	9385631.97167641	8635922.61859142	6429706.83619907
691	198.184620742295	198.183937246827	198.185529771246	1058.07	1057.28	1059.13	8	8	237183.143754414	206968.272139453	291289.320287898	227801.274136721	214060.145727539	334325.412819261	297457.09429744	255556.984900842	281930.149696891	288522.662878607	250346.048364258	196403.477250586
692	198.322419045608	198.318085111551	198.328388937531	660.7265	660.505	661.101	6	6	670890.586025291	846729.742055702	645480.01602	713204.175573656	746385.324734225	557880.63995375	44985.596867798	31591.2847255469	28751.5828864849	28373.0241325781	33058.5092153907	34647.9471796468
693	198.675721940166	198.674889993263	198.676887744519	1303.88	1303.57	1304.41	12	12	703723.074808757	646986.026499021	670400.194409179	716225.645406358	654303.351710069	670807.274261475	697709.310273801	721841.40222168	645263.243139272	705417.319172721	708313.308935546	641709.614997557
694	199.043078956854	199.041082469052	199.044218073342	742.806	742.164	743.314	6	6	169501.088772339	100992.321745198	130403.17758435	143583.146024933	106424.541377105	116017.027680532	712722.283692803	646669.728062498	651073.270895156	606896.592178128	564923.635394122	372101.683361084
695	199.089200127327	199.082747505269	199.091621432013	119.655	119.116	119.946	4	4	208468.176990509	147584.85526825	219404.885044688	191953.830662568	161646.260042114	216764.156731455	254567.571714844	276542.785730788	229517.279370483	247547.103588789	242620.400041094	171273.782730996
696	199.128784529679	199.127392420644	199.130176638714	928.846	928.76	928.932	2	2	208179.756287905	154723.739156232	251980.480385417	220712.618081272	154013.60482544	304015.166399876	248481.751574761	193614.116263728	249492.233966064	311172.546343375	240490.84779814	149975.090088839
697	199.282402116436	199.277437352468	199.293957777955	660.5435	660.193	661.083	6	6	1226017.95888101	1466905.04422827	1172678.58729	1253524.62355123	1275442.49308948	1013972.28425562	15852.8565254297	42716.1337912394	6711.68156097656	6275.58787324219	16506.7767193946	47045.8889658887
698	199.662829054359	199.655909638334	199.669748470384	1304.03	1303.98	1304.08	2	2	735243.894275395	651715.533878909	705191.831650389	762138.951616703	699706.807948239	695152.15224985	745154.111302397	769834.829220709	666037.078681059	734723.363077929	723348.557068943	695297.634809372
699	199.703926656906	199.681153261505	199.705024640199	1304.045	1303.61	1304.5	10	10	736176.870903863	651822.653460409	706006.678600135	768408.724666652	700144.398197114	695152.15224985	745154.111302397	773536.253816907	666498.247155198	738292.194705309	726183.460752328	696157.496800672
700	200.122947968676	200.10751708699	200.126586085196	141.6985	141.314	142.4	6	6	292320.836923125	244836.02559375	351074.569402735	289400.862125	241059.338044492	358663.194824414	1032149.04496774	716179.806781381	931986.309321101	1059035.67616076	826924.381205625	328119.719940836
701	200.118187239134	200.109989292581	200.122472499552	660.563	660.193	660.89	3	3	760633.105497892	635344.008085703	853624.322145	744495.195080002	723060.939174429	945696.687055177	310058.804698486	287481.892018125	301356.984417969	305977.211979141	285130.935948751	276352.078622127
702	200.145311326762	200.132780131473	200.152745922322	660.175	659.598	660.524	3	3	760633.105497892	643012.600143404	847721.233919677	756847.790476263	723211.27988747	908943.472394912	289032.930122864	297741.922033595	305700.724249922	306034.044934687	287029.197808594	252577.27832316
703	200.199916502197	200.199394780318	200.200274505771	1249.805	1249.14	1250.54	12	12	3017800.66283002	2305442.24029541	2963682.41190697	3112412.22151786	3001781.15231191	2806401.9610887	2947172.40673322	2854305.94209658	2975412.95700667	2864470.91212215	2999216.84147158	2595311.14654541
704	200.700275575399	200.698837742926	200.702553417013	1304.03	1303.61	1304.5	12	12	585346.363647465	510724.863901366	568147.772945462	608571.503897797	558934.894411056	566897.053957426	612832.919530687	620397.147057166	546860.405955904	597493.33589545	610132.534713416	546514.890061034
705	201.048200432019	201.045524088302	201.052338101187	660.349	659.982	660.563	6	6	995800.878196515	801653.716552716	1264425.2996217	963811.451436206	900255.178161734	1297439.85573125	109002.329359687	125289.320738438	120513.082675391	147401.853132188	87217.5389939065	111266.157534629
706	201.088783690752	201.088714202241	201.088953527353	861.7445	861.417	862.259	12	12	10088752.6574449	7249047.25715558	11132049.9201646	9925989.51952058	9167887.12828137	11011569.8531818	11093249.2855736	10456257.9109524	10731824.6592491	11310820.5556194	10520322.8806618	8276629.61031849
707	201.199609619372	201.199609619372	201.199609619372	1251.35	1251.35	1251.35	1	1	197620.799340185	109587.695689803	203137.205612474	207284.242641815	184833.815398267	231699.916932882	191541.22681959	197464.646044923	213526.39920198	214314.873914317	203112.492680663	146386.641952912
708	201.744446785729	201.74280538285	201.745065393472	1303.81	1303.57	1304.41	10	10	871516.735968696	831127.779899899	807482.672054686	899322.294252387	827674.813304579	784418.056321364	844734.033245084	886845.561363807	750647.499805438	830406.861648216	846051.955567908	811120.257578123
709	201.974573975758	201.974389845364	201.974758106151	1304.06	1303.98	1304.14	2	2	759361.732346196	499516.047316408	910719.282584637	686297.86444014	638899.791713962	1049621.43842961	1043127.09815129	863014.71797767	911812.670330528	1012860.95451473	862113.469218749	575872.36246826
710	202.047565663863	202.047141616049	202.047745785147	742.6045	742.273	743.142	12	12	8085161.15540863	7307241.75440084	8640984.65365622	7587587.89534947	7282036.41370981	8913202.64936863	51035526.0789676	49374442.4330563	48727939.2111791	51820537.1790816	49237501.9112197	41028836.0817976
711	202.092811144164	202.091939188268	202.096638541115	861.681	860.829	862.143	12	12	482941.585428786	263203.336672401	530691.807419595	386752.917171349	396895.941730919	595263.90904372	507580.333029598	439733.794597019	455359.03369552	516229.223493954	485131.355606466	295396.194484863
712	202.256232379127	202.256232379127	202.256232379127	660.89	660.89	660.89	1	1	354962.675384465	462128.422129178	324283.046967096	358965.181162072	413172.287715649	298664.181455323	15168.5766159126	36744.0250927734	22232.0320665566	16400.9585262225	8592.39107260368	4838.70089462166
713	202.283801966493	202.281785662493	202.288315534183	660.563	660.505	661.101	5	5	354910.812997889	461971.827783016	324283.046967096	358918.367990001	413087.120879432	295237.563669942	12342.4123040772	33451.0532184448	22230.734892802	12814.8625262109	8592.51854039065	4838.36408516439
714	202.42705039191	202.426725385753	202.427844059308	1303.64	1303.49	1304.15	9	9	324016.594587214	217750.026392728	397677.258914062	297842.836719835	282857.571725803	457014.421441405	457716.880021874	380555.581542969	418981.479376126	456335.735096155	380496.043549429	247458.403430175
715	203.063757664067	203.061122703714	203.067433913884	133.785	133.102	134.266	11	11	482680.527246973	386383.871426983	633900.927836595	478260.658632813	436419.27617642	583005.787063359	657988.244558068	576269.384380521	628740.123578191	648746.822428486	631432.225292358	388425.989188633
716	203.048401156957	203.048008833047	203.067490532036	742.476	742.074	743.142	8	8	570826.061136596	352864.713523744	783215.401123946	558550.266496583	551735.21140664	623984.91429154	4820733.68126004	4712090.84658663	4625040.70308199	5014644.33441956	4632450.14847998	3669567.37266735
717	203.074048775515	203.06839964578	203.076981951277	204.3255	203.991	204.983	4	4	120354.638763193	122898.552400898	154895.828493047	131051.741504473	124346.960367256	141508.702146709	480533.825916475	377193.428947388	482744.322697988	506307.616186749	432573.208974309	225556.625519531
718	203.069773424406	203.068911760153	203.070500899874	742.51	742.273	742.953	4	4	413224.676488475	345615.535086719	572131.527623572	419923.32107126	414404.614768039	615424.265440046	4664719.35055887	4511460.39456703	4421330.32077967	4778772.75958288	4401674.47265325	3549214.45613475
719	203.099879173001	203.094767875549	203.103937100405	861.438	860.748	862.259	10	10	371988.972705829	266860.123661992	514972.536926196	351326.662155724	311288.94018289	460092.496029843	478781.962558516	426881.884865198	499905.802815664	461447.463802912	426790.989710845	285803.046042481
720	203.279995900559	203.276476149554	203.280562837549	661.255	660.89	661.46	6	6	2249775.00595418	2887383.92850914	2204426.36224376	2398324.07417043	2623526.96781896	1941833.73666236	95331.3339796877	110592.935069141	87737.5408579103	95061.3569217384	104549.632959375	76105.7465298048
721	204.102159252429	204.101992266042	204.102551342449	660.5435	660.193	661.083	6	6	10828699.5934886	10544286.7560375	11870455.2978375	10727248.9580929	10458240.9720631	11626300.4610797	163605.2742775	172409.700662638	165415.920443223	158849.254078389	149175.737693203	153637.231149395
722	204.137953286776	204.13691488708	204.138850519646	1288.58	1287.89	1289.14	11	11	707403.238039462	535264.386636306	772136.967565107	773856.519727922	677143.666665227	772521.754787871	764547.027095479	707164.511014311	802737.600905221	772175.102355012	707561.9561726	660726.661593782
723	204.138171993175	204.136751030183	204.138356011447	1102.74	1101.74	1103.19	11	11	758493.619230771	568563.066240234	841203.574034331	699251.748836802	663892.266582784	911010.15453482	937661.857789966	741925.715425557	866143.425982572	833204.867384308	800039.786388598	697677.158544557
724	204.174627006267	204.162543910684	204.175743892303	881.2635	880.093	881.656	12	12	353882.894598519	220690.508904897	353434.433239443	340863.718372896	319930.696792041	361969.921740821	477678.609830141	502375.173640696	316097.490699141	475138.118214193	471471.63328771	283528.831769803
725	204.918945909807	204.91813188285	204.919446024797	2444.585	2444.05	2444.77	12	12	1049543.74144965	913968.02187463	1254062.25697941	1168638.00612268	1058740.14855101	1197278.10144323	1209232.09604167	1254067.86500001	1279369.05536458	1282455.83818866	1194825.09726888	934863.451901041
726	205.069283200236	205.068938664997	205.069413886775	141.577	141.314	141.916	6	6	3319222.76102156	2718191.94816016	3755530.41621438	3052163.66493	2855395.38752015	3897476.01737422	11226421.5546854	10680282.5583083	10953113.7357676	11798350.9467284	11314663.5592752	8938351.15198557
727	205.086039671273	205.085914148163	205.086100395661	1334.27	1333.86	1334.8	11	11	23573086.0601127	18469875.05525	25764357.1952403	23299603.2621817	21558859.7217518	26524202.1427705	26832958.6312468	24572062.712691	25930872.9680874	26441475.4522134	24772546.1367097	20708204.2817607
728	205.097242749117	205.096998160807	205.097474416714	662.1625	660.89	663.654	12	12	862740781.415242	866379739.337365	859010411.535293	818513647.627989	843245752.045146	834933783.339508	154812295.703661	154947351.358677	151282149.247482	155387551.813492	153386058.299811	136422941.271933
729	206.029691212234	206.026736104027	206.030756574669	1303.81	1303.22	1304.08	7	7	196557.705276857	99963.0189492191	260379.422688803	189385.111974903	163516.257608202	306497.245586689	304476.405948393	243086.343760397	264448.112840294	298070.893483252	260023.617020357	143019.956359374
730	206.089356319722	206.089196914509	206.089460671075	1334.3	1333.86	1334.84	11	11	2519363.9556967	1780889.35320703	2864809.6606603	2540976.69244218	2308398.94065054	3048187.08081374	3085512.41388463	2632246.87571408	2928058.85183406	2984429.83846377	2713072.55325496	1952413.19677734
731	206.100443224787	206.100244238645	206.100719325147	662.359	660.89	663.411	12	12	92565381.660169	93209451.3634704	91029233.5040848	89459880.4628604	91002480.5217103	89231184.6817182	18262723.5578983	17392790.0187894	17422994.4754871	17893994.6090261	17340873.6347382	15986992.8600313
732	206.191527418942	206.190473588464	206.193400765572	1090.31	1089.62	1090.64	3	3	137272.806039062	95515.0553027344	184653.571842384	127311.791676758	120822.504947266	208925.7161625	171986.144125601	152960.78047539	176972.088103403	167004.750641714	152692.603858398	129811.488679687
733	206.817495573073	206.8168693224	206.818144437323	1303.625	1303.16	1304.14	12	12	585412.764495191	558173.651414136	538958.56373698	576900.372042101	570659.536290147	526924.549743652	561422.19129232	612877.344473032	508106.940323767	516104.468992329	567067.262455678	544631.359040526
734	207.078038958618	207.077887456026	207.078187390715	964.788	963.887	966.23	12	12	2702828.03295135	1608716.86404126	3238505.11662231	2595558.00571228	2266268.59180188	3537200.46420416	2770970.45358662	2493613.19695704	2826375.53690297	2875168.03462672	2502979.06957954	1605347.21533228
735	207.102480297319	207.099954585111	207.103441376558	662.0965	660.89	663.411	12	12	3224199.4119911	3042251.33979044	3120430.19645417	3112197.45729301	3030608.4854529	3064296.74655115	554436.429865527	516654.189619454	543266.99306551	519370.396525294	486736.957921144	400087.894454386
736	207.159100678023	207.159020048719	207.159219463196	834.791	834.387	835.967	12	12	17671954.0353937	15404038.8007521	18313587.8465088	17394748.1150609	17011628.4054766	18565894.3996811	18982804.9480594	17990710.2989468	18576335.4052703	19050462.5026219	18322408.413189	16475201.1797292
737	208.162216877298	208.162097070027	208.162287608106	834.791	833.511	836.114	12	12	848776.034905039	676562.81247614	991568.677842186	773207.167354526	778103.39543353	1122704.92381683	1004307.67175007	951977.69953125	953431.696589261	1086447.73656796	960962.270628221	711393.896660156
738	208.248543873364	208.248297300685	208.249077818705	1303.725	1303.16	1304.41	12	12	3151673.59251934	3178732.29829476	2969644.05580454	3228709.12520453	3144648.91355848	2931160.4519489	3146766.69942746	3245938.87055852	2768163.34329965	2894566.42978892	3099916.84933669	2912858.79499999
739	208.546606160832	208.546606160832	208.546606160832	661.409	661.409	661.409	1	1	63142.3376064451	175129.264377329	23920.5397513835	81192.7435327149	120438.23806834	51243.4058306087	3248.26323984376	22196.2516597656	4781.34301562501	6510.48865236329	4530.20158935547	22123.3434573828
740	209.104687197403	209.104466731685	209.10502267289	119.3045	118.838	119.793	12	12	2839985.24839182	2733984.29658083	3190735.23494569	2638312.89726219	2595753.15578985	3207886.93106971	3361950.89392625	3150499.98975548	3212837.74918923	3618671.29068992	3142972.93922008	2738741.83888029
741	209.15342508348	209.153392803333	209.153786958084	1122.59	1122.29	1123.18	7	7	660536.603767612	513847.925649065	770750.862628805	628468.428942522	592781.87707345	778617.004610679	735744.585009093	740946.98902209	736030.397623922	747845.491420899	718837.267214846	565819.726992187
742	209.276539870018	209.276164981958	209.276914758079	660.9955	660.89	661.101	2	2	160066.083848933	97452.5791798941	225806.39561899	133149.962515531	100122.443481662	255249.421379395	3333.52333345855	7907.62438052132	21547.0825875151	6318.25529799242	0	11039.8613514449
743	209.596985574225	209.594606409334	209.597971145417	1304.08	1303.64	1304.5	11	11	430431.006465205	260895.435556642	548840.736151217	395386.589203913	341503.502596153	642386.610130897	637404.831609451	508100.356568826	544558.781148963	635105.280286997	516006.234592097	324477.646931152
744	209.637499079797	209.637499079797	209.637499079797	1303.61	1303.61	1303.61	1	1	429885.509744143	270833.263719388	548207.284353515	394091.602340041	341290.06290703	641909.787080077	637173.239432812	502249.665125976	543948.731773045	634619.651536209	512143.034328905	316226.754549999
745	210.087644323662	210.087406063312	210.087763437718	119.655	119.23	120.037	12	12	14381966.9057225	14161281.1911592	15126518.5569241	13747717.8097561	13759052.5105663	15210863.0645702	16253554.0151219	15717697.2357743	15963153.5292514	17136912.4651604	15781078.5639841	14812001.8414657
746	210.3063173237	210.304729775143	210.307904872257	660.5415	660.193	660.89	2	2	118313.15612485	27074.2735571759	185264.681841346	78201.2858635817	39360.6447031884	219478.050889282	13180.1897742639	18037.9795161884	16050.5993239183	0	7790.70802286472	0
747	210.423303127747	210.421989316113	210.42476819958	1304.15	1303.81	1304.73	11	11	369032.458222659	306054.715078126	353012.329571579	363436.965788198	323630.349663461	349148.640897311	370645.154387771	383208.540198927	346376.59361253	379300.087803107	368451.177981771	330018.076921658
748	210.728920840002	210.728920840002	210.728920840002	1303.61	1303.61	1303.61	1	1	232879.915666994	320663.324376877	208499.40196875	257017.350858986	245079.442727343	206437.228870117	207173.495128125	234966.328867187	183428.384072656	199749.566856972	215307.938630468	270873.536515624
749	211.103323022318	211.091032273873	211.106336315818	119.649	119.116	119.946	11	11	554469.831526367	474927.518488657	570761.37285806	416643.12628483	514015.338766602	603044.272354642	597140.213020312	627973.732433068	600618.214410983	637779.814624005	542035.487576426	583091.824551279
750	211.10965287593	211.104500093379	211.110942212843	1268.4	1268.07	1268.85	10	10	230855.019582332	172911.001548926	224723.115633886	211178.848900684	210981.267443754	235647.635641057	244086.594019588	227908.329460635	221474.624440824	228475.55756416	214461.999397536	176740.022484375
751	211.108800336336	211.108800336336	211.108800336336	119.331	119.331	119.331	1	1	543417.864936152	474927.518488657	562341.477321133	489528.798745127	522370.464670448	597520.696501455	597140.213020312	621703.201772383	589762.544567812	626332.459970293	542035.487576426	573292.568279512
752	211.169765248174	211.166207619075	211.172240887471	660.193	659.598	660.563	5	5	566338.938215275	470089.991747821	533608.213102539	584892.673851875	521726.130114544	566146.66906875	224633.479570201	241412.310410157	178553.821130859	224573.296452799	167787.614188793	176018.083539144
753	211.791410232229	211.79042633774	211.792636122736	1303.81	1303.22	1304.41	12	12	500813.811102973	332053.122425254	606485.642552208	453430.872991536	401495.673745116	714440.026740441	685621.51915401	567713.479201097	638743.803230919	685417.562379734	579093.942869591	362196.061455077
754	212.219878001294	212.204690655018	212.221574254408	660.349	659.982	660.563	6	6	379344.223922169	330176.85398291	389812.425375611	386291.092748321	361452.946188364	361915.50731875	13372.4027110351	14078.2667429297	6549.50016628906	7282.94732084146	19028.3487951661	27927.7683325293
755	213.146324993855	213.14615271424	213.146574455506	1020.995	1020.59	1021.99	12	12	5695903.09092771	4148578.71303656	6500678.61033983	5537263.39003199	5190038.77911717	6517418.35807237	6841960.007883	6001169.3615625	6577877.53592246	6800608.99337404	6244092.89956617	4669235.30250073
756	214.089488151471	214.089385567491	214.091273629986	1079.59	1079.38	1080.08	9	9	485173.479834173	381728.385330469	513083.60117488	469484.131037035	502682.030784146	590856.757023734	569215.684308447	552733.137409857	559948.975500301	516141.522697379	545051.578660303	398896.974761719
757	214.226943959145	214.220757224109	214.242058263555	1029.435	1028.53	1031.26	12	12	829507.849774171	832128.00778519	707421.069005299	713672.41425203	719600.933392162	707303.464321898	737176.501962716	867118.127827239	776866.55487828	762451.670546526	757641.110354	802737.700798609
758	215.081164536154	215.077408169475	215.082450981223	1303.965	1303.57	1304.5	12	12	909742.426062668	869049.845472315	842728.338209698	920938.451315646	854275.880540863	836012.600515512	858755.978331206	919428.084381104	821450.48586914	861352.933420216	882972.246545597	819371.52140991
759	215.126071369971	215.124695145499	215.126997833657	733.6645	732.841	734.161	12	12	1283876.14162071	1059772.24966119	1318504.93833958	1298347.75690562	1315520.99954861	1433437.12462804	1326801.94141104	1152913.77025803	1401795.89956346	1435330.52985813	1280029.8514903	1118807.84950998
760	215.715696347421	215.709225838508	215.718512423311	660.823	660.524	661.101	4	4	212075.027682109	305194.04653332	195137.72116902	234129.231528471	244471.215780649	166699.878408723	12269.4404267579	10480.3068790039	3318.35453051759	2836.83383381836	0	7410.06739776611
761	215.923739063276	215.923739063276	215.923739063276	661.409	661.409	661.409	1	1	160348.122037734	310656.599882644	160789.179066284	189243.968294678	205564.927742344	105758.727040633	6363.20190898439	5918.91942423829	10380.3255019531	8508.88105929688	16773.124173584	16633.5756454102
762	215.950994182518	215.948583382335	215.96400026313	118.838	118.355	119.027	3	3	187621.229162148	257602.072337741	117617.526020508	163086.493212077	164595.002312622	156883.602482564	254375.328564555	224377.486146689	224207.844891357	286522.538049317	220542.425696834	259499.826259687
763	215.977066582013	215.977066582013	215.977066582013	118.193	118.193	118.193	1	1	187552.85696756	255162.056683635	117617.526020508	163086.493212077	164595.002312622	156883.602482564	254375.328564555	224377.486146689	224207.844891357	286522.538049317	220270.256043396	259367.988999837
764	216.00241290568	216.001635056687	216.027458027644	118.728	118.499	118.739	3	3	187621.229162148	255269.95145043	117650.599490039	163188.579533594	164660.706579199	156982.199731094	254570.135133714	224377.486146689	227045.066422598	286703.499652295	220402.478298047	259499.826259687
765	216.234919336942	216.234226880219	216.235169338605	1303.965	1303.57	1304.5	12	12	1371877.06559245	1274407.18955341	1337888.96967285	1416281.32035265	1318666.03893029	1315994.1771428	1430182.90521278	1467555.73352051	1243595.2758436	1358895.98503779	1410723.70291992	1250835.03104248
766	216.798294141855	216.79403777482	216.804832377755	660.5145	660.175	660.89	6	6	1174440.61591496	1489308.33247222	1134833.70706592	1231328.1732876	1245817.48209238	939990.882031251	26142.7258859765	27640.061145293	23543.2629987304	22510.5963714844	14308.7765839453	25704.3864958496
767	217.040176948951	217.040176948951	217.040176948951	1003.45	1003.45	1003.45	1	1	166117.837713999	93849.0434023436	161282.460437989	144617.278801758	113575.031506155	196045.499794804	172625.241360667	165671.280562256	200209.975492045	177622.781773447	174509.032615295	117453.278882263
768	217.09966621134	217.099272172466	217.10043692633	705.1785	704.955	705.69	6	6	2811314.70247137	2363001.98790893	3160117.27004085	2750023.59804564	2565849.16262921	3441255.98383541	470350.992266875	372770.205377343	432471.151451563	492165.146142577	427110.358184999	324354.232799805
769	217.104724582138	217.104724582138	217.104724582138	627.493	627.493	627.493	1	1	451796.937490986	373613.134469153	486951.212357891	467799.243187161	593742.129019099	498185.623222282	539651.741910962	460639.90735218	471691.473270656	458854.988309962	492829.338859976	455087.206665866
770	217.107566583039	217.106238526478	217.108622688522	848.714	848.368	849.226	12	12	1771468.84009634	1163768.83092492	2075463.04819561	1705293.01831675	1450011.18137222	2165552.17689146	2137359.50077588	1878289.923984	2042774.54327327	2019341.68664274	1919556.01167172	1403024.06575292
771	217.161827334866	217.161720827214	217.161866795775	1126.45	1125.04	1127.99	11	11	1248362.47904046	1147297.67359024	1108617.41303684	1278303.09786904	1256602.22337172	1316676.17418792	1276995.38890836	1230477.8311693	1221191.80441612	1360066.95414269	1288999.00652243	1392231.3336914
772	217.178474968757	217.174978180172	217.17953588775	1210.75	1210.1	1211.25	12	12	1383720.33851129	849258.266832084	1699833.26351562	1416122.81407105	1247773.28203576	1796056.57366886	1781326.82301828	1508078.98698393	1813861.72279018	1825873.91486747	1671673.89527193	851239.483444432
773	217.422143540544	217.417494753593	217.435630702401	1303.81	1303.49	1304.14	9	9	851403.134887695	835024.743439456	784934.772107121	885668.000932617	834785.88584648	753627.055565467	780555.064075885	883265.363647461	739434.724679987	762727.998335319	818286.305489783	825629.625874996
774	217.438943976077	217.438088901538	217.440911106173	1303.64	1303.61	1304.15	3	3	848071.615089849	835161.992739818	784028.829253905	881725.451040239	837978.86984592	748258.127710936	779172.863179687	882609.743996092	736095.82823906	759113.951472357	817720.110682029	829197.91007324
775	217.888333478267	217.883935622041	217.896044100439	660.349	659.982	660.563	6	6	1993117.36393089	2393198.84834886	1946470.76741797	2095419.41060157	2077159.21790351	1644621.45842959	10699.7124819922	42430.8949263868	12949.9270016016	15448.1869278516	12265.5143655469	26551.5149891992
776	218.021435256146	218.021297273917	218.021662021836	742.6045	742.273	743.142	12	12	8130933.62011326	7165425.79810141	8703671.63857772	7746424.28348306	7265498.9354662	8819497.35566611	44418410.9460739	43192327.5634388	42716438.0509359	45228902.0175347	42895548.8085288	36121591.3822161
777	218.104271673348	218.101638481242	218.105738278728	705.69	704.955	706.11	3	3	157493.67207457	121407.611031738	179587.253521406	149446.596041308	163186.320742324	229265.934439509	33443.9294595337	45278.1665957813	31716.0597827149	34203.0110174152	36020.68461	17545.1506356812
778	218.534617375333	218.533812348352	218.534909397118	1303.725	1303.16	1304.41	12	12	1600548.30699594	1548629.31122596	1499041.55731126	1645160.38118978	1524183.27408746	1502103.05941303	1596035.47099827	1631485.84099872	1422406.75234412	1523606.63047191	1574740.94424617	1448261.84721313
779	218.823916029376	218.823916029376	218.823916029376	660.89	660.89	660.89	1	1	328609.52617195	190433.998617007	393006.046337739	261131.170321233	268787.666276684	468762.377170289	112044.617982449	90680.5843288384	123902.511621094	103825.367286621	115521.895476281	69524.8202831307
780	218.984263981592	218.984123681992	218.98434565113	2449.73	2449.16	2450.9	12	12	7571676.04887861	4218734.9279333	8477852.92973826	6449178.98780232	6309836.71088139	8797202.60089742	10885466.6956054	9309589.54930067	9314646.21481264	10460251.4791529	8006218.87216832	4737297.84338703
781	219.014991878176	219.013527962382	219.016618281157	742.4295	742.074	742.941	6	6	1555170.48741797	1031954.01288438	1896149.11183887	1389467.07158447	1260347.6747875	1741052.69803516	5308388.11975641	4688155.93896995	5154410.02950961	5182826.99223518	5021727.49230664	3706042.8348992
782	219.192776751194	219.192428732537	219.193196759589	1259.01	1258.52	1259.64	12	12	1862672.68211016	1446163.42678787	2122732.31240235	1839100.72206166	1750597.37880293	2205339.81152031	2200344.08233174	1945345.95208301	2213734.4662125	2107603.37796094	2040361.7280668	1596656.2550139
783	219.304110147179	219.30395145065	219.305870399603	1303.88	1303.57	1304.15	10	10	263028.002835411	154365.274019532	310976.790864633	229661.244983204	217160.49451923	349741.789485051	354085.788305846	293825.39460637	326993.169866286	362235.038127254	298494.423654597	191646.178442382
784	219.844543855265	219.844543855265	219.844543855265	1304.41	1304.41	1304.41	1	1	227501.20394629	140000.464195313	291538.096317187	230097.765147047	173723.10236953	330002.587304687	313584.722028906	258355.38333301	288918.553682619	330639.392642969	284599.43315039	164141.819931249
785	219.904668355661	219.899813805101	219.910305398105	661.445	661.101	661.985	6	6	738350.061559758	624066.404567665	861389.190592245	658738.404947275	726392.584844128	894415.705420899	16860.4267331055	17149.143231896	23233.1911689453	19950.8173226367	14708.536824375	14616.0004602539
786	220.000920882545	219.997073726467	220.004768038624	1304.06	1303.98	1304.14	2	2	204390.251395509	138151.983251954	244447.233789063	174922.379792286	168647.031104882	285007.429152269	263443.88517165	208885.348881648	253811.405200946	285658.948313552	219336.22485652	156266.192070312
787	220.019412157136	220.016117704882	220.020475037427	742.513	742.074	743.142	12	12	257716.510233125	225153.048069862	339751.295240038	230898.283564265	246473.238791974	351026.555657349	2787254.61475673	2585631.6048639	2677885.05655793	2772484.2842732	2672187.2215614	1915188.67238621
788	220.912422476084	220.907747362371	220.918196754935	2445.22	2444.23	2446.62	12	12	820945.263274188	871050.101568603	878699.849803774	841200.108816967	782795.519065692	911728.72818499	847711.968280239	763052.120484047	818038.33525029	824159.173001747	758000.596599118	812076.443837546
789	221.003338225128	220.99872333365	221.005862046034	890.756	890.588	891.094	3	3	753557.874875272	470492.210165673	934894.98642674	707464.038629003	705559.756240119	1015739.15514062	858817.398395466	813899.96959668	865241.77381903	967783.590106405	839149.389259998	592621.990825801
790	221.035372953379	221.034579058773	221.037131118477	890.612	890.315	891.5	8	8	636368.767927697	373491.032106952	796667.701148552	620446.464831206	619717.011613859	832264.469055614	724504.023838284	690315.908119779	734381.649322819	835076.007021682	724653.413903282	521818.620291368
791	221.042366949133	221.042150166474	221.042826467652	141.741	141.314	142.071	12	12	4849434.47248141	3962118.45322195	5472568.28155008	4591640.71598922	4351839.90067062	5619721.56994138	15455565.3273277	14394083.9346911	14897197.7955456	15771889.9394345	15039495.6317404	11834915.3946483
792	221.19143125018	221.190827021261	221.193874409633	660.5145	660.175	660.89	6	6	1743608.54271274	1497044.32882234	2065813.5078	1763884.78458849	1679032.82018607	2117746.81195	894968.954293906	697513.276688674	854387.262535468	972017.233867969	849715.993833283	559550.795786641
793	222.04583198992	222.042908370738	222.046177157236	141.577	141.314	141.916	6	6	101049.797928786	86776.4757439716	122616.680726133	104778.225443125	113605.321468174	129790.924986494	434774.390251831	397413.046216947	393828.439160723	436503.98607497	414341.915118784	281098.716331154
794	222.256507098628	222.253959194761	222.25967980503	660.563	660.524	660.89	3	3	379146.523485577	295981.576275644	425630.068077392	376494.686700834	333809.646762754	437955.520165625	79304.8060715624	46436.669823047	105153.30386957	67896.5528948438	82726.5930416018	47556.7102474512
795	222.465546753904	222.465427534547	222.46582074302	660.505	660.193	661.083	3	3	892100.916186833	879122.115820388	857547.77149125	905870.077385002	934205.040115385	788500.820330649	13219.0631247254	22360.2912991797	8287.42486914063	7122.78615275391	10598.0457614063	12186.5669510905
796	222.560557396834	222.560557396834	222.560557396834	1304.73	1304.73	1304.73	1	1	158472.908488771	105296.475712703	180646.281049429	145337.309534348	142523.833125	203666.490250808	195205.055633827	166292.653958423	192547.451725978	197511.070639271	183998.640780874	136762.381975097
797	222.578647780243	222.570643415272	222.593446425932	1304.03	1303.81	1304.5	6	6	158303.418747071	105235.935644532	176216.769897085	145186.775206348	142523.833125	195498.280247615	197938.705198747	166121.014061525	192804.218342555	197511.070639271	183998.640780874	136674.620018749
798	223.039806921459	223.037589454179	223.040051533148	141.577	141.314	141.916	6	6	114255.914663438	67506.3276785156	129862.969275977	117284.027236875	103054.193680019	135351.315249854	500235.144342116	438938.780731905	498106.544088698	536221.492072867	481407.722365159	297652.583594801
799	223.096475302534	223.096375774408	223.096689469779	1125.595	1125.04	1126.13	12	12	29082977.9024998	27534572.0230169	29811932.8034203	29443613.7820313	28590653.1135647	30887039.3950001	30823729.1901563	29662001.1108174	29903346.9495369	31669358.5874999	30436570.6255988	27616722.7312861
800	223.206660750875	223.202312157577	223.207884723812	660.349	659.982	660.563	6	6	5587485.78053365	5164779.81497146	6280648.97387305	5520879.58414719	5298577.57565505	6462001.64225	2429051.76705469	2031067.31581594	2028759.46010844	2515620.66589969	2066806.29367126	1628395.97442703
801	223.460768333319	223.459532905359	223.463285553137	1304.45	1303.95	1304.73	10	10	274219.374674074	227019.446197511	259477.680112667	279545.663648775	245918.596209667	244406.309975858	238222.590262733	267302.3085622	235128.485308744	279759.555351199	267135.239543728	258535.032958984
802	223.972559244207	223.96938007153	223.977984144873	2448.475	2448.23	2449.62	12	12	2492965.66766501	1813660.81828046	3579439.14601671	2471064.92222299	2311305.72459273	3356737.67520247	3509470.4414275	3303078.92815126	3469903.45230109	3346477.03977774	3287833.54679673	2157481.0713453
803	224.077969256422	224.075088347519	224.084318069797	1125.11	1124.49	1125.52	12	12	3402495.1323385	2842093.23921876	3530301.6770125	3351982.51722278	3284600.43074073	3632853.12694687	3683423.67035154	3447355.56469352	3632491.36114531	3829251.96070314	3728888.73872734	3015870.72169472
804	224.184977654958	224.183978077608	224.185490945054	833.8795	832.964	834.655	12	12	1272562.47426458	923116.383747307	1407311.50336045	1177820.82589887	1118419.29474953	1533957.02200499	1504177.51852581	1342347.44561921	1465486.48265686	1572815.81042497	1460243.49885928	1021978.92844386
805	224.318636210857	224.313462735966	224.323809685747	118.1345	117.914	118.355	2	2	416826.635539687	811366.177147762	275099.082760417	412735.164496875	438654.3068302	335983.797172969	358877.604521301	368585.761720174	327301.898106079	372801.832373047	357560.46266154	622613.620042852
806	224.545023324385	224.544887842716	224.545196800112	660.5145	660.175	660.89	6	6	33746951.230262	32662851.8001028	38664302.9552163	34106023.8981628	32279269.4067338	38357468.1516469	30567.0136999219	108428.386537266	47614.6531493066	28737.8631007617	61738.9723512306	129351.48373626
807	224.724533113064	224.7208069433	224.730936797294	1303.88	1303.57	1304.41	12	12	859357.438783999	810560.823415337	797992.78932035	878090.875046658	819070.764098556	772314.247290978	795790.815918333	873992.391446627	756556.290281324	803441.954578989	836589.530512319	795617.616413845
808	225.694425014974	225.694185800291	225.694646123574	660.5435	660.193	661.083	6	6	10503412.4740466	9714465.25235314	11846510.3858063	10204409.2063894	9978510.48150469	11517115.5849403	13859.0891097656	63470.7366724447	31004.9299990234	23782.3031073633	37928.5531406837	71041.6168671289
809	225.876861199272	225.876531605043	225.87709944694	1303.725	1303.16	1304.41	12	12	2712089.23850595	2686608.54770206	2469654.12513021	2749551.4074783	2653168.07221571	2414687.41652738	2573598.49006222	2766319.15440956	2315813.05124892	2381534.86727248	2578564.2233113	2504665.02504882
810	226.117960875934	226.116422178637	226.118956281564	118.7885	118.307	119.331	12	12	659387.670544471	937762.684966948	437738.372094173	600971.57549122	586405.652411734	554362.07961914	746975.795003004	725730.548049523	728762.656172527	843250.300896972	657377.374810378	833329.212656964
811	226.622639726328	226.622639726328	226.622639726328	1304.41	1304.41	1304.41	1	1	157284.323958985	134393.322832032	139804.0923125	169717.415910081	135057.659430175	118288.018335937	138450.761354394	145698.04094922	122508.301066212	139171.122783594	138266.609477343	148347.799081249
812	226.654324085212	226.654324085212	226.654324085212	1303.64	1303.64	1303.64	1	1	171787.970476075	148173.22452111	153738.536776592	177106.458568021	156170.294242788	147322.174729567	162576.349956994	160704.28911884	143366.129861779	151181.322792592	154394.697449669	156992.661932509
813	226.710815530823	226.696743453067	226.719102272567	661.255	660.89	661.46	6	6	691979.210784217	781886.63358606	633592.454737228	708660.618713379	774807.552528517	642554.280496339	11993.8349830078	26398.8893348047	11918.7233779297	5715.00485343751	17139.6629775	12702.1444504688
814	226.778461004744	226.76928548703	226.787636522457	1304.155	1303.81	1304.5	2	2	206555.748181642	214095.002976563	194681.124902343	220698.673338868	207055.399251562	179202.250873272	194816.136506723	221052.212101863	177593.423982121	187497.100547959	199385.082838041	195667.312493749
815	226.951550144691	226.951263834323	226.952025898717	2439.695	2438.66	2440.05	12	12	15276520.1073998	14249757.4847143	14494441.8773282	14806896.7516463	15685869.1055344	14266108.3250637	15635553.1685849	15177450.5800838	16447829.2645441	13915348.1354176	14523774.6459088	15062632.6700828
816	227.116440723781	227.115549508143	227.120652110713	119.71	119.278	120.151	12	12	416219982.290711	436212669.047539	416879274.345648	407644082.13212	400044266.9475	414002213.251923	446026052.170039	450542645.891539	447556077.373731	458325577.314346	432901823.053682	436044504.704846
817	227.397840269722	227.390802472859	227.412553832711	1304.03	1303.61	1304.5	12	12	345256.958591037	213324.99446289	431078.13168288	326084.060100369	270226.193749999	505947.49593412	487383.381101263	395906.051326676	440567.880397761	500457.214597915	419436.06113807	256212.592485351
818	227.820048528177	227.81798556528	227.82078297107	661.2655	661.083	661.46	4	4	212978.752595891	214230.096636249	184420.610764723	204828.854346708	236361.302335862	173896.496245117	12371.8655086914	23421.3860277344	7776.3202763672	0	5169.26336624999	12585.7767282422
819	227.955686740017	227.955686740017	227.955686740017	2441.03	2441.03	2441.03	1	1	275786.644227296	249637.521691385	228974.408181969	280431.377066343	326652.516078121	242969.769155274	316492.992254003	295307.60482483	331663.430314533	231628.739989318	232130.70078796	274646.613319704
820	228.119366259193	228.118171358323	228.125409178247	119.71	119.278	120.151	12	12	40195441.1054735	43347966.468577	41044667.5337312	39524630.7872596	39874367.3607428	40001732.9476057	43223061.4188209	42873926.4764772	42727273.619131	43654303.8795113	42570842.2118846	42605848.0385872
821	228.332284002364	228.331324790962	228.332961002651	1304.45	1303.95	1304.73	8	8	272467.189467775	226885.328448018	248406.375819589	278988.960917217	245946.208640624	253224.958865379	250575.309537109	299100.044026442	236307.062536057	269337.061576959	259428.335984701	253790.825634766
822	228.345295597396	228.345295597396	228.345295597396	661.409	661.409	661.409	1	1	129753.47740457	360237.018537635	85179.0511893719	165330.1447229	215404.678790274	78082.7139724544	3032.20830195313	5895.75766296876	4500.34628808594	6945.91992357423	0	18820.5239682031
823	228.683130657156	228.679515822226	228.686020314307	1303.88	1303.16	1304.5	4	4	212025.190517672	268344.985766225	179810.576603515	227788.035712141	222042.998648003	159689.069084961	175491.119588529	197785.995727539	154660.667595402	153138.939225712	171777.724657421	229584.743464355
824	229.120984100311	229.120677880209	229.121399941165	1021.12	1020.59	1021.99	12	12	5591083.3966992	3635765.75285879	6726401.59185839	5398268.69355612	4907879.01537903	7300294.98288463	7142860.66850402	6067305.37066407	7013237.23689815	7257840.66023441	6536076.72891204	4439090.55508488
825	229.140945376059	229.140863432678	229.141144754789	835.7265	835.319	836.309	12	12	13492378.0422758	10523470.8431905	14457012.9582078	13486148.7762969	12909951.4526914	14942863.9945898	14917700.9630304	14158713.0537615	14676570.6193467	14590963.2214897	14403528.164684	11782949.0729558
826	229.182836958991	229.182836958991	229.182836958991	1264.14	1264.14	1264.14	1	1	484009.965625002	480477.301962888	498904.171347296	540628.140027129	472493.193046877	448845.187774886	489243.493539137	534061.406886571	490033.039441367	504117.312392577	491155.528213977	456473.019165941
827	229.335105184607	229.331135086967	229.339800873798	660.5435	660.193	660.89	4	4	186390.593659255	133759.993308906	259075.6032375	153640.367335	133908.031420274	284503.575094239	6163.14622192385	9113.85658701173	9921.28545622765	7028.41180207032	0	8979.70374951172
828	229.597384282579	229.597117544897	229.597651020261	1303.625	1303.61	1303.64	2	2	208522.429750978	203025.144156024	191158.951732421	219731.887933595	190616.557837499	195158.865865854	210673.836273475	214226.757042518	196413.764032452	205658.490782753	209628.523375901	200946.70235243
829	229.87930922308	229.877253233079	229.880671308888	1304.03	1303.57	1304.5	10	10	397833.041390878	259559.098347657	501385.97102802	370178.434082031	320753.347685004	559334.059476412	556709.961914627	461885.243657039	491380.39939716	568556.879137276	471911.427272385	277498.761243749
830	229.939831584035	229.93945252196	229.940497833541	118.274	117.914	118.699	6	6	301074.400293382	737107.40844952	141172.378457031	292367.356229981	337690.715459585	160208.102979844	216431.704679492	245832.277717839	201376.011685181	224395.346729053	216997.186329346	539647.906281035
831	230.10194240887	230.10194240887	230.10194240887	2442.78	2442.78	2442.78	1	1	537006.089835056	471076.813425933	645333.92548847	513699.796914999	509421.057199417	763315.701772093	588576.119674064	635928.865686593	733975.806614616	708927.768110917	632655.551786453	518573.82456684
832	230.129301481742	230.114567265382	230.140221735105	2441.95	2441.59	2442.9	11	11	537207.418036875	459094.469619926	644098.269572197	513319.322336985	509421.057199417	771196.526803455	584165.027897293	635928.865686593	731843.395349591	706099.867226558	639270.378631179	526121.18171297
833	230.128699277366	230.128002247368	230.130720949912	1021.52	1021.1	1021.82	5	5	315299.355849608	172421.26760507	414460.965492077	297301.468959237	222880.398168758	434697.27174395	493267.778255789	347206.033344727	444665.348627206	468928.740952148	362251.595908565	271828.130911459
834	230.144102855238	230.143311005973	230.144909400862	835.865	835.186	836.732	12	12	682971.906049249	481724.552869062	751017.046090494	673100.694365787	584425.237089967	784922.101859995	755290.005285798	745334.204001856	785422.78038418	721873.981479899	732616.385466796	518477.565491826
835	230.523967472435	230.523239496932	230.52795764459	660.563	660.193	660.89	3	3	154049.853661659	78460.3463960937	216083.22372	138708.42895	103400.5305311	228525.1728375	3002.29598950195	9557.84854578126	0	10032.2878492676	6678.11993208986	3516.86804427397
836	231.027828264698	231.024163778452	231.039287854446	2447.94	2446.37	2450.9	5	5	122154.781735277	65077.0412184485	270605.593857423	170231.056743633	60322.8177747523	293056.882618816	199087.946266527	162754.948281064	365592.380378423	276056.217153581	205012.689076242	74742.9768226039
837	231.096095332798	231.09391148983	231.099764795968	733.1605	732.754	734.577	12	12	1215928.65302297	894585.919625244	1451661.97250293	1208559.28464771	1252640.55619535	1586446.34536743	1471441.2930128	1322884.73195633	1538086.34825856	1431350.91568417	1400752.2312579	1107385.34127604
838	231.292575408787	231.291377973488	231.293330173632	1303.81	1303.16	1304.41	12	12	1319078.16590876	1295882.98252178	1222210.81166786	1353330.52754065	1300070.99195913	1169473.94473971	1238778.84063875	1364774.81369253	1158379.03921349	1168906.80721209	1268130.18939678	1245453.04891723
839	231.47095022908	231.47095022908	231.47095022908	660.505	660.505	660.505	1	1	245494.75442959	269115.70542195	243601.479509582	239401.797944499	226463.391512871	199811.572208496	3242.16390888672	14176.3424616797	10146.4185576074	3453.88432962891	10085.7801823426	13702.1612564062
840	231.507880889525	231.498179365845	231.513220552634	660.524	659.982	661.101	5	5	245528.991539964	269087.045125508	246099.168945	242562.597991812	226588.343477051	200493.036975	3242.16390888672	14176.3424616797	10146.4185576074	3453.88432962891	10083.8174953711	13702.1612564062
841	232.39153029559	232.377872397709	232.405453461247	1304.11	1303.06	1304.57	10	10	203459.203437501	185020.443262469	199590.434296124	224506.240137804	189510.745432692	206489.993214879	195806.183465712	213994.256159856	191669.635655423	212311.610754845	212155.180255033	196256.876784397
842	232.714498104085	232.701721317617	232.717364255018	660.524	660.193	661.083	5	5	219512.534525741	213801.370113432	216409.32243	201319.82143	223362.041464093	175939.228540803	0	4513.80657124837	0	0	2962.85834859376	3699.84170452881
843	232.921675681657	232.919978184366	232.923978932809	2442.285	2441.87	2442.86	12	12	2058587.57999456	1665537.56094971	2087554.72925971	2058638.57397835	1630830.70085043	1798332.84391134	1742441.58200614	1786959.87530948	1960361.96146954	1609492.44456942	1608143.2295876	1665108.83398851
844	232.988103657144	232.987375840792	232.988831473496	1303.76	1303.57	1303.95	2	2	286158.451159949	280290.422496095	264500.928759765	308266.007424318	291468.051726854	251465.63090039	277689.231002343	294083.399913085	245765.824180077	248115.647737305	283504.997534931	276314.207124999
845	233.063887006959	233.062954034564	233.068401169398	164.888	164.317	165.457	12	12	483849.532821364	366672.111088557	651773.851451482	460480.626764507	439689.807046875	633694.833246788	4097702.75807655	3855519.16840229	3896444.63302602	4219314.31802282	3910593.5592162	3058407.48835234
846	233.07969992443	233.076781052602	233.084499335147	627.4575	626.352	628.433	12	12	535915.981479944	428779.554224682	618644.793649321	528385.986629403	740004.13472078	613915.901765061	607278.179438232	511302.554745397	611283.353413871	585612.845695403	578697.908893629	515040.542308431
847	233.174202779915	233.17101840106	233.176555712043	972.84	972.299	973.659	12	12	306946.620820393	224996.578753635	328760.733782959	263437.415756511	295080.91006901	334835.219671875	348239.021427951	347396.352645951	303998.954560669	335147.424678559	285138.668120192	247725.178915752
848	233.594768435114	233.592985315687	233.595988479883	1303.88	1303.49	1304.49	12	12	329106.147424769	327364.437026366	303644.29420573	359190.047887912	319171.3501926	268375.567016602	297241.865735678	342750.410376916	281820.459461532	306184.899498154	319258.738202373	319989.758249783
849	234.131950645883	234.122318231982	234.135493207552	848.714	848.368	849.226	12	12	276773.966015765	186364.684856051	316087.102601888	268316.444050134	230219.73438608	427300.854293928	366960.275653754	279481.877840968	355278.203077149	396006.108327691	367833.67115048	233878.609706742
850	234.263513172572	234.263513172572	234.263513172572	660.505	660.505	660.505	1	1	127928.321788008	206958.110674955	116588.141766357	153691.529071208	162781.832615684	105807.197821045	3304.73391789062	2740.59425097657	0	10084.7149302539	7557.62057678226	7594.61029686523
851	234.528760427773	234.528760427773	234.528760427773	1303.81	1303.81	1303.81	1	1	169413.555781251	161981.422756724	152762.423047251	165372.211238919	159452.027451923	135099.860720121	152885.993592248	172406.854980196	136332.275670118	145929.428232984	157167.822000451	169603.816411132
852	234.574116160784	234.570885455147	234.576763996351	708.902	708.467	709.451	12	12	233968.854919771	177186.288614784	300303.212823842	277785.269332933	220584.168615497	342298.290269061	344258.163257173	299167.785876653	345372.657016602	375108.65086238	377002.363425631	208052.59762977
853	234.956529698142	234.956336931497	234.956641691146	2453.455	2452.83	2454.06	12	12	10615684.9273711	10459971.8837171	12812491.6733039	11113781.4085693	11121943.4738588	13367417.7005368	13273283.3582205	11028658.7030383	12451518.4492219	12338414.3115522	11434022.5679385	10968222.5316949
854	235.169159880295	235.168970440744	235.169430540113	1285.84	1285.39	1286.33	12	12	1063903.91898515	830712.061072716	1206782.04423114	1002519.3451262	953661.419828725	1140945.26115761	1164378.54487812	1127257.44497427	1182721.90989333	1202011.4494813	1119675.60910457	931839.817894967
855	236.219821187632	236.217960353318	236.222007728874	1258.75	1257.56	1259.37	12	12	453355.525296935	317759.728467774	514965.276137695	463885.377082519	403494.021374414	557790.345967579	590226.356048584	500419.876138305	541980.242704687	547331.482011426	509265.123710937	346336.037317016
856	236.268190677441	236.264741329991	236.275321413705	1303.625	1303.16	1304.14	12	12	1292681.81628117	1239739.60157489	1197742.13968099	1307417.13847559	1256588.19912245	1173448.01732459	1224231.38142656	1329491.3556143	1126155.05219765	1225791.64203125	1256373.5072521	1244483.88740478
857	236.94360741203	236.933290997135	236.952190123086	2449.375	2449.04	2450.58	12	12	847990.262299621	883457.972602374	936401.74852649	897082.747951565	941987.70972551	921348.563688084	936419.38178813	887465.717468262	838298.872901779	786751.77989784	966779.913451442	876233.559787948
858	237.100431049624	237.097493670193	237.107506916812	661.4195	660.89	661.985	6	6	647842.861789701	591024.01502725	594049.367546122	503159.60180078	526295.734645585	555909.950561158	237777.583821485	261752.084646108	262830.155046387	267225.022768946	222617.250973125	206277.388225742
859	237.127436538302	237.120300511793	237.135070574374	1107.45	1107.06	1107.69	6	6	338638.260157525	268716.218481447	372985.302056887	329518.976689985	341566.274184976	427156.319856769	484324.921073437	399123.109037109	431655.155489097	428770.253329466	388949.057899579	298430.296280569
860	237.184596157019	237.184494445187	237.184701128218	1211.685	1209.85	1212.19	12	12	795749.534985349	641562.834696969	869219.731801287	790402.505566408	745752.526645346	914062.047324851	914815.276132814	807559.303361266	922015.895025333	921802.929373735	874232.644578189	713347.995147347
861	237.18464336773	237.184562315149	237.184775974482	1278.46	1277.65	1278.78	9	9	523231.757378473	377070.134110606	655957.348326372	469851.459770871	471224.924022215	586085.265834963	646210.131879713	612164.720888672	609390.788626665	642105.092220282	592417.954618057	415374.530242691
862	237.511370223841	237.510686486954	237.511737128625	1303.88	1303.57	1304.41	12	12	864319.082962601	816154.472464315	801199.371951059	893711.000137803	805953.355078125	789263.966684195	812323.173864297	897811.352797288	768420.015681339	808628.271089224	840009.238193358	809439.702399088
863	237.974525241115	237.969834095915	237.982247633599	660.5435	660.193	661.083	6	6	1214884.72197025	1412500.57868476	1195105.218615	1271276.77425828	1269554.47815019	1034716.28978662	21624.18927625	33283.9142107544	19684.814203789	3226.67593294922	30995.5906085743	31903.7003635156
864	238.298685668154	238.297157346422	238.298849093076	1303.98	1303.81	1304.14	3	3	151808.037968554	112860.253474804	200059.626952374	154339.104669142	141158.803656005	213197.579828015	222327.538832812	186946.470554687	198860.907385937	220615.045927734	175509.169740332	119007.770481249
865	238.996811676579	238.996205789247	238.997202128233	1303.64	1303.16	1304.14	11	11	908904.343058048	648040.163519534	1079052.50058594	855920.923226996	796391.85406494	1193512.17144071	1219022.01229203	1009859.32350511	1064373.90312275	1177752.61291413	1042328.33614859	692533.154105223
866	239.087720689404	239.087384511218	239.088231055655	848.425	847.881	848.727	7	7	1167018.21781875	931549.969196775	1341611.3136869	1232409.22852025	1105515.41027059	1540153.64413512	1388808.72075586	1318548.24568147	1366933.91673509	1407763.94803434	1309134.45545711	1018696.85026459
867	239.12777924576	239.127673757521	239.127922009177	1024.715	1024.31	1025.06	12	12	34812972.0197712	29658241.1598996	37418260.7895488	33901584.8983203	33256827.8434458	38794212.0934259	38447791.8652399	35485471.4937611	38322047.1948662	39581898.4462498	37182918.1708148	31893509.0257087
868	239.164024627495	239.163057796806	239.164907547532	1188.41	1187.9	1188.75	11	11	617805.384330153	383646.038089694	790768.959940051	582712.349203922	560939.475377063	863006.090417661	845514.696911526	673933.65951588	790533.107063796	832775.468707745	782094.983606772	475104.244322918
869	239.173747424588	239.172946730762	239.174932825295	118.193	117.801	118.838	5	5	227150.690915156	272732.071236654	155611.491564128	203433.742744678	174832.14891215	188441.596296484	286259.544533344	254637.336260283	267872.25674184	303204.567034961	232906.960022344	301921.418041814
870	239.220494158785	239.216334338959	239.228806325625	659.814	659.598	660.193	6	6	2587552.6126826	2871365.34733391	2559499.2727207	2611646.03976189	2567816.11763291	2235876.13927358	317606.255589532	231876.910347071	259001.614022286	264099.083607734	292803.904480079	244291.657402578
871	239.288263423346	239.288263423346	239.288263423346	1303.61	1303.61	1303.61	1	1	729822.740557867	686948.748352864	687980.34364408	747121.853058892	677167.211093748	687144.871518649	706226.416462215	751522.448580228	642586.983011943	676404.573944766	736393.732196514	659367.078812254
872	239.93543170245	239.935294363556	239.935650173527	2452.015	2451.25	2452.44	12	12	4058933.20699315	3527852.09227753	4501033.51208442	4051253.15611021	4257123.60989223	4909097.41123161	4642065.73049667	4264076.55517231	4662701.51925012	4609170.44054891	4442141.33600074	4134049.43369983
873	240.003263468018	240.002966555543	240.003559775061	743.1995	742.941	743.596	6	6	324566.210598398	271093.787939706	382106.320398315	339294.172828613	274981.691135937	434689.742778399	1320473.42603018	1073987.25383077	1228495.98795545	1237024.81993275	1170613.29776357	886413.425618718
874	240.131076344702	240.130948759515	240.131158540372	1025.36	1024.46	1025.99	12	12	3631145.27417172	2870387.13435185	4223316.48493487	3682223.69693232	3489553.61769024	4339162.32576391	4408658.64133914	3827945.54865235	4403565.19400463	4342758.39456017	4165318.59984375	3150515.61467848
875	240.272599443485	240.272599443485	240.272599443485	660.89	660.89	660.89	1	1	350499.53827509	254978.465087619	389715.130598256	310458.237908457	288840.68066674	445926.434243897	17849.3558570692	12968.3384927133	22203.2937263372	16483.9456458333	25626.9092722638	16828.1308051758
876	240.496453722268	240.488522671321	240.50025228201	661.409	661.083	661.46	5	5	402543.923387996	441995.449095422	465858.849591345	433705.52114116	414069.24767488	427327.325881958	6116.17981357423	11737.1996870899	3895.14575585938	0	0	0
877	240.653046369505	240.652578835959	240.653928505301	1304.03	1303.61	1304.5	12	12	474134.980510257	419076.79279541	436483.137170973	477161.907158483	439273.173930287	418914.865300105	435272.756590295	481215.758722327	424003.861076472	455488.864197227	467421.33417372	435228.208459201
878	240.924659281499	240.924515059724	240.9247787312	2454.72	2453.7	2455.4	12	12	2112406.76917791	1360532.48763342	2349748.61585189	1960431.23324448	1731365.038349	2317992.63650513	2285001.41346275	2208925.95477908	2518543.63997512	2465494.96630859	2316505.30898868	1443272.50255975
879	241.150389596905	241.145531724994	241.154180452732	118.7135	117.997	119.116	12	12	463257.450550209	542030.793526217	376226.616449277	430026.112026893	427850.878922213	443922.575805288	487107.281065204	476535.467132587	470165.099936195	504200.504362793	441344.486626117	451140.550465004
880	241.185848648123	241.183031530248	241.187269910618	1258.87	1258.52	1259.35	9	9	329266.875907911	248367.592411524	389391.005688477	356822.023441629	351313.395398855	460567.47160798	434120.946936788	413109.332221493	448663.452923437	490657.59277635	417806.459419134	292580.275788672
881	241.548267202359	241.543293343261	241.556356299774	661.255	660.89	661.46	6	6	1835389.95777066	1319760.21448608	2050778.26556745	1645766.91524031	1636219.41984014	2212735.79070139	15697.7313001953	21807.9981347266	13107.5494072266	7780.90211210938	18312.388419375	10364.5822392188
882	241.989728006404	241.970642625804	241.991681079444	1303.64	1303.61	1304.15	3	3	619527.412021	521533.406496205	693925.13139855	627538.210148148	581578.692716345	744515.651813214	757553.446557242	696988.884812575	675896.481687199	755929.279292383	688587.706722505	550245.068817817
883	242.033400493021	242.032275817539	242.034525168503	1304.45	1304.41	1304.49	2	2	620313.551968045	519935.237859377	693925.13139855	628188.861990402	581578.692716345	743963.02163867	757553.446557242	696471.532238287	675428.81031602	756541.762503656	688406.200901951	549565.431203123
884	242.062351314824	242.06004594771	242.064656681938	1303.88	1303.81	1303.95	2	2	619527.412021	519935.237859377	693925.13139855	627538.210148148	581578.692716345	744515.651813214	757553.446557242	697191.141991821	675428.81031602	755929.279292383	688587.706722505	549565.431203123
885	242.100518295422	242.09579629946	242.103912991146	1304.08	1303.81	1304.5	5	5	619527.412021	519935.237859377	693925.13139855	627538.210148148	581215.206033396	744515.651813214	757553.446557242	696471.532238287	675896.481687199	756807.958910677	688406.200901951	549565.431203123
886	242.284139076051	242.284021724054	242.284353263181	1036.79	1036.39	1037.14	12	12	47976950.4320509	54551593.2707458	45492523.6482464	49397501.2244415	48490796.6617741	49260330.7844097	43752953.3800031	47550469.1833616	43810788.2080943	47815009.1810304	47405612.2631948	50219569.2553157
887	242.284103165032	242.283966691442	242.284221460417	1152.21	1151.99	1152.66	11	11	4761886.83682289	4284958.11472499	5065457.01645132	4499096.75954859	4240359.88203726	4802618.93685186	5343977.88385367	4704619.59723671	5208260.00548377	5514587.93679106	5311807.3342473	4143275.06286058
888	242.925194681767	242.924713086402	242.925537795327	2440.935	2440.44	2441.28	12	12	4971046.72647053	4990194.96214881	4672385.46469871	4853073.68155897	5352698.70104022	4969439.28412413	5389989.15330585	5219299.84790113	5789708.4266218	4778529.30073613	5093274.27861984	5335696.46270282
889	243.053309831076	243.052987636635	243.053420011108	662.615	661.795	663.654	12	12	15016181.8713754	14015114.8102289	14332672.7883958	14566864.017415	13971486.9908834	15081241.2085536	6467453.88197709	5874515.71375549	6022613.53360818	6423874.20189396	5848818.2576061	5169131.21665756
890	243.109331707102	243.108761737879	243.110507163784	119.655	119.23	120.037	10	10	1009163.77454431	949414.236234826	1287943.33706817	879313.698412184	1040723.19535453	1232333.66523986	1270895.97154344	1174356.34490813	1139703.86060145	1469032.29054391	1131554.24892921	1020904.56597989
891	243.28741125173	243.28729822379	243.28764628865	1036.67	1035.98	1036.95	12	12	7684827.85249514	8696107.02413503	7295555.70913722	7697726.55823676	7617519.67829442	8039631.85302126	6842893.35856344	7557887.31566916	6990568.00655801	7524811.39223147	7521657.29900449	8006425.44362082
892	243.287310352184	243.287216907129	243.287357462712	1152.45	1152.08	1153	4	4	502358.960404692	433890.771689062	540180.513595897	438070.233345703	404962.140254282	489661.381149608	597066.890420486	451912.398506249	576009.445541089	594170.128437871	560604.499798115	379580.421796875
893	243.354291496333	243.351582761707	243.35567972232	1303.965	1303.59	1304.49	12	12	566223.207772714	535593.518481631	513566.352170222	578943.057326931	517901.961177883	496072.860684908	513169.476239672	595421.399726281	505026.405292217	519160.164428708	528764.682871093	518541.100322264
894	244.059408959461	244.055869617841	244.064434235687	662.549	661.795	663.832	12	12	748253.452118011	624557.610230882	684410.946206431	664907.499387695	646338.645473607	784168.550086614	299384.417505559	266994.43762485	323277.780816153	327072.0793904	289524.896375629	223061.841239334
895	244.189133242762	244.188098860707	244.193361688302	957.099	956.434	957.795	6	6	190664.169686585	125372.194329102	195773.675574137	173873.14544576	186877.492033997	220353.05626594	282890.242649062	259449.428888466	293949.704658594	319531.069364122	287567.27763457	193026.115228711
896	244.279717903482	244.277483055922	244.282431469517	1033.95	1033.19	1034.98	12	12	471263.129784547	500431.316254882	527578.279945939	481796.553261546	471228.250720636	521794.467890626	585728.544341869	507721.181103426	548150.053744694	697997.739814454	559425.203657225	439462.963191266
897	244.530967238017	244.52705077194	244.53819907444	1303.88	1303.49	1304.49	12	12	687327.596959997	638985.592420558	653478.118632061	711208.651766493	645243.805384114	653701.471679688	679812.263480905	712242.126159668	633282.502666766	699735.489535858	685344.080567157	632331.849423827
898	244.637589404201	244.636347571274	244.639352206089	1059.21	1058.72	1060.06	12	12	338137.577006836	214008.447159331	377463.643560885	353670.567322717	292388.427583009	446238.483687463	1112838.80933672	980165.263449523	1056389.3522968	1167292.71445612	988482.52153405	596507.201005105
899	244.923163847293	244.918912266908	244.924261419029	2440.955	2440.44	2441.59	12	12	189851.288000865	222989.607770245	190266.491253378	194751.242242431	220427.493152043	231415.372312293	223977.230809798	262614.830699697	273241.998604689	231557.322415427	271647.171810677	260431.029749944
900	245.07909030199	245.078975603451	245.079178431662	1125.14	1124.75	1125.52	12	12	23595672.9534736	19687551.5091856	25204668.0792368	22891762.9010711	21627907.9146423	26125125.8163642	26037191.418164	24335820.8638823	25176493.3180259	26539112.5017188	24643053.0037258	20332156.5989905
901	245.114888067612	245.114732963252	245.115020568419	834.747	834.387	835.263	12	12	9744274.46399921	6990125.27452289	10796199.5034763	9575116.40596444	8957500.70298965	11378707.004618	11221360.1802494	10039134.6665673	11039902.7677516	11313388.9031438	10123134.11243	8262661.37871983
902	245.187159854391	245.184581393055	245.19828181683	1294.38	1293.72	1297.08	8	8	829128.448280707	455417.205873148	728514.834752966	856149.539050487	742694.850746527	666927.560129485	708832.533324819	723361.953320312	697602.252153694	692387.821001158	735843.357081202	511993.499396969
903	245.58103113872	245.580650951351	245.581619496262	660.349	659.982	660.563	6	6	1381680.26384495	1069460.17597176	1725785.59799182	1343681.85291684	1235033.88801345	1681078.52653125	8202.04508234374	22584.9922722657	11715.4448006836	6702.53378115235	12722.0796234375	6659.82932116211
904	245.839061369854	245.838213730466	245.839347033012	1303.81	1303.49	1304.15	12	12	851242.951467847	860159.439004279	781309.069364483	892457.928310004	834358.693769531	744809.874110295	795872.975858293	888603.644920936	725042.756959885	768706.999218746	833723.907998421	831762.163552244
905	246.082066481179	246.081620909423	246.082442011754	1125.14	1124.75	1125.52	12	12	2385287.7501463	1716111.39378606	2533270.02471079	2244634.9140869	2153681.32541376	2852586.19284293	2729694.49806883	2517751.64200346	2712150.26776105	2806662.93396973	2645736.03205377	1990764.86365385
906	246.118001643324	246.117926851635	246.118410867419	834.828	834.387	835.668	9	9	512878.96664563	347443.387493164	534785.063822485	453027.528922364	438286.821441128	622667.12803967	584568.895740235	538898.912551302	576704.607421389	568078.912796873	526673.62890625	398456.076118025
907	246.295922948619	246.292772721842	246.298173832617	118.406	117.938	118.838	11	11	234362.052693516	360419.534244141	160548.36145752	207780.176748253	222993.043157565	204933.174340069	287325.089849008	257551.346160674	264355.740947425	320196.795941894	234096.217851562	314768.962592595
908	246.685302292588	246.682729141549	246.687024027717	1304.03	1303.59	1304.73	6	6	209104.417099611	188409.716015626	197368.714813326	221468.59296797	198947.977379807	193210.032158485	215749.914889761	220763.443493922	184481.881368271	202617.807371689	207263.014235652	201918.166987499
909	246.895721375239	246.895647029632	246.896043311848	661.092	660.563	661.43	6	6	4825579.05528278	3161005.8101702	5640986.4887001	4409976.99619751	4313142.93417976	6014520.8541515	23391.6816493164	62803.8795860547	31907.3166650391	18515.6076881104	37261.1565716552	68759.9939983594
910	247.030860272734	247.029623977403	247.032096568065	1067.205	1067.05	1067.36	2	2	134658.257658691	105855.50198125	150315.322596679	123112.487655371	95939.3426513672	160897.913534375	156127.538358437	91747.4743705079	135545.486638281	155824.288473558	124713.818764063	60340.0003910151
911	247.09870043915	247.09460028328	247.100883080796	1176.26	1175.55	1176.75	10	10	262122.116241171	165395.271247863	301683.140144606	261609.331610577	255248.636805554	284773.611774339	298449.832323374	280615.121384765	292021.90319414	304486.018117187	278495.191167189	214813.415496825
912	247.112645379767	247.111234969196	247.112879561517	834.447	833.457	834.754	9	9	325133.709095493	213584.754039352	332466.64082638	321157.542372373	269024.665546098	342156.39359471	365530.386739291	326633.254487372	375998.103931304	375070.589889061	347759.199505624	265207.570693984
913	247.166665596666	247.165927846494	247.167040752352	2440.99	2440.68	2441.59	12	12	832658.329488626	677306.369096022	994232.952573834	763375.714630173	719050.565896277	1079581.79168195	907333.838451031	1027868.21693509	1026514.98883038	1026068.90102914	1015162.86678279	793769.135094276
914	247.301784354225	247.295173214913	247.311391202396	1304.41	1303.61	1304.57	5	5	606962.947586263	511402.492232143	586812.231716871	610572.562552083	549534.628197114	584828.437848933	591903.294440913	634263.172862831	554563.670276442	621499.626239666	608223.87787175	549674.512094725
915	247.344019510228	247.332854442202	247.355184578254	1303.88	1303.81	1303.95	2	2	605998.358629398	493696.742220705	635316.417246092	597861.163159573	549191.16905449	723097.25773828	709411.945157812	639134.470994216	635375.714352055	696820.585910156	633229.117490985	532947.582312498
916	247.376308501402	247.367668578913	247.392401165022	1304.08	1303.81	1304.5	5	5	605998.358629398	493696.742220705	636050.523373648	597861.163159573	549191.16905449	723634.388418344	709669.793802961	638660.061902349	635815.652694936	699904.698286491	633062.20372031	532947.582312498
917	248.219291065473	248.218471716937	248.220060542872	661.445	661.101	661.985	6	6	932127.601222578	628057.08184724	1130916.41399047	819051.519565429	779764.546323281	1221835.98991463	48657.1930642188	67765.3694543645	46034.2633437012	46085.4908203125	82379.6584335373	85432.123740685
918	248.761716746453	248.757856210489	248.768988869908	1303.61	1303.22	1303.64	3	3	214528.708878455	212629.906286531	268956.999938402	201982.332450047	190015.56891493	310427.607908203	288525.84525	247783.74055371	263733.445335937	317892.000561524	245098.149140038	181217.514870605
919	248.801180472508	248.800285317714	248.802075627301	1303.99	1303.57	1304.41	2	2	214747.872739439	212681.686727013	269178.911654522	202185.515409071	189980.850192307	310658.199561486	288630.715204327	247967.799126258	264029.227666766	318135.260433393	245267.856717999	181217.514870605
920	248.826871244621	248.824066051286	248.831952662812	1303.98	1303.81	1304.5	7	7	214475.717019533	212646.734929688	269178.911654522	202022.230194728	189862.112160937	310658.199561486	288630.715204327	247967.799126258	264029.227666766	318135.260433393	245267.856717999	181101.225556249
921	248.891841051417	248.890791822635	248.892646602049	2441.93	2441.64	2442.53	12	12	862241.824224948	585038.76817735	829156.609695583	811772.873559188	600894.79710068	821169.497600857	719902.421297609	721476.409219921	788329.984708722	723644.999210863	674131.35294727	610322.775225367
922	249.036818740397	249.035851021612	249.03718252724	164.9825	164.627	165.593	12	12	1071068.52246224	642095.928154297	1236916.9134905	905049.956518066	733525.039551541	1282981.38479677	6562584.23306171	5933741.80356078	6480895.02961314	6683348.31825453	6245827.56177335	4423343.46193838
923	249.094552179707	249.092551997029	249.108664099442	123.036	122	124.061	9	9	628737.438322945	561664.181400391	742122.258701516	614977.199774159	665452.529161885	1014751.96172269	944095.61624106	680446.11415487	923429.628114784	896617.393408203	699533.0457512	605431.226153957
924	249.20557148902	249.204557665817	249.205791537674	1100.06	1099.33	1100.84	9	9	912470.189528247	715739.431251873	1129624.0165871	899105.715990491	847315.978521288	1221465.5224537	1126439.6846567	1035512.0863887	1055734.7898383	1208467.83785915	1052401.8203588	855056.243513177
925	249.279502613715	249.274056390421	249.294140177144	659.982	659.62	660.193	5	5	1289376.66265888	1765290.68063906	1145725.75724648	1397479.12198107	1445318.29173102	1019267.16574375	280698.560408681	382871.874342774	292012.660575928	276418.614294844	341401.587714844	642680.520369953
926	249.950943842585	249.945732733171	249.95724685057	660.524	660.505	661.083	3	3	736263.068031564	1583871.74538927	521664.533258972	914409.952959286	1094118.5813102	410996.211173522	256821.854905859	311790.081080391	269072.69711666	278880.400381817	277439.706482545	381267.799077754
927	250.138915261321	250.135257594952	250.143624172844	1176.28	1175.76	1176.63	9	9	281586.439305554	191386.000655048	280561.521474607	254548.968362775	209333.305336351	317857.311832933	278234.274768818	290823.539543546	291211.652896684	345658.475744717	293399.236481573	207357.731967022
928	250.219698137243	250.216587172988	250.220885189931	1303.965	1303.57	1304.5	12	12	442965.675696176	289863.906717122	558074.752083334	410038.249045139	372076.388437499	658964.38180542	644101.904610101	523437.262512565	552342.519707406	632622.633122194	542623.326401742	313547.352663574
929	250.672633897992	250.672122600585	250.675165990494	660.563	660.505	661.101	5	5	352850.175578726	486580.312931547	325574.562837439	379220.774205001	389476.218710337	306872.717834323	3251.61963427735	7134.00434920248	5927.299142334	0	7171.86440976564	3347.09455525716
930	250.880150282791	250.879902555987	250.881377916899	2453.12	2451.95	2454.02	12	12	773856.023500133	637820.721049799	898805.042954583	738364.186042156	819234.220510323	1107967.38051595	1007108.76688996	865929.257098399	922115.427394351	880143.327382482	791590.286788966	761280.615284887
931	251.004844848761	250.995784622801	251.008353037725	1131.38	1130.61	1131.74	12	12	387499.766440431	291695.968713943	438500.439566177	411419.918809677	348587.601122203	466902.609559045	450063.027055661	414707.851134316	422358.70608098	438380.930822755	369695.541180887	366220.641042763
932	251.131477030718	251.120177666646	251.135290367298	1239.665	1239.09	1239.92	12	12	499508.304688813	433292.316377989	569652.814336404	494445.169864782	439675.354518012	586333.318570648	570802.75893826	512826.413557315	565163.515070329	583058.872807996	539028.954849199	442027.599603768
933	251.122109200478	251.117479612085	251.141306753484	1058.36	1058.03	1058.98	5	5	325370.933969906	218632.471228967	435500.90940533	316157.277406502	317195.960068358	451464.234542736	262814.652215108	198029.680498799	264739.935148175	258667.32536959	197484.382020546	187660.005964544
934	251.184941977351	251.184370676293	251.185149274426	812.4155	812.019	813.807	12	12	722648.504073487	540013.448554322	788223.4577274	627918.820683121	602415.750401002	837713.053759833	778785.703213918	772673.382410262	850748.367814926	856554.049503697	748288.436253938	644617.719230405
935	251.364613878224	251.364246677955	251.365120748027	1303.81	1303.22	1304.14	9	9	453343.820877215	421668.750445314	421912.297238582	458619.663233791	441068.077799479	404018.97444505	439614.118361547	462662.787745549	387024.72798753	428669.635292578	444250.884360351	426317.325559081
936	251.993796393184	251.993342337199	251.994207410077	1303.625	1302.89	1304.41	12	12	2309864.58660973	2308923.0046428	2140927.75039063	2368904.59711968	2290181.77765516	2131072.69236403	2252068.91455585	2398627.05021785	1978488.3290502	2045025.09056621	2250980.20059345	2078391.0660498
937	252.123550961078	252.121738766857	252.125529198106	1162.345	1161.97	1162.77	12	12	334085.805549043	213207.812654081	379402.994272085	327180.949115085	249637.916121075	398625.98253183	356031.41757437	328322.450069487	426877.802852106	427583.796296857	354528.187990178	267003.390643781
938	252.215852211205	252.212325872385	252.217546404375	833.8795	833.707	834.828	8	8	233718.908010102	51242.897919585	285083.058127812	196022.120461426	205552.812313629	406075.817718939	311009.184118945	261244.387152995	308381.590409279	366909.497967284	302084.115592538	113111.662018033
939	252.625093953736	252.624925418931	252.625099828708	1304.14	1303.98	1304.41	3	3	464306.199677546	417202.58943209	412676.615950522	465939.960658637	437374.16922656	406813.531684289	426128.172371921	466311.064713698	390680.413302283	412921.066894532	442204.354358473	428112.975253905
940	252.635003417969	252.633606118724	252.635366423061	966.886	966.079	967.383	11	11	393753.25918872	266566.567586758	468848.17209836	327728.026353834	340541.242829777	509171.074889062	1753008.41831092	1683507.25273411	1707581.24288279	1704915.70191797	1846384.41320703	1117551.0976223
941	253.179622136703	253.179011959107	253.180202833685	1241.625	1240.96	1242.15	12	12	882101.374650125	763268.682658501	1004943.48945469	906933.963112235	940998.328115606	1036542.55497531	1077459.23918269	983542.80601487	1001456.5585622	1062137.33966064	1049136.13890039	775679.336167741
942	253.923011897559	253.922163066375	253.924054757913	1303.6	1302.89	1304.14	12	12	593655.516784667	580877.470702372	549270.380714768	600818.897751736	583784.481724175	525747.585411659	563792.938429906	622734.369006817	499167.965142145	511840.358945943	560147.171996694	542068.835859374
943	254.175542341848	254.174174249928	254.178917711408	1107.69	1107.33	1108.78	9	9	162646.564440039	107619.387989062	205976.856053373	167225.114077524	167652.400477148	223488.863942871	212968.651445854	190030.240515527	199502.363405273	224902.722417187	186221.499073393	113725.581382812
944	254.888760736246	254.888617046153	254.889393306176	1304.615	1304.14	1304.99	10	10	211097.476932509	172903.107019983	212526.412800564	222268.35990685	195936.784302884	199065.007312464	212367.186496671	226735.173137019	196601.633569334	217569.086556489	218559.088441027	190802.830356445
945	254.899084207635	254.894613865885	254.900450251905	2441.785	2441.42	2441.95	8	8	186649.370085939	144696.269413455	259779.096845219	175436.268805078	159517.077627832	229351.218024511	181634.415270996	174345.836006235	199956.282475398	205220.737864239	195804.853117486	204014.596620345
946	255.064446945511	255.062644897861	255.066519648519	848.6985	848.297	849.136	12	12	3568480.21099965	2817536.04007587	4146138.80200421	3495142.26085896	3390242.88346515	4420202.31501443	4331272.21863575	3808276.64120222	4345106.86188375	4293567.24481304	3988401.78145161	3153159.40514159
947	255.17153302323	255.170736643162	255.179872077151	972.72	972.627	973.418	3	3	305280.037833659	263347.052583438	353347.288453731	284333.598796793	294716.317354737	369369.659479492	300553.793958048	306753.528687539	285222.180406738	349337.394455404	299769.458978597	290665.988319785
948	255.589447776238	255.589447776238	255.589447776238	660.505	660.505	660.505	1	1	48052.7460471095	218958.722381423	27089.599956665	69863.2004438478	109251.961968789	28900.0837192382	7081.28419517578	18877.8722950782	5374.8223090625	0	4992.31645141604	19454.5255987598
949	255.976996628427	255.975289639493	255.979245633684	742.671	742.395	743.203	9	9	158484.634482872	117078.445219531	180565.319594844	152454.11821991	151064.524369433	196130.917036865	563919.085573074	567805.940437415	588406.681649714	589195.934108081	571173.898901245	479892.342257559
950	256.071502969709	256.065593388903	256.079195511048	848.3965	847.771	848.696	6	6	197106.523109676	147445.991642929	250517.081385216	196064.953587773	156135.056529093	265173.65540887	238263.724103913	195044.206586329	254874.979272317	232938.127673877	226889.947293086	160794.992745
951	256.262549094163	256.262549094163	256.262549094163	970.869	970.869	970.869	1	1	323150.051122265	391403.892601169	276170.367945311	325827.042204375	331351.020308985	300534.292580729	263218.988271876	294998.877305508	278466.346006406	293340.198114921	279196.268315274	297659.746784492
952	256.298133889155	256.297532580015	256.29970891288	1047.955	1047.55	1048.31	12	12	2169526.1987992	1701894.50368055	2213017.82342708	2087023.47921368	1967332.24189792	2505731.07552209	2248885.1081543	2438053.42334471	2385532.94236761	2537747.54790528	2236529.33568829	1707005.26101128
953	256.56225979381	256.56225979381	256.56225979381	660.89	660.89	660.89	1	1	128857.995088003	96042.8753034578	145417.449015324	142812.165232459	45655.5928502967	160595.138250244	3183.35037719727	6647.0389114145	0	3751.87118142361	3134.47671426158	10135.5616871202
954	257.007043690169	257.002481966018	257.014358596152	1304.08	1303.59	1304.49	3	3	421294.774006351	392634.865898439	405797.490312498	445156.959861858	406509.560092771	401330.813593749	412136.033934045	432265.120484378	377164.003689358	415251.450105078	422584.329283592	404902.265374998
955	257.157622244325	257.155137226898	257.163581573189	1259.01	1258.52	1259.75	9	9	363913.938949651	249310.070648438	444170.89709961	348506.435728442	291764.188953809	390794.104528055	448460.078184535	381156.59375488	461078.361473295	392894.894110672	429311.322936543	274424.36670586
956	257.302430944885	257.293804693724	257.305243021151	1047.885	1046.93	1048.31	12	12	229836.407548388	179110.350153526	237536.292948562	228205.172307881	204812.853776011	314443.56341709	228412.034011231	213402.968697508	235731.430670683	291325.863295716	231879.597918752	202920.459222507
957	257.65644260211	257.652347805197	257.665005905047	1303.625	1303.16	1304.15	12	12	832499.371433104	778185.162663008	802558.536035158	839259.914693468	815539.448790147	770338.659022405	811100.741666669	868210.905080942	748834.134955303	804683.061778425	824291.965404897	796455.395487059
958	257.984247670522	257.984247670522	257.984247670522	660.89	660.89	660.89	1	1	128337.522510892	107461.433150933	144002.769702674	126610.953128794	114750.903375534	166377.95113208	10127.8157529478	13959.1427354642	4105.26885667069	9714.35008564815	6708.79781661285	3872.6187777416
959	258.277866954915	258.276138098718	258.281416614511	984.4805	983.657	985.051	12	12	191863.295289551	275386.041998709	182002.038235478	262040.754348843	226106.139843122	183605.375853226	195368.585614981	195013.932377061	183592.588339121	194181.695019134	185269.180472006	270686.181767486
960	258.437634763142	258.436047004645	258.43803902135	1303.49	1303.16	1303.81	3	3	158149.118982128	144255.939638085	135996.120728515	167888.032124213	145370.045987109	120446.382663086	149460.367335487	160122.183835719	109728.054657031	124534.711098633	149805.770792382	128202.422518749
961	258.894604379869	258.893939041077	258.895738074299	2441.02	2440.93	2441.84	4	4	577462.520031254	761550.555932243	768491.202152454	688107.376406835	737001.68817908	853096.364273924	788011.001485363	875793.673120114	848660.135223389	824746.750472077	866105.824673736	760788.62563252
962	258.915783055878	258.911237144485	258.923002318545	2441.615	2440.97	2442.18	8	8	650588.35044105	733721.8520211	886585.812728568	709988.208244347	706375.810336522	899835.328656192	775285.280938721	917450.292912973	939238.72601633	864657.609551063	910613.474785897	750920.857773646
963	259.030618185597	259.021704073018	259.046882058045	743.1135	742.273	743.881	12	12	351806.631625058	294479.007357873	439837.028369253	383052.658889863	314420.680179912	514704.069178485	868775.949226546	647544.109551296	748678.211937349	736887.073034236	735332.419324309	550334.804173585
964	259.103332297434	259.098398548602	259.108833178911	1063	1062.61	1064.11	12	12	554477.748061523	480555.132566005	608514.880465958	570919.654776297	500839.964003909	675766.973929616	652649.184371338	586717.327770571	579029.71423392	647409.012281116	590644.663374023	431190.05168403
965	259.14237560005	259.139266280653	259.143898492443	1191.76	1191.63	1192.13	3	3	1014565.55232581	750415.765748662	1161332.11761592	926334.870813338	846225.657800535	1166753.08492706	1253262.00206358	1005132.06077607	1128282.29989846	1109845.32066232	1121971.23919922	787575.540159037
966	259.171885724291	259.170878866893	259.173555949936	1213.875	1213.48	1214.68	8	8	654705.381798025	487320.10134476	687452.232750093	562409.883795049	570772.94561107	769753.522430417	773760.514982908	626577.127543209	723947.319321901	692673.102567446	736815.753732242	485229.532126158
967	259.190304917411	259.190304917411	259.190304917411	1323.28	1323.28	1323.28	1	1	237760.386520808	159612.785428562	239588.769432844	276111.786385904	281414.652871095	229002.751774153	219781.430288085	230537.482384784	215504.287031061	224945.906161748	216221.962362343	178987.724464769
968	260.359599178228	260.359599178228	260.359599178228	659.982	659.982	659.982	1	1	129091.350467734	61981.084007512	195070.9195575	101679.117995	74723.044008714	231627.08078125	0	0	5768.23851855469	0	0	0
969	260.621171290729	260.617708033482	260.622787188716	966.797	965.811	966.999	4	4	42388.7230123048	60254.7148353124	54645.415532666	59839.1156426952	54732.1283039551	77546.0301093749	210099.053106164	107643.88289125	180303.258387999	249130.674487623	160403.243016406	158374.337881641
970	260.720535669344	260.720410588327	260.720718626179	661.083	660.505	661.46	5	5	330699.895825571	785012.107986178	255485.72448	441015.366155001	511399.618438702	193748.898863451	0	25371.5389454688	7668.27852661134	0	9362.07169561526	43862.5102242839
971	260.765079859135	260.76401205711	260.765612225936	1303.625	1303.16	1304.14	12	12	1103301.00951097	793697.908182652	1283361.36893855	1015008.0631288	949623.882686632	1489578.33722863	1453349.15745299	1229583.92803251	1272116.09876202	1401407.73647189	1244063.20891526	818953.67022949
972	261.052595456175	261.052388918433	261.052757282034	1125.14	1124.75	1125.52	12	12	40611893.8633447	31315872.7396443	44611585.4801984	39357291.3655453	37587830.4187745	46566082.8923424	46151323.4245897	41726832.2717819	45978805.5964205	47370276.2173826	44345522.0039654	33959259.9822991
973	261.109752274169	261.109609665957	261.109828848451	1024.03	1023.53	1024.77	12	12	41748856.7792635	39257105.2728793	43598813.5295257	40893635.9000225	41402985.463845	43770741.7167412	44386502.1164734	42791397.7309821	43698415.2655356	44401497.2132814	42945453.5419921	40462042.4300893
974	261.429738187352	261.429738187352	261.429738187352	1303.81	1303.81	1303.81	1	1	94385.3515688074	50239.7826507569	146560.706121826	91721.9572531131	81955.8589361567	182305.441273601	169121.132645772	117552.919491211	152203.351342968	163049.447727457	133382.291629639	54025.3584173581
975	261.915885609038	261.913605358351	261.917050055331	2450.85	2450.26	2451.25	4	4	648272.627437498	607767.222117562	617555.941877691	586667.882742797	542133.899333242	683217.725592675	669854.560027094	634507.746267513	721356.769818038	683663.953388338	632973.194241647	583999.140638478
976	262.055083525916	262.054824641472	262.055937396388	1125.065	1124.45	1125.52	12	12	4694798.52630673	3231861.26144232	5328533.38076712	4362818.90728325	4152521.83118781	5424140.74344042	5324973.56361325	4725877.20706506	5256645.44628757	5455622.03204591	5280639.17734371	3769338.9083654
977	262.112963172463	262.112785920339	262.113152383473	1024.66	1023.88	1025.06	12	12	4494588.4363412	3664238.36450963	4885427.92611329	4543414.8432952	4187978.76431209	4958004.14506945	4923732.48241105	4519007.43472063	4822196.41664931	5203674.58725586	4768769.99898148	4130554.39749965
978	262.215690213298	262.215690213298	262.215690213298	660.505	660.505	660.505	1	1	443966.608020763	509299.195178242	437481.367090759	450857.522925131	449345.327837774	382887.638221252	11718.9272350391	23405.8067390626	3739.98739373047	3311.99995177735	6522.19911036176	13986.1368669922
979	262.413975843076	262.408879104992	262.416969518392	661.101	660.563	661.795	5	5	460969.488482272	442804.099526679	486995.153439752	477647.815190001	483045.734586238	418983.582048227	21048.800997345	10261.3716398438	12775.2643134766	11696.6405054297	13275.6452763868	12121.3190588175
980	262.652240305264	262.651919272753	262.653261124522	1304.03	1303.61	1304.5	12	12	613351.781387894	527641.395485025	575863.556190467	624034.617068621	587935.784879806	577536.198373648	592696.093224723	636300.993508025	560674.733744365	603769.60451209	602169.045589693	544755.513641493
981	262.906643242154	262.906439068834	262.907095556928	2446.52	2445.91	2447.56	12	12	1125255.86827319	764965.679326172	1096079.15948212	996000.996824065	915737.07767144	1215448.26055215	1115830.95672234	1124215.91905517	1171203.66492882	1190799.3656723	1141171.49194451	831308.676801622
982	263.050258870088	263.040231232529	263.051203284746	1125.14	1124.75	1125.52	12	12	2162754.61222281	1407124.37741287	2538953.66703351	2127177.6936359	1930354.05675047	2693976.35922646	2624918.81332029	2237431.42829402	2581709.61834886	2691969.41475587	2443246.01868895	1671165.04572266
983	263.133284553994	263.133284553994	263.133284553994	660.505	660.505	660.505	1	1	375675.967002833	594740.946408617	288386.544396972	424529.722323568	454731.638698008	268164.900074401	19961.4488042578	18263.1542439258	7175.96401574218	10051.0843418262	37998.1433772788	28218.1499874609
984	263.14641916616	263.146099176286	263.146705611547	148.203	147.552	148.606	12	12	2746289.82435896	1906195.83915674	3632408.43167914	2651054.49430537	2290841.03663282	3611241.39720797	4316462.00283483	3953878.53355278	4540148.39756667	4619251.20450845	4011215.33298689	2895880.48615565
985	263.641367115934	263.640437753514	263.641551036552	1304.14	1304.08	1304.5	3	3	211658.101707033	140693.324484376	246924.632941707	202463.709121876	180309.709731241	268224.133146484	282434.000822191	247304.981300783	263759.262052541	277366.648984748	241361.456799609	167784.409974999
986	263.866110593421	263.86033806778	263.874882676795	660.5145	660.175	660.89	6	6	1600355.76304958	1603582.59254496	1594274.15229004	1592836.64504748	1574912.94992844	1425389.205625	7215.48724617187	30903.3344896876	13060.5639658398	5592.10759529297	12597.5134342969	28397.1184393262
987	264.017752765484	264.017752765484	264.017752765484	743.085	743.085	743.085	1	1	86901.3075039452	52460.1449421875	85000.5005653712	76802.5373927342	65721.1793777342	104652.075404063	158787.688356371	166415.242782968	146485.227581689	146122.669184913	167396.875724141	105577.132185547
988	264.052798378915	264.052798378915	264.052798378915	1125.04	1125.04	1125.04	1	1	182463.851652269	109721.061656836	170521.564889355	172233.759129544	142064.874397266	178066.996919043	199766.846308594	175640.00704707	198961.297762921	179460.835327148	183895.519036328	116402.503464844
989	264.315255505904	264.311790608569	264.317319210591	1303.965	1303.57	1304.5	12	12	714142.35333252	547570.090195312	826232.846932091	700318.66480647	642749.929423075	885132.99141517	919203.669890889	802169.597128061	785847.360040564	901226.063907651	829758.312750901	586207.069953612
990	265.069125238759	265.068518433329	265.070250049482	123.34	122.808	123.656	12	12	1493955.92207825	1125077.25361585	1519915.68575747	1335686.98406698	1385228.57882925	1796111.40498127	1766601.68220688	1489786.86463593	1687452.31554195	1717247.31836959	1537048.54789921	1224491.64765491
991	265.071320366947	265.065971675961	265.076699138677	660.89	660.193	661.43	5	5	521503.882294471	345123.663990166	661776.21783	506051.161601497	434925.856766376	696384.41998125	92429.7930434572	93480.6748598048	93349.1426054688	111785.543016533	106077.651927422	78351.4156535157
992	265.162817033557	265.159579287364	265.166054779749	966.8315	966.736	966.927	2	2	47397.6340234962	16593.303231289	67433.2527427149	32025.0893553515	36730.3188058777	40831.88506875	161080.619642375	156232.663636367	181198.766338848	212177.195568152	153247.19265625	124017.745259707
993	265.332562170034	265.332562170034	265.332562170034	660.505	660.505	660.505	1	1	466446.134111572	403942.417447108	484922.412792713	477900.332489216	420806.255846457	492861.696444707	4083.04043438721	26361.7279899903	33458.5559004212	16211.7548197021	9901.63944771146	26644.3688996582
994	265.733215385205	265.732231154908	265.733764243877	1303.88	1303.57	1304.41	12	12	720006.283173738	672010.893660417	672954.18795573	748951.221367187	679889.776545139	683935.361384465	698371.014042248	750606.59870089	637587.343292517	690421.155698419	712240.44755033	636477.422109374
995	265.91477447211	265.91477447211	265.91477447211	660.193	660.193	660.193	1	1	99506.4541293356	41088.3449936523	143061.2106525	103383.8234975	78891.3928120493	123376.334644106	6732.26382675782	0	8180.43808789063	3109.30414265625	2843.45617417969	0
996	266.15152586506	266.151227252405	266.152654200712	1039.58	1039.18	1040.5	11	11	510770.063979494	400758.753637155	587702.076788191	491201.219223634	481609.474525617	677627.73634259	708322.322872411	586840.485355696	694251.126493601	810302.602902196	587198.984755314	456707.705915435
997	266.388626045301	266.375990305113	266.389854936412	1303.95	1303.81	1303.98	3	3	137465.33376172	134594.317406251	140682.670441406	149171.427075587	130720.881911718	170811.842867338	154216.665379687	150885.905179689	150915.927647235	160731.603625781	152373.615895433	139809.041093749
998	266.5546235072	266.547266073693	266.562333991337	661.4195	661.083	661.795	6	6	724933.144730769	416066.019322275	926487.156955075	621864.225184288	580249.550513966	1019185.10657949	9213.34234414064	19111.7808748438	6198.41529492188	2958.30605462891	11075.6803696875	7340.73775917969
999	266.630502910543	266.630502910543	266.630502910543	1060.99	1060.99	1060.99	1	1	75232.8490576172	50815.5645265625	100834.474629394	66232.0734283203	75434.6116040039	103422.457395898	600914.178873634	602697.32463341	625024.366827148	617799.418563086	573509.755766602	382515.289502344
1000	267.034078672975	267.030513735025	267.034395029233	141.6985	141.314	142.4	6	6	144164.728608897	144162.114472852	170334.935406406	142600.604949375	150800.800762432	190952.928575104	453621.22546875	395202.139121	419220.046048418	486227.035851337	427296.590757415	279573.798753437
1001	267.168638907068	267.168209076857	267.1696609614	1268.58	1268.07	1269.04	12	12	1872268.69597356	1749595.9060545	2053443.32961914	1843598.24847657	1812816.95097938	1928709.18790696	1893527.87616981	1929770.6425401	1862288.84691587	1870155.19951546	2028851.93620493	1756159.65539193
1002	267.516077941107	267.513596820902	267.518559061314	660.5415	660.193	660.89	2	2	114130.082633639	60514.2833309702	133649.4084975	106175.638847196	87608.1742247596	165797.240483643	3722.68516914063	3172.87350010328	6369.07962402344	0	3899.11736065205	0
1003	267.822999930503	267.822163288522	267.823836572483	1303.88	1303.81	1303.95	2	2	134340.658652345	125989.010824219	122549.851071214	151093.08831504	120878.484591346	119092.335209773	124465.239094051	144571.94347403	109850.331155469	116040.754579687	138652.466619591	126421.243049999
1004	268.082133227932	268.079213362811	268.083241178476	1381.78	1381.58	1382.4	9	9	204653.33088454	141266.439815625	224775.503562201	162769.958549805	145985.117827712	220520.771277842	209607.500275408	190396.077085524	211460.409777879	209288.281168776	211354.394266827	163469.256898148
1005	268.177952533153	268.177952533153	268.177952533153	1268.85	1268.85	1268.85	1	1	125555.766557031	114172.782491797	134258.434615431	116898.929121094	127049.821454004	133850.822226562	131913.27546084	133678.296858398	140058.944391796	165150.718329609	113162.578899902	129615.808899218
1006	268.29862217996	268.298043760833	268.299460314172	660.5435	660.193	661.083	6	6	1223210.01916587	1121621.1588771	1386817.60179375	1269572.76833986	1201861.60088221	1460704.41437744	14153.5420571875	30745.2071970899	13987.3003310351	0	14307.5549670118	16934.9516778418
1007	269.095953332717	269.084389332657	269.104999923915	1175.625	1174.83	1176.31	12	12	326099.396849771	254571.93796875	345390.867232461	290711.734188577	275870.958597716	360678.800288724	402827.662272656	311703.97231242	363145.989642132	353415.82061625	324226.040088096	278570.378092968
1008	269.287876194925	269.287876194925	269.287876194925	660.505	660.505	660.505	1	1	118036.916003145	154463.62625139	132018.19081192	120546.103427857	146229.705889121	95670.6631915281	10094.0436575	4604.94701211915	15813.1406101367	13167.2755723975	25805.5693354798	26619.8174848047
1009	269.976856447186	269.975779142625	269.978135865366	660.349	659.982	660.563	6	6	271175.733270433	168679.107530086	292350.2826825	237774.618735859	222057.087712071	290548.370371875	0	3117.07627093506	0	2846.23868750977	0	0
1010	270.279039216553	270.278895909418	270.279275254083	1557.14	1556.77	1557.56	12	12	8602862.26850587	7047185.6124472	8120740.52485443	8868010.32366753	8184857.25507886	8323988.38904445	7914947.51436309	8489487.17531251	8074950.42888057	8190991.1303855	8450057.81079445	7339472.99025392
1011	270.315507717758	270.315117285242	270.315583943143	1220.035	1219.18	1220.45	12	12	8437578.43525915	5690754.28318578	10566778.6513355	7744385.6727877	7179322.3324349	10066302.4474816	11068473.287013	8435804.1469302	10210272.2582212	11267284.8072519	10488631.0168909	5883642.22362197
1012	270.356850999022	270.356419927876	270.358058706252	1304.08	1303.81	1304.5	9	9	214827.781818849	111427.033605469	284887.858040114	189512.965619553	156488.68019912	328958.414151705	323626.21176232	242085.072152945	286066.614823467	334361.557090927	269650.302559345	141340.180962499
1013	270.761706244151	270.761706244151	270.761706244151	118.355	118.355	118.355	1	1	161576.497611631	361886.484013973	80834.3114175517	168520.653752969	227010.320007324	53613.8160578125	49945.9221035156	70715.9485613281	38299.6865387878	40745.2778729883	66973.0379586328	197359.976773203
1014	270.790111404947	270.784119488225	270.796103321669	118.622	118.406	118.838	2	2	159335.090402969	357521.65218119	80925.8614560078	168578.899472803	227139.099406551	51644.2740775	49948.0242046142	67621.4653211328	38351.3321503061	39601.2832820801	64202.2735720312	198485.379161603
1015	270.852389322192	270.841301668789	270.863476975595	118.348	117.997	118.699	2	2	192533.549604687	357411.501295235	128479.027593604	195632.243789757	226364.265454061	92090.0067642415	89720.6186031544	101596.396080645	70722.6842211914	68354.9237060547	92128.1501342187	198399.841266211
1016	271.021016387815	271.020441431781	271.021894923844	660.5435	660.193	661.083	6	6	520741.465108291	388687.731001248	663504.127992349	508048.776790903	457379.358794171	684382.771741401	50909.3915532226	39196.9607411328	42065.7989349083	33868.1602353704	39459.967220384	14391.4052449294
1017	271.129456308773	271.127241040875	271.130390485991	973.231	972.224	973.494	5	5	240056.278047363	143891.9288325	238462.091139531	209493.536182711	209091.201116798	271750.063398888	240724.953167462	217742.476652695	229662.855957465	247403.244671801	251649.436745511	172899.404589551
1018	271.201329571235	271.184641969617	271.206155788859	1100.245	1099.62	1100.99	12	12	1713121.01570835	1373967.1591824	1349047.2508671	1765197.00926758	1621333.53495484	1393845.80061288	1458471.57575912	1769732.70293585	1379892.67977918	1489876.47973633	1780722.65778773	1545381.76399338
1019	271.282232733148	271.281910954985	271.282522878416	1557.125	1556.56	1557.56	12	12	1180073.47763681	851373.314428713	1113458.79928928	1200535.21833605	1040091.16546432	1197953.58003762	1096416.22163603	1155365.15301758	1166402.40964844	1126170.89878587	1122008.71431613	880102.376545411
1020	271.274118303999	271.273792320723	271.274228672661	1639.77	1639.49	1640.46	12	12	816369.150848389	622100.893978794	918696.67241998	821616.954195148	768201.496335883	990075.726550382	956957.048909505	899653.17317374	907872.958397899	997340.659423828	843109.874573752	692235.351648559
1021	271.317294410972	271.314764015202	271.318310708617	1219.655	1219.18	1220.45	12	12	1172110.88736591	648192.088424729	1557736.13772836	1068013.66859488	903096.016651328	1442066.98633188	1665954.45751915	1115403.25796142	1553905.6568723	1539254.57189105	1572407.01087556	742095.134957556
1022	271.990372715575	271.987779982125	271.992265524282	1304.08	1303.81	1304.73	7	7	142595.552228516	66019.744933594	212030.419261756	134550.563294239	107078.5648125	255992.730877216	230948.900749324	177279.112379884	220268.095391166	257551.336697047	188822.404084285	106233.34809375
1023	272.256090863374	272.253658367338	272.25852335941	1102.035	1101.19	1102.88	2	2	236711.783140654	179835.700708008	284497.172061263	211667.538233355	187122.169591693	281362.358368475	310026.377093099	247259.275289235	303713.868839756	289561.937385111	287516.723529366	170619.82370347
1024	272.783398042097	272.781601194241	272.785671948831	660.184	659.646	660.524	6	6	2153209.22222145	1509977.16602205	2737718.9756707	2009419.19521582	1818261.95472977	2775325.32342232	750545.077932031	625515.156897892	743242.726309257	739634.38796883	679305.006573998	540040.509480859
1025	273.113593377952	273.110906539418	273.114678050684	1239.815	1239.34	1240.25	12	12	439197.606555174	338301.372786096	548436.617419248	426189.445046296	395851.85243953	532609.850288899	541804.591528319	474056.532915852	554274.839068977	561414.880008454	488974.219939812	367992.203360598
1026	273.148682349081	273.148546142593	273.148880929282	966.7015	966.007	967.084	6	6	222956.469147012	149572.726020781	273164.526859502	201666.136875878	195919.991558075	264616.373601562	1025920.39313582	852464.194850996	1062293.95542663	881070.975498438	846646.647182515	606145.757730329
1027	273.166909055215	273.166795355758	273.167112741516	813.2555	812.256	813.807	12	12	1719025.18411011	1213505.46900733	1818267.92199952	1580664.93896693	1468880.87306836	2024198.25304615	2003321.23973242	1796236.82158186	2018283.28564285	2233638.4097507	1900156.04757812	1538119.99796418
1028	273.574949536184	273.574661198791	273.575278154421	1304.08	1303.81	1304.5	7	7	189835.60253174	89667.5719570316	262498.93878756	166495.089097266	141825.028777734	299544.21957867	295835.027162711	227750.83083008	261102.052699068	312917.117320419	243949.057338116	128082.609899999
1029	274.106095111614	274.106095111614	274.106095111614	1304.73	1304.73	1304.73	1	1	136734.189077149	85053.9001849839	187167.63676232	121140.992256422	110617.577067307	191152.60150616	186137.261023701	165515.19719835	185644.860672657	210127.417320273	164464.67880033	110836.180146484
1030	274.296788479221	274.284379835478	274.297962573181	660.5435	660.193	661.083	6	6	852202.501852464	441760.444683164	1120421.299725	777271.245427679	683815.216033204	1177662.5004375	12621.8526105652	20498.2967808838	6613.48372904461	0	2490.62467429688	5140.64791917969
1031	274.883670860188	274.883281910208	274.884723395403	1303.98	1303.59	1304.49	11	11	359641.117343753	328317.384046348	308719.616053373	365892.71598036	343434.950564903	283945.422467773	315352.382666016	358883.287714847	295086.773749611	310233.290245644	347301.094693134	336458.318966064
1032	274.995715625523	274.985153490715	275.002126195149	742.671	742.395	743.203	9	9	289710.91864209	257108.787517969	375745.647686497	308562.663496835	282303.989704928	472374.201709434	873197.630958536	637306.226412445	852223.38136867	884005.425672141	629325.368048584	575820.94322461
1033	275.008374759717	275.008374759717	275.008374759717	742.941	742.941	742.941	1	1	289710.91864209	257108.787517969	370806.474596397	308562.663496835	282220.026191797	472308.756495938	863715.189588985	633362.608279373	844782.425376152	880110.604025981	629203.628589962	575940.141068284
1034	275.067904401701	275.067568269089	275.069278237418	1063.09	1062.61	1063.78	12	12	1289807.25679687	884711.147268327	1598273.84736607	1231598.88973533	1161541.90791503	1744923.52677246	1398884.61005781	1209287.68433179	1343464.86545682	1516340.64818169	1238377.29500976	897554.68838902
1035	275.129897419526	275.127159849425	275.13908112436	1213.11	1212.58	1213.58	12	12	3907602.50852827	2278785.53806139	5637928.50146485	4108561.79752468	3285297.70589735	5957073.53092363	5673100.50849607	4378608.91437502	5779477.76937706	5705173.16107114	5267217.40028783	3076092.2909516
1036	275.16413434705	275.161367116068	275.167852356125	1241.75	1240.69	1242.15	11	11	212292.93354248	152111.508522655	275342.466997612	205259.482732749	210267.11708044	249791.786463216	266833.126064453	218600.588885967	250681.877228442	242193.714999186	251749.211449821	200075.896598181
1037	275.603217655868	275.602889981721	275.603475637071	1303.725	1303.16	1304.41	12	12	1314295.28983173	1284615.02960468	1241447.3421875	1345228.82647135	1290851.41077365	1172604.7525846	1270944.07470053	1354959.17578595	1131214.06583872	1193053.75902596	1283826.51585186	1244822.74478149
1038	275.934723048605	275.934723048605	275.934723048605	2453.11	2453.11	2453.11	1	1	11758416.6608108	7506017.94695357	14857620.5847049	10902265.5587316	10019922.4213626	14446032.0102944	14770733.9103894	13443969.9675909	13992411.5855468	14764779.282819	14100010.3039425	8644831.37570645
1039	276.137441282265	276.130220753164	276.139208423076	1213.09	1212.72	1214.05	4	4	381828.911821288	269157.411931966	552291.035149825	402888.144684518	335643.169487652	596727.802887779	616741.493873046	423347.822532554	553712.749592694	571935.78372667	465134.078355033	319991.904149983
1040	276.220215948525	276.220122076897	276.222433930035	1303.95	1303.57	1304.41	7	7	289447.922797309	286027.069668719	252967.818761718	302618.606185771	295596.850817307	240512.027672886	262380.829530468	304724.403813289	239968.691171584	244676.888655859	288835.44837853	285644.595362499
1041	276.749834082515	276.741292947455	276.757866554112	661.255	660.89	661.46	6	6	184099.259155273	222167.106717642	166664.046511568	198413.805400832	224199.263164814	156212.032435669	13198.0528036133	25746.480932793	19382.4546503906	17136.5960626033	16547.4265805477	20854.001619082
1042	277.03092820197	277.029524184333	277.031821238504	204.99	203.991	207.872	6	6	41402.6930818848	16583.9131641797	62348.4216874511	31985.6557270703	33266.5322581318	50356.3785984961	611032.075293908	566183.041170785	635448.32266487	717316.168779372	595497.513085293	260262.953258789
1043	277.083659910253	277.083330560992	277.083746521384	1024.505	1023.68	1024.77	12	12	63100023.3702584	57555585.7594611	67851949.330614	62954706.1812929	61506649.9964846	69264170.8778462	69193427.4364222	65237729.1826725	68948103.8169935	69630650.3971877	65697153.0417968	59751925.8327156
1044	277.810609474258	277.809301501255	277.811762830584	1303.625	1303.16	1304.14	12	12	288278.818126502	282846.99710712	270304.063008939	298341.603176541	284553.085957031	255471.675123948	271976.197694228	290144.597280649	243380.773423227	255898.954953341	285077.942148438	273595.622158203
1045	278.086907899524	278.08674015542	278.087037003905	1024.59	1023.88	1025.06	12	12	7511857.95397948	6367995.02254953	8357902.2301758	7315590.36776925	7115610.54592741	8880165.80200198	8474926.27075473	7786762.91199009	8508627.42307615	8632241.91222659	7948063.28664352	6698709.38571149
1046	279.081599450995	279.081431236126	279.081718010858	1024.66	1023.93	1025.65	12	12	3129187.08457449	2731659.86721959	3503771.49937718	3253394.36762207	2826855.04966184	3866401.98291191	3547738.28891462	3246991.48916573	3639567.32227261	3599726.82635742	3322266.13992477	2624102.60151646
1047	279.159124595724	279.15883460371	279.159292983411	1333.99	1333.53	1334.38	12	12	53256310.5090274	48393924.2309202	54850516.4320428	52794269.031279	50728757.6906714	55747829.4128727	56426061.4499997	52968999.4910521	55122362.3693509	54385793.9452253	53866414.4388101	50165669.3922957
1048	280.084622287976	280.083132240518	280.085002721205	1023.79	1023.53	1025.06	11	11	244278.273310984	200445.079965097	312373.983421224	276890.952729929	245742.134649886	291359.62056713	302906.363782192	296720.540592738	298164.833319266	318325.080878905	278789.675854661	250088.625630929
1049	280.162412904234	280.162231877159	280.162672846886	1333.93	1333.42	1334.3	12	12	8787012.11930927	7769228.91188401	9370711.6866008	8667843.16044396	8489331.24177952	9307214.19850962	9221785.65187494	8711740.37731753	8987226.36785156	9221784.98152787	8905659.62853515	8030566.20521371
1050	281.137332394686	281.135392329762	281.139942973252	1171.1	1170.7	1171.76	9	9	517227.041240586	347251.334551141	583604.675016639	526973.765619124	450661.96029514	583031.702611082	616753.163599172	571343.823621602	648822.080062253	660770.347186931	560189.021747506	412170.527122217
1051	281.166982096817	281.166624903436	281.168090769192	1332.74	1330.99	1333.31	12	12	383600.084519767	291189.099669054	393865.234082028	342034.522867526	341186.740312498	410146.038515623	420958.321184174	360928.836238064	391770.755004883	405359.197933444	379842.077262909	307567.873092448
1052	281.826366008495	281.824595001382	281.827633032015	1303.895	1303.04	1304.08	4	4	126821.385353065	89253.9748071286	156486.587902644	114576.008253832	108142.108674316	186533.830932978	186288.12147678	143277.332294171	171602.70446552	193142.23014949	167812.346725511	90061.6429614256
1053	282.145855945649	282.139587414646	282.147537583865	956.778	956.434	957.162	12	12	257930.08266226	187105.615006517	294188.947950703	233134.171643217	251264.226793025	352988.741052886	430405.297211171	370707.823338946	415325.174947876	458161.516880127	394805.934116961	293604.828597412
1054	282.279092541233	282.278866280809	282.279268065011	1522.9	1522.45	1523.38	12	12	2270232.8884375	818381.542412111	3542708.88355068	1819585.24216186	1553880.5953418	3022024.46656396	3561200.19690757	2369680.35180204	3190505.71217229	3606874.00387151	3330276.47977458	1012854.718396
1055	282.465817400269	282.464234574892	282.466664117754	1303.6	1303.16	1303.98	12	12	352990.120872215	228657.838685396	432860.658854167	331835.038643663	292076.540053168	478155.961000883	465772.871079284	415401.161759597	440169.520004507	483372.031178637	415820.99744704	280819.667277831
1056	283.009263598488	283.004961506759	283.010310347268	141.577	141.314	141.916	6	6	129574.039888535	117923.642561719	156174.378173125	146033.02624875	126342.189687998	207079.908190078	592575.132083647	389156.441403515	501832.134643701	537009.934270132	435095.006085487	350986.726024489
1057	283.137477860133	283.135644126083	283.142353293193	1143.675	1142.92	1144.14	12	12	233606.936775842	201945.956587275	281971.485689088	264286.892314454	252602.343065955	295757.822494844	309860.174371746	252045.44812961	291603.47635091	294789.026338251	277529.317414642	223845.937472511
1058	283.175841547491	283.173150611139	283.178787617566	1299.19	1298	1299.2	3	3	323344.698169644	165455.493092719	373627.211997249	306028.625368831	288635.317717557	383151.34503906	365682.898823786	320521.40677961	358314.584020183	363922.043476926	329271.524604128	199274.286914063
1059	283.262883919394	283.262785851295	283.262990535217	1353	1352.44	1354.51	6	6	372342.200719993	303682.394825551	454101.479559686	375725.606549183	331621.512431493	426268.778744431	378010.931161146	410800.595213069	464112.547152099	464565.654177803	425274.837531661	357742.491007488
1060	283.28120317489	283.279590000141	283.281682666363	1522.59	1521.8	1523.79	8	8	290391.367745362	112843.611993878	459291.419626194	228011.590645187	213855.076688514	359715.943460319	486548.173924469	277590.69591589	424615.775597512	458414.68724797	434994.708140372	154946.70559622
1061	284.098582024754	284.097960183317	284.100051065587	574.256	573.715	574.698	12	12	2668036.89775526	2466923.71185397	2931179.30715686	2515981.18270547	2404581.59259155	3023511.0458968	632701.598674101	594585.441965331	665323.862790529	673365.859966645	622799.712954795	374321.894510216
1062	284.294688612418	284.294315225413	284.294915406146	1681.05	1680.63	1682.05	11	11	875267.78462592	283126.540443913	1122751.60519042	702344.665483398	523223.359649887	1106416.09219084	1295627.51176748	891945.608905704	1241963.36430411	1386787.4266059	1108233.79861653	429955.006644693
1063	284.330927509076	284.330734273491	284.331194341049	1195.445	1194.94	1196.21	12	12	1946568.48979004	1544795.00339121	2278857.32748497	1902044.84713269	1732429.21007487	2291211.98158654	2203423.01463123	1963527.75641339	2250348.0674094	2209358.78780048	2149637.61879829	1647430.52473579
1064	284.330858442884	284.330726610558	284.330971365071	1242.13	1241.19	1242.92	10	10	1077467.10798828	688893.422893881	1401599.4805828	901567.860572358	857343.612985027	1362005.96895264	1420513.1498291	1032344.72717285	1323447.44114844	1440268.92324707	1330455.5707461	650676.01702474
1065	284.889649645534	284.887796909727	284.891692058572	2442.815	2442.36	2443.14	12	12	408217.028958217	276888.724074078	445221.068806344	384757.670840217	271800.897222221	489228.775295603	390249.528273639	435953.044606367	538845.078566896	398836.748231671	353170.789213119	295237.583796301
1066	284.888191249058	284.888191249058	284.888191249058	1303.59	1303.59	1303.59	1	1	137933.94266729	85214.8807426121	186860.720354817	131256.66661611	109193.125576578	208742.552412414	209653.277545776	158970.146203614	180866.627431642	222965.630315234	167928.10805196	97108.302106933
1067	285.052637276948	285.051767418202	285.053814234701	1176.29	1175.7	1176.75	12	12	1476459.45547522	839495.921428124	1895605.98276217	1402562.03113375	1191519.86000168	1996804.86252629	1758915.33273701	1437323.89532133	1704796.77115403	1771872.30417913	1508446.52818885	945164.137385067
1068	285.112524046788	285.112077756175	285.112885431408	1264.135	1263.7	1264.63	12	12	3524540.9394336	2345099.07219443	4773800.34632813	3335015.33475052	2728393.27785532	5834959.25380071	5124045.1987718	3774306.30836445	4777279.04100417	5740229.17209531	4121970.9854387	2433674.682905
1069	285.646771518828	285.645153336239	285.647988134094	1303.81	1303.49	1304.15	12	12	377579.45272262	229542.882554086	483041.960351563	349527.979344618	314805.378965929	544424.221045861	532848.828651622	431339.461507944	466098.709639423	563112.066282368	464746.477837665	277246.22465332
1070	285.785029281625	285.784346438002	285.787230558288	661.255	660.89	661.46	6	6	494005.676358473	600784.580355018	434802.644356369	447529.487982309	593168.706103666	364197.248248399	0	3626.92648222657	3023.73356103516	0	0	0
1071	286.115145172787	286.113910428976	286.117079322328	1264.125	1263.51	1264.63	12	12	367979.52550293	204386.908039925	594949.348990385	363072.38113948	272090.507745215	867953.270155876	666913.143142655	404517.64986516	577287.031520507	726276.92138503	507913.549313574	252126.662492488
1072	286.958001234396	286.95756854434	286.95941075509	1004.22	1004.14	1004.27	3	3	146878.537076345	99553.3473751221	161511.530214264	135668.034689107	111575.10004244	143617.632434041	134766.882587483	156148.211251464	162046.041249206	155084.526186943	179163.555254015	111795.653546326
1073	287.221659884116	287.22143169892	287.221745898227	1429.45	1428.97	1430.04	12	12	2417063.33756078	1298473.13679687	2353083.46934496	2195821.11577475	2079941.10263671	2682692.71355252	2700910.66434082	2465100.57231447	2341455.86629281	2801086.5874566	2443333.26134617	1734702.40102647
1074	288.224718252446	288.224718252446	288.224718252446	1429.25	1429.25	1429.25	1	1	254032.99270508	145670.014203163	276609.980318511	227629.138356747	228585.512457275	284714.634770507	313262.102230224	292984.693537597	285488.399950419	290032.600063101	280760.789683182	164879.39526123
1075	288.250950446851	288.250056634814	288.25221893079	1192.145	1190.83	1192.36	8	8	564043.011301833	452807.562142471	656869.121897535	597111.231656588	577359.297321327	741248.367635629	751441.059463978	617241.75764423	721361.24781865	648883.189011504	620848.338017579	513720.384211614
1076	288.286811737825	288.284904698334	288.287528002285	1020.995	1020.59	1022.07	8	8	1319981.61130371	957762.673934245	1561155.73284903	1155445.72157614	1228826.71438932	1675224.52497526	1910677.30763167	1702813.75769532	1875013.11496224	2029387.7596582	1843691.36766439	1141852.15327409
1077	288.528187228725	288.525513973978	288.530860483471	1303.57	1303.16	1303.98	2	2	116585.34862361	68395.3766875749	150871.377881611	114770.277279899	115044.935639648	156927.625133101	155699.767073207	129200.502403846	144248.142082332	145946.795966046	130844.686538461	91076.7370336912
1078	288.871618696789	288.862232127226	288.876535437474	2446	2445.58	2447.3	4	4	878190.462220579	751766.194412597	866449.099386164	744813.577878664	685205.968434897	979603.410334059	736639.321306642	815535.90941569	788635.073985684	858103.77563282	1021090.8597461	721529.142692221
1079	288.916640209967	288.913290664331	288.920318073046	2442.81	2442.21	2442.9	7	7	410344.893569527	356963.653328611	446104.463404882	346639.887944709	286449.785830825	437452.993849726	230642.013293555	375734.075097658	301927.725753268	370754.511782979	339942.331070706	313417.766818379
1080	289.020671600738	289.005768794023	289.027272437463	661.985	661.46	662.01	3	3	300709.131059345	219585.123203467	298018.993372221	250976.43761621	261068.066906946	295069.709260828	101054.235427327	102899.961845312	107259.849998438	131758.542681035	116407.390224375	94589.9449959518
1081	289.037827882757	289.037827882757	289.037827882757	661.795	661.795	661.795	1	1	300684.167658127	219709.344230956	298018.993372221	256022.277424804	261142.374210468	298258.010607422	101064.262439634	102905.053214318	107251.897886719	131773.814740532	116406.814451829	94602.175764956
1082	289.083675676666	289.083297326564	289.083973671025	1239.745	1239.18	1240.24	12	12	1454335.79833984	1009484.52343084	1863621.61367553	1386851.78296311	1324240.17307317	1965889.07838181	1980554.7193518	1697846.98899301	1938373.10580857	1895601.92024002	1818208.69327994	1070331.86629198
1083	289.14080432842	289.140529722799	289.141284575963	812.3245	811.513	812.715	10	10	534738.837203561	390154.94278947	662380.516928885	476087.48578779	414135.673129232	654078.512418772	571058.350849748	559297.552821848	604471.260955079	661529.895207589	550147.344743355	504394.899653529
1084	289.154602838173	289.154064492595	289.156095909519	1268.58	1268.07	1269.04	12	12	709487.0746322	720944.003902179	667314.921115824	722026.383398434	660163.456028243	683579.73519376	701939.804440383	821447.409513351	787447.276141565	698911.332197933	712544.445402191	613517.313228709
1085	289.192148562256	289.187877679547	289.198963055538	1305.42	1304.9	1305.8	7	7	320670.935138889	220116.771282552	397332.876098387	312020.275424533	303336.52592122	415839.314796385	410895.022374999	369053.784475228	387505.61347014	419411.11504395	385272.536343748	257998.272036387
1086	289.720969006565	289.719749283172	289.721615095555	1304.45	1304.15	1304.57	4	4	238728.555191652	167833.894921876	287780.693199999	234126.495908484	201406.802091346	315745.318214843	312076.499249023	275464.483910158	313814.548491799	330907.404983471	291058.133565233	192918.377619358
1087	289.911199127756	289.910936351338	289.911904179542	2453.12	2452.42	2453.98	12	12	648912.36776441	467717.439474285	720802.663010737	637996.492469329	631965.460250647	785539.040876772	743756.620121917	654104.110401693	746051.063891602	715095.248133192	652088.082865077	574833.846490236
1088	290.096322395276	290.094969292698	290.096958388489	660.7265	660.193	661.409	6	6	676268.510798077	325754.881888259	925765.9675425	590847.029519983	531608.485579327	1005813.02226734	15064.3067632813	8776.37743132813	7764.19127392579	7850.26655499024	8433.69694546877	0
1089	290.087032579448	290.086551426288	290.087513732608	1239.55	1239.34	1239.76	2	2	130967.170242188	77342.0464625003	180552.520268555	132436.5478167	120128.054821472	208267.048280436	175340.163960937	129472.23206211	156419.577844922	185673.224984977	158080.385249837	93011.7706171879
1090	290.8200217469	290.813244204534	290.821757884326	660.3495	659.982	660.563	4	4	318508.094057542	172197.798649766	348046.165512085	317947.120627501	262804.55467336	360638.615596875	7995.18497186282	4181.48675516764	9581.75438348391	6759.07477362305	15720.3509629688	44051.4918725
1091	291.134900902436	291.13342562849	291.135913658605	1241.615	1240.81	1242.11	12	12	1210762.57510335	696007.051363931	1521194.77081434	1052359.39759115	1026062.09007803	1664713.14982829	1558376.75270345	1275277.35993164	1554317.70234917	1701135.46637056	1467813.4228852	840428.896116897
1092	291.346734542527	291.345365607813	291.34712710556	1303.59	1303.49	1304.49	3	3	167096.113768312	126127.168171875	145198.112402719	166576.151344653	142148.156995192	132609.767859826	133293.838461539	156123.660494291	156455.006698092	152301.257429108	155118.505279447	148619.926425781
1093	291.498467592962	291.498467592962	291.498467592962	660.193	660.193	660.193	1	1	326752.13614994	184398.716052941	342754.390074463	302557.335931585	254384.473422025	343256.620733398	3007.26614770507	3848.7348876202	11634.4416367938	0	10644.2082464412	7552.33631782415
1094	291.657448796004	291.656102482034	291.659402533201	660.563	660.505	661.083	5	5	366716.17574369	621797.797651612	285152.45947998	414816.167447501	482522.883088116	258221.383097412	0	13758.4777685547	5328.21160237632	3317.79533572266	5307.4718851172	16280.3657485645
1095	291.906867376319	291.906773714177	291.907032567501	2453.73	2453.03	2454.06	12	12	24327145.250179	21852720.3087536	27000422.8258815	24269284.68867	24141020.0586865	27428580.1280643	26723373.1471808	24681463.6401035	26232924.7999753	25982349.7089391	24843230.1511657	22889044.751853
1096	292.138731909757	292.137554388213	292.139909431301	1242.07	1241.99	1242.15	2	2	125658.338459571	103394.427999609	155025.599546875	133585.3526375	95795.2292173822	181093.708398438	169687.734627403	136315.376423145	145845.236333594	135843.48982578	151146.832330565	98412.5141542963
1097	292.260790898114	292.260596055034	292.260949934311	1557.05	1556.26	1557.54	12	12	937577.949492189	709686.422590333	944426.918236402	1052766.17232657	963934.229661369	964671.503634263	886533.510854133	1010239.96144531	957762.539035554	950572.776044112	1023091.08083351	765544.903781739
1098	292.514396381027	292.508030217546	292.523692761459	660.9865	660.524	661.409	6	6	390365.829337139	333254.346381235	467785.956910455	399485.167900001	397073.817129808	390713.042876328	0	11527.4586277344	7662.67920117188	0	2977.61303787231	0
1099	293.152553344556	293.150382687518	293.155073966467	742.513	742.164	743.142	12	12	1018121.20773197	1288232.97141707	995536.29512128	1142557.29730731	1131844.69074852	929407.298180136	4247295.31537664	4712054.49851305	4199116.25736485	4003056.57534258	4498536.46768359	5456026.016785
1100	293.155539786029	293.147518585099	293.156651062763	1074.875	1074.49	1075.85	8	8	434831.802723061	626593.139941404	840689.701742659	744844.80323495	744806.026640624	886268.74803641	928390.391264299	862604.137829865	933456.070643521	930435.35416016	875125.569825842	713802.007236325
1101	293.174677928637	293.174466119828	293.174843448462	1378.385	1377.84	1378.69	12	12	2406857.51250526	1761629.54369141	2626612.90295139	2290531.18180965	2123326.18097957	3159454.92898175	2973000.20721924	2522013.0352032	2757809.18570631	3008096.17115272	2702624.17199074	1890254.97888296
1102	293.174436099537	293.174436099537	293.174436099537	1280.12	1280.12	1280.12	1	1	781609.725745553	1028408.14212891	727788.620757008	741793.423888744	755982.543225685	714101.40762089	687592.46783102	731784.895672142	721296.572256194	737534.799232218	708066.42623384	894400.063978984
1103	293.292005169999	293.291878336907	293.293095762606	1303.95	1303.49	1304.49	11	11	345494.22096309	219708.835734376	454942.874348959	320853.055838719	281543.759136285	508852.939950796	510460.274244291	407307.379509559	440681.743283503	530447.108447267	425853.003223407	256460.954599609
1104	293.439021575622	293.435826398876	293.441877473083	118.739	118.499	119.116	5	5	217528.567224609	111594.637553828	177359.095395703	198070.215176074	211756.908006162	166661.036464152	248071.98931866	276973.027557298	267430.304593906	233700.666030395	279582.688128042	255464.924261525
1105	293.561606996562	293.558132836038	293.574203456608	118.7685	118.406	118.924	4	4	260807.842428594	371126.062175313	157175.911058203	254031.588535654	302632.134269024	121319.612327718	175797.874499227	247947.884807324	181345.25707625	142667.819262695	227439.284734531	476197.328713304
1106	293.585542565765	293.585542565765	293.585542565765	119.278	119.278	119.278	1	1	260818.861857461	389371.898358173	157332.945454834	253883.306205205	295557.456484985	123637.308084531	175864.181315625	251368.918302949	183319.656650024	142733.896989512	227458.490889297	475970.966279922
1107	293.907346012447	293.906689163082	293.908060814637	2450.815	2449.39	2452.15	12	12	433872.72987619	445984.119099713	446659.809748784	470960.523380207	434643.065856034	424592.395513289	461885.089649116	428115.884200523	421722.212889275	400865.440775465	454778.703990649	455332.19871027
1108	294.134929007972	294.133193783691	294.151014998639	1300.12	1298	1300.4	7	7	336105.616321894	218271.786109337	362434.694480159	263896.287998047	241377.098888972	374065.738742403	393991.214898367	314659.655017902	372882.276578193	427625.390229492	327534.322606338	253603.973430363
1109	294.153795793093	294.152063030494	294.154357624767	742.9705	742.395	743.392	6	6	124805.727190137	107296.638806152	111121.810088989	87946.317485117	105517.05443125	95721.0218643751	309352.055991587	339754.734743473	331463.263457162	310667.273521388	332911.309798829	399684.782347975
1110	294.177818625232	294.177598761995	294.178068686068	1378.525	1378.06	1378.86	10	10	278202.068274489	184888.214536133	299541.122945602	278003.604991174	244451.607903827	385586.859313511	405629.433968506	304205.314544678	319549.915039391	354482.439376535	304295.318993056	199202.047607422
1111	294.223417737424	294.216364545227	294.228584335602	660.349	659.982	660.563	6	6	353021.753487305	258342.028032076	374595.704023072	339910.737102765	307960.402758883	352326.747623722	14377.9266060547	12915.2541529688	16936.3397003515	17349.7110467871	17227.9342699219	10707.4156600195
1112	294.934423269525	294.934336074447	294.93457851888	2439.95	2439.93	2440.05	3	3	2338197.97575684	2219532.41445587	2142302.5522945	2265150.79097329	2494963.16832933	2127534.95086876	2397061.31759848	2324422.06850098	2521877.54927676	1917187.85589759	2248048.01820127	2402259.45602069
1113	295.13779776176	295.13690514626	295.139995466611	1304.015	1303.59	1304.73	4	4	226719.716325074	111635.770155843	287766.200217284	201761.196565858	175489.864726968	319818.661756961	317753.939527832	244595.359446616	301885.183113405	358147.120583088	286894.242464061	156822.41507782
1114	295.188574572297	295.186877118317	295.190170869696	1161.54	1160.84	1162.35	12	12	607202.968702259	364450.846365429	721720.528187694	508669.895013431	540985.953352538	669872.834551763	746736.606093366	578551.298496776	682222.984300534	691198.777225061	628942.156104198	462441.665383503
1115	295.309667304689	295.309068542804	295.311433815766	118.499	117.811	118.838	5	5	127334.730434265	150066.851102389	83432.2139314778	109217.957486182	104773.148657756	105889.892926025	157147.218187588	137537.866717936	147493.918424485	172737.671414355	140370.439436849	142496.674983809
1116	295.652772871976	295.644647741415	295.660818200133	660.349	659.982	660.563	6	6	568193.3278125	284467.014252517	808931.289802735	503634.503768668	434113.700462169	881592.42180625	6812.40145136718	9876.10273921878	4651.13006050781	0	6860.00504402346	6960.00520614258
1117	296.124100797629	296.110181862318	296.127090327094	2441.88	2441.64	2442.86	5	5	135720.168677735	106766.84139922	246452.382917671	152013.433535742	158322.04912456	286797.937178661	166325.569763184	191407.286826922	189715.510661527	224205.267974854	217119.232166464	115529.444175782
1118	296.132205663619	296.132205663619	296.132205663619	2441.59	2441.59	2441.59	1	1	135720.168677735	106946.734982032	239547.661951176	152013.433535742	158322.04912456	287117.600178457	166325.569763184	191896.645262499	184223.954154298	224411.808585349	217336.351398632	115772.766509768
1119	296.161595746658	296.160509932161	296.164791490454	890.62	890.315	891.094	12	12	320117.445158579	386179.753565194	301772.164388531	343544.8719064	395693.206704862	286225.354225885	281651.865689603	325300.964175058	288883.277601637	272741.445672852	355492.418755317	323306.863521973
1120	296.260401892254	296.260184371197	296.260619413311	1263.135	1262.76	1263.51	2	2	144144.350488281	93386.4231914816	149950.304906323	120759.349676649	107507.469806315	148357.172814472	170444.25380685	129642.36690533	160644.508427921	157738.096941482	169617.688708949	86693.2813183596
1121	296.928249938021	296.924835188083	296.929126023023	1304.15	1303.81	1304.73	11	11	289717.78379883	169616.699625143	403279.566160231	284696.637820762	231120.43583203	455794.770654296	450907.324694637	352447.721727765	382603.835411331	458500.48171289	367030.884321092	233204.912821874
1122	297.165605784754	297.165605784754	297.165605784754	661.083	661.083	661.083	1	1	88446.6954868747	10307.7014504492	60639.7555955758	44350.5994750001	163902.429788762	34255.560153437	10764.1927624512	29396.2889909375	32327.5605703125	18551.9850456445	17105.6103323438	14372.8776869914
1123	297.241575865164	297.241108086791	297.242530880187	1188.9	1188.62	1190.28	6	6	210111.01427539	176887.597064453	203694.405058969	182880.895902194	205966.317288867	236977.500892426	221339.216161171	210270.263934962	222775.668924609	260496.300927554	211992.921957465	212246.831506437
1124	297.387643394246	297.384612221895	297.388884324149	661.101	660.89	661.46	3	3	151440.186933671	45924.7857691992	231968.58371664	140666.096496093	106645.778854643	260543.773871406	11146.3320511569	22762.3384097656	22944.5128773438	11595.4987929492	14932.97906625	12636.0661353666
1125	297.736985210577	297.735558150386	297.739668875345	1303.95	1303.59	1304.08	5	5	120413.158489259	48381.2387753908	168690.235655424	96855.067535494	91088.2882211536	204242.121255728	184788.285218461	160606.511268029	177115.153913844	220694.791721823	169993.442537978	65749.1721156247
1126	298.346520574349	298.346069200729	298.347208774955	1258.87	1257.47	1259.64	9	9	314585.835438509	167472.789572022	463790.584636465	289086.43233073	246740.683316732	399061.705871502	431689.394397377	311227.936586915	433870.924372255	489159.153967898	424080.275824563	199182.40850293
1127	298.596883076522	298.591018595466	298.598570387973	661.083	660.563	661.43	5	5	173072.141019231	152167.220463116	173695.696466646	178774.434054312	184625.358137813	159228.257104141	4638.62415878907	0	0	0	3548.89790157378	3510.85524796875
1128	298.809617622634	298.805787239601	298.811019518469	1303.95	1303.22	1304.49	11	11	254296.165261232	159155.135191407	317780.59825646	247048.717343207	203970.118237847	376903.386857253	368242.126524001	294492.163494404	350283.115795147	382300.182856805	320525.741267277	204866.646782769
1129	299.186774997402	299.177677572265	299.191510654525	1115.14	1114.51	1115.83	11	11	247505.501794342	172363.77001709	242057.295068533	241009.615288928	229963.017059139	253377.373342557	270461.708706229	230740.00611545	281308.543156104	262969.977906776	244945.157013345	231832.392096355
1130	300.011397963712	300.009898045131	300.012785403922	743.085	743	743.314	3	3	132944.524083516	76887.671721875	115917.270911026	93844.1853215623	87885.5949013279	139934.393072813	182405.516809458	155913.08978	195301.138762451	190306.41146676	127964.2658825	112846.06546875
1131	300.201112357511	300.199057627517	300.2012697688	674.279	673.907	674.59	5	5	199511.658223418	166914.521363281	194897.691156802	181814.9242	200106.737225391	247281.633862368	167191.945884616	160906.89185293	176733.990767155	207744.285146052	185853.177281251	108505.644476738
1132	300.274160730399	300.274160730399	300.274160730399	662.315	662.315	662.315	1	1	251287.924766872	392546.949167648	287793.619757297	220576.404342014	293325.919651507	295421.821565824	167675.344414612	162302.670037632	176116.538077567	199658.241580637	184845.791032616	112544.2479149
1133	300.358571471871	300.355092272964	300.366794727159	660.563	660.193	661.083	5	5	351242.669459135	146298.468461514	374583.385631348	344380.575476018	300295.057975371	394465.784565918	3216.95249734375	3183.1955682422	0	0	2952.4002047461	3896.70727410156
1134	300.411668024098	300.406573981713	300.420548133428	1303.88	1303.59	1304.14	8	8	314036.351832033	207061.170468751	395034.073824744	297283.263828517	263933.053293749	450359.856877254	432654.218801361	358440.312030499	397645.98453125	450147.048952001	391750.973073918	239544.969296874
1135	300.900635942124	300.898607315783	300.904207440875	2442.285	2441.87	2442.86	12	12	972910.660563261	857905.166389351	1080047.38394748	1086478.59351562	791858.483754119	956731.249221576	882004.799682807	880276.619274332	1032849.05402724	798048.204624212	787313.302756918	832859.512498406
1136	301.140951710871	301.140759833581	301.141278193853	1334.06	1333.53	1334.52	12	12	25306325.2780118	21079795.3185222	27948474.4576025	24760219.5215956	23510505.123269	28813387.3557347	28467855.2929484	26182716.1254293	27655652.1886895	28543012.8671113	26368089.9901814	22396938.5204041
1137	301.622760140502	301.617557427884	301.624118337952	966.82	966.111	967.084	10	10	226673.280288086	153756.094030703	261025.190426406	144432.542534546	182765.512060185	273900.10611576	656330.474636551	542852.367782112	721020.215617285	610184.342632813	588325.395982459	417168.545133358
1138	301.831776660478	301.827858026098	301.837519239547	660.5145	660.175	660.563	4	4	179278.957336839	198942.110538518	131325.61947052	186991.15784022	181796.535562181	122135.765947265	0	3913.44904921876	3162.25265484375	10521.6252713086	6252.15069808595	7477.58444505859
1139	302.138654297281	302.137878875345	302.138993153592	1264.06	1263.36	1264.46	12	12	826816.388432617	516468.938951074	1268375.2658113	813185.769955469	610870.148142187	1796937.07239639	1398368.11194599	859853.611640633	1253249.81551465	1597746.71445388	1001490.86408135	538476.413593164
1140	302.144346132031	302.144144041831	302.144570530405	1334.06	1333.53	1334.52	12	12	3846718.29442946	3053572.11327186	4416379.75514761	3828980.40416128	3615484.10956646	4630277.35833421	4557593.0642174	4082370.64349246	4474529.46085186	4543894.01899504	4185898.98283841	3362684.97360924
1141	302.232250926767	302.231539182589	302.232418673215	1211.18	1210.78	1212.17	6	6	199269.230451389	162038.86481825	188277.057151693	187172.880522461	168057.398274378	187127.508904856	205220.507703901	207508.152367293	215024.076845006	234214.473163189	208562.667997373	157156.158139738
1142	302.90453310616	302.904061383165	302.908136850259	660.563	659.598	661.101	5	5	226763.08258143	192141.092108023	308249.42668472	222858.869583985	156553.848362422	333119.218833619	0	9490.6205017969	9434.8175014746	10027.5719797559	9718.14864955081	10926.8645651465
1143	303.120052326312	303.119639751581	303.120344025663	1171.07	1170.35	1171.76	12	12	1135747.08074002	923150.56615984	1217718.70635254	1156193.97427875	1023242.2477138	1318967.25424316	1336783.41633703	1081036.86262077	1324405.43078247	1228991.39610142	1198111.46496094	933121.450095395
1144	303.626241856279	303.61441545455	303.635129443142	660.5435	660.505	661.083	4	4	191534.318332031	239916.232005709	179533.25804306	200515.373262959	201290.392205228	118030.432887695	13927.0735965625	3499.2436604297	3037.06895921875	2956.95886438477	3357.47365945313	6191.09688080078
1145	304.248092608387	304.24782228286	304.248255657388	1429.37	1428.83	1429.95	11	11	796122.696973036	440619.595335939	794335.871971158	679671.727333717	708680.79033508	980446.404975404	985655.565206203	845299.705919595	785582.898640133	1010932.90641226	863752.991199581	557482.41609402
1146	304.29697181427	304.296362957916	304.298086215828	1116.8	1116.65	1117.3	12	12	2463439.5956543	1706433.76385816	2732769.11336764	2267748.84179444	2084010.92971793	3015403.19477161	2815904.21662598	2586360.78395433	2940517.94275166	2995539.70778321	2719509.54390025	1843143.81402832
1147	304.480631414512	304.475752118952	304.485510710072	660.9965	660.563	661.43	2	2	248632.402594882	460056.857253539	211364.528763672	266927.766560001	277793.979339926	227990.119863366	3123.40727014161	11840.9892405192	10880.5628416952	4050.32020576986	15011.908600769	24183.058331543
1148	304.527693095062	304.520084190194	304.53530199993	660.794	660.505	661.083	2	2	179814.258960038	463914.356223145	123961.42385376	218604.481095	277885.368748197	104427.674938049	3124.42790945312	11840.4393330078	4399.65062809246	6886.87351590821	11992.0676858203	26105.5102639258
1149	304.707778710303	304.707119793985	304.708437626622	660.0875	659.982	660.193	2	2	171417.137976563	118329.161846191	283696.303279297	173708.717618916	125512.088508789	325575.289166898	2763.72839575195	4703.9363924279	0	2836.19582668833	6545.66054737267	4056.91468410012
1150	305.129685422716	305.129258501232	305.130403680159	1268.84	1268.4	1269.34	12	12	1074304.03362079	915284.634530956	1149758.46806265	990645.518275976	968039.307673836	1099181.73110303	1251313.34524092	1187710.50206928	1217754.63267187	1198034.23878088	1189945.27771797	909788.945724151
1151	305.30113373429	305.29904474207	305.302101692243	1117.595	1116.78	1117.97	12	12	376853.40525879	241682.781767577	406123.144671403	305595.521519099	322547.605590821	433469.681926079	404972.210833332	370698.744575827	431783.952421688	474540.263071854	381294.117889875	268734.907712403
1152	305.429163548037	305.42412911392	305.434197982153	660.9665	660.524	661.409	2	2	139043.919819531	164352.285830153	149185.612406462	160169.18736	151536.714517945	99517.5301541056	0	7621.89123027344	2910.00697558594	6458.02989589437	6320.06838256835	3265.62339969889
1153	306.214647580639	306.213644002163	306.22410469812	660.5435	659.982	661.101	6	6	317310.934812801	291537.634650062	348795.35901	313667.488735277	314334.320021993	314275.5086625	6797.73975761718	0	4235.04228888672	14139.1433010352	3584.28355751954	3835.24707675781
1154	306.263722442483	306.26344916774	306.264441447583	1238.39	1237.89	1238.98	12	12	759214.377055293	536196.320046103	851813.677243085	720000.629189833	650072.704915488	965178.047314459	890808.077788459	812503.880555143	875148.588972172	968437.212907985	836379.781882956	633560.715957029
1155	306.570898879431	306.564876464552	306.574173972995	1303.81	1303.61	1304.41	5	5	281024.828944826	234764.336855092	284212.8265471	265479.296857628	248462.268774038	327688.926560622	303849.914038462	286688.434889573	297893.976504494	348870.458209961	279743.499425706	255732.437115343
1156	306.592442537599	306.592442537599	306.592442537599	1304.49	1304.49	1304.49	1	1	281381.431154604	234764.336855092	284212.8265471	265479.296857628	248462.268774038	327688.926560622	303849.914038462	286688.434889573	298100.240262169	349275.979426629	279743.499425706	253328.456696777
1157	306.617934181804	306.617934181804	306.617934181804	1303.95	1303.95	1303.95	1	1	281024.828944826	234725.756027345	283884.798552734	265204.32446631	248306.979856054	327688.926560622	303739.5144	286475.635226565	297893.976504494	348870.458209961	279743.499425706	253165.892981249
1158	306.654923483741	306.654923483741	306.654923483741	1304.14	1304.14	1304.14	1	1	281024.828944826	234725.756027345	284212.8265471	265204.32446631	248138.750194904	327445.693542968	303609.0421	286475.635226565	297893.976504494	348870.458209961	279669.761435741	253165.892981249
1159	306.695860687965	306.681936668689	306.696586985099	1303.98	1303.81	1304.08	3	3	281024.828944826	234725.756027345	283884.798552734	265204.32446631	248306.979856054	327688.926560622	303849.914038462	286475.635226565	298291.225222979	348870.458209961	279669.761435741	253165.892981249
1160	306.7078281844	306.7078281844	306.7078281844	1304.5	1304.5	1304.5	1	1	281024.828944826	234725.756027345	284212.8265471	265479.296857628	248462.268774038	327688.926560622	303849.914038462	286688.434889573	298100.240262169	349275.979426629	279743.499425706	253328.456696777
1161	307.008871228436	307.007633689099	307.010055458853	2453.94	2453.13	2453.96	3	3	720696.944951921	1188366.45817658	680884.165394382	774901.796428779	930586.395371087	644935.420117181	648779.724671356	689350.402632593	624641.431908051	626118.852734377	701405.825750457	824126.055863524
1162	307.094195140776	307.093927312054	307.094607959384	1264.135	1263.7	1264.63	12	12	7531128.89201662	6033811.67006118	9273096.74327074	7244023.64766481	6406567.56120381	11886197.8056588	10550438.3817996	7824461.63953558	9898535.26164776	11424409.8111851	8621069.87239183	6153261.36696027
1163	307.236195724723	307.228949744421	307.242213137867	1169.79	1168.86	1170.23	11	11	316218.973766604	220298.127567187	320799.562194726	309560.399912485	241435.677678224	349898.129259081	328792.681978125	255734.0301	315452.750994591	346138.070441144	293224.089424221	248704.783692187
1164	307.580530225268	307.580152246385	307.581246499961	660.5435	660.193	661.083	6	6	681735.185586238	997034.007004808	615150.6771375	764403.540069638	788485.032602164	544174.54330774	11294.5033418164	17651.8311364844	7524.65602070312	0	6900.84774738283	33113.3090302734
1165	307.989290250053	307.988224363128	307.990512281061	1303.725	1303.16	1304.14	10	10	248513.798622483	177008.572406251	313615.145139723	233943.595362956	226690.776941601	329671.041853685	329137.417184969	292887.995117188	304327.96405048	326703.219516227	290511.254680739	205894.799954427
1166	308.097423559376	308.096910252931	308.098136013674	1264.135	1263.7	1264.63	12	12	1044692.93351074	680124.932210742	1363273.78406701	907321.641608701	779897.742356709	1784245.8109991	1510802.08145771	1069117.09977361	1394166.24213961	1682173.49593591	1219656.93983924	705866.805692994
1167	308.234723508059	308.234390391697	308.234981205204	1557.055	1556.15	1557.54	12	12	450215.629980469	344510.133344727	490118.176765273	470284.21233742	489309.029310122	487983.970726094	475344.826501195	503236.512836915	523409.220779984	490452.310133918	531066.889608742	359384.408496094
1168	308.606312773398	308.606109809615	308.60684662873	1304.03	1303.59	1304.73	4	4	95537.2412768561	17596.0989239033	163039.045703125	86766.3708556187	61377.4666346152	199237.31232159	197080.5444694	132244.063933595	176178.103701713	214586.506848595	147521.934021935	60727.4391796874
1169	309.182642103295	309.18221057317	309.183006712661	1191.72	1191.2	1192.27	12	12	4594017.197857	4271390.05779683	5008391.55265427	4514307.19687971	4663103.36322954	5169211.15479005	5068877.36908856	4632249.11546152	4872141.1035565	5070665.88177356	4792793.1980809	4618655.56396836
1170	309.203427596643	309.20326146335	309.203864226555	1429.23	1428.83	1429.75	12	12	2654209.7230206	1561160.5663444	2852070.18842099	2579864.59448461	2325747.42793547	3135131.98920609	3107669.71870323	2815849.23297905	2823292.42371994	3245015.03733317	2858861.32657623	1998306.99410074
1171	309.737147815063	309.737147815063	309.737147815063	1303.98	1303.98	1303.98	1	1	213036.457679689	120157.573605469	276123.508482421	192388.857846681	161788.80198164	298422.024961031	312679.455667968	252731.687369143	270821.906019142	323097.066882031	256030.624918358	158599.565031249
1172	309.86330682663	309.862768962119	309.863800855456	1303.59	1303.16	1303.95	11	11	615085.787818227	463269.031650389	690483.122656251	566086.485916883	540436.644526366	754801.114252928	784862.28186054	663524.122539814	682350.841455829	746553.862424881	665870.226497145	501113.712249755
1173	310.186266427964	310.184907206512	310.18763989823	1191.3	1190.83	1192.16	12	12	480923.912836373	418444.893091093	556177.767004847	494356.304981971	459956.035653921	602596.33817965	563579.854326923	445039.749218751	525500.689020437	556988.999131423	520059.151180194	472367.539391277
1174	310.206650374396	310.206280237568	310.207500025833	1429.375	1428.83	1430.19	10	10	260262.538350696	152884.2477571	301575.553132055	282246.684182402	235920.809866332	385494.827871093	359920.883471544	312346.902745496	307217.709087455	332988.077392578	314011.785328507	183118.429730412
1175	310.598976843967	310.598679782649	310.59941599094	1303.58	1302.89	1303.98	12	12	2335544.10365948	1973258.78211838	2703409.62454428	2303507.16632378	2206428.20119466	2962703.55087046	3013479.45259559	2657119.07632212	2586492.40147244	2854739.40704252	2679534.54624023	1927313.52225586
1176	310.908848088201	310.906055493094	310.909623938574	2440.915	2440.3	2441.25	12	12	1103477.95665469	1269934.44389226	1050947.71119815	1164666.99525935	1324295.63421248	1152753.1020906	1315370.34047402	1238065.58292227	1394381.96133436	1077322.44759614	1274397.26693904	1331942.48350877
1177	311.126434585138	311.125675545289	311.127224469353	1432.79	1427.27	1442.72	12	12	1070825.03933257	379917.231048828	1493550.15035309	977168.778297526	720805.737976562	1913088.70978531	1690929.56726074	1324119.24523505	1619461.66865234	1913770.22495791	1431011.41030796	599528.838934704
1178	311.182921924512	311.180447051867	311.185129639183	1192.375	1192.19	1193.06	4	4	174346.890373348	155273.488321815	173583.902019767	184259.804058368	181974.345447772	198945.901993543	180109.284181947	196329.095463517	216465.008157301	217804.334781321	176619.988770282	172144.741239108
1179	311.432249831914	311.431848583512	311.432651080316	118.1345	117.914	118.355	2	2	103601.543474219	181464.503477614	55544.5795252539	106671.893442432	120955.362292314	98410.1422088281	119453.441402656	98606.0631156413	97764.3513806836	123329.961863623	81237.6315809122	151820.827450533
1180	311.463011370994	311.462660585612	311.463678202889	1303.6	1303.16	1303.98	12	12	1120690.11755399	863515.34530198	1256920.70546875	1052367.35073893	1012071.55455295	1408146.41505784	1423701.06477323	1231096.94190392	1275546.42859809	1367670.6779372	1229369.78033579	901552.935064695
1181	312.216762468904	312.214008479557	312.219676791024	1110.715	1110.19	1111.24	12	12	306936.998737981	232902.245280199	363263.29640118	289440.143897424	246803.757491362	401909.920212133	358155.53794321	309916.17100166	350354.97320012	390160.599449745	352366.725758902	220650.96657552
1182	312.323852254325	312.32154751671	312.328215569549	1304.73	1304.08	1304.9	7	7	176833.63558339	123752.926460598	202113.953992105	178443.636491698	161848.722610881	229326.476574706	248420.678880664	197997.554443359	213960.547750195	246612.765075976	211858.855283202	133194.116637759
1183	312.477334599777	312.477334599777	312.477334599777	660.505	660.505	660.505	1	1	70364.3835146486	172703.024399189	31810.035418396	109510.205840088	109140.006350254	26340.417916748	0	0	0	0	0	9583.64921509766
1184	313.158252984571	313.155961403993	313.160343459797	1312.63	1312.13	1313.07	12	12	1730747.6288424	1243224.03713107	1890552.92173378	1664684.39205322	1585092.27916593	1993837.25202927	1891331.29023889	1814144.02936631	1861144.64740235	2051087.41508463	1781630.99977352	1397284.97199055
1185	313.273310606095	313.272895597587	313.273799180122	1537.62	1537.18	1538.15	11	11	520842.874265137	197380.320566813	818827.325653761	474631.063873198	372947.179394922	638592.634827249	688906.523691207	532402.471416993	674272.780234376	715319.25995249	678114.580985342	250526.655489031
1186	313.360589312099	313.350514054446	313.370391598614	660.349	659.982	660.563	6	6	302259.360131611	184970.211063086	399662.004931153	269792.429984845	211780.126673985	410069.744693284	21358.2149365234	22965.3004686329	12277.1394209766	19406.6353468067	11264.2806815625	12880.5353167578
1187	313.888418605036	313.888021794499	313.888530111218	2454.355	2453.34	2456.17	12	12	976872.705919111	789498.403271482	1183384.60191456	1007158.06482087	1065400.37508545	1270222.23360655	1190625.60612268	1013935.21087662	1178816.23700942	1168584.98143761	1133235.61870619	888924.248261146
1188	314.134921470149	314.131611872041	314.138431325741	1310.42	1309.69	1311.19	11	11	298871.053585379	224921.166211358	294636.354240891	292019.608224051	286580.160928083	343454.914894933	327044.703665364	285960.180970982	316472.032031599	371970.135209875	303528.031219657	238003.656630859
1189	314.373702265467	314.365430231661	314.381974299272	660.5145	660.505	660.524	2	2	124208.804185998	271072.074852915	86081.3974291992	156860.368635217	128055.211017422	43883.4484801025	0	4662.85327265626	0	6735.4489463379	0	0
1190	314.56388535548	314.56388535548	314.56388535548	1304.08	1304.08	1304.08	1	1	213823.889228029	106146.015345704	285126.72109082	184124.629729102	159964.558267675	328746.659964843	324737.373627367	241803.074254885	287623.644815822	348957.296830469	263376.179689452	131567.412040624
1191	315.12276215224	315.122440605546	315.122951740644	1205.585	1205.13	1206.13	12	12	15807096.4913363	12562457.0755661	17267735.6919379	14842116.6772378	14499368.201254	19202854.3973122	18659995.4503687	16326718.022573	17428139.0404148	18842877.3352368	16802322.5758487	12992409.6662831
1192	315.156501847694	315.156294597106	315.156850164354	1378.385	1377.84	1378.69	12	12	1480945.54902325	889813.328754884	1769248.42350792	1448500.18894477	1238116.55311904	2164255.66316782	2046094.3143335	1666278.58170573	1924340.7640193	2047936.52690017	1793213.86734375	1108661.76886936
1193	315.157065231244	315.15635695744	315.15937114672	1115.065	1114.51	1115.84	12	12	562965.293542212	384046.537239585	594559.069622121	492002.622303243	498170.690298035	593007.766882607	602264.284552496	548625.674609376	640035.344534146	619331.741530674	542876.802608504	509062.643830221
1194	315.256809085001	315.253944298114	315.266922988687	660.349	659.982	660.563	6	6	301156.738701923	224260.996278978	394127.769772217	267478.400883151	223767.725206956	412509.390610783	7790.67629677734	0	12776.198417832	3096.9282319336	10234.6961875782	7078.80403569336
1195	315.655179496238	315.649787294173	315.67051432754	1303.81	1303.16	1304.41	11	11	254556.185646033	171728.200617188	308748.017903646	232871.938475435	229153.568762207	340628.745323768	328722.517908466	298252.488323505	296727.790006511	318142.403389799	294937.643499849	203158.113117404
1196	315.989146580597	315.988749080616	315.989729164334	743.1725	742.482	743.922	12	12	695560.762697113	502047.307791166	852675.332607111	702308.418655722	662616.537790819	959708.25836358	1165545.8520242	955309.420295107	1112139.75484637	1208250.88420149	1062695.93729067	724417.911632099
1197	316.126035746499	316.125458801263	316.126288336383	1205.305	1204.81	1206.02	12	12	2608432.48048684	1898250.06358508	2912746.35540828	2445134.00372146	2339553.646036	3309190.21902945	3298189.03312892	2775940.39992075	3075757.73453578	3280290.56068021	2669031.88223032	2026903.60768772
1198	316.318070776903	316.317579304864	316.319454881205	1097.25	1096.68	1098.01	7	7	650190.008008785	472110.899428712	885563.939588218	655811.88797428	615920.464030996	804789.791686457	939785.605437252	728995.082531577	909888.331647716	981865.250460932	867932.517435548	494741.780130106
1199	316.885089473088	316.884438245086	316.886682371424	2443.14	2443.12	2443.29	3	3	551655.235084325	395473.644961916	688589.624495801	527632.481980171	382642.726161716	580379.952232911	508331.706791795	499769.633050787	550016.27989902	527897.77838965	474457.453148438	373526.147951173
1200	317.114913035852	317.114704755894	317.115176023342	1334.14	1333.84	1334.52	12	12	45835010.8812605	40589573.783575	48650397.501441	45238631.4748325	43263405.1640677	47703542.770444	48397116.0555728	46561255.9628837	48584338.6469508	47322300.2135495	46655056.7842405	42721444.1223601
1201	317.160609082551	317.160135227434	317.16225633266	578.54	578.204	579.086	12	12	252210.158165216	243983.540367863	313392.226867224	254648.470607051	252404.168199933	341880.55285164	382458.809566931	325716.778386564	350852.115318848	413491.663528734	380161.522630399	254164.608770452
1202	317.469679121683	317.466583226719	317.483744661712	1303.49	1303.06	1303.81	7	7	191907.903519726	122422.11631123	245727.735128906	180174.063157303	163564.429477148	273473.377067118	257294.52641891	223161.584561861	236053.211106896	270499.942514273	223136.993146288	139065.470849999
1203	317.49835083916	317.492073006381	317.503764204733	1303.57	1303.22	1303.95	3	3	195916.155165264	122422.11631123	243379.619378906	180209.653095704	170347.806137695	272949.811386718	257114.542966406	222995.938849609	235983.154094531	270499.942514273	233699.72121244	147714.728024999
1204	318.118305747271	318.117877519038	318.118513625008	1333.99	1333.42	1334.52	12	12	7427107.7152278	6643757.98269419	7905867.15294208	7590543.38582745	7256771.95304978	8023215.25648222	8256937.85320308	7617441.1517682	8190972.28579664	7760137.14377285	7895767.69212721	6875483.7569042
1205	318.179461291925	318.176355442408	318.181524725115	662.549	661.795	663.411	12	12	5493796.18638933	7291110.40948557	4095568.66247281	4984188.65161913	6613524.23433529	3574139.02668908	995303.722537861	1215136.97188826	980671.33170098	1001718.15855713	1097511.87900809	1359240.86867659
1206	318.362187031779	318.356847607701	318.371805241791	1303.61	1303.16	1303.98	11	11	836357.959666509	618763.511950306	971572.627083335	789190.086165364	751266.162270506	1065138.12983117	1045144.87368309	946119.474353497	939273.068342015	1030504.09900625	951464.333861928	650564.573586424
1207	318.373362013291	318.373362013291	318.373362013291	1303.57	1303.57	1303.57	1	1	836564.603866717	618397.439864352	970184.666187498	785854.931914457	751105.463626168	1064347.51183789	1044413.77075078	943152.073083983	937991.902856247	1026769.899061	950805.989512302	650147.098993747
1208	318.996687666831	318.992979639975	318.999112327131	142.543	142.266	142.871	5	5	143947.047660156	111216.385777148	165132.198523272	139969.28436542	127666.38705	195487.423447266	334807.237149785	280252.094304293	319557.686912666	324818.056222236	306797.662090266	222841.009705781
1209	319.094122289254	319.093734677837	319.094343909091	1170.965	1170.35	1171.65	12	12	5056542.10970867	3444995.46114989	5475583.37181208	4881012.72808885	4426697.40277276	5978748.05965574	5305261.31557202	4476088.45011024	5318858.28325193	5239896.40011857	4928372.1493888	3496876.89106671
1210	319.113111025521	319.112741954182	319.113396170044	1333.93	1333.42	1334.3	12	12	2690828.37428861	2349626.92166842	3074506.72627622	2785631.97555532	2563547.3256449	3015174.81113469	3074900.86640623	2880234.87595959	3094738.44934908	2939030.05223011	3004491.7383466	2395507.11687556
1211	319.184869323014	319.184167945226	319.186600316399	662.326	661.795	662.89	6	6	387836.441060696	646501.484612718	342914.742615235	431397.949776367	555387.844105225	316765.047813777	107906.559154375	122000.0375	105994.710127442	121915.858955078	123916.057425293	108374.521372188
1212	320.100919423734	320.098168083341	320.106529785994	1170.725	1170.17	1171.65	12	12	478278.890002985	374704.469120821	601947.769922575	492217.065145092	395249.397174946	607824.135205076	579936.840062635	451068.305896783	569013.278488767	589731.407550047	512495.187583344	366845.322729753
1213	320.117608918809	320.115711563518	320.122752170897	1333.94	1333.31	1334.93	12	12	283483.80254911	229559.06150231	292809.736446579	268837.668932111	256297.134469464	308955.20271875	317844.747187498	269086.392994387	322366.754965632	332781.337752025	323022.473682579	270651.088175275
1214	320.331953320872	320.331953320872	320.331953320872	1304.08	1304.08	1304.08	1	1	112396.965304688	51262.2026718752	144599.486451172	99275.4742652349	82727.213096191	163190.770792968	160882.35522461	135388.172759767	132909.611111329	155170.6146375	140161.216198828	79651.7572624997
1215	321.086165460185	321.086165460185	321.086165460185	672.47	672.47	672.47	1	1	429347.906965751	361710.38240848	511178.074485209	388040.381682601	342684.193444544	557515.782562416	442286.98030005	398435.009235317	392556.463999512	432109.287233885	415191.955745659	292118.493211479
1216	321.098834590786	321.098834590786	321.098834590786	1170.17	1170.17	1170.17	1	1	210946.29060547	135617.340360937	271896.987356333	190797.764765625	182471.234750683	253813.387558007	184053.3678	192997.827525	236205.518683886	211003.635455078	201127.646610353	151038.487964062
1217	321.131218267163	321.130333707918	321.133054285983	674.1685	673.907	674.59	6	6	393398.671490508	274374.851554101	438767.72855713	347941.53291875	324734.69336328	466852.078575045	445449.036800745	398396.265241963	393695.815720562	447229.150186719	415052.051597812	299870.110473634
1218	321.287720522028	321.285916758552	321.290465650509	660.193	659.982	660.563	5	5	488050.193816106	304992.782246939	619424.382290528	456372.38875556	438359.326052471	670461.978725	3631.5665959375	6644.83320632814	12611.1433357617	13565.8639485059	15874.7283879493	18564.8845136621
1219	322.00551863351	322.003309218079	322.006576060047	742.941	742.273	743.596	11	11	216742.503085336	184328.528554237	267895.903140437	206813.865581211	201584.480775705	262501.353424128	604276.321567009	526057.47130832	546509.203949424	518790.805086634	547770.032188964	436250.071751052
1220	322.056539133591	322.053833369532	322.056759838947	574.445	573.914	574.528	4	4	200388.683404942	172814.535660234	264136.649303653	216312.390071776	178606.148355957	236004.599736892	74380.5388583202	75449.2525436704	58950.7181700002	79721.3376493067	68977.3901195311	45097.8600740625
1221	322.267740919162	322.267740919162	322.267740919162	1304.9	1304.9	1304.9	1	1	302201.911376529	222855.461171026	354875.554795981	281716.905887823	260130.030073879	416811.531427	401810.447050783	341273.697989981	354218.109541441	401178.518214167	342956.271847823	241889.311912364
1222	322.635072068013	322.633274692932	322.635843127538	1303.81	1303.49	1304.5	11	11	433046.475129304	380442.805484524	419961.647536433	442201.136990017	393599.613100961	408026.710026668	424616.798750188	460375.022169847	406112.085568659	413238.717154041	447344.252936823	386843.979951171
1223	322.886101406611	322.884399934058	322.889829727029	2441.67	2441.01	2441.96	12	12	440405.785886722	328516.005551852	491330.205129497	480584.629234277	296941.756221093	466155.86864746	346730.660217285	349231.661547851	426607.517177738	344857.553875263	338181.487777941	371455.062358778
1224	323.068037428621	323.067855513335	323.068314337332	1264.135	1263.7	1264.63	12	12	21116412.2986622	17068656.2339439	26893316.8074429	20559391.2167166	18191616.3863471	33251364.4485852	30104450.0001861	22633765.4519764	28645098.7810917	32090279.6988184	24756785.9836929	17528365.4026161
1225	323.161703507292	323.161608009823	323.161962028014	1212.685	1212.26	1213.11	12	12	1834387.64924666	1756638.24375977	1899885.67545798	1818356.19992458	1876833.24626784	1976189.65562919	2031168.55354352	1812572.3018905	2070393.21782664	2011069.58233701	1954404.17346443	1857002.33285715
1226	323.249660815614	323.249156622107	323.253434520413	661.4195	661.083	661.795	6	6	737541.816313589	346754.514360727	911179.538286055	622417.097715201	582024.871891226	1029851.29948465	8930.75954179689	14214.8561994531	9392.78741796876	8539.29324296876	10769.200340625	4207.53032539063
1227	324.016016867849	324.015791107698	324.016520550489	1303.625	1303.16	1304.14	12	12	612960.269809757	446393.916934343	755578.732617189	589436.584424913	528977.049427083	857526.466111403	850161.966540801	702227.097036508	746681.016993689	858841.871633567	731132.571551982	476679.060268554
1228	324.071317437263	324.071002813063	324.071654157988	1264.135	1263.7	1264.63	12	12	3538809.91567872	2492363.6118239	4692660.67557693	3433909.21740104	2831822.66306556	5854884.52974986	5022932.13704798	3905802.44052228	4903195.66149001	5435974.98414026	4200014.57614183	2640231.19413769
1229	324.170524595125	324.164787557362	324.17778629096	1213.19	1213.11	1213.58	5	5	240439.070919504	185556.978219839	262444.995052317	184086.528114963	234627.356022136	235030.601148024	260225.327440864	196934.577054539	224112.94586914	258810.807315392	197787.431712552	228022.64335612
1230	324.900432153192	324.897371355352	324.907910102978	660.563	660.505	661.101	5	5	629695.662397536	555918.8613359	596552.27648625	622594.649040001	629101.345507662	570143.4347937	65955.0493685305	67680.5995487875	70090.8251683962	72249.0183860157	65959.5923184377	32667.85071639
1231	325.079699044765	325.074451067067	325.085761976713	1263.2	1262.75	1263.7	12	12	1159054.82961848	876228.85196921	1640287.76873302	1183302.11077593	973449.768661224	2127939.52501954	1948320.30011166	1276362.82218528	1786168.60943019	2045163.5302989	1415465.78958186	805740.712460931
1232	325.088056876802	325.085809822996	325.089531777768	121.378	120.771	121.789	6	6	373974.763084635	185055.874085359	494047.488937481	290569.237726478	306834.140440467	450630.015142216	429991.060766376	375453.469720713	439048.426891385	483642.044035907	405908.427494159	253338.697336097
1233	325.177353312439	325.177083159315	325.177765333951	1429.23	1428.83	1429.75	12	12	1784519.55857573	973541.612807614	1927280.09656852	1675979.83214953	1591955.69817346	2174243.16617178	2162216.31878624	2031638.29240451	1956717.99756704	2250981.72305637	2024821.41482977	1289778.84140005
1234	325.215603574907	325.215603574907	325.215603574907	659.982	659.982	659.982	1	1	922791.322734375	589566.696191045	1024018.6925044	846069.702495118	812626.501957356	1090027.36833872	484995.358665582	425420.604877781	444416.642721829	477168.68051993	449706.715779222	408701.948737812
1235	325.234354972535	325.233000779928	325.234739990084	1304.03	1303.61	1304.5	12	12	1448839.72697633	1104387.62095899	1706978.63713548	1422259.61920278	1302454.27477163	1926664.1875446	1895068.29929444	1662582.81051173	1690163.57512733	1867143.56205997	1685437.44380742	1154732.57119999
1236	325.639328214399	325.639025960728	325.639475371551	118.838	118.739	119.116	3	3	105708.805363594	148119.785397871	79895.9415322266	91294.9770051172	104595.809059824	100277.713854085	180146.657620943	185977.937364492	167925.040902812	190548.354524375	160954.018812031	201283.431555702
1237	325.786284510812	325.786238100795	325.786330920828	118.6135	118.499	118.728	2	2	86929.2597253125	61276.1049871875	72833.4246269531	75744.8889908203	75219.011501504	88997.4161628906	170449.668083789	158453.668578193	159246.683722581	192001.177283203	148623.875844375	130723.709612344
1238	326.160508549642	326.160062060878	326.161711897341	1303.965	1303.57	1304.5	12	12	438519.733048001	281358.756538267	508446.550892428	394569.159074436	359809.909879807	582998.741314228	593931.854952259	486770.203775259	525559.651738281	596165.014497347	503468.413215233	326960.567280273
1239	326.182247765675	326.182247765675	326.182247765675	1429.37	1429.37	1429.37	1	1	186365.961378517	97885.4088730472	222403.350125001	166930.067372852	157656.701294531	223277.493445312	255991.073075937	214502.610956837	211381.195579833	239825.366319042	219971.620008986	138524.209080468
1240	326.878934057256	326.878016652853	326.880189667959	2441.325	2440.75	2441.91	6	6	166654.162431642	196577.231555179	189520.231081544	156784.710632519	174761.355914209	208951.480600587	191610.258117676	204761.108707369	237286.86251758	231847.855837308	229344.579849901	198603.691631613
1241	326.909540269483	326.907911779814	326.912329147774	660.349	659.982	660.563	6	6	1678874.66857933	1586373.65571342	1644613.37698779	1650764.13854534	1665254.7846777	1627610.19704717	236715.658575644	263041.547354415	248804.808459726	250663.56863625	217750.267938165	220704.743523437
1242	327.008002187866	327.007705398432	327.00824839475	1131.555	1130.81	1132.03	12	12	9279854.85358889	7911362.18988584	10138063.4208957	9034329.08020953	8547565.60699657	10737971.656717	10188065.2791796	9333059.28597508	10037065.5496684	10385239.0457227	10087587.0085611	8693276.65204179
1243	327.072118227607	327.070827905262	327.07262735693	1255.085	1254.66	1255.69	12	12	1916827.38284034	2039288.17959396	2024977.63135517	1922633.55516058	1977338.25151894	2108145.83601261	2084181.36251203	2019407.62622484	2038687.89479511	2045664.59533054	2024478.23545899	1979665.54023476
1244	327.100417425289	327.097097836716	327.102216534081	1432.305	1427.27	1441.75	12	12	1513374.41977269	573453.763877289	1889532.61721445	1363011.54415283	1046447.02569302	2241428.10220145	2126176.7832673	1708492.7036217	2047683.15254568	2266639.65928955	1883367.61779499	866397.309374999
1245	327.307358346989	327.306842528316	327.307697485797	1303.965	1303.57	1304.5	12	12	1223605.78947618	845625.640943507	1436891.96214205	1145498.98154134	1048932.64877404	1649141.64512986	1677402.29628545	1370700.23228807	1447976.6681543	1628100.75771122	1414535.40278358	954293.765175779
1246	327.763886164073	327.763886164073	327.763886164073	660.89	660.89	660.89	1	1	103209.063387695	39854.9081918403	169556.281765474	68005.4803312331	34170.9724024342	221748.850821778	3298.65254101563	0	2678.49853102465	2860.79548627387	3193.96089722619	7054.83666984953
1247	328.010975052265	328.010428108893	328.011900645311	1131.57	1130.95	1132.03	12	12	536695.381538087	396029.878455768	557263.530692228	454805.137172669	438969.749484956	616930.856925097	593442.822216793	514869.306713868	568368.713630935	619079.150903322	606965.004070273	450627.511264086
1248	328.080471076408	328.080471076408	328.080471076408	1255.67	1255.67	1255.67	1	1	223282.722697349	251843.03604004	221045.579201049	214503.357277323	196986.863469238	237035.293581545	255180.14465332	221547.832414245	260392.544588523	251169.095155436	225794.228876953	226260.783161011
1249	328.241706982711	328.240844415911	328.242881636267	1303.965	1303.59	1304.49	12	12	528020.615781431	343109.755295972	662444.129504958	511033.603676215	454923.749110576	736643.785663311	752992.192132663	627637.327075665	643891.747796724	766537.105830436	640337.189402418	400751.832851562
1250	328.916956433126	328.916950358983	328.917723164266	661.101	661.083	661.43	3	3	456875.161793182	441187.324383008	507464.073124398	466977.130620001	484059.451134916	422270.232763076	8859.79420678714	7128.59872265626	15084.2849301758	9726.15368709962	10503.3037967578	6915.57735917155
1251	329.005036293328	329.004823358738	329.005411256757	1131.535	1130.81	1131.71	12	12	8961949.8752344	7677664.64012923	9379580.08062455	8840784.82889699	8365574.92484379	9923790.54203961	9904214.1308056	9005559.26527946	9563175.23299994	9994989.87005862	9291370.0395719	8404284.90232725
1252	329.189862092066	329.187180816968	329.189962216389	660.563	660.505	660.89	3	3	459951.918040565	449089.41630142	436077.447973938	448713.531399008	441978.816015313	441454.2517	8199.2082543164	15237.9779364844	13425.8551406055	8363.83950896485	8885.89938339846	5130.85391646484
1253	329.228616158187	329.227847936431	329.231725446846	1170.17	1169.77	1170.72	11	11	325853.604744591	219125.859393029	381341.387025826	324416.608926054	269166.956285266	370578.458044706	326217.08803542	333364.769770509	363239.822406851	344177.093611109	316100.596712238	250613.198381075
1254	329.484435379779	329.484037373127	329.484889945644	1303.6	1303.16	1303.98	12	12	1640526.35802922	1327846.04215144	1932121.60540365	1634191.87852051	1492691.36539931	2154359.9512423	2136269.41736076	1859880.59883235	1864443.15688852	2090101.93596462	1898890.85466045	1323715.9777832
1255	329.799563524539	329.799563524539	329.799563524539	661.101	661.101	661.101	1	1	164916.210245756	33419.636347506	240806.070289362	146464.012835224	108501.057934661	315643.340769226	0	12362.4191505784	3849.21672250602	12148.1457266564	0	10988.0247478966
1256	330.00792320663	330.005425538984	330.008957026773	1131.535	1130.63	1131.74	12	12	521565.075307619	395913.346992189	540147.630399664	492179.382606335	428060.875751203	598614.109562802	575594.613691404	527308.894095554	542727.380907301	558783.184877931	546942.572062796	410225.230132025
1257	330.423539724087	330.422028681995	330.425846400389	1303.6	1303.16	1303.98	12	12	511454.695842848	356188.190211838	604412.612316707	479063.400073246	464694.232576497	699916.756145105	675858.757950722	551025.061667572	631391.863093353	698289.274935344	596551.396822103	378222.755839843
1258	331.003101650543	331.002407730038	331.005044028699	1131.17	1130.63	1131.71	12	12	2209111.75092774	1707580.8556851	2417076.18402886	2218138.69638539	1897082.9394705	2680412.67197647	2561981.05968748	2235498.62735878	2476148.70517036	2676960.04326417	2470293.96002133	1921024.42543908
1259	331.1307924852	331.130101947463	331.131186676611	1378.385	1377.84	1378.69	12	12	3387519.03484075	2310536.48398682	3813318.54281607	3329970.63259766	2894905.60251653	4299504.78125269	4158043.4023755	3674734.27102702	3950009.51592267	4238924.48903781	3961187.45170139	2704976.93979854
1260	331.208454762561	331.207808107459	331.208884138174	872.8885	871.669	873.42	12	12	567107.815633175	412123.449259907	678207.84155382	533279.436407472	514501.281465385	698621.769600692	636178.374654858	561637.166449985	661792.841405436	627193.863628474	615534.00626454	452810.10203118
1261	331.28406419252	331.283066752472	331.284420021944	1537.62	1537.18	1538.44	11	11	810720.98409668	255537.156890869	1188330.66119892	712783.04306791	483274.791670674	988195.944463262	1038037.79975013	842915.12394231	1000124.81703613	1084998.01878437	1017775.82137179	360604.285060094
1262	331.331865257845	331.326607133053	331.346159746469	1303.965	1303.16	1304.5	10	10	309388.055685493	269950.985572791	555661.136104525	390200.039255642	361342.344606662	638670.23913995	585821.247282975	498003.879881943	545285.036792328	597978.083875126	520019.819181189	281786.541824364
1263	331.350235499483	331.350040036277	331.350430962688	1303.605	1303.57	1303.64	2	2	439102.331409596	269906.622222657	531095.68790039	389884.913333205	361050.524185838	602022.475567157	564436.823966347	477890.814065787	515780.744032451	573477.155806792	520019.819181189	310608.695600585
1264	331.54870186147	331.545707803119	331.551502340475	660.89	660.563	661.101	3	3	201106.65253756	138588.150686777	262923.41572875	176566.66846	156734.171049654	269801.978902832	10283.1625136719	6497.08531408204	7685.01197119141	10588.8381457031	10176.548041875	6960.53246044922
1265	331.963899884628	331.962761878112	331.96972359301	743.203	742.488	743.859	11	11	233882.536063096	245066.909537658	332223.934259434	281851.807972402	302781.276175105	351465.542020547	658054.343599198	543105.164407666	661597.99987729	657687.784913426	505898.79537255	467973.902509278
1266	332.149171991345	332.148845112903	332.14956259925	1205.48	1205.13	1206.13	12	12	5457019.90261106	4135371.98144447	6102401.09002553	5027497.96751503	4958318.25667631	6935836.93588342	6479511.31634723	5733918.29947491	6171530.00547331	6692295.03944148	5762545.33298677	4340087.25195613
1267	332.371698018685	332.371402865345	332.371736940262	1303.7	1303.16	1303.98	6	6	139972.650376954	90412.099400391	183511.77746845	150893.219128712	133244.403724218	225328.449669471	204833.775379052	155749.973313552	194157.792355769	204044.865978065	176648.420464243	94610.5618437496
1268	333.151081208174	333.150566220398	333.154387589626	1205.155	1204.5	1205.53	12	12	721369.754592474	478804.190188552	846700.237222054	735772.417635943	629827.54700078	965980.967820388	896086.87942617	729604.161996685	863115.034150201	951090.000868765	816734.756960449	555655.353343944
1269	333.330592028869	333.322007281969	333.339771446931	1303.95	1303.61	1304.73	7	7	224766.257944338	221451.234042217	211115.651923077	241725.343465294	217226.863437499	205939.02238347	201867.256783166	252422.562164964	213084.928551702	206550.154233126	217641.389852431	218896.642631293
1270	334.214064632221	334.213230390738	334.215877453706	1263.39	1262.78	1264.07	7	7	217547.340371093	181793.218356236	251199.85865095	189707.45912214	179316.84299208	227386.982226561	260106.044089776	255443.216024518	272871.844566187	290775.828244108	253381.437754243	170555.272539064
1271	334.980579256138	334.978984275959	334.981248284866	142.53	142.266	142.543	3	3	83514.3689079966	65237.5088668212	119276.296940918	79791.5414443171	89519.1982307598	114168.52576031	217615.88953125	179934.184289879	224949.279240601	237183.037275083	190380.420106145	152440.370473633
1272	335.131795693131	335.131795693131	335.131795693131	1313.85	1313.85	1313.85	1	1	248111.847516277	189518.129638769	288826.183090208	239964.268743897	206351.343478392	306322.406424461	286924.418784586	254001.967812499	301485.99386505	313237.068455813	259086.216080731	209587.58201538
1273	335.321341000241	335.321341000241	335.321341000241	660.505	660.505	660.505	1	1	331542.622879102	346150.587340989	372980.26288742	331029.009195883	316393.046268047	348435.754480956	6989.39079867187	33062.3297021485	13892.6109181836	11313.2937202441	6067.89730316164	10043.8359436523
1274	335.337616209694	335.331823511912	335.347077226329	661.101	660.89	661.46	5	5	331533.815738056	332587.851420363	371859.268792742	333910.878238939	323059.616849459	348879.169795899	3458.01315410157	0	3303.02806445313	2917.35713824933	2775.54177088342	0
1275	335.709649468158	335.703040496482	335.720529714765	1304.08	1303.64	1304.5	11	11	349635.242653176	210639.758062501	452714.485898437	332409.149314058	297331.523413461	518085.465503399	497476.611021072	420768.594082028	451763.471933218	517730.560944731	437760.764622145	271293.932383355
1276	336.180673928683	336.180673928683	336.180673928683	1126.06	1126.06	1126.06	1	1	198455.874396973	198079.204355094	164946.434657812	185726.211762109	175935.001082031	170823.694675391	154450.689536133	197295.769874023	156849.578861328	200460.790036719	201496.264161816	201971.025945952
1277	336.229239861271	336.228925497787	336.229554224755	1230.345	1229.94	1230.75	2	2	213918.988424073	183277.448812082	262529.386202567	184426.278628472	173000.157730035	291582.691936455	242736.2289426	200197.736379395	223415.583495743	268864.865706788	221732.26518485	159574.044475098
1278	336.370355766387	336.370181354093	336.371945172964	1303.895	1303.59	1304.08	4	4	113694.034089844	43951.1574023439	153530.765542968	105965.088153809	85617.935349023	184133.704398147	173800.202844802	137306.567683293	173236.29253155	205971.266236707	156477.393242939	78516.5014124997
1279	337.104982309522	337.104722816418	337.105230591019	1205.705	1205.18	1206.28	12	12	24040144.7820362	21121548.9529404	25330633.89362	23359538.0090219	22494330.8230205	27064252.5138674	26192026.395468	24174574.0013021	25985525.5598658	26572448.6112267	24901326.2497595	21066636.7067353
1280	337.436685120572	337.42556209339	337.446398239598	660.5435	660.193	661.083	6	6	249059.225552284	218414.020705529	230737.17996	252245.971705001	213995.137708459	247440.918725	0	3360.41827609375	3277.11905651856	0	0	0
1281	337.742766824059	337.741415620931	337.745701578274	1304.03	1303.95	1304.5	4	4	162780.587423829	103920.744814454	206953.588953125	156122.280820313	135885.637761913	240979.407320463	240407.115627171	183441.917611929	208669.051170372	239873.643391022	188468.470545372	118166.52851875
1282	337.906309512323	337.906155380156	337.907277808634	1304.14	1303.81	1304.73	3	3	168466.538170899	103704.215976563	208799.768668119	163824.678846973	129740.794320703	227272.581204928	235170.590528283	190037.418935546	209071.647841797	227328.753835547	192039.064601112	116714.36050625
1283	337.979802159202	337.979318611102	337.980201344028	742.9765	742.273	743.596	12	12	837758.310849156	647298.064839393	969276.743806466	832011.217082047	743382.42514825	972694.27227753	2725741.80539411	2605644.03546685	2617997.87766154	2833023.51071632	2617317.49585863	2072790.05089656
1284	338.108137634572	338.107699479873	338.108715292925	1205.65	1205.18	1206.13	12	12	4006304.14024058	3443868.19001381	4347262.97571063	3726737.62664288	3723406.66562594	4660751.28684314	4639815.91995865	4107291.50416667	4509997.26241609	4766627.17562628	4321424.8990009	3445578.36743084
1285	338.245148673733	338.245107689487	338.245189657979	1267.41	1266.93	1267.89	2	2	1190897.18438126	903045.430425182	1459929.32169596	1146112.08734913	1099333.40073618	1567701.25795436	1530336.45005346	1271076.29244757	1494133.99619205	1560957.16403989	1386206.43983064	1048671.11330115
1286	338.341422810062	338.340847531122	338.341531739735	1942.21	1940.69	1943.38	12	12	1115299.46681152	471371.663990522	1546207.71400173	884927.383915202	704375.708708542	1695501.07242107	2004027.90274757	1150750.66680845	1819485.19638185	2077172.78465442	1696488.45883246	647451.669679134
1287	338.638158048611	338.636973435732	338.638733866851	1304.03	1303.61	1304.5	12	12	818800.170134368	545414.503704426	1015977.19908109	777634.220836837	695194.57528846	1151474.04067758	1163924.94036959	956621.259174256	972439.073404446	1166422.06171241	972621.707356519	629205.542234158
1288	339.11131849873	339.110999979498	339.111342763322	1205.75	1205.18	1206.46	3	3	138146.565366848	149753.343593749	171084.617133179	160720.689796621	138348.371207682	244384.112130468	225087.205215657	165598.574232231	154199.962235054	223612.149655763	186032.434835258	166114.183674954
1289	339.19402005328	339.180518026438	339.200894988053	660.524	660.193	661.083	5	5	356588.145865385	493996.183776443	311675.255325	413022.637954778	398027.520719576	219952.36169696	28162.3270145508	7437.18862435549	10884.9787867969	14347.2858961524	22467.9453734766	14287.0654547949
1290	339.344677103253	339.34435623766	339.345115129137	1942.97	1942.63	1943.38	6	6	198711.244596581	69293.9746866866	249620.388196252	156353.942373725	124057.057363281	264433.987980597	341793.523306297	204303.156643066	299918.705508537	360936.654870879	285845.8874074	127482.57118258
1291	340.125991272489	340.125409485154	340.127412257716	1303.6	1302.89	1304.14	12	12	766696.122423752	612135.185033802	848107.730554011	702930.793170573	682157.74923828	941240.359370305	954078.899056867	836418.466947115	822530.560387732	871166.836169881	858496.252620191	590054.360747069
1292	340.915340802108	340.914999328437	340.9154434499	1304.49	1304.08	1304.5	3	3	306730.257619631	185830.470667969	373299.228774999	284227.795656834	252801.05892744	436404.989624023	429134.705024039	352087.827924807	394220.495377932	450948.772590141	368922.544823436	218628.540412499
1293	340.93393404014	340.918369156837	340.946550838967	1304.145	1303.81	1304.73	8	8	304221.022905275	208462.019695313	374963.354573317	290160.216030648	262719.127499999	436729.159721961	423416.523496094	358120.459341632	394493.456253756	438617.49935039	365661.187891376	235039.390388997
1294	341.013147469255	340.998545151042	341.017360860781	662.945	662.337	663.411	11	11	425866.190061615	350013.601745756	385754.514930505	486557.251881374	403122.029219239	432270.243730088	357752.24210945	309422.57287855	309116.372937275	366501.979982911	289663.313581788	198762.824022159
1295	341.304955213123	341.303115735875	341.305290977879	1736.005	1735.69	1736.28	6	6	199012.018457031	55981.9915371092	236123.479419141	148414.946349609	136016.340195313	270986.830365459	281970.263338058	216789.402110876	292990.436293751	322128.338070348	285068.462633339	96110.8269022467
1296	342.155962478134	342.155224979984	342.160477625774	1303.6	1303.16	1303.98	12	12	938296.588979866	721660.404615382	1093445.81126302	884592.75989897	848414.127545164	1243808.26767437	1261618.93373291	1071425.46583205	1105223.36110243	1200747.35033053	1072626.60845853	750638.343326414
1297	343.154299585939	343.154098607805	343.154647387092	1303.725	1303.22	1304.15	12	12	529632654.563837	428595976.853335	568237772.769499	506812167.341999	486853064.516665	591980524.283	603971685.395245	549990519.6375	571385461.715999	626421896.511663	546129931.547499	478511677.353499
1298	343.866224455648	343.865692535812	343.867373425184	660.5435	660.193	661.083	6	6	678885.734935998	1082778.80257632	627473.2257675	789992.538021805	841815.634509916	537812.139661255	15961.6361721094	19207.3090453906	22882.8123924219	6004.01708381836	10270.0665666211	42775.1086218457
1299	344.15774927927	344.157458465488	344.158158842952	1303.625	1303.16	1304.15	12	12	114297454.954751	94726018.0504171	123404936.687812	111251578.8735	106709476.083541	130137372.36675	129645932.022374	121679718.006938	125939245.872833	136044496.607499	119841444.997416	102952182.626708
1300	345.145393727376	345.145083159702	345.146178665491	1429.81	1429.21	1430.35	3	3	171167.375858061	83291.2451213195	228389.099540266	148924.859500451	133650.480377197	325758.743686975	289204.564718831	210169.569754029	274694.668881083	282136.550191243	237479.431336765	111762.249211425
1301	345.160633559354	345.160198389145	345.160860068457	1303.725	1303.16	1304.15	12	12	10450119.7067969	7852176.43594169	11741385.0644755	10173886.8973262	9258472.75249723	12664199.7702943	12761557.8817802	11157816.0855953	12239756.6045016	12958605.9135803	11490398.5560775	9277978.33437099
1302	346.047740170936	346.047740170936	346.047740170936	660.505	660.505	660.505	1	1	158695.633413282	286174.901106051	130705.053332519	205005.102815674	202224.201169297	132274.064118408	3230.19133207031	9201.45253957034	6048.07158573242	302.803229018555	8501.08921465559	10867.0745905859
1303	346.214518010535	346.21087749257	346.216313873785	1303.58	1302.89	1303.98	12	12	852203.568890788	659637.257442491	994336.403556435	814898.813835356	782854.498689778	1085454.22786385	1099234.11180072	965124.932650104	971402.198730472	1023847.27255632	950668.966984593	694374.494370816
1304	346.477574122269	346.477307903563	346.477840340974	661.2655	661.101	661.43	2	2	203887.14110006	230583.000791617	206377.283314903	217385.281596173	235311.148311094	189375.946021728	7218.60980107423	12511.2461045109	3284.19893457032	7429.43783490235	4390.18881187499	6544.25189167969
1305	346.524274346703	346.519777919093	346.528770774314	661.2715	661.083	661.46	2	2	231055.164998925	230510.497048906	207327.853488112	217356.932065	247690.843972356	188722.541014351	7219.96348379519	15662.9162838086	12535.3212388204	7429.78288153076	4390.2123361206	9903.83112479655
1306	346.861671970106	346.860356383739	346.862697514296	2447.705	2447.02	2448.46	4	4	240053.490197755	197449.410944127	292220.247994344	258631.97160331	257203.792453875	330580.134562233	347519.736068498	242695.891630686	267150.402110072	293117.464203929	307282.921134498	220313.029959544
1307	346.99997253875	346.99764543306	347.004030983806	164.627	164.317	164.633	3	3	35761.3811717248	26030.1952541128	45730.439827956	38023.7699244197	36821.4520488281	63383.1429398287	209547.839005456	200995.98699816	223370.121124521	219826.991505679	179299.219446637	148195.194173133
1308	347.125166458497	347.124479861986	347.125438511555	1280.69	1280.03	1281.3	10	10	610321.027483261	408876.58918527	794303.019266186	613420.843013308	540274.714105899	875713.376576454	838440.13616664	725489.629803993	864169.837541848	840911.179987789	725728.21659459	480173.506419629
1309	347.152871560845	347.152871560845	347.152871560845	1280.66	1280.66	1280.66	1	1	777748.077337743	541243.209760618	1005248.85439856	766745.590377101	713775.022854857	1110197.05712233	1077263.39406238	909965.596855347	1064722.45177084	1042860.50960957	914869.802886615	607317.47748047
1310	347.182782159905	347.182385595477	347.185010444428	872.009	871.008	872.889	11	11	325121.50792135	219362.501390354	347422.373165365	324926.771150861	298246.088996997	368616.700989152	368154.872677943	350564.444789306	373677.561639578	400326.091316686	328101.824388035	265160.246872157
1311	347.761457693912	347.761168490394	347.762286447793	1303.98	1303.61	1304.5	11	11	820171.23517976	555043.295714517	1000044.25842248	771607.357526478	676298.942158005	1152885.30979567	1146053.33859676	930617.477865366	1011126.27175406	1150616.23593207	959149.122802358	619597.505221896
1312	348.422081003012	348.413328369027	348.430833636998	1303.355	1303.22	1303.49	2	2	184314.004368615	296515.977798977	213964.041449068	222591.655386285	221408.153854167	234333.524449275	226253.801805138	203024.188823993	198593.146645132	237275.442198768	210805.91460036	231388.305048828
1313	348.521663005405	348.518785054433	348.525181973173	1303.965	1303.81	1304.08	4	4	184268.476001954	296467.248796876	213717.092019531	222411.890153907	221229.344418749	230590.103985126	226253.801805138	202873.490457033	198593.146645132	237181.316403516	210805.91460036	231239.820574999
1314	348.856968921503	348.856847828133	348.857370861417	2453.12	2452.77	2454.02	12	12	6051804.33333367	4187390.13972169	6902521.49332434	5361117.658861	5205556.50985023	7329741.31089837	7186315.00918739	6171515.64383081	6831774.16924577	7077228.44612961	6602123.57698361	4643434.54251957
1315	348.978608872174	348.969983335555	348.985951590011	1131.52	1130.7	1131.71	9	9	1896647.41561524	1807150.27815212	1820049.861102	1783876.99315691	1747908.17290221	1957433.4282039	1912010.20958496	1815398.02110127	1901223.34588633	1927335.44980957	1851376.80726172	1892487.58668259
1316	348.989956562818	348.989746288233	348.990002068478	1131.58	1131.24	1131.88	3	3	1794867.11033204	1599388.7022918	1724456.42762402	1680654.60292385	1582245.94896367	1867269.15871113	1824484.21501464	1716117.46326095	1843400.83623986	1859569.19066895	1801683.14642012	1683030.85219063
1317	349.061296614775	349.059466116702	349.062998860612	1254.3	1253.74	1255.06	12	12	618303.508127659	819603.643182317	588186.045852497	688323.872731367	639084.81868009	581258.349513934	584305.975066966	626446.181136366	561074.925395503	604604.810981948	638051.528837891	709887.5688584
1318	349.161981183864	349.161633121804	349.162191753492	1303.22	1302.89	1303.64	12	12	1405298.0046308	1094434.79473239	1513455.15052083	1330389.76810232	1418899.1147535	1581242.75302459	1693358.63922754	1481516.09361312	1544506.69395664	1671596.84877771	1532893.83720215	1280298.06831212
1319	350.149506534622	350.148221752914	350.150290132036	1303.625	1303.16	1304.15	12	12	460263.76471488	326738.523671875	566826.930904369	422038.088930487	389424.809965278	624646.943883821	600426.954625596	527468.82012388	568178.632736727	634900.839512327	529742.097887913	335834.96530816
1320	350.708127448256	350.704277345929	350.718771118078	660.7265	660.505	661.101	6	6	315516.252080228	229305.260519175	394365.160246694	304815.992928336	264355.298757737	413997.316842164	0	24669.4769155078	8138.96529427734	17409.1952995899	7031.37869027346	15935.9372575195
1321	350.987987391399	350.98575992661	350.990237010957	1131.535	1130.65	1131.74	12	12	1543836.62828614	1523952.73076623	1728889.16907281	1613015.54061015	1487827.55739584	1723871.44046704	1787200.185791	1672443.52413988	1772836.51349534	1853464.0726172	1693951.59545522	1518143.9427972
1322	351.111556649535	351.10899786887	351.114815785694	1311.68	1310.95	1312.93	12	12	898048.050605467	686029.604819513	1012691.15163976	889705.06731969	887806.642975626	1073454.91858634	1003716.8894804	959689.122299107	1004859.45777832	1061808.17790405	999472.390273087	812762.21464572
1323	351.895117503446	351.895117503446	351.895117503446	660.505	660.505	660.505	1	1	110193.199109297	335219.351758752	98740.9549749755	166850.466267497	165346.356810938	52007.1267214965	24122.2300567187	14038.7199424805	15591.5816841015	24625.5109656445	7904.44589253747	22410.6264638086
1324	352.171077850334	352.165615133689	352.181170095111	1304.45	1303.81	1304.88	12	12	774099.243407118	560818.634993494	903106.552103589	709650.735775462	686633.394068286	997936.22787218	982758.092392933	869025.213641827	895318.555634758	964859.679735237	901443.649843479	623588.029236924
1325	352.211652524021	352.210631158198	352.212309528528	1024.835	1024.31	1025.69	12	12	619317.533452689	671233.73921477	520392.293079972	602348.876481841	607801.082783563	484620.028929398	468506.173927769	546216.656828614	511675.209521123	514796.131611325	570996.188327546	614003.243190467
1326	352.320690168366	352.32002337674	352.320808306671	1444.39	1444.02	1444.93	5	5	111815.475796086	42340.2788356369	173916.510720487	88348.823598069	85288.3136583537	141327.102820764	177696.746209435	134445.880003286	195888.506315557	202578.593221905	169582.094141348	61681.7918945316
1327	352.873306953294	352.870644624468	352.87465406333	2442.82	2442.36	2443.82	7	7	210539.00138906	165461.301196288	309354.84021034	190448.673339647	180574.157586522	245004.27320463	185947.153695539	216894.466140323	252459.430069675	232113.712389574	178667.681986179	162761.549742481
1328	352.950232598929	352.941939697539	352.956605546494	661.101	660.89	661.46	5	5	507640.609996995	376525.310742732	598622.308201621	452612.665369375	419094.151094351	657265.658382813	2718.58794199219	6898.96336437501	2619.6474453125	10869.3929453501	6917.47177672402	15209.983413125
1329	352.984446347464	352.981669644664	352.98664036114	1131.535	1130.63	1132.03	12	12	399418.418935548	378879.814182312	388754.163149599	386220.519424107	367739.07480903	474127.120106701	436881.988791501	404176.465429688	385794.530660253	439191.24123047	420799.354897837	392911.854195558
1330	352.963725982871	352.963725982871	352.963725982871	660.505	660.505	660.505	1	1	270384.763398751	376447.008261606	595827.386017456	447082.801453329	8691.58146390626	656430.292777342	0	0	2619.31087390625	10869.9484433203	3814.14857828778	12368.1599800781
1331	353.082858334104	353.081790729292	353.084789758235	1205.65	1205.18	1206.13	12	12	58583438.7326942	50987637.1512907	61806925.5017651	56030874.2097354	56147433.1727444	67098393.1103318	64860855.4252022	59319555.0677011	62245999.5874369	65988021.7455578	60605760.52995	52941844.5747487
1332	353.26615084649	353.265680665982	353.266455915401	1537.48	1536.95	1537.65	12	12	1379222.66986328	474485.432370783	2000076.38473107	1196054.58402945	977886.236162112	1910554.41740686	1997321.89443208	1486531.06508564	1815960.43070313	2185199.18473169	1846903.97855469	611944.605902141
1333	353.485017571016	353.484586876149	353.485121435763	118.838	118.355	119.116	3	3	131399.968192344	245064.63369997	79919.1970541016	130807.36420207	144606.441618291	83838.2641804402	169228.445821875	178176.063076472	144681.295088437	160585.182194922	160868.545013828	309668.945405912
1334	353.953951964263	353.952323436702	353.954738871977	742.947	742.273	743.596	12	12	247076.65019441	222136.743873047	285940.062385798	258113.917265155	250475.444170786	291806.484075721	818450.859801403	763186.63291637	707678.004815128	761658.837840654	737595.837693229	576604.864510789
1335	354.08468875933	354.083839402212	354.085506956063	1205.48	1205.13	1206.13	12	12	10653200.3862746	9011479.830816	11301108.1750543	10221787.7582189	10044673.9455212	12238593.9271664	12202904.3609646	11036287.5186849	11464023.7423322	12059186.3890654	11320497.602585	9326205.43207576
1336	354.285030192307	354.284611928533	354.285165908295	1236.325	1235.6	1236.94	12	12	7104676.57648792	5739336.13343748	7404508.54309649	6705973.05512393	6630845.37513375	7690557.01516693	7497354.84448242	7116624.80653994	7515381.7187064	7565178.73823669	7436713.55164385	6245969.92535605
1337	354.471131986187	354.468542374893	354.47226178034	1303.98	1303.81	1304.5	5	5	142249.000832032	90163.7131992191	180979.984945312	141264.618459962	109262.236616015	223289.67172476	195236.328808218	167808.01529297	187002.929417067	205441.360582931	182697.632355769	97778.6454999996
1338	354.826992477134	354.815987106852	354.834230706601	660.89	660.524	661.101	5	5	163220.837266503	164191.314538496	187115.583573768	178710.51523	193269.417178486	162997.607203731	0	1569.41428273438	3516.2947421875	9222.82290541993	10660.3701006446	8477.09389870199
1339	355.078840743633	355.076716746224	355.080053834519	1205.48	1205.13	1206.13	12	12	3371235.88167391	2623835.47289136	3715746.0764851	3200925.42416559	3155615.14752026	4073992.30635957	3848077.62797217	3341026.15045574	3859197.74178714	3864749.07354583	3650089.12950571	2714316.40417753
1340	355.262808279339	355.262421306334	355.26327770906	1059.555	1058.9	1060.06	12	12	824125.999555666	605976.05292537	1126290.75766104	806477.819437351	729769.486479688	1006009.42105976	3345335.13482273	3264354.78742038	3361700.31483578	3283588.02033455	3350011.61535447	2421236.12350509
1341	355.287769080953	355.287350777107	355.288209087137	1236.505	1236.02	1236.93	10	10	925502.672680268	680971.093776663	1030924.71437227	848902.03770207	815934.877872659	1148456.62116142	1058267.8946957	894386.028053387	1049993.59992187	1042186.46435762	975639.835243864	707284.083601663
1342	356.081867574761	356.079527497876	356.087540003891	1205.705	1205.13	1206.46	12	12	455631.64135453	347601.804909144	467868.761814417	454242.595580785	388533.663579645	568914.19052734	528336.609215854	473060.066536459	484497.940938947	480285.819626277	469605.92900662	345813.577698317
1343	356.265790298116	356.264912466424	356.266652743538	1059.485	1058.72	1060.06	6	6	176375.805087891	124627.073648438	217207.463647463	165561.128686116	150562.155171094	167610.186887697	574451.41640475	601197.097890627	624695.633766434	609107.007388824	644316.779543834	443148.707140923
1344	356.38054332192	356.380196271808	356.380619750691	119.027	118.838	119.116	3	3	109042.987353027	107846.775609334	85953.7507674153	95622.8262528483	82262.2105406902	105368.212543162	226154.340856221	196145.241613867	215257.82010498	245899.560913086	203124.098501992	168858.763657508
1345	356.41514734327	356.414559250804	356.415406096473	661.4195	661.083	661.46	4	4	492813.373015174	597840.92571552	430119.628840129	456855.69899707	610399.25319997	374304.252578186	7420.82485439454	0	10024.4553120117	3350.19948351563	0	22431.1988718946
1346	356.723915454977	356.719983111609	356.725189568331	1303.725	1303.22	1304.15	12	12	383924.138558631	302009.465700119	447353.62998047	364425.525726996	344968.008019748	508796.35540302	516580.109931281	428129.212233323	433323.193620154	503819.841970483	442000.39127817	302899.49824707
1347	357.013260422742	357.011158963077	357.01492631435	118.838	118.499	119.116	5	5	182474.35248468	204854.440173164	189615.851200415	184146.105520049	177914.451858369	179427.78900355	310226.00170392	315805.255298528	294101.983590156	302107.734818916	282488.071525664	310650.111278471
1348	357.082349855197	357.078163533554	357.08653617684	660.9955	660.89	661.101	2	2	433334.329405536	389009.093046068	446539.497918343	425562.058965398	417123.500781829	396532.392994507	141034.075978723	101340.772786565	124917.051567008	148391.904933585	110657.67745659	102436.778532896
1349	357.11397923582	357.109525253777	357.13267481749	660.823	660.524	661.409	4	4	340563.966246094	335283.521307486	344309.524379278	341190.886400001	344701.210117789	301505.002348781	30040.5501832581	7146.21304175782	8901.06083829755	12357.298692749	17946.1112785339	7349.06029911296
1350	357.168196241985	357.168196241985	357.168196241985	118.728	118.728	118.728	1	1	151788.56593793	75523.8697175684	181540.083129126	148062.921486075	129184.886668106	183034.602835703	304805.824213838	272611.166718887	294928.869168906	319502.614002685	260385.130924473	191236.85089043
1351	357.693389544876	357.692859481094	357.693908795489	1303.725	1303.16	1304.41	12	12	1658658.21214975	1332338.13547119	1898806.20325521	1600307.54071615	1480217.26604818	2141074.38029832	2129649.18530817	1836102.64247014	1898443.38170609	2047471.01562002	1885843.39923603	1307589.65476562
1352	358.605348988585	358.605066680415	358.605631296755	1303.625	1303.61	1303.64	2	2	409849.283825198	301713.964716045	467606.258312499	402237.56890049	351407.611902537	526397.782167968	524280.917967187	454462.118507812	463699.889473046	519416.945417669	466615.710385545	315160.266469726
1353	358.761219615767	358.76078467676	358.762531204495	1303.7	1303.22	1304.08	8	8	487898.550990271	349606.250525392	609160.318718749	467918.047385525	418843.237465278	666327.671476561	688978.91835793	564933.903787466	600535.205366961	671657.225251654	570931.921382211	386574.477158202
1354	358.987346165992	358.986895112854	358.987758159569	118.5525	117.938	119.116	10	10	1136299.06715523	1744816.41410923	698830.12144966	1006136.57218401	1046892.30124478	853571.6247175	1776685.03200721	1760870.18443967	1673980.50149231	2000344.84542236	1596052.63617428	2274947.67807172
1355	359.108580095088	359.108054105363	359.109106084812	1304.06	1303.98	1304.14	2	2	545769.524847674	361882.021795431	680082.761187368	511416.857987584	463995.671847098	744279.722855489	762239.05888096	638452.580664064	657391.172631294	764813.460109511	629046.59411169	420420.021933865
1356	359.123890114428	359.123393688012	359.124337023989	742.4295	742.074	742.941	6	6	73880.5193608397	67822.1680390625	117197.169561299	71328.15436615	76599.1579386718	107476.053634766	2344881.82253719	1878242.1121271	2267012.20908691	2336452.87693535	2125227.61239111	1271343.98163087
1357	359.155423084513	359.15513585532	359.155710313706	118.6135	118.499	118.728	2	2	1000977.7819493	1185090.3224616	654027.136803809	866947.41910293	876578.255115606	835052.677103125	1759235.22882062	1664477.01033158	1687831.55777528	2039554.4846521	1515111.17716781	1769119.71597738
1358	359.240076636228	359.239057657946	359.240552375353	1236.695	1236.13	1237.11	12	12	877604.426192213	561423.81804708	977579.779882203	840322.699885571	738027.707598147	1027536.58992441	1066803.58206482	928550.224037104	1053563.52687265	995999.324074222	978454.750934183	680688.874626161
1359	360.092268985533	360.091794352551	360.09236293805	661.255	660.89	661.46	6	6	1190686.38165617	961555.182671875	1310667.23349248	1106960.749895	1113352.59281611	1366576.47134668	5322.95969183351	7216.55778843751	7335.0794466146	4168.49147395833	12893.9786590576	6879.65427290853
1360	360.116604676884	360.10927045349	360.116693570922	742.395	742.164	743	3	3	41211.6842081298	29277.588953125	39207.7866452637	37274.8020697022	41090.3426537576	50073.2646526288	273604.460189912	241497.803667643	254976.680547422	263620.74563086	238213.422373738	174153.82102832
1361	360.180893091909	360.180590121088	360.181293422091	1304.28	1303.81	1304.73	12	12	150497613.851939	113836063.372436	169913974.845691	144049015.35681	138385152.426983	180918606.99975	179654631.1725	162442368.196293	170494397.584137	187351094.54862	160767865.860938	131407136.624569
1362	360.514141104824	360.513302090014	360.514717939165	118.7135	117.938	119.116	12	12	1017474.10082105	1438990.01299715	649179.478170467	906764.389452308	902139.047187913	824372.994745625	1719234.34419095	1685515.62284062	1652624.68368923	2000964.70333301	1493718.08793062	1944624.17602993
1363	360.924738187138	360.92446421282	360.925012161455	660.9955	660.89	661.101	2	2	295007.735596266	217242.048603234	341463.0789675	263083.829060303	245377.671605769	369724.387225464	86533.673454883	54321.3156722505	59227.8104082032	84024.7451987494	73015.6976431135	22131.7085045448
1364	361.081427476825	361.080498085377	361.085554312974	661.246	660.563	661.43	4	4	303484.323923978	386158.025837493	290381.642145	338331.947919574	389090.267670748	270939.533063964	7417.51989355468	17808.0424427344	4953.34404101563	0	8163.6341514844	74074.3927094821
1365	361.184310644587	361.183969709757	361.184641153658	1304.28	1303.81	1304.73	12	12	32504957.8817078	24165556.6282288	36743228.9276941	30458952.4574244	29295389.5240514	38472493.173069	39242022.9468911	34763774.4468965	37286992.6339284	40030425.9852586	34665217.2362891	27808507.4014171
1366	362.187282669565	362.187205392378	362.187872676567	1304.52	1304.08	1304.9	12	12	1741280.88568258	1111284.60470468	2080607.62252233	1546393.55881397	1489270.46083113	2135967.16114762	2152753.68884486	1774138.5285796	2023552.93873383	2306587.33384429	1834724.66058695	1445238.42234476
1367	362.428734061419	362.428510155366	362.429195684304	660.5435	660.193	661.083	6	6	8550985.42160337	7282023.39774232	9869779.56888	8341649.34954133	8098635.43521364	10177092.3006596	14901.8487376172	31091.5251755469	21441.8309924609	5403.09049628907	15235.3628878125	26146.7795661133
1368	362.522124696505	362.521521677779	362.522625959747	118.7885	118.499	119.116	6	6	312594.214129219	386827.214978418	242151.751956445	284705.494749121	281247.688837246	288753.378431152	544264.428398437	528595.181794453	529530.474871488	600338.366232421	485360.366152644	536367.572129752
1369	362.923899542067	362.922438456433	362.924516718222	2440	2439.63	2440.9	11	11	2896367.88963983	2697670.77060171	2520751.72568133	2758919.7942706	2963496.49180832	2747945.52491458	3072328.08799582	2794369.89882063	3169909.51427345	2568519.11793115	2822523.93263297	2818318.10949021
1370	363.037134609194	363.036540495029	363.037478723782	120.719	120.151	121.176	5	5	242868.365161377	199846.737650742	246994.716297251	203898.398468656	213120.27678757	249252.352179425	264011.805463818	258648.870548906	253173.209942031	263079.032349609	252004.630441601	193869.457234075
1371	363.205373494036	363.202799649199	363.209265674375	1304.65	1304.15	1305.8	12	12	252861.4820636	193428.713913904	237026.523626615	248545.471614637	222128.264450902	233361.557204496	257564.832938395	262135.909097055	221504.649368239	254800.487242714	254113.35204233	220059.675671386
1372	363.264242055941	363.264129724279	363.264693457905	660.7265	660.505	661.101	6	6	2111122.52851803	1781286.47888879	2456096.1656175	2001568.303735	1934671.67609676	2472335.47904407	106051.287085694	98494.2340910548	121604.270470642	113414.552397481	128419.060482539	113822.597980459
1373	363.96206475347	363.961636114896	363.964073414444	2453.235	2452.77	2454.46	12	12	1032453.42795289	1320966.96022339	890828.330729159	1156154.35971507	1201166.94837535	792430.280970767	923014.358294856	975387.520699587	930374.946942578	836884.226062978	921314.925706667	1279733.10284759
1374	364.040283682709	364.036979695887	364.0415714892	1303.725	1303.16	1304.15	12	12	626315.072198204	448522.094031324	741824.891992189	589712.959550239	548350.313001844	862090.767383282	845538.526702115	705470.606947679	755776.839492938	821084.758036291	721433.052168719	479014.293989257
1375	364.382108089765	364.381284066978	364.382899426631	660.5145	659.982	661.083	6	6	1175899.18053516	1230827.18081338	1059127.61810625	1199803.33834244	1225711.12565715	979562.372971874	12290.3352919531	41492.1635138672	27122.4928455761	7196.70122144532	22081.5653239454	35790.9728225977
1376	364.963803682735	364.963567314931	364.964234988191	1131.605	1131	1132.03	12	12	6649430.68775392	5785263.715918	7031873.5340234	6622989.12427542	6413034.00515702	7306499.14653697	7287117.45121577	6563641.05195689	7191108.48687951	7445207.68757814	7064482.15999844	6397292.46673905
1377	365.033164278489	365.032058419634	365.033660471975	1254.995	1254.66	1255.67	12	12	1817941.51417432	1998893.2010503	1880628.84863047	1797044.66273485	1929821.25675049	1925964.04846003	1918111.64279375	1863851.08933369	1971562.14214994	1874606.46101554	1859190.12830567	2011985.31177588
1378	365.136150704917	365.135935636796	365.136362017214	1303.22	1302.69	1303.81	12	12	232780663.909374	194345087.549697	259896386.096365	229024102.190908	217202229.802273	276543162.381211	277431509.092424	248734626.745606	263284668.212726	278733003.110312	249105351.952728	205164147.814063
1379	365.157080406619	365.156776960306	365.15846003987	691.0745	690.715	691.389	12	12	610529.012448487	434753.381755709	724681.011168006	608414.145529147	495394.189290001	662448.863339315	751938.012390569	564338.802222882	651994.6091983	749844.96327511	693279.333320969	483457.236729501
1380	365.967026752813	365.96657632857	365.967271165747	1131.58	1131	1131.88	9	9	371728.009057618	302932.463331836	443212.589348516	342754.498544919	328485.313117969	465742.557595488	462283.646645505	437158.060881161	363992.928597911	422848.224536134	423789.893712437	360224.813854982
1381	366.139652120694	366.139320537985	366.139978709952	1303.355	1302.89	1303.81	12	12	49759579.5991208	42387191.3308713	55875665.6353033	48151954.9230469	47168019.5480683	61064102.0530491	59415948.1309847	53305899.5574216	57753925.1684847	60514367.9631444	54128423.8857578	44339725.974961
1382	366.760968950735	366.760545756747	366.761188342783	660.9865	660.505	661.43	6	6	5353357.1592117	6661731.50829763	5212242.81635515	5802813.66665001	6163103.05039904	4582148.3924795	16096.3544926758	83494.1413593751	29836.5824619955	22515.3334092407	42170.1176080322	94757.8488409424
1383	366.960897577438	366.960671693545	366.961299175344	1131.605	1131	1132.03	12	12	6769120.60880861	5823559.50656853	7281439.22089478	6752601.92014597	6525136.19056586	7464686.09354061	7465749.43130854	6571499.82425632	7409869.81567384	7460006.097334	7328766.88688396	6459625.26673473
1384	367.142550742163	367.142373456195	367.142838767478	1303.54	1302.65	1303.98	12	12	2790995.635464	2173702.41998343	3259095.63952653	2442039.60892456	2478530.49667053	3477597.05476976	3370720.3700355	2916059.21938209	3264480.6017649	3305323.07998168	3072900.37592469	2219630.52607737
1385	367.964332357314	367.963128434829	367.96625616137	1131.57	1130.95	1132.03	12	12	365487.382558595	285102.493822116	391531.774545895	371326.287322338	280679.805221699	457939.191428787	410717.249816892	398225.047889123	417020.327521034	422004.657773439	387292.175240382	305316.531435642
1386	368.312062479326	368.312062479326	368.312062479326	147.505	147.505	147.505	1	1	5496.29293241374	159499.634705942	2352.70987007812	3190.54284480469	30128.5156773047	0	3157.3907310791	14729.4080258789	2104.614578125	6864.75429596964	8969.50993316649	45256.3104306641
1387	368.505706925385	368.504288212287	368.507088513404	1303.81	1303.16	1304.5	12	12	347592.13636052	259701.299947415	404376.138541667	330937.979280599	309521.674951922	478237.806800255	460497.10104637	390110.987365723	400242.672037399	439577.286159937	394323.560090895	269147.636323242
1388	368.87883646297	368.872336663208	368.884771284076	2443.01	2442.21	2444.52	12	12	366965.580274652	276615.789120374	352698.136970309	353365.886109711	238761.608333332	340599.330065919	302430.180759542	294952.911733219	350404.759459634	337921.688539341	291792.446984865	284784.120138893
1389	368.958363559893	368.957895885391	368.958876563994	1131.605	1130.63	1132.03	12	12	1850476.01894532	1407711.06408529	1905238.18851923	1807024.46298695	1688262.89042368	2132463.32647625	2057914.06833984	1775749.14113206	2051860.03742405	2078607.01267823	1935724.9495117	1608002.65342351
1390	369.162838977262	369.161755329721	369.163778642367	660.524	659.982	661.083	5	5	1149452.53898708	1258443.41250525	1061650.77921	1184066.56208755	1225404.78857136	977576.490208701	17882.3057441016	44850.2383245569	19185.7142343374	14597.9888832422	29929.3170455274	34784.8417118945
[truncated: 678 more rows]
