# Supplementary material for: iMet-Q: A User-Friendly Tool for Label-Free Metabolomics Quantitation Using Dynamic Peak-Width Determination
Source: PLoS One. 2016 Jan 19;11(1):e0146112. doi: 10.1371/journal.pone.0146112 (PMC4718670; doi:10.1371/journal.pone.0146112)
Supplement: S1 File — (ZIP) [file pone.0146112.s001.zip › XCMS_Standard_Mixture_Profile/XCMS-Std-fp-fwhm40-sn10.csv]

mz	mzmin	mzmax	rt	rtmin	rtmax	npeaks	Standard_mzXML_Profile	s1.1	s1.2	s1.3	s1.4	s1.5	s1.6	s2.1	s2.2	s2.3	s2.4	s2.5	s2.6
1	50.1307058757082	50.1089038623293	50.133382278876	662.01	659.982	662.337	5	5	253111.826614071	701359.52952143	187641.090930385	311803.108771826	515928.441064599	231912.649925544	45090.8400700611	77143.0910501855	62650.9422930978	53843.2322543372	69740.2912724388	108248.321239401
2	50.1530127550566	50.1530127550566	50.1530127550566	662.365	662.365	662.365	1	1	342758.652466699	834221.080244882	202580.366175959	407924.08448766	584275.463908735	275984.969042518	52254.7914521053	91525.7319031052	67643.9726368047	51142.0884333066	79338.7312071606	117106.914862793
3	50.2147090438812	50.2114091580977	50.216865722005	1303.725	1303.22	1304.14	12	12	911332.199707031	881805.618055554	799837.361504603	906564.824562783	877019.980049872	760392.027753557	801756.93630978	915278.007415366	750947.795761579	783246.994634139	859446.378196713	852460.245454101
4	50.380131217652	50.3758145127071	50.3811188068985	118.783	118.355	119.116	6	6	211998.859615249	268604.060735915	140632.18553651	180768.556362017	181191.726044172	187346.898990967	285438.051761044	247931.340019862	266762.249251308	303227.322138093	236184.507619894	273495.046002134
5	50.3968351843912	50.3968351843912	50.3968351843912	117.811	117.811	117.811	1	1	217974.495315832	266050.208487994	139690.220152986	182253.111372363	191860.938958234	192983.801956787	286872.756378624	248898.082019542	248372.39345627	297184.464055865	233809.741222972	272077.433955915
6	50.876695427096	50.8721155556446	50.8881629151201	660.524	660.193	661.083	5	5	697427.821527488	1187348.29700778	711347.072435971	790203.689630729	795882.363444924	577183.975274924	44805.5828629079	62903.528904225	53518.7328390683	22650.8753574367	52501.5858591532	51903.8034631204
7	50.8985815997353	50.8985815997353	50.8985815997353	660.563	660.563	660.563	1	1	705196.079168861	1173550.78756218	712665.139484345	788111.261511008	790900.283741002	576254.989061058	52348.9524720674	69135.3340818732	53865.8997834616	26176.3589860553	54993.7936529901	58101.9170976562
8	50.9922846764241	50.9814574392485	51.0029200523194	1303.88	1303.49	1304.14	8	8	430463.375039923	310009.429162309	495473.755129534	400785.649904578	366944.902652995	558037.909741211	527520.555846959	471069.726566407	481173.890247012	550601.168234515	481373.289652277	351560.737078784
9	51.0110186939147	51.0103759388766	51.0116614489528	1303.395	1303.22	1303.57	2	2	430764.479364676	310009.429162309	492615.467770708	398660.802807906	367215.898196149	554662.302912385	527610.595828282	468479.890728759	481173.890247012	550155.45762882	477778.529403294	351560.737078784
10	51.0735845188288	51.0627465595248	51.0836973011731	118.3805	117.914	118.868	10	10	252230.355856306	372338.933261029	152767.899208999	222790.437495117	233539.135743387	209150.846750237	255051.87758377	259205.090962065	242964.840536291	274941.070760986	229170.014773035	312202.05684043
11	51.2897185513221	51.2891545206271	51.2902825820171	1303.625	1303.61	1303.64	2	2	362841.153320591	607525.082314724	351528.227756557	358622.781655694	333915.990109339	372368.741493137	372203.397733747	380495.80178833	345679.740783547	385760.813573522	368935.599907515	449583.076421874
12	51.6772152409798	51.6763561645407	51.6974115209185	661.101	660.505	662.909	7	7	4265072.01133049	9054216.40792989	3471665.18996487	5270911.46628764	6288121.56445313	2617350.02712494	56385.2857751106	139905.01431148	78754.3137101333	61001.4984224999	81142.1975231217	195753.386163979
13	51.9076148935962	51.8958592386959	51.9237808503361	1303.81	1303.22	1304.73	9	9	330611.648787179	501475.977486498	223477.413889265	363115.982365655	345616.913916756	167083.362437221	213499.306328627	321398.204220424	183526.840976562	190570.276126206	246422.647261023	424005.408073011
14	51.9242668759381	51.9242668759381	51.9242668759381	1304.15	1304.15	1304.15	1	1	328471.333848373	498467.519713492	223477.413889265	360068.551149616	351361.633032923	166153.81818144	213499.306328627	307945.763782959	179346.234607077	175803.772618049	238107.717035416	431264.779994972
15	52.4326116192024	52.4326116192024	52.4326116192024	661.43	661.43	661.43	1	1	391820.581958203	1011436.69091563	217106.126595082	466686.014857352	669921.919041404	269543.482033211	48485.8309748894	95599.0719555667	62768.6772526566	72442.7081473462	77675.7317039006	123830.705444824
16	52.6124716973181	52.5955320646334	52.6132618759962	119.116	118.739	119.421	3	3	125202.299240651	181059.898671177	102979.387311121	118222.192619974	121059.941012242	113126.060412231	162290.733874271	163572.297811084	151871.608774728	169334.521086397	137198.691238511	154874.580913696
17	52.6159354607578	52.6159354607578	52.6159354607578	118.728	118.728	118.728	1	1	123284.972909601	178575.801831499	101116.670640773	118157.697115809	118955.065250799	113088.428780673	162163.565811335	156553.488944421	148137.964220466	169318.867087776	134905.042166016	154864.926895874
18	52.6590625512378	52.6575488820243	52.6605762204513	661.246	661.083	661.409	2	2	434729.470355828	892391.656970984	304986.008665795	501505.404629409	686914.854944482	293798.925716622	52421.1976168643	72710.4591694195	51171.6767980237	42156.4738628375	44128.4995915084	71074.7665364198
19	52.7754201261438	52.7754201261438	52.7754201261438	1303.61	1303.61	1303.61	1	1	571896.192187499	512747.765917968	671912.125472935	549283.239181922	529857.60632917	758997.825575474	775493.666632673	656065.652728237	660434.201873116	769291.635724693	656710.985613285	500185.847477678
20	52.7946799151476	52.7904948890188	52.7997018244813	1303.57	1302.89	1303.98	11	11	580080.684814453	505909.462501614	682730.587796317	549283.239181922	530233.119912805	765291.95706264	775493.666632673	656065.652728237	678514.625804408	765797.732447336	656710.985613285	510926.61237751
21	53.0796762749236	53.0698131003889	53.0895394494583	660.5415	660.193	660.89	2	2	493942.462909821	420077.189384033	538902.243776626	490297.64064737	473400.782066999	586855.321963512	137302.285522856	113953.705179723	138406.303307847	151904.016739579	130720.036778453	140261.42495542
22	53.2491002214895	53.2432746365215	53.2549258064575	661.445	661.43	661.46	2	2	517651.524234849	624591.349960065	526456.967218727	532760.397821128	587487.115803201	471030.82902366	26449.0217962647	52651.9580546157	56022.0172219957	35691.1991764133	46157.2543139218	58577.3852622932
23	53.6085478419802	53.6085478419802	53.6085478419802	119.278	119.278	119.278	1	1	212318.399654209	197828.180580791	219856.668084263	194944.014069526	189286.064716622	235693.532271464	284769.229508029	289020.719991643	293036.961785993	300822.872600545	311943.55071776	233537.174869758
24	53.6360323681611	53.6201770349516	53.6424114197321	118.838	118.307	119.331	11	11	208628.52003912	189068.222941406	227263.798247433	194494.784161691	191304.226656334	229052.941392273	294846.499912343	290709.117915032	294367.694441894	317839.050992446	309867.770530685	244192.890763848
25	54.0532245698875	54.0512978488735	54.0612289225838	1303.88	1303.57	1304.41	10	10	1230835.17586691	1796337.90227593	866063.700764299	1408413.5703019	1357591.12817714	783981.658101452	845268.233705985	1135635.57651018	767783.381661481	814713.05297189	1011981.32171631	1465402.05700892
26	54.0530808922951	54.0528406860322	54.0546788352632	661.255	660.89	661.46	6	6	2718883.80751618	5504377.11721728	2245103.62652604	3387471.27722735	4153116.99611468	1786757.65359027	59227.8555836756	139671.507372587	91112.0438084214	72190.2585861675	107423.62892851	169888.067381319
27	54.0748685963535	54.0704013469361	54.0793358457709	1303.785	1303.59	1303.98	2	2	1228126.1600326	1785561.0673772	861839.156010668	1402713.89934226	1349530.18415415	778696.766904994	841801.423461805	1134768.67912353	762453.953955076	812817.886904298	1006423.71598389	1464404.61346507
28	54.82594821583	54.8117772201317	54.8336774295432	660.5435	660.193	660.89	4	4	377084.503966573	796829.171797478	316641.794445643	393970.436035228	428788.142043284	343235.531750823	41807.7512737319	78395.1118749281	85520.5803408778	47756.1349481683	72870.2893829275	101228.351261374
29	54.9355961763703	54.9355961763703	54.9355961763703	661.409	661.409	661.409	1	1	186725.969310096	346945.936374261	194225.060031372	201817.796969971	262795.613134381	158435.458249984	34845.6146761364	71338.6957809541	66102.401235174	33560.806450373	48881.0636358949	66374.9882875532
30	54.9438922958184	54.9438922958184	54.9438922958184	1303.61	1303.61	1303.61	1	1	928112.769874929	1006763.91491089	1094083.92619357	921830.475884491	853599.532106059	1219083.89898333	1203479.95584208	1070901.68628125	1070435.85914676	1210909.97899089	1065581.26510987	853761.515537108
31	54.9771107648419	54.9556408334391	54.9811862214418	1303.59	1303.16	1303.98	11	11	928112.769874929	998890.64162766	1094083.92619357	921830.475884491	853599.532106059	1219083.89898333	1205911.77186858	1070901.68628125	1073762.84322593	1206984.08242467	1065581.26510987	854281.784589842
32	55.2027698321955	55.1960454199655	55.2082956589095	118.7335	117.938	119.278	12	12	693305.922141239	944264.418556954	491895.582779577	650154.848206859	644102.15343487	582974.384155029	1080231.14048558	1076368.54234101	1045023.30316999	1199970.00082431	1000844.80373715	1216716.23509386
33	55.7171600933493	55.7092901641404	55.7295088257296	661.4195	661.083	661.795	6	6	690059.093501896	890186.253166887	740965.060789983	745272.043952636	716068.212707153	604904.454506697	53870.8193609619	34495.0863423295	31931.4972576976	42385.0746299045	40140.2004425409	39796.3460352711
34	56.3135011575768	56.3114145284386	56.3328756130984	1303.81	1303.16	1304.41	10	10	1455746.6157832	2081275.27514716	1064464.00050425	1622075.04402261	1597865.67568777	1065857.57896025	1089441.12047342	1396124.70512668	958075.339452008	1073177.62513571	1202247.84988602	1710570.19580468
35	56.3409509926921	56.3378669798763	56.3440350055078	1303.785	1303.59	1303.98	2	2	1439957.97783131	2068491.63431816	1064339.80125452	1620970.95912483	1588898.52434713	1065666.17057757	1086185.55636988	1388338.11084106	958264.515863968	1074047.0642055	1197041.30328154	1709405.87561695
36	56.5825372304038	56.56982216938	56.5852822657453	660.5145	659.982	660.563	4	4	1151592.99281253	1898022.55008388	838046.424898067	1277142.01880895	1545278.38215568	804883.208048278	35949.7960289091	89076.884062543	48519.9365185547	56613.0184495995	68381.4180237249	99821.7088013557
37	56.6216565091459	56.611617653038	56.6316953652537	661.092	661.083	661.101	2	2	1142064.75528878	1893439.80190346	849631.420446431	1275808.53897282	1552650.27113735	796947.487587114	56586.2318257051	81640.2251334443	49273.8589268727	57771.1770127721	64950.7597613143	112701.212917969
38	57.2135196593447	57.2135196593447	57.2135196593447	1303.61	1303.61	1303.61	1	1	769406.975860665	646271.431698729	897938.093966141	745342.400132126	724979.530686899	963786.075325927	973418.67055804	867724.104687787	901890.436600125	978597.077157507	894288.869172798	661572.754270884
39	57.2571190135988	57.2571190135988	57.2571190135988	1303.64	1303.64	1303.64	1	1	769406.975860665	640952.257024569	897938.093966141	745342.400132126	724979.530686899	963786.075325927	973418.67055804	867724.104687787	901890.436600125	978597.077157507	894288.869172798	662035.517026087
40	57.2967755713237	57.2885419452372	57.3032777811928	1303.7	1303.16	1304.14	10	10	771911.339910225	640952.257024569	898325.101495186	745850.071958709	725466.682636019	970654.548191615	984391.475970843	868137.696823661	902562.793956194	991426.340484795	896596.955980753	658867.023606098
41	57.4233157666706	57.4233157666706	57.4233157666706	661.083	661.083	661.083	1	1	319284.134995993	410316.08363636	321525.612557869	311538.012529297	385157.12489502	307560.734488281	34797.6653049538	48459.8639230095	44501.8133270336	42668.2148350974	42673.9614111185	66000.1045219283
42	57.457507080175	57.4469848040533	57.465676349449	660.89	660.563	661.101	3	3	324970.032002523	413756.901152398	326601.326140673	311495.617046317	385227.956117201	309947.810045494	37452.1277019042	51511.8144681991	44491.9661990373	42671.5750662232	42673.3467505651	69943.1236787923
43	57.5158401493599	57.515805815707	57.5158744830128	660.9675	660.505	661.43	2	2	308011.814354548	442547.063207519	308730.867134225	315441.075504827	368085.750681648	283479.505106978	37145.6012568216	50980.6331875143	40997.6342739258	34954.3559661938	30409.1533405762	81153.9232151884
44	58.3478636755508	58.3364996180159	58.3557558953991	661.246	660.193	661.46	6	6	641387.699382142	616263.427036272	737044.776919087	663337.057872781	599205.345829037	639587.1359917	36739.02960381	31196.2487479894	31683.8918324621	50031.7063498321	53841.314592831	60133.8007796415
45	58.604279593975	58.6034728628084	58.6071663460232	1303.88	1303.57	1304.41	12	12	1480499.61522949	2124036.69074435	1061940.81496777	1651586.02051089	1610116.73672293	914581.984985352	1022399.31479409	1403910.48500163	924490.447203683	961131.31405545	1203951.97311401	1719635.79990094
46	59.2736457948708	59.2647184934519	59.27789454418	661.083	660.505	661.795	5	5	549281.927325306	840980.092556919	528062.425367912	643965.121150254	653506.60221889	388292.40364823	48290.1637484203	68273.3081344784	45680.4070313362	33993.3888949191	49057.95409975	63937.7454973575
47	59.290677291516	59.290677291516	59.290677291516	660.193	660.193	660.193	1	1	549281.927325306	840980.092556919	533258.818699346	643877.48750288	656428.461736694	388752.750477517	51289.7650626674	68271.8334295482	45670.2991103026	33995.9286036133	51905.8646041505	66618.6766852677
48	59.4309611954983	59.4273225706495	59.4317726564548	1303.625	1303.16	1304.14	12	12	886205.220817382	656747.56987723	1006796.12403693	831070.833037253	799499.820342667	1108266.7521746	1088019.25774023	971098.338015136	984286.093074672	1075887.07970215	999040.69311251	686725.769557755
49	60.0960325102314	60.0859906759084	60.1060743445544	1303.52	1302.89	1304.15	2	2	484286.551178336	618399.973685947	516680.681644792	508076.064643269	467817.114202356	587619.598074777	592321.688597771	524374.239864956	526228.434948298	607159.440115034	538434.356201318	515458.629447666
50	60.2044736976313	60.1967805422587	60.2093676308602	118.7135	117.938	119.116	12	12	979042.258218248	1408498.17882516	625458.793633968	852464.438313936	893585.647835087	757426.56699705	1535447.31457991	1500086.10185295	1472695.59708114	1711400.80489859	1409736.37345153	1829246.05716742
51	60.3099564330039	60.3001644495357	60.3200473959619	661.083	660.524	661.101	3	3	435406.040188951	391427.082750675	488590.609227247	428020.367256433	414325.189913883	410886.305943237	30959.3398774857	46324.7995314654	40526.2646702378	33111.1893505786	32112.8653737942	53923.6547867099
52	60.3166872558834	60.3166872558834	60.3166872558834	1304.49	1304.49	1304.49	1	1	184603.319511579	123256.328814481	227735.997397317	159441.286536363	160407.031559555	252664.84234806	260501.886951904	216918.681275635	227783.346510799	271013.090976563	221724.892166749	145779.448098
53	60.4607882873865	60.4581447717125	60.464380718479	1303.88	1303.16	1304.14	6	6	471597.6769351	330849.757809555	567545.838477643	419301.433310836	394770.817201216	641432.129378836	621057.859567802	509147.828266601	561892.745232701	625575.272952707	538899.207000732	355140.866641485
54	60.4804321775608	60.4758379950421	60.4850263600794	660.2725	659.982	660.563	2	2	463315.644628189	403357.612652762	469494.004968277	423928.32889293	389594.395087542	462299.391194671	115498.256824135	92518.5253126292	140198.886229771	113784.132892711	97721.6775061385	109841.729501416
55	60.507334638534	60.507334638534	60.507334638534	659.598	659.598	659.598	1	1	453539.444965849	403203.364101562	472133.870390566	416311.721606853	380521.731649414	455570.310758256	115959.268623794	90237.8697005114	135716.635599402	108778.059774148	99147.5962879674	102732.896143699
56	61.161901096267	61.1603556624534	61.1642877150153	1303.725	1303.16	1304.41	8	8	799592.496098771	1174742.25515001	546257.884934368	902931.273046321	890558.216181987	456763.759422394	511054.796827986	739704.298451451	486310.362148436	508120.421687361	626904.518802459	1002057.45578487
57	61.2700811000639	61.2691610122792	61.2710011878485	660.6975	660.505	660.89	2	2	423923.205139341	396144.514521763	467800.46052707	427143.504006884	393358.840907183	473536.245072559	33788.7592113899	52951.1643968682	24721.7158780733	41919.4343888742	59478.2034049457	44610.2476196002
58	61.305293272109	61.2999307640893	61.3253048317116	660.5435	660.193	661.083	4	4	434505.073608571	384749.235721766	494151.37095337	441244.870179766	402467.785689698	472087.252023437	38781.3063545365	26445.0102284869	33002.2623393998	37930.8449363386	37101.5319267505	39044.3655545322
59	61.805845059542	61.7995258800207	61.8195385995932	118.6135	118.102	118.739	4	4	84220.4124781014	91989.3718592026	82489.6626247336	84448.267763228	72114.9927328384	85158.4017722945	184287.243102848	154592.813976489	163601.127889056	192047.38702855	141524.864198127	155065.105232718
60	61.8248991635858	61.8248991635858	61.8248991635858	119.116	119.116	119.116	1	1	92774.5401981273	97992.6015814568	85340.4194081241	86287.0594672564	73580.1189002542	92630.5105951539	179256.552089198	164205.988973842	158224.210205897	192047.38702855	137441.418509478	159971.874021283
61	62.0392086179079	62.0345261378333	62.042076664292	1303.625	1303.16	1304.14	12	12	708343.381824357	523588.198919677	858904.145177804	673908.102228519	653757.204321636	960431.467098563	948277.320483259	799563.574696568	857206.950166992	921078.481610283	832991.387955756	564081.701549072
62	62.2865014886304	62.2848696604617	62.2881333167991	660.3495	660.175	660.524	2	2	432514.835588702	588096.88035768	394431.931213475	506113.104487123	546837.144717669	332371.715756836	39773.806378856	52859.8081418313	40917.0411981273	27717.2224409106	32120.029687685	43921.0990672105
63	62.3141635454545	62.3079548037237	62.3234764867332	660.534	660.193	660.89	4	4	457358.572600083	590428.154246442	415555.520438443	494200.774859744	542459.685573421	345805.590632136	36742.0225657385	44556.8955795202	14622.5313071002	27961.856560669	39541.5647971336	45985.303384306
64	62.7345191308257	62.7322844026219	62.7393975471603	1303.61	1303.49	1303.98	7	7	274390.989150042	207659.795247396	327094.836894601	251088.895765889	234135.08129255	372670.13709368	365345.546040318	303684.758983291	311466.543923483	364934.5154548	315558.625095496	211617.393704331
65	62.7865861915399	62.7865861915399	62.7865861915399	1304.88	1304.88	1304.88	1	1	149138.154108399	154854.722243304	148734.724319824	163653.752564522	143579.601307407	129488.06961575	126793.171248047	157899.955488839	134047.198176689	139176.340669922	148070.610469564	152117.568445451
66	63.1449786177088	63.1439424729739	63.1460147624438	1303.945	1303.81	1304.08	2	2	169657.631002699	175204.040580623	162126.785115444	175253.222550265	170359.109871303	156680.348010254	153137.330123605	171940.584801025	161053.526423679	179433.921617647	159656.123532285	170581.965855928
67	63.3099637304964	63.3049469614187	63.3104428711266	660.5145	660.175	660.89	6	6	1567480.62300106	1592455.92223047	1614113.05402103	1581423.83188546	1500348.71505301	1414721.91470893	34579.3826731178	68658.6127175149	32673.307180664	55781.8548316023	47565.3469238652	45425.4327439187
68	63.6770551196214	63.6678700580578	63.6831397800494	1304.28	1303.61	1304.88	6	6	212461.921095852	296255.663871256	161237.395602022	224037.176196988	236583.388472493	129482.425926339	142823.89588465	203012.650902236	129154.762589286	130239.564061105	173240.50423645	257592.201223772
69	63.6953953446013	63.6868910847833	63.7038996044192	1303.155	1302.67	1303.64	2	2	207685.483953067	287052.068356286	158140.935822898	217762.339018268	236274.677959847	124875.501450893	145369.320703683	204920.76011942	112174.138033901	143883.507647322	164058.45539523	265484.141459757
70	64.3954921053455	64.3954921053455	64.3954921053455	660.89	660.89	660.89	1	1	331976.717542522	470695.769196316	339714.298605449	360863.03782659	355893.5139599	324464.957854527	36997.1780546874	43493.1184499164	45474.3038409876	31436.2931616211	31861.9308072196	33122.8439882405
71	64.4199269756706	64.4040311383229	64.4207901544229	660.524	660.193	660.563	3	3	331976.717542522	470627.208151715	339714.298605449	360912.15236285	355736.23110022	325251.446974321	36990.963370864	40091.0004267291	42712.8439727137	31429.8568782745	28329.4588111357	33114.5356068474
72	64.4516106233873	64.4424299835781	64.4607912631966	660.34	660.175	660.505	2	2	328968.024633954	470627.208151715	337731.344264352	360912.15236285	355828.076412703	325692.00241394	36990.963370864	40091.0004267291	42712.8439727137	28579.7748349906	28329.8915887267	33114.5356068474
73	64.6461817700753	64.6344524385689	64.6494444128926	1303.81	1302.57	1304.49	3	3	216634.129919782	173984.409289263	200080.298114372	223281.012614882	201223.367607672	176906.234053741	183659.067440113	212533.214137486	185444.253977481	198894.27174735	218247.166835364	203914.509801815
74	64.7765723969695	64.7755372890601	64.7776075048789	1303.43	1303.22	1303.64	2	2	198712.840075539	403387.342739974	202925.864627372	219431.459061065	217079.506361558	226301.448692104	226060.718195731	201752.356724853	192111.083434053	246389.17789479	224823.131820035	280219.348816406
75	64.8000644410746	64.779179822849	64.8032469670591	1303.81	1303.16	1304.14	5	5	201083.581005301	410866.815844048	210825.305669895	219580.919456195	211216.820420783	223367.944842171	226060.718195731	201906.483811733	194106.874045759	246588.791055385	222196.034542968	280219.348816406
76	64.8155097595336	64.8135009210809	64.8175185979862	1304.24	1303.98	1304.5	2	2	201728.042422019	407231.024579038	205657.937417423	214247.969561409	212364.642235071	225077.995575056	215467.871001838	195974.00399414	192682.759066496	248298.555581753	221215.856122473	284319.186091164
77	65.458049524199	65.4564914406528	65.4724917349799	660.5435	660.193	661.083	6	6	1139604.81143533	1935506.6978064	914953.577285849	1265766.09573053	1367499.5797951	707899.741913474	41382.4275208629	85142.8150835966	47828.4719920099	26898.3291222405	38769.5508421743	78904.9292215244
78	65.5244821712881	65.5172003888759	65.525693819022	118.7335	118.499	118.838	4	4	162421.332317649	233660.510033318	123192.354957652	149398.822680147	158225.038291174	139530.540778013	164580.992252856	154266.367392756	161155.555942418	189293.335898624	159951.747071837	193179.0589101
79	65.6031993962976	65.6013228238325	65.6054936708009	1303.625	1303.16	1304.14	12	12	879434.7251928	901818.775156248	819761.010159109	924282.854196991	879466.719703018	754792.675774275	810902.898130302	920678.817328126	749897.470630161	793410.573420411	868976.813278198	856929.830636577
80	66.258815972413	66.2509436934962	66.2777773797583	118.7835	118.307	119.278	6	6	246891.316877714	269420.607070923	208613.486117746	227213.205464355	222751.928270335	223188.129976688	208398.294115493	200251.332687441	202040.38257602	201559.836069379	214134.212641343	185434.794877355
81	66.5246388166466	66.5246388166466	66.5246388166466	119.027	119.027	119.027	1	1	184365.848648825	195579.711094784	134756.896783318	157457.929419462	163630.522100119	163709.723172485	260814.85712747	227472.038477514	243612.862133516	313698.782333338	232174.356480552	206119.965855102
82	66.5377161984237	66.5322175739096	66.5442175372581	660.349	659.982	660.563	6	6	2337036.9532866	2662574.08401691	2312589.94215926	2468184.60116754	2311058.11354562	2002521.5227054	41784.0025955881	55563.1540630888	41055.7582610294	45233.8406108183	69570.8972508474	59018.0374164179
83	66.5478699159647	66.5417841804419	66.5605413032839	118.728	118.193	118.838	5	5	198985.790330019	262475.554404412	134745.714421875	182586.8916821	185171.341905396	178603.659714873	273821.161483123	246695.574905758	253339.767273437	315910.012441909	230716.281439884	292254.273136956
84	66.7966649436872	66.794827348922	66.7988527381281	1303.965	1303.59	1304.49	12	12	875717.839359792	843261.157720946	829055.434096819	914680.179343754	819677.781264297	803913.692592076	846235.996338867	908938.950272042	791546.6125369	837807.989660994	882766.286773682	830146.075955216
85	67.2816501452502	67.2816501452502	67.2816501452502	147.505	147.505	147.505	1	1	34229.0547335316	303277.897121414	40314.3758124497	32294.6906474897	67396.7996655417	19318.1422747988	19171.0099199219	43995.0532458718	28582.0103826976	29817.7040316865	33809.218316532	92467.7153865679
86	67.3903096102756	67.3897771153253	67.3924612465158	660.5435	660.505	661.083	4	4	369508.790864927	711009.085600341	302771.42095712	398823.584444133	452948.733765771	252797.597303911	34711.2899191105	41498.2930568417	50439.980498765	43136.4597965735	43471.4622997186	67706.4715636489
87	67.4306454117162	67.4228995049141	67.4383913185182	660.994	660.193	661.795	2	2	362524.213664809	682327.684600579	330470.4977459	389149.8706984	436598.277229101	259366.5524102	31225.6666821289	48032.9202135945	45139.3703483167	33527.8452634135	27879.2356454361	40590.9660756137
88	67.6143275069629	67.6095730421295	67.6148954182862	1303.81	1303.16	1304.41	12	12	798089.229065707	777231.781250625	754866.553786132	815591.122573385	792272.67025373	712696.84281529	760010.523258231	836088.497644043	697837.030449846	734525.60830706	778380.241700479	746930.686063475
89	68.1129363095665	68.1129363095665	68.1129363095665	660.505	660.505	660.505	1	1	141360.239994959	172541.386780936	132294.694563347	159477.939491226	167211.902988173	129088.460549316	48997.584606431	40439.7804918069	31611.8339175379	42722.900759098	41119.5007226563	55968.2988553538
90	68.4170134833766	68.4160622945513	68.4300491246221	118.599	117.938	119.116	12	12	1848195.1132661	3380198.92297538	1021403.83621569	1634226.9584157	1698609.06997284	1317734.1303715	2137326.88436986	2126881.87401069	2045789.10114567	2406265.9229508	1912025.90811621	2851444.28705064
91	68.6358372396687	68.6352016086412	68.6365855580355	1303.725	1303.16	1304.41	12	12	2734071.66114807	2735235.97902696	2500680.29746892	2785971.27082088	2676862.55033098	2459963.778268	2622271.43392488	2773026.19183323	2345879.82703181	2436704.95966972	2611949.11354375	2510249.27245849
92	68.8589057983971	68.8589057983971	68.8589057983971	660.89	660.89	660.89	1	1	1118241.28726557	2136354.69850646	943144.717504899	1314817.21283979	1883998.48440575	854376.34750028	39353.8115732014	112937.453929499	67320.1318611117	60451.2075256348	84492.4856390696	118132.390145942
93	68.8986202754183	68.8936879863757	68.9035525644609	661.699	661.083	662.315	2	2	1705994.69608467	2642727.8376259	1906949.11770876	1971582.41069359	2509823.49442296	2052116.20823065	1410764.87408069	968742.877815088	1274035.77562178	1383451.97041677	966283.729393959	764361.333030132
94	68.9191093322977	68.9191093322977	68.9191093322977	661.43	661.43	661.43	1	1	1714276.26126504	2642727.8376259	1858501.66687074	2004454.15367466	2458458.26522162	2074544.15494088	1368721.47053593	968742.877815088	1274035.77562178	1410112.90425035	966715.782244717	747413.76733628
95	68.9938450781904	68.9938305191259	68.993889505732	2457.59	2456.34	2458.59	12	12	18553682.4569863	17680265.2930062	25769299.6045221	17699770.9245985	18655345.6798977	41435126.7654123	34632855.4770864	16656880.640127	27813753.3926631	28992984.6217411	18830806.7049698	15553894.810387
96	69.1484013091573	69.1450105494811	69.1517920688336	660.378	660.193	660.563	2	2	1490193.54895815	1595920.89792831	1407076.31504581	1463243.26980391	1473624.48448854	1286769.614317	646059.997735292	518441.58580845	591195.170080255	630116.959167552	577766.141918085	547513.618875518
97	69.9135366803855	69.913154227835	69.9140870353435	1303.81	1303.22	1304.41	12	12	1630236.82705999	1590577.39902344	1528639.56706055	1660763.75753851	1552058.20399972	1530234.70445731	1609149.05807952	1681288.97694587	1430454.32644622	1526245.42419015	1601242.57382938	1472084.91923842
98	70.232399492543	70.2305028138406	70.2332728255412	660.5435	660.193	661.083	6	6	1159711.75606154	1493261.05623803	1121452.65151348	1223839.86234753	1227521.54390887	953532.339373927	30890.4379241388	46002.2702562184	45038.2695515802	44498.8829074276	35042.0531038747	46839.7864183461
99	70.5548832339768	70.5530747149889	70.5676562926822	1303.57	1303.22	1303.64	5	5	963548.508224487	838275.9037606	983266.902902471	917162.337003073	872988.871216864	1109481.26010096	1114437.72753655	998106.321375731	956165.563363968	1061179.39591658	978904.751481794	800715.30216434
100	70.5897947927293	70.5805088644869	70.5957374380097	1303.81	1303.16	1304.14	7	7	954046.638716823	837458.066290495	983381.641646135	916538.059421821	872402.657900178	1109282.01770891	1117222.24587402	1005288.58445638	955976.80131808	1061179.39591658	978694.06442202	800170.285658602
101	71.3188612927215	71.3089089077162	71.3286731711724	661.4195	661.083	661.46	4	4	374871.201041162	999989.415894391	242137.799771707	463767.813763951	653326.756225536	304871.100366989	46522.5059382827	109960.204260484	73472.185121869	72206.4563548475	71513.43266171	117358.804441492
102	71.3442327481638	71.3426277577593	71.3458377385682	660.5415	659.982	661.101	2	2	361839.208610993	999989.415894391	231279.575784345	444256.670349672	653326.756225536	293470.66956444	35041.1212455078	98560.5866034461	63465.4431499301	59318.1006391029	58920.6156708124	110450.890938895
103	71.5129639669213	71.5127794638675	71.5133256032695	172.906	172.715	173.216	3	3	338413.18618227	283735.539331476	404666.956268276	332715.537791082	330834.746432173	328407.192369318	391136.343501554	352876.382848995	414819.650497458	326901.754227961	344169.034392993	270010.705624001
104	71.5119481273036	71.5077286420158	71.5161676125914	118.5965	118.355	118.838	2	2	304828.577582855	441466.650110795	230673.888223223	279796.720763672	268981.94412693	285958.220812317	326500.813414165	307399.729763121	289935.520620649	335706.521449447	296242.895897981	387353.475603333
105	71.8841587308129	71.8840934407732	71.8842026790201	1303.61	1303.22	1304.41	5	5	3170088.25173026	3176165.43704969	2922104.01733311	3186328.48654856	3070763.97921072	2911860.64358608	3109859.46955176	3259772.0690279	2707945.61539648	2844967.30065402	3042105.22624911	2885875.55547444
106	71.9106836100704	71.9076735604561	71.9149533042834	1303.81	1303.16	1303.98	7	7	4235705.60399585	4240841.38221506	3491138.63214472	4283246.71786766	4065556.17009944	3376082.34226423	3659814.53717467	3967569.06379882	3135424.82506445	3347699.78557962	3592232.05648381	4085402.24348344
107	72.0685465651717	72.0685351962517	72.068669409895	1964.02	1960.71	1966.78	9	9	1296538.31461385	1338375.82176966	2062444.72434413	2123663.06224278	1515382.62548698	1656912.96669287	2143114.42125989	1717504.99007161	2589415.57343391	1378869.03652307	1723769.34607497	1999655.57761928
108	72.5351560775405	72.5347348751722	72.5381405271776	661.101	660.505	661.978	7	7	4337721.59418549	9287941.66999636	3468951.13787998	5285872.44132296	6412441.37383144	2622829.07943466	50976.3571089083	130536.653089427	67721.9708614143	48026.8513974826	77114.393632468	180355.180476228
109	73.065205175541	73.0651980229144	73.0652136866085	744.372	743.881	744.997	8	8	12600132.260625	10229451.590299	13665167.4836493	11520828.9530498	11175512.4288904	14446166.9118252	13979331.3630469	12475828.2349594	13296280.2153646	14009889.2414687	12813070.7865747	10606255.9125183
110	73.2546776143144	73.2541537765797	73.2572086961838	1303.965	1303.57	1304.5	12	12	873065.624505509	868387.575750053	824607.779792968	918570.62024833	838949.159750974	805334.524933733	844573.713504186	916188.305940214	783084.649576904	845382.971804549	856770.597869279	819477.715269529
111	73.8053507076974	73.7965661828464	73.8077607487491	660.7265	660.505	661.101	6	6	1225143.13510226	1430488.24439525	1225226.34366134	1261273.72913683	1237425.69877755	1022496.69621124	36614.2786860795	65978.2966883185	38610.668499201	24794.7979669375	31165.8684688684	51290.4137428977
112	74.0604907749503	74.0604793792921	74.0605020308076	173.673	172.906	174.403	10	10	10491620.092191	10419665.4199016	10886439.1475211	10305255.8788694	10305981.4497656	11821864.0339732	12392496.6603446	10972476.6120023	10998613.8086949	12230546.0507435	11163791.052224	10399172.3184603
113	74.6684422805222	74.666948384233	74.6694083492564	1304.06	1303.59	1304.41	6	6	248149.824507872	188915.921095526	316274.622660773	226991.731392021	208364.77094866	339446.075354149	333489.591384995	277992.950324358	296848.797042738	342366.587416993	295733.705967516	200566.8137699
114	75.2047711081878	75.2032795908761	75.216007127635	661.255	659.064	662.365	6	6	522555.231458203	1390212.69128572	364145.472326598	644478.177136767	1063601.41802229	433827.775163344	171476.955957729	200099.878688843	147994.238692842	138152.142957297	156799.470915126	175350.251674107
115	75.2210482885141	75.2166762374243	75.2315320433334	118.599	117.938	119.116	12	12	1359282.18410971	2575970.26557077	727747.621429687	1265449.49309297	1353761.2267581	881024.727550659	1274870.73020899	1328891.13681486	1219236.00970133	1394393.58866715	1205062.13819879	2112374.99664457
116	75.3690162781139	75.3675529657668	75.3704336543545	1303.725	1303.16	1304.15	12	12	1318429.24651967	1294121.39698486	1240252.44238159	1363072.76178349	1292567.38206717	1198556.27368513	1273483.01401883	1380947.23892969	1169358.29812479	1242192.65302525	1302475.38356397	1257539.51818136
117	76.0741851035605	76.0731123508184	76.0752098430101	172.5025	171.949	173.014	12	12	2522656.4800168	3195007.03449198	2339777.07492733	2778382.1408125	2773974.59843858	2160548.61270327	2499557.15680976	2599884.7480625	2443421.16613276	2495890.65018144	2582239.05230295	3155242.20765381
118	76.2813058345774	76.2813058345774	76.2813058345774	661.43	661.43	661.43	1	1	494193.320142773	933617.918489187	314071.901348152	552680.844875118	683357.737606481	297679.552178844	45549.4132281494	64466.6854493623	47230.5636290212	45909.8310390914	38470.499140065	90975.7693346737
119	76.5123898882617	76.5123898882617	76.5123898882617	661.409	661.409	661.409	1	1	2776355.1049105	5615868.92214027	2272982.84477367	3395373.72505142	4199926.85074283	1767036.83533179	77748.6110431985	153840.905597039	68997.4111916361	68670.0776636462	79815.8908293385	167027.349669232
120	76.6266931329021	76.6258949746414	76.6274912911629	1303.88	1303.61	1304.15	2	2	208396.433868336	301994.71746582	146222.302007555	225221.59057847	225480.117044154	117150.794411621	105519.622019187	195683.763421631	141122.261564797	125244.484497501	171161.43228171	267519.150657743
121	76.9318073793247	76.9280227709024	76.9344297396746	1303.53	1302.89	1303.95	8	8	384973.155822482	356464.584256347	317440.327203299	381740.343270995	345322.884687788	311161.668890381	329267.16802531	362329.208242324	299104.867264405	318558.618001846	346049.96383667	373831.09240597
122	76.9340359775852	76.9335258736987	76.9344441281448	661.083	660.524	661.46	5	5	3798254.4921645	5330281.41181652	3552455.37184557	4113484.87690419	4491361.10802235	3046100.58660225	138488.119833733	175387.26370278	132464.850346651	144168.47100064	148487.52472639	202980.781921186
123	77.4084592313449	77.4084592313449	77.4084592313449	1303.61	1303.61	1303.61	1	1	91730.7979902915	213124.474250488	53453.9634024589	101047.45064884	119937.304200009	70140.9415673827	94143.4667565199	34400.1535368078	61355.765004021	73191.8882885046	70484.8802194397	158340.237860898
124	77.4762872375188	77.473232377596	77.4790712277058	118.881	118.499	119.278	8	8	169750.612259096	214997.28721376	124144.267852191	154654.817651367	148546.002623698	148655.271360352	210640.074501758	216552.964133779	202382.89895268	244292.098760324	203848.65550382	226045.094147154
125	77.9319267798492	77.9266818070176	77.9487935870465	661.083	659.982	661.46	5	5	596660.098595451	701407.015535888	662131.735583393	587066.160363218	671828.680163622	634187.769845883	250056.328537705	171123.496702838	222392.78102697	264926.493536421	211111.305277804	179686.187100643
126	77.9572695716922	77.9572695716922	77.9572695716922	661.409	661.409	661.409	1	1	596553.159421717	702727.775054465	643834.631727141	583242.454429273	666383.570308522	619221.742149407	252644.088856122	169903.663955553	228249.816657556	267552.701230039	192865.72260831	175384.7861767
127	77.9990921391351	77.9988675672042	77.9991563648114	2459.045	2457.55	2460.23	12	12	2168907.89247373	2167320.58956614	3339918.15948221	2201576.23727656	2423935.35670587	4636734.33473258	2307754.87030345	1721709.52465779	2820095.47324563	3090662.89507769	2435631.81270811	2518376.50080566
128	78.3417820772344	78.3356550525067	78.3479091019621	119.5185	119.278	119.759	2	2	116004.011151175	234896.295416838	65999.7557426758	97298.5627223529	118972.357823521	73222.3252566407	135782.249902762	130369.463749819	104793.82547712	148828.111307582	118616.369945871	182715.586142913
129	78.3590056757991	78.3554618265566	78.3625495250416	1303.24	1302.89	1303.59	2	2	221870.736930864	207775.205017735	242538.650583067	203655.545236099	216614.631842006	261114.107702637	272524.615831822	265763.391282924	257576.63067041	276562.176086698	246235.894533274	186275.157966739
130	78.6458296582451	78.6347703226332	78.6489863216693	1303.895	1303.04	1304.41	8	8	274847.837532505	233598.668314313	292760.442788818	280674.460337049	264220.450406668	255719.335988361	276008.912970378	294412.635935756	233806.38833295	275666.274859445	284732.771288791	259609.181520089
131	78.6866024809141	78.6803847610986	78.6928202007296	118.6135	118.499	118.728	2	2	153932.845572621	212804.589724839	105654.594694399	131784.702828369	138018.74179362	121058.519062519	161667.719112083	152945.42590696	140219.868937629	163517.333706514	147705.575335627	158170.742941525
132	78.7015236037262	78.7015236037262	78.7015236037262	118.739	118.739	118.739	1	1	142193.245581972	195782.267092862	94207.7639470141	127579.502204733	129829.892773438	118122.001443186	159540.048920755	150256.195510032	140166.630778864	160236.050670388	136744.675521144	160305.899781458
133	78.9350789412681	78.9339357114867	78.9362221710496	1303.625	1303.61	1303.64	2	2	193398.971454659	482083.793829345	101538.727453857	233503.08857701	246503.675255649	91806.5007795061	78925.88111649	146171.261089286	86519.6950493861	72124.3984019642	114613.374840612	330284.393623657
134	78.9871719179957	78.9871719179957	78.9871719179957	661.985	661.985	661.985	1	1	540345.877597915	811280.399886044	470780.087795289	621525.698824477	672421.097452148	423926.860740449	278855.039682469	330908.426402373	269726.017301384	284613.225882059	286038.298374771	291890.537037642
135	79.4019767047391	79.3970331613659	79.4059473863172	661.43	661.409	661.46	3	3	364023.088183444	1011303.41219071	197477.133964089	436137.561600629	649814.5610245	255785.634467995	50632.8446335018	87559.7553877527	44499.582657801	61969.1656472744	45583.1006211369	108857.829394991
136	79.4279621046818	79.4251503802856	79.430773829078	660.5415	659.982	661.101	2	2	351222.799819196	1005252.81847757	203724.949944781	432364.57622147	654391.102496534	319079.441210144	47705.5059838448	97223.5479767371	43200.3111767786	59440.5523093123	50482.3531723494	115491.318314819
137	79.8233421350559	79.8233421350559	79.8233421350559	661.083	661.083	661.083	1	1	224655.946155022	269798.071420689	149172.850721761	232554.751921791	244041.252499756	121477.390755393	34519.5739533907	34374.0081675712	25799.2063361048	39680.3737995187	44038.6075851772	29367.75406767
138	80.1489257800478	80.1464219036022	80.1529748403923	1303.88	1303.57	1304.41	12	12	895148.094177246	1238916.1295973	600390.685045636	985973.236137351	938612.861367185	506870.403703136	587151.288332031	806919.233834403	530377.831603847	540457.288711985	714243.685112	1054882.43833886
139	80.7661830552873	80.7661830552873	80.7661830552873	1303.81	1303.81	1303.81	1	1	177089.734798082	164482.311360833	137375.000411089	180929.875246295	169904.537225197	146307.459761605	142991.603958884	169020.137493025	126975.621084873	131611.049107522	158953.500766459	163825.373010002
140	80.8262528122877	80.8186549922088	80.8271586435054	660.5435	659.982	661.101	6	6	1132639.49421706	1861243.35533789	788189.906591008	1274163.0716328	1523656.48104492	739729.965250632	29812.5110437371	103589.790082419	53920.3979066809	50172.6231340262	52841.7893527685	82582.3412688419
141	81.7734152995951	81.7720512884469	81.7767938259437	1303.95	1303.61	1304.49	7	7	426924.347462192	622392.509357367	288445.483201688	475191.328846821	453881.97669852	261681.609788461	287933.519712201	391977.188246529	265770.562366727	286493.386393695	338291.955634905	509534.517538782
142	81.796812952571	81.7911462425856	81.806873043374	1303.59	1303.06	1304.14	5	5	424540.602435445	613733.137447436	303876.474161784	469820.606158205	453294.857878417	264652.593286133	294555.466094361	391684.568696429	270252.879803942	291106.543333334	337831.261643557	502056.208909695
143	82.0224096144673	82.0223258288372	82.0225222030341	2451.255	2449.81	2453.38	8	8	7412413.79765022	6779476.41809867	7158663.08540086	5493342.73891938	6966755.38862316	8202996.93603745	8021383.35791589	8470083.33393344	8006053.67254217	9038223.99993703	8694998.61501859	6645796.63126368
144	82.3615517844207	82.3536923837617	82.3665142770699	660.7265	660.193	661.43	4	4	587533.68598217	730299.934497593	614466.103679789	632346.968344628	692654.711418715	508231.26644723	26330.8390072093	32139.9475172478	15584.9720223461	21758.6093457535	19621.0900431698	14014.360347886
145	82.3887953995978	82.388320909292	82.3892698899036	661.246	661.083	661.409	2	2	587409.768285839	730299.934497593	614842.286330655	629162.95052101	695556.832636545	509553.864229614	26330.8390072093	32139.9475172478	15584.9720223461	21759.7103080833	16686.511599713	14014.360347886
146	82.6402172786593	82.6354178848676	82.6417352920714	1303.81	1303.49	1304.15	12	12	860117.248873743	799374.76596137	832108.461684605	857538.254517303	818970.607792966	836649.948603167	880113.66886091	894238.977874756	784480.326871372	864397.106907088	846473.426576449	771754.934501533
147	83.3658881494837	83.3557902137496	83.3690740165948	660.9955	660.524	661.46	4	4	344419.637506054	802697.61859314	274365.128823795	424370.545039687	541361.735721205	220564.691508502	30172.0576345287	57482.7276387582	30348.7831530331	26867.8129127126	44073.0262077207	69807.5834122242
148	83.4227705492635	83.4103957873903	83.4351453111368	661.246	661.083	661.409	2	2	657330.545157255	1060394.74646181	591650.710754823	751568.553330882	819476.583362011	570666.108757102	418469.75624045	397756.656272635	411341.481656945	438412.05813988	393776.519653809	370619.034384421
149	83.7494494750625	83.7416779275109	83.7538594064549	119.116	118.739	119.759	5	5	107650.464977694	133255.179468757	117594.71469537	87298.9058279474	101300.753940717	111708.430460116	160774.248733782	154808.718863414	150800.283596622	157145.720516968	157965.245980842	162592.666370815
150	84.1702906091066	84.1702906091066	84.1702906091066	118.728	118.728	118.728	1	1	99669.4680352747	97211.275776456	81023.6658966804	78871.6584956916	86853.950546875	95048.0667231704	200340.820431485	180915.594359982	195040.131197103	229569.536074894	173927.816701653	158385.453424288
151	84.2700157390001	84.2693457571473	84.2714055186682	1303.88	1303.57	1304.41	12	12	1479486.85609989	2113727.54954427	1061695.95385212	1667791.33107255	1626492.62716448	900855.86374163	1043511.04515737	1393740.2022606	936540.407315708	951817.542832033	1199025.53769417	1729371.12008649
152	84.3380132326997	84.3380132326997	84.3380132326997	659.982	659.982	659.982	1	1	252675.240762918	343453.491958977	234345.533042754	277741.082749245	287540.572467816	230711.259462003	28166.5855409869	42748.8891031605	43220.1897355439	19533.6024878218	15198.8624225779	25836.9904735754
153	84.4240908591584	84.4201745370216	84.4286719997289	661.083	660.505	661.46	5	5	257459.575168247	349377.97903104	195905.727269768	290433.107071059	297430.54600411	182408.158747115	27397.7930070585	41036.9327043457	39880.3782713982	19306.6047880932	30698.9793216625	27897.6189941406
154	84.6295299737563	84.6295299737563	84.6295299737563	146.563	146.563	146.563	1	1	33419.7560756836	211806.961430476	18613.4734768497	15307.6647253992	39413.893934994	20584.5409628315	15736.6190235263	22746.1507236698	19034.4487830882	23020.0251242158	25635.4383994511	73929.4383226103
155	84.960094221183	84.9600865205127	84.9601074729328	2683.37	2682.04	2684.03	4	4	4121969.08177543	2995377.11745399	0	0	5018032.7758874	4196228.15522563	0	3013850.86200577	3787313.0089837	4002038.59120957	0	3465089.85132384
156	85.0764158431993	85.0764158431993	85.0764158431993	1964.44	1964.44	1964.44	1	1	37532385.5986214	33341960.8032353	46627111.4264784	34829536.2936029	33192881.9978063	42502164.3718567	44591354.1006862	38405817.8287592	42835455.5396936	42494641.675478	39758725.38837	34529591.3905883
157	85.1662598200898	85.1615914175814	85.1779771290425	118.6135	117.811	119.116	6	6	171741.391717803	236131.866292222	118388.351589758	157941.389232939	161512.526497516	140695.289666304	196618.476279907	192669.084076667	196801.873039192	214198.647230297	179474.762685317	227443.659648354
158	85.2411733905362	85.2372220548536	85.2427110884866	660.89	660.505	661.101	5	5	347659.386134975	509780.258683503	286054.33745037	389524.777778478	414321.309291818	221281.782058845	13008.4317573529	28863.435662971	20380.7950052275	21521.6142028809	23262.8685213839	27612.6312337001
159	85.3901613658858	85.3901613658858	85.3901613658858	660.524	660.524	660.524	1	1	515108.648967257	493254.038029081	607490.956736107	506454.740238511	494075.840237837	599619.168180419	10414.8524509499	21775.9999346591	22297.7242199041	27788.1651049583	19428.4788525391	28030.0794280451
160	85.4969422455951	85.4941899959092	85.4975977363689	1303.625	1303.16	1304.41	12	12	800898.640365601	599677.081609374	901371.986193777	751586.266325059	708472.989237931	997423.120950753	977370.750884766	871978.337213134	886764.090767299	949955.16560826	881846.705445666	632959.065757253
161	86.0215982201503	86.0197191225584	86.022106760069	660.5435	660.193	661.083	6	6	1293929.35516432	1330762.9685385	1269111.61554167	1285445.60697218	1316034.99764881	1155027.76437544	329279.632084516	405245.906885311	365601.526364524	338808.35770104	299184.108686894	368788.200844283
162	86.2732066562024	86.2732066562024	86.2732066562024	1304.41	1304.41	1304.41	1	1	471768.936645367	469489.297790456	516237.419546944	512691.777605387	466069.763465505	589987.497152762	554531.034128906	519685.059113421	526021.986467633	608235.798689315	510128.124819474	463759.372989675
163	86.3139657638861	86.3139657638861	86.3139657638861	1303.81	1303.81	1303.81	1	1	473785.64372013	474770.401426787	512780.74940207	502897.606938622	457471.295605467	587379.632784499	556361.552358685	516541.145009068	523323.120284598	599734.752397532	509899.868840765	468057.772639876
164	86.6059975775358	86.6054355380439	86.6087329824173	1303.7	1303.16	1304.14	8	8	764805.876159668	565161.731572479	902193.840924176	724713.4407712	690929.227447682	966371.64569615	971902.62438072	871009.433948569	865119.827784924	962169.171937083	875712.120272884	618766.425754823
165	86.7396868047351	86.7396868047351	86.7396868047351	661.101	661.101	661.101	1	1	263446.636078139	494365.66629014	252526.988718765	287384.018919563	369485.426378173	214279.946582642	31853.9529549273	24411.1761163977	30509.9440663056	30733.3479220402	22477.5086757813	34907.6117958122
166	86.8393980848535	86.825524219642	86.840687002201	118.599	117.938	119.116	12	12	1143148.08992031	1775325.66299142	703251.622199922	1023425.01578584	1056328.97192033	880902.581895832	1820133.35232566	1809575.22491987	1733247.03977769	2106608.32348077	1610167.9671767	2316038.55008818
167	86.926522488002	86.9259559522804	86.9270890237237	1303.625	1303.61	1303.64	2	2	715438.142990791	699108.968265787	670906.759199707	727396.204810271	676578.221225933	658118.772257012	699872.806529158	741329.281762694	635523.014667967	668228.813544225	709682.535660475	654218.714608257
168	87.0920350361952	87.0920190887018	87.0920574670641	2547.56	2545.6	2549.74	5	5	2419451.93844309	2017136.51659702	2455290.04332275	2411614.68350013	2489975.29939376	2292157.22035784	2580121.42558594	2626198.73177146	2443753.10628373	2583749.25799617	2521818.87660487	2135265.25691266
169	87.2769484121714	87.2747367953265	87.2778150217197	1303.7	1303.16	1304.15	8	8	753386.228256546	556109.46572129	937084.764652901	754332.039662392	678851.87785871	1040483.27510114	1011131.76683133	864153.481774901	935991.134478515	1031644.32481306	898851.968607636	596141.339650159
170	87.2653232140789	87.2627813746475	87.2700130865173	660.5145	660.175	660.89	4	4	398236.954845563	544536.362040945	365635.24374414	457469.540166169	484337.259174317	320317.990265539	29438.4448264447	50040.4474410472	19014.4049532112	36173.4301718895	32325.6742029384	19933.5068303079
171	87.5087091149607	87.5075139950339	87.5099042348874	118.7885	118.739	118.838	2	2	145319.726048799	265415.346691197	95147.5632599062	135747.345185087	166635.926726182	104175.557018433	169628.463959033	193224.555608384	152289.131781322	171910.4767663	176289.771709501	321877.762729687
172	87.5728794615416	87.5728794615416	87.5728794615416	1303.81	1303.81	1303.81	1	1	244210.114204964	237837.230181526	312816.232729851	248150.552396169	218077.514872615	331717.156518126	339753.65361565	278406.882134138	305319.472076972	348103.584308651	291204.079374283	220977.616123333
173	87.6922162700344	87.6855797049422	87.6947214226477	118.355	118.102	119.116	3	3	139609.22609757	257618.062476458	89009.6610517219	134730.441888729	140074.133942376	76399.8527646485	144496.192897303	179592.953756727	139139.195281681	153475.466907902	161178.61282026	296589.730296559
174	87.8641318713874	87.8627293790338	87.864333196794	1303.64	1303.61	1304.49	3	3	668739.121529714	435690.897698659	800916.518411648	616784.101956717	565601.859943486	901179.391115584	893103.103405976	748002.857958984	810237.510099952	897515.445196709	774910.461883476	506407.946350445
175	87.946953650835	87.9404444562884	87.9479151531254	660.563	660.193	660.89	3	3	482877.782147405	323146.936406035	546897.712290131	420756.455117647	400716.395513378	521392.305861077	8649.3837797991	11995.7923208496	17252.894619015	9179.02704737767	14116.9267550552	12189.5106612723
176	88.0761688294641	88.0761405837007	88.0761828289586	172.441	171.949	173.014	12	12	14148517.0359447	14646824.4018737	15143127.5998589	13778544.3401375	14014181.3808938	14593503.5898759	15662795.9530339	14643789.5091649	15704984.6864071	15295016.6717679	15297118.6429445	14558597.7055393
177	88.2737851095942	88.2737851095942	88.2737851095942	661.43	661.43	661.43	1	1	224650.535809053	473530.233093729	188772.39916864	265408.971175221	326402.852576172	170661.797679451	13328.3106501243	36372.2516882694	19413.9714785008	22281.0996537643	23064.3340065031	50147.4218695845
178	88.4238737880773	88.4228835184843	88.4245243984052	1303.95	1303.59	1304.14	7	7	772643.316005857	958992.859033056	922878.663805663	797606.093593753	734284.855861172	1042134.71601039	1011016.7095738	851360.122887278	909633.672359165	1036482.28251395	877847.04478544	806790.875678277
179	88.5094490675339	88.5094398016667	88.5094656479192	2457.885	2457.49	2458.62	12	12	8752525.05287109	8118936.83523934	6823072.07727117	7884115.88106071	8181782.94241905	16572479.1228963	10345277.7198189	7158920.82111213	8235740.96003397	12723849.4169647	10003032.9240281	8904115.86788571
180	88.7053719258388	88.703999253492	88.7069347582943	1303.61	1303.49	1304.15	5	5	792198.51616448	1189805.36786295	542390.025448715	920683.420453408	908003.698132322	455939.120259222	523352.978059404	728557.799465331	487235.170294116	499484.733065709	643298.841176042	994041.234692241
181	88.7164842150096	88.7164842150096	88.7164842150096	118.728	118.728	118.728	1	1	144830.948612893	191548.042922773	95590.8240703987	133849.430241504	132030.873968649	109027.259886841	156445.662483664	150305.426664077	154936.996590648	179781.977057087	149689.49617097	183283.870848549
182	88.9690552261896	88.9690552261896	88.9690552261896	660.505	660.505	660.505	1	1	503283.738352093	589456.010562298	557969.094485493	548284.756550203	501936.177233686	567073.33425522	125289.920485294	93748.1388675465	118364.471949506	120714.043182122	140346.177908321	486451.88905173
183	89.0019585454382	88.9947317194711	89.0096655764232	660.193	659.982	660.563	5	5	508259.834622448	584381.212894517	557034.26134899	562306.363806139	505568.879075949	569285.972556488	125289.920485294	93748.1388675465	118364.471949506	120714.043182122	143900.031607006	486451.88905173
184	89.5071417573007	89.5071226470688	89.5071596543993	2457.59	2456.34	2458.59	12	12	164779432.033949	170542612.536575	189236578.158498	162206492.830231	163601563.083983	345264514.535255	190746430.185267	156335071.097707	186730376.343807	236607086.914453	173254803.643675	171797977.916008
185	89.9007153543495	89.8917682861442	89.9073708473305	660.5435	660.193	661.083	6	6	292895.350811258	254388.138923165	313336.320129095	306023.669436725	280034.001719647	275860.067764746	22466.9294886331	29963.2139931928	19413.507260139	15939.4915013285	12978.3542644187	18689.7035113741
186	90.0298271786088	90.0295633574511	90.0300073364653	1303.58	1302.89	1303.98	12	12	2442247.76629917	2057638.09741346	2712408.33393401	2372637.83488785	2292935.76983119	2910322.81680385	2999481.23315479	2670062.28118973	2633097.98722433	2791843.40398787	2677903.63911225	1993736.63215291
187	90.7081772003747	90.7081772003747	90.7081772003747	660.175	660.175	660.175	1	1	741248.817005386	458366.936876852	1009061.42144604	654355.933289471	527470.872828369	1055980.61940295	6970.09646351206	20857.7326928854	37958.9990828355	19691.5444949879	25184.3151731245	39337.6227675559
188	90.7269298065042	90.7185982178771	90.7375096997173	660.5435	660.193	660.89	4	4	744532.115311969	458408.530595319	1006710.54721928	654355.933289471	527334.723574412	1052002.21261286	6970.39588343003	23983.0221327916	37958.9990828355	19689.0632797421	25183.9524272113	39334.6865341222
189	90.8854782565991	90.8854782565991	90.8854782565991	660.505	660.505	660.505	1	1	263699.927190695	481726.038353969	300651.281476577	307929.434640151	352113.700069034	244283.197665527	28123.8443122415	43334.8008893037	16017.429676844	33194.3072142263	20868.5499296062	47851.4308100873
190	90.9107995816875	90.9107995816875	90.9107995816875	1303.98	1303.98	1303.98	1	1	326857.241465994	182365.694736831	419748.338801771	292818.687510054	258827.69238773	498866.557168526	472808.410331815	369825.623274215	424710.906356562	488597.793831428	389189.57932018	224536.176182142
191	90.9771111668432	90.9770564473631	90.9772242660222	2439.045	2438.49	2440.05	12	12	34712328.2459037	32586927.0267925	34520418.5562687	34920355.0758451	33884361.5618746	33573682.9700705	34480441.3678851	35080763.0064975	36699865.3845834	32654285.5863195	35600497.8560223	34725153.3428793
192	91.2326378245159	91.2303644291739	91.2356885765308	1303.59	1303.16	1303.95	11	11	903173.487510601	673662.06053738	1072891.64445543	833903.433424111	799351.138231722	1184095.9217561	1162232.53718192	997750.215181362	1040839.89286258	1180305.59422642	1040298.25953893	714825.940241628
193	91.2764727588889	91.27605918859	91.2783425923305	118.6135	118.102	118.838	6	6	120408.237668299	157165.755272116	92432.6706815078	108996.573997137	110650.799232422	109524.459791963	197414.015896865	192844.544353013	193026.406039579	209944.999175286	163124.095552217	208258.102431066
194	91.4594124232206	91.4505851082942	91.4733912839594	660.193	659.982	660.563	5	5	311599.364902308	328639.340647662	347796.505446241	303613.726298038	345751.303871024	304496.51375752	66607.3477796519	76106.4054509851	58774.4846926413	62977.3316077737	76884.4869597959	67176.7794716575
195	91.9555371487025	91.9542913191217	91.9563154044085	1303.81	1303.22	1304.41	12	12	1472088.33023071	1159075.7534356	1678255.13442704	1397311.33574164	1289777.24385288	1901692.88732038	1901113.73666602	1610441.06842739	1663631.97795487	1798308.85805316	1640424.02316065	1153727.34530915
196	92.5281361943021	92.527232190567	92.5320411395072	660.524	660.193	661.083	5	5	346351.962311746	401413.732630894	297986.816646918	359479.113886812	354605.833878173	224949.524627797	62914.7976231833	83816.7480265826	62263.8754123105	79124.8194530463	37336.7808788058	60728.9397836627
197	92.5905220593615	92.5905220593615	92.5905220593615	1303.57	1303.57	1303.57	1	1	1253293.13264816	919977.163859034	1470223.37281225	1201360.24581586	1103960.83463809	1675664.89569121	1676937.92510677	1433579.23016601	1432873.64531824	1607067.72363909	1463576.04995362	971023.862182901
198	92.9177506621804	92.9153402342841	92.9183383096371	1304.08	1303.81	1304.5	9	9	763208.335403404	561383.79290362	939805.864668387	743425.92124805	668841.984586354	1037700.65910645	1012891.76084403	871923.413604911	926703.032526646	1031381.98019008	909118.398213245	611894.750632466
199	93.2754004553306	93.2746669079869	93.2761340026743	1303.625	1303.61	1303.64	2	2	550948.867823311	810974.295328775	603366.334482352	626090.50920257	596540.554817242	719948.765047539	678670.042248745	570926.142160644	595910.438876377	709636.286375559	597342.054009222	666831.528005858
200	93.5664285109207	93.5592969317428	93.5735600900987	661.2565	661.083	661.43	2	2	169393.403492862	270276.5685707	164781.864163147	200553.810474954	235086.320759033	165065.983842461	50321.5585179333	74932.2375457263	42007.4446358236	46310.8490967686	46996.7308313655	54553.1671918501
201	93.6129349237379	93.6129349237379	93.6129349237379	660.505	660.505	660.505	1	1	129667.688300774	281387.854111921	123620.705442464	171050.43	207273.235215626	107132.11691394	25845.8369350299	15463.8469365665	24493.6016665326	30377.8090184399	26206.7659918398	35179.6127848116
202	93.8440469094556	93.8382431579741	93.848677806848	1303.965	1303.49	1304.5	10	10	406883.202103375	250079.153085938	505640.320866734	370013.336113841	335875.402575369	591657.115209961	585338.699071429	478929.315445382	519187.596148896	609416.785101145	485946.70755929	299718.719477969
203	94.045244100134	94.044957582484	94.0453574708289	2448.825	2446.58	2449.97	12	12	2046270.46687442	1900716.00828902	2179809.53329102	2102969.46105926	1850924.5424232	2292745.35169731	2317223.64455941	1276454.49976544	2265455.3738231	2300258.53500158	2400463.62006591	1226418.43689589
204	94.2721279752837	94.2693507795055	94.2749051710618	1304.09	1303.64	1304.54	2	2	339604.63930377	194792.844541015	426977.838631304	314061.66427002	257346.619309655	496980.847077352	495560.536586985	386593.697845459	441567.924392232	511567.526766881	405350.731841827	232834.266791294
205	94.4480935026176	94.4459827115249	94.4492264463015	660.5145	660.175	660.89	6	6	1648640.75553477	1669705.06878309	1625478.55858891	1626180.82897039	1668442.84888393	1463474.96210321	50402.5295889559	44519.3814150103	54517.3983202237	49733.8515181775	77409.2066751378	77754.9554849521
206	94.9354324492945	94.9345928541981	94.9358321785086	1303.625	1302.89	1304.41	12	12	2885824.41567208	2404281.46763574	3144433.36618289	2713127.24108511	2661153.94132533	3482900.50001918	3586230.42160045	3138769.73559208	3041123.92231682	3251239.51685408	3137583.64412467	2311572.12794363
207	95.3631752845171	95.3631752845171	95.3631752845171	660.89	660.89	660.89	1	1	438294.206870964	526417.575022099	449672.260873019	471033.485882381	471009.653026269	457593.188930765	33267.7591297433	51657.8012624442	20381.4265677274	12381.4774650461	29218.3374911392	34824.8244754463
208	95.3901814618626	95.3689658152166	95.3930146324809	661.255	661.083	661.43	4	4	451989.792019586	532692.708805036	449416.55819908	471043.675622754	478303.291293248	462118.026024281	42635.157080509	72873.0683755457	28591.2010026425	22331.6211875503	35458.3035008761	38219.2642465533
209	95.3948564728154	95.3948564728154	95.3948564728154	661.46	661.46	661.46	1	1	444682.969029575	529090.882766149	436715.802468809	465098.926861979	478179.833033031	408523.527157094	39715.7807568718	60895.1535382151	19401.5581261489	15717.9463230196	22648.9611968779	30424.1026140855
210	96.2049681844221	96.2034660405808	96.210308558381	1303.81	1303.16	1303.98	7	7	690749.349294001	583905.57666676	807301.591171017	675059.017397751	653086.27262	867769.199959219	857246.221628561	759131.804442993	776745.799050641	862418.154274555	772557.621493448	607768.753329501
211	96.2385301209187	96.2357716444776	96.2440647355257	1303.57	1303.22	1303.64	5	5	534902.896132533	397485.748821343	650294.846300622	511443.0493245	482828.598821148	733431.003283264	728882.830505908	615897.310823974	640616.397948068	727108.310141171	636519.883117678	430354.737782914
212	96.3323682854909	96.3312078438447	96.3325570674045	660.349	659.982	660.563	6	6	1597808.70599033	1160917.29186945	2138380.30670771	1553169.36586735	1326018.83415789	2067922.36891155	13338.0855971752	30299.3134615981	16739.320541705	18423.3377621553	22232.1837302468	22087.0621788833
213	96.8462951604815	96.8462951604815	96.8462951604815	118.355	118.355	118.355	1	1	554096.657710952	756934.233369664	371814.951052135	521330.47233025	534769.564921875	395990.138893128	670218.427129409	716207.93287039	659224.434254628	716605.979438893	683028.345686897	1002102.4529103
214	96.8519620982266	96.8492743022135	96.867545402881	118.699	117.938	119.116	11	11	556501.449607478	756738.145176643	371953.148930226	521472.665119629	534925.58421144	395990.138893127	670390.739505127	716415.435853299	659474.821204059	716767.493702365	683234.771602156	1002385.33229548
215	97.0187347988551	97.0175421155485	97.0193014060567	1303.95	1303.59	1304.14	7	7	763788.242812498	564514.403775489	932472.176854352	757708.096411423	674457.144352584	1063148.86133684	1021866.34705748	874489.996713866	922458.744005929	1008761.97176828	899954.831758927	599397.794066232
216	97.2423516788179	97.2423516788179	97.2423516788179	659.982	659.982	659.982	1	1	143176.780995599	87501.4500579426	165993.852928487	132616.531306069	110655.546757202	179225.815942578	16648.0453179932	19819.7727522321	18513.5593694197	5887.58038419597	3092.64263761161	16239.5290538127
217	97.5147985800331	97.5147572288458	97.5151479623547	2457.69	2455.88	2459.89	7	7	746571.803429855	850596.129207709	1044687.37170719	871123.791042205	778991.02794802	871741.095261475	755078.433987158	1029258.80188518	750504.628126495	875854.21438457	747331.214009984	1243544.46404586
218	97.7095378489048	97.7084797084256	97.7111954970391	1303.95	1303.57	1304.54	9	9	657413.846108955	456219.18768429	805718.565700055	630900.606635047	560619.080733815	897375.053798976	886800.656475182	762213.738964844	797709.294711356	919591.504651927	781982.497220841	510247.263969865
219	98.0634096090592	98.0631311074156	98.0647898546253	1303.59	1303.16	1303.98	3	3	824392.56359641	640380.658698209	997629.392419295	805533.656823302	749792.18516688	1065625.88003627	1053851.20471996	887415.825775921	956420.66338778	1061889.02533577	937060.128409833	686905.938690224
220	98.353464956661	98.3456469453317	98.3612829679903	661.2565	661.083	661.43	2	2	164112.950673684	241334.450309197	152933.393967122	182832.850728202	178996.83657666	139301.989358909	11861.6583896772	21026.6593421703	28921.6905665468	10986.9102047479	30127.5626849725	35859.7544316406
221	98.3864790962541	98.3864790962541	98.3864790962541	661.409	661.409	661.409	1	1	164107.750314008	241364.015545061	152933.393967122	179672.70311627	175899.539352668	139490.674911987	11861.6583896772	21029.9715660041	31733.9509695255	10986.9102047479	26975.9176242158	35859.7544316406
222	98.5124201949945	98.5124084097242	98.5124342435286	2457.755	2457.43	2458.59	12	12	39800787.1381134	46772225.6283859	43850778.2575346	40388654.0462701	40980185.4296973	71966303.5880249	42298884.4090547	36336259.1230812	40397621.3801455	47239614.9464861	43730303.5343958	46595198.1851464
223	98.6605178963166	98.6512747871236	98.6692547542797	660.563	660.193	660.89	3	3	191604.899416135	150886.064332649	195670.601533534	171830.427548024	157221.350698242	199664.610326988	11116.8452992676	16454.524150764	25922.4812485064	21989.1007233025	26192.6915344095	30825.5746062989
224	99.1882153251842	99.1882153251842	99.1882153251842	1304.73	1304.73	1304.73	1	1	138932.668695428	143396.237831457	129984.693759478	147996.548110065	144025.989845042	115433.899351879	127578.31199506	155441.535627093	134639.066834606	132926.942117453	133409.871821002	142485.085631534
225	99.5124314768151	99.5118829969813	99.5132592479093	2449.31	2448.18	2450.25	12	12	970554.48433566	1336347.21039552	763878.289639108	930779.680157311	1071320.34934186	670264.656172576	802320.258995855	964288.894283296	810915.304798327	784597.430016404	764533.627636061	1132584.16664737
226	99.5411635594734	99.5411635594734	99.5411635594734	147.505	147.505	147.505	1	1	34562.0480864702	305521.184025237	27147.8500550752	27759.3032325942	71848.9935986184	25172.4377238992	23736.4177017933	33432.4212495265	26237.2416834789	23475.3508937692	19720.5409283114	106717.705672105
227	99.6027486805289	99.6012878683632	99.6042094926946	661.246	661.083	661.409	2	2	223208.666914307	696106.647642635	180568.887681286	286775.3096141	401232.94453916	216528.589309708	101651.396022619	132005.459013952	98755.8100975411	95334.7890714669	92932.9279145287	130383.324328986
228	99.6460870502032	99.6460870502032	99.6460870502032	661.43	661.43	661.43	1	1	260828.150774759	623221.778350148	263566.485261475	317852.445660644	387240.974771337	225375.461545609	28113.5460038471	46236.5644841974	33055.6925727243	33207.7628200463	46684.9481828392	73179.6635077237
229	99.7417701150082	99.7417701150082	99.7417701150082	661.101	661.101	661.101	1	1	340123.473105239	641844.570977568	306091.829463559	385030.882391644	449077.888968456	229751.835935135	18338.1169441277	13418.048036097	9171.35411188819	20310.749638715	18897.0192874684	24971.8045380571
230	100.039691053528	100.03966071265	100.039696662941	1964.89	1963.64	1965.8	5	5	6847656.56779158	7174605.01522779	6501353.64448879	6652202.42386829	5794288.86214052	6234952.0686931	6171735.34237983	6458059.03331521	6366072.23908769	6261775.82508503	6185742.36270549	8336961.16097293
231	100.063482870134	100.063467882895	100.063494389864	1963.6	1962.31	1965.87	7	7	10360755.9643269	8200023.19318628	10106974.2925456	8654344.55109735	8442589.85684854	10330686.0821143	8631953.48292666	9040069.30322833	9960577.70413012	7624925.78734915	7931998.82080482	8801371.68152525
232	100.251962418238	100.250932395059	100.253254815794	1303.625	1303.16	1304.14	12	12	1169719.57099915	900135.41785421	1379805.81083768	1142972.95291769	1070488.08922851	1516207.77277309	1536721.47615402	1326036.15494507	1318187.22159556	1475842.01690081	1345153.34667126	942789.784391275
233	100.390457221257	100.389595580639	100.391508734741	661.4195	661.083	661.795	6	6	2050088.69073442	2409006.6035759	2225994.04375697	2244569.40987335	2446899.86804131	1889018.07791504	35127.2260693	95880.1009676445	67585.6756455076	36463.0524571201	68195.7433073953	97178.967217572
234	100.510503888799	100.509683429434	100.511759222253	2450.75	2448.87	2452.1	6	6	234495.935786134	360605.356137434	263708.050510863	289493.931969061	268990.568807179	213117.467667846	207552.821794366	291555.832218465	192111.283783785	204690.417507325	213110.303640613	326792.254981933
235	101.034879430818	101.034853810335	101.034903349264	1963.08	1962.04	1964.88	7	7	2500836.81859375	2201050.7805222	5095342.82379883	2455472.00908761	2452926.66054173	2068693.34812373	2645420.48475586	2757719.66912501	3708058.43245943	2555513.25964356	3650200.07401688	2455887.77852933
236	101.407058579135	101.39893302248	101.408683757161	660.9865	660.505	661.46	4	4	597349.672395005	857132.793660853	568503.103009824	679154.496193625	729225.261270694	572963.576230986	43323.6700781968	30312.5345246804	24534.8850132698	22527.0912200569	30439.0160523941	30348.0698160616
237	101.74588119129	101.743555395491	101.747574960574	1303.81	1303.49	1304.15	12	12	552297.858993163	544039.684476725	518351.111367327	589263.528410717	542720.40764439	476822.420404925	514362.637600865	578192.044511719	504903.635105747	516556.664715403	539760.554757048	539537.933904575
238	101.812968379843	101.812316142534	101.813620617153	660.3585	660.193	660.524	2	2	908790.589753698	1094422.90812916	900282.219538584	961992.274336253	936683.818684656	807066.923443114	16672.1544619931	29210.5321624253	19609.8581559341	28857.5472206601	35630.4625060605	33994.5635294118
239	102.013420825966	102.013408875319	102.013430478737	2504.485	2502.47	2505.25	12	12	12234675.7952653	10512888.4802084	12474979.1480092	11276548.8506063	11205174.5469485	13069407.6079166	13388315.3010186	12544065.817433	12605247.9511792	13801481.1045001	12356325.0202073	11772287.1626164
240	102.034903889668	102.034683519799	102.035200198446	2448.795	2448.23	2449.36	8	8	4205450.89598217	4627481.84338536	5397512.14681547	5044177.01316798	4797464.31505594	4757353.72973361	5035452.02450023	5173930.99844597	4634966.69622592	4519235.75338413	5022402.72940635	4570245.47297785
241	102.091667011223	102.0916372281	102.091711789454	723.911	722.81	724.965	11	11	1779095.98835414	1387648.66315083	2034621.76895138	1706160.88699833	1551619.77440091	2422586.1025033	2413839.14816074	1844841.9767306	2176184.54830168	2298429.08602006	2125925.7104374	1608827.97387981
242	102.45950189636	102.456762246236	102.460462377041	660.349	659.982	660.563	6	6	2014841.45682366	1804112.2899243	2480233.71562767	2019625.78740804	1765846.89630874	2439159.8081783	117447.381154411	102387.040228901	116646.903854004	148587.9113478	111738.942216136	90740.9222503305
243	102.97064965238	102.970639188542	102.970677885664	2684.935	2682.58	2685.42	8	8	3388354.92162485	1724810.85325549	2494213.00222582	3164461.6306563	2544044.39237608	3415802.203618	2907574.8115492	2402473.44393183	3622184.00859375	3744769.63930438	2055701.06493751	1572963.615968
244	103.174260213615	103.172170994194	103.191308224206	660.9865	660.563	661.101	4	4	335802.249367886	300022.429271903	403733.290220425	332599.993987583	313272.821199312	421196.621667352	27557.0457075052	42371.3427060834	28255.6223621036	19459.6450734936	31788.8374554659	45288.2906715303
245	103.201246673979	103.201246673979	103.201246673979	660.505	660.505	660.505	1	1	332594.63395739	300022.429271903	400964.05134443	329193.789489302	313272.821199312	422292.724474365	27557.0457075052	42371.3427060834	28255.6223621036	19459.6450734936	28621.8407983029	45288.2906715303
246	103.268076937532	103.263467241016	103.281542577581	1303.98	1302.89	1304.73	7	7	165603.432276252	105473.121882396	189213.625846521	139087.898674945	126439.729971052	228971.091360811	209118.530072124	173020.092692452	190503.117192173	222716.146148275	204702.198309733	111451.926934742
247	103.413489076864	103.413489076864	103.413489076864	117.811	117.811	117.811	1	1	143890.484315487	126106.594929573	119850.02138311	119994.314928223	113150.744816593	134045.194479553	173715.446280406	173015.840537691	167400.536168744	190750.647854665	154547.15453148	133525.464050809
248	103.445840067606	103.444957303767	103.446722831446	118.6135	118.499	118.728	2	2	158082.305010062	176506.642900965	100672.622697162	141161.754188676	121359.326985677	139127.913844124	169058.256119004	179526.467232496	171403.132863482	210066.227903349	167932.15114897	185695.229310606
249	103.466196129235	103.456962543336	103.467724683186	118.9325	118.355	119.116	4	4	148538.605435978	176552.379816546	99635.0195561236	140889.32566165	132900.239385163	128346.846196594	157709.747312478	183267.915216469	166624.552696318	204237.357346737	172490.103584096	197007.552604268
250	103.478960430855	103.478960430855	103.478960430855	660.524	660.524	660.524	1	1	189004.309831201	184702.045320919	204853.099088949	194434.731908301	206046.012260398	169997.447233724	20994.2847720588	19624.3486633301	20437.1727751896	21216.6961197079	25850.0488029211	19973.1397283577
251	103.955942817456	103.955925551545	103.955983284266	2003.905	2002.77	2005.49	12	12	2937516.86536697	1972780.8592924	3495234.59488248	2804221.08930839	2548005.12175781	3536604.01866547	3199434.10795898	3010604.58121758	3416956.73434637	3266538.26799617	3251960.26232954	2327972.90469782
252	103.958395744475	103.955654096211	103.964296285024	2446.45	2445.38	2446.86	12	12	835230.385112915	837421.600286865	1138497.80632609	825898.18085551	906319.714714553	1275660.16892295	1179556.14852566	1003866.34066723	939836.125724763	1157321.88403971	1102779.05073846	872996.953030536
253	104.070669195887	104.069959589038	104.071364962676	173.22	172.279	174.895	12	12	862083.342056532	647813.869310303	1111653.36404457	847748.484322917	818818.051457628	1144723.45748661	1188437.08376378	1008574.59449036	1249270.29423401	1272420.56710216	1055382.73813062	854523.321740471
254	104.063104045222	104.058736387947	104.065362049933	1303.965	1303.22	1304.57	12	12	560516.239308596	527008.903024412	538666.229399484	574212.649452011	524286.07790876	526831.965100098	556827.056843404	581301.150520019	538674.853731622	562017.693505163	557492.495087611	535438.961405272
255	104.353663692552	104.353663692552	104.353663692552	660.524	660.524	660.524	1	1	156208.874867044	285192.527440645	176190.673995972	188291.593602919	215687.558595925	171733.887892456	18783.0244651101	23632.2561947799	18315.5133058416	25736.8620972938	30883.0615309467	32561.7342520419
256	104.697747543984	104.697747543984	104.697747543984	661.101	661.101	661.101	1	1	192833.022298409	327158.884388672	191553.22336444	237023.616992034	240341.012259589	104748.97882979	23646.7787020647	43044.3254062292	13277.0800063685	22366.4181666295	9418.3564997768	33546.4833314731
257	104.727784062851	104.727755210402	104.727812915301	660.794	660.505	661.083	2	2	223671.463379077	415149.869256173	186153.604691258	267797.051374955	340795.769669462	114242.813825928	28429.6684901339	57603.2270023674	30893.0743429362	35800.4279322844	22399.8235702977	69278.0976877298
258	105.034039846373	105.033997316416	105.034064851489	1303.58	1303.04	1303.98	12	12	6477307.91141998	4919464.30855838	7147265.03692998	6025466.8993454	5783517.3147602	7367947.90008021	7528860.77798519	6998917.53234324	7202153.98580924	7636332.18551608	6730402.35720119	5407146.03084038
259	105.03401690465	105.033929186216	105.034339775979	742.6045	742.273	743.142	12	12	5715452.63046998	4939686.60476326	6120576.92810163	5469072.87821539	5081642.27857323	6206713.98124153	27565461.318859	26771900.2478607	26768448.2504459	28050273.5509839	26619593.9796721	21694734.4281841
260	105.379177686054	105.376506228285	105.396291470884	660.524	660.193	660.563	3	3	303625.291189109	293067.509430865	331086.133589162	298374.836380148	296971.206414379	275567.984186035	27297.2567766779	13177.6291673177	9614.10640971235	19397.5615504007	12396.9509054027	37902.1408270819
261	105.399103905634	105.399103905634	105.399103905634	660.89	660.89	660.89	1	1	305782.580300083	309313.82209649	330796.420715898	319665.054206794	328297.4055845	298289.992005218	42040.6434058837	26314.8235612584	19692.6463419852	19997.801633606	34818.5776835101	48400.0159847683
262	105.547787812523	105.543922621769	105.54893141685	119.636	119.027	120.037	12	12	524956.391133726	297541.77005779	621159.454638784	460706.112099265	370194.712377141	561029.883742515	639451.685079994	618469.65246529	668092.532054228	745413.96225484	556088.01270729	460588.079046875
263	105.887157361082	105.887157361082	105.887157361082	1303.61	1303.61	1303.61	1	1	259729.866790844	195345.51049972	314596.904601906	269449.295974553	210902.223345587	355465.378233142	321455.244172219	323206.257625732	306134.502851562	329098.221411831	303877.391143154	218362.019023724
264	105.908988510047	105.904342443921	105.911034782798	1304.14	1303.22	1304.73	11	11	259748.488756556	189525.61352983	317824.28161363	269449.295974553	210911.665178571	355618.582311035	321400.385864955	326392.025906981	306074.067109793	329098.221411831	304089.94998549	218510.750995814
265	106.03817289561	106.038044507073	106.039079971141	742.4295	742.017	743.085	6	6	672277.951277935	927413.144118796	664744.377141069	720515.910837328	747838.931311199	585682.898163737	1941590.34252547	1954874.53650759	1807476.87124831	1991636.97132043	1912130.04988012	1697763.09846479
266	106.05299674509	106.05299674509	106.05299674509	661.409	661.409	661.409	1	1	869680.634845875	1762217.54595357	636304.557913265	902818.265086056	1137717.89759384	601729.866533753	475104.821323572	649871.258371785	484795.362233081	470068.132725558	603747.726106757	750876.060447378
267	106.082901102722	106.077925494474	106.084181559649	171.769	171.321	172.266	12	12	1688006.12969238	1442030.20364136	1940373.94015752	1697291.16266389	1579546.48869715	1988974.78290737	2189614.18736802	1957810.01245819	2182289.69315504	2288058.44513588	1914121.99224526	1702480.84450078
268	106.114364638612	106.107271125688	106.121458151535	661.2565	661.083	661.43	2	2	412581.962391994	1066821.84087719	320285.675271424	427248.620406738	602119.094996036	316183.348884829	110687.236813033	78490.9780667614	63494.1605755874	73859.6916610109	100932.682284668	129640.753645508
269	106.135087967316	106.135087967316	106.135087967316	661.46	661.46	661.46	1	1	420825.919847607	1068791.58798208	322986.697548607	427224.930526693	598998.376502844	315313.270588424	114856.986752685	78489.5543259998	63479.8638819937	81946.7820278753	106601.671611874	132885.396945772
270	106.82629679841	106.822013487036	106.834238396393	1303.81	1303.22	1304.41	11	11	381293.959084402	244068.015285915	463885.838473772	343586.013634488	323643.061392124	536657.090288435	543753.296320173	456194.800917698	494235.502225125	550260.25853132	472387.139947164	273638.568896771
271	106.841149698561	106.841149698561	106.841149698561	1303.64	1303.64	1303.64	1	1	396970.347860755	263576.907815947	484652.077412808	365420.827991621	331507.331671249	556890.416476982	543846.106990966	455923.901392211	494235.502225125	550260.25853132	472488.832458857	298246.939833635
272	106.916735237091	106.914877516114	106.920466353042	660.5435	660.193	661.083	6	6	18439901.7713076	24792095.481424	17740792.8963691	19988730.4500257	20954184.6612137	15161727.1026603	902520.019675069	897514.964558134	1097362.24869141	890954.589566083	979340.926992042	702488.497284269
273	106.951086385417	106.950950108559	106.951125092024	2441.88	2441.59	2442.21	11	11	3388410.91971561	3316734.19059081	3385828.98764974	3406196.86045414	3527188.8490516	3781540.60943219	3787899.45010575	3721917.57559224	4002985.22552468	3478693.16267159	3778908.24543919	3616752.81181582
274	107.654397578631	107.653920162269	107.654945151653	1303.625	1303.16	1304.14	12	12	2688532.48809814	2735360.9796129	2466050.83712625	2726703.70781419	2638133.0469737	2437790.6089338	2640274.81473438	2768474.33930804	2316494.70584438	2429637.03041853	2610743.39738506	2482941.00602457
275	107.821451205491	107.820904099983	107.823074073387	660.524	660.193	661.083	5	5	1132897.67567891	1619277.78536122	1051106.12426252	1221121.14646092	1364033.04751831	933143.021773681	30293.1825530288	50569.1159971995	21053.4202400046	15759.0468428166	23695.824843935	50360.0229422105
276	107.923195608545	107.911096740959	107.933002265296	118.4525	117.914	119.116	10	10	288599.320873402	465443.445116664	190458.336521247	252221.257148437	263725.957082218	224084.76421582	331245.585134099	304941.907103027	295445.561984759	354793.368335205	272364.494747013	394121.889497754
277	107.935110548544	107.935110548544	107.935110548544	117.997	117.997	117.997	1	1	290955.897753571	459854.864235639	190458.336521247	249935.517855469	263725.957082218	224017.32119407	331160.444170245	304913.62460376	295375.243227223	354793.368335205	272364.494747013	394121.889497754
278	108.022211272865	108.022211272865	108.022211272865	659.982	659.982	659.982	1	1	851833.731757842	581656.688032261	1038965.11517634	807266.815897302	760354.306378	1093273.90963424	362279.624686021	295660.182918974	307666.073892808	379246.447438086	345774.848015626	295940.912153321
279	108.478790965144	108.477524776988	108.480057153301	660.8125	660.524	661.101	2	2	524521.241726031	629507.087907069	521440.801675351	539616.172514439	560870.444112498	481921.42449019	16761.3087116197	13095.3452863411	9103.56742075047	18449.4954521772	19391.8038230555	16018.2169880515
280	108.490672846864	108.485961024533	108.498112800098	1304.28	1303.81	1304.49	4	4	281431.686810267	269412.115991629	271667.501057631	281713.806823941	264519.874761759	287358.701940919	301883.048705982	289474.065921456	267634.045556066	312568.321914761	275443.922201144	256511.779884486
281	108.514304157184	108.514304157184	108.514304157184	1304.57	1304.57	1304.57	1	1	281411.510326288	265744.908135197	271667.501057631	281698.668516631	264340.389487375	287358.701940919	301883.048705982	289253.09335205	267634.045556066	312568.321914761	275443.922201144	256511.779884486
282	108.553334183194	108.553334183194	108.553334183194	1303.61	1303.61	1303.61	1	1	281411.510326288	269412.115991629	271667.501057631	281698.668516631	264340.389487375	287358.701940919	301883.048705982	289253.09335205	267634.045556066	312568.321914761	275443.922201144	256337.182054801
283	108.947764267597	108.947764267597	108.947764267597	2440.94	2440.94	2440.94	1	1	111921.082923154	83637.4801785708	133372.243154942	104564.439124972	120948.432683393	151732.920014359	136897.661794146	149851.824785731	172236.003495012	117385.319815601	137589.850337849	141408.640936106
284	108.965234689147	108.963292530456	108.965999055521	1303.965	1303.59	1304.14	6	6	235971.583289241	141409.337322443	307947.116052676	216303.218983931	197431.151417738	350580.836450195	326248.965648159	266701.172756347	306859.442128069	361981.082749721	291646.805584821	162141.58186442
285	108.975839642326	108.974971801312	108.97670748334	2444.235	2443.8	2444.67	2	2	195517.965726981	159970.219699636	191760.144077581	194168.480567453	186015.789525669	208705.021185269	202321.078778565	220059.699022877	242178.799246475	171253.564054616	192903.875925501	233806.606994278
286	109.154757826346	109.153558480269	109.155957172424	659.6315	659.281	659.982	2	2	3599087.95369856	3000218.07438292	3019915.87004572	3788271.37244732	3870385.07452735	2801038.94044514	1373408.24835294	2097752.55989464	1365754.7482955	1198608.96990967	1567526.05677838	1885321.72035444
287	109.185840634218	109.183683557427	109.187226734985	660.5145	660.175	660.563	4	4	1505617.03952721	1373686.31456065	1923287.04408111	1521124.20109515	1347024.57774379	1840284.21805773	16536.3735367647	21444.8880392993	21461.3956664595	17269.3265014648	32262.9662195112	16834.2268867762
288	109.228610240509	109.228610240509	109.228610240509	1303.64	1303.64	1303.64	1	1	231226.574671129	181971.634689942	260097.340626579	207889.068860582	191689.19639792	301376.241119889	286337.614497357	243763.118161621	264511.179298023	316282.301055385	250608.599457147	202837.519217912
289	109.319573376297	109.317004863284	109.320188143327	1304.41	1303.81	1304.49	3	3	198935.491630161	111937.614897389	268999.901174172	166123.925306641	157126.939317985	300493.780147204	279312.802768123	219431.944526018	249254.626641773	304110.499304548	237042.790633043	128636.173364832
290	110.020045930574	110.018911723803	110.020319214821	2454.98	2452.88	2455.82	10	10	4355893.57824422	4338566.97770457	5681506.21552848	4241041.61750316	4048859.72991005	4980785.14594666	6455906.1436193	3714552.59103835	6319954.84691226	4726755.57863737	4233116.52876098	4600700.06623641
291	110.069118186784	110.067839714728	110.07017631919	119.71	119.278	120.151	12	12	10459123.0541693	7809648.10754688	11124412.3418042	9388790.66371007	9046837.04839063	11544873.7165938	13950452.133675	13071325.5690321	14146888.1745201	14729201.4592446	13379051.0211526	10385447.442933
292	110.174020175789	110.164627319026	110.174877693476	1303.725	1303.16	1304.41	12	12	1587143.76779883	1631598.00771177	1519750.3395097	1805417.11602456	1661891.33116908	1501926.32657471	1601171.88948019	1676426.58161838	1414915.24115932	1533676.57514649	1571111.1932972	1451553.93743792
293	110.295003493547	110.293375144888	110.299689843634	660.524	660.175	661.101	5	5	200648.148132868	210947.137223295	215328.216181578	206088.533457673	226363.266330741	169535.241500732	7050.18533070284	9516.97569506835	18555.2333240177	16033.8094324593	12648.0685821718	13483.5452101333
294	111.0093942261	111.009330715128	111.009606344919	1303.88	1303.57	1304.41	8	8	1465045.14059221	1351080.20706428	1441666.61783412	1519700.46574498	1415838.09467514	1374400.08831917	1468059.24512494	1585919.20826242	1321907.20747472	1435161.82270192	1479049.6168238	1351719.80769732
295	111.020792333704	111.020654708884	111.037865617477	2447.215	2445.65	2447.76	8	8	1961578.73630918	2538957.66734323	1996515.53598214	2220407.11191587	2224836.99929253	1972754.76733196	2035972.54090201	2786761.75858064	1810089.94888429	1977479.51742019	2238184.21527638	2696890.19570829
296	111.042988831154	111.040199393526	111.055077156481	2445.105	2443.82	2445.93	4	4	2343004.89052191	2476258.10296273	2255675.37424462	2767679.9497804	2764261.46357962	2479401.59576118	3385011.57212404	2786761.75858064	3110611.39879949	2621577.64839059	3133350.23267409	2663949.56175388
297	111.266103736435	111.266103736435	111.266103736435	660.193	660.193	660.193	1	1	276201.565460323	424661.721113002	205789.25311626	315273.988897244	321251.572188232	137553.471495361	20147.2932922712	26015.8145864189	18229.1631275599	20224.5632186175	32705.0509030762	38375.0069991628
298	111.505302621471	111.501603270463	111.511872117891	1303.59	1303.16	1303.81	3	3	1361067.43609734	1321851.53706708	1396531.56984218	1371109.50348059	1271077.39900915	1527209.95447898	1564910.55928837	1418134.48174438	1341078.36450335	1505241.76438268	1408651.80498995	1229763.31065314
299	111.52006661786	111.52006661786	111.52006661786	1303.98	1303.98	1303.98	1	1	1361067.43609734	1321851.53706708	1396531.56984218	1371109.50348059	1271077.39900915	1530172.34216134	1563209.50842709	1418134.48174438	1338306.4586443	1504023.27401755	1408651.80498995	1229763.31065314
300	111.671670633671	111.668235597582	111.682995395045	660.524	659.982	661.083	5	5	362120.673661775	584476.279524974	263462.145528832	404389.15816808	464889.456751884	234834.054793723	14484.244444691	62083.020270953	20940.228145795	12246.5054245175	25967.0054204676	74257.8312381259
301	111.71825458426	111.717122877899	111.719908916579	1303.64	1303.22	1304.15	7	7	342108.921890259	220515.574420381	426795.307128418	317111.572764789	291568.721591099	479604.485083297	470589.290515208	396095.748654515	417914.607203583	457096.911425063	393594.079163085	248523.224060489
302	112.0177636989	112.016643203617	112.018463830147	2448.145	2446.83	2449.42	12	12	487313.292590332	503313.854277347	440497.767333981	463429.370938557	473605.496105962	433505.05432954	503580.854340228	548645.543106305	451197.408427127	446093.639341211	455261.913479715	516379.680962663
303	112.192155880875	112.190393843557	112.192514268993	1303.81	1303.16	1304.5	5	5	211135.083224136	150731.236594447	266254.136040828	229583.327405504	192940.356464125	332663.424715751	263633.234688058	310671.504042968	268553.731640625	276236.712797349	255854.340312788	164552.867339728
304	112.406627053379	112.402586963953	112.410000619705	661.092	660.89	661.46	4	4	307450.865902874	267349.06132992	296799.230342214	279321.280824204	251495.617206385	329078.564778565	23236.5982619555	23149.5860099739	9873.73817050633	10839.646314568	16073.1780035329	24897.7510256204
305	112.869913530497	112.869913530497	112.869913530497	661.43	661.43	661.43	1	1	174762.115561179	242487.833280353	212923.342129395	211443.158495964	211280.188024237	173567.036302796	15736.1024544863	14166.8794695786	16777.3126344179	18687.4956427557	14405.1784276012	19103.5391788885
306	112.923256326943	112.923256326943	112.923256326943	661.409	661.409	661.409	1	1	166017.354425149	245905.387795898	167742.6777376	198068.483466575	190797.112055398	152246.490207153	36864.6651644	17227.6654469497	35649.3438599207	32865.3806630071	11086.9690066436	26633.0825580193
307	113.071381591932	113.071330229629	113.071499918563	1964.69	1963.78	1966.17	10	10	2703000.27904786	1811991.28747558	4085273.31135357	2767318.83348064	2414170.68390443	2429124.42840259	3488113.40607137	3664734.15675299	2954243.99108656	2884737.4641999	3804682.48746024	2271729.637648
308	113.222459969334	113.219194385237	113.223415687544	1304.11	1303.64	1304.73	10	10	630413.205274794	547713.526444955	628006.1851081	656449.630117888	581260.680820597	638538.709217006	634390.618914342	674882.095293318	582502.921132812	659380.419018207	631305.75084919	573759.808163782
309	113.512943271099	113.512878820476	113.513007721722	1303.415	1303.22	1303.61	2	2	614030.463803422	601861.856644859	568654.843151044	615911.973322325	583948.611330216	552708.260223724	567540.143999466	632813.65314331	548680.805427388	540771.395943819	589035.644125164	553316.165387751
310	113.683482675486	113.682994361024	113.683656097959	660.7265	660.505	661.101	6	6	4968344.58336428	7442399.06618805	4518561.8859073	5498762.05007862	5927820.03844169	3775939.80002918	433495.734912397	539196.656217428	441784.229445772	413341.867442585	488031.93515154	676533.764306066
311	113.737183130625	113.737155948198	113.737210313052	118.5965	118.355	118.838	2	2	1055952.57829688	1658336.5084361	739602.686802201	1019059.31573185	1066907.02665984	799999.1749528	1035887.20065918	1056369.62188133	1010831.33119474	1102143.78987167	964842.029693389	1413981.1506611
312	113.76502640721	113.764453250169	113.765599564251	118.619	118.499	118.739	2	2	1042269.1765812	1637346.17161397	739602.686802201	1005638.1486661	1050390.63045573	799999.1749528	1076659.22759507	1075567.74983233	1042887.03007721	1157483.63127586	1007176.12177992	1381683.43769034
313	113.78665707166	113.779070140485	113.789148360859	118.924	117.771	119.116	5	5	437149.327812615	1637346.17161397	750069.156815659	433995.721906934	1066907.02665984	799999.1749528	1076659.22759507	1102245.90892818	1042887.03007721	1181560.50729609	1032668.06409428	1397414.28249756
314	113.812473453695	113.812473453695	113.812473453695	118.868	118.868	118.868	1	1	440976.67770385	620606.181305147	339072.566451308	430562.764458525	463179.692553934	377620.791029541	873555.452355598	844379.574695758	815746.701578613	966153.124145508	797321.634267636	879471.392689816
315	114.309051554286	114.30621316369	114.319170502689	1303.625	1303.16	1304.14	12	12	1261503.38157714	1304017.42484317	1166262.01749721	1285525.08674889	1270014.35594866	1135754.35968192	1219881.13374944	1276420.06607178	1097022.56840025	1152250.75992606	1202505.92835852	1221933.65050436
316	114.562956969321	114.562589654343	114.565521702244	119.655	119.23	120.037	12	12	12530999.093804	9454036.64530298	13535407.1465287	11225796.1008439	10854446.0022909	13421469.222179	15257530.2050156	14167203.349429	15939699.6730698	15963092.3423844	14666094.7945297	11290506.4489113
317	114.857187403468	114.856423758872	114.857532754986	660.7265	660.505	661.101	6	6	8597466.91859083	7412981.80249385	10023072.6809211	8433301.68125141	8155083.65589583	10119170.5763472	145567.720988123	144396.630849782	115531.178300408	108126.449033706	131550.710263514	157053.261971852
318	115.049905808676	115.049889608947	115.049923315745	1962.62	1959.11	1965.2	7	7	3317200.74628907	2761763.83348379	3437613.09088542	3201758.50249263	3632757.16960798	3179404.00958137	3192601.75832657	4842269.16663411	3354969.35853281	3004771.45376839	4337871.74625244	4696891.38712302
319	115.520662305358	115.518278849161	115.524204241471	1303.88	1303.57	1304.41	12	12	529415.971755981	347816.199308314	629994.051038574	477993.562656531	445294.2392327	731678.397405134	721421.794482562	586848.552107143	640906.276570173	718392.576319756	601534.362096679	374258.274464285
320	115.812750680175	115.799566061138	115.823659168497	661.409	660.193	661.46	5	5	295045.341465734	270927.660233014	328996.499981841	289455.648379541	252987.824454052	316594.145543435	16963.7252570657	12523.2542378648	35533.4227312155	12605.6961905159	16497.9629562127	23356.1843745404
321	116.183980615708	116.183980615708	116.183980615708	659.982	659.982	659.982	1	1	280428.269692578	191640.332420695	318465.124674192	243886.50991402	195186.591820028	350644.063709368	21539.8853896484	22059.3366448243	9412.23647088446	8975.60120544434	20767.8917986049	0
322	116.409128005926	116.409128005926	116.409128005926	1303.64	1303.64	1303.64	1	1	162574.972282789	135468.131463068	129812.312884707	171660.641762696	151551.965909461	140155.080371982	130858.532167968	153909.637913707	139910.243770123	145417.177622788	145997.247043457	166152.27872616
323	116.593183587843	116.593183587843	116.593183587843	661.409	661.409	661.409	1	1	900325.285825476	672335.309172572	1156318.30452634	844196.277838689	743798.113444357	1191622.31742248	33882.5704459516	35149.9394557531	18312.7073470244	33931.9540690775	37110.2446039374	49103.2199306066
324	116.65872232006	116.636473191411	116.659952699354	1303.81	1303.49	1304.5	7	7	307233.070220947	289526.80783124	276053.382561593	315259.42310826	286898.139937918	285528.342717574	290864.559361715	310566.567523438	166950.099125689	283672.359720285	185300.618961601	277041.986441003
325	116.842464115331	116.842464115331	116.842464115331	1303.61	1303.61	1303.61	1	1	1344148.72903292	1336375.85968696	1234536.49661495	1377087.75979828	1271453.24644252	1227185.85011684	1292168.94743652	1360101.84525502	1202924.02703212	1257557.7730325	1297599.92592837	1225711.24997712
326	117.086361447945	117.07854314079	117.091130538588	676.25	674.335	678.013	10	10	3155050.4423166	1980128.35814651	3954939.15859909	3113342.61847404	3174330.30149355	4067126.82020369	3426741.54057813	2811474.10866943	3373634.29580893	3285704.47127378	3020700.89539804	2399354.66019743
327	117.091086285525	117.091054559191	117.091134427928	736.895	736.573	737.82	9	9	2335045.34102026	1733453.7202597	2856354.29549266	2294584.71506763	2091529.32734803	2892432.95107937	2734430.53681678	2435238.36349852	2814355.1849447	2830983.63556031	2590222.17147315	2052890.90291748
328	117.306013580583	117.305058841303	117.306334318815	1303.98	1303.57	1304.5	11	11	1357823.42241378	1225883.54404153	1334090.92593569	1413603.7357567	1312259.54806431	1329678.01111886	1419526.29479353	1465134.43333043	1230735.1459915	1365203.42771694	1368076.50762807	1242700.0254188
329	117.550182108194	117.550140925035	117.550223291352	2446.215	2445.93	2446.5	2	2	2322811.47434326	2751199.09634474	2632019.20467122	2917418.88166352	2940874.74021888	1779064.14847768	2480447.54599176	2537442.96960183	2164126.72849021	2330821.31908503	2470758.05529481	2561128.07816888
330	117.986095286484	117.984184426113	117.988253783849	2453.12	2452.83	2454.46	10	10	2964440.60277586	2242476.44227578	3558831.742984	2778849.9399375	2927805.94389374	3445623.42452242	3401130.90954293	3139058.14237721	3075332.32175975	3033335.98094175	3314084.4335367	2741924.9314419
331	118.222093515575	118.221001489843	118.22368305538	1303.725	1303.16	1304.15	12	12	1639031.56280859	1584662.03089464	1528319.19459347	1683207.8851264	1535098.67290597	1523157.3193464	1606537.82977623	1688876.85445382	1423193.38090032	1550905.72716902	1589270.15419006	1474327.99484985
332	119.291205717777	119.285923355739	119.297638813716	1303.88	1303.59	1304.73	6	6	193394.266688878	167164.861115004	180435.321926556	198318.223994429	195767.554761926	170487.21075181	169241.711132812	204664.617490932	175531.759583077	174871.707632813	178578.729230609	189898.474689732
333	119.343080182633	119.33984058406	119.356614940228	661.255	660.89	661.46	6	6	364431.715736328	628869.722059256	313194.481959107	384030.206878906	504689.262362597	280616.622150685	18078.6293978415	73971.4113287858	30698.3448094123	27325.2004400923	36883.3646329275	84091.2588448658
334	120.068897966142	120.067348720933	120.070761845537	172.8105	172.38	173.235	10	10	706537.947447107	484707.279078558	762169.16659415	764414.711516928	699062.257675385	906965.513851507	862839.618013346	788958.249931207	942943.77345752	867014.350289205	758335.043276042	636499.254648743
335	120.134948973824	120.134027658446	120.136275545814	660.7265	660.505	661.101	6	6	810249.249378961	947239.576101256	760892.253411507	816232.28698077	838110.601917869	679474.53467357	286211.080084783	332412.710212862	278857.776998593	237956.047129869	280662.736670921	354220.096892978
336	120.178058354498	120.178058354498	120.178058354498	1304.15	1304.15	1304.15	1	1	260793.281942211	223772.158955725	261573.80243471	278842.730216712	237553.642737374	252739.148759119	258507.183215332	285370.572589616	246872.700350271	268792.16278866	271758.350573729	244994.496928925
337	120.792869452214	120.774192302132	120.801809949801	118.7135	118.102	118.924	8	8	275297.409439062	462193.432054792	176025.151517837	241157.68900166	259257.23261415	219594.196511194	309545.493988058	292293.25590159	281143.188359174	343786.278942899	268788.601460289	381699.928513114
338	120.804623002882	120.804068865357	120.805177140406	118.2995	118.193	118.406	2	2	275124.823022491	462073.698171817	183243.400298443	241375.637296358	262638.989554795	221293.632440925	309283.798870206	300988.348406215	276462.347213063	337729.748295484	261347.611356867	379449.805408361
339	120.914146592544	120.911127089927	120.914852694667	1303.725	1303.16	1304.14	10	10	876733.625106812	871483.225032668	800987.311687709	891617.362511723	849464.966567164	774549.498662458	838282.109085938	908972.287368166	763355.905274832	805394.481897323	850741.959760171	822053.809164898
340	121.117311916859	121.116600854886	121.118022978831	1303.88	1303.61	1304.15	2	2	3165512.93744082	3043851.84246954	2996917.39485797	3101092.37573416	3021166.23231444	2884890.81191526	3058475.03196732	3256949.44249511	2874831.75083639	2888990.52869428	3053242.80842123	2877963.40690716
341	121.186571872073	121.185493635894	121.187963920994	661.101	660.524	661.46	5	5	330000.413415958	531971.870067626	267562.474960335	348061.734008914	392225.168554296	223697.711450653	20928.8187155244	27017.1431566051	9357.25660802853	12661.9893773194	21105.6141177045	11728.5012477805
342	121.62965002621	121.628422525101	121.634542264288	1304.08	1303.64	1304.5	9	9	439008.158476422	387237.530975271	427265.532563188	467854.838027625	416907.229320497	407583.417787514	429533.813209026	471498.580770438	414363.201696428	452209.489298271	446798.471732561	444575.621607839
343	121.644224135555	121.644224135555	121.644224135555	1303.98	1303.98	1303.98	1	1	438976.68497329	387237.530975271	427265.532563188	467829.697157199	416907.229320497	407759.084520508	429421.316793643	471435.065020898	414326.045742189	452270.499752843	446588.079676182	444691.089590093
344	121.767170150378	121.766629837215	121.76771046354	1303.88	1303.61	1304.15	2	2	291847.094126263	287342.696251952	259148.780149932	320788.616181642	283063.606824776	245403.963723144	274968.657860035	303347.166020507	241601.566994485	254025.199374713	287847.996406251	286286.64001436
345	122.020343209958	122.019892447001	122.020977281848	660.5435	660.193	661.083	6	6	18089142.3694492	24892809.2534047	17093044.1419768	19629005.8225104	20733822.1752644	14448048.3617781	372346.640484286	372994.262294376	347202.039555397	361910.923796536	336580.642564809	375414.348325195
346	122.09657329405	122.096230920991	122.096633141489	605.2915	604.443	606.47	12	12	1606341.40840342	993146.253385416	1984324.35701411	1498480.27469781	1286141.83832793	2140411.61242182	2252552.21083834	1683416.03406778	2001181.52630762	1940473.03472926	1818897.16717798	1275951.68083213
347	122.622639104175	122.619093286265	122.626184922086	1304.29	1304.08	1304.5	2	2	128813.970589193	112597.871260654	163647.702147432	116965.689717685	113689.197709314	199227.667020767	192419.864169643	164347.669594135	168733.039774947	193824.488496094	158067.054329332	111923.468491432
348	122.86723980723	122.866551384855	122.867675681463	660.5435	660.193	661.083	6	6	9073537.50444357	8449118.39004973	10266660.5682691	8835385.03254062	8752909.07367816	10245770.1577693	495726.020259507	462933.95510363	452149.311385857	446131.351472672	448082.853851282	362675.297462546
349	122.924291631549	122.923892674354	122.936276662518	2441.87	2441.64	2441.91	5	5	686189.934407044	616781.12138871	745615.504974976	723967.056996462	673155.583645321	945533.723474725	738376.234152606	899815.688284765	784133.088384236	870606.472886925	836962.930952725	829886.452042953
350	123.241852251293	123.241520586901	123.242745037855	1303.725	1303.22	1304.14	12	12	661716.525421143	636279.606313475	591805.508222865	677218.300237726	632711.699670408	555298.263044085	579500.782762975	660247.047555106	559675.238009347	558052.928219867	620600.943905486	609794.387427733
351	123.543826261113	123.543826261113	123.543826261113	140.856	140.856	140.856	1	1	53866.8687976792	44334.4738439732	58488.944166547	32693.615043773	37725.0886020939	38730.7865745739	144759.899191902	126264.455702507	140221.91965546	151013.215074815	170965.353092132	93971.8042382813
352	123.910396341806	123.910396341806	123.910396341806	1304.73	1304.73	1304.73	1	1	200966.392471565	198463.350377844	162002.110300652	207408.903813621	213939.523573356	167493.979547623	180235.381882037	214343.48843471	149817.989790483	164796.473053409	185835.435247732	208497.82303876
353	123.941258373038	123.936317317632	123.948563266515	660.524	659.982	661.101	5	5	338640.839048369	332469.364845014	337988.006213296	360292.938722182	329399.102794104	314754.303805427	46273.5690423028	56510.1998817917	64831.7262310901	58161.3239721321	52259.2977652661	51094.4631105735
354	124.401197414343	124.400934626687	124.401460201999	1303.7	1303.59	1303.81	2	2	181303.372676618	161201.027631835	135738.92346335	158677.801207869	144425.716303854	144808.536099064	134517.477656537	155616.882050781	148419.838446113	150818.423474121	140982.11926327	158234.986348805
355	124.46369316823	124.46369316823	124.46369316823	660.505	660.505	660.505	1	1	237532.458792925	384367.920084201	228413.651398667	273592.040005504	287026.639879955	200373.489035912	40973.5618455881	34126.5865819594	26422.1744212431	37436.3963436351	26366.2195395952	47214.0375602454
356	124.800319644275	124.796457395931	124.803697017788	660.9955	660.524	661.46	4	4	266080.04069774	212552.246656063	355032.411764433	267490.285341043	212063.892321662	330452.776472355	20099.7083672737	25638.7526361444	17347.7887186351	25497.470496776	12007.596585521	15907.7979281939
357	125.002427080469	125.002427080469	125.002427080469	661.083	661.083	661.083	1	1	171855.043892255	359743.261799776	134245.56876976	244947.769164536	285635.985743408	144646.506980347	29257.6697605202	36676.9146699937	25557.3628908261	27100.1453367346	24983.1007563908	95150.7733457254
358	125.170196456	125.168496212838	125.174139247421	1303.81	1303.49	1304.15	12	12	664106.367910295	631930.890147948	622379.731011439	675224.214708429	625584.958163712	593656.330004883	627693.257052037	679983.101866321	575056.376084557	641277.365882395	643074.036051531	642302.60813309
359	125.535738649726	125.535706202041	125.535777045162	2458.825	2457.75	2459.63	12	12	26307853.4988999	46652877.5997194	22673383.5476601	29276155.8181783	34193426.3732905	28489401.946792	24664352.8087636	23236141.8471474	22815879.9976292	20711419.4724501	24186349.8427687	39254370.9220263
360	126.218049662268	126.218049662268	126.218049662268	1304.08	1304.08	1304.08	1	1	375737.417762953	261122.963442023	495716.347778036	358016.863895911	324240.178621755	567159.250444626	546366.472900112	460505.542806396	486600.594411763	540881.226955423	469152.7208285	290325.914578928
361	126.22521061954	126.220402704934	126.236750295496	1303.81	1303.49	1304.15	9	9	395193.298187256	297712.064765408	511000.736820591	375016.99002316	345856.266107351	574449.552001953	546366.472900112	480837.953905692	496367.408984793	558086.031723634	485452.630058248	307587.776713004
362	126.251503808865	126.251503808865	126.251503808865	1303.64	1303.64	1303.64	1	1	392156.00567584	295045.145090404	510941.114411476	374996.837931556	345840.783241109	574552.731086285	546459.729601619	477134.664813232	493826.754018841	558086.031723634	485557.135225904	307797.282637276
363	126.28233161597	126.28233161597	126.28233161597	1303.61	1303.61	1303.61	1	1	391909.985596994	297730.73595166	510780.592540788	374761.730196175	343333.994620434	574011.040893554	545772.574958927	478606.875037698	495997.643821662	557744.694701173	485252.328486905	307394.810730125
364	126.432474667829	126.430712093832	126.448686839819	118.728	118.499	118.739	3	3	161093.761655303	187649.781967862	106945.605749419	132280.839668256	120177.328138021	124100.846829039	169725.333447625	161515.919340155	165438.86887388	195801.210796358	156189.026329316	178893.38302282
365	126.535373354174	126.535373354174	126.535373354174	2452.08	2452.08	2452.08	1	1	214601.366481279	465493.7094054	164357.821835938	237049.007860495	291945.028328945	149950.886709818	121450.777599562	234370.681882087	174524.42445783	145852.745702709	216630.613553735	323642.223482398
366	126.763469875796	126.762128033736	126.766816008574	660.5435	660.193	661.083	6	6	673585.464088645	991258.521565847	615558.94287556	752853.525166427	834660.860620292	546445.753313128	12185.1693085435	22264.9653706916	15476.4661582031	14992.4997782916	14825.07791738	57033.873261489
367	126.987497867087	126.985963020657	126.988072474739	2453.08	2451.9	2454.31	11	11	388918.614807129	397101.16972754	430840.929783251	437502.117325054	395434.212908873	450746.468294469	479842.078205508	390804.503245089	372953.084035786	366924.642455268	458341.885868904	433795.205880942
368	127.370581254558	127.362365994598	127.381663731665	1304.41	1303.61	1304.57	5	5	282707.390804036	220658.598678928	310144.638598493	265961.40233568	249795.356161062	332530.848890764	335853.003357422	314767.26854248	311605.888487723	333653.609234096	311494.295600306	244643.49320204
369	127.407370595013	127.401522253098	127.408759283164	1304.14	1303.81	1304.88	7	7	270976.191724495	220712.361651109	315900.258587751	263031.073652201	249784.173631016	332530.848890764	335647.964893834	315604.223850795	314563.709481026	333653.609234096	311494.295600306	244549.825313935
370	127.831159371074	127.83061803727	127.836968306686	661.4195	661.083	661.795	6	6	380797.6779863	693968.027137487	404975.056749736	453294.296964362	574507.703527911	305548.390269622	15005.3128738942	52448.4786561908	29508.6784511719	29122.2398650047	28802.9740735151	61856.6530618106
371	127.827947865717	127.82316986838	127.832725863054	119.058	118.838	119.278	2	2	146185.696228745	319054.80433252	67060.6323986098	141801.037071333	182074.019032341	70223.4973430176	82485.7209092352	92186.9870158404	66170.4767673784	58319.8415036843	88410.8222659697	219550.056420173
372	128.733204974999	128.728662352495	128.735956563976	660.5435	660.193	661.083	6	6	928243.854863354	1138564.24397541	933758.504374472	975093.963647482	981489.904373606	805968.745680133	19097.0814115767	18109.0060670525	17254.8855539773	19905.5096375474	12597.7966854951	10702.8327602317
373	128.827516279692	128.826026458605	128.830144377208	1303.81	1303.49	1304.15	12	12	548893.989028931	533666.162684461	498142.471833705	566984.707935828	537773.842912247	479917.644470215	497193.530158761	574800.412191337	493222.000424106	513125.274841658	538196.487539066	531251.10443136
374	129.026176756382	129.021663176538	129.028916874685	118.599	117.938	119.116	12	12	664185.249835156	1348110.5947951	359097.252562414	633997.504169531	742159.37770383	338322.197394483	363250.706377236	449201.218722441	343955.084653083	312854.555264146	418232.873273553	991490.484876674
375	129.125137991233	129.122242047269	129.127339062072	1189.35	1188.42	1189.8	12	12	3512070.29902343	2654928.05149722	3705322.86640626	3322725.12570529	3223159.82064231	3853760.83483506	3858578.74133369	3357063.39448659	3642987.72859485	3718458.3147751	3479916.33828124	3046915.9652422
376	129.760979585444	129.755128480045	129.766830690844	660.9955	660.89	661.101	2	2	208478.493360372	247632.790844401	200285.241291714	221099.702880486	210365.728527588	173654.927524338	15027.2199842076	9875.67747668459	6278.80708533062	6139.23226554829	20226.2025539726	13409.6281961495
377	129.8759286142	129.872764742881	129.877406564555	661.246	660.524	661.46	4	4	234596.972146121	268478.929474365	189763.540972027	244270.491790829	273480.330380859	167572.663150857	10770.9647081801	6766.67913944738	10862.7645454102	16609.3810396729	18047.6915841028	16872.2200602022
378	130.008079730118	130.008056588419	130.008117575119	2500.46	2497.8	2503.53	11	11	2299052.91860156	1924776.44009813	2927213.6893125	2367563.80778461	2385899.00418371	2631680.9864676	2962099.77625106	2582841.06516895	2640034.9420166	2677610.05994445	2724166.95132842	2034692.04953661
379	130.157058365703	130.155634863438	130.157764750846	702.259	701.93	702.601	12	12	6710495.24615342	6450821.69757757	6607280.51301676	6909064.11853309	6929457.5740857	7007717.37426202	6963280.59022832	6972174.35360696	6883399.51580902	6846951.7052924	7109981.02670768	7051825.91533983
380	130.802760312827	130.802017619109	130.802939221837	661.4195	661.083	661.795	6	6	2058336.66369741	2410163.11560246	2219620.03911354	2238671.86113518	2434377.19242871	1883727.61580586	14769.2130283634	73430.8440749011	36579.7087167968	29755.2863797053	40036.5812270064	82397.7028686808
381	131.106865014161	131.106822874263	131.10688304185	742.473	742.017	743.142	12	12	4409309.50276206	3700322.69624194	4870038.16530501	4352432.20494775	3977994.45683464	5460960.93373225	4948606.93852248	4323946.95129539	4726916.53065331	5024783.23243269	4354810.42649124	3468766.15810547
382	131.152199612312	131.151520005989	131.153731263284	1303.81	1303.16	1304.41	12	12	808487.921666014	758055.490206053	730923.407015904	824978.686492749	783802.465372138	722134.391080148	759220.79076988	830262.621709333	686358.563731166	723928.458678851	787327.811093179	744944.414580355
383	131.163841695179	131.162522150286	131.165161240073	701.9925	701.93	702.055	2	2	207194.80500074	182435.07740974	210136.444235538	227188.51990131	210993.586828571	291419.836667106	242045.869331348	188769.749202665	292127.056324638	227818.774453469	218952.69894761	184681.914247293
384	131.738110064086	131.737839701674	131.740345549205	661.255	660.89	661.46	6	6	1865326.19426166	1361578.04098216	2042495.97340895	1661266.76695264	1752546.99792383	2204409.17098965	14211.0260784209	24233.6235301299	17517.6984101193	17258.5241932733	16101.7680471766	17543.664474954
385	131.879281018489	131.875758687605	131.882029904849	1303.95	1303.22	1304.5	5	5	241661.460104167	238667.067283202	227303.599063965	239864.968161991	239389.566425432	215442.57776554	213388.349812442	243592.438203125	222800.777011718	223025.769582171	241143.70274845	227225.359969841
386	132.077022491177	132.076938253383	132.077104715721	148.9935	148.5	149.387	12	12	129891766.675465	128407530.212671	137828855.136942	127246984.008545	125307759.074187	135479481.123073	151576216.646724	147071324.952078	147247178.462775	150743944.009451	146039995.486752	136998760.380984
387	132.88957834912	132.88957834912	132.88957834912	660.524	660.524	660.524	1	1	151907.581137946	294859.443773228	173896.030762466	179888.624065032	188626.368091445	167627.380631215	18128.1937404857	22840.487680104	5944.28098448989	24986.5546756808	17322.7621620663	11675.9890450368
388	132.921003519332	132.91501770586	132.928223386733	661.101	661.083	661.409	3	3	157997.102997572	298548.427959432	185472.701133692	179358.536853731	188663.448641943	176788.871025613	19726.6224436384	26733.6625265835	9388.01740191125	22276.0115317312	19899.7556267521	13979.6565694754
389	133.080948878529	133.080858342151	133.081258472021	148.505	148.119	149.028	12	12	5430829.12790013	5459405.56154246	5902362.56326103	5465106.43464732	5281910.14148095	5962227.90847559	6498464.54936105	6270417.58320083	6319641.618375	6648822.80950781	6235669.26635289	5913374.85482862
390	133.268663685405	133.266354314094	133.279384091293	1303.81	1303.49	1304.15	12	12	381249.332492326	365083.060295952	368701.556783691	411268.974393696	371441.693003277	358912.748692104	383756.203794364	410230.233490862	339969.691236816	379525.905987724	402490.581407644	367170.872006022
391	133.455099054183	133.451846067984	133.458352040383	660.2725	659.982	660.563	2	2	159184.349027957	142258.550108119	170350.752284416	164946.679652143	128170.136015883	193885.932696576	0	0	16318.4673850816	14933.4357724897	24183.1717389788	16654.1701386719
392	133.888253209806	133.888253209806	133.888253209806	660.193	660.193	660.193	1	1	221115.96449458	193938.292105748	327103.969221623	227189.053958859	195666.646134352	306877.951027995	26291.7820852609	14204.823230943	12296.8149274554	21432.4513371931	17352.3900040179	21565.8889153321
393	134.05785316556	134.053235857453	134.062332218037	744.0785	743.085	744.782	6	6	65586.1273759193	67110.9242887896	83290.9309619139	86331.4949334502	46930.5713954933	84981.7440091336	287781.945506836	282909.9899857	244459.616590694	285280.95173344	260024.604411866	204695.979848814
394	134.111047130475	134.108265513037	134.113828747914	660.3495	660.175	660.524	2	2	234160.348408189	439788.779075367	173196.229024739	254442.304729269	357649.501665214	140746.894868042	55342.3199206184	61889.1331442871	71236.7198197955	64424.9112377783	58359.2472683994	68701.7862403492
395	134.12608215132	134.12608215132	134.12608215132	660.505	660.505	660.505	1	1	230361.165526496	439937.236372321	172961.359667895	254480.583678888	357591.197168271	145391.320983238	55340.5765808822	62077.1135271858	71236.7198197955	64429.7699860696	58364.9306880327	65413.6877615178
396	134.406222730426	134.403757517414	134.408687943438	660.2725	659.982	660.563	2	2	237861.827915793	169617.294276755	313347.403840998	190315.830061861	180042.681825138	323930.929760498	23613.9673529411	15602.411989703	24648.7114112764	19791.4540319465	21609.9505460565	0
397	134.419562504402	134.415616257401	134.424990297064	1303.7	1303.16	1304.15	10	10	320686.728202566	198078.200554342	411554.501074498	296886.122311664	279863.412802734	480829.810417201	468840.818962891	373584.658455985	426893.213218052	469749.804425224	400986.119327639	232189.592911879
398	134.540914987903	134.540895420152	134.540943031396	2459.13	2457.99	2462.42	6	6	1170476.16787923	1616517.08799478	985050.40775415	1453341.82549512	1355109.75585612	895820.378231858	975882.05272317	1136175.30838741	906861.841073175	881057.199393411	1006461.51116131	1545384.52082718
399	134.90788767495	134.907803094709	134.90797225519	1304.555	1304.54	1304.57	2	2	232449.63339097	215162.069526227	223421.064049718	245803.151140281	226528.964205896	199015.840012208	231590.283343146	248046.475743408	225514.143383501	226238.330398996	240896.124532256	233337.489624162
400	135.101836519016	135.101811420597	135.10186118248	678.1875	677.637	678.981	12	12	99224486.120842	87374111.8277417	105179982.189466	98290069.095068	94691543.5288946	106274504.994116	109600853.912911	99313793.1591362	106380354.063281	107984586.618888	102982703.930924	92001572.1732534
401	135.561476822034	135.559208397055	135.563808404908	1303.53	1303.16	1303.95	6	6	266027.987936383	191659.240736442	315015.595156251	251884.285184399	247571.005348074	329949.425554775	319499.496806083	287442.720146484	282896.10898298	335147.891958295	303619.274876534	212996.294584673
402	136.229075796453	136.227487597666	136.229627460185	1303.88	1303.49	1304.49	12	12	352423.412712053	295228.618542131	347551.769753348	348363.696685827	339513.076155133	351487.133819963	357877.871081752	368974.233344378	329573.045535714	367131.389773996	356308.519130859	327148.194861653
403	136.474881909952	136.474881909952	136.474881909952	660.524	660.524	660.524	1	1	172319.996850069	122835.909195226	198455.312959747	162720.940059793	165904.456649858	184064.190236938	21960.2204660866	15994.3433177824	9082.09146075994	19073.536488851	7313.95224135892	13290.7651005416
404	136.516350100328	136.509643709202	136.523056491455	660.9955	660.89	661.101	2	2	203368.503889537	296434.474061802	227280.200087647	238263.102659075	240292.167825195	204450.440841183	6759.5796703683	16484.674223584	15804.3243929966	13066.4933956299	20245.7021968923	17314.6768191964
405	136.614303973799	136.614303973799	136.614303973799	660.505	660.505	660.505	1	1	203325.611103796	296434.474061802	227489.084712254	238291.203297748	240244.939992101	201671.55877832	6758.47867840935	16485.0303005945	15807.8222650506	13066.4933956299	20246.0114822296	17312.1774071691
406	137.257109615878	137.255721533012	137.267713179242	660.5145	660.175	660.89	6	6	413905.093827399	597481.688997279	363729.804054514	457290.684001192	503747.937203195	319513.770268174	14735.4409388284	27019.5299894445	35683.9285845014	13250.4373042926	32287.3184981187	21897.1461615349
407	137.534556227574	137.531988801346	137.536030319418	709.833	708.598	710.332	5	5	116497.760776396	134376.533395537	137323.731352252	142684.926219669	104159.609800882	151732.449568704	168116.830040011	197321.094177511	165346.480238308	215152.436061161	166504.035753	143494.055863446
408	138.061852772585	138.056474904307	138.063866159453	119.655	119.23	120.037	12	12	727545.501685296	644822.438628677	928866.302478688	680258.216711552	546517.508401584	988827.894565471	1028618.9261531	848807.751943527	910210.415435233	1044960.48439085	889433.826068116	723004.482819754
409	138.264115222615	138.261216579532	138.266338421561	660.5435	660.193	661.083	6	6	967708.87491547	1053918.02215117	975353.62872284	976651.907809455	997046.311472169	877016.692540636	12480.5926546964	21796.0503437213	19122.6578003373	15074.312301277	10608.944087062	7620.00138793946
410	138.90334743646	138.90127248193	138.906715970767	1303.59	1303.16	1303.64	3	3	138867.117788516	211272.270377412	134352.530116327	156005.532681526	155771.48653069	157795.046956787	155974.373734654	134869.929904067	125580.459481345	150329.188842774	132778.811153493	177154.70226709
411	139.111910568882	139.111856475863	139.111924425694	1014.38	1014.22	1014.62	7	7	6786316.30352292	6245000.60991994	7456167.64483532	6915721.9846758	6377759.24453646	7342242.57995768	7478228.60601391	6972591.99056618	7465804.93132029	7822453.75552724	6989877.53732134	6642506.10719838
412	139.232360034137	139.227709296421	139.240749431332	661.101	660.89	661.46	3	3	195719.796431054	116203.727669032	256091.682024666	134756.057403291	122504.50167959	321809.521846737	29263.2081141741	9816.35826591225	19335.3413100298	17646.0584551859	2928.1547989861	6177.02576032364
413	139.532655220679	139.526025900696	139.541573461516	140.425	139.899	140.624	6	6	102814.235993327	102700.323884888	108979.380794022	90840.2524364483	109447.207935628	125684.421235262	403377.072194561	366731.417445312	363642.532239909	406268.617844595	333961.280611245	270639.97058269
414	139.691866273475	139.689933593377	139.693251162763	1303.81	1303.49	1304.15	12	12	663211.989485908	977291.063661023	464731.495342564	756865.426209825	735991.346476002	386362.498378209	442673.975733957	621660.84330675	408479.928971819	408016.157119839	540172.133625417	807210.048301895
415	139.924050629449	139.922047409961	139.926053848937	660.794	660.505	661.083	2	2	471141.275679566	504316.914234061	456233.801116543	476009.275801865	484300.480985282	426882.151495483	10192.7101028622	15980.0611419175	4222.502671875	12594.0200439379	9185.37399558329	5520.53782123162
416	140.081968803903	140.081932667698	140.0819982883	1964.17	1962.62	1966.17	12	12	7318028.48863282	6458932.1172533	8123039.57024738	6543827.76498751	9474348.78360462	5254406.49162928	5597438.43424805	5756208.79639092	7046573.11229573	5175727.31518782	5259168.24382198	7179089.490994
417	140.430877201226	140.43019511518	140.433767599824	1304.45	1303.81	1304.73	6	6	172668.22532422	136302.799544965	175371.363292882	174989.138513394	152533.063085291	177010.679758158	191730.893621652	194608.855407715	166662.940848214	176704.499553223	176375.345769762	154275.878230423
418	140.569261744551	140.568992213602	140.57063508153	660.5145	660.175	660.89	6	6	1637050.11800638	1639059.76718499	1631206.55467473	1633751.5906924	1625536.71374529	1411955.59249789	37477.2550062144	29210.3655269273	22877.3808450817	20723.8127330825	8867.87304785158	27632.7104949396
419	141.612622965521	141.611597268937	141.613487998545	660.5435	660.193	661.083	6	6	1117784.36730072	809537.07142986	1424795.64006157	1056989.94208907	966630.988737619	1416255.21471374	3144.01954279119	3055.58304604205	3130.045515625	6524.14513950789	9444.28659294362	6925.9412931685
420	141.631868309362	141.631360761927	141.632779209859	1303.945	1303.64	1304.5	4	4	195829.035140452	152523.221975528	176251.213298196	196621.344470934	172609.738958093	175542.917596365	178239.468369838	192530.36817749	165212.878839285	193602.564138533	197174.21854162	183132.114706473
421	142.122388282041	142.120696584265	142.122767705659	840.9405	839.832	841.39	10	10	550191.593426693	463073.864498684	605399.379451193	527289.175537157	453061.155085993	539169.62381808	565631.489655545	566824.918577338	526951.69831783	544391.340312643	529696.136769096	440671.768995465
422	142.314972459041	142.31373608296	142.316149442738	1303.725	1303.22	1304.14	12	12	777281.575939452	575689.909946017	890884.482126395	751482.273297157	668558.460397599	964399.375863211	968798.335925224	861957.263816407	881017.782119001	987103.671692245	885072.878001819	621934.456930244
423	142.546265575648	142.546265575648	142.546265575648	742.395	742.395	742.395	1	1	78520.0861908143	51980.75170894	94940.8724936744	62812.5235797969	66843.3415385743	87636.8144643555	151898.593863636	112193.378486417	147270.857197088	180787.015481044	154591.084090909	97742.5457081484
424	142.948342220066	142.948287189911	142.948385295669	2448.955	2448.36	2449.42	12	12	17705294.3794317	15776518.234804	17752881.569578	17941831.4211671	16618198.8370285	17892734.8069097	17773296.956287	18643824.9839311	18330165.9170386	18276706.8164233	18503587.6673051	15820157.9381135
425	143.039718768387	143.039718768387	143.039718768387	2494.02	2494.02	2494.02	1	1	6765860.05169332	6072260.0394354	7170122.87844836	6696666.87708395	6315766.5735229	7345495.16633725	7260827.73506359	7123157.34175869	7124017.84091024	7166580.26362164	6854254.63985866	6257182.63689678
426	143.777653375798	143.777653375798	143.777653375798	661.101	661.101	661.101	1	1	188514.998780963	236674.716203721	177866.792672277	181324.705315947	177301.33145664	151220.045234314	9215.6281177404	8713.73002491673	7383.62083045149	12835.7899505616	19254.4820040355	32220.001773581
427	143.875772452635	143.874532853704	143.876629780967	1303.81	1303.06	1304.5	5	5	153651.427713694	113634.61931935	182356.298837332	146957.26282916	135007.483448006	207832.739547294	187356.675234375	162168.415865478	199684.236386161	204332.939579381	178465.863151138	126964.702794692
428	143.989513597251	143.987855306842	143.990399707231	1304.45	1303.95	1304.73	6	6	296676.192923944	285202.259089134	273440.596894172	303569.427913227	272152.192990434	252936.618335702	250224.114417006	294612.820259365	256335.824531695	266793.098433515	286125.846521484	280424.357601841
429	144.132017604479	144.127697842513	144.136822680465	908.137	907.093	908.44	10	10	685925.473202252	426038.12804137	895588.770681089	766448.758513858	550512.258249794	804940.567407249	793280.511332038	822068.407407068	744282.977775492	766308.015866738	772541.966494678	478139.762568358
430	144.17636720662	144.174664648825	144.178487963289	722.895	722.579	723.911	11	11	270448.24396346	186920.132510661	332107.152600485	259712.749053089	239608.326561686	304933.540681109	328064.105923139	280610.859053258	314547.623498256	309927.629389323	299681.24043009	231575.34239716
431	144.27799730674	144.274678900014	144.281315713465	660.794	660.505	661.083	2	2	189951.397203434	381547.846472377	162168.968759063	241068.669770012	267727.651297433	143964.022233887	22976.7485263959	26145.1853247932	21552.2772539063	17653.4569382177	16920.714424679	19291.5193667279
432	144.301939673734	144.301939673734	144.301939673734	660.524	660.524	660.524	1	1	193966.003561077	381547.846472377	162168.968759063	241035.864069664	267658.546211512	143769.285695579	22976.7485263959	26145.1853247932	21552.2772539063	17652.5637373981	16920.4559377729	19291.5193667279
433	144.324343298032	144.324343298032	144.324343298032	660.563	660.563	660.563	1	1	189951.397203434	381464.024687737	158858.237245445	241067.719273727	264494.360660955	143964.022233887	20273.2188796164	26146.6328187737	21551.0435944602	17653.4569382177	16920.714424679	19292.9594291548
434	144.709154186582	144.707091145602	144.71252021263	1303.6	1303.16	1303.98	12	12	772684.497128905	594516.026404486	894347.263979213	732975.684158485	684648.416061661	951548.309444755	950640.197525112	863379.77977539	873830.539128417	943084.96244071	874698.589058041	614053.986721539
435	144.982339220061	144.982314500306	144.982382296832	2002.34	2001.72	2003.24	12	12	29440801.5456688	22743637.7599311	31632901.0305681	28182342.8217593	27130910.960463	30299561.6479261	31777549.7315195	30253819.4789931	32001085.5936761	30695564.5289007	30717541.3326852	25330661.1979167
436	144.983438746452	144.982355656757	144.986196701267	2447.485	2446.26	2448.23	12	12	13331286.665483	13989468.0349821	15244291.1616005	13050210.9764758	14166851.3261717	14796491.8525521	16054784.2198047	14988047.3826439	13542130.0668328	14749352.5032682	16305259.1689453	14747190.367481
437	145.122483029539	145.122435209946	145.122524689003	898.0145	897.114	898.277	12	12	10132175.8580347	8113573.61294689	11664933.6075586	9584979.24732791	9532446.984375	12172264.3847526	12580115.7238359	10720725.3323145	12004495.988875	12253142.3389713	11584886.0708746	8927728.25611111
438	145.443907965451	145.443683173376	145.444074580011	1304.14	1303.57	1304.41	5	5	430030.506400948	375572.690282053	417000.300410854	434845.008542413	399101.360694056	408420.193261003	438540.040091767	457051.141690499	389164.003783317	426549.957682962	422597.731643212	401804.693106616
439	145.530602890352	145.530073200056	145.532823039501	164.6985	164.317	165.159	6	6	48945.0378430319	46619.5650133703	52829.1732254084	26391.7660770301	57887.5137478171	50517.5038705352	335096.058850342	367500.902364861	360612.332527972	374669.753341854	364020.351544786	189175.813147748
440	146.059852006653	146.058940543041	146.062608068227	662.15	661.101	662.365	6	6	1301082.06753472	1240581.04442323	1543160.15117158	1335472.22534674	1230417.73338371	1500573.36060571	351034.431128418	363436.847485875	360740.644446777	421184.103626739	371090.30828576	305861.190895201
441	146.12031413532	146.118436186694	146.125196364113	897.086	896.837	898.18	5	5	422542.436101424	291176.665031446	453885.998340633	405823.490890848	364032.726804492	516559.888235894	505425.983268121	422911.025555525	474790.133562745	518480.92383108	467917.446021391	314253.793689864
442	146.151109464554	146.147584990817	146.154587908107	1303.81	1303.16	1304.41	12	12	790784.747504044	579957.939510741	997627.078379812	768235.112515628	695095.899816544	1123089.08204993	1068794.11803558	873554.911340331	972097.076132951	1060283.37736817	923465.528409068	599814.058072264
443	146.284146069514	146.28333215826	146.285726406235	118.739	118.499	119.116	5	5	125338.574713897	148016.068000632	113320.10756135	108994.541853803	89793.7977308565	119933.349091908	223745.882316057	207787.58140219	215695.635978645	249795.473439439	183839.506285408	219952.303498605
444	146.89898628437	146.898399736289	146.899345524348	660.5435	660.193	661.083	4	4	354092.937440429	294263.12168559	373007.015382159	352423.205388147	297139.845157994	427277.191574218	18324.9364233758	12016.4035341797	13455.1217404067	18821.4845059482	12581.8034646144	9810.72515808823
445	146.980691285988	146.980564547785	146.981179885455	2446.57	2446.09	2447.76	12	12	4896294.32911377	4990306.50331787	5825437.98700754	4470196.99198609	5105477.33864946	5658899.02041998	6068494.33344076	5365061.54626518	5081887.31649863	5533428.92246744	5914084.63336997	5474141.34779687
446	146.980519180918	146.980482835948	146.980533699472	2002.455	2001.72	2003.74	12	12	12919071.2575558	10647541.1662059	14366299.5741269	12734383.8694602	12334789.0072196	13932060.339671	14032498.8437339	13760416.7995466	13991611.3121024	13842863.921557	14268608.1062774	10943198.1736675
447	147.065315020749	147.062970178479	147.070447241227	163.934	163.352	164.632	10	10	741149.533915897	786216.804565667	697378.60291843	674512.903342774	692602.882183182	641412.566039709	2722022.12145496	2954497.45384586	2599205.30406469	2687525.44738371	2755001.63757954	2832185.85654689
448	147.430769619825	147.429929110834	147.432597642295	1304.11	1303.64	1304.54	12	12	634081.872077845	414116.180142019	801917.277702008	608829.913783485	551968.282083564	921484.053440343	902808.199177316	755391.500477818	815627.72620634	919045.233314733	766981.505424524	500134.204982979
449	147.468298286497	147.468298286497	147.468298286497	660.505	660.505	660.505	1	1	233771.942883502	467582.877544503	253951.534381288	288765.920162168	345576.494970832	202756.598863769	20498.6644936236	27888.8094820485	11387.5764678309	19373.9942423096	21634.4890613903	17629.8719340533
450	148.016405110315	148.015627529655	148.01830503107	660.563	660.193	661.083	5	5	725630.600479378	359816.577126221	1014804.49212423	671487.976884385	562520.280265007	1087495.86920122	54508.2094022993	51445.6451597685	44622.7593917165	40848.7880556346	48030.6257641972	23169.8069517933
451	148.646486982371	148.644082203569	148.6498180185	1303.81	1303.22	1304.41	12	12	759942.469806779	553954.186562771	921975.228324846	724465.655847659	652290.573955076	1029533.27719203	986692.284723494	857497.127183315	904574.830810825	995114.961614817	887388.24929695	579864.07946261
452	148.892267844068	148.889922942617	148.897286814015	661.101	660.563	661.795	5	5	365357.279231054	335589.77431296	399186.329623292	367813.611267164	368993.530989796	368203.851499003	3039.82897233073	7142.4991138731	12346.6557167451	15905.195522224	15803.712210162	3569.7059173473
453	148.966499550004	148.966499550004	148.966499550004	661.43	661.43	661.43	1	1	624498.859980813	554780.286319724	634751.677785279	657739.071003619	591847.058197799	702244.373092317	414573.74579072	311211.554064867	304804.920494422	427147.748952061	306250.557590643	272170.345027343
454	149.071575266226	149.071120211752	149.07411487318	1205.23	1204.81	1205.66	12	12	15188788.8569219	12896604.1725	16179019.4364532	14462568.2643059	13876087.1872768	17094675.4323805	17471591.4647812	15168614.2015179	16417438.0202206	17318880.0948884	15787778.4748392	12919890.4018728
455	149.117430491648	149.117370083461	149.11747396064	741.1925	740.537	741.744	12	12	48680047.8928273	41715324.8530069	52675310.3692969	47825270.2501809	45592446.1813643	56392159.268102	53329864.2103495	48499053.3336246	51224130.2960279	53796919.5802599	50039855.4693256	42891039.7777911
456	149.266205128818	149.265788201451	149.266840883888	1303.625	1303.22	1303.98	4	4	515755.575051699	803505.241213649	344118.028072893	612918.964994545	581530.395751232	278881.891549864	320690.166435977	489175.718308105	302452.157375918	314631.185495749	402672.059972859	668626.737738838
457	149.70133932658	149.70133932658	149.70133932658	118.728	118.728	118.728	1	1	83013.2310889677	77624.534704992	73937.3358079619	72011.7999288156	69231.5214529239	75725.8868918457	164622.275257066	155012.614872415	148380.212005974	179529.863872824	137789.92777114	141235.319401507
458	149.833351519645	149.830379831716	149.853992066611	661.246	660.563	661.43	4	4	335010.629258454	233116.915543736	381277.445128447	310786.531941462	297577.944370218	420197.776569935	6087.53343265309	13650.4061529182	29549.9709213006	16553.5327519963	19087.8190999719	27756.2123502987
459	149.868409553619	149.860746788642	149.876072318597	660.9955	660.89	661.101	2	2	352029.068763671	236608.995070522	464030.216159516	310786.531941462	294784.437285644	467024.408437228	9605.73936961495	13362.525162221	16939.9106748883	18588.1036383919	34727.0685407285	19179.380219029
460	149.965381001919	149.962611347528	149.9692485374	1303.81	1303.22	1304.5	11	11	704633.615823734	500872.130007612	860925.083616977	665442.552005545	614805.229976282	958807.891132114	948660.170783203	795862.066484724	862766.198509114	969841.17806543	824399.840849747	563037.56066686
461	150.064440364953	150.061449664565	150.068527921981	1205.19	1204.7	1205.53	12	12	881681.986580988	713750.820784123	977242.46265967	850618.933761582	770143.341217218	1188883.854375	1093528.13988971	986543.878296877	1096809.90457031	1071564.09430377	989599.928120333	752817.24871387
462	150.119945322565	150.117429975866	150.120764143874	740.4735	739.677	741.095	12	12	2051631.38423643	1435408.11528912	2483288.1283419	1900612.69108024	1862104.17990674	2723525.98926178	2378876.64663588	2051107.78198816	2378951.49686225	2375270.68085848	2104571.9844295	1517164.48839022
463	150.570543993459	150.563808205877	150.576486577511	660.7265	660.193	661.409	6	6	658208.457937091	323097.957789341	913108.449917413	604687.619401506	498994.877310791	983740.172853559	20291.1008742748	25241.3074245462	16844.5782503734	21253.2846212159	6352.6260645393	16969.8974886259
464	150.786802230054	150.781677863519	150.795362949778	1303.725	1303.57	1304.41	6	6	450762.991287806	380019.634989257	513385.275987045	436924.477842636	400520.718544921	576344.721875003	553995.291648379	472863.117424665	520965.954253216	605696.290823104	482907.122120579	392740.83515039
465	150.828016985962	150.823843325739	150.828614056618	1304.03	1303.81	1304.5	6	6	450730.675053712	380472.436510944	513385.275987045	436900.999060778	400502.788527974	579241.908762695	553900.748957031	472425.585046759	523424.746060267	605696.290823104	483244.910260881	391890.210648968
466	151.035237662306	151.034771135644	151.03541703528	2447.515	2446.5	2448.4	12	12	1369949.3518764	1114004.96467195	1650651.67557009	1375898.77346098	1368656.55706935	1862889.46977102	2424739.05312331	1574227.03829513	1792926.45048774	1746520.52457163	1568719.36627512	1335261.72522913
467	151.11175860543	151.111745774252	151.111771436608	966.6205	966.201	967.04	2	2	2506391.21408877	1887523.5165494	2289210.32752796	2555216.69417608	2401371.90966892	2422637.88716496	2232651.06438672	2472057.24298006	2292675.57952503	2184297.50919562	2169720.10880017	2090208.27197615
468	151.47090370584	151.468344321288	151.472788820375	660.193	660.175	660.524	3	3	408813.802768861	326374.740757115	455511.88916811	398537.091729931	347256.564293911	457045.868914018	3901.40314819336	11653.8411633157	14099.9074020565	9763.09757152623	14968.6710211984	14947.9688314568
469	151.537057524189	151.534261421499	151.537832469614	1125.67	1125.09	1126.16	3	3	242108.082026366	169787.021883761	205735.864549633	172479.201811523	183683.935727682	264629.35034826	306053.586977678	193990.638955797	193105.765298714	264404.455482702	236701.83422404	156557.294838868
470	152.058924708717	152.055921979526	152.062305524367	574.2865	573.49	574.698	6	6	1485299.08628067	1403948.27236489	1521987.74757504	1348550.13960314	1338969.76982395	1611375.72514955	481313.700440282	455392.410652545	425642.965002485	483743.351187678	486442.162876198	435152.619425752
471	152.082254844161	152.080983816726	152.082810580842	119.636	119.116	119.946	12	12	8539405.18297202	6343922.30528418	9242171.78762612	7967428.87406459	7553264.19126441	9026450.2724757	10017434.014793	9598453.77574955	10162437.4751217	10562874.3309306	10089583.3402446	7582120.24625045
472	152.0840217243	152.082959496774	152.085317150174	744.1205	743.922	744.306	4	4	430523.930892428	393590.978374566	494405.585273438	453647.595016339	414798.541441895	557332.531240235	1618629.64785156	1255400.89953831	1500054.71088513	1669333.5777581	1436227.01899804	737682.916509258
473	152.127911842168	152.12733682678	152.128272259667	677.682	677.075	678.326	12	12	7552460.55199234	5370845.91369014	8657812.63281408	7412453.79047637	6866753.70387675	8985559.76021708	8653951.85371305	7343465.07870139	8353337.48617768	8358526.09394597	7915222.55077187	6025180.45501875
474	152.165092941886	152.164664612651	152.165322356479	1303.625	1303.16	1304.14	12	12	3322433.62805315	2858663.43770068	3639749.95012005	3228303.40512753	3139987.91736118	4014213.05096436	4118789.26424596	3644974.46063058	3569720.97100837	3804804.63740374	3638748.80195587	2768541.28825655
475	152.94585502734	152.943757125372	152.953353789524	2443.645	2443.12	2443.84	12	12	1043358.79915771	992480.833710794	1072491.57205358	980995.266246723	926921.223641005	1072985.89951496	1063875.39688867	1021583.76867523	1027741.60060827	1051006.62002594	1013032.64483771	869944.257888996
476	153.278403105937	153.270919326537	153.279176007872	660.3585	659.982	660.563	4	4	174405.211504144	113035.803294592	252139.276725931	172613.099458166	125142.884320528	316743.867447796	13862.4444500177	9610.57902590762	6185.61283842329	9853.28155022116	3742.1372776597	14283.9588846364
477	153.520347534245	153.516646684425	153.522774116426	1304.145	1303.61	1304.73	12	12	401041.495786065	242765.509354655	511322.106828264	374695.531642301	315407.335071846	589402.671517159	569210.562167411	469834.215536063	527354.620083705	610141.989488003	485031.59914746	295738.039485211
478	154.080350266942	154.080350266942	154.080350266942	147.33	147.33	147.33	1	1	196033.119189309	201994.038008245	235754.771473173	206240.931704461	220210.388405446	242821.790827149	269600.231122866	260284.210543428	285343.398353631	325012.988223821	268950.338764763	218201.406192522
479	154.496291547494	154.496291547494	154.496291547494	118.838	118.838	118.838	1	1	130016.624213601	244299.719490119	81966.4038711655	114239.890427849	150123.573121625	85782.5499747721	134228.02950432	165701.178601663	129802.278790728	131579.374962617	147850.806421013	290712.456554939
480	154.675318266846	154.675318266846	154.675318266846	147.505	147.505	147.505	1	1	16291.6631342697	256067.802934247	15318.2312224491	16648.7099538352	44180.6023473011	4623.4225337143	13689.4864202499	16726.2688174438	22985.0651380504	16933.1005211944	15317.5539522705	72820.3778255504
481	154.813232021034	154.811509204028	154.816597845392	1303.6	1303.16	1303.98	12	12	1163510.37757874	887278.554737683	1350722.11467522	1104494.48068778	1054280.87056745	1483222.26723982	1469681.49303027	1296515.95203683	1331305.79915541	1442459.51434361	1323531.80822566	914887.710917408
482	155.296847929274	155.283526187891	155.302088510011	118.739	118.499	119.116	5	5	109871.768882985	100424.780903205	88100.077225708	89614.0486220129	92978.4069901267	98523.056050293	187385.262176514	174801.83538615	192134.549060198	221546.55708704	181653.576631773	170430.311348231
483	155.325144308696	155.325144308696	155.325144308696	118.838	118.838	118.838	1	1	101994.171303267	100440.484052584	80265.5075168313	84899.0797941177	86087.9648265165	96195.5034368342	187286.56928034	172806.351681368	190011.856640625	214087.409497736	175367.314425121	170447.460995536
484	155.504160144394	155.504160144394	155.504160144394	1303.98	1303.98	1303.98	1	1	182357.156806222	165824.888287388	202406.4409262	166451.819053851	161282.267389788	214646.504765488	218801.977922852	184321.737053571	190537.738476562	226840.374213868	188082.027371468	161324.877700334
485	155.802949746203	155.802949746203	155.802949746203	660.505	660.505	660.505	1	1	136136.329374188	172200.631455427	162687.450129025	147160.535016823	144683.34991445	146042.418016434	3342.1884117647	10278.8525264964	6373.54978555837	6530.07054949592	6148.88436085464	13266.9026138126
486	156.036398666701	156.034426812787	156.036430191087	2441.59	2440.97	2441.88	3	3	163222.383078836	264876.765936613	212146.98376058	118157.321250739	268379.830056817	303530.329089855	219137.783063448	341377.773349754	443366.607802087	268762.325677084	268799.286705213	278907.382788455
487	156.077063984496	156.076957775934	156.077224734648	119.896	119.623	120.339	12	12	67356158.9755788	60557112.9852547	70017654.5724546	63972448.566071	61983292.4215127	70076142.4706891	116939481.047671	115066228.354398	117221251.808463	120680976.969265	113983257.534399	101991882.603517
488	156.414261985349	156.413764736891	156.414469626954	1303.725	1303.16	1304.41	12	12	2036040.87638855	1621797.97004937	2305900.98660882	1943108.33449331	1781694.92920479	2584495.46434326	2614685.72631055	2245007.58439788	2206591.88837528	2472476.16882883	2242091.82573509	1605229.5842513
489	157.0837102705	157.083620350535	157.083968358125	678.032	677.637	678.326	12	12	39176332.9979118	34045799.2951167	42392130.4786	38460309.1031306	37173736.9006084	40463315.8968434	42231796.1020437	40108830.5963486	42430579.4098958	41844026.4243972	41171940.8245149	36194652.3888504
490	157.085541729572	157.083520299729	157.088025507265	119.655	119.23	120.037	12	12	3837846.84866418	2995843.14098047	4148119.6868404	3565479.46403747	3504964.95755859	4390643.04346211	7697507.97118233	7244487.15659473	7630083.05614286	7783997.1593067	7167782.54153838	6224452.55395588
491	157.827410918084	157.826651502474	157.827565230676	1303.965	1303.57	1304.5	12	12	1763510.43899539	1310000.83586858	2047465.1894451	1677330.57405469	1551540.09240652	2279166.85134277	2341284.05153111	1974999.01521519	1960885.19837291	2252624.93604911	2008507.21273828	1382390.11316211
492	158.040056387762	158.036172783213	158.04155930621	709.5715	708.914	709.938	12	12	2070258.45895887	1583728.34571875	2419932.29909432	2039553.12258919	1941465.86052067	2372716.71665874	2476498.57416069	2484259.14608268	2495576.41879626	2470784.36940541	2493459.91934723	1871034.24924501
493	158.1540439994	158.153990810258	158.154114513783	1078.57	1077.91	1079	12	12	13023719.0496012	10857467.3370722	13943921.2153572	13041865.8673785	12446101.0597589	14349650.6001302	13884728.0266743	13507819.4652007	13611008.5250174	14355737.8574219	13514699.6484635	11742576.2235937
494	158.555339653273	158.554936111099	158.555922152889	1303.725	1303.16	1304.41	12	12	1688845.14412039	1372933.05911187	1922323.74091197	1645579.46459083	1529674.15717215	2158000.10988944	2157622.28649107	1884012.43957031	1920326.82132282	2071633.90107213	1902027.56984318	1351016.79683105
495	158.564103168734	158.564103168734	158.564103168734	660.505	660.505	660.505	1	1	991695.947234454	1060433.36914367	973734.805402298	988588.084481231	1060881.99434082	885298.204799042	12340.8332630504	18365.5545706529	17327.8735261008	30269.9466645435	9831.698346138	18591.6003176048
496	158.964433251842	158.964261820898	158.964678811783	2438.075	2436.72	2438.97	12	12	14334984.9462536	14691045.1152751	13826156.108691	14487490.2351237	14950055.8955918	13737695.3058752	14973615.6008607	14525876.6050835	14958135.0863387	13597095.1498714	14286565.0200837	14776339.3345573
497	159.120747579894	159.111841728622	159.125949056253	659.646	659.064	660.193	5	5	1562087.39315566	968080.200004733	1831336.74018451	1480146.21316071	1334987.94776332	2201684.48870758	933757.258802084	807511.650200339	876835.478954849	917204.065437172	723257.077647254	490910.302351238
498	159.154104717017	159.151199058657	159.157999790295	1078.47	1077.73	1078.66	12	12	858059.365281249	630518.422677455	968381.631054692	816784.166171874	788272.024208484	1002565.31569629	1018186.67014548	871165.535219865	973618.102017296	1005030.33940597	887931.866620115	569641.532929687
499	159.173366572426	159.173366572426	159.173366572426	1303.98	1303.98	1303.98	1	1	625467.973199102	432100.210123146	749267.477568938	569372.146331286	520339.479006636	869972.091514369	829978.63817871	692875.41432495	762294.424155559	855436.204908089	727187.545778237	468548.55159237
500	159.469504315312	159.469504315312	159.469504315312	1303.61	1303.61	1303.61	1	1	264039.916931871	208642.715207031	337341.107623362	283265.312095733	273363.18326459	383622.270727397	351494.572171415	294175.537130127	326128.988527113	375021.68878418	321983.334613685	203564.4813017
501	159.515089869199	159.509658543073	159.51941209173	1303.81	1303.16	1304.49	9	9	264058.847917131	208439.159516601	337380.472413086	283280.534593472	273541.860010602	383622.270727397	351434.58746875	294400.270160784	334195.928798688	375021.68878418	324930.509604076	203564.4813017
502	159.553606720597	159.552532982929	159.557837910246	1024.005	1023	1024.77	12	12	308308.925	209975.976783217	371439.367832575	288549.493452826	280248.028888888	386008.788994683	343015.511095861	277759.098457031	410678.520823161	374821.486948242	306044.342383491	275682.888916016
503	159.812997126681	159.812404383551	159.814214316352	661.092	660.505	661.46	6	6	1046499.11993911	615249.075855259	1379881.67036047	902128.516696504	836882.598366405	1513033.73322926	28691.800311553	47468.8813398942	17671.743324707	24513.7764191321	32357.3704975874	34811.2855759943
504	159.835541941613	159.835541941613	159.835541941613	1303.64	1303.64	1303.64	1	1	233831.731624302	200730.947268694	214519.817937221	234708.530073662	213114.19855957	215304.42268764	209445.375561244	245531.040222098	194221.753517299	227878.082278104	218947.94125593	215500.168162028
505	159.958421229683	159.958365894925	159.958973097794	2453.255	2451.25	2455.57	12	12	1934626.47993263	1507083.27903808	2824550.46976372	1845094.67340198	1988173.41332333	3161893.05775414	3527747.23676694	2347133.03620476	3002297.50280478	2239924.19322312	2418579.13961716	1878835.40095186
506	160.510566658543	160.510566658543	160.510566658543	661.409	661.409	661.409	1	1	875131.677469461	457082.22913058	1139678.74196913	779674.386021987	707584.803506405	1227333.69334643	13893.2481221278	20141.9564077579	23398.4092179458	10576.4150909209	24662.5293096	18907.8807582721
507	160.599331349765	160.598659088203	160.602351625797	661.2655	660.89	661.46	4	4	304050.772899069	193999.500602525	415290.090535595	268115.080948113	240501.892187796	428750.025182109	13549.1069601681	26718.8982006191	5721.31791671845	7401.94996946025	17239.2890284313	11829.038231978
508	160.625461596418	160.623514654559	160.632422057649	1304.08	1303.64	1304.5	11	11	538236.752007253	335896.258026768	665371.182041224	491914.009601565	437138.659831891	760918.724785505	741602.219833566	613231.551218959	669279.222340302	760083.424212473	651651.915536132	397956.133421874
509	160.64676663426	160.64676663426	160.64676663426	1303.61	1303.61	1303.61	1	1	538198.164578357	336224.284655133	665293.548038041	491887.575876035	437119.090548166	758148.076183368	741728.800398594	612763.435531005	669279.222340302	760083.424212473	651196.410917253	397315.476605582
510	161.591346836028	161.590499335664	161.59278127195	1304.03	1303.61	1304.5	12	12	827158.101322683	576139.733044362	1034804.29524428	809281.346544647	719815.125648714	1182651.8258107	1173526.89147642	974750.475280762	1020094.19859145	1157871.30862061	997416.407112303	654019.469316126
511	161.885632284774	161.880304279372	161.890210156912	660.5145	659.982	661.083	6	6	1606632.37370676	1394067.92050551	1887802.47697618	1624722.92287818	1530248.51868269	1966367.57801663	571686.536005285	490022.770583065	556709.529928194	613834.208927521	468283.405862248	399227.484304228
512	162.051789061518	162.045351561815	162.060268296672	742.485	742.074	743.142	12	12	442877.430307701	402878.397223196	574273.807497306	497508.727093176	436954.35347085	656213.157377371	4423737.43894194	4402464.85333393	4337581.10418604	4631830.06871072	4357913.11797629	3410060.97335096
513	162.317080645944	162.315532904366	162.322838821182	1304.41	1303.64	1304.73	7	7	382183.033791294	240237.394016336	506575.739528233	358276.394333707	319321.758048238	580348.554990525	561546.673039478	465670.685145787	525067.635279017	605831.602127512	491700.101211658	279237.58263058
514	162.347902822322	162.347902822322	162.347902822322	1303.61	1303.61	1303.61	1	1	382155.634211858	244960.296851004	506575.739528233	358257.141822726	319321.758048238	580348.554990525	561546.673039478	465315.211340332	523945.310966221	603030.778242188	491700.101211658	279047.516209788
515	162.681844042175	162.677423076122	162.685817440701	660.5145	659.982	661.083	6	6	1065308.69643681	767015.245612592	1407750.88289245	1060345.39403782	912834.874980993	1428307.11875947	9210.90488236859	3050.05124900907	18865.6020273437	3667.0847142667	17390.9248271781	19527.5148113459
516	163.03873795354	163.037123866481	163.039008205093	1004.49	1003.97	1005.26	12	12	714416.466127169	468128.647670109	796026.402973627	659952.734421094	521589.692810489	902466.832818991	807738.839710965	716535.064658203	788487.599640626	817711.793774664	774680.910271138	535619.446113755
517	163.03890661093	163.037694403759	163.038984496764	1191.54	1191.16	1192.13	9	9	529458.790781251	352214.133729318	601948.962962404	556174.680035437	436177.149957635	642250.531832029	625897.463327203	548607.230312909	568933.487269642	614858.124020231	585537.375382489	410788.204252141
518	163.075654901742	163.07560824944	163.075755177729	1303.19	1302.69	1303.81	12	12	622286865.490406	528707013.10579	667594548.763222	609956939.321054	588248693.556116	694330787.268946	698909297.53842	658513815.876187	670923630.907108	695849707.464463	648866883.209537	569392762.334471
519	163.132974860885	163.132963182112	163.132982822111	862.656	862.653	863.186	3	3	18316891.2964895	13969964.7841619	18729992.2507386	17991117.6977695	16940736.8781308	18489136.9419112	18792277.5158806	18032541.3470763	18624454.2074242	18689666.6729191	17843715.5546884	15336175.3590009
520	163.980276610423	163.978256338036	163.982672985389	660.89	660.193	661.43	5	5	522535.255273768	558264.389941824	613035.196182654	555137.726779394	570655.317765591	536833.752959394	28682.2090557143	57548.601889074	35571.9405498909	36631.6163296689	46187.2947010283	34472.8171638327
521	164.079038465695	164.078949713781	164.079124572857	1303.19	1302.69	1303.81	12	12	66803805.8211022	55917192.1080264	71238000.269309	64464744.5464147	62736054.5799339	73713566.6809045	73712866.0414308	70263666.3269987	72810473.0626236	74973210.3278124	69175138.2394323	59978907.6333139
522	164.34251598971	164.34251598971	164.34251598971	660.505	660.505	660.505	1	1	362492.72200428	573817.456958705	301421.989257287	400213.606306522	484885.541824455	248776.135625488	3281.1093950698	24604.2494295582	9026.04176315488	10026.568317031	25821.5380352969	26982.5772775735
523	164.698379553837	164.696188742038	164.70552833422	660.524	660.175	660.89	5	5	455946.05877664	386674.527842084	470326.006125668	465254.273674503	417931.083366002	483283.702816837	9592.44144553443	25639.2334497932	15696.792414637	13430.5363166578	16881.5253815622	13055.7610903098
524	164.930236801077	164.929893051656	164.930487627994	2442.62	2441.95	2442.9	12	12	2739011.27269041	2450233.66478992	2976619.9954813	2891984.33699341	2333538.10799105	2799591.66790796	2605762.62232359	2746587.6996113	2786832.51160435	2689268.59372319	2608698.53904533	2428051.98646287
525	165.081808944779	165.081643205978	165.082046301068	1303.53	1302.69	1303.95	12	12	1335008.27805506	955361.102899599	1418000.96174139	1302286.04887564	1198836.10225163	1495969.02712098	1450127.29532899	1503465.03383209	1505584.69077703	1594121.76506969	1463576.17959459	1118971.68791702
526	165.078049724573	165.077869739372	165.078379458878	141.6985	141.314	142.4	6	6	406344.969329532	385323.123110079	418299.074323893	396465.35115844	380204.603932898	438480.776501124	1242669.24328125	1258796.36007726	1278723.66452368	1391044.0081031	1270079.91223251	1109449.63695759
527	165.500616172025	165.491742504771	165.509489839279	660.832	660.563	661.101	2	2	361158.923283556	787181.664234426	285518.063378321	447987.630058656	523744.324217704	273210.814461842	27578.8844827985	29695.3945347657	40016.6215266831	31338.7204854492	52027.779667641	52639.0201366212
528	165.545343995303	165.541741594681	165.54688480333	660.794	659.982	661.43	4	4	335043.820303991	787181.664234426	254015.947504232	439666.577791238	524219.914884208	226042.657944824	6257.14251080681	26920.166222168	13411.0525660616	8630.97263349468	30238.1283353679	63612.3987158777
529	166.018929250146	166.015476350428	166.024173158215	1303.6	1303.16	1303.98	12	12	778717.173903375	567847.558647818	931604.4996702	718654.927555249	692278.136759554	1045252.78934154	1032964.23257659	872017.055252685	908560.233964841	1028561.46740608	910053.677383097	605273.535323987
530	166.143798879672	166.143549741504	166.143849941936	740.6085	740.215	741.095	12	12	2562436.34478302	1565058.38810616	3346188.76210546	2548927.8296315	2285885.13590712	3620031.8997972	3100826.1541761	2549390.43346074	3068857.81589087	3112660.74752925	2798007.06626462	1689484.07147936
531	166.889201691157	166.885806395925	166.889780643509	118.7885	118.499	119.116	6	6	134970.497510613	143989.250627212	103807.036472771	110977.331937828	127663.583599494	127943.299757324	224559.261584002	218353.985992411	215495.58409865	259745.390854827	203499.574529729	225396.718567467
532	167.014569140542	167.013036137891	167.015748570232	2447.385	2446.5	2448.18	12	12	5646240.40911036	4986522.98454466	7105784.18396151	5684962.83484303	6029217.36684244	6987722.3746691	7275928.52267299	6872343.39703667	6918074.54484014	7179239.67110851	6762530.53363482	5142151.39471537
533	167.076685047027	167.076032718831	167.078587880754	708.3955	707.536	708.9	6	6	735945.705004309	449764.734026563	726079.373750893	610113.859386717	573655.908468191	848236.643249023	820417.963828333	766955.464809082	762677.910787109	743115.951406053	797984.230832045	565796.91337645
534	167.792415184356	167.792050056068	167.792934847385	1303.725	1303.16	1304.41	12	12	1696669.94424609	1376414.89417318	1943462.37320438	1630266.22859934	1521416.36560128	2125350.54177595	2159336.8811589	1861256.02146875	1902526.64626695	2098427.7014774	1912497.11474917	1342545.70745321
535	167.94733478129	167.945288851811	167.948552621665	2454.605	2453.7	2456.13	12	12	845144.94477106	874601.443862305	738370.504799806	822247.315983258	857297.341806643	917461.303455227	844492.080138627	920287.912774269	857810.74164485	970919.780632626	817959.543686347	932710.561946155
536	168.590434192879	168.589971578624	168.590991993029	1303.965	1303.57	1304.5	12	12	1746275.53361551	1305629.18236021	2037982.07239118	1687967.70982423	1567049.55722377	2314292.46589007	2332991.11252874	1994216.39699009	1991237.39503948	2222079.12952358	2003766.84381319	1389907.06729492
537	169.105154405766	169.101172078801	169.109136732731	2439.01	2436.07	2441.95	2	2	945610.258520923	502840.241581223	552545.212971331	907365.690391029	752281.188058808	779769.307009893	1414199.86272267	860008.895201824	1946881.59308743	770875.391853029	1032715.04616183	707297.796319447
538	169.122291389483	169.122244709921	169.122336529339	967.132	966.667	967.983	7	7	2492873.73288061	1830721.23634082	2202834.13068486	2566809.21165244	2406263.58647988	2530813.67636304	2467120.33542187	2620504.26694453	2261209.92568884	2506777.30958166	2240507.14569932	2064993.60694785
539	169.362992579407	169.362567458333	169.363404991657	1303.895	1303.57	1304.41	10	10	1453009.48822182	1112420.67322977	1704378.16852462	1400708.40787501	1302488.90835833	1910885.5235648	1903187.27098898	1648856.42915562	1699122.25597733	1876864.14651511	1702757.25137394	1168322.43273995
540	169.687078696404	169.679848213809	169.694309178998	661.246	661.083	661.409	2	2	178413.769820399	306524.984995396	133522.987626184	171334.923928625	238165.335824218	133445.641579257	12580.4894306497	20266.0484445299	19745.0980861299	2916.07263745118	17023.0016473174	3232.23585500919
541	169.943696369025	169.940853336187	169.946539401862	660.5415	660.193	660.89	2	2	302620.34376914	227811.467069719	414778.36426557	260985.763013881	225235.141050146	417820.049947654	126813.767477706	74074.8209874863	74639.1635563893	121548.621731431	102007.326964226	52693.430689174
542	170.025510710662	170.019665497659	170.027157854704	147.162	146.563	147.765	12	12	662346.590334793	413154.358982066	859573.378425335	616821.505848288	499185.988243262	814469.117760519	1282299.35596536	1116899.45479429	1170203.56003945	1303256.86968329	1159392.61371373	733960.286251939
543	170.096720653936	170.089228525402	170.10068922342	1202.6	1202.3	1203.57	8	8	347502.211282853	220230.21178418	403898.32284424	305553.072957118	263540.579752916	384346.478434429	412105.267791715	323768.383464858	364469.865796873	390780.98149889	359900.278099509	284784.512049108
544	170.171464182977	170.17088276621	170.171886575183	1303.81	1303.16	1304.41	12	12	2055010.26610756	1652748.82828864	2320578.27301318	1973225.82404437	1804139.49968261	2613868.92769252	2634767.58224609	2252435.54169433	2216999.46025	2486167.06554827	2258919.43736134	1628847.56556836
545	171.099321822685	171.099273554183	171.099379412405	741.8805	741.149	742.538	12	12	33679466.6021063	27639644.6269205	36397685.9221167	32648570.2929173	30980309.1179497	37473251.7159379	32752171.7862047	31065501.2075024	32583130.2680107	32957750.037352	31711912.7451069	26404277.5328618
546	171.150265649866	171.150133476148	171.150653387701	902.708	902.439	903.365	9	9	885242.977967078	670549.631758646	821716.19488662	777782.238149791	807131.572530111	768050.423828355	1063937.21070329	699080.081558219	743757.71773912	976670.197655649	796963.049401564	781004.48278125
547	171.275905734686	171.272767348855	171.283798176059	660.563	660.524	661.083	3	3	748961.031564655	1513151.89794877	528049.558714447	911203.023437571	1094704.05818429	436755.686284912	303609.557836914	301193.040372885	330121.621122691	336974.463190253	298311.213750962	308034.057258412
548	171.298697191586	171.298697191586	171.298697191586	660.505	660.505	660.505	1	1	751746.411509363	1519845.91219086	538992.362002398	899684.723051446	1086261.5107257	438367.539289857	311989.254955882	310009.136440501	337636.697940372	350588.387216653	302729.622175781	311621.851127212
549	171.423510877343	171.423510877343	171.423510877343	660.89	660.89	660.89	1	1	500568.279657988	443877.329031697	555616.644643871	492826.210037454	499363.933185253	603553.947146542	2722.22427845982	23902.6839926974	14223.7816095329	15689.1929149135	21560.6687229722	11428.3534179687
550	171.449029323009	171.449029323009	171.449029323009	660.193	660.193	660.193	1	1	500658.012412527	443863.635876185	558058.588422051	492836.87121395	499486.528579739	604306.071360973	2722.22427845982	23905.932882401	17519.3871541783	15688.2327146066	21560.3581707729	11428.3534179687
551	172.103048071611	172.102033566648	172.104204682863	741.259	740.537	742.024	12	12	1128675.55275467	755801.16563924	1312650.68773689	1128892.16802761	935106.221657515	1450693.73033235	1152400.38635485	1021546.86294831	1179675.68933774	1196686.21516227	1044048.13511842	750161.741727381
552	172.169218644365	172.168824583929	172.169729840362	1089.69	1088.91	1090.16	12	12	1138616.13396046	770943.640204076	1186890.57955387	1205590.80782384	1116874.95159109	1317973.81099584	1189659.3096546	1178857.11480816	1131645.15414782	1280327.54280649	1206099.50180715	976215.850149918
553	172.205526796325	172.20394156644	172.205949579913	868.2365	867.006	868.767	12	12	730954.701392067	798918.078460748	584495.667398796	667071.831488886	711029.901878333	694525.538473586	652980.380372025	730804.216084961	600813.652122879	661923.079285062	625184.656225111	744895.566107471
554	172.306150393614	172.305520504899	172.306505703069	660.7265	660.505	661.101	6	6	2777907.18628415	2102896.99334567	3123316.06583995	2582056.82890626	2514403.67180568	3305663.65093765	60265.744572359	83012.8388876091	68046.4337897806	81035.7555615452	74028.6363631809	70942.2538848805
555	172.917666397337	172.917666397337	172.917666397337	118.355	118.355	118.355	1	1	121960.187483369	182404.459095646	68040.3971833763	113871.163490545	111910.675734222	99254.2956034898	119810.173297204	98335.2368531383	107160.397799133	133626.425368031	82652.0930362882	148045.55590483
556	173.062244057	173.057553989985	173.067235588441	673.494	668.748	678.326	12	12	45095065.8829825	37056994.1678623	50528469.1533145	43640740.1049547	42051307.6049542	51296266.4825011	31088204.8142849	28409813.7699763	30863409.7131793	31398800.8205668	29768742.1826653	23742145.0445444
557	173.163792399903	173.160853192407	173.167700674563	992.165	991.764	993.049	5	5	261471.880503049	241555.601881152	361043.546572527	339575.773545435	267611.294097989	321966.216442251	503034.037180318	330192.745521851	339618.959616616	437196.649004987	365518.28750405	251271.73719137
558	173.550195190205	173.549374043623	173.55334014654	1304.145	1303.81	1304.57	12	12	399081.410775669	245704.279019949	504863.037130628	360903.633276229	306066.645634067	579441.750673619	573222.357930385	456682.624005999	514469.553973214	608586.753446569	487824.292373657	277186.596120256
559	173.973992070453	173.972592424559	173.976411197917	661.4195	661.083	661.795	6	6	4379557.49813447	3680121.82572153	5066161.08485095	4218822.0395099	4033881.52315537	4992913.94230241	470056.251800502	360633.437575871	509350.542702789	500580.316184641	443629.176090263	277008.635634765
560	174.059356904182	174.057230699354	174.062205364607	677.5835	676.71	678.104	6	6	3081911.83758213	2531703.79880384	2801503.42238616	3031453.11077526	2364655.01313996	3194237.62722778	883207.681127112	677662.070648515	844075.29732607	864109.668371993	754552.308790449	478521.232862631
561	174.380307713709	174.37639689819	174.383207035816	1304.14	1303.81	1304.9	7	7	148968.75933881	110362.437788589	188235.219777413	129686.546189252	113810.116546415	220854.118128627	213382.245114136	169112.639794922	203708.138275669	236258.922170131	181021.127086774	126087.047277688
562	175.055686984559	175.053712231456	175.057107950301	677.9395	677.075	678.714	6	6	777298.938323541	611585.006968858	998817.568595981	762845.576715063	686857.307379131	1077132.82815201	942903.111890665	856203.957558063	925543.030881202	1027188.45976536	966687.535999021	673043.644648335
563	175.061439634306	175.060437233789	175.0708605474	164.8945	164.51	165.593	12	12	820617.985737713	437623.394832171	1061799.74864496	767525.22937793	653220.640762667	1048749.71700508	5155714.75684579	4768118.10393061	5218299.62464614	5366673.66983614	5028772.73351041	3450091.66001528
564	175.201592121361	175.201212811328	175.201903245637	1303.58	1302.89	1303.98	12	12	3299433.79434727	2824048.27941922	3615015.36487577	3184631.53842049	3098743.54096225	3936346.49676339	4057442.57140388	3564567.76019287	3520568.86535644	3800519.70841658	3624977.61459101	2701608.51911161
565	175.385118326988	175.384623991664	175.385919810489	660.5435	660.193	661.083	6	6	1258328.78347905	1253762.21858433	1402027.03010609	1323955.91975843	1242352.76699602	1435685.48095692	15085.70684021	34445.4709050724	10121.8600764017	13373.0261589859	15425.3330066349	21224.235913488
566	176.307056978714	176.303174457601	176.311518057682	660.5435	660.193	661.083	6	6	922474.244393857	748057.015302978	1189717.84717977	886047.795203239	793068.890146834	1179626.26315519	9110.49496050666	7056.3016650965	3283.19294738052	5941.43204484791	22191.8638395183	0
567	176.319248183599	176.317262025151	176.320365725631	1303.725	1303.16	1304.5	12	12	619690.313959402	505492.822551617	717692.676325474	584872.086687782	567339.482222376	764640.2702131	784906.164048689	700552.011779785	667528.862298967	741067.633125001	702505.547416787	503185.400109049
568	177.054733071867	177.054643318894	177.054805779907	1126.03	1125.42	1126.45	12	12	44908989.5188392	38072543.4002879	47799449.3044791	43973503.4254241	42971273.4326172	49505973.1091319	48422157.0984645	44679502.7717323	47379019.9454947	49342535.0082499	47072037.726901	40189284.5196093
569	177.7422195233	177.737415376651	177.745257984498	1304.03	1303.81	1304.5	8	8	185176.16587207	115955.781683206	238014.959765067	177804.151693906	139715.566221421	280129.129824567	262132.721161691	219649.702784947	238652.509463162	274943.896025391	225471.040604631	139902.01753125
570	177.76953669144	177.76953669144	177.76953669144	661.409	661.409	661.409	1	1	613267.079512164	800720.141149343	676246.034816709	649494.870506776	717198.319140747	564107.769839233	9062.86743077895	24861.5350944537	14252.2849191177	20327.6699365522	27165.8373500755	46498.9539256663
571	177.792469287566	177.7857783976	177.798310377681	661.43	661.083	661.795	5	5	652521.635065652	780101.365791375	699428.881300825	659612.740912569	732304.333824613	618994.342419881	57276.7629856179	62027.9738078243	52332.5619220341	60244.9157764823	44248.2028115522	31772.608147017
572	177.957830114576	177.957790576373	177.957899028064	2455.75	2454.46	2457.07	12	12	57889282.5838563	47909626.3506511	65342321.6406226	57251347.162116	54825515.855636	60188261.3297078	63960833.112878	63521858.4090205	63777207.16575	62207797.5508909	60938994.9549118	51723801.438117
573	178.058154016033	178.057944543644	178.058833609161	1125.175	1124.75	1125.96	12	12	3809378.74283705	3048425.4467327	4146843.97923509	3559522.60642996	3532376.7200145	4374506.15876453	4237694.06189397	3985750.58270712	4166175.86736829	4370615.98158035	4012003.82290931	3297759.99909668
574	178.160727396138	178.15927448997	178.162476132228	1212.58	1211.96	1213.58	11	11	368385.990716283	276091.797821404	390157.4789518	333701.333309821	348544.310554688	378815.4219149	394337.62647391	334258.520924073	380998.573641575	433685.917468806	402527.21813965	320205.368805578
575	178.476700599838	178.476109840146	178.483099093957	1303.81	1303.22	1304.08	7	7	154831.541545041	75686.2668377132	187641.102290736	137007.199468366	120535.606176758	219189.821354213	211585.381493304	166832.302024623	203801.292479319	215983.014837472	184193.785947197	103638.097134363
576	178.560827339469	178.560827339469	178.560827339469	709.525	709.525	709.525	1	1	115094.429963852	82435.5039589845	149722.133021484	105843.385475852	106464.423700358	147145.787781376	173268.667434571	96362.9885631215	156276.996752337	161110.708734434	126224.344284446	90063.9873568078
577	178.592241179275	178.583633800323	178.594088321198	660.5435	660.193	661.083	6	6	407423.593487075	464972.645370376	460747.683009071	415295.247820082	413735.554417969	431908.644324618	3143.42120405717	6918.15486779787	16961.7679908558	13212.2916870117	12617.3396959305	16473.8779144842
578	179.453472611258	179.452217333116	179.464345908172	660.524	659.982	660.563	3	3	178487.222724246	258089.569470284	149776.701462288	181665.455222238	213556.649729004	165713.123219992	17672.2039178362	24879.8652271944	15819.6197226563	6092.28861992885	30536.6149191616	30495.0103771973
579	179.484795612377	179.48354410156	179.486047123193	660.794	660.505	661.083	2	2	178449.577690451	258089.569470284	149868.396343839	181651.21262645	213556.649729004	166339.808417724	17672.0289590634	24879.8652271944	15819.6197226563	2994.08170222983	30537.5212661651	30491.5436781939
580	180.065520659842	180.065341310626	180.065780799729	742.6045	742.273	743.142	12	12	28975176.4089495	26169262.2258871	31708540.4344931	27785514.0942654	26952874.4269569	31952384.8526668	160731241.9769	154947148.909013	157467067.736374	164542239.29681	154995516.721523	131149772.611234
581	180.076863978116	180.076616365784	180.077335153568	119.655	119.23	120.037	12	12	7008973.98735189	5203041.52364478	7702193.69154191	6452597.05815818	6086669.12071782	7729799.42044007	8505445.70577373	8086651.10522781	8626740.65045094	8949402.12218839	8582788.72861938	6320498.27440809
582	180.15965092058	180.159318849514	180.160190251891	862.3025	861.459	863.072	12	12	1084557.72209639	614934.517286303	1202562.82393738	1096212.24605645	902252.62236886	1295032.3298404	1240826.66559241	1192312.1836918	1270589.16986324	1360460.77545471	1207085.78723091	821400.285370926
583	180.159300577449	180.159211465327	180.164825806832	677.775	677.075	679.063	9	9	408464.769381572	150893.021453336	599289.964794527	436951.555212403	297912.253674336	812864.084480827	741895.456684878	529579.357490773	603045.553322267	794173.607086914	531807.832491052	243817.476077046
584	180.458973948484	180.458571442103	180.459694659828	1303.88	1303.57	1304.41	12	12	462270.530573102	332564.817781668	576869.054229701	454173.269554131	408347.754866768	642659.64123012	619900.267852539	534690.735711807	580010.885980189	619338.139595425	549957.632003072	365814.965689731
585	180.915898070752	180.910799004491	180.925988073457	2444.585	2444.05	2444.77	12	12	1214437.14488914	904316.450813248	1265895.32133219	1150447.18622255	930771.647638256	1297749.03361389	1316565.26375542	1176056.3687339	1248764.66881307	1235468.03126627	1086616.50111604	896095.441869376
586	181.070916869514	181.069299445131	181.073120758478	742.513	742.164	743.142	12	12	2494485.66291909	2058159.16737166	2940469.47939833	2402200.01684259	2320736.32937258	2978738.7055725	15132892.4951293	14581114.7303795	14620167.0805821	15406903.657147	14735533.7883309	12033762.5854833
587	181.341565881651	181.336527516553	181.345142018344	1304.11	1303.59	1304.73	12	12	667115.053356792	452706.544901339	851119.44402121	628281.705681298	571206.65929242	928870.788385661	920715.073768022	787485.701374163	837696.751901423	960939.446877792	828409.860405851	492572.748122126
588	181.979381477548	181.979279488163	181.979462583794	2491.38	2490.45	2492.55	12	12	9178834.99432905	6551062.09483416	9860254.53967967	8441679.46343433	8165053.52098533	9998822.35027806	9994714.77208432	9583364.92270411	9823959.71386034	9969475.04557292	9273710.8705628	7609063.1324139
589	182.070461873608	182.069898266879	182.072002385939	740.215	739.677	740.537	5	5	68523.1463021647	65570.3259814911	81960.9438331298	74656.126106486	69120.4688809019	87719.9289978842	470666.623900241	412617.52285209	407352.918847229	515886.651248341	431253.246638916	263255.575403203
590	182.090772632219	182.087328799958	182.091993552617	119.846	119.421	120.676	11	11	605611.85240196	439384.447574535	679379.658250751	454998.755183824	483702.693760476	656276.16705625	738877.74935625	682075.69578349	715796.931940848	768125.734865831	713567.389788101	506489.432115694
591	182.119405326196	182.116493932449	182.121006631956	660.7265	660.175	661.43	6	6	378221.011416445	365650.445660113	383072.580398773	376732.023016155	347133.396241804	398118.380063197	52780.0639054601	23907.2596441578	13521.1075820887	23933.8287827445	25031.5520967981	34639.258475988
592	182.190327881528	182.189064146774	182.191014375722	788.2435	787.759	789.098	12	12	957775.34930357	1170427.00953909	924033.147237333	1059228.53696059	1588839.08791296	939939.41297549	898092.599513004	926559.66942532	957508.329307516	972874.154035127	1009181.46749397	1851772.32686819
593	182.209410936097	182.204824223457	182.212410419494	1304.11	1303.81	1304.5	10	10	409772.750510686	273325.640688921	513002.268119768	396506.214875346	349788.210963657	565515.874243164	545937.869166155	477876.832423619	520193.94422991	570324.199237584	492724.854857564	325380.585407047
594	182.723697129088	182.723357078976	182.7240371792	1303.625	1303.61	1303.64	2	2	291707.726794084	192209.849309624	357042.144164481	260233.502082032	235978.865909598	418107.331220131	397356.241301339	333608.449238281	369419.641948528	415981.219972099	336786.506279298	222299.681114676
595	182.986688144822	182.985209640391	182.987046313201	2455.2	2454.46	2456.17	11	11	23296854.7595317	26444112.643601	23910200.7228232	25038622.6132093	25159815.1774836	25621133.8516555	26526743.5197917	23406457.5587019	24234561.6783986	24522874.3057689	22700732.2190848	26471161.2775493
596	183.053766101536	183.051162597357	183.058633020678	141.577	141.314	141.916	6	6	7788220.03778125	5935489.09815694	9805023.45994271	7306891.71374361	7250251.01305114	10725954.3449233	17400139.7150749	15021547.3124	17958812.8796167	17737231.044841	15909234.3667803	12094400.8463465
597	183.080443566022	183.080338218355	183.080512021663	1176.31	1175.93	1176.75	12	12	4453048.64730077	3415301.79336746	4873579.93768692	4141638.28907312	4199301.59896484	4833019.48181209	4700413.06384154	4606322.11317002	4783744.22427732	4711913.66189396	4590291.84603458	3779063.70108397
598	183.075576687974	183.065564948035	183.078402572899	890.62	890.315	891.094	12	12	6191055.88278048	5254760.8252899	6654794.97400532	6127382.70183516	5979546.39256151	7110827.62818003	7110124.1724	6370904.39148685	6822969.06660735	7169142.25468316	6728155.23508641	5346354.4329048
599	183.085817889599	183.085739798521	183.08587488852	141.8105	141.439	142.071	6	6	3977497.23857051	2924601.45034965	4498952.98267641	3588562.72077372	3383129.61551027	4762736.30708881	12205503.9793575	11381453.2885161	12443025.9789071	12478938.6070525	11834374.9023697	8872445.98835916
600	183.459098184203	183.456809823423	183.461877744225	1303.81	1303.16	1304.14	7	7	155817.739793485	106063.931395838	188880.136977539	151251.582887753	132991.102355455	215464.861593192	212262.258384068	162785.587651228	189457.171528041	217166.871851284	179234.363485754	113346.822591624
601	183.69732340173	183.69732340173	183.69732340173	660.89	660.89	660.89	1	1	233849.223282284	260325.861302902	270533.343493509	234326.570261675	243218.377446875	271953.187033189	15045.1321202846	13684.4628412009	19469.6918036391	20282.793961942	3336.57985917395	3242.09137555803
602	183.73756081447	183.73756081447	183.73756081447	661.101	661.101	661.101	1	1	233891.143507366	260317.830519915	270379.506787668	234331.639385177	243278.088312934	269203.870604137	15045.1321202846	13686.3228545131	19471.5137094935	20281.5526268973	3336.53180026507	3242.09137555803
603	183.782737917582	183.774792066829	183.790683768335	660.9825	660.505	661.46	2	2	233849.223282284	260317.830519915	270781.980444188	231161.235116374	243170.574486673	266426.192953232	12094.6630730054	13684.7110669389	16492.383650694	20280.0374679458	3336.63083074397	3241.62337247243
604	183.83064823386	183.83064823386	183.83064823386	661.083	661.083	661.083	1	1	216720.156789403	247764.828390921	233966.809291363	230709.48513191	259467.819628289	190717.032726657	13271.0576366958	13362.8824772727	19519.064664277	10682.6592511689	6416.51777550901	9563.37369093323
605	184.061361831145	184.061361831145	184.061361831145	142.266	142.266	142.266	1	1	159340.781057976	172093.950117999	197524.38787882	160033.733430736	140729.472975844	225265.843030539	384015.858005644	303726.992279642	426010.825236768	387118.871629933	370408.69754271	258175.23779933
606	184.097751861648	184.092861740246	184.102550310153	1175.73	1175.39	1177.21	8	8	359539.12514746	290495.252370118	384645.137182479	334968.845662457	352243.663558853	431592.23886398	420318.571905043	395796.331207867	403362.267020808	404011.54199393	383713.433033663	310641.886886301
607	184.092956811195	184.092019094086	184.093966546698	142.543	142.53	142.765	3	3	129033.965195255	120221.457813721	151933.79275988	120111.182329705	130605.074556605	166300.715851692	362501.916240234	289085.462009421	371725.492854108	358784.685766685	351513.40837334	250778.467974275
608	184.511982252017	184.505837179733	184.514343496368	661.101	660.505	661.46	5	5	254817.293363169	170324.518979213	330996.238346278	245683.943586397	202867.614620878	361894.786892286	14692.5889271815	6901.55246454782	2862.59419827178	3002.11890920124	7478.76853739661	6835.9973560432
609	185.001978797069	184.997193042761	185.005593038346	2446.555	2445.61	2447.43	12	12	1392142.83105443	1697820.61756546	1366702.21578492	1503221.11392319	1596842.39077365	1278895.975625	1389731.66818576	1457693.86834459	1301108.16765679	1316998.15518092	1375123.22730713	1605251.11562257
610	185.115218043515	185.115024025796	185.115378674751	861.7445	861.417	862.259	12	12	9166614.48248872	6724720.04792549	9127043.1445046	8549721.55138764	8006996.97173726	9215760.78944699	9013360.44758453	8834439.45628778	9163476.35343442	9033883.83805273	8657192.70406195	7630182.86196165
611	185.364944882456	185.363173689482	185.36671607543	660.5415	660.193	660.89	2	2	155362.150477483	93391.4914143414	214662.273493486	135953.848930706	119748.781170763	235307.585611454	6501.05711866629	6163.52974942803	19891.5889548758	15488.0199879743	3267.9277139509	19570.943081292
612	185.386767259531	185.386767259531	185.386767259531	660.563	660.563	660.563	1	1	200795.092245591	178987.977591738	238960.108340035	180995.880205078	155728.328918235	256908.513706787	9446.505830522	3080.43478281843	13240.2654185902	20827.3555895849	3268.02470821497	9550.21364169034
613	185.943781789316	185.943632363938	185.94388812549	2454.98	2453.53	2457.07	12	12	3212956.00385941	2398789.09828753	3474662.39744914	2979390.50731285	2874159.98924436	4483212.75479166	3842523.91645554	3133079.31915908	3576476.37042605	3916805.13025404	3452877.57644147	2643758.62965118
614	186.065296235099	186.055710164504	186.074882305693	660.8035	660.524	661.083	2	2	577276.572989588	1435161.28892422	376675.199881249	695793.483266701	908159.984561071	301705.731264282	52722.259456676	102374.880300379	55298.5266721413	46608.0395051419	54042.9277355958	96509.6679082698
615	186.085457344378	186.083162710987	186.087048211818	742.4295	742.074	742.941	6	6	128249.978042961	108370.528657959	150304.681139382	154728.129695384	127321.314196126	201807.236031272	668630.557900141	675307.49352009	661244.032159726	790325.200285214	650377.585542414	493370.322474975
616	186.089233213744	186.089233213744	186.089233213744	660.505	660.505	660.505	1	1	618817.373771506	1438104.84596139	623007.686154437	679244.526807898	875204.495682172	677000.295671386	84893.8496990608	116488.099338479	84922.9514373564	128197.70049241	113702.024623617	96879.7256733685
617	186.129629462555	186.129629462555	186.129629462555	660.563	660.563	660.563	1	1	623063.499412527	1435106.19878045	623007.686154437	679244.526807898	875204.495682172	680428.591247559	84893.8496990608	116488.099338479	84922.9514373564	128197.70049241	117146.292343334	96879.7256733685
618	186.159919791204	186.159635249855	186.160204332553	660.5415	660.193	660.89	2	2	623063.499412527	1438104.84596139	622626.507617928	687774.047994203	875204.495682172	683067.798883043	84893.8496990608	119730.360338651	84922.9514373564	128197.70049241	117146.292343334	96879.7256733685
619	186.185261066674	186.185180473126	186.185499894329	1202.32	1201.7	1202.55	12	12	2433011.05444283	1748851.24828792	2733039.4913695	2342009.00460542	2176285.51814158	3007763.66686563	3057019.43923251	2473015.97464975	2634711.6639527	2920609.25074785	2660620.16513621	1939577.17814348
620	186.218693373103	186.216596895904	186.221001030871	858.038	857.361	858.891	11	11	1266582.62770008	987338.242350466	1402932.82387123	1278081.7937098	1245940.49023981	1478887.3100564	1461551.51407964	1377129.46151268	1407782.14217363	1563132.46098552	1325619.8990557	1275924.4950439
621	186.221535896303	186.221478975224	186.221657166527	905.348	904.618	905.648	12	12	2510084.65429134	3209291.38564377	2301986.45031979	2636997.40336942	2865056.5794626	2324643.81056814	2227143.42240506	2550590.44892974	2077618.02401335	2188924.96839187	2567202.1580529	3156674.56305903
622	186.980529209959	186.977507570904	186.983550849015	2449.355	2449.29	2449.42	2	2	499633.143597184	444728.611582033	659776.34202373	478216.928526185	409433.527591852	600778.574508501	516572.286847022	533223.862902831	797115.715004744	696403.560660335	647904.430296055	418587.250656353
623	186.994548888705	186.984746637239	187.001572708364	2448.185	2447.3	2450.9	10	10	491657.001834682	425182.359602866	642207.884236654	477342.526959164	398439.113072912	608068.288687419	506508.63579524	523219.500334276	780619.780263813	688831.039876745	621425.724551462	421531.258219444
624	187.021138154367	187.020949799518	187.021410350898	1303.98	1303.59	1304.08	3	3	167869.982479877	94960.9248366478	228713.837837359	146810.974798177	124454.11069225	261985.130458287	250526.35441478	207373.583116455	239184.35441636	276170.072524271	219570.354061783	122328.75483025
625	187.07318071265	187.07311154863	187.073282286174	740.6085	740.159	741.614	12	12	17721624.1361606	13693804.8460039	20159139.2024849	17470790.8569244	16242397.7214722	21240755.7240086	18179604.5385096	16495058.5539428	17995950.8456447	18296736.3038282	16965385.2029877	13171476.254145
626	187.193762444038	187.192572631857	187.194117606294	660.5435	660.193	661.083	6	6	10747302.9991881	9978712.57610374	11953121.6045513	10664170.2213801	10322829.8211956	11803425.4770911	419706.275930841	340483.458244026	347460.335354403	422293.60798516	333845.095755135	320232.715045499
627	188.070865823529	188.070660300996	188.07111411985	662.425	661.101	663.654	12	12	319991645.986014	305540532.059901	325174668.2775	306842515.557557	305822788.844297	324296138.012691	66579859.0590613	64838765.6990989	65465026.0909604	67451937.4518302	64869955.5149885	54940469.324678
628	188.733635928435	188.731944428259	188.73444420394	1303.625	1303.16	1304.14	12	12	754630.331656388	580274.276003173	886861.861305803	728673.517251677	668318.368051756	959659.437248884	959006.67592062	858027.463586426	888648.443486328	954780.87130162	860942.617277767	622441.039448649
629	188.995449489116	188.988567783471	188.996751529912	2448.4	2446.37	2449.11	3	3	136389.311820802	108932.382092285	215075.97015611	184350.166416153	75351.5834253617	220683.553882115	152671.20079084	165625.413738281	274001.342924193	242927.256362769	192230.710877278	95781.9427205406
630	189.074320990651	189.07405088332	189.074560612434	662.0965	660.89	663.411	12	12	34748118.8368916	33471456.276705	35309339.4451667	33378495.6122463	33083234.9182849	35469475.9921801	7555169.07133436	7270407.28103258	7294920.40015137	7529330.44953726	7394958.80106047	6149206.47284753
631	189.978719514095	189.97190004043	189.995782810795	661.092	660.505	661.46	6	6	1139798.38865326	1050564.13165419	1169252.33810492	1089714.28056803	1070361.63360566	1167051.78681301	160922.396176112	148562.731927153	179360.330507209	172486.445152861	199150.334135197	122507.970071921
632	190.081397835353	190.081332858178	190.084422503725	663.104	662.733	663.195	3	3	723961.404923649	858119.476442333	793970.181283272	706597.273933455	836883.016785156	732423.447755539	147735.440361151	140425.250683594	178771.550554458	173450.527696903	180415.540976634	112490.158958215
633	190.635980147109	190.628404405421	190.640674331493	1303.88	1303.06	1304.5	6	6	151261.380322684	83721.1982869696	203756.431812959	126513.69014509	121050.430793385	232291.170117187	211905.449894531	197225.539038086	207869.645896275	242923.469815849	190480.139314871	108320.614063361
634	190.741525067699	190.741525067699	190.741525067699	661.101	661.101	661.101	1	1	303649.968578513	249486.335150218	361445.388499369	257064.782453613	275264.821170361	416297.055929375	0	24999.5898554257	12777.1263362965	10488.4002772863	12461.8473942153	16621.2666982996
635	190.932675115882	190.928799350363	190.94113571479	2442.84	2442.36	2443.82	10	10	297946.905456543	253446.524215958	324295.093335939	263718.310668803	291691.628972656	436106.701628692	324468.9932959	391780.17470296	318063.554141776	417542.827928568	427288.013021313	337831.176248371
636	191.10410883072	191.103997450498	191.104328490117	966.963	966.111	967.842	12	12	1124204.6237213	832530.996375055	1144347.88783975	1102582.12745166	1070931.72564507	1319317.29115324	1189518.15809531	1122801.05653887	1117363.85751182	1213249.00554428	1018427.73378728	838648.310052247
637	191.164184833823	191.164013966168	191.164318005857	1021.33	1020.74	1022.27	12	12	6338642.58547418	4974910.31709921	6942097.97182142	6235829.37101129	5864765.47778319	7378251.84587947	7050810.02638618	6645859.24799548	7068195.79852966	7442650.27703611	6874440.00381809	5691576.1482015
638	191.334980681599	191.333013260627	191.337906930653	1303.825	1303.22	1304.57	6	6	173400.728529157	166045.646318933	165278.599646624	172086.802262836	168289.035591169	140370.192868222	156225.827419841	175778.961136474	151124.735011489	171266.296531808	171254.588337547	168365.797982142
639	191.735368771476	191.73351795378	191.737942981068	660.7265	660.505	661.101	6	6	520369.201260016	332973.957214704	672499.913497114	468121.419346331	428561.974892285	730987.919638838	23462.7437695672	12112.2807227281	24577.2202870519	8807.2570749153	11092.1251607594	8511.43526286764
640	191.934474844962	191.934336385565	191.934518491722	2457.185	2456.13	2458.48	10	10	849196.573628831	709999.347384654	966559.765926624	748513.910402123	766024.519308683	892842.651765369	955564.969807237	738712.995052083	1184839.99858617	845075.869499136	806117.178806266	902424.542680397
641	192.167105988819	192.163985113044	192.169812894315	1020.995	1019.66	1021.99	12	12	344443.790549249	249180.309291294	371232.815055004	340562.57316462	288828.159269013	423179.302346124	377005.954705403	385808.236223719	394581.946550795	483465.550063475	396086.051364475	255779.490527832
642	192.465111839697	192.450063217633	192.473087317828	660.823	660.524	661.101	4	4	231683.776058393	253532.341337718	223213.5649048	226244.826029878	226291.284460275	179550.220111694	17143.483790838	19265.2337109375	3494.29637153764	15588.0775854641	10387.5691580108	25300.8610886453
643	192.610005514138	192.609301065331	192.610522427758	1303.81	1303.49	1304.15	12	12	1310396.59226995	1291882.21483425	1240659.15554673	1358125.34568695	1285843.02441755	1208375.19199916	1279712.7698457	1380951.10797119	1132394.4117659	1230785.0265067	1297461.81658009	1237394.80496903
644	193.087551862155	193.078792745611	193.089185622716	164.5405	163.666	165.586	4	4	167401.252238762	145341.926423462	168329.436341171	177779.685765953	182046.565763885	181688.162547725	427576.090316162	342845.845210457	477867.311260357	508351.490745472	368188.776844116	221086.436584282
645	193.142874215626	193.140637336537	193.144634425137	733.5005	732.754	735.095	12	12	461865.201230855	355267.284691915	550924.696157822	502563.741438252	399270.036239858	591842.511159504	529655.159132474	470977.504745776	491416.284810357	550919.056836748	509680.986689671	390289.395133023
646	193.143352741432	193.143352741432	193.143352741432	117.997	117.997	117.997	1	1	367243.851844195	311449.928180753	234688.92037901	274420.734735218	375620.755999349	216724.663637512	151442.575816872	195671.102303467	192097.280738437	155079.173450195	233633.50245931	315321.439587833
647	193.205508493151	193.18717104685	193.208859769924	118.355	117.914	118.406	3	3	398386.277246812	775191.653846634	234732.953223977	456490.544346387	508818.788782443	217657.409042847	249476.55278069	310579.588863798	200101.700649127	194009.31250787	215970.762595933	526499.72730445
648	193.393968491239	193.377876416155	193.398423584055	661.255	660.89	661.46	6	6	436504.473252111	591132.163438883	483526.052795697	468746.091996491	527258.992742884	461998.344059669	15138.518143526	51172.4995057303	22407.720657801	14476.2611220488	27043.6131033577	90402.3829602481
649	193.807404455476	193.806203134957	193.807598939209	1304.5	1304.08	1304.9	3	3	104600.731251149	25095.2333695715	148643.34061071	78179.2582842661	68518.4416072349	168029.722065848	165724.157398682	129484.410367257	137847.004882812	182690.583490514	118655.841066608	48689.0792572543
650	193.930173912954	193.930078172753	193.930247164761	2457.35	2456.61	2457.78	12	12	41505346.3015627	43766119.3146091	43547114.4920979	42354886.0618138	42940678.2828748	46563445.8777829	47388242.0815397	42296410.0204281	45838877.9741061	45189486.7815003	40391278.9759785	42883667.0546711
651	194.100651713649	194.096288385852	194.11855618456	582.407	581.682	583.038	7	7	325734.661525781	297479.364166694	383884.409885742	293138.842874554	289298.781452773	394496.809460612	371026.729010871	328200.16123101	400887.937574021	398581.661274183	335312.553239354	240462.266140902
652	194.17467177556	194.172694418896	194.176097608544	738.813	737.507	741.345	8	8	293170.801909681	78232.7952075592	382834.61114376	234868.111166333	180618.554936576	642057.518491081	407336.100729009	282769.861268812	362298.148867394	490159.581053988	318395.797699412	95279.7723446607
653	194.31645406549	194.304657587962	194.319759710641	660.7265	660.193	661.409	6	6	360367.231023215	355688.075666434	383871.591898919	354028.081891494	324870.076403111	401911.101212713	36901.8537991154	13878.2736997645	20308.5044438189	17091.0379229552	20912.520575654	42659.6668690257
654	194.942270182562	194.942270182562	194.942270182562	2455.9	2455.9	2455.9	1	1	438974.576785133	387879.902443325	494739.943494931	393586.538856143	412299.203343022	519585.228039547	514323.609491927	419890.02437151	489637.058268	490641.720697541	449759.17879092	389535.950931574
655	195.087731200458	195.087621236947	195.087834068491	710.72	710.332	711.304	12	12	104965208.586135	95344773.6060982	112592241.269976	103244352.786968	97627044.8147969	112599183.202323	123201760.468627	120849777.101203	119199211.835303	123736357.287731	121452214.347547	100115897.785904
656	195.758375199106	195.757970197498	195.762615060278	1303.98	1303.16	1304.73	5	5	110461.188675896	14091.3580276309	163442.081847028	98669.0147070317	81075.5213057211	195721.72076009	197785.800583287	147140.784731445	171551.134732143	203517.540125558	150458.968962547	59755.7688496666
657	195.930207118682	195.929451359811	195.930325355114	2452.1	2451.02	2453.13	3	3	234363.46900789	288615.722768616	272096.818586813	241247.333794462	308054.087656006	223595.159629613	258133.248339072	247785.236044924	238089.357013454	251342.13876285	249325.099146301	287082.247964369
658	196.014327509728	196.013486281729	196.015208742298	743.1995	743	743.392	4	4	422666.223657078	246277.005783854	456034.287322088	367869.911004528	361406.315313927	533532.108297201	771751.380350098	687342.145309437	719531.048885527	788780.678747401	671109.299374712	416306.465736268
659	196.089331355645	196.0890545227	196.090010104251	709.7925	709.398	710.376	12	12	7672812.73369073	6836467.70989687	8413925.38422388	7404995.91806508	6990467.81933541	8608538.96048973	9166653.61720214	9045233.11246373	9080798.04956049	9548343.95831482	9446481.46265104	7345859.88018508
660	197.1014409989	197.100434063728	197.103253088165	1228.66	1228.43	1229.06	12	12	1800992.73172991	1303587.43791294	2068955.28753083	1766192.37477623	1577549.43640179	2068960.86925726	2079809.16133092	1900093.63993332	1976650.28390402	2045844.72831194	1997255.42036719	1429216.79401785
661	197.506184492557	197.503053298644	197.509315686469	660.794	660.505	661.083	2	2	111208.877368279	166714.801158063	109630.984316761	132031.371852194	161038.544091992	98852.5160489169	7312.01228440229	9426.36110442759	6530.04111774976	16379.4089887121	10595.6076880745	11206.6213570772
662	197.580495666467	197.578386700484	197.582604632451	1303.625	1303.61	1303.64	2	2	182367.677475167	233301.819949001	154345.735369699	178101.880982981	186495.233350655	141425.101030622	132270.572882254	171003.884384487	149781.682876186	153227.112865669	166436.341776856	190203.355075683
663	198.086471329309	198.082749794798	198.086973897922	119.655	119.23	120.037	12	12	7559702.21568817	5567755.72180713	8267610.37982445	6987071.40200583	6486653.06226953	8137084.20185492	8937315.69451206	8989670.01277818	9348061.53142299	9534041.27945467	8786588.9493781	6593565.37161822
664	198.184458942443	198.183984922827	198.185021821831	1058.21	1057.43	1059.13	7	7	244116.737885445	226901.555152156	301990.149823068	245980.962724904	227004.973474192	346737.753544349	311051.148882984	265452.90753976	293492.783867745	308022.168061524	278297.599508163	212572.649750116
665	198.321636218908	198.316711391822	198.327603050092	660.7265	660.505	661.101	6	6	676672.307682616	852795.58427608	650241.79812951	719583.602593994	758800.14232587	560869.903694686	52776.0855227841	36807.6492224552	47425.6324602195	34509.5317895953	40198.1014946586	52620.8892474724
666	198.675821400308	198.674889993263	198.677802287567	1303.81	1303.16	1304.41	12	12	705626.212742326	657813.403605142	676427.522425502	721141.388592358	663371.666062707	678962.036197335	707321.37691211	726162.76375558	646948.915532505	707540.983922295	710750.087932275	643964.667884485
667	199.044587630766	199.043276757709	199.046723095537	743.1995	742.671	743.859	6	6	198237.478619347	122463.826794744	148934.904051117	164435.114558705	122899.075845873	146932.611104004	724744.200480713	659231.843390159	676266.450702579	623450.962071878	580714.926647051	384593.525373491
668	199.127454926703	199.127454926703	199.127454926703	929.862	929.862	929.862	1	1	229975.245624149	169014.614906138	287506.852675502	242049.093589984	166550.55300791	345838.810841091	289781.740091517	222761.53359389	280718.069710603	339665.601075649	266306.34681395	182700.410944011
669	199.282437029169	199.277482610079	199.2943687142	660.5145	660.175	660.89	6	6	1227840.68009654	1475664.2350622	1164371.37424328	1259438.49686531	1281687.30272199	1002085.65082076	15852.1156281072	42744.6338043284	6713.85069140624	12071.5468774414	19211.4520576246	50295.229868608
670	199.662737819319	199.655727168254	199.669748470384	1304.03	1303.98	1304.08	2	2	746721.130247398	656507.002279409	713819.032848014	766441.630753138	702011.310343426	697529.749665675	750495.231696987	780536.863436278	670706.770468748	742504.083809456	726028.436041909	699872.145263957
671	199.703587621954	199.690570592393	199.705004747503	1303.95	1303.61	1304.49	9	9	747314.532734932	657148.128142855	714221.909985351	772516.298794925	702529.758576309	697529.749665675	750623.330168025	781133.148282296	671188.254151785	743105.626410436	731363.858204379	700348.846133648
672	200.08180273781	200.08180273781	200.08180273781	660.505	660.505	660.505	1	1	560874.99513417	429748.176822614	675541.440964629	552510.82856031	504454.263635182	710011.716090209	46589.5956052533	37760.5074731732	43188.0814382468	46555.4307261318	63901.1610740709	19352.2403798254
673	200.106035006671	200.106035006671	200.106035006671	142.4	142.4	142.4	1	1	151403.628288445	128960.289700712	222304.248076689	113756.312907123	119072.129023423	222170.668256089	996530.619678918	572245.246522073	822045.335922186	931744.03449768	721990.61115258	340061.496873884
674	200.126358994566	200.11197652798	200.128922450597	141.569	140.961	141.812	5	5	374991.524754321	340360.002091567	444423.618124856	381879.412594324	330866.923446232	437292.559310192	1114876.3496522	572051.855090332	1007712.21796239	1131498.28441445	908151.082101604	524783.310688994
675	200.122699728898	200.117131870105	200.128267587691	660.9955	660.89	661.101	2	2	872107.226605356	723460.157181152	953286.704002557	845533.345757058	813047.600295507	1036524.44083526	420064.818056417	407477.630455163	429863.391411578	415418.715825771	392851.305813477	370973.302257253
676	200.199892266748	200.199509065092	200.200208884021	1248.335	1247.61	1249.12	12	12	3780776.35793276	2882474.05237692	3736870.28719548	3675460.7580181	3506923.80879512	3706289.16021935	3879901.79544095	3537300.98716282	3816243.24100334	3784640.68609571	3822267.68640326	3087438.48951479
677	200.700409577947	200.698837742926	200.702553417013	1304.03	1303.61	1304.5	12	12	591423.835323381	515975.921934848	570035.078238452	610208.08277623	560839.160381207	574373.573241211	615392.11327274	625549.148327637	548790.955753347	599292.094589147	612659.795859792	550339.996982979
678	201.050405005827	201.047427192896	201.05383033115	660.349	659.982	660.563	6	6	1038254.41381602	834757.188993867	1300772.98565425	997788.709995641	932228.390094814	1321566.57299403	157578.32806685	161110.821640773	164728.565924006	192774.05919987	124778.264252042	144349.463055642
679	201.088777332822	201.08871415458	201.08896330718	861.7445	861.417	862.259	12	12	10334911.8889865	7400287.23037199	11414935.5919524	10175127.0034475	9329037.48475009	11328121.6453552	11362320.9548101	10746808.1309388	11028537.1412136	11594418.1869255	10803644.8011819	8472702.3764258
680	201.744353974024	201.742815005682	201.745065393472	1303.725	1303.49	1304.15	10	10	879699.867798966	850431.635427516	811101.156636602	901946.71628516	835638.949163293	789736.3077519	847976.369189174	898249.685061308	752757.081886487	840361.815410157	849556.430601561	813970.641982141
681	201.974778400522	201.974758106151	201.974798694892	1304.06	1303.98	1304.14	2	2	764873.373401882	504176.019774814	917816.353702776	691329.707385113	646687.250031309	1053022.27372349	1046344.59320801	865150.012125243	919677.184231385	1018933.91203211	873011.557336716	580689.770899584
682	202.047569513737	202.047442878672	202.047745444578	742.6045	742.273	743.142	12	12	8105836.00330747	7310264.78600113	8671288.83469559	7593521.89170902	7298466.4353785	8942666.62890413	51126204.2294084	49445209.8589884	48811509.4745344	51899595.0470761	49308898.039068	41072122.605013
683	202.093804753089	202.092217228777	202.096638541115	861.7025	860.482	862.143	12	12	517207.182034533	263134.149511058	549166.066850342	397333.314349784	416243.753308174	611572.00752329	523075.931272265	442685.684175229	468465.055070403	523254.932953678	513320.150998681	311048.335055838
684	202.256232379127	202.256232379127	202.256232379127	660.89	660.89	660.89	1	1	355560.687529124	462787.786011161	321809.035201302	359093.281242015	413958.873361181	295162.989460033	15170.0034215123	39713.7826658362	25165.8341529325	19619.1132422922	11351.4713672162	4840.15811104909
685	202.283801966493	202.281785662493	202.288315534183	660.563	660.505	661.101	5	5	355624.425966406	462731.519712632	321809.035201302	359149.924134507	413877.512488058	295931.10811206	15166.8810145152	39720.0385781681	25173.7594014534	19617.4395157508	11351.6447790158	4839.82067671343
686	202.427217015237	202.426725385753	202.428624732771	1303.64	1303.49	1304.15	9	9	325224.772679129	218378.815059151	404972.160908848	298712.008214845	285887.105341447	463695.97870218	464751.967529583	381788.604045759	420076.017954869	458059.789821429	387387.200317383	250743.104968668
687	203.047062164587	203.046761111775	203.047760653436	742.4295	742.074	742.941	6	6	721337.668090747	578316.533018599	893906.925539061	681996.360417969	639688.115659266	997663.277762727	4990671.88651282	4818108.96017501	4792950.49627646	5156933.98325693	4768005.31297997	3744136.96753134
688	203.067547013768	203.064986105366	203.073242693095	133.863	133.185	134.266	11	11	508040.618118336	412027.37214375	670751.075032533	509935.177912151	473068.913486189	617875.490597534	699695.91236806	599661.992286506	655729.511930326	687458.268954743	664417.943848676	418852.925837941
689	203.074463015372	203.069145910826	203.079254671401	742.513	742.273	743.142	6	6	442619.072848295	375748.678050782	621891.669581397	466096.326826537	437741.397342365	650275.109944173	4692247.78272728	4552084.11232836	4448428.81529133	4812909.9301508	4442443.28907688	3581871.83648524
690	203.077785332331	203.073324671316	203.079648352378	204.619	204.032	204.983	3	3	161385.302891735	163283.390564542	185601.708493652	164083.079213867	152496.254503226	182778.860464302	515405.850031316	415506.835144958	520835.682968728	547393.796232515	471643.889139441	266343.816455966
691	203.103107454453	203.100350658767	203.10788790609	861.3065	860.482	861.729	6	6	418580.767685534	295377.429742066	551718.385525111	371214.083602769	334696.547346191	509477.534157783	509153.715348784	463504.59371256	540229.365058927	497074.687545683	457232.247662598	328475.597242137
692	203.278784023037	203.27451301414	203.279583159421	661.255	660.89	661.46	6	6	2280336.80300468	2914218.83920385	2224320.54600877	2437391.18809909	2654165.61121677	1957631.14780083	132613.610523323	134375.262580196	117140.901521484	131204.650386188	147589.698311466	99213.0542095588
693	204.102285458203	204.102116557044	204.102640553239	660.5435	660.193	661.083	6	6	10870964.1704284	10582480.8221036	11798269.6794785	10771382.6980372	10524818.4822196	11539554.0510854	201564.74764027	213618.567975887	214524.526545099	208608.818709939	181550.659067013	171845.819958718
694	204.137433190261	204.13618868521	204.138944616252	1288.65	1288.07	1289.14	11	11	779285.198231069	596398.850487994	830283.577020087	842180.003375277	759131.446104871	845552.400981309	842598.223933592	792687.337500954	864442.536157857	845279.854140211	790579.87063273	734324.082070311
695	204.138157857113	204.135063949715	204.138343731762	1102.8	1102.13	1103.63	9	9	838050.473727213	632982.156386721	920353.458962197	753018.508742535	720526.085966225	980568.123214283	1022725.8773312	799501.095426901	936055.389265761	904919.33490569	871793.171871516	750072.620380579
696	204.175099437249	204.160658389216	204.177279783345	881.261	880.093	881.543	11	11	357790.030213559	224686.555686179	358863.110377895	345104.269139475	319932.719954022	365773.801780999	350612.688427735	567830.255522297	318982.664418261	389924.837047442	540372.49154145	291178.711010743
697	204.918905395796	204.918593323205	204.920181820371	2445.63	2445.16	2446.32	12	12	1202650.29305305	1027164.37731999	1418424.50811016	1293539.56345914	1193755.6707468	1359267.75700157	1379843.63771201	1387054.00612753	1450755.40593328	1472237.49770904	1340296.7334096	1033784.66852221
698	205.069854677956	205.069414994308	205.070011454343	141.6985	141.45	142.266	6	6	3661876.8292508	2925704.4496576	4176209.173358	3299315.61567211	3150917.69816464	4392713.56197266	11665346.542984	11000725.7012364	11363001.4127101	12246907.4899711	11718925.1391367	9204723.14814643
699	205.086026242118	205.085916951474	205.086096372133	1334.435	1334	1335.08	10	10	24459180.3747434	19468269.7606446	26901850.3823572	24175332.5866608	22469651.6216315	27851801.3783303	28002874.3593438	25574432.1797858	26891080.13	27507487.5124688	25901196.0368873	21605045.710309
700	205.097194382821	205.096925851881	205.097466927674	662.1625	660.89	663.654	12	12	867397968.486634	871455325.63608	855048326.269998	821661662.494195	847866928.54581	826791379.026207	155902157.520366	155959256.126064	152510001.952076	156529948.669695	154340640.53023	137345766.959767
701	206.089287318958	206.089257114794	206.089443211619	1334.16	1333.84	1334.49	9	9	2590451.45424575	1834266.54185804	2941542.59389119	2626161.64743111	2372368.67911593	3123973.19573467	3160536.3844765	2710575.27514795	2991552.29014942	3084967.00123089	2785862.21569978	2008094.55125558
702	206.100436326392	206.100198388723	206.100711553169	662.359	660.89	663.411	12	12	92924180.2348145	93473865.9881531	90458844.1409405	89656614.1914759	91317064.6888877	88165059.463792	18349303.301298	17466733.8367483	17509592.9992952	17972474.7107869	17406382.2767193	16062832.2551867
703	206.192250174168	206.191119942095	206.193380406241	1089.965	1089.62	1090.31	2	2	140872.350909979	95525.0187988276	188101.909215302	133556.326939069	132893.420243638	216689.821385138	178681.937350516	156041.475039802	189966.42275046	166960.853181818	160252.038556611	140736.440477035
704	206.817906477755	206.816471338062	206.818888072546	1303.625	1303.16	1304.14	12	12	597124.772415161	572549.949405924	549655.755877441	578583.895353797	575768.209052384	539049.869801549	571461.781101842	614548.516990444	509434.308419224	522877.584295481	574957.958771697	549122.416873045
705	207.078032446406	207.077884089327	207.078180377786	966.1805	964.886	967.155	12	12	2943303.71524492	1790272.74413898	3524974.68161572	2822413.53170654	2459350.49563967	3852567.64400624	3052100.20170317	2711334.58206883	3067741.12649283	3175013.40300542	2689969.33637104	1754441.57117271
706	207.101837528696	207.098526974047	207.10331475196	661.816	660.89	663.832	12	12	3270525.88372273	3064786.8483931	3117675.61183401	3150058.21569903	3070211.77034072	3047431.24898298	583118.383378905	543252.449803712	579382.402732782	540873.99866363	511360.956083935	434313.263275219
707	207.159095106305	207.159015954572	207.159212896266	835.666	834.828	836.193	12	12	18984159.5270473	16609804.6384087	19854968.4558902	18880240.8465	18462496.2563734	20349065.6910684	20689601.7873129	19607423.7099042	20173253.0383766	20761605.0088413	19896406.3316151	17694677.5281638
708	208.162227951829	208.162103991412	208.162611885444	835.152	834.387	836.114	12	12	917286.670526921	749307.593534733	1076897.42425647	850596.910634489	859550.219539922	1243886.51684593	1095915.40651623	1030412.24303929	1025291.13394531	1170428.09226534	1040796.04123766	778227.686852367
709	208.247468674303	208.246833921129	208.247829166879	1303.725	1303.16	1304.41	12	12	3222256.42399156	3251486.49261816	3019278.51568896	3289150.89329549	3197033.94324148	2999001.60782994	3213348.00971805	3298424.11360107	2817273.8647703	2953191.77729004	3155327.39819554	2956559.70914118
710	209.105513683702	209.105265152927	209.106080049218	119.3045	118.838	119.793	12	12	2907078.68907255	2786046.53715088	3247839.76970853	2705863.20890211	2650763.41099559	3277775.92184897	3431710.21000147	3208797.99454135	3276581.10990924	3693193.04282087	3210926.56380424	2787445.65102132
711	209.153424918407	209.153398092111	209.153743690644	1122.89	1122.29	1123.56	7	7	742535.619043526	576504.160779017	832566.631532648	720620.893691405	666495.996602709	863918.78656901	817030.026852615	826003.074226888	820127.365437503	825848.631571452	794352.723330485	632944.821064452
712	209.278672390924	209.278672390924	209.278672390924	660.89	660.89	660.89	1	1	160335.750122961	101089.442749331	227084.409108492	133197.478324132	106886.605081152	255447.477939173	3334.83406015625	14315.7747021844	27347.5690799201	16696.5486203823	0	11043.1861007254
713	209.597269509405	209.594606409334	209.598099746594	1304.08	1303.64	1304.5	11	11	434394.593659737	261503.583425071	553795.003015904	396449.868270649	342875.614883369	651401.111043876	640175.887733656	509598.752675084	548553.21062385	639857.865405972	518143.610381416	325617.90451395
714	209.637499079797	209.637499079797	209.637499079797	1303.61	1303.61	1303.61	1	1	434363.450913662	271615.338879324	553730.387468691	395539.848556699	342651.649530674	651518.111692472	640175.887733656	507929.858597412	548553.21062385	639763.372989677	514260.768567327	320064.742579847
715	210.087624952381	210.087416709117	210.087745482656	119.655	119.23	120.037	12	12	14441194.8521597	14212812.8404766	15183723.5357967	13808044.7769512	13818113.8067202	15291177.7138542	16332016.6753554	15795020.8780792	16046218.989909	17227073.2639259	15852182.4131282	14863679.2625996
716	210.301316844312	210.296486090338	210.306147598285	660.9955	660.89	661.101	2	2	121897.475706227	30366.3621226232	195785.469548699	78229.1927233455	45923.3177325683	220199.901407378	19601.050678912	24074.4339729866	16052.2325373391	3264.68779839012	13514.2682525132	6708.77460239954
717	210.423303127747	210.420925831661	210.424667693166	1304.15	1303.81	1304.73	11	11	370216.519585939	307074.128093406	357985.239678222	370410.005303412	330202.26960205	353458.006443276	375500.815803834	384338.628334263	349707.839408482	382759.279980469	369740.475462053	330981.142907923
718	210.728939590045	210.728939590045	210.728939590045	1303.61	1303.61	1303.61	1	1	239446.663120396	326588.906274414	212740.516658203	257975.725967635	248033.562953403	210711.23518764	211470.856580497	238104.637101005	184113.824615932	203102.112316624	216151.714766184	276887.796042271
719	211.109162184557	211.089895865779	211.113478222354	119.655	119.116	120.55	12	12	628200.033306153	517873.990714104	627121.900430118	434465.537070215	443935.067586607	666794.018399072	666665.383594545	691949.163093304	658276.798972098	707888.59652913	603132.763277344	641265.067496875
720	211.109711047789	211.104210164506	211.111040129853	1268.4	1268.07	1268.85	7	7	236208.809463867	183999.184486443	247308.773563058	224794.502736386	221300.659149816	251618.10380486	257326.510496234	240345.870659598	232158.299371842	236653.626529017	224192.643008099	180220.645573444
721	211.170913133603	211.16994470168	211.171881565526	660.378	660.193	660.563	2	2	630005.461987037	507211.067400567	608617.330900501	656380.368361549	631951.649393469	614312.33237938	303366.125823529	319347.076511749	253176.198920809	307016.850484049	242672.867824692	270383.721570112
722	211.791482978713	211.79042633774	211.793286814486	1303.81	1303.22	1304.41	12	12	502168.204323381	333011.979898157	608571.307463588	456884.970246096	405679.328698032	719304.554410226	688253.134796457	575662.941658483	642660.303163783	687481.017693918	580961.108559713	367424.632629742
723	212.219553783948	212.204362750631	212.221264191432	660.349	659.982	660.563	6	6	380053.029313373	338070.020579778	389953.862401701	391415.60118658	368745.225582276	363606.47838711	23566.6722941176	17410.8526562778	12706.4033146255	7286.92611180923	25411.4892337144	32045.7062512208
724	213.146301099085	213.14605629313	213.146497736537	1021.055	1020.59	1021.99	12	12	5990095.80841445	4315184.65126256	6854312.95821384	5778133.58539104	5456486.97546697	6935394.3243205	7173347.04168428	6371401.46373549	6979904.15862467	7226648.54515135	6628230.0612793	4858582.00083009
725	214.089817583416	214.089439404831	214.091089247434	1079.67	1079.38	1080.08	6	6	531826.624250946	417359.653344726	544633.535209655	512214.377558441	536224.29408392	646876.628636364	626176.970359028	589305.767139264	599493.420953978	554122.371320342	595182.897749167	468603.81414566
726	214.226544595199	214.221141278227	214.236876868888	1029.37	1028.53	1030.63	11	11	846746.851716171	835625.243252511	716196.331212122	732443.270564938	739998.18955851	712917.480058591	753348.163615181	883522.393791501	788831.416892021	784690.582895508	776022.215908832	819871.221459681
727	214.241884226385	214.241884226385	214.241884226385	1031.26	1031.26	1031.26	1	1	851402.603077612	841487.548761579	721419.508580324	732430.02589901	739985.184089356	719726.923619313	758686.509353887	883522.393791504	793671.044096105	782994.296044925	778380.545495318	819596.947620204
728	214.421556875731	214.421556875731	214.421556875731	2455.68	2455.68	2455.68	1	1	325541.781971225	268527.219443596	392562.275400154	345688.15069324	311120.501588343	399398.933391289	394078.041235349	421098.152931118	345935.540156968	377665.73678425	400980.152129196	308973.063154896
729	215.083203095234	215.07945262248	215.085125831394	1304.03	1303.57	1304.57	12	12	946414.004742357	899571.264877508	881520.286300693	948490.366912485	880562.303664762	869468.839997707	881914.696756662	952577.844090575	852011.070831856	889909.507641098	910369.613405622	842365.715169674
730	215.12664123669	215.124983273159	215.127664148837	733.6645	732.841	734.161	12	12	1364405.66448559	1111512.74572401	1377803.25634997	1362984.54751992	1391372.37272305	1508313.05002567	1409262.26045033	1207995.05625418	1489176.76522918	1527452.16773344	1355767.32272486	1186333.88129069
731	215.716011324056	215.715061421262	215.716961226851	660.8035	660.524	661.083	2	2	208719.83437742	305689.055515744	200677.508041229	234220.728662483	248338.347571871	165054.014432739	15527.1431596236	10486.3247386955	3319.42802435302	6237.12441280482	0	7412.29820168235
732	215.924171641042	215.924171641042	215.924171641042	661.409	661.409	661.409	1	1	160636.643918055	318496.416551409	167250.578896514	192418.995095659	205995.219287626	107939.572244629	6366.4508144244	9074.66034387925	13888.3434789465	11802.4711587848	23179.9566400332	23542.5641571691
733	215.953844717084	215.943980716806	215.963708717362	118.9325	118.838	119.027	2	2	190108.401077829	258068.931704963	122358.354023007	170929.317756951	170324.915485538	159578.643908026	255545.430007037	233394.033440013	228564.077154469	291732.278369528	225826.495637068	261371.096258231
734	216.001635056687	215.991141522396	216.001664843306	118.499	117.801	118.739	3	3	188236.287471866	258068.931704963	122358.354023007	169028.5823625	167572.66063888	159626.686916016	255611.130438965	231735.293245972	225226.102638442	291798.031273389	223342.948253217	260167.609214509
735	216.234819590492	216.234226880219	216.235349377097	1303.965	1303.57	1304.5	12	12	1378668.79770703	1282255.01718833	1345588.98676451	1420414.34354744	1323158.67463623	1326089.68321533	1436155.35712319	1476701.4802124	1250385.15521369	1365104.42924247	1423030.56768457	1255230.63160993
736	216.798710046456	216.793961587481	216.805078540727	660.5145	660.175	660.89	6	6	1183376.31238215	1495457.91238232	1135331.26896238	1234843.96695471	1252225.91045968	928971.520634192	26141.5040824751	27650.3039341251	29893.3821086647	26543.1364300896	20959.0232274529	28982.403976052
737	217.100742454487	217.100251125875	217.10160388812	705.235	705.027	705.888	6	6	2907032.88866987	2438236.14932966	3284826.65878678	2820201.91356368	2644163.7976821	3562619.40885	604905.136598145	476850.822079145	533714.270653119	589210.893343528	510777.510613696	391510.348335449
738	217.108302060922	217.107272187858	217.108931509339	848.714	848.368	849.226	12	12	1868438.89948171	1254073.3192671	2192894.63150604	1808320.05133661	1560728.53620298	2307143.88495586	2281566.02277523	1969808.86478438	2154567.06059795	2130939.46304403	2036629.12350636	1497404.43062704
739	217.161804079705	217.161461492746	217.161962450753	1126.05	1125.04	1126.99	12	12	1285982.95969536	1216155.89708573	1179018.71662249	1331863.52828776	1315351.85285016	1363949.64241187	1326676.49791161	1295882.25321568	1270414.39924733	1384466.00732959	1325905.55568731	1462223.81668124
740	217.17789780658	217.171896441917	217.17971067162	1207.905	1206.46	1208.92	12	12	1509799.32854683	863095.655809356	1714923.18717285	1351717.39190503	1228253.48626758	1807715.96581464	1803787.98976005	1513314.60821742	1800431.72687682	1821338.8843843	1686449.00177758	1034779.32101363
741	217.418316750513	217.417949153298	217.418827661535	1303.98	1303.81	1304.08	3	3	854497.529324015	849623.649494123	790945.514820202	890810.838300784	844837.594657775	756114.417206682	786933.121747908	889127.418746337	744776.178413225	764404.91172191	821101.419730012	831545.434826514
742	217.431923378098	217.420257077487	217.440951314706	1303.64	1303.49	1304.15	9	9	860586.884850584	854812.187723794	791286.408999162	891417.592411834	845405.285555941	751375.082799866	782844.677890193	889806.660471889	738992.381291358	765024.197364677	820924.696260607	832111.821751114
743	217.888284959811	217.883935622041	217.894588857762	660.349	659.982	660.563	6	6	1999758.16791927	2393083.08518027	1932136.26981549	2102599.16509523	2080806.51302909	1630288.53444109	23942.8465808823	42446.618867604	12954.8537940028	21510.140194379	22328.1830084157	30271.7377990723
744	218.021476425616	218.021351779071	218.021672016627	742.6045	742.273	743.142	12	12	8132621.49084023	7170131.96057591	8708299.29986448	7760000.51742718	7273348.06269621	8816395.54449577	44481780.7353704	43246223.2965362	42766568.2102214	45295028.7471764	42968622.2154424	36160418.8417107
745	218.104058056165	218.104058056165	218.104058056165	706.11	706.11	706.11	1	1	157548.754755918	129193.332732925	191241.936784846	156371.610010579	170036.762580093	246036.347764246	46324.6660225792	48564.9606861979	40360.8958216737	56273.5683016395	36024.2407111743	24184.3822344933
746	218.534361001389	218.533789130085	218.535011165634	1303.725	1303.16	1304.41	12	12	1606516.35749665	1577723.89231499	1509520.01639558	1652222.03345062	1540675.33643031	1512614.53625314	1607214.52373772	1655190.82016493	1435042.70933894	1528193.46099819	1583590.45097351	1458442.13854799
747	218.984255359863	218.984178332821	218.984350986016	2453.095	2452.08	2454.27	12	12	8119317.52056655	5227396.32366868	10085130.1256158	7485692.03067789	6889687.19644491	9897870.55701337	10535884.8676666	9685936.55544686	9864731.8738555	10477795.3596893	9616826.20338409	5887749.34552082
748	219.011476053006	219.01034354849	219.01326318445	742.5675	742.074	743.085	6	6	2103584.99829446	1315914.13659801	2593073.42662819	1979727.75972863	1646559.80351042	2429774.00123748	6073933.26990637	5208524.28930355	5780034.84307928	5928237.92755582	5592951.21479226	4131953.68432394
749	219.191640609944	219.191162579402	219.191941290593	1259.395	1258.81	1259.93	12	12	2009099.6098962	1521800.90542264	2263411.51159984	1950282.59758732	1881884.81043414	2364558.35671531	2340051.13023668	2100779.79310992	2355387.46783088	2246345.33678683	2170204.17669692	1700464.92675001
750	219.304181316401	219.304028582188	219.307376038205	1303.81	1303.16	1304.15	9	9	266802.16700265	157835.088329934	312046.219941685	230360.709118797	217900.350527343	353150.484195382	364669.784310128	294777.406194196	327847.400081752	363603.576642021	299730.832658203	192188.7439051
751	219.845564830058	219.844543855265	219.84658580485	1304.025	1303.64	1304.41	2	2	220127.671387868	146077.757929966	288616.894462172	230786.801963588	177809.642375057	331520.073144531	314825.394533203	261083.064421736	287824.821160714	334620.471775949	291902.075176757	173206.872340088
752	219.905431002092	219.899664899135	219.910305398105	661.445	661.101	661.985	6	6	743962.910099595	624942.810116111	860231.35590588	658973.481903937	731256.299952636	894196.071411706	16869.4056456262	17160.1221702092	26400.9652621996	27049.1806861684	23308.693893133	18177.8470397727
753	219.997073726467	219.997073726467	219.997073726467	1303.98	1303.98	1303.98	1	1	208422.10427677	138612.14257274	255810.539656192	178031.375285789	174016.498195836	286105.484284319	264589.182093146	215720.746157371	257555.474521773	288831.161464556	222957.583527832	160480.191714441
754	220.019461560624	220.018852615947	220.021123660829	742.482	741.345	743.085	9	9	257758.486997932	225242.822012473	350537.181945814	238975.545513241	253444.182243222	370096.640312005	2789514.37048354	2590529.43985521	2689437.45930216	2789462.7428468	2677774.5131725	1916307.83947623
755	220.909176716443	220.90558080824	220.91502791042	2447.05	2445.16	2448.49	12	12	933945.2631106	966638.401695582	991014.439131915	980201.978713936	907788.335117484	1082794.32881617	974257.929985634	887269.186414829	960801.94531976	974272.092755419	870812.147277841	943191.529551516
756	220.991288967031	220.98826052463	220.994317409433	890.203	889.818	890.588	2	2	848437.011086628	508553.901317094	1027332.66941244	790137.409037899	777271.237090671	1126060.23487927	981126.659096105	892398.17409091	995636.715284753	1094970.34974545	930317.097619314	635509.724774711
757	221.042582943625	221.042235137136	221.043127049166	141.741	141.314	142.071	12	12	4875545.26354272	3978763.81123741	5500741.2866377	4622203.31065545	4380035.65332768	5650554.90335943	15489717.8065231	14418465.5966324	14932298.6217935	15813184.6998485	15069123.7112839	11841939.1883565
758	221.03640047961	221.03591723368	221.037489453032	890.572	890.315	891.5	5	5	648327.485530619	382277.539034826	835356.832429602	637232.467210714	639749.139684327	855547.610942972	738715.853183281	712394.027403249	766913.582257281	862158.040985645	744912.104460421	537345.09603125
759	221.056910616078	221.054057473097	221.059763759059	661.9025	661.795	662.01	2	2	476980.761295363	475774.348781546	534297.92648024	431288.492770336	481811.23870166	525453.368866974	192365.640622003	143548.813070284	184509.318800737	201152.917359519	189864.169862923	143175.730537913
760	221.187903933566	221.187419208174	221.189753735001	660.5145	660.175	660.563	4	4	2008717.79943457	1664932.09378004	2276735.15584198	1964206.60443687	1836149.41518871	2359557.56564844	1170577.3389098	909094.620807472	1104677.57015696	1247599.88628765	1061359.16727448	734856.008565341
761	222.046066211508	222.043403645866	222.046406092463	141.6985	141.314	142.4	6	6	103726.558254071	86766.0851186954	129757.261964903	107090.50597458	113582.444277581	133375.838462015	437791.315419649	397499.472011489	396431.322953069	440974.620896191	414423.29590034	284538.317878348
762	222.249791148653	222.248837953133	222.256841116725	660.524	660.193	660.563	3	3	394791.447270913	316217.563828237	458657.021867689	399685.432925642	356078.725155331	452006.817452148	105081.574838235	68860.2305010627	134452.463076976	105517.378831931	119930.66897033	76904.3996745033
763	222.465767447564	222.465427534547	222.466359651664	660.505	659.982	661.083	3	3	893706.11511591	880567.792669864	855339.126692658	906454.49936295	939438.435982492	784688.63484396	13222.7647263405	22376.2491609892	8289.51264464614	10602.0709319709	10599.3014603631	12190.2357222124
764	222.560885023822	222.560885023822	222.560885023822	1304.73	1304.73	1304.73	1	1	158921.557805033	108726.498286564	181246.362047047	145720.321713437	143003.003326344	207271.96290111	198574.517280345	170084.058799526	196575.872625178	198202.121837661	184631.643179142	137278.628777142
765	222.575803037429	222.570643415272	222.593446425932	1304.08	1303.95	1304.73	5	5	158921.557805033	108726.498286564	181246.362047047	145720.321713437	143003.003326344	196166.934159439	198661.912541016	166760.586256535	196739.458649553	198202.121837661	184760.790952148	137278.628777142
766	223.039447479397	223.037589454179	223.039614091082	141.577	141.314	141.916	6	6	116442.539201107	70026.566762085	132033.74229251	117250.380375133	110590.050071748	137523.889784328	506859.719417854	441275.867025147	500571.388676172	538725.263605418	481502.275523466	297591.877589063
767	223.096473620486	223.096381075056	223.096672972444	1126.03	1125.42	1126.45	12	12	30692263.4745178	28713419.4854174	31376650.2166406	30943468.6946272	29996418.8501519	32585631.0547743	32635697.2322859	31280265.8081729	31392863.5749218	33393741.2294119	32028724.2654297	28992981.7407421
768	223.195205356426	223.193744689619	223.197105359476	660.193	659.62	660.563	5	5	6172873.70704102	5728407.79031574	6936170.74338385	6276297.12218996	5882287.69237363	7112274.80068945	3210276.37120383	2635797.68458026	2741679.72857386	3413560.95984145	2798460.50488144	2167077.03757457
769	223.244871383682	223.244871383682	223.244871383682	660.89	660.89	660.89	1	1	4219805.42002979	4031096.13515228	4713625.93700155	4229032.1244526	4113944.45721487	4649675.45121461	219688.983859985	220089.172515319	196880.931807338	195431.975812683	206795.232613965	197647.628093058
770	223.460629956042	223.459305171457	223.462650358833	1304.535	1303.95	1304.73	6	6	269653.832838926	227644.647716209	257883.443721851	284943.465489287	246899.695595487	244976.593266746	239320.919023234	268442.848822684	238917.274709821	284112.075498047	271124.756970284	259443.559430803
771	223.972028854736	223.969138378344	223.976695928624	2450	2449.29	2450.55	12	12	2805073.14573	2063791.52659669	3970955.93922691	2782176.42047087	2568819.9027412	3784018.80656526	3934985.40351751	3709912.09067306	3923893.39389367	3756005.9247292	3690533.41141672	2387161.87800235
772	224.067748520299	224.063583711003	224.073465079617	1125.065	1124.49	1125.38	12	12	3710777.48470982	3121813.5706163	3937882.13049106	3686804.07454464	3548265.17011607	4058668.79732814	4060423.95137499	3764940.31479575	4049360.67373439	4182602.5696027	4132111.59425836	3282909.95208984
773	224.184176320345	224.182217545245	224.185421101093	834.521	833.511	835.263	12	12	1435642.9651354	1027715.01010433	1567772.03973047	1285033.30950087	1227660.34998964	1700505.371148	1670830.90644307	1476913.67415028	1607545.46275	1743884.71845534	1597895.8964711	1127497.17324403
774	224.310538084629	224.303944727922	224.317131441336	118.5965	118.355	118.838	2	2	481190.68617153	854195.87671718	344586.863686745	468537.988174287	499836.415794271	398358.258708348	431798.417869007	423778.593641483	397046.176560088	436898.78355269	422608.568898156	673885.405701976
775	224.545014396684	224.544887842716	224.545164118032	660.5145	660.175	660.89	6	6	33797122.8313558	32716564.3934223	38382993.4955016	34119352.4493174	32360496.4591155	37788842.2911082	30565.5851234019	111461.682468018	47630.0416018288	28749.1354418354	68691.4771382281	129379.771748824
776	224.724563424748	224.720324563433	224.731306720737	1303.88	1303.57	1304.41	12	12	864817.599422292	827729.120092772	809621.472242885	882824.69578795	824861.678080704	777823.188068499	801793.750197126	885258.261631946	760622.199004255	807125.643528182	842116.465579937	797939.405182476
777	225.694424182151	225.694185800291	225.694646123574	660.5435	660.193	661.083	6	6	10525810.4552621	9738611.39176571	11737510.3698762	10208397.0646784	10001547.1474517	11368728.8971076	13858.4413929332	63513.0840635914	31014.9503995028	26628.3585585642	37933.6265554348	71057.1530333363
778	225.876900350278	225.876690272376	225.87710522919	1303.725	1303.16	1304.41	12	12	2738807.14759827	2730251.86214599	2484537.02365039	2759662.79175671	2672168.45054338	2422511.14600656	2583476.71274721	2785061.21128851	2321296.28369154	2391663.88808873	2589150.6460252	2519667.98631221
779	226.118004624552	226.115961698773	226.119356620402	118.7885	118.307	119.331	12	12	663869.406217801	947703.770809152	441655.735591936	602717.512323587	587946.275550851	562829.270741089	756019.730212043	733850.328156473	737624.954469099	853212.851586541	667064.492249637	837722.220180859
780	226.705091739349	226.696743453067	226.715356127223	661.4195	661.083	661.46	4	4	696188.351701171	786316.173049332	629237.205742988	708913.510878619	776582.023200194	636613.021738572	12002.2268269043	26413.5686250144	11917.972734059	12301.4803626598	17144.138120206	12706.1246436121
781	226.719006312983	226.718965234585	226.719047391381	660.9955	660.89	661.101	2	2	696170.703670151	786195.601297141	631897.438025621	708913.510878619	776582.023200194	635021.720373292	12002.2268269043	26413.5686250144	11917.972734059	12302.8545856431	17146.1026253447	12706.3539174107
782	226.95154343325	226.951259920971	226.952025085245	2438.21	2437.52	2439.08	12	12	16880113.9572349	15375047.8684031	16687116.4718409	16286499.3874908	17209774.690762	16077865.2477986	17675918.3183678	17156416.9787668	18296776.7618722	15968006.9989026	16639675.6498934	16239684.7949149
783	226.949824792245	226.949824792245	226.949824792245	2251.19	2251.19	2251.19	1	1	5964265.44282774	3790936.13870333	6604778.0241158	4589597.5184137	4856529.61555357	6916125.00666535	5612280.80056548	5817027.37200075	6240034.48822216	7557122.71881284	6068062.7128068	5956275.84534966
784	227.118212485498	227.116669237768	227.124424554377	119.655	119.23	120.037	12	12	434126271.360139	469636968.67225	428448702.321	425449308.756706	422008854.183596	424015143.862136	456614977.910952	466786451.597775	459948290.989286	468802467.015127	447354980.09895	463318981.641486
785	227.398767193117	227.390802472859	227.403488457919	1304.08	1303.64	1304.5	11	11	346190.666235769	217097.142906605	432560.58150565	327035.645752513	271134.703834443	507896.77229548	489727.594284319	399364.250662667	441806.03026999	502140.465983539	424059.403501255	262377.137555745
786	227.817429502254	227.817429502254	227.817429502254	661.083	661.083	661.083	1	1	209905.380686613	214510.095741655	183495.392081969	204159.386390936	240224.534895027	171815.540259577	16990.3864934692	20206.9190625	7031.75619874526	3172.26689214164	5171.28454027582	15826.7363542175
787	228.120873734359	228.11894239036	228.129170622468	119.655	119.23	120.037	12	12	41820999.815294	46726355.2733162	41929597.9834393	41344272.8296594	41935268.7226792	40678476.7662753	43958955.2216884	44256752.4407384	43627770.9339154	44402796.5667023	43743257.5693241	45632930.1701321
788	228.332145273793	228.331654151862	228.33267752908	1304.73	1303.95	1304.9	3	3	273238.565593981	229452.05368437	252231.868876378	281767.76808005	250086.505437441	253925.21261914	257865.808396283	302680.493137974	237120.019287685	276146.207398466	265448.595203822	254597.552096018
789	228.343856218985	228.343856218985	228.343856218985	661.409	661.409	661.409	1	1	129986.948908964	368962.101374581	84377.9942816346	165427.589476207	215855.567047895	77311.7864390868	3033.75647819968	5899.96528642003	4501.48001935892	6949.78225175927	0	18824.0433699448
790	228.682355759521	228.679496947455	228.686641622278	1303.64	1303.57	1304.41	5	5	222883.471984863	273414.6340678	180616.342252269	228682.582495537	226056.089641113	160354.272225558	179445.066104951	201744.999991455	155095.318177849	155649.501424386	175181.442462805	230634.515493303
791	229.121337287643	229.120914024181	229.121900984962	1021.12	1020.59	1021.99	12	12	5982081.06775892	3860415.01269531	7199700.45285717	5757448.67193582	5242144.14714843	7978137.440918	7719680.14930445	6547390.93336155	7574492.77966797	7816361.7072656	7062621.98225912	4777874.46983236
792	229.141014132608	229.140863577195	229.141188902731	836.224	835.571	836.732	12	12	13905373.4947888	10753708.4113796	14797046.7548312	13887671.8871445	13188945.0908357	15344102.1823792	15244578.8558765	14477485.9449831	15057968.407134	14967822.0918127	14787716.905048	12036455.159204
793	229.334514333209	229.331701024748	229.339800873798	660.563	660.193	660.89	3	3	186707.079300167	133989.970059168	259914.138681613	157450.930892578	137283.038502588	285554.591770048	9157.61678800222	19275.1542300084	9923.80250564311	10613.4894103717	0	12016.4177594866
794	229.599384502894	229.596038849418	229.60273015637	1303.625	1303.61	1303.64	2	2	224390.856573703	203630.734423897	273903.670094281	224663.726832491	192272.550168887	308448.303523525	307482.648451502	251874.379439697	271490.772555146	323228.582588589	270627.273071865	204686.2295625
795	229.878300820263	229.877231896865	229.881274228524	1303.965	1303.49	1304.5	10	10	402744.675651645	262824.565516069	505411.640052874	374425.493655136	321787.333705705	561146.334779576	561654.589237584	466947.89014195	495695.217331403	570268.524385464	473948.557959127	281693.115772058
796	229.939728767575	229.93945252196	229.940497833541	118.406	117.997	118.838	5	5	302070.406484152	738634.636188616	141713.700886008	293338.362214499	338715.843075279	160808.83648149	217336.144524069	251067.599462166	205066.832321245	225309.024394847	221847.282247943	541036.607301046
797	230.102255134365	230.097112990165	230.107397278565	2443.26	2442.81	2443.71	2	2	584552.134210205	495752.695116979	680445.953803576	561945.655964356	547804.166985422	809280.818657645	621861.513166998	665326.846833565	768610.650634766	754082.126885319	666260.392619	567782.293231606
798	230.130843219949	230.109476477282	230.138059948301	2442.285	2441.7	2442.9	10	10	589532.922092726	487478.841592586	679353.151626957	562439.756201172	551766.935698582	806370.956456471	625386.349511231	665187.73166015	765974.458013555	752440.713107769	665417.446045622	556115.353757669
799	230.130644109441	230.130149655894	230.132419166234	1021.52	1021.1	1021.82	5	5	360802.562880995	212044.08005466	466375.933653928	329723.187300619	265415.691797688	492991.307736431	529569.686822103	385011.339312221	502710.961480681	519864.811889648	399157.132712054	289470.540950893
800	230.144121940063	230.143351429382	230.14608167809	836.4105	835.319	836.897	12	12	708016.472300293	486922.599316226	768189.221525893	696298.801875513	592595.374628668	800799.554906957	778254.405661644	777765.6449486	802547.584878985	740383.321995039	748229.030249988	552584.76485001
801	230.523386811612	230.523239496932	230.523534126291	660.5415	660.193	660.89	2	2	157159.008166294	84936.1967145995	216838.591694239	141523.986123675	103644.179080065	225100.210106836	3003.35273152902	12637.7495749512	6964.74549115512	10036.4649745745	6678.81498185687	10751.8946537272
802	231.024813214683	231.021482216859	231.029902920086	2449.45	2447.3	2451.83	4	4	130829.391922743	74263.911951312	289185.088053385	175045.26732415	67205.0567649276	306656.5196185	202906.039914063	167216.477379743	354674.661673756	281193.412713393	216551.580150961	74872.4018906954
803	231.04299874035	231.04299874035	231.04299874035	2447.47	2447.47	2447.47	1	1	149335.207623255	71233.9318025944	307147.729258928	181156.90459891	82181.0425394111	307493.945999999	211858.392502511	210699.697369419	383941.095490722	300144.564046528	229899.420802735	90971.2935219733
804	231.096326143339	231.094143841863	231.10398873892	733.1605	732.754	734.577	12	12	1295354.02576858	951373.875181613	1520083.31041396	1288964.03394808	1314810.69324186	1681273.58531444	1543078.01290462	1370677.03008762	1624917.81304973	1503607.70732483	1467882.11279294	1160288.71596288
805	231.292250516876	231.291112291152	231.292693867353	1303.965	1303.57	1304.5	12	12	1326134.40085003	1325095.8081231	1229665.88085269	1371568.67617886	1322759.42569022	1175630.39679013	1248237.37443431	1368151.57611816	1165496.62961627	1172583.9903619	1272492.88168515	1252333.86688895
806	231.47095022908	231.47095022908	231.47095022908	660.505	660.505	660.505	1	1	248692.0190203	269582.714716657	244138.294308682	245977.184295543	226927.622153708	201582.991812134	3242.15165315516	16935.5577500287	13298.4678616441	6126.84080411307	10085.1663311213	13704.1348180147
807	231.505446085383	231.498621135806	231.507467071182	660.5435	659.982	661.101	4	4	248692.0190203	269582.714716657	246912.183948341	245948.17728277	226927.622153708	201059.76308863	3242.15165315516	16935.5577500287	13298.4678616441	6126.84080411307	10084.8670055734	13704.1348180147
808	231.519071493877	231.519071493877	231.519071493877	661.083	661.083	661.083	1	1	243654.03905099	214243.974703699	241441.891925278	232212.933763973	236310.252589286	191756.319385864	6371.50790882456	6217.08289720243	9806.56433185892	9595.92717123593	8544.48314724554	4088.24796786222
809	232.390706258375	232.377317899559	232.397944326458	1304.08	1303.06	1304.5	11	11	206461.562449218	190698.284271918	200896.844749302	227506.834443081	192590.055213448	207181.1829119	202593.768470145	214687.61015625	192346.275931919	215144.48953125	215492.607921177	196695.623469956
810	232.405453461247	232.405453461247	232.405453461247	1303.64	1303.64	1303.64	1	1	206446.760745635	187638.250395939	200253.445049689	227494.609027459	192581.433579675	207218.395517723	193918.500983743	214523.726484375	192208.29438534	212950.776637835	215341.978611415	196829.597904296
811	232.714498104085	232.714498104085	232.714498104085	660.563	660.563	660.563	1	1	219953.904542243	217130.506225083	211758.915089185	201446.044365826	223789.417371826	181071.733964178	0	7629.19405147058	0	10300.9669190171	5808.90269249771	7228.14448219209
812	232.922079016049	232.920515631657	232.924756421295	2442.62	2441.95	2442.9	12	12	2114015.18541502	1702815.62179129	2143806.32563673	2110935.20983887	1682201.13589725	1857539.07827555	1791733.64806721	1830013.91621955	2007733.30388213	1660454.7085982	1652513.93594866	1713521.54306919
813	233.064814370864	233.062654979262	233.070082702529	164.888	164.317	165.457	12	12	490131.800260714	373829.14876716	662030.434273617	468460.769266344	448159.740211225	649224.69337544	4119356.86739203	3872447.04118758	3916974.00276092	4235201.72973758	3927123.58273436	3072642.22201865
814	233.081648029764	233.078791999147	233.087903685542	627.5015	626.949	628.433	12	12	539947.279236999	449428.382992802	629684.538674511	547320.943886718	772164.867489259	632901.945842885	625212.362777657	520615.086199306	624958.753736112	595901.997921931	594479.671085576	533947.906158809
815	233.173946046454	233.167280943405	233.176781223973	972.84	972.299	974.589	12	12	319960.196556722	247704.050902995	347318.138550146	277788.725436537	321145.336340148	338257.962556297	373449.202704753	347543.929181934	308209.612151073	354809.692531215	288566.433243833	254541.272965734
816	233.594858336196	233.592985315687	233.59648700839	1303.88	1303.49	1304.49	12	12	329996.177062499	338687.3996148	308035.000731236	360238.244159321	320200.236458914	274000.535605874	298382.766832868	347300.352131077	282634.277672991	307106.671703404	320581.156134207	320923.559376673
817	234.131876713132	234.127017295056	234.134359789364	848.727	848.425	849.298	11	11	281467.495808643	192989.586582635	327306.460616768	271702.181200461	230165.455359605	450329.027568017	387139.645991603	283072.465050566	368436.176384067	408695.648553027	380445.206738281	230396.865306834
818	234.263513172572	234.263513172572	234.263513172572	660.505	660.505	660.505	1	1	128111.894590628	207298.443996151	115554.55894928	153791.177039886	163086.841136452	108241.912450471	3304.57946821732	5716.92277869024	0	10088.6706296017	10995.1989021301	7596.27117021041
819	234.574184849541	234.570885455147	234.578361897309	708.904	708.467	709.451	11	11	237529.222719922	173894.440647254	300360.564016157	281069.592873313	223901.299877427	342328.166906091	344424.933745634	299286.122969203	345467.742789411	378641.830635212	389245.528942872	208106.206007726
820	234.956559059079	234.956355754389	234.956625134473	2455.89	2455.2	2456.79	12	12	12997035.3019098	12387374.6573997	15178937.188289	13150985.2158298	13192572.0164425	17264743.710712	15738749.9491318	13306559.870725	14996894.786145	15213765.146317	13851659.9877008	12915669.9177599
821	235.170932378879	235.169441586591	235.172139316497	1285.815	1285.08	1286.33	12	12	1164263.42612764	925713.783200894	1302673.8850655	1125025.55129799	1060330.05317857	1283095.8548478	1291996.70753849	1225780.89780029	1304308.55734766	1325459.79977679	1228984.65094497	1036899.10550537
822	236.218713710162	236.217604489853	236.220578566435	1258.465	1257.54	1258.87	12	12	465851.52502268	321509.695568442	518142.670291674	471952.55536558	407719.771446838	569663.878662109	609510.695608055	503946.326254881	550147.258650345	571387.970451882	528012.341742572	347100.966068494
823	236.267372563406	236.263499515745	236.273478803032	1303.965	1303.57	1304.5	12	12	1321018.09471236	1273080.46284237	1207693.75024944	1329117.57500144	1276818.53325008	1198404.82072088	1245169.3126831	1368604.07373121	1147736.51571991	1236663.86039978	1270918.41107688	1282969.96435432
824	236.918098264925	236.918098264925	236.918098264925	2450.9	2450.9	2450.9	1	1	1044998.83483887	1055909.34489379	1118234.70739734	1046114.86542626	1111894.93685718	1182380.81377578	1179154.48020081	1073015.76464493	1047368.02447266	1044245.52017334	1164917.91593164	1043964.67984668
825	236.937564873096	236.921009709897	236.942638361271	2451.23	2450.55	2452.6	11	11	979034.546484382	1038409.32061599	1181019.28234265	1016562.47114735	1066859.82098164	1125256.80200803	1210697.21697103	1041493.94793214	1088473.36503905	1044245.52017334	1110393.77807617	1021505.24732047
826	237.106732168781	237.103995062645	237.116964245623	661.4195	660.89	661.985	6	6	693168.063438261	638270.71624407	638593.952712992	542321.401565659	581390.735715527	625155.969666037	296023.671727687	305996.850448904	298588.973455589	309830.583831609	261750.679469928	237325.314911399
827	237.129481011422	237.129481011422	237.129481011422	1107.99	1107.99	1107.99	1	1	374936.293088543	314827.170109129	409801.17681836	367958.57681185	376215.944887208	453219.835957679	513113.339982361	424822.721404623	464716.797740398	462571.40027409	424613.21741211	329813.892755858
828	237.163691573788	237.161467254803	237.167884043842	1202.755	1201.47	1205.66	12	12	1222337.83135572	908040.246773095	1306659.36530074	1244146.88037916	1138922.11001994	1430815.16047767	1406861.85288086	1287247.17918737	1386842.00301042	1432566.21454471	1353672.55587126	1039967.06239694
829	237.511224592401	237.510387682711	237.511737128625	1303.88	1303.57	1304.41	12	12	872030.543952705	835990.990231661	807407.821254882	896319.047169089	811465.434561242	791821.22843192	815441.107463728	900720.314470564	770427.420288085	811062.653274276	845867.866362739	813318.032083006
830	237.974310129003	237.969753609911	237.982481941121	660.5145	660.175	660.89	6	6	1220734.82858809	1418450.88957775	1187445.94725197	1275446.90331322	1275800.35586897	1028790.34957235	31769.1561374733	33306.1210891975	26540.6218089488	10588.3069166001	36957.3882832106	31910.6774174361
831	238.295811945354	238.295811945354	238.295811945354	1303.06	1303.06	1303.06	1	1	152292.234453843	121386.135907054	202816.408787626	159799.23022425	141703.474998564	221213.831336635	222953.916450052	187430.237614315	199455.323124138	224639.944377872	178453.463435133	119346.405605756
832	238.996605634775	238.996035755002	238.997202128233	1303.64	1303.16	1304.14	11	11	919124.024222794	651542.358038902	1084824.4682756	861341.968133932	802855.098055243	1206045.50992083	1228808.22526716	1012357.94451172	1067154.45156348	1187783.46288993	1050860.59351017	694493.770143897
833	239.088102900446	239.088102900446	239.088102900446	848.812	848.812	848.812	1	1	1248240.65968497	1019624.87045848	1399703.13987592	1301400.21363554	1182138.33845698	1603260.22641211	1438903.36511197	1383065.52691424	1425920.16002011	1458509.99345474	1376157.14493938	1104763.01749533
834	239.12775749366	239.127620353731	239.127895959247	1024.715	1024.31	1025.06	12	12	35387224.2109808	30038270.9859422	38413427.1026197	34400918.1043611	33779826.7236909	39837218.6828036	39239021.6506968	36101558.4495516	39129367.4011127	40345446.3878027	37901326.8640716	32313117.8246542
835	239.166062128058	239.164552652393	239.167138728181	1188.04	1187.43	1188.75	11	11	653932.244406252	432284.273129881	858313.206087243	623580.278704662	605417.830608994	920643.039019096	884837.49667271	716793.732189176	846900.875944008	891232.073696559	838577.673655868	503826.784421115
836	239.175313807929	239.173981996199	239.176999505946	118.155	117.801	118.838	4	4	241796.65527616	295004.061588005	173850.401232982	226981.116155963	195282.942350098	211553.116737689	309219.09960099	270358.050248162	286538.010870376	323546.924319224	249483.022151195	317788.560805859
837	239.21771788191	239.214012961116	239.227100269943	659.814	659.598	660.193	6	6	2640851.19432749	2919820.88723298	2583270.77631526	2670829.5824794	2620117.50731797	2251333.8161221	367325.858522058	272006.710056081	296784.256284582	306227.261251652	340774.370051012	298134.647759939
838	239.287814614638	239.287814614638	239.287814614638	1303.61	1303.61	1303.61	1	1	747722.031619373	700191.982169083	702864.27917886	763470.879551789	685978.023115734	703501.610618541	715763.263640136	762275.665145263	654336.923926928	690570.503247071	750388.349449825	672100.024414634
839	239.935410803642	239.935274011004	239.935629337673	2453.36	2452.77	2454.06	12	12	4463678.23203448	3931588.61746422	5093013.28918949	4442332.94046269	4728698.8692825	5510161.68113708	5212627.02085306	4820687.37557275	5226305.16880603	5204620.84251053	4943007.22569887	4616426.72953654
840	240.003450904336	240.003088320935	240.004089192405	743.1995	742.941	743.596	6	6	324619.075816363	274476.025464607	382109.333783807	339468.314133229	275082.804719382	434597.074065007	1322755.05648441	1081851.67474241	1232402.18957651	1241191.34740357	1181508.47696254	893778.911084619
841	240.131082947235	240.130943231516	240.131133851741	1025.15	1024.46	1025.69	12	12	3707187.73957289	2930588.47007243	4344460.80630344	3752969.94454102	3565121.73388184	4461144.60914441	4512270.78374431	3910152.40263903	4497851.7579617	4448207.60188475	4260033.26401937	3242356.30126952
842	240.272026367598	240.272026367598	240.272026367598	660.89	660.89	660.89	1	1	354069.848941148	255342.267837054	390371.009429264	314536.958089169	293174.434734375	444423.744439224	28043.6544462053	15986.5115498765	25161.8571504911	19438.5107063547	29707.0353244629	29152.6241322544
843	240.496293407007	240.488868906619	240.50039866032	661.409	661.083	661.46	5	5	406363.486220089	449664.247894984	462041.845372769	440684.239577322	418188.339234271	421078.024513938	6119.30259517894	11745.5761705681	10205.0074737477	0	0	3306.49701148897
844	240.652891233047	240.651992173473	240.654019649062	1304.03	1303.61	1304.5	12	12	478403.291086355	420056.840201031	442281.864062319	482695.987450895	440769.757817033	426473.314453125	439619.896328736	491285.235947963	425500.697488839	459731.41217913	471722.452481584	439101.461051338
845	240.924679012171	240.924492931041	240.924739752886	2456.58	2455.2	2457.27	12	12	2344837.47196707	1521642.79923169	2593385.27595839	2164109.53674782	1960926.84320545	2608400.84790829	2520301.07121367	2447834.34408204	2760379.56174498	2721925.43869212	2530676.92096842	1622018.88725292
846	241.154425889624	241.149962755796	241.159516497133	118.7335	117.997	119.278	12	12	498728.682230196	582511.28987078	413371.07702445	471555.686642578	458621.174942333	482340.541132227	535474.732237018	509303.564405329	502799.537392191	532528.270705366	476934.989716413	481658.755757073
847	241.187876749537	241.184988946609	241.19016717474	1258.81	1258.52	1259.81	7	7	385659.017508546	292373.241312041	443559.652690429	402028.447589615	386350.102001954	507180.712987923	481283.56072126	465866.52087821	490229.994837051	528879.230228095	461604.930272877	346039.762037929
848	241.548170529058	241.543293343261	241.556715810484	661.255	660.89	661.46	6	6	1839878.56411892	1324692.0309584	2035132.52150065	1649810.9114788	1639672.3920289	2180360.4882742	15706.0910266927	21820.1246272261	13109.6757373491	10833.7349909237	18319.2686790844	16555.7013638139
849	241.989728006404	241.98922606517	241.992009402448	1303.64	1303.61	1304.15	3	3	624298.414979035	523949.427752789	696230.251009664	629844.348703902	585820.62549944	757097.159128996	764504.693815593	698713.393393554	677795.987256432	759086.335611748	693978.314676445	551850.80603934
850	242.033501549577	242.032275817539	242.034727281615	1304.45	1304.41	1304.49	2	2	627235.164956751	523438.253004076	696230.251009664	629878.196138675	585794.400205076	757097.159128996	764504.693815593	698713.393393554	677795.987256432	759086.335611748	693978.314676445	551475.182147574
851	242.062329251337	242.060001820736	242.064656681938	1303.88	1303.81	1303.95	2	2	624298.414979035	524094.807727195	696230.251009664	629844.348703902	585794.400205076	757097.159128996	764504.693815593	699247.169859096	680406.760876468	759188.748770895	694463.744759346	551994.136208565
852	242.099801301844	242.09579629946	242.103969634567	1304.08	1303.81	1304.5	5	5	626796.727643897	523438.253004076	696311.495058524	629449.461964903	585388.305495384	756961.198428781	764374.226404785	698713.393393554	680467.778431919	759086.335611748	693978.314676445	551475.182147574
853	242.284134102434	242.284023409892	242.284347128541	1036.79	1036.39	1037.14	12	12	48784620.9709645	55697318.4542904	46112094.8443081	50089915.319546	49467945.031785	50185150.8243963	44589491.1400929	48414700.0928512	44607452.3636559	48685116.8840537	48241623.0236167	51159647.0452449
854	242.284108901534	242.283963199821	242.284194031504	1152.59	1152.07	1153.32	10	10	5159098.29452119	4821521.23386947	5500446.80528573	4973152.61756249	4731937.83031249	5213876.41235939	5770245.93225891	5133555.62238842	5626627.18028569	5966405.34124998	5787185.50563502	4570262.966335
855	242.925070527526	242.924551699979	242.925359680466	2440.715	2440.04	2441.03	12	12	5108156.33828237	5103555.65215066	4839352.90255905	4979055.46847338	5486456.77794014	5147155.16560753	5539763.54657397	5376983.30514458	5958943.71718357	4944576.54432898	5278634.57945191	5450526.70423468
856	243.053399383897	243.05319372986	243.053549552442	662.615	661.795	663.654	12	12	15083371.5291625	14091569.2684063	14264484.4220065	14632421.5221831	14063715.9300109	14958217.603754	6470804.73651534	5883267.289348	6037368.55406197	6435700.09209032	5858658.59133522	5178025.98751078
857	243.109907659835	243.109295269463	243.110814621922	119.71	119.23	120.037	8	8	1020171.70542638	957916.213453204	1297117.73293694	892951.579985294	1047884.45070815	1247947.17637461	1289630.49696161	1181580.58476512	1149648.23935714	1487383.89914838	1145584.31136152	1039456.29300915
858	243.287387723364	243.287245557795	243.287610547847	1036.74	1035.98	1037.14	12	12	7779818.52839357	8779755.55479216	7376589.23442523	7790501.5619092	7691129.23211679	8120911.48857242	6959890.5340796	7621589.25279567	7063709.57547538	7600098.24168457	7587630.77024218	8102696.69207979
859	243.354908866137	243.35426104134	243.356333876253	1303.88	1303.57	1304.41	12	12	567754.493166294	550313.177285427	515332.473649832	580632.541647603	519666.429795618	500078.179870605	515312.474878209	571460.382104492	506445.706169576	522728.318922992	533999.146746511	522662.114200613
860	244.059604037817	244.055698147318	244.066132385277	662.549	661.795	663.832	12	12	752505.837758429	628637.007965626	681603.605768973	675299.694862304	651235.90752039	774992.462697167	300164.58111077	274088.464503677	329124.807004366	327199.76137668	290057.014957861	223100.811365291
861	244.188778132802	244.187153591273	244.189344301075	957.632	957.368	957.77	5	5	202182.158836929	133835.948756214	195736.481201263	173907.838652018	186942.980254994	228447.448121537	286526.257641691	263802.11699343	288067.071436524	319416.735847922	287496.355986932	196568.782925782
862	244.277516758654	244.275593514072	244.28009414114	1033.08	1032.26	1034.05	6	6	580000.484316936	562604.098196263	626186.960109991	573539.004888753	572868.078107011	616613.483744193	686880.120608996	607328.857697756	648857.181472233	814727.194775391	664485.425089521	510363.554209394
863	244.530810011823	244.527008619565	244.53819907444	1303.81	1303.49	1304.15	12	12	689186.395213726	647983.860190158	659258.443714913	719993.592795204	650769.87284598	659172.803921945	685527.139501674	714549.832606724	635062.248046873	701842.049089705	690985.420761108	636736.159181918
864	244.637663081039	244.637331457324	244.63799793279	1059.075	1058.72	1060.03	6	6	344627.62667854	217941.301734835	377399.497375917	353601.793269762	295619.016899413	446477.212540928	1112907.27487193	980373.907900111	1060077.65203211	1167541.19209166	988681.000278109	600241.805748953
865	244.922743482381	244.91688505745	244.924664747218	2440.99	2440.44	2441.84	12	12	196752.368175295	229111.993566352	192486.027576976	200007.400359164	223802.150815572	237333.041795477	224003.879537999	268995.149828958	278833.468552281	235178.084793416	280125.294295944	269711.26758859
866	245.079432449631	245.07928637034	245.079641595999	1125.14	1124.75	1125.52	12	12	24289984.0789375	20138863.9712031	25919234.9701171	23510630.6114419	22172182.7779375	26844951.7849421	26786659.873875	25033108.2994566	25885415.0262923	27347536.7113928	25342700.0315424	20897572.4872265
867	245.114887046984	245.114731974225	245.115001254576	834.747	834.387	835.263	12	12	10086803.6092932	7224910.03400802	11158782.0933986	9899969.42933457	9305455.78636699	11720769.6778964	11558206.1615967	10414740.9449636	11451381.6347266	11706098.7663347	10458696.8242218	8555533.20003505
868	245.192413860058	245.186957685592	245.198033860147	1296.125	1294.84	1297.13	4	4	863844.726352337	462037.075252323	759283.271833498	883357.258297294	750929.976159737	691690.58871528	740183.264464245	751488.137342526	723466.381829831	717802.464024385	765984.026210939	522556.353303418
869	245.58103113872	245.580650951351	245.581619496262	660.349	659.982	660.563	6	6	1384068.91142687	1071218.85521553	1713076.30385245	1344206.9605156	1237885.12148804	1655883.79096143	8201.66175248578	22593.3617655675	11719.2310839844	9188.70746104521	15951.784438017	6661.28576626865
870	245.838979013484	245.837733556007	245.839618601187	1303.88	1303.57	1304.41	12	12	854417.02681473	881951.334252929	783995.940737165	899109.241325339	837048.34683733	750040.547516741	798927.768793109	905633.97892307	732187.767610212	773688.680051619	837177.318396343	836770.990795199
871	246.08230510304	246.081694116861	246.083114818118	1125.14	1124.75	1125.52	12	12	2433714.75460044	1758640.69525432	2574444.9721605	2310748.62667913	2216922.62563504	2905481.87374986	2804310.32708258	2577519.6468393	2763482.37687794	2873996.99025607	2711855.66714146	2033589.48376465
872	246.11795947818	246.11710018028	246.118390502693	835.376	834.387	835.69	9	9	527633.817849055	351520.410377496	560393.540098909	466947.866364177	466664.725617188	641694.739344317	610769.062670291	564913.529031145	605720.181799805	587126.233141357	554978.410396114	416597.046491238
873	246.295527319223	246.293955021065	246.29882270985	118.599	117.997	119.116	10	10	235216.459365737	366587.279191521	161178.560219798	208383.817716337	228354.766474233	207519.082844312	288500.027629736	261039.153832052	267220.825063354	326128.075873619	235052.156396484	319017.286704869
874	246.682729141549	246.682600821283	246.68674465194	1303.81	1303.59	1304.08	3	3	209920.922570083	189037.274773093	198024.345333898	222282.467331113	199616.847563045	196709.04035659	216744.63304952	218041.45413644	190062.211462053	203227.789978376	207976.052030533	202757.846253348
875	246.895768958311	246.895673340251	246.896043311848	661.092	660.563	661.43	6	6	4835281.76274712	3169594.46460801	5605699.61250459	4412221.57583523	4328142.78040656	5944013.59691212	26630.3962009206	62839.9419781013	34753.4384426126	21782.0283161335	37274.9564562845	71682.2802899816
876	247.11195134424	247.110912374208	247.112785614101	834.828	834.387	835.668	9	9	332869.575650056	222558.45017961	346607.052180895	331428.905454769	297840.197956633	354868.090965006	379519.571520433	342878.489863795	389260.03346409	378400.043965181	351774.447851016	268943.555392796
877	247.166597881	247.165924166801	247.167273083622	2440.915	2440.3	2441.25	12	12	852411.786534676	695233.98146428	1017974.39896025	803175.579857174	737990.289905075	1122059.94785278	932964.505790583	1058134.80150683	1060412.00582756	1055840.52047393	1034645.20109189	804733.691934171
878	247.295247835199	247.291993679207	247.298489560154	1304.73	1304.41	1305.41	7	7	641070.577228596	537324.673620808	618572.596270647	639092.252831332	576075.982368977	609680.171939174	623767.844654297	661304.342557641	566746.51537483	651006.663115723	643441.991637369	574082.660302734
879	247.36738721431	247.36738721431	247.36738721431	1304.14	1304.14	1304.14	1	1	611174.801746322	498081.046959657	641403.140723074	599682.029547911	550999.944315963	728488.851458959	712755.014891284	640715.834633788	639769.69798828	703354.760010197	638034.789010515	534799.585897287
880	247.382967587239	247.375201879875	247.392343181624	1304.03	1303.81	1304.5	4	4	611174.801746322	498081.046959657	641126.817770281	599682.029547911	551036.597357969	728358.028283691	712633.378880302	640715.834633788	639643.397437709	703924.585632674	638034.789010515	534799.585897287
881	248.218593796713	248.216852661481	248.219991069545	662.326	661.795	662.89	6	6	965282.096675333	655311.937092421	1138563.00573248	864863.398769259	817600.998166844	1228027.67281653	84356.406766748	96801.7542510603	76176.2492011717	71850.6726168457	116347.547054883	117361.745888365
882	248.758054938285	248.758054938285	248.758054938285	1303.61	1303.61	1303.61	1	1	209257.286200022	219583.803085937	264644.643249657	201698.557244946	190887.873424719	305819.322456054	287887.178366843	240394.39097168	250630.688035242	311618.443995536	238923.669446233	178376.174084904
883	248.8254074125	248.802075627301	248.827818349494	1303.95	1303.57	1304.5	7	7	215328.633606026	215251.3753125	270073.085334185	202764.641169291	193303.461028693	314720.345433105	292402.972725183	248771.229403251	264961.31484375	321868.713308455	248840.798866183	181775.468651603
884	248.831771915259	248.831771915259	248.831771915259	1304.08	1304.08	1304.08	1	1	215178.118914292	219570.032622931	269988.236736847	202637.516002413	193182.305615953	314584.760728833	292353.072366072	248581.327701416	264771.242164521	321608.161192986	248840.798866183	181730.555963349
885	248.891632392542	248.890457907576	248.892848346354	2442.445	2441.87	2442.9	12	12	876186.838627225	596262.200311109	849541.719810551	835878.216308594	627648.607741316	827973.922000917	741148.268487375	741928.454449212	798874.031872418	742356.822071423	680902.620004184	620835.552287384
886	249.036593138681	249.034588858855	249.03712450213	164.8945	164.627	167.358	12	12	1075837.61170446	649758.212441053	1242830.22734361	911460.811158601	742418.301083517	1295410.30303945	6598218.67700033	5959295.4280526	6508066.84256055	6724116.36628829	6276534.70509434	4446777.44852403
887	249.093401479336	249.092115915003	249.113332808739	121.146	119.846	123.514	8	8	632177.380800659	568555.922972229	744742.27820127	622542.202479914	671613.926917733	1154283.85265273	1088281.16483005	685100.539495081	780432.840389217	1020906.96471638	703472.283461643	606607.146959473
888	249.204534820062	249.202817239133	249.205045167183	1099.89	1099.3	1100.09	8	8	963225.157414625	766625.996168426	1177367.08252929	942028.469021143	903190.561227593	1266965.8392327	1169858.07929745	1083555.70812332	1103175.46652567	1255801.74877567	1086249.57372852	896936.117911589
889	249.26046936465	249.26046936465	249.26046936465	659.62	659.62	659.62	1	1	1452920.80128884	2112546.83834062	1233857.38148485	1581631.54392857	1617416.73100464	1110310.78234788	408504.96814818	540193.668976678	426123.42545518	373777.617365822	459910.012583696	906858.201633591
890	249.281855992952	249.267633182489	249.282550749636	659.982	659.646	660.193	3	3	1429679.39579426	2017979.61985795	1227970.23503744	1532088.7456321	1632938.48297633	1100728.54531918	405224.373772058	515115.809695373	395073.275909623	361112.056988118	448383.963919152	900403.252434802
891	249.327825632411	249.327825632411	249.327825632411	661.083	661.083	661.083	1	1	931688.258450296	1108572.76726344	906747.826368103	959476.57444916	1030832.22184152	807263.087723632	6975.35500621448	23374.9579326459	11501.0554927045	3047.89406325396	4672.20170099955	0
892	249.956954867581	249.951183065345	249.963754210257	660.505	660.175	660.524	3	3	871993.551761805	1722195.99756654	602482.656326556	1031380.73207339	1210245.27433577	474143.746082641	368777.844585535	431473.357260455	386409.689514017	374859.853422336	373475.065061554	519824.100070312
893	250.139473117149	250.135832639125	250.143441197034	1176.24	1175.39	1177.41	9	9	289592.105866834	191511.554558824	283739.496372418	266608.200111897	212716.236964285	330646.725695872	278230.991187362	290852.436954074	294433.481505671	359144.758503011	304409.638704426	207408.093295037
894	250.219516522352	250.216313746386	250.220508531333	1303.81	1303.22	1304.5	12	12	456191.806182861	297565.902570258	562995.830612723	417092.934897044	377746.709953961	672756.630801828	646574.155845145	528861.271241978	563960.418397182	641432.179488701	551551.268692017	317651.167875163
895	250.673899944243	250.672320918949	250.675204775155	660.5435	660.505	661.083	4	4	353449.304600055	487380.472410142	319277.150238991	382375.884964285	390221.433749655	303842.897079101	3252.66987419577	7138.76412494255	5930.11509443934	0	7172.8237356475	10362.4018752298
896	250.880462337234	250.879914456007	250.882007477976	2454.94	2453.98	2456.5	12	12	899524.190907688	780018.383269046	1074862.59282352	907002.816248284	983440.35680795	1200314.74826084	1159406.41634477	1012571.71997428	1069054.17968724	990966.718899127	948283.586510285	893462.884715865
897	251.008081413513	251.004473615537	251.011310577692	1131.56	1130.95	1132.45	11	11	420615.050683592	300616.492003212	467799.903623935	430111.498151639	372824.790290232	495095.67469698	490221.131947544	439333.813370575	446653.059195372	466083.971679617	392581.516509649	413568.276525881
898	251.116645755823	251.115175293607	251.11811621804	1058.975	1058.97	1058.98	2	2	356631.251219865	248810.742722885	445019.998545497	326629.67811635	340431.979766916	469322.507115983	299203.234676298	233923.467348345	295758.126228603	290792.841158664	210897.344226793	216941.299830539
899	251.134413390793	251.11538326585	251.138596847032	1240.175	1238.81	1240.67	12	12	547316.270343646	477685.126615883	606252.043815453	557224.73068976	497377.903320974	627004.798512302	624647.665470068	562203.475988639	609108.93967102	636634.699098001	602531.933373364	477957.011466797
900	251.141797137842	251.141210448859	251.142317463533	1058.54	1058.36	1059.28	3	3	330561.617988839	258512.743226283	463215.025200124	341048.302612444	334191.07387207	500884.849549385	309234.753310058	220201.465608677	297222.882066966	280307.034060686	237236.721827776	206411.286561105
901	251.184880470887	251.184155305083	251.185110579016	813.249	812.019	813.807	12	12	774838.551288535	585597.365629523	838621.363950065	672131.457372188	655407.561089052	892602.928608992	826104.734795833	826574.088280459	913150.090342465	902256.6518184	798090.381310863	692641.547497635
902	251.364302878793	251.364204566012	251.365091557059	1303.725	1303.22	1304.14	6	6	455034.228349051	426604.812999194	423363.22634933	460016.450951863	445907.384849329	405328.019723075	441376.809404727	465990.193227539	391928.174108817	430111.470847024	445779.221059141	427815.461309709
903	251.993798934222	251.993349302171	251.994207410077	1303.725	1303.16	1304.41	12	12	2324801.08222961	2340985.36533474	2147700.07286635	2376017.49421597	2303271.06313685	2140261.08975133	2262613.11455197	2417797.34080692	1986226.52921917	2051181.65573521	2258732.68531977	2089041.45106852
904	252.123323513216	252.121720011	252.125294924772	1162.325	1161.41	1162.77	12	12	338514.633808593	219730.79507422	389730.592848213	336275.219730328	260988.034917195	418414.252658148	359154.34365682	341749.418381695	442131.236129466	431168.543458998	360225.431477677	270398.720728081
905	252.211583723537	252.20227930983	252.216093240086	833.511	831.843	833.938	7	7	260307.283806923	60316.8832637773	309619.647344073	203393.372528146	223389.808183033	438229.896292236	346084.010664062	279533.88150478	357616.641533325	382580.945460349	326534.130878186	129546.113096178
906	252.635050518603	252.633515235641	252.635390671986	966.736	966.079	967.084	9	9	393674.671756933	266676.969066593	472206.266569189	331145.433508043	341425.86662645	512994.021978265	1753505.91972447	1684108.55510106	1711527.02418232	1705701.71542696	1851250.99906484	1124669.87537838
907	252.624996201154	252.624925418931	252.625066983378	1303.855	1303.57	1304.14	2	2	466037.483160434	421463.502179743	413982.021572405	466981.603717258	439119.086184511	408204.937577983	430070.037138743	467464.824049072	391778.361939337	416171.472708812	443725.650470475	429324.996888785
908	253.177660121281	253.176747314488	253.180163561592	1241.89	1240.96	1242.56	12	12	957501.283595786	808952.879566406	1109336.11244202	984255.987642996	1016175.38867065	1131138.6952223	1174480.32098348	1071996.68582642	1083008.73272664	1144903.53320801	1138489.12108594	821760.421779156
909	253.923111074431	253.922163066375	253.924054757913	1303.725	1303.16	1304.41	12	12	595452.59957347	583057.607924105	551159.286040039	602572.220629467	585666.37944266	527451.038560268	565956.940396624	631310.311999784	500349.862782505	513381.258634906	566795.786305663	543973.73780357
910	254.175846998392	254.173396091941	254.178917711408	1107.855	1107.33	1108.45	6	6	162612.675767785	107538.068458807	205941.852339153	167128.75248476	167672.049545455	230730.078156882	216605.01635419	189951.119970925	199577.913404039	224826.004538862	186216.839225556	118002.00538086
911	254.898066580432	254.891669742375	254.89946749103	2442.205	2441.42	2442.59	4	4	192992.39733189	152050.163266742	263555.977813055	199914.403405762	167107.971874999	238463.872840893	185447.357541225	180067.833715819	203485.362785714	217675.694123127	199559.651841108	207994.282897459
912	254.888849741679	254.888752417494	254.889393306176	1304.73	1304.5	1304.99	5	5	211569.400871439	173379.274532974	213004.763288861	222854.111006434	199019.775589958	199615.490247628	213143.111085937	227727.711138237	197169.363783482	218300.864330357	219323.878184849	194599.681046788
913	255.062552631623	255.062214056331	255.070133459871	848.6985	848.297	849.136	12	12	3630561.01656101	2892249.69276925	4207349.11155503	3557988.18359578	3469495.01445001	4495744.37142383	4399785.33477609	3869373.35429107	4424918.95540811	4366133.90864234	4058651.42415937	3219429.74326171
914	255.17852117915	255.17852117915	255.17852117915	972.72	972.72	972.72	1	1	363718.265536079	328057.175378339	398662.357067749	351305.155766052	361918.751805176	423632.89870059	348283.642284424	371938.435041341	320552.911882134	383958.335429552	373195.949800293	356004.664543213
915	255.590009717047	255.590009717047	255.590009717047	660.505	660.505	660.505	1	1	48130.8975567843	222799.376154576	29972.8413577178	73075.5434258108	109475.919174316	28672.0606611328	7081.25742715275	22200.7354786161	5376.86715716912	0	4992.01260387075	19457.3276899127
916	255.978241207782	255.976508648741	255.982799027352	742.806	742.395	743.085	6	6	172493.817547176	127852.768478372	180440.857616255	174655.7649999	151159.037551722	199428.723145796	567567.924219079	568188.992512947	588692.683269335	592683.843025838	579181.501633369	494458.13183593
917	256.073429310958	256.068827037165	256.078031584752	848.2545	847.881	848.628	2	2	205113.318492475	154602.788879667	250276.220105776	199501.811678251	159770.052129765	265125.394867891	238318.843852125	198047.727027143	258931.110025021	236938.65039644	226859.567513973	160758.591887408
918	256.261729422564	256.261729422564	256.261729422564	970.869	970.869	970.869	1	1	328228.0553125	402718.482895948	276243.497909342	330709.52699453	335537.938341047	300515.747034079	266666.763071777	305977.303360474	278560.194464453	293447.514620216	286988.578979981	305531.35376499
919	256.290431033343	256.284341444116	256.295042774377	1047.025	1046.62	1047.37	12	12	2273738.65014781	1757443.51789753	2339162.96354082	2156377.23297046	2041427.32781983	2721959.54609888	2433878.77166838	2530264.84923605	2635583.64701274	2729438.33172403	2354595.00619113	1820598.72332571
920	257.008420281085	257.002481966018	257.014358596152	1304.285	1304.08	1304.49	2	2	422562.037698212	396149.125243825	407881.625383064	446661.452485036	408486.484948335	402831.011844758	413944.02128357	433581.724755545	378478.182151666	416800.594976217	424167.107751074	406490.205103326
921	257.162904931802	257.15745174015	257.170654454952	1259.01	1258.52	1259.75	9	9	403463.600048827	287051.618024185	457677.565473631	386156.973141818	313191.701415657	401824.736370345	467064.968457176	411119.623881837	490169.692762832	412758.160957102	453079.462020927	311227.486898266
922	257.302678417461	257.295092587974	257.307961286823	1047.84	1047.03	1048.31	12	12	229709.418312221	186962.055506836	239180.298981586	228713.243876845	216127.508027343	330541.53576395	230779.611467557	220741.068215785	235583.985508405	256955.650223076	232555.927865492	203261.614908343
923	257.656448817153	257.652347805197	257.665005905047	1303.625	1303.16	1304.15	12	12	835603.556585657	791390.019330511	805097.241608328	841709.061373609	821370.83190569	772834.601658412	814213.983214286	874938.489538847	750790.373811035	809593.069289901	829121.100897117	803631.630463168
924	258.277633501586	258.274615233853	258.281188713122	984.119	982.966	985.247	11	11	195773.917810493	283065.950339553	190954.192786052	274711.580107341	237082.443726563	190310.898071628	206012.354537964	197683.761694629	187292.928128515	202097.146433241	197896.576204061	270487.356631744
925	258.892678605368	258.892097432705	258.893360394078	2441.955	2441.84	2442.21	4	4	611795.795924281	791548.292621657	798509.504774957	727960.703100586	777025.83933928	905654.296391827	819907.930426758	909156.195424515	886147.47624426	868330.851529108	896882.175168029	781256.250791009
926	258.915294083366	258.894920307444	258.922717502318	2441.785	2441.42	2442.18	8	8	660035.818784174	741564.345432128	898138.349044076	721852.841151198	719032.628201405	924925.539177941	787645.945111238	934807.609807823	968453.860212785	886427.451324042	934587.05942711	777672.901937757
927	259.025644443956	259.016742682035	259.031355075321	742.9765	742.273	743.596	12	12	366181.410094949	301894.719719627	458867.488270995	398689.551741642	333951.654724275	539223.359402323	896706.44171727	675241.648916518	786968.329090724	765544.762543749	760224.78923528	569157.318222984
928	259.106926784495	259.102977714603	259.115497253451	1062.245	1061.68	1064.11	12	12	591656.029144762	526941.143743073	646007.22401123	596916.989877933	559916.481464979	714640.349274437	693837.508797201	626942.316686024	624232.246734851	679490.505438504	635003.001057807	466014.216426592
929	259.145663281895	259.140999148179	259.15070647285	1204.025	1200.04	1206.36	10	10	1049084.413161	771351.532788865	1191092.89551833	957839.959748395	887934.881789943	1243180.47246094	1291646.06219586	1054164.50835572	1182984.55456284	1147460.62124871	1174629.70573013	807030.071340623
930	259.174532338019	259.17310695077	259.175957725268	1214.51	1213.58	1215.44	2	2	719991.169620364	606523.626891918	791771.188087649	656592.477272826	632310.899015807	867405.153508479	877408.806621825	731111.259989519	825281.667000761	778784.427314578	821555.836871188	581124.088193847
931	260.361635213924	260.361635213924	260.361635213924	659.982	659.982	659.982	1	1	129323.630576143	74277.6384563336	193398.228541949	104901.594668112	75343.7922865514	234741.159701402	0	2678.17347509765	11387.70693233	5973.50216327428	6373.02112066293	15811.1673893067
932	260.621413029912	260.619564500652	260.622787188716	966.736	966.667	966.927	3	3	42378.3273677332	60279.6699890855	58592.0666491484	59823.3786213808	54727.3675959902	77546.5199645277	210158.678932722	107702.098399357	180132.481997433	249168.264749698	160457.038272303	158449.79494313
933	260.720181960475	260.719743325647	260.720718626179	661.083	660.505	661.46	5	5	334898.972685323	789840.542030482	253073.346873215	444276.928610428	512510.406671317	195374.34670166	0	28998.2987181755	10742.9213847225	0	9363.18095140885	47213.1048602941
934	260.765200829867	260.76401205711	260.765612225936	1303.725	1303.22	1304.14	12	12	1112995.99149191	795989.840163084	1290455.33067857	1017970.08190821	952685.10660435	1494404.65879255	1464860.58558106	1232626.19754516	1275439.3486317	1407811.64244978	1250883.28855665	821831.582286828
935	261.052790413415	261.052570569297	261.052954338205	1125.815	1125.04	1126.13	12	12	41797849.6008843	31884472.3037851	46067893.0496252	40488354.1074029	38620062.4486383	48207800.9478618	47788880.4921783	42999151.7677569	47538764.8241373	48965492.9692681	45482953.156222	34873053.2066602
936	261.109703217929	261.109595619166	261.10979552462	1023.78	1023.38	1024.13	12	12	42561221.805481	39804182.2007885	44443933.4397824	41709836.4238527	42049053.2558486	44619342.1456895	45177375.9227355	43499536.4258446	44476312.6039294	45223802.588767	43660356.2925158	41034143.1971606
937	261.92853703117	261.913874998069	261.930107217928	2453.435	2452.42	2454.63	6	6	1457718.69549872	760754.474784714	1488233.34402874	1326479.51918547	1314954.67381185	1433890.19129281	1573459.06970143	1430328.71312319	1562857.61712095	1573768.44819684	1481076.0429878	1265922.61872713
938	262.054756759608	262.054506011333	262.056016799788	1125.14	1124.75	1125.52	12	12	4808897.74811383	3297743.30545047	5429444.88756151	4456765.64832896	4235841.7853616	5546113.24207452	5462341.10894754	4828291.38035284	5401443.17313774	5597918.43790289	5400417.42259114	3857724.60593261
939	262.112502351776	262.111536337174	262.113206745096	1024.59	1023.88	1025.06	12	12	4574151.30804551	3727644.73005785	4978077.82525351	4636620.99749592	4293636.04539696	5098472.59321426	5026642.59800197	4609634.31269532	4940625.43333141	5325570.47012695	4901284.24952545	4201155.16864625
940	262.215690213298	262.215690213298	262.215690213298	660.505	660.505	660.505	1	1	451988.322113246	510183.00631651	436412.321970547	457514.615846502	450266.447441722	383570.630800415	11718.8829362219	26857.9407431353	6721.22900838695	3313.13143297623	18029.654769805	13988.1513304228
941	262.412875328619	262.408879104992	262.416969518392	661.101	660.563	661.795	5	5	465205.859984374	443565.423187759	483279.782714198	477890.927242717	483969.983433278	421102.990890368	21056.0618261423	10267.2637855114	12777.3367397165	11700.6364381032	16593.8854913833	12123.7846859908
942	262.652290515237	262.651808929215	262.653571455222	1304.03	1303.61	1304.5	12	12	615010.520576031	532021.56422684	577843.913726771	630524.906360215	589938.855575473	579407.44967913	603646.951148019	643478.898836844	562654.051467633	608376.446553433	604663.320760881	546345.231122767
943	262.906588471616	262.906429039329	262.907020763718	2448.99	2447.76	2450.35	12	12	1262189.77132416	846292.125981325	1237300.25399932	1143671.42588326	983820.112549725	1367122.5778008	1247400.2420559	1247281.84126716	1319964.25165445	1332155.6130277	1279692.05247379	891808.834978376
944	263.050325446901	263.036359753937	263.050633667663	1125.14	1124.75	1125.52	12	12	2198857.17205245	1466210.22614397	2599287.53056722	2176894.31458356	1968722.13950893	2757240.83372276	2684092.13655245	2286813.26548564	2635642.90785183	2756738.89747879	2494581.82372453	1697365.76615478
945	263.133284553994	263.133284553994	263.133284553994	660.505	660.505	660.505	1	1	376215.049273089	595718.971192871	291997.375863457	432612.929414611	459225.284733221	271070.057641925	23147.9978449041	25636.2036778676	17536.0872813388	24379.3644675664	50361.2155323029	32402.4756178977
946	263.146460207892	263.146154004591	263.146793881217	148.1035	147.552	148.5	12	12	2757841.64786208	1910065.77522369	3640387.44448073	2660792.49205488	2302521.38848252	3623634.22525091	4331081.21716809	3966598.15411883	4546305.89254222	4637479.55200019	4024841.31929974	2905683.12217926
947	263.640329268403	263.640297341838	263.640361194967	1304.29	1304.08	1304.5	2	2	214560.807164234	143731.509588263	247744.88110409	213923.80379251	181151.792124382	272255.028335824	288199.17321889	250835.391278076	270710.722734374	281496.788529576	244895.582414408	170484.45765826
948	263.866096844441	263.86033806778	263.874882676795	660.5145	660.175	660.89	6	6	1602735.01237507	1606219.61212227	1582533.35484461	1593459.12173277	1578548.83762835	1407122.53174254	10161.7009170809	30914.7865746783	13064.7849746094	5594.30108281547	12599.1985080789	32400.4371230247
949	264.314888736877	264.311790608569	264.317319210591	1303.965	1303.57	1304.5	12	12	719234.804820869	552208.446009764	831181.199949637	702201.971414903	644939.749436382	888160.371689027	923042.269621234	810936.088954381	792713.68921645	904257.272124025	833195.297054128	588267.07951953
950	265.068778832264	265.068125692697	265.071089531381	123.34	122.808	123.656	12	12	1503482.97774498	1134039.15120147	1534937.29135212	1354767.7300618	1412565.98139208	1815698.47370443	1785146.04951855	1508099.95274213	1708919.97060576	1742730.34048131	1551488.03413361	1238341.33725195
951	265.072155151852	265.065971675961	265.076639233694	660.89	660.193	661.43	5	5	525308.732059263	352564.956892508	662097.191065494	512848.585599839	435843.69631123	693704.037372531	102386.058405367	93545.3685569618	101467.319573563	114777.713088142	112079.720969124	78366.0672173713
952	265.167242578353	265.167242578353	265.167242578353	966.927	966.927	966.927	1	1	60497.266051188	32783.9897973633	75595.2280501894	37076.8794714283	45621.2122328879	46317.3817089991	169379.138921135	164016.490030407	181250.012270655	217365.650309843	156894.623590436	132667.518237749
953	265.332562170034	265.332562170034	265.332562170034	660.505	660.505	660.505	1	1	467186.052589532	404702.310752441	483680.11176754	493375.409414062	428839.711650435	509455.664547892	14628.5717251864	40207.8257607571	43414.2751980646	16219.3883401323	14918.9425449371	36615.3344011896
954	265.733110140811	265.732243041267	265.733764243877	1303.88	1303.57	1304.41	12	12	722441.155132951	681939.828926477	675082.920591099	751136.827238843	685737.730860768	686151.352246094	701051.565969866	755928.873927525	639252.963323242	692499.674372211	718561.790542603	640603.747125417
955	265.987526309013	265.987526309013	265.987526309013	2455.8	2455.8	2455.8	1	1	1419692.21658437	2236438.92330092	1189754.86652969	1594345.16441243	1762711.93360266	1253600.06618685	1247036.57144473	1314875.24765567	1181946.49276302	1166618.7739418	1156667.85754473	1991821.80842423
956	266.151890991568	266.151109843459	266.152654200712	1039.58	1039.18	1040.5	11	11	519833.269995117	409274.052944474	590964.860117186	494318.724030412	486445.824067382	677566.077767856	708615.381342774	586897.614074853	705496.788789761	818596.770197543	601504.626338587	460011.307254185
957	266.5546235072	266.547266073693	266.562333991337	661.4195	661.083	661.795	6	6	726154.45292647	416701.36294451	919418.825296661	622086.14324526	581578.442838622	1004273.05689265	9218.2488507339	19122.4081165557	6199.42081294389	2959.95104175524	14346.820551485	7341.94182617187
958	266.633077196227	266.633077196227	266.633077196227	1060.99	1060.99	1060.99	1	1	75427.7119580075	47433.9963243909	104607.924510283	69573.5795950135	81896.8546508792	107470.571350529	594314.463170524	603142.130724051	624882.168609262	618244.834159867	576916.565180369	382646.108684802
959	267.034566288038	267.032639590505	267.035783484338	141.382	140.856	141.585	6	6	158978.072578039	169371.021520321	185389.530902258	162639.580887646	163745.959206808	216002.039280115	487510.501425354	422925.170678613	445796.377227546	517491.199811206	466095.120665669	299909.709873256
960	267.16780399239	267.167449748701	267.169207089528	1268.79	1268.22	1269.34	12	12	1937995.52415772	1784117.02496924	2119886.03233711	1899901.60371054	1871836.3443048	2002724.26171869	1959522.0962199	1992357.26298178	1924211.35333083	1940031.12723157	2107725.59846558	1803843.98891455
961	267.823836572483	267.823836572483	267.823836572483	1303.81	1303.81	1303.81	1	1	137210.249506549	126408.657479176	122956.944073414	155696.824523926	121677.476820427	119499.661328987	125006.339735179	144998.288455636	110222.734179688	116541.107335133	139129.466577436	126979.93886374
962	268.082587970812	268.080460642693	268.08571665368	1381.75	1381.58	1382.27	8	8	204551.398050502	141235.624770221	227141.651157715	162953.70750158	145971.50330552	217360.447446428	213631.787770648	194689.405900042	213037.156818499	211276.930734863	213475.974795619	163405.126876723
963	268.298652563978	268.298043760833	268.29971429819	660.5435	660.193	661.083	6	6	1225028.56581669	1123567.56146819	1377272.72026126	1273357.84343816	1214439.20014997	1445478.70694917	14153.488555262	30767.1491190975	17895.7154377872	9875.49520599727	20551.7549779843	16937.3908675322
964	269.100720181393	269.080627489642	269.105669101143	1175.595	1174.45	1176.48	10	10	350410.704708215	272137.82759233	365719.687908289	333577.133388324	304951.637431566	389484.633773984	421834.788214615	325486.311910511	383770.285958755	378948.483792392	361191.076072057	246429.621413574
965	269.978032714975	269.975779142625	269.980836204001	660.563	660.193	661.083	5	5	271578.890302993	168956.492749224	289589.818172336	244441.552632058	222569.734861189	286193.850790409	5830.52353249289	6385.06903181008	0	2847.56985577752	2961.66766933307	2706.65550958807
966	270.279027192919	270.278892474413	270.279262461469	1557.24	1556.98	1557.95	12	12	8772069.34765512	7189197.96349254	8312401.78163128	9036204.04549511	8381297.26583901	8500164.54769134	8099067.5842393	8678453.80072753	8252096.58507281	8360390.31504396	8659143.07910811	7467745.82907881
967	270.315503974653	270.315103197401	270.31557096622	1220.12	1219.65	1220.45	12	12	8564877.76119795	5733249.48552736	10678394.0670949	7837767.7950602	7251376.44620886	10187816.6404874	11172470.4381157	8543723.04376258	10350693.8651866	11414314.2747513	10599318.2801501	5949254.65859377
968	270.356812380836	270.356419927876	270.358271807739	1303.965	1303.59	1304.49	8	8	215451.422438337	111686.77028054	285867.568964006	190012.395354148	157112.996336238	330083.535713754	324977.676655134	242869.442047991	287076.499319196	335368.155359934	273813.923492432	141831.340938648
969	270.755507313055	270.755507313055	270.755507313055	118.838	118.838	118.838	1	1	162057.042044448	362542.340907514	81199.4023610768	171735.73844043	227806.992282284	55725.5467246131	50136.7037032249	72887.1621439927	40554.4559814166	43615.2451774533	67212.214311466	200030.003046122
970	270.783956609307	270.783793730389	270.784119488225	118.842	118.406	119.278	2	2	162119.405373262	363228.092896205	81169.2330100689	171735.73844043	227828.625510603	55742.3235490113	50156.7504784079	72893.9228491355	38474.2272896766	43631.2160254768	67220.530596335	199973.553333166
971	270.852389322192	270.841301668789	270.863476975595	118.348	117.997	118.699	2	2	193164.711441291	360394.786881204	128983.344943424	196254.106375195	227082.143665379	94397.325388498	90097.2998946015	103878.970056174	73339.5466935147	71363.6095022639	92464.9688278952	201007.234277057
972	271.021243679224	271.020594990337	271.021989680329	661.092	660.563	661.43	6	6	537244.874597615	401697.289114257	682280.298679573	545385.825884398	480028.819162713	705380.881385735	101675.365866536	60134.1343330486	89390.7059124348	63959.8949994979	64718.6053121514	41610.515851237
973	271.127271195985	271.127271195985	271.127271195985	973.494	973.494	973.494	1	1	243648.724505336	143904.31835625	245170.606180804	212941.371150572	209111.764009207	271774.435026674	244692.659088309	217860.333106334	237049.821255412	253325.851661231	255180.249442098	180356.829314285
974	271.200747251026	271.193285155296	271.205773863502	1097.375	1095.39	1098.37	12	12	1717386.97912761	1384676.21603017	1818916.72441645	1785069.93235959	1626611.84237109	1706756.64232178	1874136.69974943	1784260.73284257	1779936.03137243	1830470.87355713	1789411.06075127	1556112.75468962
975	271.281993187831	271.281696883803	271.28230937605	1557.205	1556.77	1557.95	12	12	1208861.28653612	870175.373761669	1136229.08247197	1228766.70703009	1063876.56735199	1224218.87537946	1118897.36413686	1180899.20264606	1195027.4487464	1158274.6463443	1144828.9423033	908806.75767317
976	271.274123703383	271.273681242688	271.274380210264	1640.66	1640.23	1641.37	12	12	860445.931951907	654883.27578274	966860.356578475	862387.937992672	800919.520036893	1035500.69478795	997416.363622034	944337.231158308	939878.329351672	1054319.940094	888754.822513423	725492.523584515
977	271.316355160531	271.31291980463	271.317345481671	1220.035	1219.18	1220.45	12	12	1197220.02895396	674916.043301481	1586963.22596987	1089404.40236809	917247.743784879	1477366.7254709	1696702.82082658	1146581.3121372	1583785.30996805	1554657.83507882	1586025.19248207	775302.089900602
978	271.991800396806	271.989391722297	271.993712157228	1304.08	1303.81	1304.88	7	7	143048.941499764	66173.6371129262	212734.753858498	137186.075983744	109743.882648853	256868.291218119	237430.453294534	177985.620185198	223315.963404018	256786.786956613	191713.069454799	106628.856744939
979	272.240922036088	272.234605206753	272.244607194807	1098.98	1098.4	1101.02	6	6	306978.344788108	254592.590997024	347238.283003742	275272.713603175	258814.204007219	363291.858117051	437510.205826822	337926.297531158	404270.980295899	388018.835766269	354842.587456963	245032.936082473
980	272.791391206846	272.790840901234	272.795293686	660.0785	659.62	660.505	6	6	2345760.0657867	1660066.40844172	3034849.8591443	2229890.952489	2079974.74210798	3081441.65318655	1023896.613	899036.790149495	997756.140466338	1094768.98371144	993317.324325053	770861.140769188
981	273.114561902246	273.111862609291	273.116678694169	1239.815	1239.18	1240.67	12	12	442755.048717145	352156.009377035	559688.818671874	448694.141718344	402109.095109047	548266.040595912	562038.657371303	497470.559151227	580964.167556763	575786.578243341	507006.080653459	387608.643384468
982	273.148817394793	273.148731985467	273.149595864606	966.7015	966.007	967.084	6	6	222897.519602694	156719.770515819	289157.435147298	205454.882388028	201457.540565422	275063.566613884	1033655.47421301	866595.95428845	1084159.58618542	893550.207503475	868772.471828348	609622.71438641
983	273.166948818326	273.166789087371	273.167106920541	813.319	812.951	813.86	12	12	1775485.58869312	1259545.76556794	1890079.68588691	1642595.1665921	1529829.04127315	2096754.47844103	2076572.91376876	1848965.15713635	2095002.93564865	2286813.35774909	1967583.18368665	1607533.41467345
984	273.575269711928	273.574949536184	273.576808444149	1304.08	1303.81	1304.5	5	5	190235.515484731	89876.5872762785	268322.239633161	167106.941472312	142390.84385139	305990.904319964	297070.435911272	228483.934362793	262023.806238839	316190.763408901	244788.304506981	128527.699549632
985	274.296589409949	274.284379835478	274.297962573181	660.5435	660.193	661.083	6	6	853469.47153166	442574.185898018	1113625.95999735	780704.151495933	685393.890799387	1164541.95781617	12625.9293399945	20511.9731526597	6616.62567497702	0	2490.91977349495	5141.3883414522
986	274.883550299392	274.883063004945	274.884723395403	1303.965	1303.59	1304.49	10	10	368932.566601851	335956.61463307	321005.988478781	368839.140314424	344589.591096262	284905.570859524	327847.129375887	367546.687980957	301944.802215022	311153.282015453	351870.525911311	342531.940228342
987	274.971224992474	274.971224992474	274.971224992474	743.203	743.203	743.203	1	1	326597.419574477	260324.21321289	427085.309385661	328991.859938233	301058.564979004	515699.396744112	901224.486853711	668763.712801367	889893.590650542	909030.711698101	658311.604692384	589405.895956836
988	274.993531057856	274.981757743892	274.999229030621	742.744	742.395	743.596	6	6	321666.506589399	260339.505228344	407484.404521462	325288.154079635	300007.143580265	502863.189920508	893475.909532227	668819.871750488	881271.001750294	909142.30397796	654299.883512415	593584.656460736
989	275.005227292721	275.005227292721	275.005227292721	742.941	742.941	742.941	1	1	321666.506589399	260338.756668146	407484.404521462	325288.154079635	295783.084347534	502868.324897787	888673.788181819	659656.612773171	874544.269108577	905172.898849965	654093.032591056	593584.656460736
990	275.068020582669	275.067639872492	275.06971801432	1061.99	1061.68	1062.85	12	12	1329109.60711719	896598.452345262	1643691.46813282	1267929.12490033	1204694.32523437	1780098.58194958	1419265.43558026	1242194.59601448	1391684.40375259	1558588.84225176	1264561.63926269	924565.759013671
991	275.127906607974	275.125750587843	275.130733266968	1210.36	1209.75	1210.94	12	12	4606839.87208241	2645409.61388393	5774313.77553339	4330041.59072673	3667895.59791667	6324668.5493078	6055920.09467889	4875856.76822539	6081482.62727109	6010750.74983283	5549846.15967431	3417372.86538199
992	275.603112627565	275.602526974963	275.603669703225	1303.81	1303.22	1304.41	12	12	1319195.97332143	1307802.60003526	1245374.36949442	1350013.95777456	1298464.56131836	1176404.06106131	1278020.52611998	1359349.32333636	1137108.68439899	1198895.2077832	1288243.20751896	1251368.88241043
993	275.934498306804	275.934345347268	275.934672444649	2455.595	2453.94	2456.13	12	12	14275913.2230581	8356852.92535236	18430506.2380225	13300933.921865	11763543.6737812	17544163.5411123	17871156.232991	16367075.5917978	17159814.0926904	18302167.1154834	17462725.604869	9982203.92426816
994	276.132958331037	276.128824785051	276.134144510239	1210.4	1208.91	1211.24	7	7	410548.470011433	285877.195069372	596412.775368824	443377.805572336	375593.521907553	673301.823536975	639798.610053492	473794.745527112	619597.549863281	667784.252491787	528006.946685268	340515.926969322
995	276.221051912121	276.220196346728	276.222433930035	1303.88	1303.57	1304.41	6	6	292560.555043526	288957.062454798	257117.292988855	303432.412313617	296590.6579541	248058.582264621	263617.286593017	305711.728833008	240809.710008042	248106.795268411	289829.116216252	293862.32359619
996	276.749585046698	276.741292947455	276.757866554112	661.2565	660.505	661.46	4	4	184442.47211914	222532.450549991	180072.224081965	192230.289047823	224686.236354283	163683.68756897	16967.081340727	29304.5731678969	22711.4014125689	17144.1939783751	19598.1976107511	20857.9012772289
997	277.030870825959	277.029450348204	277.031625180365	204.983	204.619	206.043	5	5	46372.9890967659	16588.0217145787	67425.7520241915	31981.7484144574	39254.5332784947	52947.4813444393	630945.405278273	587774.383271288	659791.046007506	732586.682527888	604759.669448312	260380.559654297
998	277.0836584947	277.083327106441	277.083740705774	1023.78	1023.38	1024.77	12	12	64645776.5135557	58854333.4001457	69794275.1393779	64463102.2756742	63309951.6901978	71180532.8140262	71002592.0393029	66775612.3797056	70729695.260642	71897787.5336717	67697243.9635568	61105076.7041094
999	277.810266636322	277.808088602308	277.812279918113	1303.725	1303.22	1304.14	12	12	295137.434692383	283673.355539279	271233.621204659	299212.230182758	285470.37619001	256299.418401228	273020.121778041	293984.01644165	246105.585390624	256669.340901228	289197.821190571	274557.07354241
1000	278.086886108115	278.086583347787	278.087088692708	1024.22	1023.53	1024.77	12	12	7650731.33675042	6476447.71138158	8533344.976299	7456080.81080658	7283808.86025126	9029489.77105813	8628910.2914168	7952230.83968264	8643022.04162598	8769175.16874054	8143154.9323794	6823656.12832271
1001	279.081725589451	279.081614933848	279.081981632735	1024.59	1023.88	1025.06	12	12	3202336.72711927	2792720.755794	3625467.91829497	3321286.9753445	2922495.9898807	3950941.61020238	3648699.65016892	3340052.39664552	3755746.3984994	3715573.41070312	3434217.77908494	2692710.59655559
1002	279.15912073482	279.158843922441	279.15927849605	1334.14	1333.84	1334.52	12	12	55505650.0178796	50890705.7530623	57203752.9445358	55141919.5729688	53234305.2408572	58526114.6644819	59008357.4775895	55673552.9133215	57616157.8374108	56664670.4132948	56619294.7013037	52969485.9944729
1003	280.084303782816	280.081995945817	280.085015305612	1023.84	1022.84	1024.86	10	10	245157.119478514	204046.893408203	312467.173750408	280230.573158189	249564.571589355	295156.602020263	302936.533738742	301616.294458008	302313.74947781	318325.080878905	296042.167011454	250086.026956556
1004	280.162409946177	280.162232438071	280.162657289028	1334.06	1333.53	1334.52	12	12	9036565.66393557	8030601.10576949	9628398.84112166	8923905.10310241	8705905.57923635	9594814.79664282	9460201.4052997	9008950.98470537	9283157.86250001	9523036.71954746	9204661.81509544	8274686.3244542
1005	281.138618039511	281.137560041601	281.139699989618	1170.715	1170.61	1171.76	6	6	546150.66798633	396076.103377789	618721.574465764	553188.851083627	479901.100331745	614988.783033951	668554.770881416	605206.115735291	685618.479053569	708992.671127095	605186.479487592	447202.936196706
1006	281.168060209833	281.166947841465	281.169496681457	1332.74	1330.99	1333.42	12	12	388196.124454559	305221.382338308	405330.438498327	347642.020720572	353368.351052678	427420.404609377	429974.499849208	370988.940794606	401916.303035154	425460.108238143	399296.027818848	325231.223238282
1007	282.145920869698	282.139207751775	282.148551646136	956.767	956.434	957.77	11	11	261193.890538476	187058.686997961	298111.375755315	243830.114182841	251316.194575195	357450.920636575	430249.280447418	374272.759986301	419094.657125488	462745.671333475	394687.931929854	293586.768943185
1008	282.279075209192	282.278848913724	282.279237501869	1523.46	1522.93	1523.92	12	12	2442127.49365287	912154.601435547	3739472.6265109	1942520.85672443	1639105.93801679	3192274.54668713	3622380.69323813	2445680.18782349	3282689.64802755	3666738.11473959	3413053.81542663	1052462.97698731
1009	282.46610772506	282.463750428834	282.467178408737	1303.64	1303.16	1304.15	11	11	356576.210003068	234071.625878474	438298.344946707	335209.285348495	293018.08302246	479705.214482771	467560.643398438	418959.409505023	443564.025404436	485198.230115793	417161.724127444	283965.048154017
1010	283.009219317164	283.003545742783	283.012002279703	141.577	141.314	141.916	6	6	139440.058043033	117900.882482278	163287.45997774	151208.61153596	135470.458071652	222898.334413919	600968.509515743	392310.092641113	505992.78128005	545804.564234033	448459.985370452	354360.140847133
1011	283.137741480489	283.134608952081	283.142983199545	1143.64	1142.92	1144	10	10	233653.843029017	201785.235571289	285785.307905004	271402.207030133	256787.077680664	303968.2131368	316791.080559489	255929.147923897	301563.951924106	302102.345669363	294848.3872111	231275.129831543
1012	283.175281818106	283.175281818106	283.175281818106	1299.19	1299.19	1299.19	1	1	324189.396507352	165866.325435503	379184.919727999	310042.822907286	292397.177564553	389512.221189611	366693.35644043	325458.836865235	358974.60655007	364988.138050035	329990.458063964	199881.319930922
1013	283.262881230185	283.262743051621	283.263389631596	1354.12	1353.45	1355.48	8	8	399580.793135481	333412.587293151	476423.35983857	408729.972133557	357996.384787293	456638.390429076	404592.292408448	435358.348220751	481416.294202257	488873.394850492	449202.361437012	382863.078769532
1014	283.280716583283	283.279314382506	283.281213289994	1522.955	1522.4	1523.79	8	8	318151.313814562	136530.259602051	491036.583562554	252699.04191483	236259.693455882	387424.882663119	511640.511678011	301376.103394671	441377.069594729	472163.385233225	455164.057881696	165649.150396513
1015	284.098690738742	284.097960183317	284.100025281637	574.4025	573.914	574.698	12	12	2670163.34225738	2471188.71565095	2933961.46585399	2516160.58986962	2406790.87087779	3030328.09311152	636157.441997559	594655.722432381	665812.385958064	673149.568765152	622627.318643858	374177.9581024
1016	284.294639258955	284.294317157287	284.294913670262	1681.05	1680.63	1682.05	11	11	883695.31446638	286763.782090921	1126069.7771319	709393.499292901	528853.473241577	1108364.74397872	1307908.09402127	896790.662658691	1246509.75432031	1393798.54270772	1116558.15039502	431866.485987549
1017	284.330849262119	284.330632108035	284.331058140656	1195.835	1194.99	1196.34	12	12	2070510.35873162	1676101.19436496	2387168.93597212	2008543.15745186	1846767.75320255	2428930.67927146	2348011.9406284	2075002.78992588	2359171.97504172	2342317.89733798	2264118.59727006	1775134.33295062
1018	284.330910972802	284.33084423866	284.330988643089	1244.5	1244	1244.79	6	6	1106964.54056315	711759.873491752	1444967.15954861	958528.222146274	900456.257516275	1409852.97180555	1520681.42225351	1073773.83657987	1364203.33264324	1563798.19538793	1393303.58358817	684295.500951243
1019	284.88937109706	284.887547244267	284.891563580263	2442.84	2442.36	2443.84	12	12	418223.409918213	286608.143895088	457782.377390627	384918.153706055	291247.920267021	504740.058440157	397711.44162598	440471.506816685	547400.165649414	409704.160821425	369359.469166782	318077.955061848
1020	285.053258453619	285.051742149311	285.055588240457	1176.26	1175.7	1176.48	12	12	1498510.69527207	844066.858669579	1908197.66429745	1411150.22165291	1199209.76312946	2026145.13691086	1770559.34178398	1456520.67905776	1717526.91371927	1790775.76537225	1523366.66835175	958457.153929266
1021	285.112635494799	285.112074893842	285.113040227248	1264.135	1263.7	1264.63	12	12	3552011.64919061	2364578.09602538	4812861.21250447	3359076.297335	2757500.04303816	5877717.81461253	5175792.10925783	3809043.90716912	4818148.84990427	5779342.40087891	4150366.55064719	2457063.04197627
1022	285.646103773463	285.644722852378	285.647808314297	1303.725	1303.16	1304.15	12	12	378600.572826729	235186.577158202	488331.270299177	354428.499738283	318650.404118303	546188.187594169	534894.058087054	434930.297882952	470669.336823242	564807.319875838	469178.873461987	279668.709778459
1023	285.785341741235	285.78447407941	285.787383384855	661.255	660.89	661.46	6	6	498149.575390792	601701.994019531	438316.514739086	447689.193062902	597969.118689843	362157.164761608	3414.08918433357	13562.324811545	3024.22407650479	2982.23269315833	2987.00970935777	0
1024	286.115470828985	286.113910428976	286.118786391418	1264.13	1263.11	1264.5	11	11	367979.525502932	208751.868986959	594906.460484834	362986.81352835	274726.410421108	876362.893934014	670608.248746626	408594.945082721	577287.031520504	729078.689335938	511480.752527573	257926.054780691
1025	287.221630991514	287.221436112016	287.221730109755	1429.45	1428.97	1430.04	12	12	2578323.92724943	1433216.73248291	2559802.45024956	2387503.57009277	2251157.59716965	2854400.73396763	2881138.96487948	2653788.88168526	2585091.82919	2996572.85985937	2675484.23085937	1868633.79459906
1026	288.249415355457	288.248763707746	288.251053871889	1191.68	1190.83	1192.36	7	7	599815.778689874	480276.406370674	706234.666458567	618903.411882396	598713.434274088	763042.436882187	795435.829831135	665357.56711521	760039.800644529	700353.295656195	661329.80764825	540678.297331057
1027	288.286519761879	288.28434647901	288.289569817196	1020.935	1020.59	1021.34	8	8	1401622.56507601	1017132.22899493	1645831.09520719	1180188.10721885	1302282.04744745	1763313.47781661	2025234.90049034	1798966.10227861	1982200.80606292	2154467.71015946	1945414.2430109	1209429.68344397
1028	288.851167914504	288.848554366058	288.85179000369	2449.29	2448.69	2451.23	5	5	2031404.19889131	2075213.13932462	2198058.19049057	1899537.14478542	1789953.50216646	2649470.14873791	2329032.50233747	2086258.95308853	2192282.89104586	2369096.93113595	1737225.38699175	1807872.79389909
1029	288.916213161648	288.91140688929	288.918376767761	2442.815	2442.21	2443.53	6	6	410426.166077662	361812.050472377	455256.095128679	357069.829125977	286625.613483259	459255.667259283	249123.428800695	387158.476015328	306624.395211399	394726.525269161	346300.26116268	325148.547078681
1030	289.02103340147	289.02103340147	289.02103340147	661.46	661.46	661.46	1	1	315423.142071679	223898.774724746	299220.887236063	260403.540150006	265039.019217429	299835.326310636	117070.941868107	106373.864193934	111421.391798742	148353.763599294	122639.84902631	94640.2516431235
1031	289.084377087373	289.083946473381	289.085452974197	1239.72	1239.18	1240.24	10	10	1481699.13096619	1018106.84453706	1900454.03938293	1416203.69231026	1345101.95154273	1987470.92022854	1993811.8030902	1732007.72895813	1956592.77234914	1923566.37349597	1840268.86910388	1094045.69769175
1032	289.110623022687	289.108489732862	289.112756312511	1239.745	1239.74	1239.75	2	2	2165732.95618057	1742680.28597712	2553558.70513888	2104438.92053683	1981811.00671212	2670031.25208036	2683164.76893145	2524991.69350135	2726288.94777265	2609991.34777187	2542294.06594621	1658326.74057416
1033	289.140813538035	289.13966169597	289.141434339468	812.378	812.019	812.715	9	9	549973.609933593	402690.318986901	695555.734184965	503205.984164246	426878.887614311	688442.45658066	582691.956742716	574823.167925597	621956.253092529	675261.102801876	579433.707103094	516091.588282306
1034	289.72140530421	289.719749283172	289.723783846274	1304.11	1303.81	1304.5	10	10	242730.46094029	168181.966725068	302428.049388114	234756.112109097	202092.98598005	317060.591567672	316294.554089565	276562.288413783	317874.562781983	334534.552617188	294430.438600864	193349.660844439
1035	289.911201697795	289.910974181584	289.911785805105	2455.485	2454.27	2456.79	12	12	772872.504872573	559297.213236467	837333.350618814	739986.628861724	712025.119904853	896233.407164636	852867.546839109	784453.48143895	880314.197022578	878038.667048231	765085.432007804	690967.586167788
1036	290.096493144906	290.094969292698	290.097919369503	660.7265	660.193	661.409	6	6	683546.208483054	326252.318057059	917024.590333387	597506.29130309	542023.213455113	992854.112386427	15071.9982539637	15350.0203022461	7766.14723595474	7852.94844784728	8434.69620369946	0
1037	290.820916824208	290.819958881433	290.821757884326	660.563	659.982	661.43	3	3	318981.620123087	180717.610851144	352238.834045832	321514.575690464	265399.795882109	355651.509072704	19375.0986075009	8609.99851133099	17311.7239518612	11151.3225403191	15722.4537550308	61555.4435321691
1038	291.134590854812	291.132070393126	291.135795342545	1241.77	1241.19	1242.55	12	12	1233232.96860163	726727.000893827	1562221.89445496	1087716.27646233	1063462.61322949	1708582.92170735	1608850.68033468	1306931.94332589	1605970.62271247	1744498.71304394	1502083.28224182	869870.257426757
1039	291.498404520934	291.498404520934	291.498404520934	660.193	660.193	660.193	1	1	330840.543741406	184718.711923096	343381.146034655	302634.385159424	254983.89401987	340087.65820135	9391.69405139508	3850.29375870537	11633.8393904297	0	10644.5967143346	7554.2525097656
1040	291.657721987481	291.655786663078	291.66070463619	660.89	660.505	661.43	5	5	370872.44107645	622876.832970179	285611.001482251	418413.149607317	483570.949455741	258251.559694293	0	16653.9366917078	5330.74293887868	3318.9287968032	5308.10073566752	19972.8148997013
1041	291.906834609426	291.906773616596	291.907014350985	2455.835	2455.2	2456.34	12	12	28702310.7460182	25506854.7992169	32033518.7054188	28636172.3562249	27875214.5522656	32760984.9140326	32450000.1279685	29129734.42072	30518164.7153681	31487094.4965693	29478014.0768685	26510247.7073439
1042	292.260759124155	292.2606007354	292.261136096127	1557.16	1556.77	1557.95	12	12	963902.587365043	733962.962772288	964418.981561861	1075159.41121758	981434.921465337	982901.358901227	903252.212320218	1026255.54824449	981567.915258108	967247.813424074	1045741.02998902	785996.840598246
1043	292.513949879284	292.508030217546	292.52318124669	660.9865	660.524	661.409	6	6	391028.658814006	337549.305974958	463953.162980526	399688.496913783	397833.569243106	388416.988967649	0	11535.6854253791	7664.60959018842	0	2978.71581406538	0
1044	293.153425549739	293.150774662148	293.15680658047	742.513	742.164	743.142	12	12	1098105.94654541	1394869.80421038	1092199.76814173	1222109.46660581	1209107.79682479	1020446.73031779	4358666.77941534	4799375.23300693	4286991.5005903	4106229.42500961	4598192.45741238	5549630.19707476
1045	293.155998122012	293.147927806195	293.156577584899	1074.025	1073.79	1074.49	6	6	534628.662607613	793969.455989366	1052097.39311781	935677.826877635	907687.420927735	1099262.11385954	1108552.57014622	1040070.60228516	1107776.41608553	1122898.28044922	1033366.77118217	881234.282304162
1046	293.174673609423	293.174462527064	293.174837874481	1378.43	1377.89	1378.81	12	12	2496790.66249376	1867775.50553087	2703704.71545759	2388714.58132459	2204866.92119141	3254917.16014772	3046201.43719969	2605894.00710923	2852768.58540853	3098445.41482911	2770612.76779522	1984481.80055447
1047	293.174393689606	293.174393689606	293.174393689606	1280.12	1280.12	1280.12	1	1	857863.487733976	1120664.97265676	808856.731304901	834999.63530854	862477.724287376	781440.579710856	774239.665159948	821812.3803381	805812.184563716	806848.920976302	798849.451891889	1008630.0764915
1048	293.292038931173	293.291878336907	293.293095762606	1303.965	1303.49	1304.49	10	10	346428.570256556	224151.541403233	459270.496678571	322113.078421318	282451.34845145	510501.653452846	512591.959239956	411740.934803061	441832.971184291	532451.158916016	427226.075980332	257187.01581112
1049	293.439021575622	293.435826398876	293.441877473083	118.739	118.499	119.116	5	5	218348.26898989	111818.620715199	177989.125341205	205780.960800839	212364.089840495	167441.496479981	249022.38885893	277975.197363583	268604.06369737	234553.53541221	280546.235510575	256180.195442505
1050	293.558132836038	293.558132836038	293.558132836038	118.924	118.924	118.924	1	1	261758.66171942	371913.249087316	157792.871977079	254769.598659754	292779.540401841	121851.057480173	176606.527396886	248938.311853961	182097.835217601	143339.197235696	228270.798258502	466007.580085435
1051	293.567834526745	293.559325549155	293.585542565765	118.7685	118.406	119.278	4	4	261695.230553251	390178.645864955	157734.244593099	261788.892216222	303550.834559061	121851.057480173	178529.434558105	248861.110397579	186821.875698679	145145.862927746	228196.763838394	477142.221425925
1052	293.90742197626	293.905902024963	293.908144170125	2451.75	2450.97	2453.08	12	12	471693.183787778	491496.281656797	504182.62407903	517330.582207788	474688.837864746	467776.306027551	527263.877727112	462171.077184998	464120.695210335	438343.148164065	489947.731024865	479576.343217909
1053	294.13852444729	294.135651741433	294.153019344555	1299.34	1297.06	1299.92	7	7	364313.378603766	259156.947386819	410230.707447683	307320.715010767	284521.339791666	397594.783064902	433365.090677757	355376.580192322	417750.440274748	443326.445976563	356287.956454832	290201.769092423
1054	294.153779636485	294.152733867053	294.15529376966	743.0425	742.464	743.596	6	6	124805.402472035	117574.06506902	121214.271557839	93221.3938654121	118472.809425465	99378.0592685548	313264.212812717	347522.084583036	340369.225545835	317794.538077321	340140.813835797	409657.729934455
1055	294.177799323064	294.177373902949	294.178630171794	1378.65	1378.11	1378.86	9	9	286697.450904367	190680.308898112	311891.732191685	284898.794126533	247226.429199219	392302.372058785	412866.960426479	310781.741169085	321158.442488316	362147.555737305	312005.787525708	204034.999608931
1056	294.223034872685	294.215756615752	294.227415386724	660.184	659.646	660.524	6	6	357364.469535896	266744.081631434	376439.276017069	343742.566628245	315880.533720057	348155.63226755	17429.4163094815	16304.6332854818	16941.8133107244	23533.7537858671	17229.9755046531	18419.6504896129
1057	294.938843904929	294.938840180883	294.938894596547	2267.65	2267.61	2267.93	3	3	18692726.1010504	19781758.9860348	19041048.3682378	16470696.6287993	18592178.5764683	18119828.051024	18275103.5057403	19188496.3218731	18583712.0088931	18141599.0648118	19221680.4994428	18806661.1140429
1058	295.187449516508	295.186217100346	295.19138292184	1161.465	1160.84	1162.35	12	12	619385.46166434	373776.7	731848.257973636	523605.301405334	556276.69330522	675800.451106418	760591.487001036	594111.895626924	686773.477825926	708542.303165246	640162.463879462	479101.259356384
1059	295.311184780594	295.311184780594	295.311184780594	118.728	118.728	118.728	1	1	133566.377462546	150338.821411133	89076.0086601131	115338.977895996	105136.197788129	112448.351672729	157784.463954604	150192.340836311	148022.756861041	177731.290492299	143319.058680607	146569.916172419
1060	295.652653956828	295.644647741415	295.660818200133	660.349	659.982	660.563	6	6	569038.060979435	284960.663404227	802974.0343287	506943.304357378	435115.907386649	868379.780280456	6812.37569975012	9879.76260213694	8243.68539275046	0	6860.92265484436	6961.00767566636
1061	296.119475366586	296.112963990024	296.130567893664	2441.67	2441.59	2442.36	4	4	141231.870466738	110602.284463968	256197.409343751	155796.792035846	167622.385228703	291414.408419617	180651.719040314	191785.328060661	192870.196621883	233723.609816057	230380.742839286	119602.985236673
1062	296.161574329482	296.160303866616	296.164738603356	890.672	890.315	891.659	12	12	324268.267780246	396730.223726765	309883.40283563	348266.440807283	395712.370980211	289409.827639244	284905.247348437	325402.660595982	293822.596007812	272773.296903628	359556.56693178	330781.031187612
1063	296.927362672203	296.923843515305	296.930171200575	1304.14	1303.81	1304.73	9	9	307025.727047823	174449.430026634	404619.202951946	288405.534712489	231942.510552978	463887.832985124	456096.107095587	363227.193548801	387560.610533559	477721.33328204	368390.669088352	230661.261551549
1064	297.242537818278	297.241182697864	297.24284925685	1188.97	1188.75	1189.34	3	3	244574.614894462	194085.338483329	220882.878431612	201916.206244419	218768.084432445	248317.508593207	233475.823137555	240377.381421595	252473.314023508	277099.897001161	223189.059765486	215823.457072266
1065	297.387447199183	297.387251004121	297.387643394246	661.448	661.101	661.795	2	2	151721.333986523	49409.4987415179	229718.176986244	143814.676748256	110411.385766365	260860.902870549	14146.7512860352	33206.4977586147	32281.1221176757	14912.8464963379	26169.1072723748	17694.2986358538
1066	297.736067080705	297.735558150386	297.736576011023	1303.835	1303.59	1304.08	2	2	123595.617574822	51066.0910262521	174355.793297909	97942.0704946005	94060.0404309796	204940.681330855	189365.048603795	169093.277420654	177499.190409007	221359.195241351	164711.329856389	71800.6250140737
1067	298.346506965991	298.343811400167	298.347148485082	1259.81	1258.41	1260.58	9	9	335644.727865836	177021.244328811	490574.85428886	303626.982773438	269146.231365003	408189.052939453	465255.878098659	330824.44892453	458265.068545673	514407.433183596	453915.866277294	203180.271217668
1068	298.809578411996	298.804949026072	298.811792138074	1304.03	1303.59	1304.57	10	10	255034.381783761	168110.277426183	323454.830968401	247769.660325615	204476.630084044	381487.49982387	373344.049993164	295220.803898925	351267.533893611	383451.100760324	328470.957933526	207801.724123046
1069	299.187544657052	299.175886435716	299.192489808497	1114.85	1113.58	1115.83	11	11	274786.198944785	193683.322841933	306129.268572718	285508.592910928	241192.954249763	274325.45147522	322828.279414062	260055.438287585	308743.933701578	271809.2851596	287279.144221385	250838.69656494
1070	300.012454928995	300.009898045131	300.012785403922	743.085	743	743.314	3	3	132944.178189986	80346.5333412198	118629.00012591	93898.8213632814	91962.4981419861	143373.012945964	182526.165353027	156033.197389205	195358.537580516	193734.808929465	132005.543511363	116188.929630682
1071	300.200163698158	300.183075828719	300.202200835394	674.093	671.265	674.37	4	4	277036.88730613	247854.369795661	298448.922320068	256032.479226563	316187.807841259	326267.932711835	170841.790161965	160980.335796342	176836.464144804	207817.885938175	191475.759818784	111689.178416533
1072	300.274656022915	300.274656022915	300.274656022915	663.221	663.221	663.221	1	1	258372.771284022	396479.046406508	285534.963916626	233145.841650473	297134.449972412	300178.449588979	167761.536589976	170425.271814519	183081.646896656	204158.005590952	188902.651009114	117242.514753194
1073	300.289400017189	300.289303785279	300.289634146081	1268.595	1267.9	1270.72	10	10	737693.036472636	503044.839549478	789696.705395608	702152.969484186	627472.350254118	884352.699399934	835019.402851563	762757.909572908	825816.896239809	833131.159790192	761066.803106052	539757.978275064
1074	300.898785492632	300.896354064161	300.902847510978	2442.715	2442.18	2442.9	12	12	1023974.42244598	893084.227812495	1116408.51959083	1133133.56634738	838788.36249735	1014480.87331164	931928.966885859	923293.780029304	1074681.41835327	844149.247164709	844107.323944097	874987.865994694
1075	301.140955128099	301.140758291578	301.14126710461	1334.14	1333.84	1334.52	12	12	25748879.0701863	21381848.3158515	28337514.0653153	25109953.9193718	23885365.7451509	29401796.8863593	28995200.5693602	26560773.5540313	28167732.8825684	28960299.3030888	26865132.7616389	22795836.7027721
1076	301.622345641494	301.61967631601	301.624528269026	966.904	966.111	967.084	9	9	233257.368342466	153819.773810461	261047.602755468	146359.948877068	186538.142468836	277412.66559947	660510.366501624	550207.141295508	721107.957398354	614283.228401003	596362.678554813	417292.547858557
1077	302.138687907313	302.137724398484	302.138897517554	1263.375	1262.75	1264.14	12	12	841005.804818	516499.265513453	1286056.21988891	832931.268432463	623193.947369955	1812416.67923341	1416022.78988891	875205.521937558	1276157.51682876	1625400.64291016	1017290.85396359	553103.088554688
1078	302.144344520938	302.144161820813	302.144527034071	1334.06	1333.53	1334.52	12	12	3906338.39001326	3100330.60103075	4467689.49015151	3876807.82133162	3644673.08330811	4690607.34876624	4602852.16279731	4139897.70067802	4514504.14259536	4610817.18909418	4229605.00583483	3412594.93872592
1079	302.23222539575	302.231539182589	302.233503370423	1211.03	1210.4	1212.17	5	5	202698.779919782	162022.776765747	191370.389968611	194101.140699498	171943.521549479	190378.171028647	218178.091145662	207475.982223264	222481.515726183	238251.180870903	208681.316167718	165526.88866394
1080	302.90445259492	302.903183745065	302.907876643228	660.563	659.598	661.101	5	5	230828.990232551	192476.253622386	305897.738196684	222945.962287971	161062.655740945	332070.875900356	3223.3455826083	15933.0700362364	9437.86671493252	13171.2828485293	9719.44857255417	10929.2541726962
1081	303.120068325768	303.119653145954	303.120491408614	1170.965	1170.35	1171.65	12	12	1184953.3795879	959131.065056423	1299534.15262913	1205892.99329516	1083009.57087239	1382956.30137695	1390604.16539605	1137100.19136352	1381870.9248489	1305319.71903971	1257367.18183873	984779.714555797
1082	303.624830001089	303.613433764646	303.635129443142	660.524	660.505	661.083	3	3	188114.972366757	243656.314534528	174524.187658691	200593.734182947	201675.536715562	116597.758978393	10353.8175692471	6789.41679250919	0	2958.11872267845	3723.14916600084	3073.75512451172
1083	304.248116851037	304.247820693445	304.248223399864	1429.595	1428.83	1430.22	10	10	854396.243868162	483816.671413288	862477.292965492	733160.430972288	765306.512348941	1031154.63808594	1062228.08851075	886770.072798547	845567.993113283	1071875.9454096	921220.971799592	595668.567369701
1084	304.295332561137	304.294127728495	304.297139378389	1116.84	1116.65	1117.7	12	12	2598193.63868528	1790051.54662193	2850626.95891141	2390542.95382326	2176064.92539955	3133612.73893638	2925344.21477165	2697597.73510211	3055585.60654019	3149174.85396598	2834327.95206919	1943030.06260254
1085	304.480461646561	304.475412583051	304.485510710072	660.992	660.524	661.46	2	2	252959.121303069	464944.320512067	208982.198756451	267063.626821875	281791.41071941	225433.772392578	3124.41609877643	11848.8894954906	10885.7319993681	7184.71337813077	15017.4683478573	30760.3498112362
1086	304.526674820206	304.51825038841	304.535099252002	660.794	660.505	661.083	2	2	252857.440906887	468602.322963448	208982.198756451	270304.000747662	281791.41071941	232297.489798218	3124.41609877643	11847.2381895123	10884.7558048503	10022.0625325595	15017.6977635979	34817.7390837546
1087	304.707414268159	304.706390909695	304.708437626622	660.0875	659.982	660.193	2	2	171708.19913856	118534.50407373	281607.063591108	173752.95426755	125718.554700753	324410.388566525	2764.25085614373	4705.8416497768	0	2837.05402015207	6545.89943587473	7242.69487680665
1088	305.130137521776	305.129341202023	305.130898971179	1268.755	1268.07	1269.16	12	12	1085493.93949659	922210.137235308	1163666.08941447	1009718.74428565	982839.835914309	1111764.62668192	1260737.92293071	1198981.25006754	1227894.84096708	1209344.83978218	1197086.45683777	910606.900640626
1089	305.30051275892	305.29850273941	305.301630091605	1117.585	1116.78	1117.97	12	12	376972.587233888	249412.358516168	425549.227119547	320737.074023438	326266.547952092	443388.488436244	425234.106933035	382597.847345842	441779.95786035	482082.379533556	396339.196246232	268734.907712403
1090	306.21489064515	306.213644002163	306.223675502395	660.5435	659.982	661.101	6	6	321230.377576323	295493.882268153	345501.922106084	313790.069226677	318596.123869629	313434.558873201	10403.9254548914	8425.73315995519	8908.98591262638	17784.1761463661	13441.8262917259	7307.45340739889
1091	306.263759652585	306.263456989642	306.264437937369	1238.56	1238	1238.98	12	12	771555.266036411	539288.67945772	857542.997267777	739431.810258649	653106.657708984	973013.900708495	917540.113140193	830652.18404241	902205.362639514	976209.599811872	848117.709492186	644099.687592629
1092	306.572521936767	306.564876464552	306.592442537599	1303.98	1303.61	1304.49	6	6	282142.394798688	234671.602932128	285156.940732565	268808.114504465	249308.768514927	328809.706151771	305170.872279411	297351.172405134	298938.006224723	350327.477689035	280705.888632957	256478.72111914
1093	306.617934181804	306.617934181804	306.617934181804	1303.95	1303.95	1303.95	1	1	282122.167362421	238489.747281423	285156.940732565	268793.669703585	249297.607767835	328951.421747489	305170.872279411	293604.657467043	299125.781354264	350374.742594281	280902.239267996	254284.713846937
1094	306.654923483741	306.654923483741	306.654923483741	1304.14	1304.14	1304.14	1	1	282122.167362421	238489.747281423	285364.271751813	268793.669703585	249366.263272666	328913.040440314	305266.807794117	293604.657467043	299125.781354264	350374.742594281	280970.20679551	254284.713846937
1095	306.694398704626	306.681936668689	306.696586985099	1303.98	1303.81	1304.08	3	3	282122.167362421	238489.747281423	285156.940732565	268793.669703585	249297.607767835	328951.421747489	308672.622711775	297351.172405134	299152.606372767	350374.742594281	280705.888632957	254284.713846937
1096	306.7078281844	306.7078281844	306.7078281844	1304.5	1304.5	1304.5	1	1	281918.360618194	238252.092720171	285156.940732565	268793.669703585	249297.607767835	328809.706151771	305170.872279411	297124.186777343	298938.006224723	350327.477689035	280705.888632957	254045.649559397
1097	307.009731735287	307.006599115715	307.010294394551	2456.73	2454.75	2457.1	5	5	884903.393542626	1276268.00320435	829845.447977938	983591.619203726	1142650.24726562	805865.412410675	800772.471259193	834780.125545728	757148.260870482	768299.927135422	716399.392700759	1049660.84629225
1098	307.094282392801	307.094016985641	307.094696223167	1264.22	1263.72	1264.64	12	12	7599056.67225699	6076445.73659177	9363377.66481921	7311256.86822345	6458727.73492021	11996474.1011029	10652726.2743262	7901909.29151243	9974912.90693842	11553996.0519238	8673777.06780135	6205531.88436995
1099	307.234310467192	307.227398101352	307.239571822042	1169.1	1168.48	1169.77	8	8	327890.344304513	227457.660074186	334969.263177924	322975.443386843	261680.970072508	377380.32927199	341158.888499024	268807.652124261	319645.592243957	354795.214429473	305464.325287761	251132.366582188
1100	307.580488617544	307.579933848031	307.581246499961	660.5435	660.193	661.083	6	6	686428.837769754	1006840.79848629	609342.22846059	764598.20301621	790197.665666853	540201.306673606	11294.4606473676	17664.4287130629	7527.51877182905	2855.87906193992	6901.66538749427	36105.9337100184
1101	307.989254519108	307.988319806701	307.990220160418	1303.81	1303.16	1304.14	7	7	249266.086536362	177375.671632582	314693.64734654	234466.593480297	227452.518206716	332771.999783761	330400.74272447	293836.969475446	305122.984149553	327937.517393974	291447.946652764	206355.09292624
1102	308.098171037848	308.097045011903	308.099171754732	1264.135	1263.7	1264.63	12	12	1055294.82775363	688032.641601559	1387849.83391072	923802.614867469	788016.666404159	1794897.17959452	1526566.06249512	1085653.83854506	1415505.55050439	1703656.9103955	1230961.1377839	713240.681467352
1103	308.234693792167	308.23437566388	308.234987376183	1557.205	1556.77	1558.13	12	12	458420.960801052	357901.590865073	497393.23753345	481491.820669148	501285.94113624	492505.017218887	486209.681556397	510509.237483049	534881.797183226	497820.221426087	541041.728768662	363251.77313524
1104	308.606370116156	308.606242673711	308.60684662873	1303.98	1303.59	1304.08	3	3	95807.7147501152	17644.5578024472	163580.637994025	86995.0291187962	61583.8198627065	200004.918815011	200129.489472656	132753.208587719	176671.012993739	215232.521325335	148063.238108132	64164.3188535441
1105	309.182582746935	309.182148419747	309.18319758909	1191.655	1191.2	1192.16	12	12	4654981.60530889	4324263.1455664	5075157.67727867	4579275.57750183	4738664.70472384	5235628.64569338	5140986.62057016	4708854.1645194	4960812.52433036	5167858.23360622	4858905.00353979	4675163.05319488
1106	309.203422317326	309.203264113607	309.203853352636	1429.45	1428.97	1430.22	12	12	2742820.52100794	1618697.02771659	2964062.54917751	2649318.43365694	2396272.22671708	3216854.42633998	3207527.87611399	2882405.67105328	2916798.21496094	3316649.71024525	2957923.62147216	2065089.70448264
1107	309.735966289393	309.735339790538	309.736592788248	1303.895	1303.81	1303.98	2	2	213734.1460409	120406.769176671	277360.870834242	192974.803926356	168538.68593197	301982.201963588	314152.942591409	253738.895197405	271771.056190257	327117.119954331	256979.17327924	159150.701714728
1108	309.863237903788	309.862768962119	309.863800855456	1303.58	1303.16	1303.95	10	10	629008.399200439	468750.361206054	695018.4124827	567738.451909043	542500.955620813	757945.324903066	788139.871193778	661376.756992187	684133.400726283	749374.372885046	671328.323429552	502900.213897705
1109	310.186012173248	310.184623714857	310.188197426186	1191.235	1190.7	1192.16	12	12	480661.873585381	418216.896554756	563114.337238352	496219.701784565	473567.463699543	609149.673543972	573846.755450439	444907.296912437	525368.424065754	556746.188021343	523104.624995662	472226.786250813
1110	310.206814142749	310.206081859653	310.207483991604	1429.75	1428.97	1430.35	9	9	264089.701912876	156739.63537052	310345.086254533	287390.68009619	236063.14519657	398241.46656467	366564.657938304	320363.275846121	315341.710535157	342287.479182129	324708.75456372	187978.971917725
1111	310.599108188986	310.598625858545	310.59941599094	1303.6	1303.16	1303.98	12	12	2360834.53132198	2003998.81497531	2714865.67613769	2315964.64974889	2220033.93619419	2972302.88490862	3026063.7598531	2673819.37299219	2597740.63685749	2865524.72711635	2688174.1375049	1940007.12507405
1112	310.907901249598	310.904759855104	310.908726120851	2440.525	2439.97	2441.03	12	12	1172246.7263873	1336956.23618143	1122810.38411988	1226359.31600743	1389731.02494977	1243171.41550954	1386032.79491239	1318929.24641646	1483899.36072925	1153750.27618025	1340684.43507397	1402659.72738491
1113	311.127123679946	311.125989460581	311.129374752376	1432.79	1428.24	1443.7	12	12	1147019.56896973	394645.506031493	1544182.2778571	1015973.33351985	760145.330683724	1960240.71640097	1751457.43430796	1384529.46668867	1670256.08370184	1967910.57503075	1488933.17394584	621818.41727117
1114	311.183600973031	311.180447051867	311.186754894195	1192.16	1192.13	1192.19	2	2	175011.642156428	159322.460252758	177529.483657892	184083.042465822	172822.067020005	198924.345389145	186640.915364435	189198.810588009	216416.378905806	222320.001076731	180239.454150834	167540.035657457
1115	311.429456716258	311.429456716258	311.429456716258	118.355	118.355	118.355	1	1	106215.240973906	184586.84230957	55725.4410873505	109064.634921186	121333.032718099	106221.588864563	122910.478248865	101108.935624813	101661.334194225	125948.676239861	84313.8674904929	155522.710631211
1116	311.463140001992	311.462660585612	311.464240057398	1303.6	1303.16	1303.98	12	12	1133388.05969238	878617.830341253	1260896.67912891	1061127.72108371	1015334.08586216	1414747.52027239	1431566.38023591	1238044.70036272	1279776.21537402	1372837.79265904	1233333.62264942	904721.111918246
1117	312.216578271979	312.212540432251	312.22034709741	1110.925	1110.19	1111.41	12	12	306877.312398898	237226.068286551	366289.056314336	289503.489501954	254827.391993624	412223.74592871	358085.891752067	313179.696756626	353767.32491797	394532.667053583	360426.739860769	228338.331724888
1118	312.324421236524	312.323931229672	312.324911243376	1304.29	1304.08	1304.5	2	2	182817.530183824	134104.667901971	208549.693721146	187143.671765855	171153.253568743	232734.962452652	257332.693956657	201253.309230599	218037.427859749	255879.425455497	216395.362117809	136468.674686925
1119	312.477334599777	312.477334599777	312.477334599777	660.505	660.505	660.505	1	1	70483.2887490664	173045.421133761	31507.3668126332	109583.211456898	112867.6877772	26133.4287583924	0	0	0	0	0	9586.84583941294
1120	313.158239610499	313.155880285038	313.160301809667	1312.475	1312.12	1312.93	12	12	1803385.62427149	1297788.8184555	1967163.29992432	1738735.44159054	1635444.25090611	2057546.77230246	1953927.1927246	1880093.88493946	1915858.98722221	2097853.55450432	1857844.96868924	1462489.178393
1121	313.273239051146	313.272463762067	313.274138458827	1537.62	1537.18	1538.15	11	11	530407.298499305	205873.852546386	823546.51450422	481379.800276925	376055.007674944	648005.077097658	694761.093634767	533859.975877183	680212.728615582	729231.161056567	684633.768244523	257394.355946847
1122	313.36019875085	313.352676925505	313.364074228388	660.524	659.982	661.083	5	5	309223.759134585	191331.288021369	403257.835498873	273342.252971866	203144.527733329	412216.957614719	28461.8409505948	26543.9853315717	16515.4106170726	27011.5454575124	15002.79398966	17239.2166599343
1123	313.888413519264	313.888096896375	313.888528493119	2457.045	2455.8	2458.03	12	12	1132615.83900098	942068.322128956	1299164.43815282	1137577.37566709	1164837.78527521	1472002.50112585	1368530.65638398	1218456.45458178	1338599.58006943	1313501.71943444	1236539.45540138	994155.955116287
1124	314.135041109912	314.131870258906	314.138431325741	1310.335	1309.69	1311.19	10	10	304215.380707805	225780.02709895	305373.829663782	295413.563229371	292627.289526908	348047.215639648	332867.990287669	294604.146814778	319694.756486003	379338.272409738	307025.570609265	245759.400405802
1125	314.367148045777	314.367148045777	314.367148045777	660.505	660.505	660.505	1	1	120753.341115213	278025.368561279	90742.7677420395	153156.653339844	128317.713280044	44694.6121765136	0	7584.52821546128	0	3585.94052343033	3092.55143525095	9650.86224747242
1126	314.564424549967	314.563999482546	314.564849617388	1304.11	1304.08	1304.14	2	2	214658.823170095	106499.568564238	286612.666602329	184801.26885771	160646.970835848	332845.885566477	331192.379654297	247856.47545001	288812.981387007	356380.403652272	264600.861002842	132148.850417264
1127	315.122768114847	315.122428674996	315.122933179345	1205.65	1205.18	1206.13	12	12	15939751.6051007	12664581.2263721	17419534.3737549	14949678.6288926	14622708.8713259	19428262.3495981	18838821.5103866	16496995.1414182	17639075.2563782	19061586.9272078	16983893.1624773	13086874.653116
1128	315.156520197551	315.156223079388	315.157009367225	1378.385	1377.84	1378.69	12	12	1499831.58141059	902963.137367013	1787431.23076172	1458070.42102671	1244943.22980225	2193295.67332981	2062944.30676757	1682858.73163937	1945365.58097754	2078644.58207276	1811324.56252896	1113885.63890653
1129	315.157209432052	315.156374028969	315.15907184944	1114.8	1113.58	1115.29	12	12	606661.024280057	424870.908721892	641307.022615559	554627.793374285	547249.516039429	628458.675603231	675477.077244309	592997.994135742	723692.130941723	691434.965818334	598740.65493626	576032.73996094
1130	315.256709793838	315.253944298114	315.271997495559	660.349	659.982	660.563	6	6	305236.608413646	217504.936658347	394096.237078682	264294.197558479	224160.640168108	409516.934746855	3481.74357843572	3204.30215064912	3408.32815287642	3098.14299279416	3344.35532670455	7080.35210682262
1131	315.654797915854	315.649787294173	315.666218126217	1303.81	1303.16	1304.41	10	10	255505.362977678	175117.535658174	313260.274608608	235643.422977959	230028.86887207	341732.402525112	330095.265004604	298990.432624511	300280.442659459	319344.358160575	299212.460603866	196233.646183363
1132	315.67051432754	315.67051432754	315.67051432754	1303.64	1303.64	1303.64	1	1	255487.045211398	178249.620273151	313223.724108958	233485.633533434	227037.192317755	341793.782390857	289892.406894603	298990.432624511	300339.734423253	319344.358160575	299276.873167367	203750.97357645
1133	315.98889661316	315.988740928065	315.989729164334	743.1725	742.482	743.922	12	12	695705.151608035	502248.930271514	852769.390936328	705500.936328123	663025.622978351	959416.553725783	1169000.82629029	955653.937528292	1116502.20063296	1215423.07721562	1063288.13341065	729006.320216489
1134	316.126154752151	316.125288405362	316.126358659649	1205.65	1205.18	1206.13	12	12	2629645.92692998	1915065.11324805	2930595.82645655	2454116.06669169	2355232.72950827	3343247.06149552	3327517.50108335	2807267.01138847	3102678.27600166	3302857.23863422	2711854.96166435	2046663.77609634
1135	316.310297102625	316.308275581747	316.319389807833	1097.25	1096.83	1098.01	7	7	719925.753022977	505905.940833459	952369.901610559	716758.190024674	679849.353651216	899334.386886597	1060289.725	815467.915484172	997438.641615332	1035200.44944361	938432.153381992	551214.060307373
1136	316.887574958353	316.887574958353	316.887574958353	2444.23	2444.23	2444.23	1	1	599401.067097982	434900.188594339	776089.396278297	577283.681731767	437853.585898434	641416.760356005	576281.007563917	571121.41785926	618650.87481934	589841.857283376	546844.425583273	417832.135963545
1137	317.114913138937	317.114705540177	317.115171967403	1334.215	1333.86	1334.8	12	12	46478757.6313757	41179676.5415799	49384315.1959671	45869367.3802237	44104388.114271	48584057.017689	49261929.6700043	47255742.4058131	49454453.9801968	48026295.3892372	47531639.8687974	43320161.9419409
1138	317.161488700326	317.160163954212	317.163131934604	578.5365	578.135	578.856	10	10	252402.369035689	247440.144209846	316720.886827163	254989.754132143	256497.656727232	342080.413114084	382683.493066046	329314.294531948	353424.25154901	413697.991767937	382954.487118687	256513.248629451
1139	318.118310087058	318.117824305168	318.118507150462	1334.06	1333.53	1334.52	12	12	7521864.4905755	6708692.64133933	8015395.78374945	7689010.83314796	7322086.66746681	8121656.60948853	8344058.36651928	7707949.00880749	8282268.00683455	7861262.36977402	7989957.29189901	6959320.01004844
1140	318.178775211702	318.174512894873	318.18132566662	662.549	661.795	663.411	12	12	5536216.57265392	7342727.54737635	4076944.87243291	5028675.98483119	6648601.85179218	3556743.33285976	1027812.14049084	1236026.48595545	1015354.92722701	1034840.78960335	1121883.94951753	1381413.12551301
1141	318.993949512421	318.993949512421	318.993949512421	143.499	143.499	143.499	1	1	164983.680244762	123768.366737333	178133.556844061	152139.899163056	127680.361610736	218143.658203125	350216.305895494	298597.03289829	337312.46879726	341832.262123106	321867.5341395	244919.296152588
1142	319.094122251947	319.093751891461	319.094335667822	1170.725	1170.17	1171.65	12	12	5278491.99286024	3607513.45782042	5762908.70312394	5084035.69258209	4616853.20245605	6209072.03126844	5534147.45719618	4673809.89249348	5592073.92716638	5461245.57913085	5114019.99612978	3659823.44322952
1143	319.113106183271	319.112745987027	319.11341089094	1334.14	1333.84	1334.52	12	12	2727795.75365375	2388066.12678612	3099402.42624777	2818456.03155385	2594220.41878467	3049965.61286239	3108125.19734683	2916793.69848717	3125950.22841424	2985009.98708895	3030280.12439733	2424709.21146385
1144	319.185171731473	319.184239241116	319.186600316399	662.326	661.795	662.89	6	6	388460.180862723	651123.717183037	340288.150676931	435087.760389648	556567.178914098	313058.365417065	111169.598589011	125866.000408807	106010.734928338	125939.27283275	130994.603137006	108425.081601674
1145	320.118388743547	320.115711563518	320.123229848079	1334.16	1333.84	1334.52	11	11	291069.960758232	229606.345667984	300327.22116211	276722.510510115	260709.292981675	311250.303419549	320085.598821011	268909.325028795	330111.404285386	335505.614406739	325638.946289637	278331.080168595
1146	320.101703298002	320.098156102732	320.109055415802	1170.725	1170.17	1171.65	12	12	512062.804997083	401662.454919162	628645.897143825	509680.42535737	418359.917712673	635222.753240016	593387.659307693	473797.062826741	598534.199937878	631869.940306803	527172.289339765	377805.335079752
1147	321.132322793972	321.129387969726	321.1330127018	674.0495	673.34	674.59	6	6	408620.228606978	286028.097562134	437823.494034298	361556.48723405	324423.80651712	458260.795899613	449151.822720443	402295.353081579	401046.371688554	453602.541721483	422863.681836731	303532.267305246
1148	321.288136935109	321.285863023914	321.290465650509	660.349	659.982	660.563	6	6	500265.961431195	322387.640812604	614862.72255667	456550.737974666	439057.45616817	661190.466569336	3631.39687144886	9015.23575453814	12615.2190974787	13572.2086193489	15876.6092894216	25118.0166254217
1149	322.005535665224	322.003582235649	322.006840658136	742.9705	742.273	743.596	8	8	216757.686600023	181074.462994802	271220.200401214	206934.272519043	198314.377848015	262409.031878189	606214.484625244	533721.482849193	546669.822482256	519203.207668472	548148.471606304	436615.864210379
1150	322.05648121764	322.053833369532	322.058217725114	574.528	574.459	574.861	3	3	200441.500008014	172878.529647284	264182.776707617	216336.192108255	178594.912366093	238237.405711369	74396.8512535216	78497.5053362039	58950.5720266544	81541.7555253463	68986.6545143821	50466.137792229
1151	322.267113996327	322.267113996327	322.267113996327	1304.9	1304.9	1304.9	1	1	336737.013971018	251307.684046702	371501.194546044	301772.927115982	271818.199281222	427748.069138881	410316.929024155	347960.536937255	363573.962763096	413498.842502154	370611.882611875	255355.862985408
1152	322.634753992224	322.633274692932	322.635843127538	1303.81	1303.49	1304.5	11	11	437118.340019949	381541.396048548	421405.868488979	443491.578041297	394940.589226422	409422.26529929	426390.000906111	461866.664362444	407253.4026034	414482.775774275	449197.220423688	388203.401118303
1153	322.886032009046	322.88415215325	322.889829727029	2441.67	2441.01	2441.96	12	12	442575.257682679	328484.723526898	491516.74342249	480667.810313938	298682.90557778	467795.594762029	347052.701078167	352598.990367933	428678.320318243	348809.225382004	338382.022341383	375140.515893769
1154	323.068083991344	323.067890525508	323.068363844914	1264.22	1263.72	1264.64	12	12	21237410.0807788	17179269.5835118	27165033.0545402	20678652.3667218	18328047.3264662	33519705.0744485	30442133.4336315	22814734.2359835	28914448.8039309	32354076.3574317	24916284.6580882	17619723.7115283
1155	323.161696375356	323.161605776538	323.161953500137	1212.615	1211.96	1213.11	12	12	1946937.41674039	1892960.20920141	2039446.6403639	1925065.90512431	1959237.60389727	2101766.70245172	2168463.46667151	1913828.6957711	2163357.09416781	2110053.93123733	2064149.7761687	1974233.36697529
1156	323.24978470205	323.249156622107	323.253434520413	661.4195	661.083	661.795	6	6	738784.366570097	347284.017513951	907130.749161385	625831.408845315	593767.71501621	1014783.18904148	8935.51556072443	14222.7604713638	15150.0154495443	8544.04157772291	10773.246502901	14279.3679728338
1157	324.016016867849	324.015658981762	324.016520550489	1303.625	1303.16	1304.14	12	12	618637.48742714	450773.17927232	757968.828608119	591156.691186387	530682.268962052	860304.902378627	853425.136478237	707005.486422992	748631.631088448	861427.422283762	733489.953578408	478354.173849329
1158	324.071382289295	324.071090764302	324.07165063243	1264.135	1263.7	1264.63	12	12	3551996.04779204	2513489.5615039	4725725.38745983	3457694.78716254	2845076.15323903	5891564.03262868	5055266.21414552	3931379.35340074	4934747.03158662	5486068.9303906	4229483.92784926	2652444.0441946
1159	324.90151495417	324.897194137227	324.909160759135	660.5435	660.193	661.083	6	6	642521.238118588	560987.937178682	594603.926037684	622996.315907398	630194.228294655	579668.801111173	73809.2753153852	70814.5265636395	82188.9149573863	84646.4529089136	76287.2907538768	43819.862565807
1160	325.080459203781	325.065689770966	325.086715546674	1261.66	1260.89	1264.07	12	12	1053945.02740235	782864.131430664	1696520.98556135	1229918.74391114	855228.366001049	2198229.25849862	2015716.85655727	1318123.03681641	1856373.8777675	2134755.39178408	1475713.40526983	719075.18707919
1161	325.085751580044	325.083296536944	325.088011639729	121.649	120.771	122.416	5	5	380003.023509082	188239.336903676	503284.238276564	294283.728525398	320946.283124024	471679.179054199	443830.274918387	386666.82100293	466049.650271247	516140.187110582	417743.546666016	270481.638458594
1162	325.177353728797	325.177090648468	325.177758429977	1429.31	1428.97	1429.81	12	12	1863284.55282547	1017405.03806815	1999796.80511393	1726413.6813051	1641242.71714579	2236800.2074721	2242990.53508465	2093309.67065429	2044032.63841797	2304838.92882589	2095532.17600707	1348433.08263964
1163	325.233762099877	325.23208012684	325.234509484959	1304.145	1303.81	1304.57	12	12	1462207.32067986	1116192.08156783	1730723.50142255	1440113.93263083	1323543.08184749	1953947.83921474	1920918.59678072	1679497.0507709	1713296.11356502	1881223.74362096	1713865.55297091	1183555.11976648
1164	326.161275901608	326.160062060878	326.165213531671	1303.81	1303.16	1305.07	12	12	453313.085174561	295872.722041015	516676.057822126	403718.655911274	361119.026876477	597406.035954939	612820.284188616	499312.835311416	534315.733711077	601798.290014649	505449.028223989	331567.947373047
1165	326.876333730903	326.871730120416	326.877548504303	2441.875	2441.7	2442.59	4	4	181536.009388641	206807.111599489	205141.476136882	172292.11087546	182441.838646385	213561.725864702	196770.532570013	213705.008560395	249648.692466466	258421.549878335	237973.591200528	212030.472522738
1166	326.914358635132	326.912970473939	326.918736159128	660.349	659.982	660.563	6	6	1771715.45443289	1671838.64699733	1714394.35958852	1735860.11437068	1755099.926747	1722299.58758639	338996.302919117	355132.299166044	316711.726386087	340637.185890683	313735.146037024	313744.930935347
1167	327.007997328643	327.00770940454	327.008239908681	1131.605	1131	1132.03	12	12	9479263.93916014	8090308.29971573	10373350.9686721	9261910.87124441	8735325.77394083	10965206.2591428	10428341.1109821	9558990.29993923	10248220.886181	10637634.6738566	10263129.6234048	8917638.38774419
1168	327.068926572549	327.067134782927	327.069534002897	1255.17	1254.66	1255.69	12	12	2010787.58677901	2133457.00039063	2125988.02458481	2036977.16270926	2103778.96308818	2243046.71039062	2199509.12036635	2131164.9626953	2170561.75545898	2179433.26924806	2116841.76797852	2075103.54335129
1169	327.100090027694	327.093195980613	327.103579510562	1432.79	1427.27	1441.75	12	12	1579276.66039261	601816.120452054	1964132.26965134	1442188.31080949	1101326.93727455	2339665.70824535	2202766.19152345	1776340.40083405	2131910.41367423	2360320.12634277	1943339.15853217	922339.435227325
1170	327.307132724535	327.306288555142	327.307799673723	1303.965	1303.57	1304.5	12	12	1235213.12577539	858161.423632112	1444449.54333719	1148841.8017793	1056836.31692985	1654782.12959229	1683840.65622349	1375141.38178885	1454554.70384103	1635721.02861328	1422018.53456888	957647.280316962
1171	327.763886164073	327.763886164073	327.763886164073	660.89	660.89	660.89	1	1	103401.474202957	39916.3560299479	168167.026107129	68031.2203917061	34244.4311780463	218891.835342383	3298.97964550781	3427.11666524834	6546.52849743999	2861.845496521	6590.22679963031	7057.71293077256
1172	328.011006438652	328.010428153712	328.012385684498	1131.605	1131	1132.03	12	12	552096.419487305	403865.972264232	557368.711964982	467305.825227729	451750.254408095	627572.230726979	604048.107449776	524078.722458225	574585.991273021	629014.314622771	618133.873471539	455980.291464846
1173	328.241334835882	328.240844415911	328.243208192436	1304.11	1303.59	1304.73	12	12	534628.885533063	347285.879341517	664777.553329187	517716.507098775	458999.80207345	741618.91482363	759412.955963243	629670.908989607	651296.249967728	768844.772209823	645080.247650652	402359.126298828
1174	328.916956433126	328.916950358983	328.917723164266	661.101	661.083	661.43	3	3	457711.742479736	441945.868283979	503592.541450541	467214.811532979	484985.639604406	418060.844716431	12423.8730900805	7132.69200994318	15086.7319298725	9729.47644078157	10504.5482703068	6916.98407368607
1175	329.005036424418	329.004820418788	329.005403678468	1131.605	1131	1132.03	12	12	9146546.13014647	7852860.43328715	9583722.80080619	9051274.0631688	8522325.21131472	10128983.3901322	10135026.9178984	9208999.24668077	9746272.69360969	10237223.2331593	9451709.28932754	8591233.73660161
1176	329.189862092066	329.187180816968	329.189962216389	660.563	660.505	660.89	3	3	460635.728675688	449827.923683737	442702.464001274	452662.328021301	442806.963129261	434838.068718527	8198.82505704011	15244.4687338424	13430.1942068537	8367.12020006217	12601.9656889945	5131.97598832564
1177	329.228604504874	329.226657855154	329.231725446846	1170.14	1169.77	1170.72	10	10	325746.062300782	226803.830697544	381298.133876952	324384.360754193	266198.021456369	377055.333905642	329880.858034812	337041.239141184	363453.895852398	344231.811749999	316288.976090494	254564.667991536
1178	329.484491918416	329.484037950004	329.485019456711	1303.6	1303.16	1303.98	12	12	1646643.47683761	1354828.98637424	1945483.58799058	1641433.50679298	1504030.54984654	2164516.31269357	2147705.57183608	1875013.35293583	1869313.78975307	2096394.20535436	1911814.83092307	1328367.69168526
1179	329.79018110114	329.79018110114	329.79018110114	661.101	661.101	661.101	1	1	164313.910623607	45043.7273127298	234718.734368308	141211.773543112	103124.848135644	301570.452159768	7968.66677931841	3877.95594565718	0	0	0	4028.01569875918
1180	330.007755142852	330.005472604746	330.010192374763	1131.57	1130.95	1131.93	12	12	532866.935273438	401717.442954373	551027.712705425	500798.636944196	431789.85478376	603588.849626533	583615.18301674	532677.086104491	546919.347451174	569800.461186117	554413.872363077	422417.451987307
1181	330.420512367023	330.417730805753	330.423818469633	1303.53	1302.89	1303.95	12	12	516983.638383649	366810.798082139	618334.313964773	496852.866725667	474763.880961303	716539.705050253	692230.796008845	570193.66362983	644642.881991978	705594.130938199	612472.916116912	386727.197487793
1182	331.003861122103	331.003079954523	331.006804041796	1131.57	1130.95	1132.03	12	12	2284741.28403809	1776372.60552599	2474724.1635634	2283433.92844659	1947764.06803627	2734555.38522781	2645237.67507867	2298889.94055329	2532548.13981614	2741117.0893845	2535442.75603571	1980153.27902344
1183	331.130889276614	331.12983190681	331.13125236263	1378.385	1377.84	1378.69	12	12	3420569.85488972	2335355.10928752	3855519.10011161	3355403.27038768	2934788.68225342	4334006.16999464	4192476.89314451	3713643.25608866	3982919.46066211	4288255.35504639	3993283.01106162	2731087.10464523
1184	331.207829166189	331.206514171532	331.208928954842	872.8885	871.932	873.42	12	12	592055.476351624	416073.890610676	700841.188097209	541348.796733383	526561.691069703	732464.961790179	653643.536269451	583570.010624646	691802.528975423	649331.943097603	636083.414570762	459703.791710977
1185	331.284125770181	331.283066752472	331.284536230992	1537.62	1537.18	1538.44	11	11	813349.609089289	255754.635322265	1196010.73477752	719956.728896659	487551.47382959	992172.558042971	1042917.19812699	844218.283809082	1009755.03016204	1085462.16293289	1020029.08762444	360960.677435268
1186	331.294151450172	331.288231204894	331.303123744695	1301.87	1301.05	1302.24	6	6	432335.301361084	356568.767379274	713166.288128174	522178.874425903	490765.060936035	822478.304405252	720440.934028012	623446.090541017	700800.193937211	769188.729371744	662819.750366212	389440.582216369
1187	331.347523452407	331.338523131596	331.350853988813	1303.625	1303.57	1304.15	4	4	442572.062038643	274677.152583705	541847.281482507	391317.700399243	362507.174017507	604081.545768615	566890.658704043	481617.872938232	520405.39795726	575643.775521764	521808.820400393	311700.215844865
1188	331.547204832295	331.545707803119	331.54870186147	660.9955	660.89	661.101	2	2	204377.684195452	138843.435856515	260440.80907159	176656.536944364	157064.932759912	266639.133849753	16522.8504027344	6501.58164950476	7685.24705874021	10592.4556189683	10177.7538000919	6962.29849888391
1189	331.964506292806	331.963486874935	331.971389056019	743.314	742.953	743.859	9	9	246647.24182513	273804.721798419	335995.057486981	281775.035127872	314844.966739272	366070.547413645	681035.707759193	548930.181328376	671900.826707826	683815.756762781	523329.767841028	476883.311703676
1190	332.149116624443	332.148619757027	332.14955698954	1205.48	1205.13	1206.13	12	12	5496840.60528664	4175204.69093752	6151207.75257228	5070838.1264604	5014116.54559739	7015227.27645533	6533320.95957127	5791220.89783407	6232363.66813055	6749359.40032926	5824427.67143751	4383246.83270251
1191	333.134116213719	333.131385727573	333.158154711059	1207.75	1205.2	1208.23	12	12	1223064.30206637	495549.245492078	1398074.12007147	1228031.67344032	1051898.60204562	1555737.97749951	1498654.54169634	1301316.93014372	1455239.71061818	1532221.77193115	1403786.35636456	931795.120626784
1192	333.328991962338	333.321076459029	333.335907676204	1303.945	1303.59	1304.88	6	6	225402.588967142	225602.067665038	211816.947794117	245693.568189913	220180.566583395	206643.386292654	206700.462285767	258575.235001694	213700.257885044	210328.951266044	218402.968352678	219592.450738022
1193	333.339771446931	333.339771446931	333.339771446931	1303.64	1303.64	1303.64	1	1	225402.588967142	225664.665353071	211816.947794117	245693.568189913	220180.566583395	206643.386292654	206646.326708194	256066.239190674	213546.95784352	210328.951266044	218250.304701288	219535.431612165
1194	334.213946009882	334.213265918824	334.215737570552	1263.375	1262.76	1264.07	6	6	234826.415023871	201158.061895926	269330.550744978	199482.330943638	198343.992308803	249020.309115233	288772.55719991	276747.79686328	297519.723622164	317586.268437027	277267.876302084	184058.444252093
1195	334.979738355362	334.978984275959	334.980492434764	142.5365	142.53	142.543	2	2	88734.6980637207	67661.927558803	119253.186547293	79757.6995851692	96277.014261356	114253.634388105	217654.749511523	179931.207211627	225050.171692275	242702.376348193	195030.412197208	155310.488001091
1196	335.334852687444	335.32028401639	335.347077226329	661.092	660.505	661.46	6	6	332092.356852166	350467.780431454	376055.954948941	338623.951545884	323677.751856187	348091.550075813	10857.581378492	33069.9724638968	13896.6500392253	11317.1586898481	10438.3151591797	16139.9495889246
1197	335.709649468158	335.703040496482	335.720529714765	1304.14	1303.81	1304.57	11	11	350580.790862444	211130.759829546	457322.284519252	333303.068581196	298344.518500278	520081.506118652	499554.076165597	422009.447419085	453033.085334328	519289.193136161	439574.035852399	274519.221639787
1198	336.228936211731	336.228936211731	336.228936211731	1230.75	1230.75	1230.75	1	1	229853.202143555	186803.369621786	275086.606112468	196726.408500434	194072.537973091	303555.67715807	267330.529307182	227168.394077691	241151.865651042	294991.848337132	232291.925712077	172093.361655274
1199	336.371945172964	336.371945172964	336.371945172964	1303.59	1303.59	1303.59	1	1	114055.52962358	50870.8137571023	160542.089383473	108616.83991053	85959.5105901019	184783.243933824	174555.782489947	137646.295273437	173723.147118566	206591.344459403	157104.155925724	81062.0864145792
1200	337.106260099616	337.105987696511	337.106720613449	1206.04	1205.43	1206.28	12	12	24692043.1511252	21729486.8099672	26039735.6211203	23954557.9539792	23043380.674097	27749868.4165445	26965598.2927059	24890215.1431309	26600030.4737485	27302369.5537511	25501731.1106864	21662637.6600892
1201	337.435770436839	337.42556209339	337.446398239598	660.89	660.505	661.46	5	5	253403.387528655	218793.044953125	231318.453753765	252374.359261732	214459.946973528	244019.171394704	0	3362.81650471048	6546.12694766774	3386.12816604436	0	0
1202	337.743442877147	337.740249745911	337.745701578274	1304.03	1303.81	1304.5	4	4	163313.68923426	104136.266721119	210266.311634738	159092.241160387	139507.475470761	241361.148747907	241329.868353516	183895.794521484	216260.50063072	240595.785004186	191191.520041648	118577.159585822
1203	337.906929140155	337.906309512323	337.907175606883	1304.14	1303.95	1304.73	3	3	169124.36191234	104049.636002126	211926.315907157	164426.717738253	132370.321590791	231764.88551409	236192.972023997	190597.842333984	209790.907799001	228308.966078958	195027.831534458	120456.722724178
1204	337.979757467574	337.979090754907	337.980200959272	742.9765	742.273	743.596	12	12	837955.642023278	647420.502644254	969383.664398145	835107.594771643	747579.184563133	976071.578167384	2732203.31052826	2612688.8623625	2627710.49725951	2844091.52776251	2626593.0136748	2082690.51825681
1205	338.109353565209	338.108706990567	338.110107258635	1205.65	1205.18	1206.13	12	12	4086634.91977778	3531867.50148732	4432835.60740579	3829954.37039978	3808956.20777903	4749193.46966374	4762690.13513921	4174719.7800224	4613260.75295037	4842952.28561524	4416268.88276224	3532688.55441456
1206	338.245265805983	338.245094745006	338.245524476318	1266.115	1265.24	1266.86	12	12	1235618.60090732	918685.39437591	1515478.31101208	1180680.05373047	1152526.17435384	1631612.23556974	1578667.43246804	1319467.41889898	1554996.05372648	1617099.88828578	1443793.66600177	1070179.13946606
1207	338.341393405124	338.340848984677	338.341534645628	1942.54	1940.69	1943.38	12	12	1126374.28784641	478385.663194852	1555479.08802552	890249.756386382	710099.665546351	1711042.22147502	2015792.61238607	1168285.26802202	1830679.43065348	2094819.35046326	1710380.70779465	657761.991745875
1208	338.638282806169	338.637517024283	338.638904403751	1303.98	1303.61	1304.5	11	11	823927.945292828	546690.002797989	1019471.078979	782339.044255863	692123.894294143	1155412.37517694	1168785.49751116	959442.350620815	975171.967398895	1169933.58510184	979584.534182894	634239.87936049
1209	338.893124637362	338.892095469714	338.89548563635	2452.615	2451.67	2454.75	4	4	750802.116091314	507246.740817453	833730.355847571	727534.691129955	580740.248110237	791753.029347489	809461.859008559	718763.213105146	850098.726396839	829268.266859999	817292.952876089	516173.690266171
1210	339.191447231201	339.180239027539	339.200894988053	660.524	660.193	661.083	5	5	363262.983301227	497848.481958869	308732.318266323	415029.57210985	398892.058490688	218216.926926636	28161.0108231977	7439.94468021886	10889.119970818	14353.9960332175	22470.6074657342	14290.1899082253
1211	339.344503296291	339.342968521875	339.345115129137	1942.97	1942.63	1943.38	5	5	199018.192562848	69339.807513532	249456.649891184	156677.729861573	124154.509882812	266885.202808944	347925.034486899	206314.172673689	301793.58927975	360834.810442302	285465.727237956	129540.339293108
1212	340.125765550782	340.125409485154	340.127291778555	1303.625	1302.89	1304.41	12	12	774329.252659318	613902.825079797	851024.318203543	707340.222135048	687301.480684987	944290.033583287	958063.137941686	844684.958732702	824478.095078125	873789.491229075	862624.844001819	592127.89020424
1213	340.93161635837	340.914999328437	340.937033624985	1304.145	1303.81	1304.73	10	10	307620.689230747	208947.945149148	376208.928977481	290940.51888393	263614.199715401	438222.88468305	433479.780246094	362173.471053641	395886.113783482	452465.505937501	370880.535945033	238005.069299315
1214	340.946178306395	340.946178306395	340.946178306395	1304.57	1304.57	1304.57	1	1	305523.896665041	209225.616837054	376482.46179241	291029.112220981	263774.69542299	434117.780543736	433479.780246094	362173.471053641	388987.976579241	440786.072541505	370880.535945033	240935.664421929
1215	341.010910896139	340.993586809701	341.01644411773	662.89	661.795	663.411	11	11	448248.099120687	362210.4291792	392967.105061	513472.073397582	410109.236606606	448939.824584389	369728.605575683	322951.903730943	340075.855910156	374902.425629689	287170.359816895	206588.45367194
1216	341.303887626013	341.3030568006	341.305029706081	1736.22	1735.96	1736.85	5	5	198868.140832149	61311.7383784624	238288.575091553	150402.421502797	136192.29477501	271156.905110677	281920.29518932	216443.182074529	294818.346900421	323874.852606739	290226.41830263	98816.0089501954
1217	342.156535181493	342.155269187813	342.162055879859	1303.6	1303.16	1303.98	12	12	949456.267089844	738477.486862521	1096904.67046191	893555.439760049	851654.823219515	1248125.1152274	1269963.94041141	1076121.27527588	1115571.57887291	1208450.03464704	1076085.06563338	760918.053861897
1218	343.154272909748	343.154094677927	343.154579403547	1303.05	1302.57	1303.59	12	12	595548737.360451	482533498.228422	650777343.585256	569340617.565791	549894348.413945	667344894.699472	681937670.385262	616622423.12224	645120239.756844	703976296.230705	616831818.237893	535164608.226445
1219	343.866468150066	343.865877880549	343.867373425184	660.5435	660.193	661.083	6	6	683396.128281954	1092569.48678027	621548.423660535	790301.2651835	843644.104589147	540267.991770027	21867.6977078068	19221.0167193819	22891.5181454504	12541.7930359553	10271.4403154963	42781.2696434972
1220	344.157741516957	344.157486113014	344.158047304531	1302.965	1302.57	1303.57	12	12	128597094.887805	106501036.552237	141428557.289102	124836679.010132	120240284.940164	146846561.451908	148496414.224359	136467215.070626	142247897.403751	152078261.561875	135252404.211727	115323559.467796
1221	345.145393727376	345.145393727376	345.145393727376	1429.21	1429.21	1429.21	1	1	176421.265692641	83300.9011816408	228436.777724896	148911.042014878	133731.114151181	325723.313947056	289285.512726154	212676.813060051	276508.972153393	284324.480076904	237738.634171644	113538.644311524
1222	345.160645330998	345.160216655647	345.160878235108	1303.53	1303.04	1303.81	12	12	11565941.0719241	8800148.51924937	13237203.5032802	11236913.6186814	10418190.380278	14048842.4836359	14426217.9902866	12372853.040037	13506000.5374852	14368564.4507581	12723646.4499371	10159288.2320693
1223	346.047740170936	346.047740170936	346.047740170936	660.505	660.505	660.505	1	1	158953.731115292	286671.514035121	135799.081402521	208583.75080337	202638.743536937	131230.415355957	6497.68843383789	9204.86239220473	6050.37257114545	3718.18895411953	11529.95394522	14260.8508913143
1224	346.211180992064	346.208109594327	346.213319986034	1303.355	1302.65	1303.98	12	12	926288.30057393	706082.331968451	1061409.97512457	874015.754587266	829877.656989067	1155602.12893514	1176665.51877075	1028301.78448398	1030466.63257046	1099840.58023899	1017539.75982309	749414.522019637
1225	346.528770774314	346.528770774314	346.528770774314	661.083	661.083	661.083	1	1	231426.681037191	230884.373170928	205341.910330142	224747.503062337	248164.770063764	187109.753102949	7222.13904531096	15671.9100311908	12540.1518841516	7433.94515729317	7508.8431842596	9906.60114826965
1226	346.862023745728	346.860443273345	346.864079834341	2449.1	2448.87	2450.32	4	4	243944.188394072	222692.466171877	329526.448816404	292040.083098785	285944.023375053	368869.502892871	374059.305007075	293901.759844519	305198.509568064	333094.654116403	329730.490548197	251759.11322831
1227	347.123398162136	347.123009249699	347.123787074572	1281.075	1280.67	1281.48	2	2	619728.846336807	419835.352127144	800495.612569983	628080.854969073	552161.626706269	892318.054038215	854266.779637878	742139.728151043	881830.00135905	857140.093176266	735393.424661053	491894.278855792
1228	347.134646150441	347.125167209455	347.152430956875	1281.77	1280.48	1283	8	8	619911.549416505	457829.240603798	875018.679633414	790468.31937091	725548.804365236	965539.236864527	941711.017065173	742092.421947057	1046571.15796613	857099.09149757	735545.682453351	638643.666097385
1229	347.157603696167	347.157603696167	347.157603696167	1283.9	1283.9	1283.9	1	1	827576.054712934	584427.273429121	1032633.62020576	817752.918852542	741404.222806143	1151047.28501243	1116827.87526889	958208.329583596	1116450.12850427	1122502.9763031	969510.706671287	638643.666097385
1230	347.182752875271	347.182316882323	347.185010444428	872.009	871.008	872.889	11	11	328399.444324599	219454.211151312	351708.511142415	324865.802780829	298260.933610012	375800.62674159	375984.987683946	353776.144684774	373696.648245035	403941.222772896	335914.835842217	268690.04434927
1231	347.761423527015	347.761259340864	347.762050885432	1304.08	1303.81	1304.5	7	7	822389.293739396	553560.400440342	1007067.68381062	773640.799705597	678997.05644057	1156828.47119486	1153360.58365179	936114.948017229	1013967.8903102	1156359.29709333	963122.063391042	618186.404746953
1232	348.413364471432	348.413097633008	348.4136052098	1303.55	1303.22	1303.64	4	4	172888.954245535	300534.632332356	109409.059562918	216332.112729912	222121.888995535	94638.1010515486	106398.194391741	171055.243436279	88623.0738212314	85551.4110393416	138953.911274833	234278.240297851
1233	348.520901320695	348.518785054433	348.523017586957	1303.945	1303.81	1304.08	2	2	188303.799408605	300231.27332304	214578.742410039	223072.311087832	225008.358126554	234951.386038264	227198.638962612	207785.385102539	199151.262863051	237979.078658376	211442.615605469	234106.894808133
1234	348.856986663548	348.856851678116	348.857321536009	2454.905	2454.46	2455.23	12	12	6851607.70618458	4786596.64367414	8048433.46870904	6179881.81450432	5819157.14510592	8223903.42111434	8205758.45593746	7009561.1729327	7771556.55612981	8097403.27504607	7515777.72769639	5318724.96810752
1235	348.963727431145	348.959033434495	348.964216571331	1130.71	1130.7	1131.1	3	3	1985649.91324218	2000945.13330241	1900150.90085721	1901714.79597799	1868299.68979701	2077778.12602251	2022910.27690099	1901346.59714355	1994800.1302002	2035436.93267981	1962478.45594153	2036273.59136718
1236	348.989747003113	348.969165497328	348.990379719982	1131.56	1131	1131.88	9	9	1998248.30991211	1617724.49246166	1745174.6072419	1901714.79597799	1604119.44984375	1890767.5029068	1858624.21156696	1900173.07091624	1868345.51684502	1888001.5294774	1972166.68932812	1708532.60923829
1237	349.059315348805	349.059218817288	349.060920810489	1254.66	1253.8	1254.75	3	3	615190.220727537	822862.834625244	588742.728417663	695749.662555043	636346.172650909	581135.201558532	580422.878278046	627818.09514038	568231.208177413	600277.817635345	642499.642138218	716388.635997245
1238	349.16196925247	349.161635592976	349.162171014801	1302.66	1302.12	1303.22	12	12	1575785.98280498	1206613.19465106	1714520.37855694	1468839.26444562	1591643.64736778	1734200.7203125	1923356.74312024	1649667.77051983	1740584.7443109	1848914.83216997	1645095.117493	1431172.20043018
1239	350.150153347554	350.148981039611	350.151189206058	1303.6	1302.89	1304.15	12	12	487461.866226196	331762.332375633	606379.083359779	466033.468864397	415419.264102956	674011.303267997	631714.940815709	573522.076349331	599734.373389997	663051.618205916	565127.226977263	348527.378979352
1240	350.709583688569	350.704277345929	350.718771118078	660.7265	660.505	661.101	6	6	324669.778123201	229759.875443813	399594.785849184	308355.761756728	276590.680031444	408711.47703529	4281.89968805486	35050.3469346591	16887.6077300248	17416.024004513	11055.8973618016	22669.8920627663
1241	350.989508803285	350.985365811205	350.993008132167	1131.57	1130.95	1132.03	12	12	1584982.18325683	1557423.3369855	1768699.82905977	1670974.5752809	1529024.51061635	1768265.7368766	1831521.88669754	1697124.34941549	1807215.3265007	1886993.42341519	1732852.04184305	1565393.35825929
1242	351.112076245563	351.108583757106	351.114450367278	1311.68	1310.43	1312.93	12	12	921324.350056419	714764.604285685	1044451.6761423	932794.980807293	922845.422125652	1103792.63762101	1027237.36032675	993985.204702345	1037549.85995857	1092262.71828572	1037625.87747396	844309.075757743
1243	351.896540242355	351.896540242355	351.896540242355	660.505	660.505	660.505	1	1	110379.409056956	339976.557889104	108247.354766883	171426.33235427	183633.25465042	51598.4425683976	30797.6620882352	20531.7276144589	34159.4201212948	32954.6622085392	14544.9375368134	26941.7015650851
1244	352.171029607344	352.165304946146	352.180195031154	1304.495	1303.98	1304.88	12	12	788481.666430668	565073.876141185	905797.353318079	718216.983231025	688720.921000974	1004132.75291615	991668.849996093	875502.733936763	900453.729843749	974565.053121513	916177.422599329	625731.403773505
1245	352.211645073318	352.210803534928	352.212147068962	1024.75	1023.77	1025.5	12	12	639376.977597453	702225.836049676	524072.426432759	616659.217739257	623215.386525879	492950.709090542	472901.424442243	559275.972818943	526326.475577915	534154.252807616	571119.583773157	620204.000386557
1246	352.320553592014	352.320291130748	352.32081605328	1444.205	1444.02	1444.39	2	2	114767.531050918	42349.1177322209	179468.382698687	88377.4909955194	85290.2903957952	143968.67698577	182242.836015067	138402.986006627	195880.003748953	205699.726257324	169612.368548943	61684.5716057475
1247	352.87347793648	352.8705501556	352.874465317165	2442.84	2442.36	2443.82	6	6	210580.700537682	170351.395082417	309715.256472885	193807.634458009	180650.220837401	245196.489953244	189926.58926485	219865.185271763	252718.066704965	241091.042551338	180741.026255171	166404.037422448
1248	352.950232598929	352.941939697539	352.95672193076	661.101	660.89	661.46	5	5	511821.228066015	380717.796753684	597250.099928245	452783.979171156	419896.03641952	649560.639151195	6570.05656644933	10534.8599656723	2620.07240920928	10873.6619525219	6918.39401910043	15212.8276507353
1249	352.96431058223	352.96431058223	352.96431058223	660.505	660.505	660.505	1	1	278495.40185083	380764.437469273	597799.009876723	447366.312766261	8709.39846472886	651251.026023437	3850.08057559743	3632.44140286075	2620.30738924632	10873.6619525219	3813.91643761838	12369.9414016544
1250	352.985918303931	352.983813789696	352.98974522141	1131.52	1130.63	1132.03	11	11	403665.188100585	383382.131629085	392531.716234847	398505.469375789	380702.614081263	478264.197856863	446416.625850541	430730.364190538	404510.359666994	463829.352279156	430202.014885973	406486.098112795
1251	353.089293094294	353.088461187825	353.089950238896	1205.305	1205.1	1205.75	12	12	62772032.8329888	55334364.3219457	67218318.2602702	61043988.5800295	60305564.5996083	72157869.6838049	70695127.5609122	63793981.3966495	67216008.0989325	71130007.2627871	65047735.7935636	56656741.8498712
1252	353.266126269889	353.26570094511	353.266506774899	1537.505	1536.95	1538.15	12	12	1382049.93407649	476591.917867257	2008398.59018324	1198265.08671554	978567.154251081	1916542.95557032	1997591.71164175	1487237.43409553	1821966.72881623	2194453.02187073	1847532.78092097	612513.733577148
1253	353.484854155956	353.484586876149	353.485121435763	118.5965	118.355	118.838	2	2	134079.200127039	245572.38806815	84270.4341991078	131205.074738192	145021.079352214	86308.8607054185	169853.275368164	178748.720055516	145226.558709739	161202.035338246	161404.312444943	310283.40481632
1254	353.953909358506	353.953091822003	353.955291159688	743	742.273	743.596	9	9	250443.210724051	222225.954113957	289252.985851207	258157.199183795	253620.808355641	294871.744451368	822240.385979905	763764.657731251	708021.97958948	762264.303604745	742021.255319334	576941.811568596
1255	354.089781992368	354.089041593758	354.090839242353	1205.305	1205.1	1205.75	12	12	11302451.0454721	9515362.78975693	12049624.5838175	10810053.273407	10584935.5003256	12952279.8136657	12965085.2210114	11736527.3044229	12210792.0901692	12815740.6926172	11930546.4590099	9852399.02352781
1256	354.471131986187	354.471131986187	354.471131986187	1304.08	1304.08	1304.08	1	1	142714.862278262	92532.1363422704	181733.877838926	141694.858809169	109629.386773036	219112.961436697	196051.636822824	168348.169848633	184940.741452205	203455.651775046	183326.158952207	98118.4282628673
1257	355.084115762069	355.082920496455	355.085018412582	1205.23	1204.7	1205.75	12	12	3565077.0402485	2769081.30938639	3929272.44971407	3367624.68098146	3338027.84856772	4333696.91319884	4045095.86498813	3565322.570907	4085901.62046914	4120121.64945067	3877327.90172853	2887016.24450195
1258	355.262807070712	355.262251741099	355.263163861317	1059.86	1059.14	1060.06	12	12	838496.950935824	621626.251939313	1142491.86294329	820607.512691265	743623.88493164	1027144.25869901	3437115.80643903	3355475.0559225	3467112.30309	3382998.11960212	3440557.52912757	2492099.62385093
1259	356.087321048756	356.08282397307	356.093121536282	1205.585	1205.13	1206.2	12	12	484468.582460669	368731.033938801	511564.290962837	478508.266952569	406367.673875559	602652.565788573	560463.695820313	507548.013714534	509607.275081378	535997.0021974	501812.481152342	359667.830311281
1260	356.265607291889	356.264931795567	356.266644971126	1059.885	1059.14	1060.06	6	6	179590.050637064	132924.749684054	221445.914993105	168216.522787225	150626.940952148	175470.358557128	584420.742510951	618282.362034695	644370.377552179	635055.843788016	663718.083960099	459946.781176409
1261	356.414700950234	356.414570203365	356.415023057723	661.4195	661.083	661.46	4	4	497181.978317466	602472.158382367	433809.936396058	457018.73222323	614730.428770149	369294.421580826	10881.9452617483	0	10026.0814970925	3351.68796200285	0	25839.4220830078
1262	356.724118524944	356.71927917173	356.725208714589	1303.625	1303.22	1304.08	12	12	388683.355178833	302605.047226562	448768.728197754	365489.0002846	349195.670253557	514609.26554827	518562.895272601	432255.109610491	437730.171755999	505336.595825894	449910.387039185	303963.927347097
1263	357.014864276204	357.013725489433	357.017582475216	118.838	118.728	119.116	3	3	193212.593855202	212218.463855648	206021.152194709	199771.293441177	183912.417429199	192638.862927379	316218.553154896	323126.908553802	304098.970269416	332501.96292606	289559.968663603	324682.338975446
1264	357.078512809871	357.078512809871	357.078512809871	660.89	660.89	660.89	1	1	434075.379313037	394185.164145806	465726.587875488	425710.087532575	427374.300437337	399842.637264454	153652.834916558	114719.842242257	145004.169260254	155691.794052938	118924.005898263	113449.854537923
1265	357.108409532109	357.086694291648	357.113080594472	661.083	660.563	661.101	3	3	344311.267388024	328403.238056354	465726.587875488	341357.160441176	354192.93864121	302391.078738243	42620.8040864998	15456.5405077264	19599.9091059139	15710.7338061811	26191.4875487851	7350.55518945312
1266	357.124571105196	357.116467392903	357.13267481749	660.9665	660.524	661.409	2	2	344300.670912862	335795.507956264	359297.79707737	344215.204657491	354123.324366469	302011.096304488	42619.8683562514	14017.0341107968	19606.0815280044	15710.7338061811	26191.4875487851	7350.72402412684
1267	357.693484404714	357.692859481094	357.693905524704	1303.725	1303.16	1304.41	12	12	1664842.94017717	1362344.71766222	1909571.84264537	1604977.59326117	1491260.40885812	2150652.35360805	2137823.40089565	1850378.4491875	1905394.34425809	2053634.94426688	1891923.9016059	1312184.698625
1268	358.605631296755	358.605631296755	358.605631296755	1303.64	1303.64	1303.64	1	1	411479.152497488	306712.430304966	469756.501683035	406006.748779299	352825.357631835	528495.627406529	526661.673240234	460609.94755692	465432.65676402	521467.903053387	468444.343381978	316283.832482096
1269	358.761261184582	358.76052865357	358.762531204495	1303.81	1303.22	1304.14	10	10	489717.804541573	358636.653986743	614737.247436872	469283.536088451	423951.34400809	673143.969065088	691623.42067913	569698.980831473	602104.031156459	674194.773210101	572772.770363843	387668.900025274
1270	358.987287683325	358.986513316204	358.987758159569	118.5525	117.938	119.116	10	10	1144334.25321819	1748431.53450649	703637.151641235	1014294.84452256	1049970.6435975	857273.411539509	1783950.30205257	1770477.56366874	1684777.23644411	2014367.6316898	1602570.16238058	2280105.19411638
1271	359.12410679794	359.123635920124	359.124337023989	742.4295	742.074	742.941	6	6	77593.2807845888	67844.7188303445	123889.950558971	71365.9135123794	80126.2398904527	110700.518280963	2346782.92626094	1879315.75621921	2269336.02253243	2338310.19435374	2126302.41852943	1278307.079995
1272	359.155423084513	359.15513585532	359.155710313706	118.6135	118.499	118.728	2	2	1006659.63569005	1190583.51531939	656594.382513255	869547.311399591	881641.099786054	838183.88026604	1765880.769384	1671125.7585184	1693883.26629125	2047459.02208698	1520650.39364752	1772868.61337926
1273	359.239832714576	359.237905595674	359.240552375353	1236.505	1236.02	1237.11	10	10	893502.75810253	568083.373953009	987325.165901092	851367.250801503	746581.711821575	1041611.73813484	1069923.20296265	938907.60339305	1053523.833667	1003968.33174733	987569.740162925	684878.511423337
1274	360.092082835501	360.091726892638	360.09227386418	661.255	660.89	661.46	6	6	1196537.59328878	966381.319594168	1304562.94948637	1107524.16815344	1118784.57893671	1350556.31593629	5324.67895342659	10577.4133333333	7338.56420955883	7174.67123902806	12898.7540185547	6881.21173092831
1275	360.180890793304	360.180595161896	360.181252904446	1303.88	1303.49	1304.49	12	12	161431804.991723	122315715.829814	182701573.594307	154448948.214323	148785468.135938	194317557.681578	192761497.768784	173436897.225675	184757264.470856	200460506.542231	174953631.252055	140614048.919493
1276	360.514016734723	360.513372888174	360.514717939165	118.7135	117.938	119.116	12	12	1023807.60632483	1441971.48549212	651373.797005213	909398.7126223	909902.394775921	829827.573088665	1726264.68527943	1692895.7068058	1658550.15819876	2008719.68145318	1499817.72810681	1949032.81825294
1277	360.884803896067	360.884189608577	360.885243363887	2455.9	2455.57	2457.71	3	3	402739.369974743	287983.574229705	391259.388830861	388665.107894808	306645.101898715	480279.446162447	443853.160920989	409862.31315799	430922.125540178	451515.667882947	403122.215140529	308926.484314742
1278	360.924914765485	360.921718677516	360.925119483809	660.89	660.563	661.101	3	3	320790.25422152	230730.15249423	343500.339812722	272711.920337358	249949.106019244	388830.769685741	113594.156714585	72565.2816747751	75285.4855668797	103233.378921106	89614.0251552514	22134.1282284007
1279	361.082145232189	361.080314533156	361.086308232791	661.409	661.083	661.43	3	3	315822.328845312	405125.910852539	288067.932597035	344753.913878948	425471.187458544	268438.20555309	7418.92211540671	17820.3665739677	8122.51951230467	0	8164.60141159239	87896.210237477
1280	361.184290435787	361.183978132189	361.184606511246	1303.81	1303.49	1304.15	12	12	34583158.5497889	25566423.0034576	39181843.5529137	32390558.722162	31191214.9764569	41496669.8370065	41757527.958218	36907408.8299999	39766907.5541238	42613923.4335306	37335783.8569762	29392269.2062373
1281	362.187258751369	362.186674218512	362.187856261102	1304.145	1303.81	1304.57	12	12	1845241.72552919	1162910.11751082	2196737.4776053	1649816.46190244	1597833.87937968	2266402.25546082	2283978.96195313	1920200.83883445	2140352.94347036	2431303.71379593	1928806.39735167	1504859.81117016
1282	362.42873596102	362.428510155366	362.429195684304	660.5435	660.193	661.083	6	6	8563698.17383405	7294660.23960068	9776585.96573708	8347052.79389179	8116226.11893206	10057787.890185	18433.9422395235	31113.7142541935	21449.9885249311	5404.93635842718	15237.1680346967	26150.5455618107
1283	362.522066811535	362.521303722285	362.522625959747	118.7885	118.499	119.116	6	6	313537.146881392	387647.705242704	243011.943844253	285699.385743911	282054.125279948	290018.273531605	548233.629495778	533250.645483998	533618.414308019	602529.246643612	487033.10101875	537431.857415771
1284	362.924026253808	362.923007883009	362.92590545413	2439.33	2438.99	2440.05	7	7	3140442.2841529	2861219.96581462	2815014.65479278	3024731.1722513	3133527.05901121	2952197.42274126	3330074.30527277	3027833.14505771	3470099.50164233	2756797.18870693	3042595.82976765	3006087.11115082
1285	363.203578977234	363.200035835648	363.209441460217	1304.145	1303.57	1305.8	12	12	264857.217396868	205886.350235326	260667.355475578	265647.117496444	234067.756493878	248961.254856161	265438.965528425	275843.084221226	234584.11003254	282161.822692409	263879.38746575	229909.186733258
1286	363.264069972714	363.263917141764	363.264426436951	660.7265	660.505	661.101	6	6	2157824.05113734	1826707.74324609	2488997.95061791	2038659.85155569	1974105.75507359	2469432.09293884	165585.425845732	148160.096536592	168428.868191981	161212.734099208	174377.183357336	148959.923199793
1287	363.962334823852	363.961744713402	363.963053758668	2455.835	2454.75	2456.34	12	12	1234298.79613804	1603755.6470277	1169974.36070801	1414308.460366	1424277.76962027	969276.261843432	1101375.20986883	1128322.04376566	1113840.7121073	1029810.66284181	1106812.28599564	1478510.55475445
1288	364.040601668368	364.03621462147	364.042661489222	1303.625	1303.16	1304.15	12	12	637989.744853375	458025.795718749	747566.340700823	600703.280560829	555951.336105258	868423.745256696	851036.398125	714699.603552456	763568.556881835	829627.745936804	723759.160150534	483933.839958638
1289	364.381779007035	364.381284066978	364.382417686283	660.5435	659.982	661.101	6	6	1177647.39015	1236150.9913633	1049126.99770428	1201062.33680381	1228373.43795829	968306.906550203	12289.760892223	45485.6247589901	30794.1619092684	7199.52410603103	22084.5190073834	35798.7999882369
1290	364.96381909063	364.963574785663	364.964227099336	1131.605	1131	1132.03	12	12	6739517.51225097	5856147.76022116	7102107.94202258	6715830.23988504	6498277.61808268	7412591.67814453	7388793.55847432	6667753.64928891	7294283.70546343	7563203.97508681	7140916.69785043	6487550.72636722
1291	365.03277291099	365.031349679743	365.033254603011	1254.825	1254.31	1255.26	12	12	1844157.35285358	2025577.52999161	1896304.72254121	1825277.57685618	1938999.22361917	1940754.9955525	1947157.83874527	1882267.70617604	1983597.86816406	1890128.26604758	1874572.99500747	2029294.01144819
1292	365.136146171142	365.135937956618	365.136332872284	1302.89	1302.57	1303.22	12	12	264865426.07323	213040535.452875	291033957.70183	251185727.681718	240454039.612312	306167057.11125	308024976.465938	272676011.179311	291312309.4475	317302282.16878	275763028.808	231526245.495375
1293	365.157207573608	365.156939801426	365.159023017994	691.0745	690.715	691.389	12	12	610432.781282032	438333.043965827	734686.131913832	620324.036865653	498721.522923828	662145.807102912	755279.744257926	568187.47614947	651929.87503392	753958.282467113	696611.904061069	483504.578857107
1294	365.967020086096	365.96657632857	365.967271165747	1131.605	1131	1131.88	8	8	371728.009057616	307494.463039552	443296.243960169	346092.335597497	332135.810618395	465943.776595981	466306.980279541	442131.014238978	364083.900985632	422978.131824779	423960.010080635	360224.813854982
1295	366.139633195766	366.13933498981	366.13991550707	1302.89	1302.57	1303.22	12	12	56422041.9402207	46305876.6204843	62130973.8867188	54328777.0795702	52057034.8532812	67443036.7601563	66694741.1707319	60147911.6315387	63890430.9041797	68296347.9545626	59937726.4673749	49910336.2493593
1296	366.760968950735	366.76064549304	366.761283258515	660.9865	660.505	661.43	6	6	5367400.19427603	6677555.06922342	5169536.41969505	5805767.16899455	6180343.57341588	4528432.60642573	19227.7425318101	86859.3797787511	33372.021252384	22526.8070042725	42185.735554745	94779.3006996783
1297	366.960915472475	366.960677883185	366.96129197337	1131.605	1131	1132.03	12	12	6863332.62676757	5893717.09436499	7362153.48132964	6851896.7635431	6613680.09680854	7541250.27553458	7581073.86624106	6697202.22835294	7498448.33683538	7579124.34993944	7407982.33639675	6537169.23615238
1298	367.142568239246	367.142403952074	367.142837616835	1303.05	1302.57	1303.81	12	12	3024658.38329297	2371473.73420898	3668972.12680069	2752218.98459961	2739337.6888171	3868653.3018374	3747895.67313233	3262663.70803565	3619277.23009424	3747447.96882862	3462215.26157031	2527405.70903845
1299	367.964507789215	367.963319370467	367.966445987943	1131.57	1130.95	1132.03	12	12	365958.54857666	285837.806715124	395704.360817242	371365.792453683	282058.923557198	461498.870461564	418671.016395647	401720.746657443	417099.038447546	428209.948528462	391970.990049385	308898.401301271
1300	368.505581107629	368.504288212287	368.506994269739	1303.725	1303.22	1304.15	12	12	349556.209115373	260451.229748883	409281.792310686	331903.729746095	310576.2013351	479787.325467355	464311.754265904	393730.177195522	401190.340763532	444339.013978795	395594.972840544	273448.633433872
1301	368.877522626934	368.870389292381	368.882172014612	2443.75	2443.12	2445.44	11	11	396162.185482718	286460.975572439	378824.578608874	378172.557042102	257257.364765097	375133.663078683	330939.193015908	315186.352056364	379563.862609048	364348.033438291	318278.919813659	302675.095889485
1302	368.958289066555	368.957997244196	368.958541411961	1131.635	1131.24	1132.03	12	12	1885776.01259765	1437353.77716937	1930242.3879082	1839139.32373619	1716334.48171658	2155330.89916671	2077728.33446651	1806281.30466364	2072376.12827596	2112841.73812451	1976637.95562825	1617535.29771241
1303	369.162838977262	369.161620620583	369.163778642367	660.524	659.982	661.083	5	5	1151161.43037311	1266260.80984677	1051626.33431702	1188756.25634111	1228066.43549142	964868.18150224	17881.4699986683	48159.5924544175	22614.1040911075	14604.8162725471	33352.8368877097	38151.4299909002
1304	369.239949876485	369.23960359882	369.240428269025	1537.62	1537.18	1538.15	12	12	2620567.80204957	1399659.26646817	3428766.92782882	2557790.00225977	2153634.2165724	3284293.52011329	3370954.77104032	2674259.91661304	3334832.21572154	3464821.7694762	3326693.33781535	1567154.43054952
1305	369.497579248466	369.497579248466	369.497579248466	661.409	661.409	661.409	1	1	1023372.5949674	1377758.4523126	982806.769517252	1108278.37392585	1199371.65145252	869567.18612329	8227.94616666906	30282.7871410271	9326.07316130515	13213.1309626537	13102.6953029194	25161.650357307
1306	370.113265743899	370.112477436054	370.113664045662	1303.625	1303.22	1304.73	12	12	568642.483978271	303871.834449958	468490.289838458	549908.078145888	482328.140572848	456597.556241181	439457.163913982	493129.424306642	470778.011619263	465417.536236981	506548.035792069	393577.470929054
1307	370.243283884169	370.242314658413	370.24348322061	1537.52	1536.95	1538.15	9	9	361185.214948461	199391.270141601	491666.662809012	350698.015839007	265726.478308594	499820.534488282	460989.346862166	397459.131194662	461508.252996616	461860.975562777	429698.279920789	218255.880945901
1308	370.839139412493	370.83894789246	370.839451363494	2456.81	2456.5	2458.2	12	12	3676253.77291665	2743199.89927398	4273132.14603514	3677756.34881948	3398108.2727827	4736598.6746556	4425960.52831215	3871495.32200524	4383200.36780513	4470438.43815314	4137647.5128168	3058598.91582761
1309	373.273503536833	373.273268169517	373.27394783584	1060	1059.28	1060.96	12	12	3445626.89193473	2604846.66739013	4130342.73190931	3280012.59118305	3114010.88336425	4003133.48708753	11198148.71344	10954265.4008148	11398753.0824609	11781797.1684972	11594182.492308	8533019.00622509
1310	374.160554846942	374.159668939223	374.163150687523	1279.115	1278.47	1279.58	12	12	937828.943768306	441955.017763393	1137878.75428292	911663.024252373	777333.592885045	1264749.25612151	1222556.52000893	1054257.62932143	1219248.2393058	1265536.38291943	1104692.07514111	662369.498039481
1311	374.276711720898	374.275383964447	374.277822525804	1059.93	1059.28	1060.4	12	12	646806.592167414	485301.773680175	793757.570391669	614745.533739959	522846.216606445	780196.575313266	2552961.49194308	2345421.68344057	2557449.85310909	2757335.18682523	2643113.81805133	1782082.13864509
1312	375.066076836911	375.065009907764	375.066565104085	1020.94	1020.59	1021.92	4	4	319322.243408202	231948.70067794	372726.237921462	323354.284464046	293173.207265625	373317.46665566	388180.048394531	348270.581516049	374023.45950403	363867.887915038	343577.186132062	259717.378373253
1313	375.214319436297	375.213854602059	375.214438857957	1236.435	1235.95	1236.94	12	12	4118939.40526995	3394422.54741434	4117546.2517726	4036797.55567969	3924089.98735411	4278968.77120403	4338590.3049827	4145666.5940226	4337192.56110178	4127754.64896005	4267593.26919349	3764673.01408242
1314	375.827093234031	375.826357779428	375.827725727056	1304.11	1303.64	1304.54	12	12	670171.515128068	444687.335591656	808958.357943498	618759.842352123	538245.759651226	916243.03518627	905725.867577428	758205.360557338	831842.357176338	919184.149921876	783481.779883927	500884.36693136
1315	375.859044147095	375.858830982373	375.859259302	2456.17	2454.95	2457.71	7	7	1056740.56457621	858256.619264687	1186074.11994841	978924.453919019	1016910.65091145	1522825.36413352	1290790.08315305	1133597.36297869	1346193.67513638	1300506.35939908	1160443.38229709	820962.359600515
1316	376.185940818502	376.184122524748	376.188668742247	1204.225	1203.57	1204.6	12	12	1216614.51438892	1064603.57600946	1430135.38998345	1223718.70913331	1194605.03522136	1612548.64563842	1454868.96001478	1304261.07606581	1449838.88974487	1479455.79809461	1294936.23101352	994665.110768053
1317	376.807297834825	376.802613230501	376.808455946959	660.7265	660.193	661.43	4	4	303129.574729799	264632.419305995	321701.876079368	283571.47427809	266832.469179371	355077.467123424	32432.1617198271	14145.0621505682	42378.83501169	45501.9460609204	46334.3785348547	23050.2758567325
1318	377.566968913735	377.565402460851	377.568321133714	1303.58	1302.89	1303.98	12	12	631935.350505225	516449.313127983	717832.785676548	613361.263848217	581438.329176896	786132.88422154	781482.808580915	698788.084964599	695277.72293736	728780.620898439	706989.178275883	498629.553197543
1319	378.895889855766	378.894801945916	378.897111693768	2440.825	2440.27	2441.03	12	12	1485262.04892256	1483681.92235449	1495930.34266854	1418626.44013168	1633813.08241594	1511124.73698172	1641863.01319753	1715080.13104926	1790601.57518554	1546918.88174666	1685721.87844456	1593198.20216769
1320	379.109829828485	379.105952427941	379.112842268742	1278.95	1278.47	1279.41	12	12	1176807.12667361	703234.845865883	1282972.4777553	1158983.88365967	1069786.6534947	1344274.99062263	1367713.06399554	1365481.10230517	1395967.60974935	1488544.98318018	1290241.1415987	877843.226941686
1321	379.152135912744	379.151316241678	379.153346376437	1343.98	1343.75	1344.84	7	7	207714.412382429	77791.3255048828	345417.007902018	178858.399745361	134832.446807478	469138.351970424	414997.580067104	287020.992229953	359042.076959093	452763.028008217	302829.954960395	109644.8898095
1322	379.308113136023	379.308072788304	379.308153483742	660.5435	660.524	660.563	2	2	209977.119899386	153701.239561942	192005.160914713	206077.400407868	165305.164305951	187897.534298873	3167.1771590289	3387.88842247817	9527.83149126839	10587.8240640726	4115.11392899817	0
1323	379.941003193504	379.94013865384	379.941601628787	1303.625	1303.16	1304.14	12	12	1124369.64294434	882290.606743162	1288450.00189048	1068264.6498019	1022278.84968854	1433790.57797328	1433252.87596317	1253572.71286865	1246040.97223528	1383879.0370731	1267909.38855595	917036.522189172
1324	380.256352616574	380.254892137542	380.258877858294	1269.19	1268.77	1269.75	6	6	261738.148227539	431399.29226451	209780.842609288	290749.287754186	307125.570007039	204321.586690171	220337.691636029	282034.762563756	213581.180081499	228337.336736211	228476.494814166	334417.556337498
1325	381.110056991989	381.109792781556	381.110293217799	1302.435	1301.97	1302.89	12	12	521323192.30207	456150911.38	553638322.07561	507320684.121951	494128195.505365	565376878.218294	576956785.170733	542926236.248778	564684219.889025	582627549.279754	544233090.604878	480671566.222317
1326	381.297439550842	381.296660560048	381.297994062482	1735.555	1734.91	1736.28	12	12	1014599.90753682	351430.427203368	1320372.35339722	850899.107958477	705857.895385467	1472689.58328401	1521145.09921551	1176808.3769322	1581330.46251628	1731597.07951072	1470883.60420968	509877.268374567
1327	381.382511949421	381.382511949421	381.382511949421	660.505	660.505	660.505	1	1	324498.181754437	509997.366131159	253675.979910667	377611.342996182	370118.654063707	168847.091181794	2945.5511617647	7096.0369980756	0	0	9663.93680539773	9887.09501364317
1328	381.400181698394	381.398739211529	381.407706146422	660.524	660.175	660.563	3	3	319281.541803869	502781.673277573	253842.358448067	376975.703054127	367057.574631697	168841.676812988	0	3903.72628412051	0	0	9414.00599446616	7130.23531560725
1329	382.113423668364	382.113239709562	382.113734600471	1302.435	1301.97	1302.89	12	12	113408811.918109	98624993.9337499	121400858.095579	110991771.568537	108409217.583567	124927732.221965	125487727.609756	117882542.16439	121260919.772561	128168096.148536	118007045.263171	105084791.153628
1330	382.865457712393	382.865304201127	382.86561122366	2449.81	2449.36	2450.26	2	2	280618.737458438	213110.474216844	299804.344402988	262544.839481707	260104.758319836	318339.56251691	290506.774037429	319051.779249445	340896.532807964	296202.460089557	280790.103918635	228746.380903798
1331	383.108517315228	383.108217348457	383.108654845614	1302.435	1301.97	1302.89	12	12	35286285.4074007	30405954.81125	38218878.3394817	34843444.9183536	33774033.48883	39782294.3885715	39337106.5170733	37713866.4696264	38340982.2761433	40431413.5450151	37058692.4254268	32858032.7074238
1332	383.362929246831	383.362742837979	383.363278101176	1557.5	1557.12	1558.22	8	8	483268.956291294	587570.435017228	351792.097922637	510487.436022745	541875.716493567	323848.693347671	316202.356937779	421370.986091378	324548.37262256	301288.709375698	394441.017662762	508089.489106445
1333	384.111189366317	384.111018646789	384.111526413121	1302.19	1301.73	1302.69	12	12	4961739.99843376	3862545.35824219	5730065.66832604	4867119.846391	4628696.34136814	5837323.44964845	5896425.57804879	5398576.77919015	5645277.09753346	5896675.31808314	5255342.16967449	4317336.5386109
1334	385.047732439318	385.033797906311	385.058486457331	1303.22	1301.98	1303.95	8	8	335978.0102961	252740.819788162	443550.271911621	391118.619427333	349490.574777404	500826.479713106	481342.560249524	384156.85002088	420017.781379944	467794.029269529	442347.900402534	329538.510904446
1335	385.079596340932	385.077235798323	385.08195688354	1303.11	1302.73	1303.49	2	2	335978.0102961	252813.268016601	440058.679602363	395109.744675292	349388.010028419	496834.534471924	486148.739835511	387331.35632208	422266.346922363	470612.419199342	439176.505285644	338009.197911585
1336	386.195873067038	386.195705996358	386.196347730797	1305.415	1304.73	1305.82	12	12	2048973.12495887	1535703.68292969	2163986.01780199	1961302.44532561	2006019.07220703	2245969.82161859	2164395.921252	2223799.12302271	2088762.22246444	2213684.58094075	1957027.528281	1881549.77910156
1337	386.812350382934	386.811869980892	386.81270353586	2459.585	2458.93	2461.52	12	12	3371561.79090903	1932430.36827566	3089738.56164632	2777924.82258773	2508728.86113524	4006988.15486633	3720505.22396358	3035904.54175582	3312514.32062928	3783452.74439436	2994750.03851019	2363189.33777571
1338	387.203863938041	387.198692157052	387.218053602877	1305.65	1304.57	1305.99	9	9	388874.319576221	382663.340087892	410203.756127138	351537.038192002	385733.708625488	418288.710816816	418371.366480084	429059.374243954	385592.783872477	425311.436057941	377850.801934136	391315.018742742
1339	387.242942991404	387.242942991404	387.242942991404	1304.54	1304.54	1304.54	1	1	377769.839241213	386698.376053873	399448.924310616	346620.518745116	380860.805488699	413575.990163155	407286.014484375	416688.41355678	373235.616422991	429836.441396485	372103.768663225	387905.566645925
1340	388.206659245583	388.198970188491	388.211599554163	1302.73	1301.19	1304.54	12	12	828979.22678596	604025.289820821	976090.648668418	743008.30112019	712129.726525772	1043144.32491862	1006555.62504639	859843.638269616	979717.24611845	1024393.66473334	880071.58557215	667951.690658966
1341	388.255007258339	388.25376760717	388.257461151157	705.763	705.095	706.329	12	12	547298.656588394	400492.946789002	652645.634631473	529992.630352323	481552.86250025	712953.821108613	651909.02791333	565391.965772461	713837.657346848	707222.142670383	670916.27771926	475758.269693813
1342	388.897382554708	388.889360660792	388.902766058017	118.7885	118.307	119.278	12	12	336004.338256083	323099.521908692	275504.559294922	309753.111842013	299604.102727525	328893.633786998	566412.04824111	542511.438309919	555556.703642648	614534.14427585	503050.920731962	513415.834529576
1343	389.288319722615	389.286376720539	389.290504930973	1303.625	1302.89	1304.41	12	12	582504.19921875	436183.72008203	682547.961102024	556927.511685858	473589.562443498	801545.387086313	780459.68734626	644851.521460091	675313.482133988	797932.508097554	659193.333206177	442765.876923421
1344	390.27742019685	390.27742019685	390.27742019685	1444.82	1444.82	1444.82	1	1	253739.444667969	124576.196391253	212261.628592529	214229.380368583	189337.223964635	217553.014106794	168153.519428571	292343.916380481	172095.137907086	161683.468692314	191518.845863979	190811.562332589
1345	390.404498042051	390.397871961383	390.408295101829	1303.95	1302.89	1304.73	7	7	195509.508605238	131063.328910701	250447.612490513	192657.849919003	165624.857500296	285145.022614397	291002.860950047	237862.484706334	250009.282652902	284343.874155971	224806.918558422	148927.342625804
1346	391.284537107769	391.284537107769	391.284537107769	799.752	799.752	799.752	1	1	49741.9070078422	236000.385617274	55686.9672617411	66726.7636041742	821118.444228212	31183.8590280984	76192.3183078095	70781.2949992304	71868.1514927202	48772.3403477451	66231.8781759587	144974.224380563
1347	392.239685181133	392.238258459683	392.241755165294	1334.285	1333.84	1334.93	12	12	300944.634707381	321124.261626518	266124.200649008	288472.291404786	300867.339918946	267676.074804128	242260.039405734	259282.021080916	242307.240473633	229364.729283064	251124.908670829	301238.514122627
1348	392.287374870576	392.286930482541	392.28739568482	2460.83	2458.59	2462.45	5	5	3696104.10733042	2979748.06980357	2814715.25150727	3106042.70015404	3378809.48018329	2765606.36879507	2786565.62435815	3172641.78984374	2849213.37282338	2881106.21684944	2862952.1498137	2792161.46350436
1349	392.484816317933	392.47464213134	392.490540293476	660.524	660.175	660.89	5	5	304552.626799051	252235.854236917	350862.243301529	303290.021467048	281148.794072963	375535.60473775	11852.9006760476	10280.9540904613	0	15851.9455200714	5951.52495165277	2963.15978560014
1350	394.863067306647	394.859290712039	394.868284780149	2441.67	2440.9	2442.21	12	12	230306.196104308	330984.780053569	335693.219460934	230376.834128417	299796.127892855	397439.155908486	314881.230955097	404045.731468746	397110.968561872	430496.904848981	427595.077862864	337730.276623669
1351	395.08979436413	395.089232838502	395.09008542866	1278.78	1278.28	1279.21	12	12	5267434.23442104	3719538.25109829	6105384.50524554	5372093.87326567	4908668.9670703	6126916.27815634	6023864.93477679	5816861.77409376	6133081.2754314	6080081.99203469	5726730.94320359	4336113.08026298
1352	395.153736735813	395.151851606933	395.161356663706	660.505	660.193	660.89	3	3	75914.082659589	983931.510009162	1387751.231312	106213.717423182	14995.1803826032	455620.68648824	4848.56367589614	15695.8409345559	12834.4323243336	6135.48806827321	4973.34350608916	3473.8489273897
1353	396.09275876013	396.091585261919	396.094065842574	1278.615	1278.24	1279.14	12	12	877184.839374861	523084.838047225	941053.303145926	833901.256277898	747020.761577865	1062095.09537886	1049411.97133036	944899.664697121	1059694.63884837	1028744.67848159	922085.009695978	615654.865506278
1354	397.111856796781	397.111102328931	397.112333635842	1205.2	1204.7	1205.66	12	12	9478174.79110956	8392155.32265569	10396486.3886647	9495268.06781366	9317464.31125142	10976624.1294643	10822007.8136581	9954752.16163029	10618454.0048116	10862185.1692119	9824194.40185549	8655792.75414179
1355	397.271534224738	397.270999118405	397.271883760299	1735.78	1735.05	1736.28	12	12	1677349.37891183	790372.478369138	2150059.14359254	1499023.3600529	1233979.81793297	2248868.93512312	2250401.45805989	1867924.09903524	2321941.36660156	2423520.32928161	2238583.36088555	1000944.50789592
1356	397.520181928288	397.519229963467	397.520777203032	1303.88	1303.57	1304.5	8	8	439794.952672955	393174.930770646	414904.4817474	424797.780259077	397118.988099004	398128.476302759	428689.542856445	441637.28960205	380107.68845703	424327.009955358	441349.866163225	389040.98055357
1357	397.831101914245	397.821719749532	397.838136695959	660.193	659.982	660.563	5	5	1561159.39603728	1400918.99172378	1933742.64594856	1538980.47024664	1369920.78835066	1865334.91549676	7044.46188235292	31451.7333361816	16972.1793730182	17268.9296433752	11193.7016197151	10846.4314905503
1358	397.847568743514	397.847568743514	397.847568743514	660.505	660.505	660.505	1	1	1560483.83984777	1400918.99172378	1936562.27973862	1538853.74648863	1369326.37944256	1875085.27748004	7044.38118607953	31453.4746202504	16971.2078798828	17267.6273667658	11195.1785125732	10845.1860984109
1359	398.115609825657	398.114168196996	398.118201916463	1205.19	1204.7	1205.53	12	12	1588912.42791002	1221637.49610179	1692592.52576222	1538293.60140884	1486711.95440774	1853080.62687552	1869055.43389247	1671550.56928022	1770756.42162009	1859093.73996209	1704249.4660824	1297036.67236472
1360	398.155728100137	398.155056764102	398.157254240958	1304.145	1303.81	1304.57	12	12	787564.909994279	599444.741786321	928264.104762104	771394.587844591	689185.919926756	1009645.92898811	980920.834544676	875744.074594726	886670.420298711	1006367.95900118	903625.416203186	622802.697731356
1361	398.232695342916	398.232294351371	398.232816725021	1457.42	1456.87	1457.61	5	5	493005.162131973	386473.632890068	601350.224623888	467091.223440848	429995.279796663	629066.291695963	575494.146586374	538297.607427367	571082.353371095	589535.108655133	583711.704160157	439589.184655205
1362	398.274678840866	398.274326034181	398.277051808332	1735.87	1735.05	1736.28	9	9	267482.265674133	135008.466863037	379256.790080567	255552.52978125	212884.893006449	364836.774374729	358820.209938616	326889.556980678	404972.945003255	408478.057685275	349665.071323716	172966.269230713
1363	399.102940705586	399.101547688487	399.109774176164	1205.39	1205.13	1206.02	12	12	402896.983063104	334172.635592257	394304.944017118	337503.748428166	357011.345070083	448773.404673857	433071.623446378	444939.12964815	454192.25307847	443052.32953441	388001.898566006	339721.507415413
1364	399.246353839532	399.245116379387	399.247932536524	1309.07	1308.26	1309.51	12	12	1078760.1513976	733224.457543336	1301659.09448562	930814.832940744	801940.939927907	1577752.62908854	1483136.24570696	1099575.59972168	1324340.28219894	1530212.04914307	1241622.17714732	662844.747237139
1365	400.077295037094	400.076301523389	400.0782885508	660.5435	660.524	660.563	2	2	260194.381236457	214307.223436121	238567.042550507	245812.393001867	225475.098949485	241548.09925415	3369.13577281605	0	0	0	0	6801.53739690607
1366	400.26354535061	400.262971682593	400.264119018627	1308.39	1308.19	1308.59	2	2	188741.688487262	127316.45703125	241649.875412455	193166.194476821	207580.83336792	290057.012757046	274964.105160557	227607.324096966	247377.971681553	293973.631428571	232236.725744127	147805.642974351
1367	400.925472460998	400.91171188642	400.927632471737	660.7265	660.524	661.083	4	4	226931.580635398	138115.350284007	301348.785708703	200577.286709661	180493.107376163	305757.497770159	14382.9910642377	15494.0148003791	12814.6920420496	19827.2202961204	10125.5283836411	0
1368	400.932611314928	400.932611314928	400.932611314928	661.101	661.101	661.101	1	1	226938.771799977	138110.963720129	301072.081760211	200572.947769172	178377.360644433	306884.269354782	14385.7095378992	15491.5744906078	9474.20437548825	19826.2171107681	10125.3737024357	0
1369	401.085120821062	401.08217704724	401.086909783288	1304.03	1303.61	1304.5	12	12	1531291.63432073	1145180.02572698	1779331.30942208	1451199.32717328	1346391.7752675	1981084.26881975	2001362.09864997	1716369.83797782	1761542.54946289	1939226.15548201	1712202.88354562	1225134.70384626
1370	401.26836548158	401.263741229583	401.268956269061	1171.895	1171.54	1172.58	12	12	413279.095916014	284603.404500001	438283.405073941	338169.003946319	317790.690966796	437835.105209531	3109960.66004059	3148887.80949148	3173193.37862836	3339329.36194086	3173662.52870534	2137966.93400531
1371	402.163926347169	402.161255811513	402.180658072837	1303.625	1303.16	1304.41	12	12	360752.313079834	248248.32876752	424142.769697405	344815.966929131	313348.479653319	480583.647108677	475915.921316636	407290.982618816	419578.472617536	477291.203148717	417893.149038367	275671.470170758
1372	402.277930330659	402.274371501285	402.284437855448	1171.79	1171.63	1172.58	6	6	190385.964998778	154270.21841769	176456.351078815	179154.778091538	176147.559526008	182008.565351419	686799.127091377	622665.728523296	651733.411083707	655456.32960017	670085.694895366	487137.427561386
1373	402.777682642775	402.776542468474	402.779445441494	2454.47	2453.53	2454.95	12	12	798251.722634766	837060.210945012	878516.678293584	828295.077447855	861227.796010744	967997.465515137	904796.518186642	789111.490150531	853672.114891348	825435.721855466	823369.02241758	892922.519582935
1374	402.857861640312	402.854206939737	402.861516340887	1304.09	1303.61	1304.57	2	2	170713.939238002	280381.517572699	30633.6829889439	60190.4290856588	73964.3357922361	22568.0050649128	21170.2560821708	34243.0695153808	28162.0218244485	25207.3260100447	123233.96388557	246652.289633928
1375	402.991705487905	402.991705487905	402.991705487905	1304.5	1304.5	1304.5	1	1	186017.863515034	274974.749019887	187948.444714535	148949.756228459	133955.216391745	210106.734554085	199820.394632999	173328.206065674	187545.844187729	209775.174165737	195609.513554401	246484.402784926
1376	403.095598982351	403.09116721204	403.09738276578	742.5675	742.164	743	6	6	82582.429172585	56025.8430867365	96601.0429315961	69827.0193248403	53488.7432523409	115862.031794596	518058.842037892	434546.963014286	400263.333125983	505999.822250288	475115.327096051	382185.694465102
1377	403.232532455872	403.232303689457	403.233350501532	1391.29	1390.9	1391.72	3	3	182057.252592329	163926.777174072	235041.091070556	199663.180925071	175108.610768899	267448.467299517	207219.520541705	162393.084966708	196425.793178268	232374.302645159	177880.859581083	137921.782871464
1378	403.918042795154	403.916826561052	403.918287816461	1304.03	1303.57	1304.5	10	10	668790.313037527	456198.961988739	788599.658508649	636557.95636719	585262.910133229	853382.306478446	856288.018361607	753975.656937081	776499.281245402	870980.977734376	776296.300583704	520289.329178537
1379	404.132963116071	404.130707770076	404.135218462065	1303.625	1303.61	1303.64	2	2	489211.790928012	738751.229361978	346696.848776297	550624.911929969	548796.566463447	278874.903506435	316834.34456264	427317.502089843	300418.836465992	316082.534301061	381748.682373048	635989.537108815
1380	405.012907331067	405.012109436866	405.013098139059	1304.15	1303.95	1304.41	3	3	260999.594150095	203410.825605469	329598.929811508	259678.794256698	238434.672872242	364544.417036996	351879.873720128	310969.013589386	323322.537484465	370923.80145996	319896.767102678	218914.015580609
1381	405.614481685883	405.614103014614	405.615437506759	1303.81	1303.16	1304.41	11	11	491041.044396762	357863.991281162	610306.540224469	478417.482020649	431312.224256416	686058.349876186	665486.876109515	565200.226686314	601695.66269029	672575.586497629	586029.597649975	387812.126812499
1382	406.385693519065	406.385103331233	406.386159771914	660.7265	660.505	661.101	6	6	2123056.46341869	2118401.43266204	2343195.79833213	2080741.95090669	2127199.73817687	2335793.83759789	10421.4157043816	15835.7538887868	12082.9613713235	6006.9051618868	8641.15546714156	23558.0639743796
1383	406.90410296157	406.903762196488	406.904513326525	1303.625	1303.16	1304.14	12	12	1649541.68017885	1368476.07241211	1906905.47077002	1626569.53086664	1481308.44384312	2158011.40356794	2146571.78147963	1865854.33111057	1908481.14819301	2058625.59221819	1900777.93512662	1316237.53282561
1384	407.573525579146	407.57301029135	407.574120393524	660.5435	660.193	661.083	6	6	1144979.73371282	1598963.26664878	1025786.60994961	1208344.99874062	1363419.03737444	931250.432359906	11088.89339973	28266.2614527229	12972.4366222714	5226.85363108917	13225.3898716969	41549.105
1385	408.011474569027	408.009477965699	408.020248335704	1303.81	1303.49	1304.15	12	12	413060.655716517	307461.213593207	478484.763295619	384752.121452011	367368.442175641	514546.027162388	535674.962125698	450617.215507255	464380.705704799	537601.779345704	462609.625686875	319792.473406575
1386	408.320441687627	408.320441687627	408.320441687627	661.43	661.43	661.43	1	1	108985.721141343	118806.273645307	117962.994146484	120006.621382583	105511.280329782	120157.059486199	7630.00750994318	0	8288.23810819869	3296.38488227984	0	7214.56799928977
[truncated: 478 more rows]
