# Supplementary material for: iMet-Q: A User-Friendly Tool for Label-Free Metabolomics Quantitation Using Dynamic Peak-Width Determination
Source: PLoS One. 2016 Jan 19;11(1):e0146112. doi: 10.1371/journal.pone.0146112 (PMC4718670; doi:10.1371/journal.pone.0146112)
Supplement: S1 File — (ZIP) [file pone.0146112.s001.zip › XCMS_Standard_Mixture_Profile/XCMS-Std-fp-fwhm5-sn10.csv]

mz	mzmin	mzmax	rt	rtmin	rtmax	npeaks	Standard_mzXML_Profile	s1.1	s1.2	s1.3	s1.4	s1.5	s1.6	s2.1	s2.2	s2.3	s2.4	s2.5	s2.6
1	50.1499141388228	50.1378699215137	50.1535253507219	663.065	658.126	663.8	8	7	214241.61838232	534274.670643559	71869.0604814456	277126.550805662	292549.901785807	127014.297919553	17303.5796376961	65824.6550436197	26494.8705514316	19337.9662900382	32608.55077295	91615.7777739243
2	50.2149106477702	50.2148856896307	50.2149194290446	1301.745	1300.73	1302.3	12	12	826850.909726564	778448.189409715	695063.387630205	803699.129999994	753146.141513659	619808.050200205	701489.966419268	791098.68130208	663012.370386282	683757.476467012	795081.747281252	747740.259726558
3	50.3824407776651	50.381886654196	50.3877242263229	118.3805	117.938	118.838	12	12	172014.581469727	227155.522695312	110642.572957153	153648.422063965	152019.93374707	150019.525481568	233020.534992675	219219.38553125	220117.5405	264487.00804541	205971.521108203	241560.971716797
4	50.877251993807	50.8748432167807	50.8902468174231	660.563	660.505	661.083	5	5	641289.655169531	1074680.31951562	473236.451434903	699172.995115235	691875.004896099	493259.403600007	10253.3360533449	17459.4373823239	15338.7547053222	7669.40254134107	8588.19893432602	12403.4198567706
5	50.9068164915557	50.9068164915557	50.9068164915557	660.193	660.193	660.193	1	1	586347.435320313	1035396.7096875	649374.70128516	693083.220351563	613398.413557609	468610.745234384	15319.8642366946	20330.7425368648	15338.7547053222	10571.0230119021	13661.0896620483	26470.0804887695
6	50.9840364708859	50.98401372527	50.9962610575172	1301.975	1301.32	1302.3	10	10	244678.307671881	222259.069486608	407586.901159662	352674.323203125	304751.226801753	469642.583652351	474835.767790797	412413.28034722	414848.260234382	486675.939210068	420108.536523435	243642.582416287
7	51.0710713498403	51.0628282794447	51.0718407154511	118.3805	117.938	118.838	12	12	209291.049873047	317592.108171874	124853.981664428	185511.950828613	185071.849801758	167450.056539917	224127.035090625	223739.034625	206998.435529297	241005.22021582	200780.408773828	259635.536183203
8	51.2853273610463	51.2851993319305	51.285455390162	1300.86	1300.84	1300.88	2	2	241030.628470057	537765.607388671	267873.575878905	262445.754999998	281430.043194442	298528.340179688	309811.126447267	272367.904148438	278233.403853517	296004.707239583	291703.859992188	406731.089172588
9	51.6767460046505	51.6739512870025	51.6786737174365	661.46	660.505	663.195	9	9	4103240.3749625	8606005.22249992	3255879.46590627	5114764.28064996	6142735.76283334	2498218.1716797	23448.478791138	104820.677636719	41550.8989593753	23105.2710214843	55549.7308046868	145869.515064329
10	51.9242185316648	51.9242174121675	51.9242196511622	1301.32	1300.88	1301.76	2	2	253641.179707037	418150.880182288	160270.896180555	288808.480277776	287825.382361109	121574.441255425	171490.726157227	220947.998051214	134941.542733293	136185.521475694	177239.495073784	397227.294588071
11	52.2372722527329	52.2372722527329	52.2372722527329	1301.73	1301.73	1301.73	1	1	286229.019692383	273832.088192272	228987.971255424	264364.67565755	262182.078888887	209586.699673393	222094.645742187	265709.502237412	216780.410139979	212739.512503255	243228.652278644	260173.809928384
12	52.4194243000131	52.4096388280323	52.4298569635276	663.065	658.126	663.276	6	6	347297.338566967	1000627.77704909	173898.660066406	447134.059443079	625209.937164063	150271.15505676	15049.8402791747	69902.4603160806	22026.3728678384	21631.8767613525	33680.8818994142	94995.574898436
13	52.6070814509868	52.5845122852675	52.6088361633819	118.4525	117.938	119.116	12	12	110231.096308594	129394.908417969	71357.5594641111	93138.2728571777	89423.9954926757	94177.6169909669	119217.248109375	126338.1574375	126256.233102539	139412.592213623	113374.810866797	124829.682965625
14	52.6538982393351	52.6500363081737	52.6577601704966	662.9175	662.89	662.945	2	2	393165.27007601	800969.817207021	215287.113166995	466044.21703776	648134.209391598	178026.550429689	15963.6960961917	34400.2829472656	14889.1843356446	17734.5233775635	18356.3683624268	40466.2363980468
15	52.7976271831863	52.7791212229284	52.7976468265983	1301.975	1301.32	1302.3	10	10	423923.723270092	417872.938741316	569017.515268546	466013.347222219	451888.023888885	660795.488310557	692642.931671004	568599.913537324	578149.931293955	682810.884513887	583405.357291663	349451.450535704
16	53.2124874294143	53.2124874294143	53.2124874294143	1301.81	1301.81	1301.81	1	1	361390.946132818	330744.63681641	346162.724746089	354338.289179681	363884.90263183	341713.853754888	353445.754531245	381755.176874994	335763.491008306	350351.358984381	362382.049863287	359591.091848956
17	53.2459533536647	53.2459533536647	53.2459533536647	1301.73	1301.73	1301.73	1	1	419615.853617188	354909.968498261	427858.350922307	374240.161106768	382713.264374997	461174.434279512	453208.897812499	414144.244220918	410845.968413638	440654.1393967	417093.086002602	359591.091848956
18	53.2470271099193	53.2470271099193	53.2470271099193	661.409	661.409	661.409	1	1	343140.901359381	510569.297209968	326080.094000008	354672.258975258	342688.795371098	312306.248000008	4156.24679296875	8362.29764746066	8560.06585953767	2537.81035156256	4756.11135188802	9261.5935843099
19	53.2922670781284	53.2922670781284	53.2922670781284	661.101	661.101	661.101	1	1	468325.321335938	458038.694715822	492607.606812503	435602.68190625	437967.971542963	456533.054785165	6563.08932275401	14780.6132729489	8152.16116503902	2540.30284387212	12287.2932650756	9262.42110339354
20	53.3289577459835	53.3224462922616	53.3321874424554	661.43	660.89	661.46	3	3	493944.336255078	458460.979611334	456731.869562513	478898.497471871	437967.971542963	475396.703398442	6563.08932275401	14780.6132729489	8152.16116503902	2539.62307324218	12264.3018048097	9262.42110339354
21	53.4292678334463	53.4292678334463	53.4292678334463	1301.32	1301.32	1301.32	1	1	78578.5596679744	59686.2814583327	66215.1836718746	57276.581223958	61377.8381575515	86811.9636718747	107098.1329834	79901.3674999997	76751.4954296933	70852.9156901042	65356.0409407548	56945.5652473953
22	53.6346096245709	53.6342273129939	53.658744527867	118.853	118.307	119.331	12	12	156590.644026367	161756.9666875	159225.380700683	150426.705054199	156389.017607813	175352.184566015	229870.353304687	250568.2269375	261115.201976563	245618.997412109	230913.194989746	191944.050542578
23	53.7301325273156	53.7301325273156	53.7301325273156	147.505	147.505	147.505	1	1	3839.11338671878	85253.7736259766	4546.47343261716	2410.63406770834	15328.5047656251	4707.6775056966	2839.8272631836	0	10493.0509350586	0	4261.98106656903	23941.8107736002
24	54.0518088040878	54.0517578570017	54.058596097343	1301.39	1300.8	1307.25	11	10	634737.861718758	1611522.37847221	740191.979036454	1284404.57791406	1190770.2791699	623223.354262705	764429.956828128	1051526.31862891	671557.367044268	618480.75864257	915146.676132814	1301767.50166666
25	54.0533829649929	54.0525712287684	54.0591521355697	662.1735	661.409	662.909	8	8	2608122.11336491	5289435.01088535	2159334.73464815	3345875.79524446	4040970.81451042	1684848.71753572	21982.0498271488	96757.4860296223	37538.3007771487	21056.9030812495	52663.1193351562	123014.651003904
26	54.0725481270211	54.0680675337859	54.0770287202563	1301.035	1300.84	1301.23	2	2	1003664.8436133	1544834.55673825	740191.979036454	1134625.22326173	1231495.74166666	666003.102690987	730669.881289059	987777.371388881	671557.367044268	730727.019539065	855071.184583351	1188342.83015623
27	54.3596930342087	54.3564326989094	54.3606462476337	118.699	117.938	119.116	9	9	86936.751928711	84968.8122968749	58970.1540820311	73184.2562021484	74436.0850209961	71606.3749023438	88815.7539796873	91498.364453125	84399.7605908203	97319.7887149656	86236.3361320312	68215.8759889322
28	54.7597344356633	54.7596583577457	54.7598105135809	147.7965	147.505	148.088	2	2	10662.5838457032	180095.626441406	0	10745.4502291667	34485.986095052	1949.0664671224	5976.41844482424	14430.2708496095	0	7081.37634765626	7758.17559488932	56350.2768198241
29	54.795649720637	54.795649720637	54.795649720637	660.89	660.89	660.89	1	1	313676.213871094	654570.583980463	281770.601683595	365344.289537497	331351.429792971	300112.043053387	15055.8343041991	48804.9683132804	21362.7262557619	13819.8200635745	32181.1366879888	59348.7104203123
30	54.8196679257195	54.8156700531286	54.8291828744911	661.46	659.62	661.985	3	3	313676.213871094	453136.503469732	196662.16217188	366366.213044268	360332.541775775	210561.791523442	15047.7830559084	31053.5885644525	21433.6759572753	13822.7799736328	32163.9090987552	59345.5292072753
31	54.8491523240017	54.8404008333197	54.8523986221775	662.483	661.409	662.909	3	3	175567.883554686	747854.107292401	132203.419759115	174643.06427995	265445.90468229	120540.049480472	9100.64137500039	48487.418469401	21262.0234536127	13798.1140564774	29393.8279321284	68142.2180753163
32	54.9436477564587	54.9436477564587	54.9436477564587	1301.76	1301.76	1301.76	1	1	515131.880888679	860925.735681416	365865.924934077	583516.445961904	611060.007963857	309726.925583501	341095.272031245	497970.602578117	339408.961826177	364355.96111328	422717.297519538	635334.014575184
33	54.9796314573001	54.9567454030395	54.9796513008068	1301.785	1301.19	1302.3	10	10	865166.647972658	565861.770947273	931433.216806627	843632.887453126	729412.229155261	1062285.26368166	1099889.50909722	948598.826132808	943606.873408218	1089064.45494791	957435.155946175	784157.053968751
34	55.2068985076979	55.2066865444809	55.2167924022622	118.7135	117.938	119.116	12	12	642559.468945313	854114.624324999	425783.460278319	563125.536298828	551204.090285156	509205.746413575	953875.435099608	1000778.077375	956694.199921875	1089879.24096094	918749.165949999	1080780.62025312
35	55.4205492479491	55.4205492479491	55.4205492479491	1302.3	1302.3	1302.3	1	1	659857.582198665	645501.055982145	709200.446367177	656519.677410718	745924.899091784	650439.209375006	662046.716406256	711168.552098218	612193.997187505	621375.239012283	661955.962075897	586589.139196411
36	55.6509460782176	55.650931234603	55.6509504063213	1301.32	1301.05	1302.14	3	3	142704.911948941	125102.855591518	171916.381556921	136871.592466519	138885.507416295	198029.666148685	227137.39876519	190647.894045407	170802.383299563	162823.61848633	192834.322646487	118676.25895368
37	55.7158101890513	55.711320396052	55.7278879760773	661.409	661.083	661.795	5	5	609241.057484376	829859.381472649	674166.661210942	691438.17097187	616597.856138664	546025.420058599	11784.9532628176	10986.2974586179	7168.70721337887	3116.4145908203	7126.0470533448	9458.38513781737
38	55.738557857225	55.738557857225	55.738557857225	661.46	661.46	661.46	1	1	552882.542708991	591515.28825521	488913.769666678	449104.525925778	519845.794179694	460969.101666678	7449.2838684082	8081.61810595676	7167.43141569003	3114.19016927091	4167.90061783854	6442.32395703125
39	56.3128413510432	56.3128141320261	56.3326977939019	1301.39	1300.8	1307.25	11	10	757521.798046884	1876555.8915104	927348.898784717	1497627.59503906	1420101.61607419	741302.259091809	1002088.91974219	1231926.33243923	854418.568441837	739420.246215811	1113079.83657813	1530706.71765624
40	56.3428468715447	56.3391441663519	56.3465495767374	1301.95	1301.76	1302.14	2	2	1051151.96484376	1656076.12714286	861755.343925769	1163700.66531251	1420101.61607419	898564.938476577	875783.261874988	1155637.42154295	818965.181503919	949765.429227429	977988.785800796	1268702.16861603
41	56.5685328738801	56.5685328738801	56.5685328738801	659.064	659.064	659.064	1	1	872256.064511727	1475931.354075	588291.535776072	963563.879121874	1114145.92722187	684228.877212408	0	46276.3194593741	28189.3317036128	10918.2065648437	11373.4294877927	22942.7995617673
42	56.5854787099804	56.5820972880227	56.6007711265671	660.524	659.598	662.909	5	5	1095982.35916407	1772317.68278123	650641.934781268	1217977.68621874	1147594.12020702	510554.709316416	14780.6990317385	66142.0238587639	28198.3648156737	19943.5469414062	34512.3947700199	75996.5135976551
43	56.6213023798714	56.6107741948501	56.6318305648928	660.184	660.175	660.193	2	2	1068578.90554844	1717727.58506248	755040.714601567	1210029.52104374	1501061.31559896	501038.119765635	20546.7825988773	47070.5435042715	25186.6791298827	19626.1978106938	37785.8780048834	68982.5346037597
44	57.2184599589381	57.2184599589381	57.2184599589381	1301.76	1301.76	1301.76	1	1	626956.134521494	550770.378791228	756204.312724598	590189.587094716	611235.029721669	841321.133662123	832929.557656239	724653.179912098	785133.955815442	882380.464192706	754495.910771496	517226.439189444
45	57.2683881145556	57.2683881145556	57.2683881145556	1301.81	1301.81	1301.81	1	1	626956.134521494	500110.458447272	756204.312724598	590189.587094716	611235.029721669	841321.133662123	832929.557656239	724653.179912098	785133.955815442	816838.524755875	754495.910771496	559574.358098955
46	57.2997609190655	57.2997226850046	57.2997764335052	1301.975	1301.32	1302.3	10	10	689210.924361994	449492.179017858	756204.312724598	650557.909444439	611235.029721669	841321.133662123	889350.60271701	766843.620117184	785133.955815442	882380.464192706	798148.094357635	470274.034575879
47	57.4224545200162	57.4224545200162	57.4224545200162	659.263	659.263	659.263	1	1	264609.172177736	352971.433138669	272356.552625002	280344.843769855	349368.526165173	265844.581875653	15007.9896914062	24424.0171874996	15223.5808854166	13310.0183550618	15437.8044423828	22219.4294523437
48	57.4357001528092	57.4348750181217	57.4378017969149	118.7885	118.193	119.027	4	4	52768.9142646485	63087.5733671874	52385.2077441405	54440.792760498	51738.4409912109	62364.8818061522	94128.1058598631	100847.35228125	93251.5849160156	100277.434823242	97065.3115953124	100061.806912891
49	57.4590821169718	57.4520820802822	57.4686285910034	660.193	659.982	660.563	3	3	237103.073304688	289635.604280274	271470.359937502	227350.889766113	181354.607455728	248010.534000003	6159.86261718748	14729.2798891599	11805.2130827636	8859.39125067158	7047.6503547363	8640.01842447903
50	57.5147004793758	57.5129266803505	57.5164742784011	660.5145	660.505	660.524	2	2	226342.940927735	364998.936796872	238834.591062507	293633.985743748	245283.18212988	213564.000258793	8874.88307446302	17728.9476750485	8862.04188330074	13989.387012207	18372.2472299807	24852.1240496826
51	57.8166749057638	57.8161659199895	57.8171838915381	118.6135	118.499	118.728	2	2	49732.0617304689	49790.0064010417	46111.1615932617	40866.226201172	42533.0978860677	53014.779873047	81987.7387942707	78748.3756464845	94324.3366552734	100782.882453369	79208.4430117185	73526.9059332681
52	57.9467410595806	57.946720421924	57.9467715824744	1301.76	1301.19	1302.3	9	9	313918.681679688	164038.594620536	379056.233984373	249385.765375972	250952.752089839	418149.967543401	398919.88050347	337730.838196613	365624.642001959	411504.901983506	363810.353407116	184856.391356021
53	58.3328771980615	58.3296906394561	58.33551098219	118.7885	118.355	119.116	4	4	45317.9113330079	95143.0021796873	28892.4603264974	48785.8074016113	42509.4418597005	42548.9749218751	79917.7992087401	71661.5775068358	61662.2504492187	89066.2718332518	53179.7359902342	106099.22021875
54	58.3476723378759	58.3339664089082	58.3545563118606	660.707	660.193	661.46	6	6	602120.10724375	552142.138218745	667944.255804691	619768.388537495	550279.771867973	575810.686914068	3649.48852221685	12281.1932320554	6532.55003405758	8830.62932714841	13284.1576198732	15924.4426916504
55	58.6053444666108	58.6048713768997	58.6062002907976	1301.32	1300.8	1307.25	13	12	781731.996484385	1914662.38760415	914174.633723953	1525480.77074219	1436233.53863279	838546.308093752	939647.170406254	1234037.93648437	824735.572187496	870969.646664066	1111924.02425	1540139.15195311
56	59.2736441288755	59.2645767927938	59.2775922606708	661.409	660.524	661.795	5	5	491595.927311328	769014.770519524	322004.503515634	593199.352224995	574595.856110942	332978.081835941	9998.97295605484	20172.7453828121	18290.8194538573	12503.7546635742	13017.8279731447	23537.8537947998
57	59.2917082886827	59.2917082886827	59.2917082886827	660.193	660.193	660.193	1	1	470100.611542973	751712.371945313	471667.831726566	554458.885099999	574595.856110942	319056.591600004	10004.322861328	23053.7841624996	21666.1040399411	11054.5184800781	2719.31650371088	23539.1155398437
58	59.3401887845766	59.3401887845766	59.3401887845766	147.505	147.505	147.505	1	1	5844.52253710942	102504.916049561	4251.08579915362	0	17504.8945416667	0	6669.04361938479	2359.59216796874	0	2162.4556484375	5376.57425081383	25797.6220462239
59	59.4304136333977	59.4303881663673	59.4304644108164	1301.89	1301.19	1302.69	12	12	494658.246484381	574317.7775537	905236.704513884	745117.952222217	725116.622060534	966899.995917984	1005980.19839843	888716.119075517	880130.178984389	972618.626623262	866694.486796888	621453.813697913
60	60.0877189818332	60.0785394353596	60.0968985283067	1301.925	1301.73	1302.12	2	2	423415.72563672	521677.888138016	456418.510933158	420332.986666663	397899.971805553	516558.071263019	498113.434765623	427078.099648436	462450.444824229	523353.927621527	481040.641910157	433883.770449216
61	60.1098739139278	60.0997933034686	60.1153325625197	1301.13	1300.73	1301.76	4	4	401417.741992196	521677.888138016	452387.13925781	472426.063476565	401699.438472219	537447.221222658	508342.199118921	427078.099648436	462450.444824229	523353.927621527	481040.641910157	488092.098373583
62	60.2068397707496	60.1954502652065	60.2072222868908	118.4525	117.938	119.116	12	12	913334.657929689	1243983.06103125	565767.856484373	784551.872548828	784499.217902343	689173.526254884	1390335.24697851	1418993.3015	1374649.99467187	1585051.34818554	1323307.1542625	1672831.60694375
63	60.3046458925002	60.2875746218818	60.3049674825498	661.43	661.101	661.795	5	5	385826.356353125	355919.226960934	434190.840515628	383128.223449997	331636.809981441	364011.038046879	3526.99373291021	7597.77268127426	8436.10448974605	2822.86997460937	6297.83268041999	6507.37136499022
64	60.3153786711321	60.3153786711321	60.3153786711321	661.083	661.083	661.083	1	1	309562.74185287	286249.287356781	300678.338204432	281924.049773436	334894.911495113	296043.192916674	3526.36469889323	7601.84218994115	5277.22495800775	2824.88487109372	0	6754.64920117174
65	60.4593018613466	60.4592740796405	60.4593139532334	1301.865	1301.32	1302.14	6	6	330168.837639511	229575.495736608	487159.477712671	303027.821316966	295656.190722657	541862.379609384	546015.762300345	441086.598498262	479670.267548836	547815.413884547	445297.398486335	243807.040245529
66	60.532903087798	60.5313787600453	60.5344274155507	147.7965	147.505	148.088	2	2	13875.7595566407	246779.917716797	7918.20209798173	9807.46207812505	39332.8203208006	6691.96287288411	7483.83418457034	16929.4184082033	9756.26090698242	17991.7780546875	11978.262199056	74325.7529497069
67	61.0077509274716	61.0077361297101	61.0077514182577	2443.84	2443.71	2444.23	3	3	4811864.69166698	5394228.44296844	8141565.59046879	5726302.13624993	6354132.16437503	5963455.97249992	6505532.26791713	6617859.53999991	6043684.68937492	6520963.88624991	6384044.40374992	5360532.72937493
68	61.1613217545884	61.1608175077559	61.1622001944832	1301.19	1300.73	1302.3	11	11	729835.757015626	1043884.04434027	466002.525542532	820754.728476562	795396.737777772	353452.104575201	456682.775191408	677336.248925783	421800.589939234	457438.580772367	575603.520628907	875045.36243489
69	61.1946910359442	61.1902278467345	61.2009729444869	118.3805	117.938	118.838	12	12	127498.828623047	170535.5656625	88700.7353924558	108599.039072754	105666.39651123	99766.6267388917	132425.963503418	134142.548625	136643.875541016	149840.955753906	132911.947136719	134998.352061719
70	61.2735985346103	61.2735985346103	61.2735985346103	659.982	659.982	659.982	1	1	359526.367074219	285634.532664552	384808.961601559	349234.317387207	296653.427539068	418932.003600006	2777.72848999015	0	10547.800185913	0	0	5784.30992993156
71	61.303989616855	61.3005832761858	61.3075576649954	660.5145	660.193	660.563	4	4	386090.337066407	311618.231132813	417440.388574215	378063.580417481	295265.061934894	333241.349466145	6220.19005664061	0	7115.18831331401	3122.02809179685	0	5784.82643229157
72	61.3287696473276	61.3287696473276	61.3287696473276	660.175	660.175	660.175	1	1	325352.46094141	272468.192945307	364913.003847653	324323.604691402	316898.552531255	333241.349466145	6220.19005664061	0	7115.18831331401	3122.02809179697	0	5784.82643229157
73	61.8153273806392	61.8098991860605	61.818356803063	118.728	117.938	119.027	7	7	60731.1991757814	61986.54334375	49958.938261556	60940.5575701904	49628.7568486328	66966.043324585	137147.959710693	132736.273375	137262.939539062	159599.315409424	130388.782596875	118275.368449219
74	62.0411612623006	62.0411251674474	62.0411862074671	1301.89	1301.32	1302.3	12	12	396668.938769536	443656.52392089	734797.795058583	599213.972499995	574322.549848623	849370.865019545	870592.988107635	736349.18973958	763483.90067384	845464.56252604	760826.420269093	501856.358619788
75	62.297860917447	62.288989479574	62.3057723793654	660.5145	660.175	660.563	4	4	409017.118765625	541694.131277339	314133.591031259	467489.725765621	496717.180198441	282418.753642584	8014.71346911633	11788.6142716062	5400.042824707	3631.4681611328	13795.3461854249	12142.3413817138
76	62.3188074341754	62.3185445626209	62.3190703057299	660.5415	660.193	660.89	2	2	409017.118765625	541694.131277339	365223.41574219	467489.725765621	496717.180198441	318547.499197919	8014.71346911633	11788.6142716062	5400.042824707	3630.69054482429	13802.7352299807	12142.9922710937
77	62.4988613422728	62.4988613422728	62.4988613422728	118.355	118.355	118.355	1	1	30850.1471953126	90090.5255312498	16983.0228271484	28316.0510302735	31142.6601284994	17020.6443017578	30462.2855511067	32356.6356328126	31737.204975586	39906.1001367188	33955.9692080077	48491.6421513671
78	62.7271160129305	62.7266037008081	62.7297462433448	1301.89	1301.19	1302.3	10	10	224818.481113282	131141.930825893	263508.276407467	176034.902667412	188086.552524411	306446.600839849	319217.265859374	251485.130564235	260149.649912114	313513.939394531	264431.662424044	173844.216253254
79	62.7474906734612	62.7386326919288	62.7480110066717	118.7885	118.499	119.116	6	6	48684.1262519532	59151.4123261718	45075.1028487956	54666.9344597168	47774.603765625	49742.298779297	96880.2764418944	105100.375375	97641.6043447265	97734.5948251951	97180.1820558593	90882.4069484374
80	63.309082044942	63.3080436231909	63.3098110361599	660.349	659.982	660.563	6	6	1456302.28761719	1475762.70396094	1457960.74265624	1491638.7972832	1373422.6641094	1285161.74640002	0	3189.25318359374	0	0	3338.41049487303	5793.22096354157
81	63.4090152160957	63.3958303382498	63.4110656549978	118.6135	118.193	119.027	4	4	61427.3979023439	86457.6855566405	50990.8857443034	67800.2579296875	61769.7128920898	60378.018544922	73673.9601142577	83967.99471875	81688.9138505859	86258.8315689696	83944.0630402343	68647.0658671875
82	63.4318237566458	63.4318237566458	63.4318237566458	118.739	118.739	118.739	1	1	69943.6665771486	86457.6855566405	56569.231936035	67800.2579296875	61769.7128920898	65054.1431085206	77958.7131234374	78133.3355280764	81688.9138505859	86258.8315689696	77815.6659511717	78215.5610900878
83	64.3941593712793	64.3913195149157	64.4159141242452	660.193	659.982	660.563	3	3	268589.667382813	376142.054428712	276455.441333986	276881.156077149	221380.653414061	271469.201400004	0	6480.51471044909	11911.4399851074	3793.37113049325	7138.36366809079	8640.82278645819
84	64.4315007507123	64.4201005615112	64.4429009399133	660.061	659.598	660.524	2	2	268589.667382813	429194.869769527	276455.441333986	330818.575159373	322594.160135159	251050.928540044	3536.51258276373	6480.51471044909	11911.4399851074	3791.54397822273	12263.9909804689	15355.7531445312
85	64.4597818408921	64.4597818408921	64.4597818408921	660.175	660.175	660.175	1	1	268589.667382813	376142.054428712	245154.232587888	276881.156077149	322594.160135159	251050.928540044	3536.51258276373	6480.51471044909	11911.4399851074	3793.37113049325	7138.36366809079	8640.82278645819
86	65.4583690172856	65.4583015454267	65.4702662818718	660.5145	659.982	661.083	6	6	1001807.97516358	1783007.58916406	837007.117957036	1155758.05273125	1232345.02785001	607513.910400008	2883.95217834464	29674.5483408197	0	5517.55459521496	7198.61970666501	14093.6475809324
87	65.5273005563054	65.5267478466341	65.5398219801016	118.427	117.938	118.838	10	10	139637.325761719	195518.412574218	95275.2269439695	122645.737250244	121755.643086914	116316.245292359	137102.975754394	141029.15959375	132172.899319336	155488.036608886	127790.187370312	155819.840880859
88	65.603223104046	65.6031824224759	65.6032776651348	1301.745	1300.73	1302.3	12	12	821677.007988283	761559.576870102	707636.619574649	814934.654444438	761885.797998034	659485.109809042	709032.898532983	808214.832734372	640539.061303721	692803.632478297	789191.467746095	750898.240065099
89	65.8729320853768	65.8729320853768	65.8729320853768	147.505	147.505	147.505	1	1	3836.18440625003	105743.70323584	2131.40638834634	4593.11918489585	21126.7263645834	2196.14266333007	4974.75890747072	5138.52578450518	2142.37590226237	2056.7281796875	2596.5166998698	25432.8188517252
90	66.2535163338004	66.2528256353742	66.2546424157052	118.406	117.938	118.924	5	5	213715.019003907	197526.749226562	168648.3947583	193879.106582519	194783.171119141	200293.234475976	155705.737813965	126608.643144532	165226.285617187	155520.666128418	134195.889253906	130922.702367187
91	66.5425571846633	66.5334224696958	66.5440507035525	660.0785	659.598	660.524	6	6	2115727.71597657	2519061.82462266	2070298.05773436	2310352.34108398	2096659.84612504	1719512.88072655	3645.81117773437	0	3264.83020068369	6192.94365397155	2711.3631972657	13216.725065104
92	66.5514701374322	66.5413657908351	66.5515059952543	118.355	117.811	118.838	7	7	153563.972009766	228150.771941406	105737.45375122	151410.766284668	152228.739251953	139053.191308594	233088.359175	221503.68925	221972.257476562	273476.030458007	203767.023521875	248233.057032812
93	66.7972758942327	66.797215180805	66.7972955320141	1301.275	1300.73	1302.3	12	12	810222.430164064	737519.927508674	713596.336588538	843353.590406251	713118.026093738	740015.326664065	774857.112292972	792825.97692274	693360.905399302	769183.223437503	800947.751195314	714741.595976558
94	67.272702433883	67.2713589616804	67.2740459060855	147.7965	147.505	148.088	2	2	14200.0949863282	271485.962765625	5473.51538736976	14830.8862968751	46174.3424933267	2381.76180623372	8529.83780395511	19666.2658935548	6656.57214916992	8662.29758854168	10280.6650240072	73526.0412932127
95	67.3965109865975	67.3963028392738	67.3975518375832	661.43	660.505	661.46	3	3	310789.097880078	612028.292115229	193954.485851568	361084.63800156	352422.856538081	170034.590800785	8866.42808532728	13031.5738518064	9978.16971679683	10552.8635317383	9541.38736914072	7450.12975427245
96	67.4279057233167	67.4182589644395	67.437552482194	661.448	661.101	661.795	2	2	310789.097880078	503655.871980964	273689.789810548	291218.328324215	352422.856538081	224396.744921877	12304.4884921877	13031.5738518064	9978.16971679683	10552.8635317383	12101.3148927003	7450.12975427245
97	67.6128989442472	67.6123007158586	67.6139216589088	1301.81	1300.73	1307.25	13	12	434460.764062505	672688.324394518	657203.341102427	731445.501944439	709621.531308581	640200.139804685	672554.444635414	753002.302934024	607430.721777354	646199.42940104	705206.938671871	674949.896757808
98	67.7276572878466	67.7276572878466	67.7276572878466	662.89	662.89	662.89	1	1	204151.746475587	557502.720263667	208628.125117189	284466.342157875	381902.623372762	155378.254068035	15144.8809368896	41647.7785481764	22509.6269724934	19132.2410177409	17840.2436982422	41895.3046015624
99	68.0952771987476	68.09053853244	68.0983937739753	660.524	659.598	660.563	3	3	105046.267691406	125679.242763281	85669.0647076836	105669.66004126	88416.2219726556	76696.178072591	6954.12214453123	4491.24243749999	3011.17667773446	5771.26271744786	2596.8127539062	7348.35618489571
100	68.4165629779501	68.4158359557362	68.4297746632243	118.331	117.811	118.838	12	12	1638039.88852539	3082872.85431249	936079.266904294	1532024.274375	1559536.64360156	1234707.1971582	2012581.731675	2024050.09175	1920211.11984375	2250080.24321484	1814482.28771562	2665462.72159062
101	68.6361221784908	68.6360800400868	68.6361574033608	1301.98	1300.84	1307.25	13	12	1554837.16835939	2435058.12087886	2250909.83255207	2549795.32888887	2455029.01328121	2150939.27898441	2431250.4120486	2542980.4414236	2107688.13169925	2228883.66588541	2486441.23842969	2291721.44856769
102	68.8649459968623	68.8605546258617	68.8853857753719	662.6085	662.315	662.945	8	8	939494.121145515	1716733.67301952	877821.45905915	1110706.6116455	1902373.03123485	798800.324346767	111908.661993818	80627.195751302	117041.376520181	92649.8001035127	87062.2675400375	101840.093348143
103	68.9938544073918	68.9938347941093	68.9938616668309	2445.67	2444.68	2446.83	9	9	2369798.90178571	1814573.97359366	3199897.70343752	2988707.63624996	3108865.0434721	2581531.0911457	2619619.70848945	3089305.63055552	3322975.29843746	2771396.65736607	2666960.49140634	2094471.71624997
104	69.5636208804661	69.5607686032156	69.5664731577165	660.9955	660.89	661.101	2	2	133026.511734375	142620.661404953	193411.462015626	118935.358953124	102212.698466145	170379.608432621	6417.20754492186	19206.5247947994	9572.14232238765	14960.9784049478	5595.74513061513	6961.10807291655
105	69.9143242799158	69.9142885739531	69.914371003572	1301.56	1300.84	1306.27	12	12	871399.126171886	1439631.62091145	1348239.53559027	1493424.21222221	1379520.13832029	1310670.18403322	1461180.68381076	1516822.89755208	1288732.16497829	1372097.07134548	1501575.38232813	1316938.32278645
106	70.0318818173962	70.0299323468083	70.0319368684237	660.175	659.598	660.524	3	3	1459223.59293749	2183697.22852731	1547652.35023436	1899003.71868747	1800540.83367191	1253579.87081252	338032.32421875	386161.872632818	343337.436000013	503587.885000016	420692.120625012	331000.229140627
107	70.2316121573823	70.2312634427484	70.2318698585565	660.563	660.193	660.89	3	3	1047685.96314844	1386770.56805274	992295.332695304	1150538.04566211	1046902.08284374	851579.647200011	6249.50861132811	0	2907.2935118816	2540.23373309332	0	6113.46458333323
108	70.3356944660002	70.3356944660002	70.3356944660002	1307.25	1307.25	1307.25	1	1	527844.619160132	411917.200755204	428343.137812499	436984.509531247	415293.405781246	442317.524166664	471684.829726559	516306.272812497	392267.544374999	534033.789505205	497143.64364583	400230.425494789
109	70.5519311221634	70.5519223808206	70.5664130645846	1301.785	1300.73	1302.3	4	4	761214.330527355	737279.948307285	818980.947114246	844452.493500001	760753.388749987	947436.93429689	934714.778281237	826888.352343737	824820.884013685	879735.080273454	811908.0910547	707163.139270829
110	70.5903600400395	70.5767366110776	70.5955199584716	1301.73	1301.19	1301.98	7	7	496059.296289069	700126.190346666	872441.149392356	642819.495424111	685076.578225449	947436.93429689	1001590.20443142	879205.654049475	824820.884013685	952890.390868053	911716.141121096	648355.1584912
111	70.5993887370954	70.5993887370954	70.5993887370954	1302.14	1302.14	1302.14	1	1	692927.192912951	642123.211339287	779352.423800229	642819.495424111	685076.578225449	947436.93429689	868990.883906227	747295.950691968	734505.222812506	790207.171316972	730649.612165183	587318.632533465
112	71.233501072156	71.2334693994034	71.2335182462114	1301.97	1301.32	1302.3	11	11	340753.910631518	195828.632075893	423797.480659173	315440.153888887	291609.284531245	487693.516567391	493173.568020831	408316.563120658	432572.458881843	506809.379839409	431332.714062498	254417.237766925
113	71.3262162746334	71.3131573188512	71.3314455621674	663.065	662.483	663.276	6	6	346288.716993306	955570.329180792	178335.127342447	430783.71768815	623070.816549679	108782.776894532	12221.2477109377	70413.6720466301	22290.1735519533	24661.6898056641	33582.5140771486	91590.5024443345
114	71.3615395143044	71.3615395143044	71.3615395143044	658.126	658.126	658.126	1	1	136056.721451824	460305.134320303	91540.4684863272	160680.033160157	274001.424583324	186941.711559082	2809.35692578124	5805.94370166019	6145.30013330082	6661.88357926415	2815.23137695312	3218.52769970701
115	71.5011666433598	71.5002952249797	71.5152277196931	118.3805	117.938	118.838	12	12	191691.619323731	324343.331820312	131968.506422119	186202.256532715	180686.44274707	169005.411452637	217512.407092773	226701.15353125	205907.546636719	241255.889777099	201846.231013281	269040.858298437
116	71.7218267567103	71.7218267567103	71.7218267567103	661.101	661.101	661.101	1	1	98048.127607422	158662.064913575	117361.634059083	110436.346246826	118784.807863768	91773.3084423846	3041.73726855473	4093.43396484367	3119.23022717284	6047.93488916029	5266.26967877195	14019.7808549804
117	71.8843141081292	71.8842809909141	71.8843590365237	1301.98	1300.84	1307.25	13	12	1847130.82343752	2844337.21253901	2649547.23993054	2927275.63555553	2838783.25519526	2585627.5360352	2896521.20734374	3024818.35555554	2438114.00636723	2622829.82519097	2812285.94513887	2659381.43499998
118	72.535612182445	72.5353943668521	72.5397744487491	661.46	660.505	663.195	9	9	4179573.8672	8843255.24512492	3246538.57759377	5144938.92579996	6258608.40840625	2507964.8641797	21433.0949329837	108857.588037719	40084.0868377932	29960.9144794921	56107.1586147453	138815.608303709
119	72.5986477595198	72.5986011105031	72.5986477859932	1301.76	1301.32	1301.97	3	3	156448.634414065	83987.7410491074	208796.275313718	139681.267697751	131680.35050659	248847.260100102	252454.356238063	181167.6309082	225868.697740891	260874.414869791	200285.64162598	102629.440498045
120	73.2547585892844	73.2546979065266	73.254806275248	1301.275	1300.73	1302.3	12	12	812602.94451172	746656.368402771	708485.265755204	805201.836111105	717125.08760741	739834.719109377	768150.57377344	790503.182968747	682069.101436629	765099.700113284	789544.262863283	707318.886848954
121	73.5322386569456	73.5322030111304	73.5322561700139	2443.71	2443.14	2443.84	9	9	2358949.95000015	2599060.74226547	3505230.52859355	3040128.70218734	2930027.39539064	2764912.34906246	3403357.69781273	3389266.72992209	2779156.0416664	3246573.48726583	3270933.20296896	2554995.37589845
122	73.8021703117926	73.8007920748788	73.8075480956397	660.5435	660.193	661.083	6	6	1111742.10967188	1320371.73223828	1127213.68373048	1171618.66788281	1169271.14770392	887583.966328143	3145.27786523437	14538.4894453122	5474.0008028973	0	0	9039.59036458319
123	73.9387502616079	73.9387133529324	73.9387795305621	1301.275	1300.73	1301.81	12	12	658811.512734376	586902.21476128	640254.923062502	679355.584359376	603474.166388884	631773.124523439	657565.186371096	654126.389908851	566085.747955727	613078.068632811	655324.862207033	585120.257499996
124	74.5309726039868	74.5309281109357	74.5310167273601	2443.645	2443.12	2443.84	12	12	255495.537492677	279906.295087874	368722.681948221	373445.247246074	298289.075657546	319515.529089357	348984.033046899	357505.956274437	349617.706381838	372644.117602563	304210.747177754	253463.947824708
125	74.6700711101318	74.6700453098041	74.6700863160382	1301.97	1301.32	1302.14	7	7	196063.052827151	143449.674780275	270394.892220051	174002.009078366	168666.561687009	300022.86198025	285074.627404513	243125.57768012	257016.018037114	301848.46906901	252257.885091144	146943.175495603
126	74.799458792848	74.7992949352825	74.7996226504136	660.5415	659.982	661.101	2	2	322563.285711719	565639.662621089	241938.234919921	360813.598317185	470446.602606771	200547.100244467	9122.40901171889	22136.0865468746	12469.692581836	3833.8782207032	11367.0563691408	19492.5110346679
127	75.2033312514896	75.2025797884723	75.2051025571818	663.065	658.329	663.276	6	5	339324.009624998	953207.277307285	162611.755521485	463707.670612635	500841.938786458	114296.799466312	21750.9107231455	80722.3977597625	25852.600292968	16364.7081269524	42939.740812501	116852.517035887
128	75.2045939706295	75.2045939706295	75.2045939706295	147.505	147.505	147.505	1	1	6900.87391601568	255704.540421387	2616.56251627603	5951.73871875003	40135.8729479169	2226.09453002929	3369.54333374025	14198.6515429687	2652.04861303711	4080.05421354167	6636.80562272139	63700.3650973305
129	75.2207957306387	75.2178698171125	75.231868588769	118.331	117.811	118.838	12	12	1298609.00929688	2300134.979875	652190.140927732	1173329.30235937	1219724.30790234	797845.830195313	1170772.4830125	1251110.663	1111930.25723437	1306343.89283203	1133393.66476875	1951880.8384625
130	75.3686493730896	75.3685978929992	75.3687088339748	1301.76	1300.73	1302.3	12	12	1199211.00002607	1122627.4320117	1112130.7000434	1228769.79333332	1160311.72300779	1025762.72487306	1157918.11303819	1243199.5234809	1021979.93562502	1118855.57214409	1224404.25828906	1130969.01312499
131	75.5839265835783	75.5839265835783	75.5839265835783	661.101	661.101	661.101	1	1	161583.502404297	242749.935802735	146682.160785157	178666.742457031	196843.031569333	71177.7997680678	0	4214.82907617179	5483.64854211423	3393.99795874031	0	5761.04201879882
132	75.8330850989952	75.8330850989952	75.8330850989952	660.505	660.505	660.505	1	1	88996.2518984376	135737.262984374	64866.0891562518	95031.3381806641	86666.9117475575	61827.4139086926	7267.09749865734	5048.80375488271	10235.4543435058	3112.53858203124	9182.93089001474	10946.8833461914
133	76.0761154097358	76.0760950524179	76.0761502940915	169.02	166.795	172.266	12	12	1719732.93396953	2782224.49117656	1758245.62228552	2265709.14309254	2321463.21766827	1671194.79742578	2173683.02741094	2315002.31283984	2013872.13020313	2076687.49535156	1990772.88303386	2288256.61858665
134	76.2824525149085	76.2822386091433	76.2854242912732	660.8125	659.064	662.365	4	4	442808.692341472	816220.40814843	281182.857596353	522522.963117512	555497.881229678	266851.749776787	14587.8520727541	41585.4260718743	19145.4268078126	11692.3485058591	23620.3286962894	59436.4826072265
135	76.5125253307912	76.5065633337182	76.5126374539097	662.234	661.409	662.909	4	4	1912481.2921006	5392886.77035149	1440195.10076661	2259797.83399996	4085713.82079688	1131600.80751954	18877.092588501	102789.807142741	39516.4910314943	25003.4679111326	52381.8142269281	125415.222468748
136	76.5610920800782	76.5610920800782	76.5610920800782	147.505	147.505	147.505	1	1	2345.20156445314	138858.169147705	0	0	19265.0535677084	0	0	1961.35695149739	2374.17653263346	2301.48807161459	4569.53169449872	34469.5818865559
137	76.8999089512561	76.8999089512561	76.8999089512561	1301.81	1301.81	1301.81	1	1	237792.974545902	231935.159423831	192286.751988523	230561.560812984	240225.503144527	187806.548601077	202197.319687497	230321.38759277	192291.767583011	196528.753784183	223619.097172855	252186.8467513
138	76.9308548820483	76.930839924227	76.930899712298	661.2655	660.89	661.46	4	4	3601983.44584375	3969186.56360431	3281022.27203127	3906600.21889997	3832893.3422812	2589162.14851568	12037.6743687746	20750.3248056636	11978.7678417968	9406.61180371091	2990.43907958979	30695.5477508544
139	77.0386533904544	77.0386481522658	77.038658628643	742.2345	742.074	742.395	2	2	32384.1160107422	21840.0375908199	30209.4174067386	26442.6304647216	24812.517757161	37522.9398581541	97406.1771614577	103957.069514158	113921.235180908	134073.589399999	119347.046302734	55771.9761946611
140	77.1609500139665	77.1609500139665	77.1609500139665	661.409	661.409	661.409	1	1	311949.114503907	527989.148929683	299083.711031258	316790.760836914	363902.361125972	317607.580966803	7218.93059436046	11671.166479614	12204.2288449706	7387.10177148436	8488.0502182618	8475.34907324217
141	77.4795121201851	77.4638169940103	77.4809526473134	118.3805	117.938	118.838	12	12	150185.458417969	173567.164789062	94759.21289978	124108.201608398	122781.694524902	123805.405958862	186206.932851562	177719.30165625	179200.07915625	207523.28159375	169140.0027625	181327.321716406
142	77.7035664585489	77.7035664585489	77.7035664585489	147.505	147.505	147.505	1	1	2887.21844140627	104989.07461377	0	2225.32679687501	20965.5932552084	2256.24700170898	1988.55271362305	9364.94524739578	2382.58989542643	3238.48734505209	5312.32085384117	36926.5770205077
143	77.8410698160447	77.8410698160447	77.8410698160447	661.409	661.409	661.409	1	1	397537.443511719	520801.984195308	416269.115312511	400070.302089844	429171.271013666	377924.360693367	10734.3601179201	4683.77699462881	6188.83647167966	10072.4427543945	4166.24650903324	2881.18277001953
144	77.8834211240988	77.877239717499	77.898545734841	661.445	661.101	661.795	4	4	369052.461187504	475087.489166998	450275.28621094	419749.619382807	339000.330000004	395888.833945316	7400.86710742187	4686.28571289047	2674.84190397132	10072.4427543945	4166.24650903324	2880.92536067709
145	77.9345226772271	77.9345226772271	77.9345226772271	661.083	661.083	661.083	1	1	401779.618210938	497307.538177736	402140.191054684	391876.734505371	516138.25671016	377924.360693367	31421.1324594731	33157.1050107415	34136.8901103514	28287.2114641119	29471.7491561278	23013.482552083
146	77.9991078660321	77.999082997023	77.9991327350411	2447.675	2446.86	2448.49	2	2	245027.08042969	279297.814624992	318243.039257795	405176.649257807	341722.438156239	309385.85617184	358921.035820319	288124.990499992	299802.675937506	285881.084531256	302019.668789068	302742.351445318
147	78.3541615250019	78.3537290811821	78.35576116595	1301.85	1301.32	1302.14	4	4	130314.087750003	138899.930022322	192874.689236888	142398.363094309	155539.407465123	216461.158981937	234866.511361761	195989.573540036	211579.607274173	183762.406657368	185112.901590403	128342.107854349
148	78.3470593589974	78.3411896710316	78.3529290469631	119.058	118.838	119.278	2	2	73988.1866946615	178509.64453125	46572.8078369141	66406.6067724608	87538.4198481446	53477.0575400389	87481.1170517575	107122.183132324	89300.597203125	104847.827626953	84147.0811761066	147129.135533789
149	78.5700397897888	78.569989750455	78.5700714073735	660.534	660.193	660.89	4	4	420351.755296876	301112.689341794	495492.685257815	306794.056207029	295224.887624998	444979.557890634	3059.53240429687	6482.96423632799	4354.22199707029	3105.40284537757	0	4453.67024739576
150	78.6919886728708	78.6836171110373	78.704327502357	118.307	117.938	118.739	7	7	100622.80828125	156499.429398437	78714.6095074461	106889.972273437	106927.208837402	96175.3486572267	126232.41138501	117916.73053125	117033.672146484	138237.444296386	117529.421719531	105493.087082031
151	78.7473949713064	78.7405178288912	78.7542721137216	118.348	117.997	118.699	2	2	120836.996132813	156499.429398437	68155.3853406576	106889.972273437	106927.208837402	91402.4961328127	126232.41138501	102347.853695313	117033.672146484	138237.444296386	99956.5943398434	105493.087082031
152	78.7824503750616	78.7824503750616	78.7824503750616	118.406	118.406	118.406	1	1	96130.0430332033	129186.861572917	59760.5993139649	90012.147949219	106927.208837402	72010.8063867189	65739.4207031249	65435.8731953126	61195.6729101564	71376.472499349	64509.0593281248	101653.86058789
153	79.4058430000356	79.4030120809692	79.4253781372378	662.8995	658.126	663.276	8	8	325433.825918701	975847.783940914	187058.020790318	421014.419734374	618822.621290158	168623.44798177	23382.0574240721	71460.3783906249	25712.3247467447	19089.3653029785	32494.6840734865	88963.3026269517
154	80.158981278887	80.1589175244767	80.1590178717164	1301.21	1300.73	1302.3	12	12	742122.415734376	1061735.67542534	512771.953117189	832606.313101562	804359.316944438	412333.130390626	483328.814408205	687576.45079297	418328.076610241	443710.002708986	584537.746000001	874953.714388015
155	80.8259323435219	80.8184294471825	80.8259841526763	660.184	659.064	662.909	8	8	1075913.13454298	1737728.06435936	703598.634187504	1204910.71811874	1473775.22312891	580107.679900289	14637.3518422854	68730.9679697258	26177.4796679686	18378.0687846195	32191.4168447271	72834.3907851551
156	80.8707086772913	80.8662526101736	80.8769606972165	117.926	117.801	118.499	6	6	96343.3190612795	159688.012734375	61866.8115057371	81989.5156640627	94498.1047280273	87991.6408941651	107854.147982812	77752.6624577639	95914.8975585937	117080.988931152	73124.07753833	134669.448228906
157	81.5210195401314	81.5210171655451	81.5210329397006	2443.725	2443.29	2443.84	6	6	15196644.6333343	16786603.844999	22982594.7881251	17247757.6799998	18761769.8579688	17365540.7849998	18003213.6666678	23630354.5770004	17836652.0474998	18654914.4074998	20526657.6659388	17350833.5400001
158	81.7739627100467	81.7739477410394	81.7739937344051	1301.76	1300.88	1306.92	3	3	353725.039765632	530967.302395829	230386.362000867	396389.21833333	392825.401944441	191628.786062015	200430.461484372	284280.052192378	198828.916198734	222631.328958333	239467.506635746	486965.136946026
159	82.0226362669413	82.0225920127713	82.02267199611	2443.64	2443.12	2444.07	6	6	893235.921875004	910027.766666578	1259544.79583321	1061640.86062494	918227.827187482	1010584.35545899	1220876.62312508	917432.953593589	1041263.21570313	1172802.16947273	1119782.38265624	849380.704921864
160	82.3605132543368	82.3541659403053	82.3647481727016	660.5435	660.193	660.89	4	4	553551.59333164	616014.166684572	557947.594992191	606368.632724995	540121.689808587	461297.539800006	10644.6022598879	12296.1486040037	6167.51554931637	6952.76349609373	0	6981.22157287597
161	82.3901740382106	82.3893052974638	82.3910427789574	661.246	661.083	661.409	2	2	529243.549710938	684413.082386713	478957.922562513	545228.441466797	624032.04337813	445215.305214853	10644.6022598879	12296.1486040037	6167.51554931637	3304.7129817708	0	6981.22157287597
162	82.5374888685886	82.537475296578	82.5375024405993	2443.5	2443.29	2443.71	2	2	832539.560416721	1091610.768789	1030055.18988275	902603.522343738	886042.401848941	875471.724140614	944885.586458395	943031.269101544	893914.656249913	876492.615937551	867235.76031255	872771.375000057
163	82.641159614862	82.6410843259499	82.6411881546767	1301.76	1300.73	1307.25	13	12	462243.731640631	696396.022686626	743704.067838538	776449.757777772	731082.589267566	754714.752834198	792747.883971351	810369.516714406	687119.843598644	769357.712343748	768158.227430551	685292.7810026
164	82.7195986071034	82.7101176994523	82.7256139876374	118.7885	118.728	119.116	4	4	48577.539357422	54283.0380572917	49123.8585642904	44928.3625774739	47193.0946240235	56857.612529297	102983.026657715	105039.021796875	84832.3825260415	109040.689910888	79958.304066406	94866.6486796875
165	82.8764452068877	82.8756744488513	82.8772159649242	118.763	118.499	119.027	2	2	44903.0073164063	61923.9910664061	53593.7132977293	57690.0351716308	51427.4279472656	57166.3089550783	92611.7647766112	84109.3323750002	97238.7630966796	103184.695015137	96530.0255304687	72522.9017210286
166	83.369888656212	83.3574731105851	83.370071202577	661.445	660.505	662.01	6	6	319838.749169531	737820.366486322	249370.156020368	396495.494071872	500453.567226555	193814.851660715	6674.32424194329	25288.0915364579	5801.46409082022	8010.5964606447	15808.4585360514	37764.1925632811
167	83.5173584359112	83.5173252350463	83.5182013641887	2443.74	2443.29	2444.07	11	11	194529.886979179	256635.461757798	251586.821354142	242727.489726549	244773.679407547	252481.873247072	325375.185644554	276745.696508807	261413.554035646	261137.678505876	306664.033779316	246814.436483155
168	83.7504634224848	83.7420854526443	83.7554228532724	118.838	118.307	118.868	3	3	58711.358513672	85246.3347760417	92715.2658837888	65158.4377386067	59320.7932949219	86206.5123603514	104518.261173828	90824.2575468752	107449.648932292	106671.182570312	104708.095667968	124938.364570312
169	83.8323671439769	83.8323671439769	83.8323671439769	118.355	118.355	118.355	1	1	56536.6092714845	103247.473546875	79802.1274085287	55264.4907421876	48148.6114602865	74653.4195507814	97076.3776497395	90356.0958203127	96194.708027344	88329.8471744792	96389.2715781247	90475.5140123697
170	84.1623588803733	84.162339631466	84.1701098912141	118.7335	118.102	119.116	4	4	64295.8482216798	60612.90171875	53876.3677306315	68206.2394504394	60325.1859228516	73541.7955703124	169105.597750244	158011.89309375	162439.482814453	203303.547951904	155696.10438164	131926.883730469
171	84.2046151460634	84.2046151460634	84.2046151460634	118.499	118.499	118.499	1	1	67727.8620351564	63243.04234375	58821.5552272136	59884.1458593751	60325.1859228516	73620.9578906252	155922.848182291	137043.596074219	163681.874648437	191313.888863281	136899.152734375	121956.177988932
172	84.2702501377376	84.270166166896	84.2703091605161	1301.32	1300.8	1307.25	13	12	779222.102929697	1840025.32289059	929105.606032981	1547570.62372656	1459874.36513669	833191.782289065	970148.07491016	1285188.12042969	838625.294479163	877694.597988285	1123361.8979375	1550894.62192707
173	84.3355060382884	84.3331246802046	84.3378873963722	660.0875	659.982	660.193	2	2	201424.592794922	275103.428358399	196265.944222657	210523.579718262	192844.84750391	201536.286300003	5769.98456835936	3308.17221508782	6309.40650256344	0	0	0
174	84.3878618453469	84.3878618453469	84.3878618453469	660.563	660.563	660.563	1	1	223184.134816015	273270.513775394	185056.281156255	191797.892651692	226507.602216794	191028.947656254	5760.73779821786	3308.17221508782	6309.40650256344	0	0	0
175	84.4170906887669	84.4162273940683	84.4187226264259	660.505	660.175	660.524	3	3	196315.146095703	312751.324722653	147845.779539067	248283.801173436	250076.132639455	128841.794003909	5760.73779821786	3308.17221508782	0	0	0	0
176	84.62596090706	84.62596090706	84.62596090706	147.505	147.505	147.505	1	1	5879.00999218755	188300.581160889	2083.3978157552	6354.02103645836	32568.963388021	0	2636.55658569337	10779.6874918619	4741.34471964518	5866.02601432293	9970.28035677088	53531.007154785
177	85.1698655577657	85.159931432058	85.1744267383229	118.3805	117.938	118.838	12	12	152318.137420655	213296.99729375	104178.360491333	134472.969898682	135430.54030957	121651.045336304	169295.433931152	167404.75475	174747.777820312	198959.632025879	159611.889774219	188605.640446094
178	85.2414516050704	85.2414516050704	85.2414516050704	660.505	660.505	660.505	1	1	257464.962175784	431345.453437501	172530.194281253	290566.341062496	302395.068026039	139082.272633138	2948.68244531249	2820.94426757812	0	3417.79258789059	0	2797.99160156245
179	85.3908087436355	85.3898488804821	85.3915076152954	660.563	660.193	661.083	5	5	472565.517457032	388775.759954441	561217.755976566	472067.623539063	441238.721510736	536430.861464854	0	0	0	0	0	0
180	85.4959510500866	85.495888477852	85.4959834243741	1301.89	1301.19	1302.69	12	12	714094.992135432	534788.95382378	813215.933810759	669515.628888884	632710.409414052	855730.304150404	891259.598298607	797546.430295135	779652.820600598	870871.129600693	762096.463945324	570994.14115885
181	86.008834163392	86.0087949185912	86.0088590936517	660.7265	660.505	661.101	6	6	927507.440992189	997542.260947268	916971.722126959	946652.700730469	959487.051084948	792757.094238297	2920.04006835937	7077.16228381333	2821.47042382821	7429.18293945306	3792.29517089837	3308.40872395828
182	86.2438617071504	86.2438617071504	86.2438617071504	147.505	147.505	147.505	1	1	0	110869.751174561	0	5038.03041666669	16553.8025312501	4453.49836995441	0	6350.90068522132	0	2164.80385807292	2497.87946614585	29775.4843829751
183	86.6071885811642	86.6064287872591	86.6087806829908	1301.76	1301.19	1302.3	11	11	681057.880208347	503120.860794266	807794.564019093	643701.272499995	596452.04918456	838003.719609388	869276.558415795	767867.730160587	759691.866538098	875013.904262151	791969.479253468	516152.825185538
184	86.8405058808135	86.8251396141185	86.84055138941	118.4525	117.938	119.116	12	12	1096196.12953125	1590771.8985625	646779.018496092	966632.928925781	958617.457089843	813171.732512208	1669924.94271093	1725915.83825	1630879.60232812	1972592.77331054	1541904.3596	2019187.23496875
185	86.9325514240323	86.9325514240323	86.9325514240323	1301.81	1301.81	1301.81	1	1	580603.522060555	554687.935351569	557487.459750968	573049.380585928	590455.13274413	569294.969858408	585635.796562492	627785.076445302	551184.943793954	548595.081665049	583039.981494149	574702.8681901
186	87.275853234095	87.2757986266888	87.2758834266342	1301.76	1301.19	1302.3	11	11	716133.843648439	496363.894884978	838680.697656245	663237.484722217	593899.572773427	892688.918085952	919015.234318572	784362.484205726	817728.259433607	931014.60409722	804036.454427079	482169.681052238
187	87.2643401470266	87.262218105133	87.2675065424971	660.5145	660.175	660.89	6	6	370431.240540625	512309.804378902	326298.905093752	424852.585099997	452065.656532035	297237.287968426	0	10289.1400131834	6060.71705273434	6580.96947265623	10688.5044570314	5582.98468933105
188	87.5064535059571	87.5063776040613	87.5064971901563	118.3805	117.811	118.838	10	10	137244.297714844	235526.06809375	72183.7048101805	126689.101140332	141013.296093359	75284.9597392577	144947.32734375	169981.988375	127541.847216797	157574.594908008	145145.675210937	276229.394220312
189	87.6122398638367	87.6122398638367	87.6122398638367	147.505	147.505	147.505	1	1	4260.48076562503	192621.869668945	0	4819.54839583336	33217.5406901043	0	3642.46396118165	13836.7125846353	0	4295.80841406251	7142.53427311201	55015.110984212
190	87.8638000198221	87.8638000198221	87.8638000198221	1301.81	1301.81	1301.81	1	1	550613.911904305	370327.374121098	686621.184648427	516301.902558585	497568.349985343	790062.517363294	771525.31843749	638132.240039052	712936.59013673	775146.231152358	665701.127314463	450859.663151039
191	87.9482752798857	87.9482471818483	87.9483048049947	660.89	660.524	661.101	5	5	408451.027789063	217754.552268237	512354.500847659	410541.383659372	374558.078545315	449153.896171884	8655.60274072279	8864.19396984845	4103.32779394529	0	7564.12991210924	3480.88763020828
192	88.2850562129095	88.2850562129095	88.2850562129095	662.315	662.315	662.315	1	1	195709.511616015	435649.250297846	97414.4633408214	241984.941349998	230075.798138668	98986.2648828135	0	19148.3227441403	13896.533944922	0	7359.78635654296	33303.6185929687
193	88.2869077744813	88.2869077744813	88.2869077744813	147.505	147.505	147.505	1	1	0	102499.390954102	0	3615.21801041668	19331.6292760418	0	2899.65582153321	5589.12939778643	0	2499.76040494792	3181.58932877606	29581.9189049478
194	88.4220038031115	88.4212653507913	88.4231488821076	1301.76	1301.19	1302.14	7	7	556681.233398441	402987.544151787	806579.795616315	513956.886227681	501432.423169645	879067.308388686	900870.98256076	761152.466753469	785383.934843763	924752.261458331	777490.608376732	421722.597795746
195	88.5094599839615	88.5094494338076	88.5094705341155	2445.555	2445.44	2445.67	2	2	824482.912249977	841000.416796891	803440.31003907	907702.523437429	923219.587968678	741453.74597657	1032299.07999997	823766.843703064	772164.19992189	854757.536249954	1089423.47718749	771840.131250015
196	88.706074414237	88.7060596072908	88.7061409278812	1301.38	1300.73	1301.81	5	5	730160.018453126	1060171.482921	424147.068044427	830065.213562499	802305.060555549	364067.970610357	399047.570624995	587787.725039053	402160.00993653	425880.075138888	506011.656708992	877179.629401036
197	88.7221901714303	88.7213530922999	88.7384456832294	118.499	117.938	118.838	7	7	110887.339869141	146628.860808593	83781.4318884275	115899.424901367	105880.588948242	99581.7479931642	133873.560499511	137822.35046875	131149.617152344	157149.068178711	132610.181777734	138349.280398828
198	88.9604186118853	88.9604186118853	88.9604186118853	659.598	659.598	659.598	1	1	317843.341730963	382458.949161328	390742.918886715	331734.185815426	327132.503421881	366939.400545408	22570.5047003167	11408.7944161376	25848.2208867189	16488.9548239139	15376.2712606201	54889.6132222893
199	89.0086897704944	89.0085977283219	89.00872805241	2444.05	2443.71	2444.68	7	7	192370.89416016	355304.396965311	172941.097580567	183286.408491215	140896.411347654	243666.061958009	136551.504140635	124254.98408203	194686.603242172	183016.927639161	152510.675478507	942674.401695375
200	89.0043658237081	89.0037331681159	89.0130140692894	660.193	659.982	660.563	5	5	372817.106210938	375553.080146485	390742.918886715	388792.276498047	327132.503421881	435421.845000006	19651.8611249999	6164.33900976561	22217.9029988613	16488.9548239139	15376.2712606201	31410.5554036453
201	89.3988779145485	89.3988779145485	89.3988779145485	1301.81	1301.81	1301.81	1	1	213395.276513675	184639.502026369	269650.846630855	215584.103837887	211888.302773434	308337.164179692	281376.638124996	239307.499731441	273079.71573975	309627.661157232	244925.310322269	223079.710195311
202	89.5071581535552	89.5071460615609	89.5071692932413	2445.41	2445.16	2445.65	4	4	22914431.8928571	22469469.8324992	27917293.1175002	23538727.3349991	24406730.5124991	21361821.9370822	24789917.9821429	25461843.7812494	23483121.2400008	20928049.2374997	25975612.3800002	23754644.5050008
203	89.9072022094306	89.896701784375	89.9107870210307	660.349	659.982	660.563	6	6	248993.953293946	216446.387358399	277284.790371095	257914.863877441	248980.184024416	235105.532112304	0	3293.64323437499	0	7364.97115690097	0	3769.19694010411
204	90.0302513977199	90.0301967830593	90.0303141461253	1301.785	1300.73	1302.69	12	12	1453426.12304689	1831864.82882809	2273690.57979912	2180357.86222221	2118870.08080074	2634251.65802739	2812802.44031249	2479941.84938367	2405294.47511723	2618545.08937499	2361210.07078128	1828775.77046874
205	90.7104388143112	90.7104388143112	90.7104388143112	660.175	660.175	660.175	1	1	681579.855871095	388430.502553712	896786.002851555	589018.665076172	502273.582815629	951156.165078144	0	4775.6693124999	15147.3922707519	0	2681.01765289306	3831.85833333327
206	90.733367070222	90.7255828037814	90.7401311691468	660.3585	659.982	660.563	4	4	681579.855871095	388430.502553712	896786.002851555	589018.665076172	434624.795161455	970911.401400013	0	0	9876.53498160836	0	2681.01765289306	3831.85833333327
207	90.8867905836884	90.8867905836884	90.8867905836884	661.409	661.409	661.409	1	1	237006.055312502	452362.300577003	225012.31685677	276790.104697182	325470.521959961	179400.881954103	8180.03327233882	12995.6430989581	0	6151.7752557373	5382.39546386721	21015.4304806315
208	90.9771035824194	90.9770639128183	90.9772170127224	2441.265	2440.93	2441.84	12	12	22638968.2799982	20786643.1500027	20951633.1968746	22916301.7987497	22678718.1159385	21094313.6231246	21563063.1812484	21521264.050001	23542621.8534398	19625132.1000007	21364817.1683325	22993069.8616677
209	91.2313954215779	91.2304997205247	91.2330868493031	1301.89	1301.32	1302.3	12	12	821110.15863283	578306.159399403	870461.139341524	755786.373333328	718458.751669909	1049309.58698244	1081893.67496527	918999.075295135	934611.06148439	1087184.5375	953537.898871523	650345.901953121
210	91.2525631109729	91.2525631109729	91.2525631109729	118.728	118.728	118.728	1	1	88921.3162500002	108009.241375	64321.7323208008	72864.2989762369	80211.1491350912	86883.0103710939	159362.787559896	145153.372046875	148351.304824219	197396.744723388	131995.866984375	154664.843347656
211	91.2702352069335	91.2546013634218	91.270308383687	118.355	117.938	118.838	9	9	104266.577636719	124786.416214844	70818.7298236082	87682.0925500488	88513.5686000976	91144.887921753	176091.715042968	171566.36621875	166016.754087891	181666.246900879	153110.323613672	179718.636616406
212	91.4577019850005	91.4443357078622	91.4594696623748	660.184	659.982	660.524	4	4	239027.711785159	206972.442230465	248574.181801756	259966.432167481	261148.620902348	233818.700230956	3161.40329882812	6907.74284179686	7483.40413981142	12481.3962760421	13146.6395327152	12277.1669270831
213	91.4640693026982	91.4640693026982	91.4640693026982	660.563	660.563	660.563	1	1	250697.000180664	194943.441913093	238947.995759118	238855.586184243	247117.216578123	212542.944683593	3161.40329882812	0	7483.40413981142	6791.79640755202	7304.66398803698	7126.15403645822
214	91.9543642683932	91.954299234365	91.9543933967142	1301.76	1300.73	1307.25	13	12	816688.83046876	1005532.22402342	1509565.09374999	1262080.28555555	1167659.6635156	1676621.65386721	1756870.65621527	1480431.43108506	1474651.94991213	1646311.01057291	1503271.92135416	1026814.8851302
215	91.9803158796552	91.9803158796552	91.9803158796552	2440.94	2440.94	2440.94	1	1	85961.4245605403	84234.9095996143	96506.4117187537	46834.0617382777	67813.3110180612	92409.6909375035	89210.3317626885	67920.4337597604	122633.730810563	60029.2538379003	69389.4027343783	75317.1488769575
216	92.5326211084068	92.5266224619587	92.536316492926	660.0785	659.598	660.524	6	6	256769.868522952	324378.682446094	215253.616818361	271337.86717041	255322.836671879	163280.643495116	8292.61882617185	2950.58323828124	7259.72562776714	9708.55447753927	3062.07585809325	2703.98934509274
217	92.5903267699707	92.5902594188508	92.5903732728163	1301.81	1301.19	1302.69	11	11	979256.543136168	852755.220473083	1278545.02337889	1099036.79166666	1021711.66679686	1501873.15287112	1561022.24870659	1335148.0944618	1287374.81597658	1499064.42870659	1357228.47161458	899165.862395827
218	92.9171559548197	92.9171559548197	92.9171559548197	1301.73	1301.73	1301.73	1	1	716528.795708986	502245.561820742	838650.049340274	630701.415416662	617101.48319444	934582.487044267	897583.150624997	783493.692925344	852015.774548631	928890.563715276	813525.339366315	535874.010872392
219	93.1944129321181	93.1934537109165	93.2082926154642	1301.97	1301.32	1302.14	7	7	345715.090513395	234979.340223215	530834.36770833	320685.434631698	305872.275591519	585721.749819345	595883.710390622	489045.461054685	512735.103203133	617981.489466144	530102.883578126	292931.313312983
220	93.2742048623552	93.2673812869247	93.2753328102114	1302.055	1301.76	1306.27	4	4	416910.437490241	719077.925750862	267081.152905269	556425.463890624	524048.467222218	218918.587958988	234863.064296872	389562.121406244	248944.225261234	236459.326318356	322441.713281255	585508.695898434
221	93.5312759428792	93.5312759428792	93.5312759428792	661.101	661.101	661.101	1	1	107836.062847656	194758.182791749	132944.25325293	134330.214728027	161651.051059568	104620.678352053	0	12369.5518786619	7677.24271801754	0	7740.00752709958	14022.9798959961
222	93.5721800904986	93.5698887823382	93.577208918775	660.524	660.505	661.083	3	3	118311.645360547	194758.182791749	84692.9181015648	153400.878610936	178562.315557028	59044.4043457043	0	6217.87667333972	7476.7896486816	0	0	14022.9798959961
223	93.6788923228531	93.6702782856807	93.6875063600255	118.078	117.801	118.355	2	2	64599.894263672	121219.279738281	54467.6003845213	64867.0313671876	78884.1404370117	64857.7490771486	70982.3523652343	58054.9336787111	77875.6866767578	93790.062170996	56699.7677687987	78308.63679069
224	93.8188534093002	93.8172121990748	93.8204946195257	660.2725	659.982	660.563	2	2	136566.099035156	97297.0046711428	115083.191451825	122716.661091797	99191.8065624993	125554.054500002	0	0	2967.90097867847	0	3681.18692651366	0
225	93.8431779881319	93.8423295828855	93.8449886047389	1301.865	1301.32	1302.3	6	6	377189.747593751	204698.538037112	431062.217050775	303750.30398437	290890.455478511	540601.114978296	548310.611589846	423600.288131509	478528.795479612	558079.48532986	406190.281201178	244157.687622066
226	94.0454731355083	94.0454189323303	94.0455040892495	2443.375	2442.78	2443.84	12	12	448501.966999514	434670.151679679	591007.429804653	528347.374130831	469071.935247387	444822.252679028	584946.79359379	696415.673808638	443441.185832494	576374.738242224	506354.200751985	463057.596267092
227	94.2747758614986	94.2747706589844	94.2747810640129	1302.05	1301.98	1302.12	2	2	273505.014360356	157974.742016604	344595.743271479	245720.247795406	228102.960495602	421978.710043952	400950.953593745	343297.157617186	359295.998593756	427889.049902352	363224.571180554	192915.282832028
228	94.4472786531985	94.4472066765689	94.4473552437549	660.349	659.982	660.563	6	6	1517838.57255469	1560649.44373829	1484548.69828124	1541756.87865234	1541634.5671719	1314960.60420002	3268.66327734374	0	0	13271.7365810546	4349.75048034666	3362.51152343745
229	94.9350490400773	94.9349863377613	94.9350735018487	1301.81	1300.73	1307.25	13	12	1723435.67539065	2160865.18171871	2647934.84095984	2519360.60999998	2461992.58718746	3165047.52201177	3378261.00874999	2925382.29543401	2786432.02427739	3043873.77374999	2786081.49949223	2137664.42164061
230	95.389767677846	95.364824079183	95.3915408764515	661.4195	660.89	661.985	6	6	398753.130799218	471732.520183589	411282.626009764	439065.391862497	446455.630035808	413112.34077995	9865.64996740737	23397.3046001949	8319.53035986324	0	5832.97411328134	14681.1548028564
231	95.6022331110579	95.6022132093308	95.6022731040238	1301.97	1301.32	1302.14	7	7	269570.91041016	152623.844653322	395823.261757814	254497.752770992	227941.791379391	451774.380251734	445889.855009767	366547.593779289	384338.155499141	447333.933975693	364499.145334199	185510.714062497
232	95.9364150193573	95.9364150193573	95.9364150193573	147.505	147.505	147.505	1	1	11997.8351992188	118499.261650635	13231.6433691406	9939.94808072921	23490.2495338543	10205.3210581054	8776.64072021487	11958.1322444661	11625.6579923503	8624.3442278646	13165.2312910157	37894.9135667316
233	96.2359892729271	96.2350544033508	96.2378557892871	1301.975	1301.32	1302.3	10	10	331806.624187508	314493.988258929	566878.433945304	388023.645502234	429063.374741204	645530.764462901	670626.508706594	566441.915716143	564922.274726572	668519.473823783	545290.841865242	387524.552714841
234	96.3323357847883	96.3304529565654	96.3336514600548	660.349	659.982	660.563	6	6	1515330.86000781	1061909.38335938	1985761.52226561	1471557.38814453	1227229.57801565	1858774.78835448	2735.23833984374	3231.30051562499	2654.84789550789	0	0	3628.77630208327
235	96.8466337828971	96.8466337828971	96.8466337828971	118.355	118.355	118.355	1	1	482374.081933594	712926.484849999	307087.102392578	468267.536583984	476483.466257812	348235.867734374	581523.524784179	622926.637083983	608454.4685625	650642.963458983	586280.907286132	827477.6461875
236	96.8526019517387	96.8507837214132	96.8689345148469	118.699	117.938	119.116	11	11	522762.300000001	616243.211890624	329017.353315429	468267.536583984	476483.466257812	347210.203286133	609582.789656249	678070.68475	608454.4685625	650642.963458983	636764.605623437	910820.767759374
237	97.0364079969337	97.036375260308	97.0364911327483	2443.725	2443.14	2443.84	8	8	370228.811458357	624096.682612268	384793.882812463	528121.15435544	606492.29799927	278555.654355465	373586.193105494	497885.952319367	345760.329726558	323670.849843746	445923.533905057	537572.256125491
238	97.251579071517	97.248838418347	97.2588960640004	660.563	660.193	661.083	5	5	123778.956072266	68018.6940468775	143846.889626954	106011.373835571	93143.0717119148	149390.003940433	6966.82487109373	3136.89684399408	3804.67574902342	0	0	6903.86848958322
239	97.2683523598032	97.2683523598032	97.2683523598032	660.505	660.505	660.505	1	1	100029.531808595	76054.5740507815	128470.759338544	88782.5275908191	76756.6395286453	122872.737727213	6966.82487109373	3145.29774609374	3803.99863997407	0	0	6903.86848958322
240	97.7087351482665	97.7086945984356	97.7088079349768	1301.89	1301.32	1302.3	12	12	620090.307078126	403217.008754337	692121.925214833	586975.363734376	510974.333203116	786586.410800794	814862.430455726	696054.615685761	741092.347061649	833189.326866318	715773.638411454	454118.707011716
241	98.3447698619199	98.3447698619199	98.3447698619199	660.524	660.524	660.524	1	1	142758.202687501	218695.241214842	139864.392357423	165113.822444009	151994.77892715	115528.198500002	0	5401.4479374999	6608.47580488271	0	8297.71847949232	9601.74673906247
242	98.3753106904844	98.3632555364152	98.3873658445535	659.8865	659.598	660.175	2	2	127272.902628906	223634.738190916	129348.354873046	139981.067174805	139990.847220706	96036.5148142085	0	5396.24534423817	6607.06403906255	0	2956.19738378905	4060.36796862787
243	98.5124670343827	98.5124670343827	98.5124670343827	2446.37	2446.37	2446.37	1	1	4797519.50218725	5139500.61749993	4708392.78187494	5028095.27812493	5016382.42218743	4810334.21552058	4858034.76718725	4630395.48145829	4687227.26062494	4660994.5666668	5310051.10875018	5431472.60625037
244	98.6629232772838	98.6520323252011	98.6643153224029	660.193	659.982	660.563	3	3	161776.960905274	131100.962114502	160330.68467285	151926.221904297	108608.870369791	181275.294150002	0	0	6070.98051041685	5824.96002362073	3369.98522900389	2831.88144531245
245	98.7372190288807	98.7372190288807	98.7372190288807	147.505	147.505	147.505	1	1	5771.3191757813	108081.22863208	0	4508.03819791669	21432.4395104168	0	0	7490.71099934892	2223.16892342122	2702.72729296875	6344.55735432946	32474.4544498697
246	99.5125937546388	99.512517233899	99.5126655354461	2444.585	2444.05	2444.77	12	12	451509.02220704	590445.919921829	421762.36007811	360432.5655469	519984.476281234	361783.657558581	368476.635375026	397144.987617166	364643.173242159	358311.340136721	415225.121249995	515791.714093734
247	99.5445820279275	99.5445820279275	99.5445820279275	147.505	147.505	147.505	1	1	10857.982310547	271285.251568359	0	6589.06354687503	43232.0754062502	2990.36279817707	4624.06057128908	15049.0034635416	6153.64040527344	6267.83812890626	9050.14228710942	67625.1835068357
248	99.6533603549538	99.641668834679	99.6650518752286	661.89	661.795	661.985	2	2	235857.85138789	525213.673664058	219995.843490236	284130.567424998	363192.892429362	200146.125023764	0	16870.6871648435	3380.41793857424	6709.74215932631	9596.00219433609	40120.6457695311
249	99.7673591340593	99.7435019762908	99.7674195722598	661.2655	660.505	661.46	4	4	306644.153391015	601789.507857416	263009.478742189	360968.80533906	359919.66187353	162374.865346683	2674.43427941899	6429.56329589831	6371.94234179684	3140.53714746093	9452.27572351084	12034.0540255127
250	100.251834091877	100.251785690364	100.251923059531	1301.785	1301.19	1302.3	12	12	731353.731281269	786436.126391586	1197550.270791	1042785.39444444	980221.50049803	1355107.74297854	1422146.45601562	1230676.52138888	1198109.13126955	1366173.21722222	1177038.90984377	857456.724453119
251	100.390366668287	100.390297510202	100.390411409363	662.1625	661.795	662.365	6	6	1837923.70308752	2168013.73300313	2160370.67854036	1953236.04646913	2012473.64471559	1449976.81389064	13676.4201379395	64152.4557714827	28807.456591797	15321.0440170897	37131.3066617839	70608.919277588
252	100.510361733658	100.510361733658	100.510361733658	2443.75	2443.75	2443.75	1	1	61112.4600260456	87435.4915364498	78960.1130208256	57817.8856640617	62225.7486328113	58683.6284765617	49113.1101562532	82384.3776302067	88042.8384973149	64058.8250390617	36449.8523730464	70967.7414550772
253	100.706998879188	100.706998879188	100.706998879188	118.838	118.838	118.838	1	1	45031.156013672	84467.7978333333	30899.6984353841	40705.3789798177	43564.8329355469	37211.2408300782	66623.0098193357	57939.8190957032	62245.5734960937	70849.9564082029	53962.6952148436	99894.7778554687
254	101.019407615305	101.019292554378	101.019452031143	660.193	659.982	660.563	5	5	550348.063957032	237712.701337886	743163.171562494	489636.076132813	416510.598857429	784595.156091061	6466.39050585936	0	2829.23037776701	2837.19823730478	0	6530.05481770823
255	101.164663196151	101.158798604511	101.17052778779	119.0715	119.027	119.116	2	2	34048.8837288412	59276.76865625	20319.7768051758	30657.1097690429	34003.9247659505	27508.9440761718	65591.1111425779	77124.327599121	68248.7279557291	77753.2526806638	68322.7229771727	68408.1568736979
256	101.373424939558	101.373424939558	101.373424939558	118.838	118.838	118.838	1	1	39160.3848969727	48473.7115729167	11482.388324056	32829.4690857747	33937.4973349609	21305.4880664063	43765.3709111327	55986.597529297	51584.9345442708	49446.5876318358	61761.9754296873	94120.8904453124
257	101.717252066113	101.711266130422	101.720909929927	118.728	118.499	118.739	3	3	46143.9697236329	48504.8659895833	32212.0275491537	34043.2299021809	40250.3677272136	48859.1992968751	95551.7800834959	78136.698388672	94986.0625693359	108936.236052978	79335.2570839841	74971.4820585937
258	101.746341175667	101.746286393738	101.74639189505	1301.73	1301.05	1302.3	11	11	509129.057023439	477459.82397786	450207.946158852	542392.302375001	481683.684444441	380592.878090826	461671.803410158	501846.57753472	432580.680698783	450173.228854166	499892.293164063	473964.552350257
259	101.814844708805	101.81277742077	101.816170686666	660.5435	660.193	661.083	6	6	840769.337460939	1030341.8117461	848987.598634771	900247.234544922	877877.153022663	713333.842929702	0	5568.94193261707	0	0	0	6692.41015624989
260	102.034274563031	102.0342198241	102.034356060276	2443.725	2443.12	2444.07	12	12	1757744.5348047	1935285.97324207	2464174.88525004	2177293.33124988	2078854.93121095	1947257.50422853	2145897.86812515	2139350.18343764	1915454.38410157	1951595.66035169	2194002.02914076	1873621.65458985
261	102.457231644959	102.455144723107	102.458651378491	660.349	659.982	660.563	6	6	1833163.1698086	1663416.29629688	2254264.46214842	1884201.06806445	1602327.55182815	2145710.21427978	13916.6897695312	15200.73871875	15840.2984674484	6898.3368027343	21819.3236406256	8579.19088541653
262	103.12506634042	103.111596456689	103.128334892674	660.5435	660.505	661.083	4	4	308008.845560547	289466.737576169	323060.604809901	309596.88562207	282800.147563473	334208.201697916	24598.4947558593	38088.2490217277	28996.3244900725	22536.2048365883	20526.4789001461	21186.3116536455
263	103.166170959949	103.165863219095	103.166478700803	660.5415	660.193	660.89	2	2	286685.189552735	177341.193791673	350196.437500002	250662.224777993	223239.183976561	360548.645341804	3373.03207617187	10502.5559809568	9148.77641699214	3427.36128352861	3056.28216308588	5847.80182291657
264	103.43224361918	103.43224361918	103.43224361918	118.739	118.739	118.739	1	1	114225.568259766	136980.807114583	82775.9576791992	90679.2177880858	100543.441875651	110275.667285156	150932.711900634	135757.360371094	134645.878626302	149530.224714843	129687.227808593	139012.91286914
265	103.449914314788	103.437442843204	103.453941982703	118.406	117.938	119.116	11	11	132830.34788086	153313.07425	91944.1154168699	112057.683071045	110158.446868652	114203.351218872	141768.119119791	156301.14684375	149629.057980469	182264.760766113	141780.865299219	148989.112207031
266	103.95601741404	103.955976535507	103.967810694784	2443.58	2442.78	2445.69	11	11	397091.443476564	560153.190624991	594027.047001918	422874.59285154	516842.587781234	832345.273812474	734847.063515639	552432.332031285	564603.809953134	757104.835500047	728702.249916317	397887.652773439
267	104.060290447137	104.060290447137	104.060290447137	1301.81	1301.81	1301.81	1	1	444497.95863715	423463.780575095	437621.669943574	465790.670078122	445487.681527774	430345.978789061	438574.853124999	488957.847556421	439609.274802527	436404.635431857	461201.632986109	475100.903320313
268	104.311283002862	104.311283002862	104.311283002862	660.89	660.89	660.89	1	1	94281.9277470721	188995.915646491	108703.738205731	104709.950909179	150580.632408853	119163.379494631	0	0	0	5497.43322330724	0	3394.28359374994
269	104.352244815899	104.352244815899	104.352244815899	661.43	661.43	661.43	1	1	126954.741316992	222412.490292483	120489.070992191	157063.055158593	162832.910249265	119163.379494631	0	9245.68187219219	5800.81909716794	5493.51208691405	11773.4088875734	13833.1279245605
270	104.409752597262	104.409752597262	104.409752597262	1301.05	1301.05	1301.05	1	1	224177.514169925	188875.818652346	267336.63424316	224439.263352047	215884.198098141	284961.233530278	286060.525234371	259067.123613277	282492.772749572	297601.78172608	252908.178486332	209503.746298825
271	104.719366283777	104.715275680823	104.725797915631	660.823	660.505	661.101	4	4	178396.567271094	339715.957535153	153546.468844727	189479.998054688	298723.279378127	79381.2962915055	8381.14082080091	28715.4247230219	11017.6549938964	5939.03880696609	9165.68472583004	36330.8379449462
272	105.033939828128	105.033885374903	105.034023156906	742.485	742.074	743.142	12	12	5149246.70953125	4679241.13963117	5750640.51965	4914191.1646406	4513130.57097646	5479023.98728123	25134809.2776001	22807816.1199996	24358766.1630499	23689299.2479999	22649500.740375	18431882.7916874
273	105.03407964499	105.034020889384	105.03412348225	1301.76	1301.19	1302.3	12	12	4545286.5808239	3503033.09928125	4990293.49295459	4173815.790375	3897292.98984375	5111852.15863641	5019617.24784377	4730794.69865615	4713395.52906251	4930924.79828116	4801075.60625004	3783559.9725
274	105.033961065116	105.033904461251	105.033997409872	1287.445	1286.71	1288.07	6	6	526963.507968749	456659.967968749	654933.643000008	535571.481648446	510347.885742188	629811.672750009	678613.109453127	593986.756406249	606149.655761719	574670.875416702	608900.429843751	371854.376223981
275	105.381701755008	105.376424180593	105.39159369964	660.5145	660.175	660.89	6	6	267316.442573243	256478.168137208	299360.532716799	272833.114408203	282840.883701177	247998.682006841	0	0	0	0	0	0
276	105.547808465016	105.547680923579	105.547879941419	118.7885	118.102	119.421	12	12	380893.25578125	214863.01243125	485407.289746874	352904.042324218	307954.538332031	435678.9113375	499348.16205625	522562.967213542	554350.478970313	583024.685253906	439828.074760937	367283.385217968
277	105.910667092663	105.909953949052	105.910690817746	1302.14	1301.32	1306.58	3	3	209915.534443362	147341.950122072	258006.306008297	206202.055004879	186832.05672363	328284.100746526	151213.641503908	150826.425732424	236816.504609379	281647.058129888	229624.649179689	163494.856977536
278	106.037254535476	106.037232181021	106.037318683686	742.4295	742.074	742.941	6	6	149960.081847656	104643.288184894	189273.412667968	154575.292675781	139940.288459633	203517.279415282	1410813.42970312	1421106.69937498	1395604.23818749	1495326.09683593	1355195.536125	950255.098564449
279	106.037353211995	106.037231593313	106.037474830678	2443.775	2443.71	2443.84	2	2	152143.022135427	475598.349101535	209480.02578123	253766.586093747	313787.182500002	178015.902773435	156969.603255219	164815.100136716	158312.735683592	160880.63097656	171606.833203123	277029.333632809
280	106.06102904842	106.06102904842	106.06102904842	661.409	661.409	661.409	1	1	272325.092438281	975472.312415352	172863.028977541	352741.178990622	420730.071155461	201536.173496096	23652.7037905277	30813.9424523432	11967.1368958985	11165.7060222654	18692.5879683105	52567.6817300781
281	106.086702788837	106.086668458685	106.086720615839	169.5315	168.582	170.604	12	12	1364875.81290838	925156.530229168	1575757.73846946	1190071.33597266	1012075.21767857	1643880.71924716	1614211.9226684	1527605.76373594	1732940.00433125	1876747.25886008	1472527.24096875	1163700.54406641
282	106.118439451626	106.110703512719	106.126175390533	661.7075	661.43	661.985	2	2	343125.704378125	925461.776953117	207414.91680176	391534.807391601	546500.872072266	220909.20355469	24149.824834473	34291.4784925775	15928.4463888673	16871.8523554684	27865.711910645	52567.6817300781
283	106.144405443836	106.144405443836	106.144405443836	662.365	662.365	662.365	1	1	351334.519378256	818775.49774219	207414.91680176	312219.743687496	444033.733639836	220909.20355469	24149.824834473	34291.4784925775	15928.4463888673	16871.8523554684	26965.843616748	52567.6817300781
284	106.194083916501	106.193081954975	106.195085878026	660.5415	659.982	661.101	2	2	269801.890978906	400902.334734371	194250.130287111	291265.96660781	329733.978041409	202453.536170574	4293.51005712897	12254.3635395505	9268.27802392573	5707.36872958996	15108.9371943362	16987.605215625
285	106.826944728334	106.825998017842	106.837570832275	1301.81	1301.19	1302.3	11	11	347861.081412768	184127.314218751	402022.281262201	308205.191666664	287370.278774409	476554.078247078	485688.133389755	397715.29924696	423786.702753913	491601.004184027	417101.758854164	263384.912591144
286	106.912766666406	106.909828264018	106.913845768108	660.563	660.175	663.195	9	9	16530514.74325	22219654.3968751	16103188.5280001	17741580.9951875	19777649.9330002	13419967.7952002	22882.0419741214	114115.480069336	38645.6492402342	10982.5049322916	56109.7315654289	133631.421041014
287	106.952622093684	106.951118024462	106.953041428881	2441.02	2440.75	2441.64	12	12	2890654.19999977	2911225.84863318	2930249.60025385	2933641.8305273	3061534.80695326	3235006.11228265	3171128.76410132	3106303.46440118	3428153.5985648	2875099.30859384	3245279.24929675	3186401.30588556
288	107.604002586879	107.603963712945	107.604022231173	661.255	660.89	661.46	6	6	2199481.38085937	1517838.90405467	2305735.53462506	2001381.97667498	1836982.24642966	2568137.3779688	4678.05087524421	14174.1792314448	8114.94169189449	3455.03732031247	0	11159.4337524414
289	107.654174467648	107.65408736977	107.654226806384	1301.81	1300.73	1307.25	13	12	1529073.89492189	2430887.60789058	2237109.33897568	2505543.19888887	2418061.4764648	2154199.87062503	2431538.67664929	2555007.30284721	2082141.40857425	2219232.40359375	2393234.96874999	2264023.51164061
290	107.902399759529	107.902399759529	107.902399759529	118.499	118.499	118.499	1	1	214597.085308594	354799.327833333	137060.945773112	205251.039960938	204600.280511719	188998.263691407	255883.147372395	236816.618148438	259064.782839844	295185.084276042	212196.083124999	301715.045770833
291	107.927084627549	107.904867974082	107.92717832678	118.355	117.938	118.838	11	11	254046.685019532	410064.768703124	155433.948385009	227582.70824707	228058.179067383	197167.560018311	276928.815881347	274084.977625	259064.782839844	311247.825648437	244711.508903125	345980.958408593
292	108.478578558609	108.476432065481	108.480220019623	661.2655	660.505	661.795	6	6	492748.063961328	581584.262150392	436531.042468762	516943.435457809	498207.119699701	437544.612656254	0	0	0	0	0	0
293	108.551342262282	108.551342262282	108.551342262282	1301.76	1301.76	1301.76	1	1	167613.992458766	203383.164550784	196018.336317273	174245.955520832	189425.259652776	234404.846694877	216324.892695312	179006.022172308	203245.941693798	254345.47880273	181712.019780815	188307.107607421
294	108.949023875312	108.945313069957	108.951414667362	2440.97	2440.61	2441.42	11	11	112199.677968741	77043.4757324317	125647.061458337	95410.3269580065	111393.321937261	137309.963704431	125964.104103994	136549.226718755	158721.058142106	101256.64166667	122588.140652665	132125.209687505
295	108.965470772644	108.965462020763	108.965479524525	1301.645	1301.32	1301.97	2	2	184695.038481448	111813.895114744	228031.26637835	163609.080954592	142091.150513393	268682.720717078	297061.575212672	224324.09978027	261568.580034184	283138.018908688	210426.408900671	129691.500518797
296	109.185104291857	109.182983966875	109.186844802611	660.349	659.982	660.563	6	6	1422277.67244922	1290897.76545703	1776785.00109373	1441012.08665039	1252570.69215627	1664468.21914599	0	0	0	0	0	3335.45305989578
297	109.45733454137	109.456834859411	109.457834223329	118.5875	118.307	118.868	2	2	79254.1210336915	85471.94209375	93253.9216359373	78883.3210429687	58112.4728652344	87151.4904345702	79257.4381638182	53861.0215000001	57674.618141276	70814.4433645018	62000.7612482909	71903.4259453125
298	109.560965277825	109.560509935362	109.56103165411	2443.41	2442.78	2443.84	8	8	212757.64088543	330001.946259759	267709.423706039	264870.557226548	347286.140091139	149816.876171866	187242.10950522	228161.516870132	144866.899023423	286986.815424823	295873.418833027	254889.673828142
299	109.898712304055	109.897857398874	109.899135476933	660.563	660.193	660.89	3	3	265624.261852539	226331.627964848	283646.683124998	233487.864765618	247709.825749998	227090.042902343	0	0	0	2795.61796069333	0	0
300	110.071968796645	110.071904521524	110.072018226381	118.7885	118.355	119.23	12	12	8135601.107375	6461622.81534375	8424651.42891666	6732256.89779999	7258898.29725	8683489.579625	9799761.3064	10188437.81125	9877136.0562	10169068.20625	10233776.63925	7708691.57883748
301	110.173827833298	110.173747214484	110.17393485552	1301.39	1300.73	1307.25	13	12	853444.124609386	1389007.66563367	1349613.44496527	1493834.39833332	1364880.00706052	1286464.37626955	1458062.41326388	1511039.44237847	1281104.7317144	1384185.21261284	1486351.52849219	1296473.55557291
302	110.291904038782	110.290774142092	110.295565605401	660.524	660.505	661.083	3	3	163260.127851564	189715.889863038	160347.334205732	185202.149563965	194786.070079831	125150.917124674	0	0	0	0	0	0
303	110.837205454856	110.837205122203	110.83720578751	1301.525	1301.32	1301.73	2	2	149116.310595705	182036.99736328	199268.45923177	199037.442897134	204077.095416665	195266.947109374	290565.360905275	206766.210390624	182411.283906257	176860.451009115	193796.243411457	171165.131223957
304	111.008280144622	111.008250270734	111.008359325111	1301.98	1301.66	1307.25	5	5	520091.309355444	1072091.47656251	1125298.73489256	1284631.71777777	1193832.2794824	1136972.26790041	1187204.59874998	1335169.58225694	976712.192500008	1147216.87602541	1175908.37888674	1147629.51716145
305	111.020697449903	111.020641520134	111.033749489282	2443.925	2443.71	2444.46	8	8	1077274.88718752	1254553.04395309	1149305.88574219	1157481.00070306	1066883.90999999	1245952.57343746	1013313.63427091	1593210.86631253	1190240.24066964	1115327.07191407	1284578.68781243	1539143.9148751
306	111.04128801443	111.037923957113	111.057575129295	2443.015	2442.65	2443.84	4	4	1164676.61056246	1100210.44224603	1226708.04043752	1484794.33359363	1627901.20193745	1014963.88177735	1728664.65492177	1445249.90929697	821892.969531254	1196678.33312508	1865602.0573958	1383595.75308594
307	111.092109255217	111.092109255217	111.092109255217	2432.19	2432.19	2432.19	1	1	99747.74673826	51113.4457031202	64854.1260937512	50173.7245800795	62151.8841992205	78905.9144336039	144243.357421879	107450.809921877	1080690.83882815	90580.9277343877	206576.173095732	37990.3796484386
308	111.324532176148	111.32450536268	111.324572301765	118.728	118.193	119.027	5	5	55349.8347216798	53705.711828125	49602.6867667643	48572.6130927734	52661.8302379557	60515.6335693361	124697.409888672	121419.173359375	127607.363666016	148111.142147217	111103.807662353	87253.8533261718
309	111.437323995904	111.437323995904	111.437323995904	1301.76	1301.76	1301.76	1	1	1075974.42234377	1192406.27761718	1018440.95015135	1099426.73986326	1125818.21962889	1040286.67015627	1076401.17874999	1153549.14099608	1019751.57582033	1117384.72536458	1089393.62625002	1001183.41952635
310	111.472813342733	111.465025009919	111.480601675547	1301.46	1301.19	1301.73	2	2	724865.424609384	893000.19589843	1028542.29807291	898252.779505202	913029.265156244	1100621.9540625	1108053.38070312	962233.103124997	989477.384401078	951698.336588542	1327779.40739844	797663.475598953
311	111.513068732534	111.50441075961	111.531631563799	1301.39	1301.05	1302.14	5	5	1002935.51534599	1046807.36919643	1245043.03823784	995600.037745541	1018748.81909599	1319555.78422854	1432093.39817708	1200144.78896482	1177886.39106447	1360101.73067708	1184597.17576174	1001183.41952635
312	111.666267371006	111.66523229177	111.677930866397	660.0785	659.598	660.524	6	6	311550.156320804	459874.58428125	233592.401822267	329462.376588867	446181.720289063	192714.976800003	0	29481.6329082025	0	4710.90681408701	5890.82921777341	15936.6964848631
313	111.71730708843	111.7172962489	111.71733740001	1301.98	1301.81	1302.3	3	3	286637.084736332	195120.658959963	368821.271542963	264582.836696773	265621.294074702	426767.88934571	414536.555859369	357947.122202689	336774.695078128	398407.934326179	343772.453759771	230224.356227212
314	111.718571251781	111.718571251781	111.718571251781	662.909	662.909	662.909	1	1	101117.632195312	186935.210742186	110788.858723958	143210.008897137	213505.19946094	57935.2579931656	7590.78010156255	44649.3263717447	14080.651067708	12851.607481038	26495.5787270503	67670.8746617421
315	112.01832134102	112.018248921274	112.018464499993	2444.06	2443.46	2444.77	12	12	248475.193940431	200243.655408197	273756.614843741	239571.1133203	201214.420371083	225128.278894535	250577.903447268	314868.563320296	240038.172749992	233003.867460919	220220.518431644	204124.331047364
316	112.190097447989	112.189659078946	112.190350929549	1301.32	1301.05	1302.14	3	3	145655.90842634	116630.116372768	203022.343401229	163474.392474889	155681.496535994	290237.079338384	136214.759047854	262920.602504879	240378.095733512	209904.929779578	209027.62188721	117545.534547988
317	112.404001219864	112.403051237001	112.40561628299	661.4195	660.89	661.985	6	6	280843.477989844	252507.692373045	278407.969914064	252779.451095701	238343.095420736	284885.104746099	3554.53547387701	3197.40865686029	0	0	0	0
318	113.041960234016	113.041670334544	113.042018722947	118.699	118.406	118.838	5	5	84323.8344023439	78508.8020208333	52563.9676551107	98060.2224389648	104631.271541016	62742.994013672	69460.1365097655	71428.0870175783	82810.7875371093	83945.9035460204	71435.4190566404	96703.4205499999
319	113.100980431943	113.100980431943	113.100980431943	118.355	118.355	118.355	1	1	182649.091289063	510959.117093749	93447.9691311849	189500.400117188	202538.541816406	109515.678369141	134312.935080729	148889.928542969	117374.246484375	146307.876	138772.041992187	278598.47704427
320	113.222440068936	113.218827752317	113.22250034453	1306.72	1301.05	1307.27	11	11	585060.849039064	494342.989522565	581158.655968752	611995.836375001	541584.905664062	581868.387078127	594685.199332034	589851.073072914	510823.841562512	595938.94370702	583565.610671876	528727.434210938
321	113.678374897876	113.678332861054	113.678429801412	660.7265	660.505	661.101	6	6	4428462.95770625	6632569.68806244	3942437.16925002	4939959.35869996	5189237.49917504	2969685.66843756	58341.3214145517	97589.8166103496	72190.5981865231	43359.7407122392	52305.1052734366	121006.681338867
322	113.736296789558	113.717813124362	113.736342504513	118.355	117.938	118.838	7	7	645271.574179688	1011324.938875	394889.375161132	574502.053658203	578876.103246093	480001.530568848	613738.251614582	583926.853640626	562229.116875001	701351.178859375	543240.721406248	807364.068328125
323	113.775029012637	113.774760421528	113.775297603746	118.619	118.499	118.739	2	2	547852.763320314	876243.48625	350762.512027344	518974.620703126	522047.919033854	455529.795468751	703506.869210936	595972.601656251	688165.011421875	758044.729979167	580281.148234373	757243.008557291
324	113.806263530008	113.800554730906	113.806941652618	119.027	118.728	119.116	3	3	599104.327232422	876243.48625	350762.512027344	466840.627695312	522047.919033854	475961.432261718	703506.869210936	700405.52775	618714.225989582	812898.240618163	620640.192535155	807364.068328125
325	113.900193565335	113.900133918708	113.900235875295	1301.76	1300.73	1307.25	8	7	591473.082421882	918039.37989256	902805.348480898	983465.368888881	943587.574550765	856432.577343764	893127.324687488	948396.845214828	838100.46525392	913311.240512151	948215.084374995	914842.547552077
326	114.284054198428	114.284049515688	114.284095604516	1301.98	1301.05	1302.3	5	5	812338.058537952	853592.449821431	801409.066238845	810350.309174112	944507.795537093	860272.656826186	975063.956701385	1010080.18269097	839120.432949232	742137.230479918	891134.228847669	765714.174933013
327	114.562595977322	114.562546369479	114.562640632831	118.9755	118.699	119.421	12	12	9676533.0545	8068412.94478125	11151157.4839167	8641467.38532499	9082372.998375	9846814.75035	11467001.6617	11636421.0241667	11761273.76865	11882121.609375	11272011.884925	9042699.56827498
328	114.678578256943	114.678503349261	114.678646084604	1301.73	1300.84	1302.69	5	5	347195.342675786	533520.1700537	465125.518569329	507117.099609366	543462.47275878	474813.40516114	491923.223749993	546037.068691398	456785.971318367	483061.120056423	551658.825681642	496190.606751299
329	114.854151460303	114.854043097161	114.854228286383	660.5435	660.193	661.083	6	6	7950139.85250001	6738445.41314064	9463398.30706256	7776075.61651563	7465289.86490615	9250078.27953143	0	20831.2963586422	3358.13984065765	0	5320.236286621	4744.20397135409
330	115.516588175136	115.516541849473	115.51666960591	660.524	660.505	661.083	3	3	247070.192636719	404406.345093746	192409.966726568	285716.097784373	315232.602800002	170393.369140628	0	6876.9860170897	7577.91564404293	2985.79414355468	11027.2048598634	16860.7569990234
331	115.522944795001	115.522893352064	115.52302791232	1301.785	1301.19	1302.3	10	10	277754.028125003	281649.594776787	559299.026779511	356827.707087056	385419.525009759	629721.81937501	656182.439440101	527042.967499998	560509.559199228	661477.471909721	547964.177170136	336037.157877602
332	115.818728072409	115.815692522124	115.819206312182	661.101	660.89	661.46	3	3	275589.904678515	192550.747526049	290041.434755861	219976.035855467	221124.280596677	280968.519453131	3437.06042797857	2851.20185827631	3587.76145153807	0	0	6680.75128112792
333	116.598461639458	116.595958330804	116.600265074231	660.5435	660.193	661.083	6	6	836268.89426172	618431.895298823	1054463.94257812	771034.842094238	654061.578345695	1074289.57513674	0	7508.91469421371	3137.50806949879	3158.0670677083	0	9667.67721354151
334	116.663943768389	116.659843496932	116.672796795252	118.728	118.193	119.027	5	5	52727.5535976564	56289.845265625	44853.0223982748	45196.1461852213	44665.8266542969	56245.2493066407	103872.392499023	101642.65915625	107617.698615234	123717.325272705	95708.1202265623	93472.2692877603
335	116.678145355264	116.678145355264	116.678145355264	118.838	118.838	118.838	1	1	52727.5535976564	56289.845265625	44853.0223982748	45196.1461852213	44665.8266542969	56245.2493066407	87385.0772792966	89274.9872031252	96671.3138346353	102798.279251953	85472.048082031	100814.075742187
336	116.84227405398	116.84227405398	116.84227405398	1301.76	1301.76	1301.76	1	1	1089916.62609377	1195828.84467447	1018961.53557127	1101947.22060545	1126598.74507811	1030045.3786133	1060895.14656249	1138261.8457617	1035769.70943361	1124837.5890625	1082734.91314455	1005820.89350584
337	117.305747261677	117.305706990867	117.305848983122	1301.785	1301.19	1307.25	12	11	705749.114453134	1017783.174375	1190824.25729166	1287807.84166666	1188831.45060545	1217786.98184027	1350559.90081641	1350436.45921006	1079967.81535158	1234716.05388889	1248886.39574652	1131905.29476562
338	117.385866201991	117.376790388341	117.387723174212	660.7265	660.505	661.101	6	6	148351.673118164	164872.862094725	143663.474714848	138685.476943033	142769.039594236	135588.428654788	0	0	0	2726.59814485674	0	0
339	117.549635805703	117.549588055471	117.549692859458	2443.74	2443.29	2444.07	11	11	2409069.51250016	3998386.07394508	3051825.24179689	3272531.95312482	3544132.77410158	1990931.41856446	2416933.85671892	3480170.8182188	2437464.35808595	2330458.27394546	2847612.93179706	3585319.27382814
340	117.982060200102	117.982032192079	117.982088208125	2449.47	2448.69	2450.25	2	2	1378524.25911138	966924.959765657	1230089.26124998	974853.086249987	1188105.84984379	1319555.7989062	1416170.7089063	1183371.05133929	1305677.72859379	1236771.77624995	1413633.7851563	1208477.22154018
341	118.222687207436	118.22263264208	118.222837222802	1301.39	1300.73	1307.25	13	12	860559.860546886	1405843.97312065	1355184.69748263	1489086.90666666	1355646.38248045	1293859.1780469	1448091.59417534	1514197.57976562	1234081.97891604	1383423.94188368	1470358.41905469	1305428.90065103
342	118.305403643235	118.303442484366	118.313417715484	118.4525	117.938	118.838	10	10	153345.898125	179445.702164062	91783.399038696	123826.265887939	124403.049566894	125171.599056397	182148.474731689	181533.89821875	179320.554755859	208531.094795654	169948.897555078	178141.427358984
343	118.335192095946	118.335192095946	118.335192095946	118.355	118.355	118.355	1	1	132690.573597657	179445.702164062	80188.2510887044	114165.711972656	109946.572578776	120406.704023438	171807.093757812	156625.229753907	152914.042089844	195149.605721354	151746.866425781	156798.833105469
344	119.276479382138	119.266001361803	119.286957402472	118.6135	118.499	118.728	2	2	20425.1183217774	22292.8385677083	4759.86930110677	18421.494038086	20226.3192747396	19413.8844140625	53726.6749720051	54473.571404297	65459.488508789	76414.9612843016	49952.4514609373	63667.9583590494
345	119.342487830304	119.336627450163	119.353323824275	662.055	661.101	662.89	6	6	323296.112403906	556657.289781894	293427.783413736	357554.503719726	483077.871807617	261471.859559897	9309.15246093764	50809.3751812491	21357.4749692384	11529.3698808593	25300.1714775395	79909.4563312499
346	119.404010949143	119.404010949143	119.404010949143	662.909	662.909	662.909	1	1	52049.3503359371	189475.081296874	27667.5400390625	60454.6826445318	114977.377590822	44195.875958009	9229.41667968757	50478.7836510416	18228.0375595698	11508.7964156897	25110.5556313472	85654.5797292467
347	120.152517740947	120.150758642213	120.154948221177	661.2655	660.505	661.795	6	6	518050.779886718	585285.675975588	434213.245804699	526151.999504684	523463.581894036	437817.197050785	0	5625.00405468731	3326.57077844237	0	0	0
348	120.799363916758	120.774922682982	120.799437823026	118.3805	117.938	118.838	12	12	255209.855273438	414954.106578124	156558.776193847	230397.181836133	229324.752808594	200292.217591553	275441.516263183	271348.4451875	260124.220722656	317842.058905761	246330.363791015	349872.147547656
349	120.915132171768	120.915008259176	120.915211481363	1301.745	1300.73	1302.3	12	12	793129.331848975	754291.437846665	714948.206293399	808189.951111105	767710.474755846	665120.372006847	767473.99473958	824726.199162323	661229.616577159	723750.643697915	803852.064437502	741731.076549474
350	121.184840808353	121.184813985495	121.184920803313	661.445	661.083	662.01	6	6	250282.283291019	496397.372343746	254268.232010741	329297.83417031	352864.932199603	182611.063046877	5986.31117724618	14588.3551000973	6399.71450537106	0	7588.99718872078	8532.26686279296
351	121.630959381657	121.630959381657	121.630959381657	1301.81	1301.81	1301.81	1	1	380781.234440102	328191.072298183	375305.689570311	394756.135449216	371945.796805553	349604.894123262	368141.854296874	412921.132799477	361225.451996536	375774.882063801	385795.066666665	407436.509648438
352	121.766675298664	121.766639372558	121.766711224769	1302.015	1301.73	1302.3	2	2	156058.287451174	178893.548367192	161382.288749997	184719.878175777	259664.939641109	146321.252656254	157898.135425778	177037.213593755	152693.161875005	143722.73651563	165271.541519536	169028.01802734
353	122.019377158905	122.019012306735	122.019421612284	660.563	660.175	663.195	9	9	16545808.61125	22541039.7324376	16091600.7421251	17665492.9594375	19811608.2883752	13269390.9696002	19961.2485351566	105556.493875	45441.2471713865	9507.18836458324	54251.5303496087	135880.982499021
354	122.862488554888	122.862392674816	122.862553659046	660.5435	660.193	661.083	6	6	8234394.17200001	7583247.16659377	9448797.29250006	7979346.58245313	7848714.37289052	9092500.69375018	36791.5923984374	66854.8318693834	24328.9743966479	36269.9923782549	30293.9899560541	19085.0410807289
355	122.925549078708	122.92510036847	122.926037160884	2440.935	2440.44	2441.28	12	12	599935.538671827	554578.694904809	642889.913069682	633038.39260253	597073.942634303	810201.413297551	636876.295073194	738012.816796903	678368.026296454	747493.405843122	724049.2022003	695867.924531276
356	123.24153984378	123.241473049066	123.24165310301	1301.255	1300.84	1301.98	6	6	528255.102832039	517153.261741073	486338.019545891	549171.327143545	573833.536083975	462745.641928718	534721.105052081	597539.497565102	476594.983906258	506372.301006943	585538.57004297	551431.393066403
357	123.544957023122	123.544938733286	123.544976332719	141.569	140.856	141.585	3	3	31441.0721123046	23842.1247894287	33273.2128125	25156.5082221679	22295.456552124	29316.1338409423	116913.867071192	81554.1840124514	92379.3200732427	125256.311522754	144556.196298828	66318.2648037109
358	123.921070023178	123.918000234515	123.931658371893	660.5435	660.193	661.083	6	6	282668.131494141	259764.785714356	295550.473591799	291751.160698731	263770.6262915	239499.512148442	0	6145.52996752917	0	0	0	0
359	124.792905843518	124.792131262037	124.793615465905	660.9955	660.524	661.46	4	4	203079.838537112	116578.731149093	299393.141914071	235559.373870311	179427.404869627	289400.215429693	3422.18082950846	2778.88258789053	4241.20275667313	0	0	0
360	125.011720874643	125.007286612866	125.01615513642	660.789	659.263	662.315	2	2	129717.679568555	321430.613553056	79909.5664804692	176678.304504686	255761.32037946	60916.8308779301	8268.61616088863	11301.7669980467	5424.17479492185	4840.69335585947	14681.2468281252	31354.1066892903
361	125.168611052189	125.167168376063	125.171272413281	1301.785	1301.23	1302.3	12	12	595845.033854179	563112.821204422	551424.012717011	607125.422222218	551523.533832998	526396.807291678	559831.903645831	605793.228815102	496181.395864266	561696.18174479	604086.103613282	575468.138398434
362	125.675669521799	125.675669521799	125.675669521799	660.193	660.193	660.193	1	1	79626.5852851572	74481.0602587876	124852.598876952	74793.0265693349	73252.7432565099	113323.408624349	3330.85654687499	3018.53784374999	0	0	0	0
363	125.695392206655	125.68848883695	125.70161010582	661.083	660.524	661.46	3	3	104639.393640625	80367.0701289073	115115.258593753	99372.8343484368	86806.9266987293	142595.282075198	7065.27721142589	3010.47550976556	0	0	3556.55705639652	5190.04462316894
364	125.7199672094	125.7199672094	125.7199672094	660.89	660.89	660.89	1	1	88439.7676920589	72154.9267799505	114319.337955731	84222.3071608068	77777.4453509109	142595.282075198	3330.85654687499	0	0	0	3562.27193115228	0
365	125.986652058491	125.98659250538	125.986709678969	2443.645	2443.12	2443.84	12	12	4827423.02820315	5656819.45296842	6815132.4862496	6077782.96499967	5981861.32109378	5635990.19390628	6445754.96062544	6314799.0262504	5944165.94109378	6186338.44125039	6352040.0762504	5500560.77109378
366	126.102752296003	126.102752296003	126.102752296003	2432.19	2432.19	2432.19	1	1	82107.073945295	72224.758886712	89087.1851953142	70697.4970507832	56744.3122851578	74343.4617675877	92741.9879687526	129692.112812502	441533.091289071	70621.1276367286	135458.079199238	67076.4737890644
367	126.218127564135	126.217999519366	126.244978214934	1301.89	1301.32	1302.3	10	10	212595.745410159	212583.407946429	434654.694401849	281669.314737725	298014.043813471	498300.263667	511117.503298609	428605.528550345	432773.111450202	502577.742161457	436503.893250866	272719.203046873
368	126.431106464697	126.43109928856	126.431113640835	118.7335	118.728	118.739	2	2	121953.597908203	144745.081354167	76265.9374624024	93800.3088886717	98192.3136282552	105567.09272461	152369.654968261	132086.191773438	138313.252226562	174261.975339843	128725.417652343	139085.036603515
369	126.453414593648	126.445533165308	126.458233484744	118.3805	117.938	119.027	10	10	142796.628398438	161185.264304687	84918.2921795652	114404.034783691	108394.392076172	109286.505883789	141493.153919271	153715.13075	153720.026666016	165096.912764323	145636.1061375	151671.877628906
370	126.763851546416	126.763825684793	126.763888519801	660.5145	660.175	660.89	6	6	644905.509045312	916035.532171867	568396.905000003	721536.651737495	762795.223228131	499062.261600007	0	12928.2748749997	6637.56081249997	3025.68006868487	3785.52803796385	28645.4265576171
371	127.410642947826	127.404520119097	127.4106470812	1301.97	1301.32	1302.14	3	3	221553.95299805	182523.897851565	259594.488828121	215174.074306637	217206.107802731	306960.639385849	314365.971521486	269538.732035589	279884.941681864	282765.654199224	276504.189843748	195301.066025387
372	127.828676260548	127.818945241425	127.831023145916	661.6275	661.409	662.01	6	6	303625.511314457	601477.626761713	380521.047060965	421067.789771872	552089.331165365	267709.54902344	0	16047.534578906	10806.9260319824	0	3771.79717797855	11586.0876301269
373	127.828563257407	127.825803999733	127.831322515081	118.1345	117.914	118.355	2	2	108950.470038086	291310.8476125	53011.1466973875	114469.064134277	140553.89812793	47949.0793984374	43969.0419838866	63252.8659731448	49492.8721933594	43516.0137419433	58088.8168981933	182303.357521484
374	128.731493869269	128.729485735275	128.734250998637	660.5435	660.193	661.083	6	6	854974.090726564	1069795.93503516	878089.796000005	917467.770667969	931429.719400398	720257.219082045	2516.70062109374	6576.6925590819	0	0	0	0
375	128.828670337362	128.828544426159	128.828720860272	1301.76	1301.05	1302.3	10	10	484137.703763031	475899.594008242	435516.922743053	507213.181944441	485795.842638885	390938.771093756	460632.516070314	501063.312860241	431042.46472222	446967.584461805	432309.726386725	471536.250605466
376	129.028698628581	129.022265711697	129.029842954112	118.1475	117.801	118.699	12	12	619431.981914063	1186576.44340625	295171.42678955	600941.144167578	647348.589632812	290052.625368653	296754.428606249	412469.63175	295985.581453125	283383.71823125	371861.1039	885412.846037499
377	129.127606816417	129.127514587283	129.127666493863	1188.44	1188.04	1188.87	10	10	2063805.42368753	1519544.66843753	2115324.93665628	1957067.39387494	1828308.57943753	1823282.1468749	2115352.13437494	1928515.55931244	2162386.3770833	1798290.89625001	2155439.06666672	1752660.89175003
378	129.759462971097	129.754543055974	129.76438288622	660.9955	660.89	661.101	2	2	175780.414308594	186355.474550788	183889.306337892	166911.555916015	168259.20368229	146781.594448245	0	3309.46854028314	3624.73491052244	0	3166.48387451166	6303.38287760406
379	129.876699502398	129.876565069154	129.876753814132	660.5145	660.175	660.563	4	4	203483.037038672	227456.766443848	158861.375484379	233971.972467186	243500.312671096	126583.885639651	0	0	0	0	6503.57899780262	0
380	130.159268015338	130.159203977409	130.159338648499	701.9525	699.563	703.419	12	12	5523190.70616664	5079176.95690626	5460211.2186806	5631992.97241318	5462451.85921098	5836623.69058334	5496548.90629692	5815834.09931245	5405617.91171868	5790967.94679864	5583396.048457	5661521.73693752
381	130.159309240118	130.159309240118	130.159309240118	789.454	789.454	789.454	1	1	338281.824999994	445407.807825523	315102.348761729	376780.928502599	517294.803046876	316428.543867183	284785.087343755	305128.739761709	277136.82282942	352619.458002607	308856.748151039	630412.277687508
382	130.802545461055	130.802297968079	130.802662199474	662.326	661.795	662.909	8	8	1851197.21561252	2172569.27051251	2157113.35639973	1962686.37995429	1995035.04719997	1453229.28957033	14767.584977417	67175.7520136718	23306.6718750001	22290.60595166	33905.1746682125	75669.9155361316
383	131.151484441304	131.151400909893	131.15155428852	1301.81	1300.84	1302.69	11	11	440233.175976568	674516.702094713	660637.494921871	620009.336361611	716948.979721667	627929.178432627	699957.489396698	760270.610807288	617678.051826182	659475.75143229	749930.10698633	672967.215156246
384	131.533783347138	131.533632851428	131.533848905355	140.9275	140.485	141.569	12	12	425889.74500625	233095.633132616	461539.698224609	287390.222237891	221397.535792967	495737.471839844	1600603.14148437	1480514.70404688	1427544.945	1768265.06416666	1505096.9882375	1123527.4722375
385	131.738572601742	131.738523527533	131.738662483978	661.4195	661.083	661.795	6	6	1709687.16295315	1276609.0403008	1806051.58062505	1535274.01974998	1595492.82483396	2065206.47054689	5449.87007145182	14345.1226660151	8565.46943554678	0	12981.5691557618	10106.6146315104
386	132.003649254503	132.001503944419	132.004338908138	2440.97	2440.75	2441.28	9	9	123311.03531249	124185.002988287	57174.4784667987	130834.265650633	184210.265457772	49243.7199869807	195498.409757065	146452.094648443	181482.589182147	58974.4620686867	103280.47597656	150718.741406256
387	132.077019042188	132.076917947723	132.07713911405	148.1035	147.552	148.5	12	12	100487726.0252	109026290.255667	109415270.1168	100738220.9952	98261190.7326001	106039710.2544	128461238.022333	116397500.448	115727650.284	116547886.395	114167137.1616	109393293.6954
388	132.631958941536	132.62931794379	132.634599939283	660.5415	660.193	660.89	2	2	115745.013881348	103023.42534115	122939.207050782	105043.3043444	86883.652682291	134547.041962893	0	4178.9759301757	0	5953.84560644526	0	5955.1611328124
389	133.080368313366	133.080286415328	133.080444726655	148.1035	147.552	148.5	12	12	4149350.44654999	3966980.42640625	4543993.74577501	4272039.70364999	4094255.49575	4476840.94185001	5349047.38620312	4886730.85575	4807726.14440625	5014066.7638125	4787151.46192501	4529042.67172499
390	133.082996562561	133.082981983231	133.083026675836	661.4195	661.083	661.46	4	4	456689.376925787	572420.116550789	385001.954833343	425568.250492182	556900.797489251	330313.856083341	52719.0913434244	55179.0599609357	55159.3276303705	55899.9136718764	57746.2292646485	60767.4594791667
391	133.267584089016	133.266170259473	133.270688993704	1301.89	1301.32	1302.3	6	6	340991.712246101	283407.244151786	305525.804267574	326255.69198974	331677.368376459	300079.559597173	357483.904163087	364658.807309026	299664.511281743	307602.590808111	322988.027871099	332181.927421873
392	133.446001631212	133.441829309155	133.450173953269	660.0875	659.982	660.193	2	2	143288.334228516	122806.97214917	149610.491059569	139871.899179443	102263.36217383	174366.765900002	0	0	0	2781.51748089606	2760.89179321288	3352.04169946284
393	134.060232495776	134.059078683853	134.060322856462	742.4295	742.074	742.941	6	6	35883.9270703125	17008.3390973304	33615.9123186847	31847.6829649657	15583.7147778317	29204.1590987548	213615.463004883	169081.127469137	156086.154554687	174162.279187499	172226.97647168	119210.407857421
394	134.081014838575	134.080902000342	134.081054658006	148.119	147.552	148.5	7	7	108298.214836426	112948.457600098	136670.982151367	127516.339384765	94276.0122499997	113716.974635156	119116.642573243	98038.825488282	146949.612164062	164921.055444141	162939.19891875	101584.126144531
395	134.120696684262	134.114887688992	134.1308922179	659.598	659.263	662.337	3	3	160132.276056642	402171.709272037	94077.0723344723	224835.86956608	306474.65522879	75314.7348138025	14570.3749313964	21598.3275065101	21699.1094803059	11266.9495843506	12370.585979004	18285.6517433268
396	134.420957030818	134.420876470529	134.421029842064	1301.89	1301.19	1302.3	10	10	291982.001256516	160046.009698661	352533.533757319	224624.863325894	245739.702475582	414226.826728522	425982.992087672	338932.801842446	368845.997749029	435878.325668402	358033.488563366	141223.829742184
397	134.410772549527	134.40706326194	134.410847866805	660.193	659.982	660.563	3	3	216298.202438477	109302.108280271	286463.171074216	165801.60785449	147543.46166927	284467.639147704	7440.63762304686	0	0	3644.67698828136	3045.30447949227	0
398	135.101852480566	135.101776121367	135.101856830727	671.473	671.265	671.575	3	3	23226755.8998	24355450.3143333	26846939.8364998	23117497.4692501	23972641.7773503	32974812.0775004	28302185.4069502	23461261.4635	26511297.6150004	30790590.3764166	30026711.522125	22829310.8399998
399	135.329091094985	135.329091094985	135.329091094985	118.838	118.838	118.838	1	1	20779.7542119141	40509.4835729167	15631.458644694	21565.2340415039	24972.9038128255	22298.7248876954	58652.639366699	59221.0811660157	56893.0354101562	69822.4346787107	52022.4674902342	74293.4196210937
400	135.361135850285	135.358173709162	135.364097991407	118.2695	117.811	118.728	2	2	19048.734703125	21167.8138183595	12228.5124687501	17307.9234228516	16774.9900761719	20589.1805419922	63189.3599915364	51420.8143632814	50348.1093769532	83935.6878463133	48745.5741386717	61377.9316411132
401	135.425717237838	135.41558625347	135.439087740717	661.092	660.89	661.46	4	4	227916.76489414	245589.888128904	213239.014455079	242953.360618748	248723.973311849	203479.809087566	6443.41537280283	16039.0084456052	8784.61052685542	3984.91170751961	7470.92918359387	12266.0031723633
402	135.462501083852	135.459178559967	135.465823607737	660.9675	660.505	661.43	2	2	199205.121003907	245589.888128904	172768.457820317	242953.360618748	190232.434450193	164650.931967777	6443.41537280283	11540.3907872312	8784.61052685542	3985.76519042968	7466.92975683601	12266.0031723633
403	135.56101187012	135.560615029275	135.561408710966	1301.645	1301.32	1301.97	2	2	220304.958266605	158822.964964596	243042.997098216	203335.729118655	190378.910560827	260873.680161832	294201.929997829	243420.399316402	257602.42065186	270877.362963864	234763.686035158	175577.788557126
404	135.592559497055	135.592559497055	135.592559497055	1302.14	1302.14	1302.14	1	1	200038.291573662	148857.343191965	250041.821191408	184240.647371653	190378.910560827	291577.888540044	253712.929921868	224331.791294644	235441.196250002	250626.80511998	235222.765496653	158456.114330352
405	136.228780453936	136.228698411681	136.228880807516	1301.89	1301.32	1302.3	6	6	316912.556699225	240872.099263394	288949.398552242	284367.109790034	295640.410454096	291661.574746098	335466.23532129	340709.461462672	283040.675585942	287662.848303228	300809.866640629	289845.375462238
406	136.496706795471	136.496706795471	136.496706795471	660.89	660.89	660.89	1	1	147345.693657555	190099.744656257	164759.606634768	160246.850435546	175962.492036457	161243.261704105	0	3924.33188769518	0	0	0	0
407	136.526495796614	136.50894873208	136.530061532485	661.101	661.083	661.46	3	3	190205.605116406	190099.744656257	186687.86679688	160246.850435546	219459.445582033	161243.261704105	0	3922.23106762687	0	0	0	6842.37572351073
408	136.55241331782	136.55241331782	136.55241331782	660.524	660.524	660.524	1	1	190205.605116406	216075.143291995	186687.86679688	218544.347537498	197832.648247556	161243.261704105	0	3922.23106762687	0	0	0	6842.37572351073
409	136.615659453965	136.615659453965	136.615659453965	660.505	660.505	660.505	1	1	136272.064888672	260254.696359373	113789.364695316	160558.22895459	151591.750743162	96813.6896679707	0	0	0	0	0	6842.37572351073
410	136.707767534152	136.707767534152	136.707767534152	118.838	118.838	118.838	1	1	56119.4840625001	95934.0376874999	35299.7595720702	48603.3783447265	49158.1055546875	40777.0837347656	60793.2656347656	58075.62021875	52163.8077836914	63498.8083251953	66034.3158664062	116617.390831868
411	137.256976861845	137.255011131878	137.26008176611	660.349	659.982	660.563	6	6	380918.362855859	538602.99510937	326452.733488283	430050.072224997	475408.095553129	300323.108337241	5043.60966210945	9694.77399951152	7295.44931884762	3411.75241406249	10159.9101669923	18602.59794104
412	137.534279442122	137.534172894498	137.534366961118	708.904	708.598	709.844	9	9	102433.058962696	85723.6518115253	82363.7821158849	116086.676039307	62191.7215071605	121293.771308594	149389.345949998	153581.759768557	127504.750419923	175175.548349614	124699.838594238	78771.1947477205
413	138.066538439381	138.066420026259	138.066619143619	119.0715	118.499	119.759	12	12	466021.70265625	426697.620789844	645573.851165624	423790.078064063	313454.760839844	683091.100725	750789.0290875	579272.256534374	646087.145003125	743338.115429688	642778.082853515	500273.442495702
414	138.062582921796	138.062582921796	138.062582921796	2443.71	2443.71	2443.71	1	1	66549.4771484418	191835.859262684	93283.1429687409	142907.211210936	150283.697376299	69723.8201367178	79859.0233072969	113050.193935545	58626.5914062443	82444.4346093739	113675.834472655	113280.263085945
415	138.263176643317	138.261054081142	138.266247690463	660.7265	660.505	661.101	6	6	907143.822406251	999414.483802737	912242.887367193	935635.920732422	913346.864815418	788383.335898453	0	5754.11587890613	0	0	0	0
416	139.243158381554	139.227017551129	139.247107413155	661.43	661.101	661.46	3	3	171442.138998047	82065.0444499522	231005.827101569	129341.513246093	95620.306469237	279217.599726568	0	0	3710.66198645018	0	0	0
417	139.259632428547	139.259527953443	139.259821104095	118.7885	118.499	119.116	6	6	47104.6640009767	44303.1014583333	40026.0770667318	41808.8817047526	42986.5073180339	54730.9917919923	116537.793683838	105275.585627197	119498.90100293	129244.368493652	104538.329440185	85714.3384453124
418	139.260732573805	139.260732573805	139.260732573805	661.985	661.985	661.985	1	1	161089.449796877	82065.0444499522	231005.827101569	119680.588124998	103670.484559178	263022.194547854	0	0	3694.81292297365	0	0	0
419	139.519785585693	139.519701674353	139.519884013759	141.4415	140.501	141.812	6	6	66180.8067265629	42649.5827229003	62812.9291347655	46226.834451294	65401.728530273	83002.7832902832	307313.254472655	276033.42972461	249546.876189453	285962.92048177	219073.045321485	200297.651695312
420	139.691179762176	139.69109144468	139.691281485564	1301.255	1300.8	1306.27	10	10	326998.498828129	885390.215360235	390743.49316406	670756.569166662	677210.93555555	311856.868178716	395467.215035158	562508.577109376	360448.075596787	381601.300748398	496164.465621095	720153.865794266
421	139.888213507288	139.888213507288	139.888213507288	660.89	660.89	660.89	1	1	340476.486700527	373615.31741017	334049.989325526	355003.106791665	402197.382328122	374158.008857429	0	0	4231.98526822912	0	3230.74001464838	0
422	139.9270336584	139.925948975634	139.927420410631	660.505	660.175	660.563	5	5	437924.397273438	453139.065512697	424951.038613284	438646.674855469	457902.104549222	299400.582572916	0	0	0	0	0	0
423	140.569650276369	140.569566417065	140.569789056441	660.349	659.982	660.563	6	6	1541072.50303906	1551686.47301954	1492130.78859374	1561825.49491016	1518494.30076565	1303149.66660002	0	0	0	3146.40518424476	0	5767.40983072907
424	141.612531752844	141.612395183972	141.612976307781	660.349	659.982	660.563	6	6	1066271.74388281	758210.852917971	1324486.52589843	1012464.96005273	890401.55539064	1275624.66063171	0	0	0	0	0	0
425	142.122728961822	142.122728961822	142.122728961822	839.384	839.384	839.384	1	1	266226.144276558	164639.064395508	259947.990437499	199314.086674319	174236.808197268	207078.069484863	244287.013904297	228192.151059085	233925.737226561	230840.012358394	183965.69224414	129188.744917969
426	142.315367117158	142.315285815693	142.315510171001	1301.89	1301.32	1302.3	12	12	703833.934700535	516473.800177947	813742.958593746	667009.774166662	600476.405751943	845880.02565431	895063.517330725	783369.587595483	786286.561918958	904405.556050345	763040.231894543	557701.398072913
427	142.439162655974	142.439162655974	142.439162655974	660.89	660.89	660.89	1	1	104842.424958009	66330.6791848153	84462.6577070336	101739.948559569	69395.0545107413	135721.925703126	18043.247060303	26731.0577490228	26271.9449255372	21808.1919750976	11436.5195402833	18054.0735352783
428	142.605178265572	142.596957929816	142.610762524109	660.349	660.175	660.524	4	4	113358.678294922	122853.00869751	107372.442850587	143863.471008202	118372.105134767	122692.584460452	15033.2951118166	15006.5555982663	17289.6140715331	13472.1059759113	4895.94150366209	18054.0735352783
429	142.948453547722	142.948359319045	142.948559699955	2442.795	2442.21	2443.12	12	12	7538913.62843754	6353318.40820312	6957112.56776727	7393119.9787496	6289976.99687463	6916262.11522454	6946792.23218709	7088483.70117188	7130573.78687458	6580026.10740269	6723069.17191403	6347166.9146879
430	143.191240692479	143.191240692479	143.191240692479	661.46	661.46	661.46	1	1	98077.4015096679	93529.5901118176	107687.48436719	93894.158524088	104597.487439452	103908.647280276	0	2891.01850488275	0	0	2846.3584154053	0
431	143.781361107325	143.777470296314	143.785251918337	660.9955	660.89	661.101	2	2	155595.145324219	203602.616816895	164034.785197267	157467.848449219	134980.257269534	136753.904700002	0	3059.95009814447	0	3070.81177966315	0	3017.41962597652
432	144.000134546436	143.993821714387	144.020734416598	2443.495	2443.14	2443.8	6	6	137626.821354176	90791.106402993	212586.755283191	185262.718886709	230505.046406246	147544.250632325	235210.015104182	148674.764541025	144188.869758301	216247.333242201	215550.84371095	99204.3819010481
433	144.044447710939	144.035967569764	144.046739179669	2442.89	2442.65	2442.9	3	3	140724.355989592	90791.106402993	189928.066477861	164133.832734373	233762.599901109	138699.369928383	248826.570029282	150823.641803382	135854.698437487	198862.008437512	221761.840672606	99204.3819010481
434	144.138370519723	144.138299450535	144.138457798255	906.164	905.469	906.645	11	11	418292.966031245	192275.235356443	425208.237035149	440756.015118754	305419.951279301	423208.849310158	459471.934776562	463611.713796872	427188.836859369	470459.348887503	414353.874224995	252469.075244141
435	144.174721648396	144.174616379506	144.174795328709	722.472	721.645	722.895	9	9	217292.6899222	138807.979486721	249367.494324217	184108.694763285	173081.960306252	239870.101041668	278746.925162109	216117.503605469	252527.819598631	242950.598173832	233267.076938478	184053.243103516
436	144.272045898991	144.268950399886	144.280211432718	659.598	659.263	659.646	3	3	176905.913459962	312728.880420703	72860.9379931634	176042.927937988	238625.701161721	77765.718600001	9949.03573608389	7559.16824999986	8599.67583642565	7674.66850634782	0	3837.69123767084
437	144.299854442784	144.299854442784	144.299854442784	659.62	659.62	659.62	1	1	182286.167319337	357795.594703122	143487.887302735	231135.625768797	238625.701161721	122889.418200002	9949.03573608389	7559.16824999986	8599.67583642565	11473.9083709963	4547.92419335945	12715.723728125
438	144.572207231433	144.572207231433	144.572207231433	660.89	660.89	660.89	1	1	57392.6546552745	91532.0516136101	71753.6165436209	66595.583928385	45633.6432975257	107044.836103518	0	3490.55524365223	0	2694.02765852862	3027.44508300776	3169.25045572911
439	144.708773190812	144.706982674338	144.712141998265	1301.785	1301.19	1302.3	12	12	478432.697531262	531012.6510026	802452.400868051	663401.768611106	621238.282387685	836562.78384767	871388.37474826	790510.641809892	775920.498579114	866554.936197915	758245.736337902	556295.639303382
440	144.982493451712	144.982371257556	144.98256110923	2443.725	2442.82	2444.77	12	12	4830595.94687502	7938424.44958289	7326957.03850011	5954425.61437453	8340005.39812468	9904480.82964283	8877890.20500061	6306242.8996879	6570905.2870001	9040737.76666652	9743930.1126563	8731696.70285712
441	145.122519401496	145.122431365358	145.122570068406	896.2415	895.747	896.523	6	6	5383116.09641674	4532792.52542187	5198131.00929989	5237280.70125004	5225136.79506247	5185354.21643747	5335407.12839994	5763157.89749994	5456545.12931246	5296700.30597504	5164056.77956254	5044147.69039591
442	145.31782226507	145.31782226507	145.31782226507	662.315	662.315	662.315	1	1	74138.4280078134	127474.656799219	41658.7755930178	84665.6622812488	97397.4505004883	27848.6180373538	2644.19306762696	0	0	0	0	3592.45289501953
443	145.443948814311	145.443898079687	145.444077542369	1301.76	1301.05	1302.3	9	9	411673.480080079	352945.617834198	374328.438346352	361502.194150384	366462.139873041	368595.150455728	416438.719617189	419088.041851127	338010.538513189	352263.360278327	356813.767792974	366052.782298175
444	145.531075752927	145.530849096667	145.531144724221	164.8235	164.627	165.278	6	6	37482.0345273438	31937.8301578776	42985.7627682294	22185.000061198	41314.2848437501	28557.7089355467	267091.633446656	299969.715454101	284572.994131835	280357.275859376	261838.352343261	129926.941057617
445	146.060591033515	146.059113349497	146.060702576837	660.524	659.982	663.195	7	7	887158.360173437	697439.586101572	1082632.25781251	910817.638456243	845267.545923444	1071040.60800001	73771.9510510265	68656.4859577623	97526.7295468745	191202.612920653	179703.273042966	76549.7900670165
446	146.155248963072	146.155074453467	146.155346526727	1301.785	1301.19	1302.3	12	12	699372.059089845	473185.172760413	819281.472222218	674811.345140626	566208.127778311	900521.745449233	922506.903880204	775966.005920136	813159.356044935	931913.162569442	841070.597250002	511598.987832028
447	146.282074368374	146.279661723497	146.282107042798	118.7335	118.102	119.116	6	6	95832.1646191408	113442.315385417	78244.5933530274	100039.333462646	77349.2472415365	100839.586669922	203740.451182617	196598.56628125	194781.339580078	233528.005703613	178169.591243359	187919.026066406
448	146.448635974703	146.448635974703	146.448635974703	660.505	660.505	660.505	1	1	593918.322171876	897293.045812492	472629.772343763	679605.767136719	670337.634585929	456959.749628915	0	12320.2473076169	4990.89292529294	0	7338.30594604499	34009.0464825439
449	146.676272997077	146.67259906464	146.678684514258	118.406	117.938	118.924	5	5	103402.445976563	129571.25896875	70212.1642436524	97623.0992460937	100259.924760352	94240.6300903321	155809.684536458	141840.494914063	164711.369707031	186546.885264323	134857.405929687	159252.831226562
450	146.803811867413	146.803672261055	146.803878502544	1301.975	1301.32	1302.3	8	8	375685.133205079	211726.633837893	438032.503602428	307030.060317378	294887.79957519	498623.267938366	512293.525089846	418646.932174477	448115.458860687	512191.218736978	428868.368771699	253616.699926754
451	146.900128387493	146.900012871458	146.900223346577	660.524	660.175	660.89	5	5	322001.689906251	240655.449650391	310522.129248044	314599.318964844	282916.966403908	385850.968200005	0	0	2959.88088134774	0	0	0
452	146.980650786002	146.980512924912	146.980732767783	2443.725	2442.82	2444.77	12	12	2031074.63656251	3326612.40640607	3170933.12306255	2304530.22046857	3364178.71861594	4126843.25607142	3809142.37453151	2593270.50640641	2797198.49571879	3858394.5166666	3901878.42914064	3599266.83196428
453	147.065440921693	147.065239399238	147.065828965728	165.114	164.627	165.854	12	12	446605.434468751	558256.239478029	393355.455546875	452432.195782473	424063.031906249	308168.673365886	2207554.0120918	2426692.09196875	2042205.82152343	2042654.27028712	2209670.11748437	2411021.28819287
454	147.065344291557	147.065267827939	147.065473985859	141.1375	140.605	141.585	6	6	86816.2071250004	112335.003457032	99437.5025664058	100126.086429932	115293.046171874	103196.153970702	518607.02840625	628822.136414065	597489.113089843	633623.996578125	636651.350535157	463987.375996093
455	147.431346638302	147.431225333816	147.431427660413	1301.785	1301.32	1302.3	12	12	596679.937191407	379915.424552948	680028.309404287	575240.365218751	495852.812724601	798188.100703138	818654.882374128	691350.55161458	751581.596987864	839499.918350693	705211.484939232	449885.274173174
456	147.46668164033	147.46668164033	147.46668164033	661.409	661.409	661.409	1	1	230208.730140627	450928.811275664	215284.276089192	269121.605083331	336488.89690625	182359.300407553	0	11497.0688802081	4782.38016959633	4162.34203588867	5024.35188964846	17627.4592220866
457	148.014363638701	148.014234356497	148.014444714515	660.524	659.982	661.083	5	5	668804.817464845	292296.073981934	904730.436738273	590322.815538086	523564.747719535	994909.409100013	0	3914.87621484374	3950.70213964855	0	0	0
458	148.646502992226	148.644739328575	148.650053005993	1301.745	1300.73	1302.3	12	12	716239.620890626	498450.77319661	819272.567013884	649409.308888884	581912.956689443	892789.665410171	902195.691458329	776310.656193573	799484.580146497	905687.743454859	805565.747439232	520788.616119788
459	148.702865473674	148.692984371175	148.712746576173	660.0875	659.982	660.193	2	2	281437.112496094	135811.918584961	378958.003037106	254259.92534375	208853.294193363	404589.921300005	6473.13880078123	3547.03507031249	0	2923.9728150025	0	3031.93877221675
460	148.717801197044	148.711821845695	148.723780548393	118.7335	118.728	118.739	2	2	40674.3003720704	70606.481890625	32991.0379711914	33308.954688151	35774.2297229818	42141.016435547	71433.7780654296	60862.4252089845	55190.8190136718	79406.9518774413	49209.8772304686	75010.276790039
461	148.773157218117	148.763475662238	148.782838773996	118.6685	118.499	118.838	2	2	32361.5808632813	68477.1780677083	26988.6505520833	36427.2608203126	30677.4810332031	37314.527138672	58646.9643652343	46749.747529297	58655.8462412109	62736.3953404948	49209.8772304686	72800.4097734375
462	148.893420711119	148.891589858334	148.897446693559	661.409	661.083	661.46	3	3	305964.078838871	301816.219227543	291195.408750007	284622.083839842	322014.047805172	290409.884750007	3041.90077579752	0	0	0	0	0
463	148.913705202648	148.913705202648	148.913705202648	661.43	661.43	661.43	1	1	305964.078838871	275395.732007813	291195.408750007	332238.680457027	300000.645332035	291348.660750007	34209.8631536458	28902.6984082022	29831.2691080726	26258.2728515631	26087.7363720703	31227.2511425781
464	149.024549874914	149.024549874914	149.024549874914	797.896	797.896	797.896	1	1	34811.8965312506	37723.2404680991	38316.7595541998	32645.8926145837	200256.330556636	45691.8238668624	47091.6542949219	32771.9382197255	34507.8817534172	31953.5287034503	26895.9026523442	27614.8603932295
465	149.059875648693	149.059823673137	149.059947659038	1205.155	1204.5	1205.53	12	12	9968363.14000021	8574035.83875017	10472566.6540002	9646563.36350017	9229798.13625018	10909788.7312502	10931746.3799997	9960118.57000018	10690467.9044997	10822540.7507497	10326193.4909997	8610706.90125017
466	149.117440982841	149.117356732688	149.117514076431	736.986	735.095	738.299	12	12	19448630.8214464	18048468.0920314	20832615.7945893	18818363.9185713	19581224.2625001	21922131.2239285	21218519.9672143	19824217.9390356	20859352.2827678	21568949.5417144	20501568.5263392	17615784.9476785
467	149.265967533758	149.265799638527	149.266066063965	1301.785	1300.8	1302.3	4	4	484762.707914063	717335.599956591	266817.313742672	478515.934067375	535795.06319444	217684.044584964	245297.299999997	389330.512646478	244997.698220219	272276.063580729	317851.807324223	594166.716822913
468	149.524529380071	149.521480636841	149.527578123301	660.34	660.175	660.505	2	2	252014.207429688	217938.169466309	237258.664807946	262619.433341309	259067.633699416	216217.377167968	0	7233.94948876938	8902.95450944037	3134.34990104164	2505.95396850585	4629.14876302076
469	149.683090008703	149.677810440742	149.688369576663	118.47	118.102	118.838	2	2	65053.7048444825	61190.9289583333	48871.8873969727	60787.5022001953	52815.0425348307	67780.3997587889	144963.908790039	122313.240222657	139470.657029297	160681.61575415	131601.370914062	125127.315714844
470	149.854287619112	149.854287619112	149.854287619112	661.43	661.43	661.43	1	1	338397.353408594	192444.090411135	376538.71737501	302296.427246873	237680.171929684	394728.692167977	0	6935.17114501939	4618.14306152341	0	11163.5708406984	7880.97053173827
471	149.873357997958	149.863928174428	149.877705352117	661.101	660.89	661.46	3	3	338397.353408594	165613.461406256	426338.502453128	228607.446031249	237680.171929684	394728.692167977	0	6935.17114501939	4618.14306152341	0	6589.2661779784	7880.97053173827
472	149.955325684422	149.953628726772	149.959045410286	1301.97	1301.32	1302.3	11	11	612001.933689454	347376.462589287	682845.358754873	551783.010277774	506353.223310538	786766.7023047	790378.868949649	687087.840091143	731840.404822065	820402.722361109	713668.795876732	453601.294095049
473	149.952752505262	149.952655853678	149.953077490804	2445.38	2445.32	2445.69	3	3	144853.849257799	104760.983437499	144680.561367186	109159.614609374	177715.53093749	209457.742031251	151461.422395819	124922.748756499	152210.226445311	193484.057675759	123121.582910155	140921.886445334
474	150.063178052422	150.06311034538	150.063239287904	1204.955	1204.25	1205.35	12	12	601145.480605475	478482.624140628	725598.246062513	590303.826171878	550090.804101573	893957.385000017	762913.533515631	720293.549625013	829896.840640599	793596.354437475	738921.229749977	497591.112539066
475	150.085379839044	150.085260293828	150.085388294819	118.7335	118.499	119.116	4	4	71348.439779297	62118.0494739583	52793.8123155925	52289.9987102864	54673.2984807943	72652.8188085939	173674.194916748	152598.601936523	167170.193753906	194249.430948974	136138.698746093	124991.415901042
476	150.12065159962	150.120604251909	150.120740043368	737.81	735.956	747.944	13	12	981938.955441965	687118.877433602	1084670.97154949	893929.843647316	878302.978325894	1249342.62197544	1141563.354	1002519.45128794	1199237.95394308	1220115.99799108	1094273.09321986	790137.782114954
477	150.536492623979	150.536387793618	150.536567692505	743.0475	742.164	743.922	10	10	286313.681337891	146654.418402096	339132.634145703	205846.413565626	224205.178542476	295081.1196416	597953.020572919	521234.443469522	607419.959570308	430733.473347654	609099.723260407	324906.616502928
478	150.570136399457	150.566325795192	150.572706307656	660.7265	660.193	661.409	6	6	619908.098828126	306412.694622068	835499.971230461	544442.50423877	457278.094749018	906268.961347674	3505.83256054687	3447.2587011718	0	0	0	0
479	150.783384345684	150.777415428473	150.794621088195	1301.81	1301.73	1302.3	5	5	424161.516847657	346952.457608504	424000.886181634	354639.907988275	356245.926748041	491798.840478524	463374.143124994	426558.884427082	443188.99066407	504815.201440439	403077.499541022	355428.804368487
480	150.827993267022	150.823501131247	150.828057494186	1301.865	1301.32	1302.14	6	6	366216.666152349	322762.446875004	485484.450121095	354639.907988275	356245.926748041	523194.849526907	523697.633103518	426558.884427082	473240.718179264	563791.225214833	438418.608506942	325417.179374995
481	151.035521220586	151.035205570908	151.035612691227	2442.855	2442.53	2443.8	12	12	590900.533286136	586085.314947905	859984.062480419	716401.067519493	641748.702152062	722796.615364569	723852.732001911	811786.547343801	719130.188530231	777730.487812545	782020.721250045	591101.043750038
482	151.472831872167	151.47280049352	151.474727339105	660.0875	659.598	660.563	4	4	367729.423871094	287300.6938125	382219.456201169	342989.109121094	283791.735574224	429804.172800006	0	3737.50467187499	0	0	0	3424.59368457026
483	151.538596545588	151.538561988981	151.538651356409	1124.895	1124.15	1125.2	4	4	184551.890097658	88640.7703124988	115588.265039061	125323.138125001	131062.891025392	172020.414374998	215827.017187494	153653.422374996	131973.139453126	206115.587812504	136874.45471354	100472.560898438
484	151.725200816429	151.723613495266	151.726788137592	660.3495	660.175	660.524	2	2	296498.440476566	242304.022124995	349290.509125005	351765.787974609	299776.578035161	331732.567977864	0	0	0	0	0	0
485	152.056649544578	152.056495013439	152.056722590767	574.445	573.914	574.698	6	6	1060203.21772266	1034807.9111504	1209680.55940427	1013367.00943362	966974.485412111	1226764.9105078	193232.376796878	199167.359825522	162385.065380209	225334.362404945	188272.737597659	116873.122666665
486	152.070725424619	152.070702404653	152.070816677958	742.464	742.164	743	5	5	123086.849009766	59726.2398860665	147289.689994791	105304.55924707	67159.0747643216	172486.038313476	1203123.53802501	904674.425380844	1144796.47070937	1241333.41599218	988522.587703125	364525.374361977
487	152.082322005858	152.082127632948	152.082463496063	118.7885	118.307	119.278	12	12	6851369.73966667	5283388.27223437	6878136.20167499	6005216.2913625	5704502.30945	7137391.81503125	7362919.0297	7746048.59833334	7429749.951225	7762607.4578125	8105812.102125	5767707.77988749
488	152.128248039814	152.128198316157	152.128384482096	671.265	670.387	672.47	11	11	2350675.25718746	1755500.93625001	3371232.28095702	2659846.59771429	2152149.99656252	2806717.95112501	2754520.49379951	2259488.18418753	2988754.64697996	2609624.24177083	2553520.03972656	2251918.73267411
489	152.128289538514	152.128187222443	152.128344902861	683.534	682.987	683.834	10	10	1969330.90232811	1473993.48614375	2407950.99545005	2201300.39432815	2463062.85393305	2744881.42843751	3064882.02465626	2389293.99876561	2652847.82838019	3461794.95539059	2523444.69007809	1623749.11376566
490	152.165944482774	152.165750693147	152.166061503832	1301.785	1300.73	1302.69	12	12	1953463.24453127	2510016.45070308	3011791.30513395	2917860.15444442	2844590.5539062	3591707.20046881	3804094.51817707	3354108.3096354	3226609.70779302	3485084.17473958	3174036.22230473	2488666.14023436
491	152.365892151509	152.363318701482	152.371501047689	660.349	659.982	660.563	6	6	314869.211128907	222457.318831055	316535.612900388	320034.764598633	269378.856185551	300924.991497069	0	0	0	0	0	0
492	152.947495627644	152.947387183507	152.947953886159	2442.715	2442.18	2442.9	12	12	906381.96776372	857542.370452881	911429.375909415	827834.439492177	776627.683677933	925339.582118216	917677.625256294	864041.993408203	881229.167177683	895421.475703172	856446.668466793	731058.607168015
493	153.283166014218	153.270733800087	153.283383849034	660.3585	659.982	661.409	6	6	149345.973570313	107701.709220702	214994.081220701	149468.269401856	113985.535349611	265589.689548177	0	0	0	0	0	3779.07486979161
494	153.52179595878	153.521679572122	153.521832750416	1301.76	1301.32	1302.14	5	5	319851.571113286	194017.391406252	480476.18213672	300584.038999018	275191.609291987	530714.440828991	533770.624494143	416911.285386283	467545.955931	555942.591871083	422568.274305553	256097.852311196
495	153.895162016915	153.893168644921	153.897155388908	1301.855	1301.73	1301.98	2	2	226829.810494796	146091.629248049	270156.339384762	203901.397895504	200514.376506344	291239.838371587	292459.664296871	271476.474559461	273158.036384282	280879.162573247	259830.832895512	162879.791813962
496	154.058691660749	154.058648825422	154.058732236081	147.339	147.33	147.662	3	3	99166.7146708987	95735.1409248047	105234.104049479	98475.0475416671	99611.0602291671	114726.836603027	171508.428699219	145512.044619141	120132.326416667	201832.180004884	141351.972011719	102282.889121744
497	154.327610093569	154.327610093569	154.327610093569	661.985	661.985	661.985	1	1	124329.609595705	128303.083964357	117940.444117191	114983.210085936	148836.744016794	98570.7369033213	0	0	0	3154.7507758789	0	0
498	154.346077527241	154.329707824255	154.356546007993	661.409	660.89	661.46	5	5	124329.609595705	128303.083964357	117940.444117191	114983.210085936	125957.369726564	113512.263139651	0	0	0	0	0	0
499	154.446711869111	154.446672900862	154.446759500825	118.6135	118.102	118.739	4	4	78459.847857422	99319.7414570311	54079.261802368	84911.5037285156	90486.2992338867	55438.1818652345	118085.68115625	104261.823351563	112032.085289062	120659.046028808	117293.152079297	134934.205688151
500	154.49399598493	154.493981160012	154.494006794233	118.355	118.193	118.838	3	3	105790.143251465	227062.54595	64658.6684710691	103951.397012695	122063.654827148	66851.0051152343	108296.533202148	149539.4551875	112043.156783203	111362.46111914	118774.612665771	251927.840613281
501	154.676369931972	154.676369931972	154.676369931972	147.505	147.505	147.505	1	1	4413.90291015629	244653.137879883	2102.85805826822	4415.53892187502	37064.7953750002	0	3429.53953002931	11676.4757763671	0	4079.01983593751	9025.38338704431	62726.0200485024
502	154.813110774875	154.811195144536	154.817007271698	1301.785	1301.19	1302.3	12	12	661331.170898446	783828.280371078	1111433.41289063	1009753.15277777	960912.036708968	1332160.06762697	1367596.2266927	1196998.10134548	1196973.45313478	1346535.13308159	1156317.06621095	842580.331249994
503	155.296825499353	155.28765616718	155.302474282221	118.7335	117.938	119.116	6	6	86162.1967089846	80289.646	69040.3529570313	83157.9853842773	72655.0532672526	85363.0362744142	168760.406311523	161396.59728125	172844.498355469	202529.83113208	152265.21918164	137917.136524088
504	155.326202350416	155.304269699056	155.328495811577	118.5525	118.307	118.924	6	6	99894.7221093751	95828.2609781249	76126.9564599607	83157.9853842773	80766.2017763672	81556.4017675783	168760.406311523	138622.918011719	172844.498355469	202529.83113208	142235.034214843	147226.843886719
505	155.801517588907	155.783228386794	155.808239782425	660.3585	659.598	660.89	6	6	126855.516947266	153659.851509375	152678.846239747	132540.866642578	141966.586619337	128424.704238284	0	0	0	0	0	3198.66412760411
506	156.042460202369	156.041037594421	156.042518631852	2440.99	2440.68	2441.59	12	12	149226.817499988	248564.392309581	186329.05210693	103206.193432616	249708.803596202	279174.192382821	187035.096003404	311874.898476574	410240.855053763	246267.321256518	244679.231408686	245449.073906259
507	156.077101352059	156.076983377312	156.077265397843	118.9755	118.699	119.421	12	12	51195157.1833334	47123311.22625	53029367.4906666	49146528.6269167	47589216.8445	52535973.2935	88641504.9086667	86954132.7	89113127.7166665	90927488.8999999	79078739.5501999	79404043.1547499
508	156.414152224065	156.414086965531	156.414299463286	1301.745	1300.73	1302.3	12	12	1148655.92343751	1485070.613967	2097034.10078124	1773329.43666665	1631404.24691403	2304685.8566016	2439784.33378471	2065272.71035589	1988972.08533206	2284593.01333333	2063086.57482638	1455260.24929687
509	156.815563021788	156.815461149326	156.815703221695	661.46	661.409	662.01	5	5	217944.062775393	411477.989911138	140428.986826172	222142.953269528	319471.106628418	92466.6069583356	3232.44044913737	0	0	0	0	0
510	157.039382539679	157.039382539679	157.039382539679	118.307	118.307	118.307	1	1	203727.307816407	128100.952920573	196071.077214355	173467.336347657	151992.832065755	213188.41921875	368002.691942708	346649.452828126	343859.420625001	415677.779802084	332831.572312499	281698.961751302
511	157.083701965376	157.083626295633	157.083802619514	683.6495	683.247	684.3	12	12	13740982.3405715	13282503.2182812	13048968.4675836	15171584.9765781	10807764.9620626	14091044.989607	14125888.7479286	12255540.8073749	14127716.3567856	12734679.8833331	14368767.5169642	10908893.2096668
512	157.083690372807	157.083641596157	157.083847159699	671.1545	670.187	671.575	12	12	11801589.3334373	11440830.3813124	12585971.7051665	13270494.6925715	12817120.0587501	13115125.4902085	12536647.5985835	13560884.8651431	13994892.2745359	12578278.6699167	12473683.7125	12023595.2895536
513	157.080460163809	157.080383132479	157.080550126307	118.924	118.699	119.421	11	11	2542723.772225	2085897.07596563	2606757.2740125	2386283.73985	2580147.14175	2766661.9008375	5809989.70327083	5043411.270725	5700982.38689583	5812926.4515625	4882158.8764125	4906163.27223437
514	157.62876560339	157.621721680388	157.635809526393	660.0875	659.982	660.193	2	2	105682.915185548	89127.6200556623	161447.573525389	106645.375402342	87814.0036582037	138755.475898315	0	3562.93244531249	3111.07082584645	3421.44545507823	0	0
515	157.684814097853	157.68454324576	157.696822059304	118.406	118.193	119.027	5	5	108404.129998047	224412.4556875	64368.1996411131	114861.095828125	126399.591530078	64743.7350913085	112363.080140869	146607.62225	113936.461945312	120568.590191406	129986.681133203	229138.84021875
516	157.712613725727	157.710443861218	157.714917219811	118.499	117.811	118.728	3	3	108128.95078125	199132.194492187	64368.1996411131	108058.460589844	116352.902882812	67173.7852221681	121205.1702375	130856.701869141	120152.4373	129400.722696094	118221.918166015	242221.15883789
517	157.827249114683	157.827151479097	157.827487106491	1301.81	1301.19	1307.25	13	12	964342.909375012	1225417.50360676	1791222.41170896	1547584.9711111	1435213.79801755	2045409.76041019	2179396.95217881	1843198.1898177	1778841.04921878	2101398.95972222	1867341.26249999	1269743.27197916
518	157.878366170662	157.876285161036	157.885529972289	661.4195	661.083	661.46	4	4	228129.265333987	256738.471114261	207029.668708338	229446.912925778	267170.205599118	196429.457416671	2855.85073836263	7772.91947656224	6562.7797640787	3818.37832031259	4565.37783072917	0
519	158.047571981878	158.047508430982	158.047743843232	708.909	708.467	709.672	12	12	1507097.86860939	1212496.42887305	1797340.51947657	1528037.63272656	1498322.59312497	1779560.32833985	1988941.21904998	1916969.82321878	1819215.00278437	1882191.93395317	1899053.940375	1428792.00247264
520	158.128843666795	158.128843666795	158.128843666795	118.838	118.838	118.838	1	1	112802.127886963	203156.608578125	70586.6416381834	116990.70379541	127410.549020508	78695.9451660157	131539.096017822	147216.728900391	133889.380136719	149329.353042724	134180.029131347	268218.711139844
521	158.154071249857	158.153991596992	158.154185488333	1078.135	1077.51	1078.66	12	12	9172300.88624973	8545304.53500024	10041628.8435002	9236092.89937473	9058363.60099972	10247373.0975002	9655450.0999997	9553184.07000017	9852130.30499971	10273291.3070002	9721068.66000019	8416833.57937516
522	158.153968211086	158.153952464302	158.153983957871	1060.83	1060.82	1060.84	2	2	635749.15523438	430039.207499977	593022.546679692	802185.210999978	501837.636458328	563405.954863287	483024.491979163	622223.392187469	429624.157369787	577720.565429695	598926.096484346	491447.640136725
523	158.388659442145	158.387961822229	158.389357062061	660.9955	660.89	661.101	2	2	137252.50728711	173899.444654954	174726.725564454	106729.643295572	117763.794589843	175996.150986332	0	10186.6017841795	4533.26634716795	0	0	13751.8860026039
524	158.555186902653	158.555001737575	158.555267618651	1301.745	1300.73	1302.3	12	12	950773.954296887	1240842.28102429	1746645.75338541	1493782.3911111	1381507.05961912	1910721.72929691	1994740.70671874	1712454.59927951	1722931.26478518	1905087.30777777	1748439.87907985	1212074.75018228
525	158.562906652838	158.562776417257	158.563017930726	660.5435	660.505	661.083	4	4	929154.322593751	998648.950500003	798775.897911471	947781.374916016	966857.584398913	687983.43521354	0	0	0	3176.21000651039	0	0
526	158.964360104915	158.96299581302	158.964670030565	2440.99	2440.68	2441.59	12	12	8674102.4399993	9469545.60718791	7185067.39895856	8800416.968203	9783169.51718792	6782254.25729188	9085457.52953056	8904855.60000034	9403650.04890719	6724008.69375021	7989754.13541636	9912727.80000038
527	159.117299089838	159.117153595546	159.11744458413	660.5415	660.193	660.89	2	2	819791.028742189	443170.308682308	1184247.99760938	677426.256203121	654489.985708329	1197504.06925784	129679.68853125	164007.975138669	131030.139596679	141140.603260415	115673.745966795	77322.2697916654
528	159.157334317494	159.157223714482	159.157425336497	1077.9	1077.51	1078.66	12	12	609984.48246092	409610.402460945	663009.365000003	589454.140312483	585285.354812482	719039.755429702	770083.902124976	629442.772125011	731085.932812479	736803.354406263	595732.105312504	435505.923691415
529	159.173550093049	159.171507349156	159.177387755651	1301.785	1301.19	1302.3	10	10	587823.269058595	334203.157767858	678144.64817708	416685.764274556	463486.792197258	756493.261347668	758225.049709198	636079.113880206	665251.502587901	781918.582460936	659573.099175344	423268.237773435
530	159.554291443419	159.554209026428	159.554382961718	1025.98	1025.39	1026.46	8	8	145181.844916994	98166.6144921855	196858.551035152	164706.405761718	130287.439980462	190142.401640632	195996.862500004	102270.042011717	221371.580039067	214838.943326825	211104.743320317	109128.505442707
531	159.812616079743	159.812428073973	159.812693009662	661.445	660.505	661.985	6	6	958890.787984386	560086.578070307	1194325.64106253	836407.533796863	780811.270220299	1348059.95210939	8317.85049121093	22883.3064687492	14467.1656341144	8714.82427246091	22951.3259094241	27722.0907978516
532	159.958252774023	159.958126359698	159.958374683636	2444.675	2444.23	2445.93	10	10	247225.547343747	274816.794609371	623900.483039043	528877.587656209	420892.477675759	358306.765058596	637067.407125045	531970.98309371	388961.329101542	473344.558349612	407480.582578103	305724.218437521
533	160.502439570768	160.50228268806	160.512835037711	660.5435	660.193	661.083	6	6	796250.084140626	432765.295136715	1008462.26039062	711475.555853516	633215.990900382	1137332.00880002	0	4682.378567871	9041.09567968777	0	0	0
534	160.543967184264	160.54396178187	160.543972586659	1124.29	1124.27	1124.31	2	2	79810.7218359365	59458.7026464836	74179.6154296835	75561.2657552071	78011.3103540047	104809.68310547	89651.1283007766	102042.009299317	63737.8705957023	56159.3591666661	122439.214374997	80998.1974218739
535	160.624322492868	160.622285060452	160.63160843056	1301.975	1301.32	1302.3	10	10	503454.236695313	280460.267382816	570787.646762687	412936.042065423	395509.794204095	707077.501979164	673398.560212671	566805.902126734	615071.516271716	698808.194479165	594501.250477427	360215.187636716
536	160.652356894374	160.648084938213	160.658041086938	118.728	118.499	118.739	3	3	130844.494740235	169757.8394375	89704.9790143229	108494.685705729	124143.881236328	113510.145527344	169406.896738525	150975.522894532	166769.990472656	200806.344283691	137902.824601562	159113.399967448
537	160.686303163757	160.677414429872	160.696013294617	118.3805	117.938	119.027	8	8	142551.498443604	217773.45015	99057.2860498044	136561.919361328	136972.258341797	117433.212571411	164563.100946533	175207.7829375	163386.871382812	188384.494379394	158814.75864375	181862.053823828
538	161.591694694315	161.591637446051	161.591811353934	1301.76	1301.19	1302.3	11	11	414521.42070313	488672.282421881	915999.689887148	764499.823828126	640331.675278309	1089377.46526909	1111267.39689844	885560.511145829	935385.271358529	1061139.80209201	905330.713541662	580663.940651038
539	161.856744506974	161.856599708349	161.856844270721	660.5435	660.193	661.083	6	6	1112141.54046875	1075696.79456249	1310444.63246876	1129927.04689063	1132734.88305938	1282275.34921878	0	11892.2083857419	7378.89476123043	0	0	5192.88072916658
540	162.05511958599	162.052103842036	162.055313146877	742.485	742.074	743.142	12	12	381560.316820312	359214.420627434	504683.158611334	430903.120060545	382620.22668212	590057.448196287	3742425.45545002	3529632.58437494	3616305.58423748	3705110.5895156	3511221.42121875	2847645.98737499
541	162.081419330114	162.081419330114	162.081419330114	1302.69	1302.69	1302.69	1	1	351070.345078124	366476.656741072	442059.507656249	334509.210364582	383374.582356768	491240.094999998	494382.430468748	441712.775091144	457400.719687498	494288.904787951	448247.679778644	319244.633636066
542	162.31652467478	162.3164805809	162.316616471336	1301.865	1301.32	1302.14	6	6	309922.202724614	189854.343994143	480468.41716797	291624.407329097	273589.741994624	517742.501414928	528008.665013674	403644.878263887	481569.527181001	555422.830958974	435324.873567706	231392.604682613
543	162.68115221501	162.677441505321	162.684472961705	660.349	659.982	660.563	6	6	1032955.683875	723965.901269533	1312107.46945311	991118.994240235	868913.858006257	1279706.50061425	3392.61060937499	3057.54523242187	6666.40575830098	0	0	0
544	162.868456053553	162.868456053553	162.868456053553	118.728	118.728	118.728	1	1	66101.7673388673	68589.7713333334	52489.3710349935	55151.2786402994	53566.5880472005	66351.0434472658	127011.400394531	120686.352269532	120845.668294271	159712.547395996	113470.263960937	112731.747037109
545	163.039036634255	163.038889293142	163.039114957932	1004.1	1003.04	1004.33	12	12	371168.519003908	266932.70507813	468922.031156247	394336.637796882	291461.349726565	537386.623734371	471792.741796878	441294.551281247	443517.370546884	532309.236999996	485354.110781259	303633.460371092
546	163.038978199313	163.038888567065	163.039011257036	1191.205	1190.61	1191.63	6	6	255216.17998047	168294.146835938	347530.954523443	261448.139404298	189642.969248047	348225.861343756	323376.899187506	223499.906201173	317970.45456249	337889.245664069	261434.989697267	227710.040812493
547	163.075623702398	163.075467663779	163.07572074747	1287.265	1286.78	1287.72	12	12	68749658.9710008	63780721.1400006	71398941.4810008	66947747.954001	58377856.875	64761135.9375	74341570.212001	69921864.9080008	64997276.25	72797254.1939973	62426315.6550002	64237396.8599978
548	163.075694741252	163.075629901699	163.075822782889	1301.745	1301.05	1302.3	12	12	412247627.654549	331572457.008	440388099.981822	403649866.538185	389249712.360003	452221232.93455	459717849.492722	413519266.871991	436965475.723631	435911578.527992	424878243.36364	359195477.256
549	163.132993961737	163.132922008167	163.133114921092	860.814	860.482	861.327	10	10	12463780.1791499	9701263.32180007	11563615.4293124	12256772.5139998	11265513.1251001	11449742.5878749	10983603.86775	12475746.2767001	12577149.289125	12711756.1927001	12064568.2036249	10581425.0287499
550	163.390273382672	163.388513024846	163.390894819323	660.534	660.193	660.89	4	4	501455.042699219	269374.593125245	634258.687738285	436309.770473956	373316.841822914	664376.756142591	0	0	0	0	0	0
551	163.981883406174	163.98034419126	163.983422621088	661.2565	661.083	661.43	2	2	467643.555269532	464414.077013673	488615.990406263	524049.156015621	529796.780531254	439914.968642587	9769.83314538589	0	3664.54393420408	3097.73634244789	5424.76144555662	8367.69432922362
552	164.078931870773	164.078827196928	164.079035415679	1287.2	1286.71	1287.72	12	12	7375603.21837509	6750678.73750007	7596960.66587509	7016932.25862511	6393797.578125	6770479.8046875	7953776.23950011	7581387.57950009	6947145.3515625	8223402.6761247	6673773.57625002	6846105.41549976
553	164.079097996665	164.078968435706	164.079197050915	1301.76	1301.19	1302.3	12	12	43827313.6079549	35081951.0075	46986558.0068186	42682995.3681821	41475219.8052276	47921583.5386368	48230994.9084085	44131889.0204991	47748603.8959085	48258062.7702268	45557796.5659095	37827805.323
554	164.341638877239	164.341638877239	164.341638877239	660.505	660.505	660.505	1	1	308098.200070313	528652.083339839	234789.155781256	342469.450897461	384300.750805659	209453.74541016	0	6996.51686328111	0	0	6418.22683178717	17731.528767456
555	164.415668935343	164.415668935343	164.415668935343	118.728	118.728	118.728	1	1	78594.0205463868	99873.7339687501	90239.779663086	66382.3336746825	59806.0657304688	86225.7727802733	123887.37339209	115781.245492187	111562.747570312	127423.728198242	120737.569394043	112640.90578125
556	164.438621249605	164.432765245566	164.450411752999	118.838	118.739	119.116	3	3	78594.0205463868	99873.7339687501	90239.779663086	66382.3336746825	59806.0657304688	86225.7727802733	135254.325029687	115781.245492187	111562.747570312	110825.010461426	120737.569394043	123184.104760547
557	164.475755448598	164.4621893784	164.476967744737	119.027	118.355	119.421	3	3	78594.0205463868	111133.6892375	90239.779663086	69912.7825737305	51258.445445638	86225.7727802733	123887.37339209	115781.245492187	129803.187598438	121106.395368164	120737.569394043	112640.90578125
558	164.697663802737	164.696025571635	164.700433512589	660.193	659.982	660.563	5	5	416347.586464844	332969.715369142	390011.426425778	414836.992617188	394246.494686917	448584.829200006	0	0	0	0	0	3727.81627604161
559	164.930341353931	164.9302039255	164.93045795865	2441.875	2441.42	2442.21	12	12	2535186.09908949	2243910.19104504	2732092.41899405	2669422.20874633	2115516.54019041	2532646.09816886	2408597.87150403	2499244.12089856	2547610.09945326	2380918.16601593	2309457.10346348	2265371.82442381
560	165.075861212482	165.075794719789	165.076041246955	141.382	140.856	141.585	6	6	135495.739541667	126391.175244141	130776.21132552	164252.21014795	142902.530976562	150246.35530664	849439.226636719	960278.699132816	859550.361730467	955029.145078128	945834.859232814	782539.78945
561	165.081708157265	165.081411085426	165.082005229103	1301.87	1301.76	1301.98	2	2	366386.572708331	262187.598124998	465320.374375008	364047.356562499	368847.991992192	410904.897187507	442308.16281248	623796.598749988	467760.961757819	521098.784179666	352713.510000006	323019.381562499
562	165.507159279603	165.492707658466	165.512579484956	660.89	660.193	661.46	3	3	325263.691353906	705681.796921869	258344.365503908	339878.81769043	356556.354336909	238710.633233074	7652.05309240734	12707.455632324	6580.43339794918	5089.82827773448	13579.1662768557	35031.2876510009
563	165.546419764122	165.54638707838	165.546532468962	661.083	660.505	661.43	3	3	307842.376716406	734842.226464837	237190.85401758	420931.411471872	502528.41481836	153413.182304691	3655.8490997315	12707.455632324	6580.43339794918	0	10525.7458359377	35031.2876510009
564	166.014031180161	166.011837930837	166.018123322499	1301.89	1301.32	1302.3	12	12	694174.050221369	472134.181479483	816362.912673607	635212.463888884	602375.902773427	897438.242529311	936754.837647565	793415.282942705	791860.595839856	927379.723732637	769737.610722668	543577.200533851
565	166.143838927647	166.14368993165	166.143945458709	738.299	735.025	746.778	20	12	1087191.28273436	777524.668339295	1671368.28736719	1072157.49265625	1137267.76504688	1617074.82204911	1482272.03460045	1230537.0099866	1504062.74733705	1529277.01602679	1491284.29319196	821618.003987163
566	166.276950140283	166.276950140283	166.276950140283	659.982	659.982	659.982	1	1	42983.8179912115	49083.5928496084	55365.1510986323	57040.6192343742	51041.7395156254	75049.063571777	0	0	3696.56792578139	3276.36560970062	0	0
567	166.484572829215	166.475735453957	166.487875563055	660.524	660.505	661.083	3	3	60130.7746982429	84989.6765683596	57108.9310758472	77600.0197463379	87262.1488476551	36991.9070624999	0	0	0	0	0	0
568	166.890139771104	166.889985507565	166.890312189273	118.4525	117.938	119.027	12	12	117557.18765625	141567.893603125	89086.3983764646	99190.8229460449	97960.5709951171	109430.630782471	199357.896129882	197007.3584375	190669.2418125	234390.793196533	182554.124345312	182533.110375
569	167.013078174507	167.012992454715	167.013149913254	2443.645	2443.12	2443.84	12	12	2651627.43683595	2881128.13828108	3578253.09359354	3223866.71695287	3280847.21265627	2985171.62796876	3482611.97812524	3505294.57609397	3352342.48304689	3103350.28953145	3471013.21015647	2864021.02398439
570	167.052795363127	167.052648006205	167.052915484225	708.914	708.467	709.525	11	11	384050.523089849	158494.391702479	397940.205796875	291203.345134766	243969.838945307	458071.248558594	434760.745685539	387365.20727149	411849.160378906	437680.774175004	445309.92084375	263382.333057615
571	167.792367757339	167.7922479003	167.792549245209	1301.785	1300.73	1302.69	12	12	947178.696093762	1249971.17285589	1764228.69817707	1485822.4911111	1369902.9482031	1886835.73203128	2001633.64022569	1696203.73098958	1712706.19587893	1927858.465625	1761028.91848957	1200262.1825651
572	167.821440914329	167.819909660174	167.824876387611	660.349	659.982	660.563	6	6	358928.596275391	370403.148867189	345888.360761716	371411.697515625	362160.197595709	259311.218578124	0	0	0	0	0	0
573	168.564359890395	168.562347226472	168.567123820791	660.349	659.982	660.563	6	6	397780.121812501	394161.369621095	389207.404130856	422659.094496094	382686.947945319	336558.002400877	0	0	0	0	0	4001.21868489577
574	168.590373534523	168.590315966574	168.590490066288	1301.76	1301.19	1302.3	12	12	955053.698046887	1214647.1896137	1781310.68295896	1550708.50999999	1446456.32625974	2088040.58976566	2176853.28945312	1860435.50334201	1794600.59947269	2071530.70611111	1860038.34322916	1282313.66903645
575	169.108838991643	169.106256682246	169.109007466358	2441.825	2432.19	2447.47	4	3	183422.913891596	92846.0954427065	86376.0015869113	264460.073359346	254480.620996086	147800.143005366	880007.822490281	219391.082158233	415025.534531228	194752.649841333	507351.062499964	214232.498310543
576	169.109288440706	169.109288440706	169.109288440706	2397.76	2397.76	2397.76	1	1	52008.1741210947	43370.1474218728	28985.7255493146	57391.7096093721	48519.6621875009	41855.7419645224	42423.0137369802	36749.4789257822	33778.2908772768	411426.828955063	31911.6315755216	36501.2784505217
577	169.222757447425	169.213586119258	169.231928775592	660.3585	660.193	660.524	2	2	151288.591888674	99034.0502402325	237237.100371092	175136.507785645	122941.949467447	251604.007408854	10303.3403789062	21711.4628554687	13837.2807592778	8665.29649218742	15930.5307861333	14449.8042317706
578	169.362894261001	169.362707325673	169.363065553475	1301.81	1301.19	1307.25	13	12	783747.405273447	1024223.83069878	1479822.4007617	1291300.80444443	1198313.57115232	1709237.91994143	1767644.91447048	1530247.42994791	1522445.74496096	1746256.79620659	1579370.35607638	1067467.9245052
579	169.693885628936	169.692740635815	169.695030622058	662.15	661.985	662.315	2	2	156455.499994142	264015.932459181	102771.390333336	145510.262935545	215709.836021871	90959.1276542978	0	11152.6829254148	0	0	3323.29646484378	0
580	169.934134300281	169.929916746399	169.935496973749	660.3585	659.982	660.563	4	4	201436.122193848	80797.7826855485	289373.887045896	177738.338326904	142245.883472004	306513.78144401	2816.19594140624	0	0	0	0	0
581	170.032665333195	170.032422939644	170.032885552936	147.162	146.37	147.819	12	12	446608.164773439	260254.911005859	637047.574882813	447606.746172657	292887.980484375	566355.135103515	1040976.36500313	899743.340290626	877360.969015623	1062895.97952032	952271.63960937	563919.444526563
582	170.096366278701	170.096252285995	170.09645314533	1202.16	1201.46	1202.74	6	6	237447.347109381	131548.294067383	227088.971210939	199734.513535157	134435.137402344	260111.108187492	290217.771416011	164157.235966797	187210.663535157	232328.534046879	196000.770195313	153479.991049805
583	170.17205581567	170.171945108318	170.172199753836	1301.76	1300.73	1307.25	13	12	1150889.07578126	1502092.79180988	2108851.04565971	1789504.39777776	1640214.30325192	2320613.24708988	2449243.39649304	2067631.07862846	1989906.01691409	2293434.20328124	2069701.53072916	1458861.51619791
584	170.685597423129	170.685597423129	170.685597423129	660.89	660.89	660.89	1	1	43761.2508564461	66545.074438479	83838.2157405612	60692.7245403642	48980.1615397132	108092.369328615	2919.22129687499	0	0	0	0	2918.63541666662
585	170.900816511727	170.899968674183	170.909095311107	660.563	660.524	661.101	3	3	325562.796776172	342587.347222669	285461.280554689	304603.425113281	344571.350791988	223439.624404301	0	9753.21666040019	8609.0131186523	2951.24331575518	0	6065.66550744628
586	171.099352938981	171.099278904743	171.099450998545	737.5885	736.952	738.299	12	12	13151065.7688214	11858029.2127423	14047280.609	12665465.5750714	13187014.457422	14385516.8101071	13499102.0851607	12985679.6415356	13685039.7968928	13917835.9788572	13397510.5473214	10009336.8429167
587	171.099327443778	171.099187703749	171.099402428298	747.1665	746.671	747.944	12	12	9481815.82049997	9088750.21037502	10343637.4543543	9461407.16343745	10048694.9247322	10516295.7075833	10250098.8340268	8902817.8558335	9174676.12758336	9325130.31639594	8963433.3009792	7697460.96007285
588	171.150159840634	171.150093333744	171.150314465878	902.2645	901.742	903.189	12	12	399385.432829099	327449.698037107	418850.999501955	414774.817761716	405825.851197258	422693.912781244	614041.972097656	326447.703037496	367142.326406252	552834.779594734	407921.793558595	375801.002194341
589	171.328663253384	171.328570954922	171.328755551846	660.794	660.505	661.083	2	2	456543.315632813	1165843.51762499	235506.813156256	533778.128910156	755307.543553131	169404.218125003	0	16234.5686948239	4570.64952490232	0	0	37109.1927705078
590	171.423476593006	171.423476593006	171.423476593006	660.89	660.89	660.89	1	1	440825.725875001	382176.671384767	464575.380468746	438620.0628125	417156.022992195	554053.176000007	0	10838.0377852781	3884.22611962889	3110.13672515876	0	3320.26289648433
591	171.671695689194	171.671639801787	171.671759481515	662.337	662.01	662.365	3	3	679331.057735113	767285.570905268	637175.891191413	754096.254552437	703214.125244141	541043.786322271	9760.44657623295	25139.8070568841	10406.4668750001	4719.38551757809	10513.3057126464	21835.6982924805
592	172.102452654608	172.102339388869	172.102569010458	737.7115	736.573	748.642	16	11	478712.218916853	269667.052062504	573727.240106026	526792.179656247	339392.134648112	559504.366558599	526343.106368863	473515.654741533	516772.907677455	574769.164980476	468780.839064727	323191.51278646
593	172.086505170418	172.084728014912	172.088282325925	2440.985	2440.94	2441.03	2	2	30214.4377766889	70148.8122314543	46199.0496826186	32762.1056250012	103128.964340825	73711.1953369164	77165.8987499907	93339.3705664104	125589.973685315	105286.524666344	88783.4420589159	92162.1866064494
594	172.169630046935	172.16953288221	172.169690001602	1089.07	1088.45	1089.81	12	12	787649.971406227	510310.84968751	824561.370000014	864662.036250017	748862.43960938	868507.763027348	782871.733125015	836325.379812515	696829.369707035	816420.349687506	793929.239667973	702119.048437514
595	172.307888851393	172.307843864583	172.307985987791	660.9865	660.505	661.43	6	6	2655947.04845625	1979211.93117186	2657737.58900007	2506093.79158748	2233681.9994531	2907805.39703131	15281.7591778567	25501.8648554679	18533.6422890624	3779.54327278642	4333.95692382805	36327.8802894287
596	172.885953538337	172.882730615275	172.8891764614	117.9565	117.811	118.102	2	2	95596.538409424	157795.597898437	60962.4180651854	83530.3576464846	93648.33590625	77869.4204003908	110863.340334375	78607.2248964847	83078.7336621096	105846.601788411	72942.9006787108	103808.837585286
597	172.912789367399	172.901906581203	172.918854353649	117.997	117.771	118.499	9	9	103677.356337891	157795.597898437	60962.4180651854	98138.505684375	93648.33590625	85831.0451574708	94582.0167076822	87826.3205625	98663.5041591796	118253.875756055	72942.9006787108	132601.556452148
598	173.057584071965	173.057483515026	173.057744522616	671.222	670.54	671.61	12	12	9444800.11773205	6796464.98088546	9315527.06354173	9062786.32114288	7870100.52937506	10414415.8862917	9325276.06711469	8291416.66500012	10369624.9015359	10153629.3541428	8936656.41325	8020546.24009822
599	173.057590985554	173.057488824969	173.057692934007	683.712	683.377	684.3	12	12	8533685.87050001	8715101.52020311	9466064.89235432	12341991.9131625	7862928.08118758	10800797.9583213	10819259.652125	11276187.8278124	10334513.1246875	10731852.8919643	10469642.8419643	7199365.11333341
600	173.080230343324	173.080028227309	173.080351077496	660.5145	660.175	660.89	6	6	17539167.3385	14666420.90625	19276885.2243748	16751932.5123125	16582638.1901501	20178439.1136003	185376.271640625	165370.608	229233.587518236	168545.050007811	209756.037859862	138387.539062498
601	173.164750853188	173.164683654252	173.164924564611	991.2105	990.83	991.566	12	12	195459.108380859	171463.490016016	260602.428025781	223073.819183594	187366.282974612	222888.533307027	219440.784035159	234117.631726565	207624.324960941	220687.081163086	228043.338281252	190689.50999707
602	173.550171291928	173.550050131005	173.550300607191	1301.97	1301.32	1302.14	5	5	316116.611850591	198514.613134768	421599.511308588	288839.274016108	271813.002687984	520359.860225692	540413.421539065	399070.215911457	458687.133838986	559405.085914052	432868.49144965	226433.041083981
603	173.965958286645	173.965896801154	173.966067137045	660.5145	660.175	660.89	6	6	3764499.25109376	3160947.83941407	4109980.75874996	3609711.78715625	3607983.78203753	4193230.32720006	0	3072.84046874999	0	0	4115.75759765623	4446.83203124993
604	174.095471082061	174.095471082061	174.095471082061	1301.73	1301.73	1301.73	1	1	146366.121191408	74576.4039778639	142073.515625	97539.9668749997	123283.766028645	171884.782343749	163499.507031249	137389.82078125	154194.188815116	129103.997558594	135371.122695312	91448.057467447
605	174.651034356809	174.645283087016	174.653695349864	660.5435	660.193	661.083	6	6	316496.315845704	178632.509559083	386108.288451174	280108.231543457	268419.5335415	372466.092265632	0	4743.89567089834	0	0	3840.4399096679	0
606	174.938364670624	174.937957352157	174.93846426913	2440.935	2440.44	2441.28	12	12	1586419.38187487	1647562.51294441	1492106.72558598	1534906.93239256	1782295.03581551	1560218.26235356	1635316.58804675	1790781.66000007	1782632.05072283	1472356.90996098	1600939.644165	1677553.64953131
607	175.060244198314	175.060081379267	175.060376771831	165.114	164.627	165.854	12	12	710082.979546876	337133.509876954	938530.707932129	647467.713583377	524115.358242187	914117.726364585	4468559.84516669	4257035.64482421	4594124.05396873	4634877.10476173	4421077.27233593	3095776.06980908
608	175.202277684675	175.202115365347	175.202449138736	1301.81	1300.73	1307.25	13	12	1956251.74375002	2530493.68177729	3039440.42511163	2923275.96888887	2850390.69355464	3546299.63724615	3813043.73149304	3320839.86319443	3202119.84554693	3538237.27380208	3209452.56843755	2467911.94408853
609	175.384768415487	175.384729475731	175.384962841788	660.5435	660.193	661.083	6	6	1135741.26592188	1105911.47483203	1319767.55720313	1188139.17328906	1175482.34957345	1267494.46722659	3205.73441601562	11854.9212597654	0	0	0	4124.3211588541
610	176.053858273469	176.053858273469	176.053858273469	1301.39	1301.39	1301.39	1	1	264666.925758469	148006.572291665	402019.978738282	255246.705277776	218606.159179684	451579.90347222	420914.136015624	340512.609943575	382698.653281259	448452.264826388	346708.850043401	193734.072311197
611	176.063299929551	176.06320329473	176.063403050417	164.764	164.627	165.278	5	5	13684.7218509115	13098.6592211914	19651.7501477866	14823.3783151042	10318.3823681641	20097.4248193358	114628.106140626	95507.7398339842	120180.988429687	125994.560453125	117750.87853125	51722.920404948
612	176.13571898815	176.135674553764	176.140128448361	118.739	118.499	119.116	5	5	47759.7651240235	40242.5202447917	42866.2266975912	42645.2141559244	39438.2226871745	52819.6628759767	112074.8792229	106972.979341308	109672.618623047	132320.468739258	99601.6661972655	75917.5253046874
613	176.312732429502	176.308445365161	176.315669789813	660.349	659.982	660.563	6	6	862999.00076172	692121.008715822	1085432.7823828	831530.25362793	760453.97462774	1048551.09308642	3139.17901171874	3379.31739843749	0	0	8374.02733905026	0
614	176.31983387665	176.31968392866	176.319976384151	1301.81	1301.19	1302.3	9	9	363453.569042973	418712.811830358	594499.721400674	453533.031093753	529101.638754874	692946.447563488	736895.516571177	655533.372738712	613224.538598643	689660.321775172	615959.3363379	452809.135410153
615	176.977719307364	176.972950352785	176.980831047277	660.505	660.175	660.563	5	5	344480.39872168	367897.688482911	341070.328183591	365609.472147949	344125.633373053	269208.989970052	0	3825.93519140624	2916.33635221363	6889.38966406244	7381.47802734362	0
616	177.054746762323	177.054631144457	177.054845878353	1124.885	1124.12	1125.2	12	12	28677883.1550006	26622067.9350007	30356800.5299991	31136897.7824996	27922464.1680006	30780217.6725006	30379005.2159992	28466854.2559992	30028660.2600006	31106500.6080007	30005993.5279992	28263508.1700008
617	177.781035725061	177.776791308482	177.784575789436	661.4195	661.083	661.795	6	6	537986.662044928	683016.118826181	543462.24539064	572159.876289055	632813.025533195	477067.993239263	0	5087.24716992171	4077.24521223954	0	0	0
618	178.058051613517	178.057942858464	178.058159422284	1124.675	1124.12	1125.2	12	12	2850897.09750006	2344412.82000005	3034801.08093741	2882553.16406246	2765191.23800006	3120969.30093756	3149355.86199991	3017914.46399992	3100118.06156256	3261177.68700007	2941233.04099992	2514591.74718755
619	178.158924349077	178.158825812841	178.159070078311	1211.61	1211.03	1211.87	11	11	227000.017000004	135855.047138673	274351.875328128	202466.356632816	213042.39733593	258782.885156254	274680.87851563	217782.339328128	274165.763480473	299253.84809374	275991.333976553	191203.636308597
620	178.560713655628	178.560545858094	178.560837921195	708.8625	708.467	709.833	6	6	101765.037930665	61441.1170361346	113426.861109374	88192.0505539552	89894.6860872383	139628.765337647	163251.114581248	93172.6236286634	137544.526734375	142479.910139652	112942.980928127	58621.4187646478
621	178.590536246932	178.585979572276	178.593727643513	661.4195	661.083	661.795	6	6	358086.531806645	432159.503449215	425069.291656253	405069.992934372	395066.846658597	379172.220937504	0	0	7379.55643872067	0	2948.87294226077	6907.76204504394
622	179.035567331893	179.035567331893	179.035567331893	2440.61	2440.61	2440.61	1	1	34954.1359277317	45827.1093652418	72574.1995312527	38163.1215185518	46722.6009277308	122685.913183598	40379.0446704071	56760.3093554644	63770.272353526	82232.6997070236	63020.1149999875	46890.6037500018
623	179.422205173434	179.422205173434	179.422205173434	660.193	660.193	660.193	1	1	107050.478626954	122660.909970701	119544.363090819	114775.485734373	110439.317902343	102228.739793294	0	0	0	0	0	5241.65468749991
624	179.457734761431	179.454001869952	179.481148409543	660.5145	659.982	660.563	4	4	161696.214848047	227347.095646156	128148.97697266	173023.544924999	148474.551449705	146712.298500002	0	9913.00241503886	5796.71184960935	0	3771.04964868168	18890.5813154297
625	179.486501644396	179.486501644396	179.486501644396	659.263	659.263	659.263	1	1	161696.214848047	205889.964697264	143472.295713868	173023.544924999	206520.859185221	134853.632832033	0	15418.9216986326	5777.52358828129	0	3773.06949316412	18890.5813154297
626	180.065679917791	180.065609928698	180.065840792715	742.485	742.074	743.142	12	12	25750223.919	24810120.9898495	29861903.60985	24820235.6731874	23984957.1406245	28360159.8839999	147101302.409601	133172470.479998	144311970.369599	141251782.116499	132509400.957	113372159.448749
627	180.077206940881	180.07699022352	180.077380883641	118.7885	118.307	119.278	12	12	5881933.0101875	4238090.9594	6452443.69737499	5090334.3986875	4789075.014325	6309821.486	6533895.7866	6766268.93125	6604555.730325	6809354.9515625	7085035.27575	5020190.72122499
628	180.159442542262	180.159209367829	180.159527141723	860.938	860.482	861.729	12	12	838656.167662492	448340.799571878	890247.039439443	862960.639931233	630871.053312513	947048.057847645	928267.482656257	868566.470843761	986029.507893748	981405.6486094	883442.331445318	634748.024765622
629	180.458939914244	180.458880024754	180.459056915652	1301.865	1301.19	1302.14	6	6	338220.730412949	246396.208861608	473053.63053222	324422.35357143	344293.626533197	544751.246875009	552914.672235241	472439.788680553	497486.065795906	555409.908511283	512243.560080079	262093.593320305
630	180.604416515501	180.604416515501	180.604416515501	660.505	660.505	660.505	1	1	67015.4687490242	96679.230227051	46249.6893011075	48446.6931757806	71963.2693001297	34724.5894352213	4235.21627343749	2852.28998437499	0	0	3461.62292480463	0
631	180.904255243666	180.904050356168	180.908013567437	2441.875	2441.42	2442.21	12	12	861695.279340866	542932.632026396	894000.758203096	803076.634013668	583168.556316523	881421.069726534	903057.243662157	789346.183276405	847747.544458053	801145.000976665	682786.132333967	555194.226965327
632	181.068992397019	181.068886775663	181.069212941133	742.473	742.074	742.953	12	12	2239849.57577344	1896953.38050934	2625092.33121097	2165218.17183983	2053086.20259761	2653205.4315703	14176652.9336001	12891179.0459373	13699724.1730249	13523538.3882499	12879261.1235625	10662616.6735312
633	181.250845296038	181.250845296038	181.250845296038	660.524	660.524	660.524	1	1	93903.0075800793	97513.1176178421	100528.531891929	120446.587545898	97671.5270312493	92932.1935439451	3946.78522265624	17805.9982851562	7601.01775618512	9798.71080664053	6664.21478271472	8145.01451822903
634	181.348977834404	181.348871496794	181.34917230101	1301.89	1301.32	1302.3	12	12	617810.343845704	391358.646358504	704967.828017568	584701.630734376	498163.76098632	829834.857690969	830153.885963538	683244.978927948	739853.502990468	859220.135364581	721256.753862843	444052.177154945
635	181.389603177721	181.384198899639	181.395007455803	119.058	118.838	119.278	2	2	64583.9347949219	184464.732683594	41125.7619628907	63610.6776689452	88037.9435773926	46045.2329077147	88134.5821230466	97305.9104167479	94410.5951249999	96714.5387851559	74296.0973072916	131553.449773242
636	181.422260139645	181.415245438625	181.429274840665	118.8075	118.499	119.116	2	2	66871.6951552736	156962.9756875	35680.1787353516	63610.6776689452	77429.6988841146	49524.7605175782	88134.5821230466	97305.9104167479	99022.4450771484	101314.346363281	84768.9002910154	101598.636104492
637	182.069730080395	182.069706171794	182.069810672934	742.5675	742.164	743	6	6	52084.9584953613	30830.6813281244	54820.9985110674	53868.5852937009	45766.349788085	62395.5693251951	423266.560575002	346351.276049799	380892.022018748	457772.89207031	387150.142054687	220445.911797362
638	182.092510655102	182.092330634063	182.092702115618	118.868	117.771	119.661	11	11	438359.230421875	223043.674351563	473401.957190624	311904.192466797	320312.271179688	459971.52413125	540963.336915625	497234.109217968	536585.956703125	505041.286349608	538112.681010156	326368.277873437
639	182.120759648472	182.118754299798	182.124105259101	660.9865	660.193	661.46	6	6	354293.21918789	333361.95343945	345888.506535158	339293.025154685	315595.97069336	356644.056600005	3044.00507373051	4233.01409374991	0	4209.83762792968	8140.39762646497	3207.70948767089
640	182.19033984068	182.190252161249	182.190521551178	788.1385	787.759	788.585	12	12	757852.260771488	970662.217806624	705234.918640615	868856.850597656	1294376.12156251	711003.945203137	684292.180126952	737949.206845702	712261.469367179	750954.315156248	772646.647869152	1547697.56837692
641	182.211009263323	182.210928250759	182.211090275887	1301.645	1301.32	1301.97	2	2	353079.741575528	233340.760822481	424996.753833002	339502.841527775	288818.720578608	470362.349799812	511537.328326174	419023.141297741	458644.232009559	508625.046853298	398003.994580084	273608.050240884
642	183.054018586569	183.053136708199	183.054255477344	2440.935	2440.68	2441.42	8	8	409450.940527292	662806.378100671	515611.313216162	402180.288750015	552678.53308352	523479.720279964	412809.381835906	657350.011875025	639299.779882894	573447.870084653	601333.369543443	645729.566250024
643	183.07818253193	183.078068345938	183.0783735313	890.62	890.315	891.094	12	12	4434169.12749992	3708057.35882809	5212916.64389994	4378614.78643755	4644779.25282504	5510082.67835001	5012577.34551559	4571924.34115623	4846137.42459375	5491837.08191252	5206275.85209372	3989580.11484377
644	183.080489375795	183.080368589936	183.080635152196	1175.385	1175	1175.82	12	12	2905346.72524991	2236500.61875004	3021886.10356255	2711311.89774992	3019946.86973954	3135063.07901037	2824733.88037491	2948511.35062491	3178477.93046883	3155437.49354175	3166902.55442704	2500263.81843755
645	183.086465420792	183.086346135962	183.08656861339	141.4445	140.815	141.916	12	12	3024762.947275	2289059.21637499	3454313.67000001	2864447.55755001	2673110.173225	3953633.97212501	10061717.47525	9500848.24138544	9459929.17075001	10360113.9167708	9877902.50400003	6877135.9234
646	183.613880793945	183.613880793945	183.613880793945	147.505	147.505	147.505	1	1	3514.10718750003	159184.647978516	0	2744.71109635418	28158.0193229168	0	3030.75755004884	11391.9253271484	0	3753.09416536459	6773.86003776045	44902.0882828774
647	183.691124026126	183.691124026126	183.691124026126	660.89	660.89	660.89	1	1	180522.528055993	212100.804279956	212187.73801042	189229.130119791	207685.300283853	243705.213876958	2973.23576367187	3475.83379833973	0	3545.10212890622	0	0
648	183.738559704719	183.738559704719	183.738559704719	661.101	661.101	661.101	1	1	197895.581634766	233820.112322755	249410.983689455	202647.810100586	222533.417913571	243705.213876958	2968.4709627686	6432.13292785631	0	3543.52175170906	0	0
649	183.776289441836	183.764756921016	183.787821962655	660.5435	660.524	660.563	2	2	197895.581634766	212100.804279956	212187.73801042	202647.810100586	207685.300283853	219779.653740885	2973.23576367187	6449.35877929686	0	3545.10212890622	0	0
650	183.795616369596	183.795616369596	183.795616369596	660.505	660.505	660.505	1	1	177899.670931643	233820.112322755	212187.73801042	187766.254703122	207685.300283853	219779.653740885	2973.23576367187	6449.35877929686	0	3545.10212890622	0	0
651	183.822661351473	183.822661351473	183.822661351473	661.083	661.083	661.083	1	1	171925.20229167	212100.804279956	193045.622343753	189144.347691405	228882.08736694	139670.476875003	3459.96179313151	0	0	3545.10212890622	3084.88594970698	3352.31883398431
652	184.08375269385	184.083466264921	184.08383298709	1175.545	1174.62	1176.42	8	8	145072.985039055	118237.922226563	220747.31541016	151778.59744629	185348.41366015	259406.472500005	226665.612851555	229249.973320306	209632.566523441	215089.419242191	224869.353632817	164944.881738284
653	184.081244076545	184.081081515143	184.081293053354	890.588	890.336	890.756	5	5	117798.302617185	84427.1448925768	158994.623024998	85257.2860029307	119918.545668945	139935.59258057	148506.924614745	103526.118061766	124663.429133789	165844.694271094	153825.81149414	95000.6296076656
654	184.089514429813	184.089472771345	184.08957003439	141.4415	140.856	141.585	4	4	40582.9690761721	46121.5232885742	68494.9250947265	41426.9221489259	44628.5178105466	64668.5591766357	210606.770124023	141845.339185548	216233.296678711	208737.566091797	227533.55708125	113356.584648926
655	184.509222052973	184.507599270291	184.513527178615	661.43	659.598	661.795	5	5	220973.129222659	144423.941807813	307701.567843759	209802.535855466	148287.233671877	302302.788916674	0	0	0	0	0	0
656	184.985648000481	184.985553321728	184.989653460616	2444.06	2443.71	2444.72	12	12	648242.346562513	786601.017281225	667106.026914066	660281.661562464	831914.566031224	651823.07743748	708495.780527358	711490.255195274	670378.385578104	729448.442578068	719616.649687514	782689.580750052
657	185.114992231552	185.114817455782	185.115056470156	860.814	860.482	861.327	12	12	7329624.78492493	5584598.29155004	7157513.91862496	6834053.63479987	6418315.03065006	7136306.95559992	7019536.37054989	6969852.08015007	7127908.46159999	7134519.33120007	6626995.03156246	6156117.38812497
658	185.388234445721	185.388234445721	185.388234445721	660.89	660.89	660.89	1	1	148846.224080732	128195.335404301	186366.595610029	134143.849590494	120863.780441405	224672.569685063	0	0	4043.79506966141	0	3273.32908203119	3463.81510416661
659	185.61264281556	185.610760627051	185.612754804616	662.01	661.409	662.365	5	5	319145.925656254	539888.321461581	272799.461046548	353678.142334275	392880.689124212	189764.038315432	4490.26332275392	14825.8785131832	11125.9807788086	0	8230.8905970703	7183.53630578614
660	185.943874332265	185.943657288298	185.943924127754	2445.69	2445.16	2446.86	11	11	791152.932832055	655786.677304679	1372703.43890626	1320826.16706249	704629.438124945	1025342.61799997	1042350.54524997	1017713.16845979	830515.727578114	969866.666015549	779929.01695314	496161.742499973
661	186.073555374856	186.073447587242	186.073656804829	742.5675	742.164	743	6	6	72243.47221875	59711.0284348946	76631.9120345047	84473.9159106442	71036.7958899725	84724.6119521481	563698.665212503	514961.916582022	555177.52538359	628118.75580859	541830.627292968	390414.615700194
662	186.185263104158	186.185105571175	186.185450176193	1202.365	1201.7	1202.87	12	12	1220682.81605469	1019540.17515627	1472986.50650003	1324674.76165621	1254006.13106252	1591866.58693745	1657013.98399995	1308675.23359375	1432301.66737495	1533713.95181253	1456133.12978127	1023491.07703126
663	186.185181114426	186.184987837304	186.185301749291	1189.295	1188.75	1189.56	8	8	286444.078740236	204195.036220704	407718.129781256	283872.207314437	279531.336035158	472157.207343736	465468.258632806	349661.359781239	385275.678609381	438111.589335946	412386.940281257	263978.694887697
664	186.22164456293	186.221445043291	186.221766673455	860.3415	859.819	860.945	12	12	1091083.08724216	869043.933089846	1189217.31556641	1129625.93436328	1125805.15298828	1262710.71773439	1265116.40343751	1213634.67471095	1201396.21643748	1398484.63750392	1144678.15735937	1129323.17182618
665	186.221617402434	186.221459049612	186.221758101114	903.642	902.858	903.956	9	9	603746.970222668	800174.459683586	558738.502970695	645659.590546878	574525.240062487	616483.949730466	408884.880916671	615649.593734372	415137.712619798	643700.657249993	627406.337091809	777340.693265637
666	186.476256492596	186.476179606356	186.476377131568	661.092	660.505	661.46	6	6	3596254.74741875	5028235.47843745	3289122.56778127	3924015.86544997	3860963.8287187	2587456.6020313	9250.74873925795	20302.0041376949	13613.4651738281	3946.44744791663	3631.00630126947	28392.9455246582
667	186.998545002563	186.991734358047	187.001928440872	2445.21	2444.07	2446.09	8	8	283361.34718752	141180.023203117	377298.602343757	287089.509638661	189846.479570307	177605.459848634	290462.687753926	338480.450716128	509998.849218743	189519.234296854	385335.716835964	182526.720859387
668	187.073208963278	187.073107611728	187.073298097165	737.3925	736.573	738.299	12	12	8070731.48108036	6417866.19092865	8958433.61316964	7806459.64917853	7878830.67226567	9920587.83746876	8752779.29850895	8127199.4323928	8972950.90296428	9438195.68953129	8302492.72767854	6716691.75071427
669	187.073137175584	187.073086694624	187.073288874054	747.1375	746.671	747.944	12	12	4555042.17924999	3688792.08362501	5049051.61979173	4608205.99006248	4119195.91706245	5300792.288375	4884592.02118305	4112091.06781258	4139244.43430212	4503150.92842714	4200387.13173439	3248816.57107289
670	187.196599100004	187.196385003316	187.200421411708	660.563	660.193	662.909	7	7	9905524.03137502	8995109.57071877	10484010.9253124	9697432.791	9763408.64095008	10484746.1593752	0	1729.63408007812	0	5635.49553841141	7280.05655029284	67997.7866813954
671	187.88813894829	187.88813894829	187.88813894829	147.505	147.505	147.505	1	1	0	132929.386525635	2408.51404134113	0	16484.8136250001	0	2516.50310668946	0	0	0	0	32802.7071489257
672	188.070893277849	188.070641063658	188.071183924873	661.917	660.505	663.411	12	12	254672699.7048	246639602.663998	262384691.710002	250169887.011198	248350672.408796	267332781.440003	60751771.6080002	59596729.2720004	59048192.851749	61908710.1412494	59780425.5699992	50236503.8741242
673	188.733616252235	188.733530300846	188.733703367128	1301.785	1301.19	1302.3	12	12	690905.183320327	512562.067970916	800062.433159718	657148.819166662	602794.74762206	854491.561171889	888117.85381076	783610.004791663	793867.542563489	865680.480611977	786697.203255204	557030.149166663
674	188.99620118482	188.99620118482	188.99620118482	2444.52	2444.52	2444.52	1	1	59249.186542968	38145.6682942671	84049.3117187555	57482.6524511711	34667.4551513667	60106.0678385456	54592.2337109414	61254.2965136711	70522.4276660147	67543.159951171	121733.137412103	36467.8261669917
675	189.054497988248	189.054460379116	189.054578219357	1175.39	1175.35	1176.42	5	5	355186.529999981	196736.036249997	341286.859160157	307436.234619142	278411.68947754	397340.56935547	377322.363339846	377599.678945301	401930.635687507	440389.805000008	314694.96574219	293857.66183594
676	189.074273385759	189.074051382091	189.074614237627	662.0815	660.505	663.411	12	12	27962309.1443	27257954.3864998	31584126.7703332	27541408.8887998	27078967.2185495	29407201.5800003	6926547.6951094	6838736.82971879	6690782.9072577	7039297.66378118	6943658.11024991	5696900.42174991
677	189.962365538725	189.962141307856	189.979316722307	660.5435	660.193	661.083	6	6	920977.884078126	886287.099732424	1020558.08690626	893418.736835938	916152.751453913	943901.951328144	3254.74324804687	8002.57369775374	0	0	8601.89316894516	6472.0249999999
678	190.076999432594	190.076870114462	190.077324490515	663.1495	662.733	663.797	6	6	353656.675127922	258687.238507815	284268.21253906	248457.805776044	319660.670145833	348621.645558593	136163.787130081	120863.191959962	155516.223586179	141561.646729735	147981.444773436	100250.068726171
679	190.578371339849	190.57833243758	190.592158510566	661.409	661.083	661.43	3	3	307994.506207032	348984.471287106	254602.378906257	336062.730846872	352783.596045406	273931.921650396	3208.79009472661	4659.69378857412	5636.99012841794	0	0	0
680	190.742312553383	190.741076666538	190.743548440229	661.2805	661.101	661.46	2	2	268693.176910159	170341.335040371	340096.458777346	197080.966485676	221397.653324704	351420.912719734	0	11310.2547578121	8994.1281389973	3993.7944892578	3042.40827880854	6530.54118469237
681	190.773209301101	190.773209301101	190.773209301101	660.89	660.89	660.89	1	1	230188.762736983	170341.335040371	257745.727971358	197080.966485676	175358.387022134	351420.912719734	0	11310.2547578121	8994.1281389973	3996.64516341142	3042.40827880854	0
682	190.83223193525	190.829358801936	190.835105068563	118.3195	117.801	118.838	2	2	41823.0932695313	89405.5577246092	23837.9221271159	42383.3710935058	43281.2703735351	33823.5750585938	61444.6995517577	57237.1234531251	57737.9741132812	78872.1576354492	48395.9055966795	97634.6937070312
683	190.913270662703	190.912070497733	190.916047465978	2440.935	2440.44	2441.28	12	12	213299.714062483	164805.324118659	228240.083447273	173390.882460935	211312.826684579	298873.778181179	195991.811113266	275672.47031251	232253.032714867	279411.258356348	295355.471600335	213782.651718758
684	191.164214314699	191.164119994183	191.16443106664	1020.84	1019.96	1021.34	12	12	4048188.70203129	3707484.17799999	4761381.44550008	4142438.49187503	4284255.61593758	5091892.70274996	4848691.97156259	4599690.19687498	4879682.44812497	5121268.49062498	4834265.48999999	4138263.14062498
685	191.164085194158	191.163989781469	191.164210680512	1006.13	1005.72	1007.06	9	9	284319.46558594	201958.638339839	395793.790671872	218542.948710944	213839.507075191	402364.227539065	419479.11925781	412140.539749999	379066.688369142	421451.009882816	397360.420781247	259713.020624994
686	191.73692748809	191.732649233677	191.741291224736	660.7265	660.505	661.101	6	6	492957.151961915	317127.72297656	613362.087312517	437348.742214722	386986.257404292	667225.048876966	6020.06909765623	3495.42864404285	3746.88322741697	0	0	0
687	192.122950335732	192.121424090243	192.124476581221	2437.07	2432.19	2441.95	2	2	15803.1398046879	7304.49524658167	10035.1108447261	13298.3310400405	10785.9935709638	18228.8396191397	86177.6046386764	7879.07773925796	80445.3436431858	7977.57237548784	9858.27053222747	10605.5141821284
688	192.167466643925	192.167254730237	192.16773746635	1020.915	1019.96	1021.34	12	12	233629.534721682	164639.04378125	269719.01245313	249849.731337893	192029.863886723	310158.36685156	243081.99773438	268984.058027342	280595.274062498	335649.286171873	265065.593374999	167726.21748047
689	192.476053640863	192.476053640863	192.476053640863	660.505	660.505	660.505	1	1	201113.768313477	221804.602655271	185912.734447271	205893.287359863	196073.089246579	156933.529453128	7631.72246997082	5664.65941259754	3502.9675040283	6257.6827939453	0	15635.3352806396
690	192.553084969735	192.553084969735	192.553084969735	661.083	661.083	661.083	1	1	240540.441822921	198847.946916674	270683.529652348	223714.132569009	216104.916383786	300700.155625007	0	3358.08047802723	0	3136.12841471351	0	0
691	192.610016222268	192.609853661032	192.610199215143	1301.76	1300.73	1302.3	12	12	1205424.81695315	1134082.16314451	1118685.84839409	1230474.10055555	1165451.98761717	1041636.35178713	1173742.63641493	1265877.21427083	1011819.22466798	1119920.63615451	1228237.0121836	1127436.72932291
692	192.643203664765	192.634681660839	192.644538729702	660.9955	660.563	661.43	4	4	259482.387927735	140419.093639979	289787.604523445	239459.25808984	188784.25151953	321367.569438483	0	0	0	0	0	0
693	193.070723242993	193.070364605919	193.071414245552	164.883	164.633	165.586	5	5	26896.2686783855	7014.38303320313	27132.9401738282	15932.4764709472	20239.5778303224	50084.5331191403	263023.554447022	159325.516664062	288938.387417968	327848.435778646	217507.076121093	76732.6675927739
694	193.169943861723	193.165714810529	193.178792120472	118.307	117.997	118.699	3	3	292772.41359375	544651.070046874	151553.270812988	278537.78869082	303026.950160156	114848.94046875	68533.871783203	121061.54023462	97559.2208408203	55049.9758216146	122283.70536914	224105.742701823
695	193.209004092033	193.201930875855	193.216077308212	118.3805	118.355	118.406	2	2	207972.142636719	611727.824474999	87242.6089355469	249531.727552734	326693.602336719	75959.1823964842	84052.3728044432	101342.525427612	76002.9986645507	60290.00020166	56504.0633359374	257910.557953125
696	193.226696075098	193.226696075098	193.226696075098	116.98	116.98	116.98	1	1	221583.7777375	553640.566981933	105000.928459766	265322.615612695	307369.386497461	87588.2300678713	103164.924421875	109331.492680957	84904.4598136718	81791.3275937499	86030.2686445311	339906.749210124
697	193.282053803219	193.282053803219	193.282053803219	147.505	147.505	147.505	1	1	3198.74045312503	153055.651708008	0	3933.60855729168	23946.6403750001	0	2297.60992553712	4666.87668619789	2735.47519856771	2935.77806770834	5049.20908593752	37151.1793634439
698	193.40036748945	193.395219387387	193.404355131611	661.4195	661.083	661.795	6	6	369832.780568364	484819.371878902	449194.517082034	409628.293999994	434118.867380854	409407.076757816	0	0	0	0	0	0
699	193.544160889889	193.540518200855	193.544266405279	118.739	118.499	119.116	5	5	51719.7126796876	45711.5160833333	38452.9689407552	41703.0123888346	39910.5567594401	51239.2609277345	112305.053231689	100969.57422998	112049.559782227	131537.615979248	103336.914707812	75557.2838603515
700	193.978594667749	193.973625542748	193.981568790204	2442.53	2442.18	2442.89	5	5	157278.169184571	94789.2499511663	132370.454189452	92578.7644921863	67911.9427929674	137551.15147827	118929.885749505	98910.5948632946	139080.080107419	95057.2270019696	87329.7306250051	93154.0993066352
701	194.076395025417	194.076395025417	194.076395025417	708.598	708.598	708.598	1	1	87556.8858684926	109913.937665367	92138.6194687516	107352.410375651	83315.6618717436	67288.4023095705	121600.922112306	72586.2078046877	68759.9073359387	86780.437402346	91341.9077115886	125481.03252604
702	194.117293235286	194.117159655037	194.117426815534	580.8355	580.523	581.148	2	2	123745.707035158	114125.493090822	188371.758790624	114818.500974612	119451.422515869	209501.540595704	156140.667675782	145537.478687987	164437.090129394	169184.557788085	145624.556176757	104401.750946045
703	194.174931069726	194.174929678258	194.174932461194	736.2275	735.647	736.808	2	2	99898.8321662132	22519.3533435876	140114.608707031	91796.5476949218	82083.228821615	219060.490802345	221876.577343751	134647.067566405	188802.006802408	293978.29211719	159246.746926559	54336.2486539706
704	194.319302229462	194.313722467452	194.324999669657	660.9865	660.193	661.46	6	6	343877.249947265	320396.7444082	352650.792132815	339834.059678122	305576.443779299	361599.961500005	0	0	0	2905.94461360674	0	0
705	195.087690186416	195.087624763481	195.087753358031	708.9615	708.598	709.672	12	12	82041026.8526007	68014479.7162502	88419337.4295004	73895324.5811251	70743598.9799984	82986314.1037501	96942626.7503989	87651828.8747512	92863572.8333998	96630706.2108009	94675354.0272013	71592134.3117493
706	195.38292864679	195.381677587248	195.384179706331	660.3585	660.193	660.524	2	2	83259.109140626	93066.2814042951	88600.5213720695	103434.883621582	77244.2461328119	66672.9493499348	0	0	0	0	0	0
707	195.498748256264	195.498748256264	195.498748256264	147.505	147.505	147.505	1	1	0	91843.4314680176	0	2368.30483333334	17229.4497395834	0	0	0	2331.57496118164	0	5188.08693750002	24943.8502273762
708	196.039237174708	196.03920142969	196.039252326521	743.314	742.074	744.006	3	3	203758.227066793	116194.356839256	207798.233972265	172296.872682813	176682.33384756	230261.397478515	457376.92456771	411796.054264055	439020.479296871	465077.314359375	360640.436081244	231788.048615622
709	196.091012287276	196.09083230559	196.091210293256	708.9615	708.598	709.672	12	12	6657131.34993131	5644528.81964064	7256196.92655003	6055493.94535938	5750004.11624987	7338285.06963743	7745703.49979992	7239595.18521885	7589446.73491874	7539121.40931269	7466498.7975	6133023.57642182
710	196.620706274152	196.620706274152	196.620706274152	661.409	661.409	661.409	1	1	59741.2599423839	92889.4203410657	43717.1683333344	68948.2963160803	55841.2291406257	39347.2198750009	0	0	0	0	0	0
711	197.096112700055	197.095988241861	197.096235159753	1228.1	1227.61	1228.69	12	12	1227848.17715621	857841.398203129	1448276.77800002	1212278.85685933	1091010.11175001	1431189.58612502	1513230.73515628	1332758.98287496	1382243.27962502	1418700.97828127	1354374.55237502	976851.390937513
712	197.343986047219	197.336524661566	197.351447432872	661.448	661.101	661.795	2	2	80007.9228592773	136858.281019289	129774.115187501	90793.2097705066	94826.333500487	106039.167500001	0	3315.5417600097	0	0	3845.54139892582	0
713	197.464613179677	197.464613179677	197.464613179677	661.43	661.43	661.43	1	1	96871.5743251965	126497.723871094	73200.2025416684	106525.855174803	121014.986201173	84493.688500002	0	0	0	0	3842.10849283854	4175.60923535157
714	197.497500870257	197.486165551062	197.508836189452	661.4345	661.409	661.46	2	2	96871.5743251965	154628.549270506	73093.8068984395	98186.8301383458	132457.147417967	84493.688500002	0	0	0	0	3845.54139892582	4175.98232409667
715	197.523035681927	197.523035681927	197.523035681927	661.083	661.083	661.083	1	1	81881.9725016291	129824.422778651	57319.2870507821	98186.8301383458	132457.147417967	84493.688500002	0	0	0	0	0	0
716	198.087711804531	198.087589740228	198.087869375676	118.9755	118.699	119.421	12	12	6114212.50985417	4117638.187	6717884.17029166	5199873.3660625	4774622.379275	6546772.31609375	6718159.1438	6788444.52606249	7003175.01695	7148012.078125	7107544.573875	5159713.22932499
717	198.18510111407	198.184975368236	198.185224690393	1057.35	1057.05	1058.05	8	8	192463.091414066	144998.294437496	196661.615800785	142967.603085939	136499.44491211	231275.516031254	208605.098249994	169957.109472651	194201.039707026	180599.74758301	179551.192910151	125696.236538087
718	198.326982843006	198.323148259368	198.332230735761	660.823	660.505	661.795	6	6	641475.839077734	779418.028060549	503156.352562514	676816.655849995	649833.870638663	505685.69367188	7598.10260046398	7448.47578710913	6616.72368749997	0	2912.36178588862	8638.23145288085
719	198.675750543067	198.675573008458	198.676002574757	1301.32	1300.73	1301.98	11	11	654215.866890626	583331.645585932	592183.385416663	678648.089109376	602341.942222218	630018.670171877	657114.317296878	645950.845160587	577630.52285156	656027.702789065	668787.40129297	574657.55272135
720	199.038920479838	199.033389573253	199.039055087218	742.473	742.164	743	8	8	102851.164513916	58162.3733815093	104628.007969484	86994.1852910153	76928.7777845037	86241.5245524899	652411.214250003	559661.90484374	594060.244370309	520901.962878903	481866.733939453	301550.216364256
721	199.090734966173	199.090422766533	199.090751458311	119.116	118.728	119.661	3	3	112049.151097656	83211.8019648438	120986.669458008	109987.295656738	94627.0915139161	114978.34999707	175152.397996875	179407.319544922	142017.401367187	173890.834008789	150999.565730957	88003.5682968749
722	199.130332354095	199.130259368103	199.130415415846	928.829	928.539	928.932	5	5	115302.305347898	80777.9298920899	169394.819015624	129252.381070314	87437.0070117194	195753.549906641	154842.546572262	110500.199443358	175197.647609374	198880.71346582	140553.575503908	84199.7180576158
723	199.28065233596	199.276865815819	199.286074114689	660.5435	660.193	661.083	6	6	1143608.27047656	1348223.30204297	1102263.07604493	1195997.92908789	1215369.00544806	899305.953496112	0	14824.4775172116	0	0	4499.35650634758	3235.25234374995
724	199.598406933959	199.598177821034	199.598438808562	1301.76	1301.39	1302.14	3	3	420168.055253912	301223.731138394	508679.004990227	400454.624345696	404718.170820306	586835.4056684	579571.059531242	447603.987578128	453634.832656254	589270.04876736	452116.658069199	310201.864006687
725	199.65482170553	199.65482170553	199.65482170553	1301.32	1301.32	1301.32	1	1	668886.669726576	604140.256744786	622796.508854163	688607.594999995	643130.583333328	635670.773810761	710523.585785159	704136.987886282	607060.566163208	660455.279809026	656915.827517358	625435.652630204
726	199.70420801749	199.69150558514	199.704317290824	1301.76	1301.05	1302.3	7	7	700030.241015626	604140.256744786	583367.790532218	630082.838623036	622676.835375966	578506.778920908	597467.722499992	704136.987886282	607060.566163208	594730.855810558	656915.827517358	625435.652630204
727	200.093637704614	200.078410290925	200.098850684275	660.563	660.193	660.89	3	3	531427.305675782	387470.237916681	590218.662656245	462935.065040362	453354.586531247	627143.118789075	42011.9879765624	44017.9072734374	47818.0916256525	48694.0294205725	48066.8516259757	39310.4400390619
728	200.112807448484	200.112594119224	200.112947345696	141.382	140.624	141.812	6	6	73289.0001796879	65498.4887927245	139596.914760742	77675.0923891603	66758.1325312495	123061.514203124	774104.387929686	482480.721843752	649935.855343749	793588.679034375	609721.101817188	228304.206461426
729	200.119141339115	200.108284600145	200.129998078085	660.3495	660.175	660.524	2	2	429402.944460956	344275.981210944	571114.310601571	503703.473583008	453354.586531247	587085.388505207	42011.9879765624	28510.4761074215	47818.0916256525	39595.0859194332	38821.669376954	39310.4400390619
730	200.146396316481	200.146396316481	200.146396316481	660.505	660.505	660.505	1	1	491446.872468756	426738.415470704	571114.310601571	467225.067953118	453354.586531247	587085.388505207	42011.9879765624	44017.9072734374	47818.0916256525	48694.0294205725	48066.8516259757	39310.4400390619
731	200.200856477655	200.20072568237	200.200977968351	1230.71	1230.3	1231.32	12	12	763751.53968751	539452.077718759	750213.00900001	621725.948999978	590796.819843758	720193.552890583	833747.293078097	697779.885531227	790356.308437471	812201.058687513	772795.135125011	565602.372703134
732	200.200943820352	200.200743670969	200.201042082895	1250.05	1249.25	1250.54	12	12	2415471.0385937	1758690.42234369	2195229.81846878	2522692.9989062	2334949.38862503	2110390.04475003	2168442.68062503	2132996.14193742	2152488.26559367	2069358.17681252	2224043.75681253	1974954.89624993
733	200.700532284036	200.700204291436	200.70059672866	1301.81	1301.32	1301.98	5	5	490602.793271492	467811.057352426	475585.401865227	498082.395209952	496856.117084952	481671.762343758	574269.996738284	569369.825698782	506534.117376314	492669.365917978	503156.450742195	497835.050794268
734	201.042767386078	201.039267056155	201.04835896736	660.349	659.982	660.563	6	6	883646.712562501	699251.643430666	1084057.38726562	852113.450155274	759084.733296888	1051871.90310416	0	0	3028.38363151051	0	0	3089.79544270828
735	201.088774599952	201.088673033744	201.088983050199	860.814	860.482	861.327	12	12	8164586.59857493	6078424.18177504	8804902.99893745	8056201.89219985	6710775.40168763	8555194.43759991	8655623.42949987	8365042.87860008	8447015.90707499	8826499.47235008	8297919.73368745	6808649.09812497
736	201.204061525027	201.203912576884	201.204204738141	1249.98	1249.25	1250.42	6	6	149997.617218744	69705.8459472656	130717.869873047	152082.192144533	124631.054077148	168488.356359377	119713.243632813	127453.635864258	154755.669851557	158368.713945314	152792.435851564	97164.7833251953
737	201.744649036361	201.744548844467	201.744855472812	1301.275	1300.73	1302.3	12	12	818263.606164064	750625.566401903	713520.952126732	846239.754937501	727999.256103503	735091.414476565	791327.894941409	794084.855160587	674121.657621525	774888.649347659	788221.311820314	721387.543723954
738	202.047541527518	202.047367678047	202.047750130683	742.485	742.074	743.142	12	12	7510433.46075	7123495.93667487	7925122.09964071	7091694.5587031	6876001.03132797	8231705.89270309	48105979.1328002	44026759.1462492	46033840.0400997	45771837.3727497	43865510.727	37017423.4657498
739	202.059301256887	202.059220896146	202.059358808558	141.314	140.856	141.585	5	5	17783.5735833334	25697.8615095215	27026.6839230957	28422.4136389161	22306.4978730467	22682.2654819334	187959.737881835	160815.624046876	154579.096849609	183234.530829492	154704.337560938	105293.932866211
740	202.091938166756	202.091717627045	202.092105214407	860.814	860.482	862.143	12	12	404601.537851559	213946.867256252	421424.354339841	307187.166081244	292272.840513678	449158.470035151	414636.779618744	344457.638792973	378681.387051562	422603.634906254	415300.29816406	235852.897031249
741	202.260148522328	202.260148522328	202.260148522328	660.89	660.89	660.89	1	1	250069.425148442	344259.483834648	237359.593390629	281690.805229165	302591.321390623	232013.228242192	0	6403.60250781229	9374.39971435537	3417.05735937497	0	0
742	202.284848739274	202.281816633726	202.291487159263	660.563	660.505	661.101	5	5	339627.59179375	395069.932681642	289919.995726564	315934.995503906	369167.186778909	232013.228242192	5999.0455649415	10272.9332133787	9376.06835083003	3417.05735937497	0	0
743	202.427019753892	202.426879651364	202.427269618926	1301.975	1301.32	1302.3	10	10	309295.197363288	183442.858794643	356908.319694819	232255.404871653	262199.70783691	416204.250268561	434778.041627602	356258.317152776	375952.171181647	435288.219531249	354493.920421005	229984.722373045
744	203.050750828591	203.047922438093	203.050948497571	742.473	742.074	742.953	12	12	329756.53987793	282731.641201167	465474.424239263	327566.607046874	320085.595402825	506114.956204099	4456230.24020002	4180377.85578118	4237869.69216872	4373429.87718748	4074618.85209375	3331651.05785155
745	203.052405287662	203.052148888513	203.052536069488	132.92	132.465	133.322	11	11	314309.552511719	245492.773873437	471427.994731249	335957.875159376	289193.66876953	432957.455732812	496986.890191406	429694.769918749	453600.5257	473899.428432814	448416.707832032	229839.899912109
746	203.054949202141	203.05485182294	203.056015858536	204.032	203.991	205.088	5	5	23710.5917068684	4948.2090966797	32273.7026418457	17733.333515625	23213.8479886068	20814.4028947753	375375.382041017	285927.149230958	377439.539153808	387803.598950195	320404.533517088	19574.861791992
747	203.086704799313	203.086517686411	203.086774560837	860.829	860.482	861.729	11	11	285673.405891404	189907.227325783	372451.452296873	261605.02350937	216577.293399219	285152.899485348	333309.664101565	315114.421143753	369579.746643749	314975.554880867	281742.739501955	167857.523671876
748	203.281741255001	203.281540213436	203.28188037891	661.4195	661.083	661.795	6	6	2163504.442775	2750745.12524998	1712223.00987505	2305360.71957498	2312810.4332734	1646951.82187502	6641.42944335948	19161.1322226556	12154.0643627929	6154.35220312498	17407.4572033693	25188.7311168213
749	204.101634296667	204.101519223718	204.10174179911	660.5435	660.193	661.083	6	6	10096690.321125	9693296.18475003	10500672.6749999	9936455.7466875	10038044.9230001	10468464.6631252	8946.28342968748	27665.3830781249	7869.13186848982	20262.6528144529	23034.9106420894	30088.3141927078
750	204.138211375571	204.138140533872	204.138304280451	1102.025	1101.47	1102.83	12	12	526865.654359358	379942.294453128	589104.58159376	476936.975039049	417813.107812478	605025.067484386	663357.360468763	518484.455046884	550666.226601564	526842.820359359	538921.773359385	465285.172148447
751	204.138360570165	204.138171658209	204.138463207444	1287.91	1286.96	1288.65	11	11	488563.558031257	312524.127968749	522011.002499982	517050.637437508	467746.648796858	521307.437625007	515493.48796092	504087.98422527	604689.15777345	502233.209031258	515046.257434886	450349.273968756
752	204.174516575364	204.174334759138	204.174702416882	880.366	880.057	880.861	12	12	297221.362851565	198993.840460934	282819.323750001	286176.523541991	264014.824821778	320100.276922845	286826.801560545	323796.848361328	270315.671521485	329008.249838378	316238.739246087	222562.270713867
753	204.918739615426	204.91850480098	204.919428589929	2443.13	2442.81	2443.71	12	12	797520.867231449	694867.98145832	974763.259980412	885460.00042964	767785.32273436	922149.115224614	901015.589697213	914719.644635399	970748.081445256	927996.993125054	830185.528125048	724898.846875047
754	205.068355683197	205.068207810063	205.068537642283	141.5095	140.961	141.812	6	6	2239552.704625	2063374.45453437	2788434.27000001	2076221.95940625	2149000.302225	2460603.31195312	9363133.86531249	8452011.94031253	8601504.86641251	9862930.6873958	8923918.11823751	7223099.7138
755	205.086047655366	205.085923507777	205.086097316147	1333.92	1333.35	1334.16	6	6	14943080.1239999	10513513.5600004	16735835.9652507	15098028.2679999	14237125.1327498	17531952.3089999	19421783.99875	17678751.8045833	18562019.0554167	18987582.6554167	16366284.8307499	14710993.9812494
756	205.097313259647	205.097070725407	205.097539976704	661.917	660.505	663.411	12	12	707535369.532799	715316315.759994	702402426.568004	679027545.606395	703074760.419188	694657119.840007	139961363.259	140602970.960251	134768099.274998	140775298.357999	139626375.697998	123014285.348998
757	206.028157550349	206.027398250139	206.028916850559	1301.645	1301.32	1301.97	2	2	169299.244094241	96752.3804022198	215199.468289622	157518.566267092	142816.86553711	255155.818150113	280754.001919487	209737.630678708	240885.43794434	254497.225817868	203099.588630024	120759.614275511
758	206.08939252981	206.089300136037	206.08953245351	1333.685	1333.31	1334.16	8	8	1628812.78437497	1181918.77500004	2273189.505	1667673.59085934	1735968.42696873	2208656.34956249	2233126.28537499	2138103.01114583	2298658.65140625	2369705.75552084	1986649.68587499	1564304.21765619
759	206.10047810271	206.10030964855	206.100746536156	662.0965	660.505	663.411	12	12	74736965.0308	76195952.3699993	73412077.6945004	73462486.1703994	75357592.7753987	73968241.3900007	16764638.1392813	16112117.5247501	15787325.8415622	16588323.8816873	16061150.2984998	14768476.2241873
760	206.190225735947	206.190099396395	206.190288496366	1089.715	1089.38	1090.64	4	4	91475.8044726569	60997.4957226567	130513.346557618	91125.2998242194	73416.9990820318	147150.960561515	145816.815205081	121357.253613277	138336.687187502	139531.228564456	103721.387128906	90802.1037207036
761	206.816870807974	206.816748837755	206.816971951805	1301.76	1300.84	1302.3	11	11	332991.338964848	507702.369624013	485677.79082031	440898.374196431	527198.944692374	461003.640947273	522427.28332031	571249.583198782	457340.470253914	470423.8134592	537275.89334961	499837.755384111
762	207.078097812033	207.077875806966	207.078283560644	962.741	961.099	971.692	19	11	970918.821604177	376412.884335941	1109734.09264064	801703.292878128	830313.553151055	1245159.32575	1008828.60449999	956008.057119792	1118414.7736328	982580.076624994	894108.797695329	548397.190546872
763	207.103449431903	207.10308788579	207.103612546504	662.0965	660.505	663.411	12	12	2683443.72525	2597907.08671873	2619996.48515627	2659722.84254998	2592030.12396245	2574755.21906252	479068.881342775	425470.773041995	467201.532310539	448337.784499019	414892.155007807	337024.307712885
764	207.963279561855	207.963279561855	207.963279561855	660.505	660.505	660.505	1	1	258782.093066409	391414.127182618	233512.222184899	287276.087445309	301274.465283852	197912.312713541	85809.9699843748	86248.8625781248	80171.4650914737	82215.9580390617	105760.899707029	63372.799218749
765	208.250621490698	208.250421242655	208.250886485023	1301.98	1300.84	1307.25	13	12	1822907.67500002	2837183.4219726	2649783.59539929	2928613.33555553	2857681.59249995	2562707.0663477	2896181.61958332	2975841.7551736	2474837.5072266	2628232.07347222	2818616.6548611	2634278.69231769
766	209.103619766243	209.103404756156	209.103786708471	118.7885	118.307	119.421	12	12	2173435.93828125	2212629.47415	2478574.6511625	2054798.544025	2047406.20354375	2438230.74534375	2617490.327075	2453281.854	2499671.5849	2781430.39765625	2618815.88939062	2227904.6668875
767	209.275582042488	209.273695811915	209.276697281274	661.101	660.89	661.46	3	3	154195.145569531	51843.9729378274	211426.164900392	98636.8712942703	92648.1650383289	227876.969794926	0	0	3398.00382495115	0	0	5320.59409851073
768	209.596979460571	209.596880226526	209.597186649576	1301.89	1301.19	1302.3	10	10	223459.089941409	225170.11230469	478280.990161126	340525.238925775	325466.048194442	600852.320451386	612819.394324221	468947.021701387	516815.070258258	589646.821927082	482229.17144097	290903.290039061
769	210.08768496647	210.087404521444	210.087887237389	118.7885	118.307	119.278	12	12	11409667.9684167	11473061.409875	11846519.659	10856341.1198542	11008871.119125	11825837.746375	11713565.6508	12401147.9416667	12527800.5486667	12326181.503125	12403915.273125	10993251.868875
770	210.309732593082	210.307832322472	210.310865828429	660.563	660.193	660.89	3	3	98182.6162065431	14054.1724798182	156965.975903319	64625.9331630856	13707.8599759114	194990.444753422	3141.41115234374	2876.67648632812	0	0	4315.07248046867	0
771	210.730614728809	210.730614728809	210.730614728809	1301.73	1301.73	1301.73	1	1	134093.022460939	131601.095156249	95702.3099999997	83719.4663281247	123626.973717447	90942.7942187497	98708.3596874997	110125.265	88986.7711783921	73460.4169921875	88203.0613541661	122170.725221353
772	210.93553198215	210.935226028716	210.939196192426	2441.64	2441.25	2442.21	7	7	89232.1714843721	62742.6403613318	113743.354345699	95699.3238525386	49532.254116208	105274.374316403	98762.0879663138	57929.6000390725	97049.1218115286	75007.9028906278	52782.7152832057	50861.6108789092
773	211.090591978491	211.090334818222	211.090841048788	119.173	118.406	119.946	12	12	328868.286865625	325697.830760742	384189.708229166	311126.169167969	315379.544714063	370081.743332813	411334.365771875	440353.697682292	377142.039760938	392974.084082031	356884.352481445	399205.349233072
774	211.109282407323	211.109189925071	211.109284082689	1268.1	1267.45	1268.26	3	3	131392.831552734	97046.0241015623	136016.513813476	132155.837421875	137786.43375	156216.563560548	176646.386250002	166097.757656252	145297.440170898	148204.498583984	147564.003476562	119454.254003906
775	211.17276906593	211.166796334667	211.176985429169	660.184	659.598	660.563	6	6	384845.138851563	304003.648320552	329901.201972653	377775.7245625	296748.894125005	338917.015331541	31288.0220859374	30831.3765703124	24306.815574545	32282.1608294281	30013.4406523446	20763.4656249997
776	211.791399458961	211.791334114052	211.791489834023	1301.785	1301.19	1302.3	10	10	267880.946679691	270057.565446429	550014.977842879	339751.710066966	366129.885761712	630453.925234385	633745.558038192	520515.427256942	571927.438134775	634600.919513887	533561.713845483	330146.639264321
777	212.220849816926	212.211599748303	212.225044298132	660.184	659.598	660.563	6	6	342879.781507813	286809.728832271	326036.674453122	360563.126083496	305402.504205083	305338.63367871	3105.82075781249	0	0	0	3119.91028808602	0
778	213.14614597232	213.146091600892	213.14629187183	1020.785	1019.96	1021.34	12	12	4187715.13562504	3447732.93249999	5119645.27450009	4001185.84875003	4223547.68625008	5099358.72174997	5352747.7575001	4721451.63843748	5223934.09399996	5378419.76812497	4996416.26399999	3536443.80750003
779	213.278598878901	213.276987442112	213.280210315691	660.061	659.598	660.524	2	2	105845.75551172	107289.976981641	94223.0498291007	118396.448209961	96420.7867636735	80496.4783642577	0	2905.73956054687	0	0	0	4468.22647131341
780	213.303319923895	213.29455008633	213.313395579016	660.184	659.982	660.563	4	4	113571.548035156	100181.407025391	101556.356152833	118396.448209961	96420.7867636735	89211.7332000012	0	2897.97850402826	0	0	0	4468.62545572909
781	214.089499883807	214.089482457879	214.089543681744	1077.97	1077.51	1078.5	4	4	244517.788769533	166825.748613282	249859.84169922	260878.085390617	247171.287568361	283107.043476565	308263.365109365	274509.943740236	322771.089374991	222565.464707032	286255.938105474	202154.232597658
782	214.125766991134	214.125721345305	214.125812636961	1143.655	1143.64	1143.67	2	2	236808.076054689	83911.874707037	180723.46614583	168365.837695314	152631.638247071	178998.22864583	210928.713427735	161889.459374998	224594.880871087	180154.95677083	163686.657128904	151430.073958343
783	214.149298198237	214.149102509377	214.149429731186	1020.83	1019.96	1021.14	9	9	225846.668461916	99761.7974999987	283536.64785938	216801.409277345	153259.155644532	293582.102460935	265896.045703127	244660.805332033	292523.887453123	304784.071992186	284999.520937499	150480.395566404
784	214.252852783548	214.252603456157	214.252973732606	1030.36	1030.03	1031.07	12	12	495050.02921876	578819.630296885	343934.918427736	445023.40412501	458091.934570321	408462.328328132	382297.771718757	457229.173718736	419979.252187488	428442.005156258	421617.472617175	508434.207773423
785	214.831368061566	214.827229207006	214.835506916125	661.697	661.409	661.985	2	2	56652.090771485	116699.40926465	36458.9806458342	68896.3388408199	82981.3916845713	47855.2715416678	3131.1519637858	0	0	3277.06167871103	0	0
786	215.076503864601	215.076330917654	215.076595969984	1301.32	1300.73	1302.3	11	11	816950.224035158	744165.354934889	696220.43068576	836209.186312501	724995.322138659	742723.734078127	766358.296980472	832037.253937502	690147.803585066	712120.62956163	787729.140097658	719962.843997391
787	215.125176002886	215.12504114349	215.125252544148	734.6	733.774	735.503	12	12	822215.997914071	675233.33285351	845754.733886723	761752.68082812	801542.151718755	889065.797380216	862103.242679684	744943.884588542	925299.76404557	924490.244527344	806275.721796863	717770.161378905
788	215.715929151112	215.709225838508	215.721798125253	660.823	660.505	661.795	6	6	208440.03130918	288632.313500977	180332.616589845	216594.530416992	212473.313564939	153566.692929689	0	3868.3829770507	0	0	0	0
789	215.947257292394	215.946947677573	215.957924588944	118.355	117.938	118.838	7	7	181773.767578125	232662.050421875	107954.581804809	153742.134748535	153368.538287109	144548.807355347	206629.3116875	187370.585597657	184504.51640625	240103.810575521	181744.934843749	241878.889785156
790	215.97702037326	215.965292133411	215.991189133558	118.193	118.102	118.499	3	3	168564.178107422	232662.050421875	107954.581804809	153742.134748535	153368.538287109	143899.996595215	228050.776894531	217664.8486875	217118.096208984	268839.062376464	209913.669796875	223904.013867187
791	216.00539516815	216.004616226295	216.006174110005	118.2695	117.811	118.728	2	2	152599.010273438	232662.050421875	107954.581804809	153742.134748535	153368.538287109	138185.5903125	236390.866340625	187631.536738282	217118.096208984	268839.062376464	183914.198359374	213235.593739583
792	216.234999277973	216.23477918543	216.235311281983	1301.76	1300.73	1307.25	13	12	718592.392578134	1191148.21622829	1204783.35147569	1299142.62833332	1214941.98768553	1212423.71524739	1368555.98538282	1356610.11288194	1104237.34050783	1250414.4378125	1293075.76866319	1143294.5104427
793	216.798018194428	216.793689726206	216.804008634144	660.5145	660.175	660.89	6	6	1080680.76042969	1405853.78967188	1022167.91671874	1173272.14238867	1184843.43683712	845986.534200011	0	0	0	0	0	0
794	217.046737396525	217.046737396525	217.046737396525	1003.04	1003.04	1003.04	1	1	97138.1535205056	62401.8506689458	110489.746738282	99126.6122680669	70595.7087597661	133947.070180661	118308.785683595	117152.023950196	139871.903730471	117573.237114258	115774.950932618	80705.0292358402
795	217.097134871143	217.096880847128	217.097307260149	705.171	704.955	705.69	7	7	2539280.04425386	2126553.57489356	2834120.17973437	2503994.7944922	2336153.67562504	3129022.83759771	201833.062792965	157440.837239581	199036.730649741	211525.847481771	201881.19136963	147611.924472007
796	217.107033905144	217.106855396827	217.107134492557	848.13	847.694	848.812	12	12	1317078.97132499	789065.833115241	1560477.69223126	1266972.21967499	1039433.90089063	1585853.8711656	1581618.82415622	1324051.76765624	1536934.40752501	1500635.23109998	1423380.08343749	1016928.90088751
797	217.119163256173	217.119163256173	217.119163256173	2432.19	2432.19	2432.19	1	1	13937.7155175752	13279.8615783679	12730.8132177737	12681.2838696293	11401.6873876956	13531.4271594256	16097.3745019536	18995.7694677738	302209.521728521	18003.2464599635	24689.924047855	11053.4905419925
798	217.179658386633	217.179544280728	217.179773097045	1210.14	1209.47	1210.94	12	12	703951.730562478	367505.548281256	737792.923476574	622746.344843731	541746.938406233	724576.905124977	765187.768593765	648715.392609355	785376.653250014	748172.819375012	752572.229359387	519777.987312509
799	217.179716038545	217.179587354264	217.179775066381	1188.385	1187.82	1188.83	10	10	339789.241982424	177527.330190431	406467.419867194	302291.398994142	305610.634625005	448796.215640611	450012.207187487	364043.801749989	483043.873958325	456728.583632821	411942.334500006	219937.621425782
800	217.417437281858	217.417437281858	217.417437281858	1301.32	1301.32	1301.32	1	1	774436.376380224	770265.996293396	701323.006987843	793035.634444438	774857.225277772	670340.082730032	736002.69461719	796366.422196177	671848.07834637	683752.07440538	735619.064496524	745840.515820308
801	217.431195594352	217.41951519101	217.441262924831	1301.745	1300.84	1302.3	8	8	807339.962457033	770265.996293396	653724.930546865	710893.888681628	747787.25847655	632088.683359385	646280.439218741	796366.422196177	698977.044761722	683752.07440538	776683.21691797	745840.515820308
802	217.888254553647	217.884124092907	217.896093491456	660.0785	659.598	660.524	6	6	1834714.80333254	2257633.57249688	1739702.51015623	1972069.05220703	1869780.75728909	1428662.64434179	0	3526.05322265624	0	0	0	7222.64458166494
803	218.021413428463	218.021239245848	218.021668133137	742.513	742.164	743.142	12	12	7682369.90540625	6817880.40777329	8143159.99251572	7392738.10570309	6903953.0976561	8263269.14667184	41876214.9064002	37880782.5087494	40247035.7547498	42620365.6009996	37690020.3525	32132877.0157499
804	218.100228164264	218.100194836996	218.100361117058	705.1785	704.955	705.69	6	6	139229.566483152	105328.332972412	159089.964865234	140540.851442872	145150.268871096	204780.056360843	12824.0203491209	12844.8605468748	15862.1616632488	14344.295472819	15222.3655289714	13929.1182708335
805	218.534648785102	218.534433354436	218.534890045347	1301.56	1300.84	1306.27	12	12	870880.750390636	1429056.07851561	1338877.78402777	1496055.56388888	1385723.62474607	1295509.44627932	1465816.39136284	1492535.91770833	1307762.31333767	1378124.95374132	1496874.29094532	1314786.21312499
806	218.639448319191	218.639448319191	218.639448319191	660.175	660.175	660.175	1	1	184363.337643555	30790.5975823975	219226.070595701	171827.059885986	156155.131600782	234708.652395024	0	7175.13488647446	0	2904.6304642945	0	0
807	218.798682266069	218.797014491433	218.804418348176	661.409	660.193	661.46	5	5	251985.560203128	146022.775391603	291002.501442385	200359.612691403	141378.371757814	334961.494941413	0	5872.46480078106	4438.69456738276	4619.82272135428	0	0
808	218.984324345289	218.984173601563	218.984519297785	2444.49	2443.75	2444.77	12	12	1687924.35496095	1575922.01109367	2856759.06049991	2274352.02562497	1985181.54562489	2265361.79382814	2496207.29968752	2918093.50599992	2218064.15343738	2287738.79234376	2486629.69874987	1814443.86281262
809	219.024700079752	219.024625709934	219.02490987471	742.4295	742.074	742.941	6	6	438928.268923828	290435.410471348	425351.938802081	344620.798347655	336843.154684889	451840.048180662	3707418.94710937	3430577.25531244	3701426.63488123	3602731.97954685	3502579.56496875	2829844.08283592
810	219.195478187867	219.195322872461	219.195560893194	1258.93	1258.43	1259.45	12	12	1420258.33687502	1007090.8696875	1616017.52343752	1387050.19096877	1334631.15250001	1751724.13789066	1667491.13700002	1483297.70437501	1564630.029375	1577761.38731244	1382065.94238281	1214488.58803121
811	219.410838623077	219.400556648777	219.421120597377	118.9325	118.838	119.027	2	2	48306.9590283204	48889.8144166667	43906.7307211914	54098.9276748047	49298.7169072266	50880.1401723632	97581.2626481932	89444.5184511721	100487.607503906	111125.070792846	105812.492401172	90595.6355390625
812	219.45991126607	219.444821381195	219.462835828277	118.728	118.499	118.739	3	3	49520.9474384767	48889.8144166667	45285.0465799154	45780.1975426432	49298.7169072266	53848.3064501954	108447.083304199	91054.6036640627	104779.517018555	123435.456986206	92401.4417265622	84213.2003444009
813	219.903897275271	219.899287375854	219.909766429073	661.6275	661.409	662.01	6	6	692731.510437508	583019.62054493	804609.743211923	635252.375148429	668983.260864258	765776.852208992	3560.07414990234	13943.6806958004	6800.57162662753	4002.48880208343	9082.00105794271	11485.39653125
814	220.019382597205	220.019073198822	220.019678050583	742.473	742.074	742.953	12	12	241466.755746094	214266.519719723	298394.017372562	209130.738007323	224017.266296382	321596.170352049	2700826.49560001	2369053.89761715	2591211.65015623	2500720.20796874	2450845.009125	1804443.2648789
815	220.12964046302	220.129523251158	220.129839958383	118.728	118.193	119.027	5	5	57035.0664052736	51174.9560989583	47592.9948276367	49580.4022451171	47462.6543619792	63375.9189550783	127786.66512915	121836.405421875	127818.364798828	143701.48648584	111424.934468994	85319.6557568358
816	220.198655898719	220.198655898719	220.198655898719	1258.52	1258.52	1258.52	1	1	75444.3798046858	54933.3262207017	87739.6716015605	59891.7901855455	66181.1562304726	71458.3217382796	98411.5289062484	73018.2284179727	90374.0206835917	114761.575927734	76162.6845507798	64110.1480468787
817	220.539001250409	220.535081834922	220.549180459756	660.5145	660.175	660.563	4	4	99270.7794619142	121899.982494141	87855.235337892	105214.64417334	109221.608470705	72767.6212376301	0	3270.29030859374	0	0	3692.42183105462	3833.2906901041
818	220.933634633661	220.925397581	220.935027517716	2441.935	2441.59	2442.89	12	12	468919.038779322	397790.127395826	565559.176518549	465727.631103513	321763.565026035	504193.351562484	415895.982653784	406867.61867193	461371.078108715	451637.340234433	377054.072255858	378950.928776034
819	221.033816438722	221.033619943203	221.033933001449	890.58	890.166	890.95	12	12	502125.729109366	314663.181370308	638057.485892566	479088.170476568	522914.26387813	695609.677060939	565321.885863277	560352.195941403	585694.364625	672705.074285148	568336.18707032	401034.442163088
820	221.042184071529	221.042064422596	221.04245030089	141.2135	140.744	141.839	12	12	4209045.32315	3491713.69336874	4739051.67000001	3692266.66103126	3811991.95448749	4855525.94451251	12780063.39225	12034501.30925	12383186.5119	13019148.4185	12537184.386825	9992076.9222
821	221.210687447953	221.210635221574	221.210843402402	660.5435	660.193	661.083	6	6	1119295.89392188	982943.310796878	1314642.68190626	1128719.37042969	1140200.24234063	1263422.32984378	141782.47565625	131054.257352048	101038.181026696	132034.410627603	100349.504116209	76088.6838541654
822	221.502814462423	221.502814462423	221.502814462423	147.505	147.505	147.505	1	1	3015.85976562502	78736.4621477051	0	5374.85508854169	17123.6797291667	0	2394.82780639649	7873.93982747392	0	3347.48436067709	4856.19676725263	29559.8012566731
823	221.820697085906	221.820697085906	221.820697085906	662.89	662.89	662.89	1	1	118070.589546876	250405.766130577	118000.129174874	150012.89081808	235264.571626219	115251.009074708	3820.9875241699	20274.3547433035	7663.05808342628	4094.89223632806	12771.6570512694	32598.4272521158
824	222.045228433762	222.044996656776	222.045442151112	141.1375	140.605	141.585	6	6	71072.409838542	64885.600682373	79260.5628823241	76773.266662842	74903.3463339839	81779.532398437	386417.212343749	348761.768291017	332480.400066407	373479.672578906	352924.78431875	214999.362470215
825	222.465782375032	222.465444860746	222.465885252386	660.349	659.982	660.563	6	6	767890.97085547	779324.320256838	799303.182902348	802236.851338867	870814.519351569	660905.128508786	0	0	0	0	0	0
826	223.040079088904	223.039774721795	223.040201920353	141.5095	140.961	141.812	6	6	82170.4498281254	50977.8044384767	88796.7383710933	85293.0368332521	64947.4141536455	94218.2855332025	440854.555148436	377018.180710939	413824.434124999	429581.126304689	429459.394628907	220248.227801269
827	223.096491100231	223.096394712949	223.096741545306	1124.675	1124.12	1125.15	12	12	21425358.8324997	20612391.1950006	21629695.1774997	21892374.4912497	19605622.8400004	20263526.3400004	20666936.7679994	20018198.6479995	20105547.2400004	21319828.6160005	20488539.2079994	20587786.0687506
828	223.246671348735	223.246535766985	223.246972727062	660.5145	660.175	660.89	6	6	3832961.21425001	3589810.04493751	4108966.62421871	3798284.80915625	3786291.51603753	4141181.09281258	12610.1877890625	21704.5027265624	19182.7400945644	20221.7812285154	20544.8024804684	22630.3765624996
829	223.967612218331	223.963092577395	223.982259127321	2444.4	2443.71	2444.75	11	11	689892.759843741	759168.420062476	1492788.1789687	977980.805214863	874469.849859348	1244775.63946871	1519964.28350011	1229588.45624993	1266146.37762496	1239532.74168758	1229178.52242181	797500.902906303
830	224.099756385422	224.099671372965	224.099869598925	1125.03	1124.31	1125.2	12	12	2414834.8757813	1954117.22062501	2473403.76187493	2355470.5054688	2367651.66900005	2523316.16437505	2451003.78799993	2386238.11699993	2502024.65718755	2588713.15900006	2602814.49599993	2195892.98250004
831	224.12784438206	224.12784438206	224.12784438206	166.232	166.232	166.232	1	1	155278.157345051	93765.7284270838	207172.729288737	113438.977518717	142118.397351564	231002.429894205	253954.654560546	270959.100960937	333128.107296874	290031.026320311	231261.100861328	156075.644638672
832	224.285394227987	224.284720081074	224.2860683749	118.415	118.102	118.728	2	2	261238.247827149	645535.326484374	126994.185817871	264142.517686523	289395.231814453	137051.144707032	185070.931974121	208752.329983887	181457.197417969	215534.328046875	207771.007821094	406294.649578125
833	224.311982107695	224.308341585054	224.315622630337	118.155	117.811	118.499	2	2	224675.505351563	645535.326484374	126994.185817871	233746.951992188	289395.231814453	137051.144707032	197959.91405625	208752.329983887	181457.197417969	189186.285363281	167759.101078124	376084.487151041
834	224.339426413269	224.339412252738	224.339442086276	118.193	117.914	118.355	3	3	224675.505351563	645535.326484374	126994.185817871	264142.517686523	289395.231814453	137051.144707032	185070.931974121	233675.2810625	181457.197417969	203253.434460205	167759.101078124	474643.995907812
835	224.545016423229	224.544642191944	224.545200144026	660.5145	659.982	662.909	8	8	32223863.759	30600036.6813751	34992679.2037497	32115820.7743125	31507727.1103502	35727942.4128005	0	104908.740817708	0	12135.4436484374	11476.4967968748	121671.376271482
836	224.726547542408	224.721042931325	224.730860183012	1301.525	1301.05	1301.81	4	4	812082.325640627	735594.891263014	649219.629394522	783475.896666661	719912.330029284	640105.911865245	746884.921218753	775540.992300344	676607.873237844	719086.876983505	685090.30078126	704264.503789058
837	225.694433462265	225.694201589544	225.694674536614	660.5435	660.193	661.083	6	6	9881045.11975002	8959348.43540628	11215777.8915001	9510979.381875	9675829.63023758	10450145.3993752	0	41197.171860839	0	5292.09681445308	10467.1606445311	13270.0914062498
838	225.876766523267	225.876538095857	225.87693323049	1301.895	1300.84	1306.27	12	12	1571181.45585939	2442548.29939448	2250558.09123263	2547935.34666665	2459791.98374996	2156212.29806644	2403346.93409721	2579646.65086804	2100066.47210941	2198424.6959375	2478303.59450782	2314004.68471353
839	226.11758894249	226.117313068736	226.117788368682	118.4525	117.938	119.116	12	12	597040.884140626	827048.544296874	366472.946530761	522238.739572265	502126.655941406	469716.959636231	643339.611011718	656702.84675	637636.63134375	738471.998040038	587614.293646874	704066.361796875
840	226.703273269148	226.699062804869	226.707769298859	662.326	661.985	662.365	4	4	624388.037667196	713260.929341018	486727.039128664	661605.555453121	694681.23085155	477548.246298833	5575.42580932619	19710.8371337886	8369.00537109379	5714.75984765621	10287.1080124511	12690.2760922852
841	226.720584903595	226.719269479292	226.721900327897	660.9955	660.89	661.101	2	2	664224.247305468	683143.588986337	581806.176213873	638013.636984366	694681.23085155	610488.648727868	5576.91856054696	19708.7233710934	8377.08269531255	5720.88499218748	10317.5023686524	12697.7790773437
842	226.951669247406	226.95133353043	226.951897524422	2440.935	2440.44	2441.28	12	12	11870851.721249	11419303.928438	9759001.33750031	11471994.3557811	12531752.629688	9627352.00104197	11861367.056796	11395483.5825004	12673071.852052	9670876.33359461	10583668.9191404	12005681.2875005
843	227.114058722942	227.113809925009	227.114206687031	118.896	118.406	119.421	12	12	300204844.94	305204754.183	304313782.708	292780901.729667	284445335.394	301096558.443	304047096.9952	331143345.506667	332428617.224666	311339467.4	316641966.138	287931548.167199
844	227.819321734217	227.819231525273	227.819414422518	661.2655	661.083	661.46	4	4	205878.36141504	179966.389958987	168323.937823244	190112.719431249	216486.242552731	152412.528984376	8162.96412451185	13332.8167016598	4421.20287597658	0	5171.36847607427	5223.74231640625
845	227.954983854106	227.953770808288	227.956668193689	2440.935	2440.44	2441.28	12	12	227513.117545544	235104.110769053	176526.629248052	237262.882500009	288118.425163587	188768.691324876	271159.073518046	233636.825625009	292890.894783965	169298.859572769	187994.905017085	244829.826562509
846	228.117215353584	228.116942833324	228.117389162864	118.9755	118.699	119.421	12	12	28924520.6168333	29592119.42125	30351754.2315	28364312.2156667	28309446.7425	29574607.437	32325336.6485	31676212.6116667	32139799.4125833	32496826.6625	31412521.53675	30136619.36625
847	228.345481987266	228.345481987266	228.345481987266	660.505	660.505	660.505	1	1	109596.294556641	322752.124968747	60787.8845117204	134847.647560547	165005.59924951	42813.495139161	0	5898.66434277332	0	0	0	14426.4935578613
848	228.880689169019	228.866864479091	228.881606861062	118.728	118.499	119.116	3	3	30603.6779018555	53551.9139270833	24632.6363395182	28907.9733658447	38900.7258398438	33761.9698242188	77047.4302304686	93230.006109375	87506.5069423828	107705.466515137	68385.4110781248	69038.3903330077
849	228.955765211432	228.955765211432	228.955765211432	2441.03	2441.03	2441.03	1	1	42082.4494140572	44949.5682128964	37347.5055664074	35045.4937500013	62765.2323120144	50748.4999674495	61601.6098144512	40638.8129654966	63172.5693359456	49101.2357747411	44061.6834082014	60152.330426435
850	229.120088707702	229.119919155739	229.120271392842	1020.84	1020.06	1021.34	12	12	3743963.13703129	2557084.43531244	4841816.13275008	3599238.10500003	3557471.45625007	5247163.29112496	5099594.8406251	4388299.71468748	5074092.43474997	5157692.46374997	4779037.30999999	3158390.26312502
851	229.1409593196	229.140833812914	229.141172205873	831.5065	830.914	832.249	10	10	5073849.76603122	4518319.79892858	6018093.44983035	5273671.41449995	5463980.87249999	4862901.13942504	5332726.53874992	5811333.10425894	6035298.68546431	6095655.89746425	5922582.21950893	4994430.14999999
852	229.33486693589	229.328146873199	229.340615237194	660.5435	659.982	661.409	6	6	169587.675179199	107608.997989259	232981.144965818	147406.881952148	122249.974240721	236145.613961588	0	0	0	2803.27526822914	0	0
853	229.878329209594	229.878310507846	229.878590478207	1301.97	1301.32	1302.14	3	3	299053.443750002	205520.867879465	400137.804157369	278266.778303573	255763.067929689	494057.256064461	509239.760729164	397714.120576166	450446.92421225	429653.497042415	404041.306640631	207820.534179681
854	229.940334954949	229.940233820023	229.956801448705	118.193	117.914	118.699	7	7	289642.491328125	647987.584281249	125985.742446899	275861.132971289	291111.941267578	135520.773398438	177434.688311035	233429.2215	178082.026628906	190938.799706787	202345.575123828	480025.791085156
855	229.977127287167	229.97087872084	229.983375853493	118.2185	117.938	118.499	2	2	227375.077816407	548660.489197917	119612.45150651	233721.849257813	247312.871821615	147226.14269043	165750.303028646	185825.753542969	181987.999066406	189805.694919271	165454.117070312	383987.89078125
856	230.00228106651	230.001467601124	230.003094531896	118.2695	117.811	118.728	2	2	263725.496533204	647987.584281249	128120.987220459	263419.955028809	291111.941267578	147226.14269043	194508.945965625	210616.240324219	181987.999066406	215213.431640625	188437.863910644	451536.184228515
857	230.123155229049	230.123001976153	230.123329399669	1020.665	1019.96	1021.01	8	8	235699.968624999	95762.3393115241	279826.725382817	171667.568378908	140982.46904297	286455.266839849	321840.093984377	213289.044492189	308798.161999998	315333.034746092	248388.552499999	144729.081210934
858	230.140055493098	230.139679868458	230.1402710098	2441.875	2441.42	2442.21	12	12	426476.848095726	322714.399680193	519973.690717764	395939.439936522	372431.755582272	633049.389531238	489408.141181667	514016.15441897	613703.704174837	596969.007187523	504268.189575159	385850.527707516
859	230.300031496158	230.289185864056	230.31087712826	659.8865	659.598	660.175	2	2	113822.953030275	68100.0366591786	114930.981586913	101117.69486035	103054.319386721	110325.733005209	7661.30750162733	0	0	6696.05879296896	2674.12830712898	3799.97819075521
860	230.522395171347	230.521055226317	230.52795764459	660.5435	660.193	660.89	4	4	151428.653462403	64285.9906490909	200100.802250975	128154.42476709	83691.7089518223	208773.197849125	0	0	0	0	0	0
861	230.962126543234	230.962126543234	230.962126543234	118.355	118.355	118.355	1	1	54311.0938723145	144639.276325	31560.0226074219	62383.5054096679	66979.3414174804	28778.4123076171	39176.4511894531	44391.0851936034	40499.587125	31829.1389761962	36453.6374165038	80701.679953125
862	231.029984067853	231.029918783735	231.030049351972	2445.525	2445.44	2445.61	2	2	79815.9509082039	22707.6910253894	120310.225605467	95114.6201953074	38105.7459814433	64166.8122070304	102305.633059083	102091.02238769	214402.047421879	53522.5074479118	136115.077910166	52931.6960205081
863	231.099044109753	231.098861559131	231.099121343269	734.086	733.685	735.506	12	12	795888.28794476	565872.183966792	887400.294776042	764805.076119787	775663.135593742	842627.68130938	897596.903828129	864209.776998317	971302.950022132	889645.945861986	811223.076046869	693699.14202473
864	231.117909442888	231.117728444539	231.118090441238	1020.94	1020.74	1021.14	2	2	121863.228662111	82555.1191406256	138376.951499024	115936.230351563	89231.2086035163	193708.467312499	134471.622597657	122991.275742188	189945.069515624	160820.615097657	140003.414267575	77135.2843945295
865	231.293067768375	231.292854438235	231.293135893469	1301.76	1300.73	1307.25	13	12	733504.165820322	1147303.86811521	1092530.97413194	1239123.5711111	1181357.41822264	1028133.20908205	1145077.24125868	1250612.03561631	1030641.1970508	1069583.28544271	1163490.67135416	1132030.57595051
866	231.479788073995	231.479788073995	231.479788073995	660.505	660.505	660.505	1	1	216906.232663086	245901.099902342	210250.599505865	214494.539825684	203301.21499365	177388.081813968	0	5763.73530468738	3498.66957263182	0	7291.04955969246	10215.8009100342
867	231.511787174231	231.509239714078	231.516449675747	660.563	660.193	661.083	5	5	216906.232663086	203518.912136726	230942.369742677	214494.539825684	203301.21499365	177388.081813968	0	0	0	0	0	0
868	232.715323823949	232.708395043781	232.723459249491	660.7265	660.505	661.101	6	6	203136.569972657	210381.508776856	182393.322005864	191844.712192871	198948.330626218	151745.841989749	0	1533.38697509761	0	0	2968.06436523432	0
869	232.917640378444	232.917406145389	232.917940153794	2441.77	2441.25	2441.96	12	12	1865715.28950189	1523076.46127938	1893345.18157953	1904516.21930318	1475311.78878905	1632695.77035519	1562375.16191401	1618072.26474617	1758979.73302744	1443150.97125005	1427953.45351552	1513015.48973631
870	233.062973489512	233.062568972272	233.063244290516	164.981	164.627	165.854	12	12	369302.962088542	279232.943346192	519731.924257812	365844.347067262	336148.991648437	503021.811488281	3346457.03686793	3206460.17739843	3213730.31349999	3474956.54751173	3252203.86908593	2550860.78300244
871	233.078245301768	233.078157526081	233.078329066525	624.697	624.396	630.3	5	4	431232.647871096	326695.884692139	528047.711578125	471336.451925003	269854.504951175	552527.325914065	457075.01655517	417392.56828125	470891.01536224	469250.826074224	477444.246635417	445110.221198782
872	233.078114572483	233.078057391121	233.078171753846	896.712	896.34	897.084	2	2	107874.41903711	83631.9681640594	110064.291130207	135583.170817383	99003.8619746113	138399.21748047	117861.161482422	124513.731557288	109369.656516925	112357.366658853	109143.975732422	91464.823307292
873	233.174536257083	233.174333603403	233.174651289794	972.72	972.488	973.154	3	3	189472.237619467	119560.918066409	199748.966148439	163937.54953646	155525.534795119	227236.321570638	223310.761083008	189413.167085935	226959.78736849	247286.924640622	178563.241568358	154787.864125781
874	234.13322534053	234.133015103446	234.133415300573	848.13	847.488	848.727	12	12	217652.540624998	149655.296376563	256396.573930861	206065.768162498	180921.394375782	332571.672610932	269147.488577338	214436.210390624	275003.394528907	297849.277912497	265389.006796874	175605.902065627
875	234.133875657835	234.12835271611	234.139398599561	660.0875	659.982	660.193	2	2	66634.3621313484	44691.9091718741	92280.8452734367	65029.8468203116	55659.9509824223	90017.95206665	0	0	3351.67054541025	5339.13181510433	0	0
876	234.26514006002	234.265008817688	234.26522118337	661.083	660.505	661.43	3	3	107057.277060547	185871.025740233	96086.5948359402	145536.410384374	139774.660883009	91546.7495581073	0	0	0	0	0	4207.30140930175
877	234.361880302344	234.361880302344	234.361880302344	147.505	147.505	147.505	1	1	5662.04417187505	188146.532211914	0	3976.56218229169	28864.0730104168	0	5286.74803466799	9985.50031087234	0	3267.47695442709	4669.26443619794	48298.0335932615
878	234.4363007179	234.436132871586	234.436484057793	118.739	118.499	119.116	5	5	60034.144060547	52547.1353333333	53435.929835612	58282.4293242187	52648.7615240886	65111.653154297	124350.817021484	125659.388875	130713.13865918	149506.567331787	117987.552667187	91508.0373502603
879	234.57403361114	234.573609962015	234.574251333101	708.902	708.467	709.451	12	12	233621.405089847	173662.022076828	289589.576717285	277229.354929688	220210.775654292	331629.394715088	327993.652957035	287708.337354496	327009.562884887	360911.048600595	360826.947065918	199955.6930013
880	234.956586827461	234.956346028015	234.956723782157	2447.245	2446.32	2450.22	12	12	4490690.79656253	4403705.79742205	5044235.37000004	4459274.17593753	4555972.9087499	4777386.70558583	5311165.32986119	4325425.98757829	5388484.46062511	5194991.88656243	5064036.67611119	4677515.83816425
881	235.169153975374	235.168967237743	235.169442303268	1285.39	1284.89	1285.84	12	12	642934.31835938	488978.827656231	729076.758062504	580296.368750006	526825.609628904	681784.313281257	646792.240468748	701125.757531255	709528.009375007	715432.687250004	693640.195468757	508023.155390621
882	236.112528480316	236.112528480316	236.112528480316	884.979	884.979	884.979	1	1	66107.8849531262	37280.4986874999	93411.1325859391	57484.8642656256	44822.538751954	74805.4681315105	62908.4115156257	53961.116511719	53882.7817929675	112788.869080078	52820.2716822913	44040.5932031262
883	236.221844352693	236.22163968172	236.221998120081	1258.735	1258.08	1259.64	12	12	364492.990148442	246276.809843753	405247.578593754	364173.564507817	325201.434296878	425337.496007817	472871.053687506	392155.849765629	400212.710937499	419193.548718735	377592.271728516	283150.042355458
884	236.26898638974	236.265276004498	236.27595661559	1301.745	1300.73	1302.3	12	12	1188423.49471357	1101060.07705076	1080801.59353298	1182262.37999999	1141889.03756834	1007294.65643556	1124374.94520833	1206480.60921006	991531.449970719	1101161.04568576	1189494.2025586	1120085.6326302
885	236.523632732578	236.523632732578	236.523632732578	662.315	662.315	662.315	1	1	237714.738690431	469221.514098208	202045.632382486	275348.891409015	349078.187936198	169734.155638022	0	20531.2342447913	6449.69091992185	4083.47176953125	5226.2813952637	30207.6404672851
886	236.648643383828	236.648594901169	236.648691866487	1059.02	1058.9	1059.14	2	2	14681.3310205079	9033.19462890616	20584.9324218747	23175.2167382814	28402.7767089863	34669.2810937495	73170.7077807624	81192.2564843742	90814.0574218761	88987.7194335892	115567.547109377	48546.1698958329
887	236.956740821827	236.956499095551	236.956839035187	2445.63	2445.16	2446.83	10	10	457826.998554664	297163.333632815	502246.725234379	348021.13792966	631451.598835935	392487.155273445	427990.772499988	479999.882103778	362873.684765632	364774.375898409	447988.894101571	426928.139531279
888	237.086908056054	237.08671906011	237.087011991453	661.101	660.89	661.46	5	5	504808.756815756	353402.414408208	406788.973031254	394633.940592447	365223.821218744	353803.416484378	91327.7148632827	87250.7739990212	109495.704014893	94712.5390722654	85016.8497031258	72252.4860103515
889	237.111973192734	237.111678901917	237.112040849347	1190.83	1190.22	1191.63	9	9	297149.82576563	191307.66459765	349433.360937494	321193.038541674	217180.755429688	350128.204406256	315179.143687506	310168.902277349	336928.725281239	352668.30796874	345088.707031244	254623.750671867
890	237.148294759969	237.147861707177	237.148445423825	1107.525	1106.76	1108.26	8	8	158804.298697914	127999.658144532	201240.052998048	153216.192187498	204551.502558595	266321.304515617	303607.434902335	245627.793601555	285193.973218755	269646.22179688	227830.825957032	140546.122851561
891	237.184646208665	237.184376573588	237.184838645965	1278.95	1278.59	1279.41	10	10	298098.527632814	181964.125141601	337159.766109376	222751.421953124	241814.59381249	309925.068578126	363595.166515609	305405.678812502	335590.041046876	356867.125828109	345231.593312502	175710.065146484
892	237.324383181273	237.324383181273	237.324383181273	147.505	147.505	147.505	1	1	3113.87114062502	102989.867678467	0	0	18179.4797760417	0	0	2743.26321614582	0	3041.16874609375	3971.54270703127	27794.9782503254
893	237.511352376079	237.511163314853	237.511494942139	1301.73	1301.05	1302.3	5	5	817324.46448047	744217.580130202	702778.900477427	798293.780555549	751050.375833328	657734.124179698	771000.154968753	753016.678417957	690082.343528643	712923.34002604	694551.57609376	717548.327330724
894	237.804462227296	237.804360511556	237.80449372018	1302.12	1301.76	1302.3	5	5	334956.768090825	218683.037008929	420199.405634759	309062.952612299	302058.96283935	463284.083764656	469194.943593744	416599.652988279	373431.198437503	490729.129383679	430211.992513018	234195.62369419
895	237.974939544249	237.969995992737	237.982095789598	660.5145	660.175	660.89	6	6	1143760.08008594	1345139.06475	1108284.23301563	1200328.57939258	1209684.97144142	912289.739707049	0	12536.4555708005	4307.19734049492	0	4358.76455566398	3889.2524088541
896	238.997036209072	238.996844998777	238.997389694228	1301.97	1301.19	1302.69	11	11	713357.65429688	587375.098476551	950372.119565416	779107.705277772	732854.587138659	1079485.44021486	1144297.70780381	950140.737348086	972715.300175797	1102185.77908854	984057.650911453	642770.781510412
897	239.088809932381	239.088697717778	239.088962282685	848.1005	847.694	848.727	10	10	900114.52882499	640759.811513677	1054535.24460782	969276.789824989	794302.375732427	1259308.08732185	1135405.26293904	1039981.14609375	1074332.2992	1121828.06902499	1060649.66953124	680302.602003903
898	239.127830665603	239.127626931611	239.12793531913	1026.245	1025.53	1026.62	12	12	19792641.2879999	17186954.12875	20942645.1224999	19261361.5949999	18882140.1199995	21780596.6239999	21374507.9999999	20063331.9280004	21570374.1975004	22373484.2239999	20956814.6025004	18341081.4360004
899	239.127754307012	239.127568791289	239.1279709413	1013.495	1012.7	1013.9	12	12	3370050.80375002	2288737.85999998	2936457.44624996	2753940.81937496	3081311.74687502	3118143.69937496	3788540.30250003	3335415.76320306	3724982.85281253	3882418.31976553	2843320.66666674	2564163.34999996
900	239.127703452049	239.127443321173	239.12788621559	998.638	998.275	999.009	11	11	962072.932050013	659872.325624998	1055771.1151387	828135.577199219	828415.833820309	1201752.11954687	1176958.79352187	999416.304111329	1021549.76708202	1120501.20962498	1050655.07971484	674053.285976548
901	239.161530774731	239.16147849059	239.161830474047	1188.415	1187.9	1188.75	12	12	457369.274326174	266887.433759767	579798.107359384	433141.047578111	410511.523281257	653764.262328105	611351.796796879	440435.770058596	588060.377531232	617969.11853126	596201.529789072	347186.193500006
902	239.170074298777	239.169991834079	239.170188209302	118.274	117.811	118.838	8	8	177145.683483887	232418.416566406	112938.725935669	141362.8771875	152637.409822266	133879.274355469	219755.023344238	225798.88378125	217001.029869141	256116.150217773	192808.145614013	244738.756173828
903	239.22906820398	239.224337886681	239.236172833803	660.0785	659.598	660.524	6	6	2201995.06927737	2537716.50870704	2085658.37718748	2315483.6689375	2186910.45542191	1711797.06688476	6763.31593945311	13098.4495839843	5214.93456005875	7285.16463444033	10991.6342265628	7562.32467447904
904	239.293005264547	239.293005264547	239.293005264547	1301.73	1301.73	1301.73	1	1	680892.445339845	603294.591818571	597480.316176213	631680.199244787	613093.223888884	599073.399431421	591552.537578123	668673.328576386	570985.88276043	593603.801562499	630918.977473955	578721.241907548
905	240.002984498599	240.002917511036	240.003216262731	742.7025	742.164	743.596	6	6	282864.225858398	228501.098969722	332686.943900385	291997.000599608	240481.066987299	385505.362696287	1142285.96740001	918976.03909217	1071319.15783749	1059706.06014374	1032003.46161248	751813.986165615
906	240.131124741923	240.130966196523	240.131276339917	1026.08	1025.39	1026.62	12	12	2508573.34099999	1850579.51250002	2828847.71296874	2506448.44921874	2419622.39499993	2913573.47899999	2910411.60899999	2548263.29200005	2923833.59718756	2927392.50099999	2800191.84093755	2223940.76250005
907	240.276683823759	240.276683823759	240.276683823759	661.795	661.795	661.795	1	1	320858.562687504	222261.398101565	328965.699187509	286010.204585934	244720.788152341	392612.089414066	3379.88048107915	0	4278.04318115236	0	5734.35421264654	0
908	240.492927216046	240.488522671321	240.500631993762	661.409	661.083	661.46	5	5	352297.462587895	426612.597257809	423681.967820315	404927.467431247	407966.233007425	371319.80503907	0	0	0	0	0	0
909	241.137029396824	241.133815040594	241.139881238658	118.7335	117.938	119.278	12	12	372005.156777344	452818.1146875	271002.941030273	336093.343338867	320375.653488281	320947.21864502	371330.788512695	376422.881875	373438.455644531	407041.162845702	339262.901879687	332718.933421875
910	241.177206450722	241.177137998483	241.177340508338	1258.84	1258.07	1259.64	10	10	206357.665076174	127635.022167968	250539.277695315	228408.505253909	201529.103972649	304100.306953124	298853.653921879	258718.44167969	314190.462933597	352064.648812488	284331.195039066	156158.536376953
911	241.548558229215	241.543218105776	241.555541527322	661.4195	661.083	661.795	6	6	1696416.20821877	1242729.32002736	1817032.34531255	1519376.01799998	1504428.31195311	2053427.69773439	0	10813.7790312496	4084.75050911454	2145.43164062505	4723.60708764653	2129.68968489583
912	241.805769567234	241.805769567234	241.805769567234	118.728	118.728	118.728	1	1	24034.3344316407	29735.9356041667	21540.7686533203	22848.7995927734	22183.7616695964	28763.1930322266	80621.4906249999	67431.0885000001	68244.4160611978	94878.7338972166	59939.7982363279	66586.1435608723
913	241.825374185717	241.825374185717	241.825374185717	118.739	118.739	118.739	1	1	24034.3344316407	29735.9356041667	21540.7686533203	22848.7995927734	22183.7616695964	28763.1930322266	95917.7273012694	67431.0885000001	68244.4160611978	80224.5795898435	59939.7982363279	66586.1435608723
914	241.989931781979	241.986428556222	241.99348642422	1301.81	1301.76	1302.3	3	3	520070.304462898	487810.694993485	597860.841552726	529159.712319327	529885.54166503	653542.37550294	658858.797812491	585282.297919912	592657.819477549	645452.868457043	588850.347744149	497286.836054684
915	242.035856810096	242.035856810096	242.035856810096	1301.73	1301.73	1301.73	1	1	588003.149500001	487810.694993485	641474.946788192	556688.241718746	545173.207222218	687268.147591143	687430.377109373	629908.511388886	624595.261848973	693829.98111545	632448.983767358	497286.836054684
916	242.067300310252	242.06636722842	242.068233392083	1301.585	1301.19	1301.98	2	2	520070.304462898	457914.402832037	597860.841552726	529159.712319327	529885.54166503	653542.37550294	658858.797812491	629908.511388886	562062.06875001	645452.868457043	632448.983767358	463579.773749993
917	242.108342761062	242.103152964172	242.112732679995	1301.765	1301.05	1306.34	6	6	468024.36729911	432769.877276787	597860.841552726	543702.766388885	529885.54166503	687268.147591143	696328.603064233	585282.297919912	624595.261848973	693829.98111545	588850.347744149	422107.041696416
918	242.284181463551	242.283976373124	242.284339418693	1151.21	1150.8	1151.59	10	10	2913188.77712505	2639448.93100005	3518048.97499994	2743017.86787491	2561456.39437505	2927987.23081255	3790545.98406244	2936920.11837491	3465433.05725006	3582181.28962506	3479330.08012489	2493737.31093755
919	242.284127469498	242.28398141505	242.284377280989	1035.865	1035.46	1036.21	12	12	39762203.9200009	41299144.0225004	35623958.2950003	40616177.3700008	37413995.7900003	38210599.1662504	36600948.6375007	39580108.0800008	36735165.0750007	36961678.664998	36783878.9400003	41350890.9680009
920	242.3730955859	242.372081152928	242.374110018872	660.7265	660.563	660.89	2	2	105651.935899414	66285.7654443383	125421.238643882	94079.729977864	85369.9468873692	137599.580590823	3447.20002148437	0	0	0	0	0
921	242.925647600995	242.925212474637	242.925827004568	2440.935	2440.44	2441.28	12	12	4670787.21749962	4741894.06139669	4284948.21575534	4569193.34526849	5070136.78498069	4538507.50677098	5003029.57662071	4876169.29125019	5413140.10679253	4377600.94824232	4718409.42890614	5104115.75812519
922	243.0531977726	243.05269390951	243.053398199017	662.8775	662.01	663.411	12	12	12470914.1518749	11960414.9318571	12422391.2496427	12452836.2595715	11299857.062	13451223.7046428	5913540.42731252	5476622.06193753	5812406.49194992	5923637.70178119	5411951.03487493	5027242.61587496
923	243.108655403021	243.108382775485	243.108899826594	118.9475	118.728	119.421	8	8	705341.156582032	637331.85171875	957391.461065623	583062.595031249	709846.311972657	916837.64734375	997621.513666667	908762.290234375	829000.885365625	1147476.14375	823675.863487499	762830.046140623
924	243.099048943919	243.098983833374	243.099260246551	1048.79	1048.48	1048.9	5	5	426536.264414066	190221.252163088	529593.085839846	347770.95339844	311498.635664065	585034.773046879	577245.216562511	487728.88031251	577179.86003126	566326.537031233	500964.216640634	286346.879355472
925	243.287495491892	243.287350797108	243.28774463589	1035.865	1035.46	1036.21	12	12	6776075.91000015	7131516.08093757	6022064.86312504	6784894.98000013	6303897.23625005	6521385.36437506	5972786.22656262	6664713.28875013	6212700.50625012	6166544.08312467	6197734.59750005	7020436.11600015
926	243.28733777206	243.28733777206	243.28733777206	1150.8	1150.8	1150.8	1	1	265657.991132814	221837.062001954	300862.564941408	219150.660634767	192646.944316408	246221.886005861	366951.051968738	251134.022812501	331060.433671877	339185.051191408	313551.361992189	178420.765195314
927	243.928883604313	243.928130260494	243.928952690182	2440.94	2440.75	2441.03	3	3	61655.9975260339	67795.3955078212	54874.4475911476	36158.3001562514	88861.3431469765	60034.8994140644	63730.8206249924	51975.4510074847	85145.6145654382	63161.9310872416	64551.1377929672	61048.5936328152
928	243.930067417849	243.930067417849	243.930067417849	1302.3	1302.3	1302.3	1	1	145706.689734379	141664.900355465	195644.986136067	162517.433878911	127924.322119142	124610.689257816	130657.363980466	144791.069843747	137472.994812504	158851.065117185	140183.384886723	140611.398210934
929	244.057685470513	244.055883602372	244.066144660782	662.927	662.315	663.411	12	12	622910.829558589	544349.242330355	590406.309324772	563552.055905138	553641.524765618	636375.237454426	266812.47595752	237313.47633008	297806.18867187	307986.178028901	260878.520160153	218621.661126561
930	244.190394615866	244.190283411322	244.190772777252	956.778	956.434	957.162	10	10	160266.091868163	97208.5958544934	175965.364797365	138307.921466793	159030.777923825	187185.954744871	252638.970176758	224945.682662109	246824.276522467	262732.759463377	249284.842650389	167520.905728519
931	244.279791265418	244.263310545451	244.281312107362	1035.87	1030.81	1036.02	8	8	408298.953515615	416563.827958988	477626.5827539	418890.042363284	377573.802421874	459481.255815978	230461.010937496	428439.980954594	464379.194848636	592506.894374986	489443.180917976	378586.710781253
932	244.290687105505	244.290687105505	244.290687105505	1035.87	1035.87	1035.87	1	1	239742.461692706	245084.685527341	247370.285859392	229016.26722656	225582.569179703	239932.468177081	234867.649218747	236146.682578122	218300.440312497	314659.691132808	263360.983769528	254155.053564456
933	244.532194429751	244.527030244575	244.537358614927	1301.565	1301.32	1301.81	2	2	617942.636718763	577980.773914926	530395.69961425	630377.124722217	566711.762773428	547685.478505868	638943.33986719	638643.206562497	567296.775190985	615381.15236111	557424.689765633	566581.0550651
934	244.637541028929	244.637309627903	244.637749459872	1059.135	1058.72	1060.06	12	12	322359.081210944	190487.176062504	333936.974531252	328088.233593752	264785.502187502	379430.88527344	1026937.55931252	836318.127148446	885800.350000011	963505.463046825	873068.856125021	543964.014218763
935	244.922814088999	244.921909632774	244.923631377304	2440.935	2440.44	2441.28	12	12	177437.793749986	205244.166337899	173980.579345709	178006.923281257	201936.783105477	211998.624565449	200227.515898422	245875.330429697	245154.009016138	206575.035457782	255308.874621576	244611.461250009
936	245.049768701555	245.049539486863	245.049822155699	663.1495	662.865	663.411	4	4	150146.392019528	115135.285998048	107508.416328124	120880.669685548	109708.775117187	151381.76381901	118730.825355861	107243.355191529	67501.1086191388	125733.018043944	114078.984167967	85949.5126692707
937	245.078486857219	245.0782876602	245.078644455126	1124.545	1124.12	1125.15	12	12	17109804.3862503	15807397.2787504	19877011.4812497	18466509.3112498	16019667.2800003	20218037.9474997	18601481.3679995	17616823.4879995	18183141.6825004	19257298.7360004	17815386.2559995	16285526.2050005
938	245.114917736965	245.11468044791	245.115038650393	831.0205	829.684	832.249	12	12	4547886.91181243	3380186.37782144	4854468.3417366	4273194.94565621	4268359.24218749	4600495.57741671	5057700.64869191	4509911.36778572	5045824.23854467	5207686.6113839	4780551.61194643	4220061.50839063
939	245.174628560396	245.17436263798	245.174829427962	1292.34	1291.64	1292.91	12	12	567454.240615232	234963.190628908	506467.668535184	588666.697861325	518529.298632814	497185.665562503	540020.207625003	456173.330703124	518437.738437503	477522.87870117	492898.575273462	230770.28276367
940	245.174444307245	245.174281899513	245.174512327588	1143.68	1143.64	1144	5	5	170226.774052738	101358.753181153	129629.252778321	120241.925097657	112992.698764649	180066.875177728	134572.957988282	140853.148183595	164832.024763184	192179.85181641	181283.134328128	96740.4609082038
941	245.581003382875	245.580884174302	245.581277276029	660.349	659.982	660.563	6	6	1338982.49057813	1000461.71266407	1599950.71429686	1281962.33255859	1153620.23455471	1475891.15890429	3028.24335937499	3119.52666796874	0	3266.93592480465	0	3410.98834635411
942	245.839108545199	245.838798514871	245.839176407325	1301.73	1300.84	1302.3	9	9	813717.481433595	795435.702304681	653499.231494131	725512.131396472	749451.054912096	620573.105141612	721863.569726559	804859.779062496	660320.162302515	694589.252543401	786978.939398439	753007.537356766
943	246.081667526454	246.081462340749	246.081866714278	1124.675	1124.12	1125.15	12	12	1903335.22453129	1387940.29734378	2027107.34062494	1786632.79406253	1734118.66950004	2227815.05812504	2165137.24499994	1961716.04899995	2185990.02281254	2241187.54100005	2118488.55549994	1560291.87890628
944	246.297287147268	246.291084749387	246.297562390864	118.3805	117.938	118.838	12	12	222498.195117188	330893.031101562	151609.145465087	197134.340115234	198617.12334668	187017.338674927	261375.291096191	249830.0645625	242346.62390625	305908.787986816	227044.550115625	291892.120549218
945	246.895723872736	246.895458205355	246.895947970821	661.092	660.563	661.43	6	6	4712054.92884375	2941727.59852348	4892725.94950014	4317235.25152497	3897215.49536714	5333848.28843761	13462.704069987	34220.7092499989	22189.9003229164	5306.55767773432	6564.00634033191	50466.2729682616
946	247.036576583612	247.036543949955	247.036609217268	1066.69	1066.33	1067.05	2	2	90991.9229296863	49932.0372395825	119808.82572754	76960.1065429677	78938.9498193363	115292.94553711	119243.743476563	73038.9858691456	126573.006851565	99509.2116796862	84850.6261523426	37547.3195800807
947	247.096266309967	247.096071165475	247.096511665265	1175.7	1175.31	1176.3	11	11	186071.857726557	105489.829160157	184379.012382813	195043.331593744	171385.06132812	183115.336142579	219718.317382806	202525.059199213	209595.867203129	225240.377335941	171452.598515626	157128.517822269
948	247.16663902563	247.166144517001	247.166943832678	2440.955	2440.61	2441.42	12	12	742845.08249994	608949.632031276	880604.002929715	692051.214246816	633873.785798367	951963.807796254	807927.008630309	918431.491875035	886257.434375113	904452.132161487	878225.113121711	719592.352500027
949	247.303207729685	247.301799362797	247.304616096572	1301.785	1301.76	1301.81	2	2	490227.137578132	456150.83615451	473473.202329095	497224.466005851	484676.022285148	474521.833134773	478976.437499993	524038.690458976	457266.698281257	494944.02224122	492098.007216804	484131.106979163
950	247.378489542481	247.377473400407	247.379505684554	1301.185	1301.05	1301.32	2	2	548945.211666678	456150.83615451	543179.137348625	542157.207222218	495919.380458976	637536.761533213	679591.649683596	585487.273203122	585827.787471802	638715.244513887	533140.29166993	484131.106979163
951	247.403817321842	247.398659463433	247.40388254032	1301.98	1301.19	1302.3	5	5	270039.734082035	279252.161376957	524384.687309563	380742.903515618	363983.664497064	670171.505004337	602822.776562492	517439.499036456	513868.795937509	589668.008569347	535007.635807289	292906.311855464
952	248.169792328084	248.169792328084	248.169792328084	2440.94	2440.94	2440.94	1	1	43527.85680338	41946.1599121147	53157.2416666683	40176.4996875015	37900.2243750014	51171.2693684912	44865.4453124946	49248.2251774067	67669.9772363349	59436.5327473977	45799.2974414045	35291.0309798193
953	248.221215604114	248.220889938253	248.221296409169	661.445	660.505	661.985	6	6	817482.95475001	527195.421492183	939669.540187526	720816.810046865	687518.952514051	978442.416648448	8605.71457649739	22795.5277988274	14267.9662037759	10449.6136718753	18872.5189050295	24041.7234638672
954	248.891511378858	248.891175654314	248.891964455833	2441.77	2441.25	2441.96	12	12	798571.027929662	549243.956645537	789967.599536118	758285.56628898	555395.264443354	767197.750682359	674148.795468786	679733.028613314	752376.829394571	681968.258437526	614765.883300737	578206.375983881
955	249.037161522161	249.036797370306	249.03735540827	164.9825	164.627	165.593	12	12	879018.116010418	521137.415394533	1019327.71587524	755461.414654544	585700.097835936	1077531.76138525	4961437.66825003	4649867.97370312	4984205.69521873	4991301.78366017	4869768.54359374	3551813.14670508
956	249.052043432489	249.051905389177	249.052185953853	896.34	896.18	897.089	3	3	170769.051104496	121461.741698729	215093.142697261	143208.247681641	125494.416648193	235676.403935545	195275.023917478	119435.065380205	189771.931647949	193992.426960935	182915.913865235	130724.583209476
957	249.095332827508	249.095147287247	249.095562851989	123.331	122.937	123.562	9	9	445866.712646484	373101.626890625	515423.577300457	447323.595029297	449591.665631249	615016.969726563	608256.855247396	440377.002246094	557502.742070312	556661.181375001	449284.65140625	396262.632621093
958	249.205799688757	249.205681910691	249.205996773238	1100.06	1099.62	1100.26	7	7	596116.020937512	378551.194355471	730210.197046886	551331.158906261	522438.943359385	838685.110520821	744902.95007814	675832.409531229	760676.762421895	865741.860703114	747143.001210957	442038.721406226
959	249.327612036226	249.327438609213	249.327914072019	660.5435	660.193	661.083	6	6	870704.114210939	1062568.31954883	857918.157037114	925429.482431641	983380.904425008	732719.686093764	0	7620.41028417953	0	0	0	0
960	249.930263369949	249.930194736145	249.930397413548	660.5435	660.505	661.083	4	4	507156.542895312	1196974.21106249	255251.211046882	612907.651049995	773991.195446881	180418.880888675	0	10401.8491987303	5562.57404589841	0	6585.45734008796	36147.0119575195
961	250.118352749189	250.118152326441	250.118656809871	1177.3	1176.28	1177.57	6	6	176220.91013672	126581.273730462	166085.897592774	140984.066689454	116948.772644036	218747.504679691	179587.095996095	182269.279523441	182022.911148432	232553.17699218	191286.943820316	134569.05678711
962	250.219759460354	250.219632073665	250.219937941758	1301.97	1301.32	1302.3	9	9	414339.979544279	248467.879541019	491761.986879876	353572.568989252	353277.857291664	617917.447365449	593833.540138886	488783.955451387	524699.448546019	593829.27392361	498879.313671872	269289.173144527
963	250.672693882407	250.672531046557	250.67300944724	661.2655	660.505	661.795	6	6	337252.412632812	462271.064938478	264998.356312507	366098.266403122	370124.1041748	293086.01667969	0	4123.51787695299	0	0	3353.66055664057	3353.08595336914
964	250.999797441122	250.99967877494	250.999916040963	1129.95	1129.39	1130.78	10	10	265856.750921232	161015.330656246	320419.346425777	273828.510625008	216660.185507817	319429.812333981	304616.91770833	293348.861015621	274634.578578129	309525.771445321	245656.226882817	257851.131515067
965	251.034711242605	251.033328891281	251.034817115331	164.764	164.627	165.278	5	5	14598.4898697917	17865.2914111328	25901.3589023439	15736.9407604167	16366.5605761719	22615.5806152342	131244.969555664	112715.30262207	135582.098565429	142540.130916016	133356.917449219	65053.4155875652
966	251.127578157637	251.127444229715	251.127711594037	1239.325	1238.81	1239.92	12	12	384721.69065429	268465.341074219	363390.834960938	351633.86395313	314851.429546864	406807.980195317	387630.869062506	361018.399218755	395615.218781255	402531.255640631	393769.467000005	321574.348265614
967	251.140457373865	251.140157596573	251.140732040741	1058.35	1057.05	1058.97	7	7	219667.485820306	112174.757495118	275728.932509767	199492.332832025	191535.919453119	295536.395390627	112280.65893881	97148.3839746101	140744.981191407	152762.880136722	107650.965703126	81683.1098535164
968	251.18507082948	251.184980345801	251.185206697362	812.256	811.089	812.445	9	9	375177.561125007	233050.372910155	368167.146657817	324298.332754562	267703.828173438	387377.363381249	403477.161261068	355779.634443743	407763.229183601	472454.58861198	405636.683607419	251694.057322654
969	251.364964889039	251.364822672489	251.365102068097	1301.81	1301.32	1302.3	5	5	435574.078341798	367640.082910161	354192.546667475	382065.229990228	403933.585922845	347482.804023443	401275.578993054	428641.867463106	342522.07969483	352397.068908698	381211.550507818	390450.042408852
970	251.993741756177	251.993531018538	251.994020933494	1301.98	1300.84	1307.25	13	12	1351832.43359377	2101567.71322261	1957398.53203124	2201262.80111109	2132724.19462887	1905358.31255862	2116866.22338541	2243993.99945312	1801313.892168	1900569.60491319	2092696.66631943	1926270.86174478
971	252.12271637343	252.122526058013	252.122872591264	1162.25	1161.41	1162.5	12	12	277826.32452148	160143.453920899	300268.061124991	238500.961230471	190195.088175784	303285.29826563	299143.513007818	257008.880332024	331658.654828131	311741.85860938	274901.078695303	195197.466554691
972	252.419314851685	252.419314851685	252.419314851685	660.193	660.193	660.193	1	1	39247.3583583989	48209.5088115225	79184.115190429	50600.2913945305	40227.5430716143	73131.9457054035	0	0	0	0	0	0
973	252.635122390542	252.634809817643	252.635324036117	966.1705	965.746	967.155	12	12	354430.186400389	239321.236829689	437898.777558599	285640.502837898	289789.086521485	461587.96057129	1617650.49647501	1567829.16227967	1565887.79707502	1592026.33070001	1730110.62249841	1013157.9026742
974	252.820375945601	252.811972449413	252.828779441788	662.34	662.315	662.365	2	2	62762.0714705815	97860.6709426761	27082.8756694337	41933.0696666659	63325.4117431641	11232.3198554688	0	2997.14652514637	0	0	0	3442.83571838379
975	253.083289435791	253.083220605175	253.083601964847	1046.25	1045.87	1046.88	5	5	167112.967191409	83510.2350366219	171336.121371096	145223.120551761	122107.274311524	165148.306523429	143209.190566407	131519.277656251	175439.472484378	152501.381474601	141239.245312501	107188.777500001
976	253.179667035711	253.179528366148	253.179901472544	1240.675	1240.03	1241.18	12	12	593014.933242189	512771.887207031	744886.847249974	656337.004585945	693012.162375009	751427.73956251	801530.218124972	739010.00306251	732531.82275001	769064.462156223	775028.606624973	523582.521972656
977	253.790118809601	253.784856936123	253.792817389916	660.505	659.281	660.89	3	3	44783.9325688482	72199.9535280764	73463.2054843744	48123.0987949212	21721.3454199211	102314.192000976	0	0	0	0	0	0
978	253.923357340257	253.923055023597	253.923417262609	1301.77	1301.05	1302.69	10	10	346076.967089848	531359.091313466	492929.386263018	462316.590714288	544522.309897452	476780.856889656	300333.65844727	581437.583016491	461567.158056648	386699.647421879	520751.168185761	500398.564967445
979	254.17476811878	254.174674817216	254.174919834082	1107.39	1107.06	1107.72	9	9	140893.249892581	83834.1661230475	178885.111980463	147916.646015628	117483.091501465	175175.650078126	166344.120322261	162597.988757807	157305.354621097	190109.227117191	152701.351074214	96909.729082032
980	254.377417625077	254.377417625077	254.377417625077	661.083	661.083	661.083	1	1	20926.3533457035	61261.4221806663	9927.05375130224	12879.8485082193	80335.3084980458	7185.74970833351	0	0	0	0	0	3153.03891870111
981	254.899346281848	254.898992340074	254.899735659505	2441.67	2441.01	2441.96	12	12	178702.154223627	139944.972480476	254125.163370967	168498.423085919	152587.606542964	217027.128362423	174312.463061518	170014.299853524	191536.029316416	193835.428593757	184765.945312487	195117.285441282
982	254.934272963662	254.934272963662	254.934272963662	660.193	660.193	660.193	1	1	90137.9792500011	88820.3354853498	114460.563222655	84648.8327207019	64564.1662180985	96816.4249687498	0	0	0	0	3683.35195703135	0
983	255.062926675066	255.06261122472	255.063151537881	847.8925	847.488	848.991	12	12	2971541.75669997	2365743.200175	3399906.52478752	2929041.06119997	2863739.37526876	3658810.35382494	3552557.53173743	3154126.35843748	3534621.40625001	3528925.13549996	3283281.96843748	2637051.64782503
984	255.381172393846	255.381172393846	255.381172393846	660.505	660.505	660.505	1	1	61050.0176923835	103172.336307129	44245.7798040371	62686.8185312491	73024.3477858067	23734.6845022786	7781.55916992185	10311.7122773437	4208.41463102226	0	0	0
985	255.943688554269	255.943457199906	255.943919908631	2442.88	2442.86	2442.9	2	2	43916.7883837972	35590.3618286112	49290.5689428682	53351.2700390662	71509.7851090481	53236.3314892547	34566.2651855533	65625.8225634753	43314.8848681564	49060.722841794	48031.638923337	45317.700263675
986	255.97678901594	255.976516762392	255.977010937037	742.5795	742.164	743.47	12	12	146477.097826172	109517.50259326	173945.953319531	148693.28333672	133504.952784421	172646.422870605	504483.074575003	509300.502773428	536641.488401559	545763.030131245	511002.214490617	394593.84026367
987	256.066010172337	256.065932817023	256.0661280822	847.694	847.442	847.881	3	3	125131.935128905	86032.9463665779	185757.024182032	129819.765577148	108326.00018921	195052.039805856	156719.09037695	134280.084973631	194607.016867969	156344.353256248	152312.307810056	114348.052752929
988	256.153999808944	256.153603339492	256.154264008177	1026.51	1025.74	1026.91	12	12	365081.836259769	209010.641316411	361568.625937492	309711.854625007	269242.869970706	450166.053874999	370029.76978516	315671.404111331	445583.452734378	443874.474874999	348583.680019535	261609.752187493
989	256.263225001361	256.263225001361	256.263225001361	969.939	969.939	969.939	1	1	194365.960901042	250516.850244142	158169.434210934	189516.924124996	185165.805544267	167328.102675782	172097.595514327	176911.222078126	169629.848624999	174445.12914323	162259.385820311	179480.717542973
990	256.299769192119	256.299487296177	256.29992022263	1047.175	1046.8	1047.97	12	12	1865880.86281251	1523849.29851558	1901833.81351563	1784685.21421876	1703523.30046876	2235279.99537504	1924142.95734376	2176858.84687494	2142440.71578118	2245874.12675004	1909107.33742188	1530861.81820308
991	256.546312799124	256.546312799124	256.546312799124	660.175	660.175	660.175	1	1	38510.2003486329	10663.7208024903	22369.1720947264	38031.7220991211	91803.0035892585	44949.2953637704	0	0	0	0	0	0
992	256.571539421087	256.558419786932	256.579263491651	660.5435	660.193	660.89	4	4	123683.24146582	66817.8242688826	127435.6626416	129544.681294922	39128.041145833	145946.853127444	0	0	0	0	0	3119.70312499995
993	256.6191556693	256.6191556693	256.6191556693	659.598	659.598	659.598	1	1	91982.116947592	82454.5281650377	111683.814737304	102388.552246094	24785.8520800783	108038.006554688	0	3171.40059163413	0	0	0	3117.474765625
994	257.013659754974	257.013659754974	257.013659754974	1301.81	1301.81	1301.81	1	1	353041.499531255	338219.410058598	338102.884829097	368965.008022455	368459.536352533	334105.386752935	348242.615468745	373079.482382807	334023.172387701	342004.27478028	357342.695419927	373707.466302081
995	257.04203460544	257.041757960104	257.04207627752	884.991	884.979	885.058	4	4	184448.222440625	86666.0604577618	193874.156775881	129631.853554691	89101.8273427752	181400.240492185	136646.405729168	122127.651439453	119325.470859372	189418.651635934	153918.016853028	94017.2379465345
996	257.151126778509	257.150976709627	257.151241267012	1258.87	1258.52	1259.37	9	9	252922.631445315	105168.863496091	356777.917968753	248667.088496097	188702.336425781	290367.968843753	350749.737000005	268606.516484378	324170.738984374	300234.826124989	289064.772949219	131855.041093758
997	257.302890282708	257.302736501518	257.303058599717	1047.46	1047.02	1047.97	12	12	187780.570195313	155695.029082027	202225.065195313	197146.135371095	163430.986142579	229888.456416017	189046.475654298	185428.158530268	208076.788207025	241152.238585942	220695.857960931	172262.626699214
998	257.656688430376	257.652361381773	257.664545856993	1301.76	1301.05	1302.3	10	10	767190.016705745	688520.95806151	669986.54765624	637502.727968754	740277.474082018	665907.626914073	746731.558394094	799707.45411024	652545.345493175	735764.889787325	753509.213758676	728753.507526037
999	257.981044852951	257.974097405264	257.987992300637	660.2725	659.982	660.563	2	2	105772.694109375	80927.1568483889	108001.031365887	105016.656079224	68218.865897786	137110.142700002	0	6785.37903662096	0	3121.66066241462	3165.06912268065	0
1000	257.99987216853	257.99987216853	257.99987216853	660.193	660.193	660.193	1	1	86365.0976933604	65557.9095615222	117526.950717772	79588.8515126942	68218.865897786	111478.00649414	0	6803.55091406248	0	3123.05289355478	3174.3756611329	0
1001	258.026917002627	258.026917002627	258.026917002627	660.524	660.524	660.524	1	1	116380.847892187	85662.7391748058	121172.158312503	121216.548326171	82461.0510483388	127844.941005862	4037.37172924811	6785.37903662096	0	3120.82532373046	0	0
1002	258.278673542658	258.278626236195	258.27870670567	983.627	983.189	983.795	3	3	73242.2229739586	114682.731128908	84468.1718958342	131250.417802738	107610.121083985	90001.0215833343	86800.1272558575	95478.727165364	77630.9553365892	100419.699322264	89082.3666601578	132958.174400389
1003	258.635067203902	258.635067203902	258.635067203902	1074.01	1074.01	1074.01	1	1	19449.6503613279	0	11044.5451318358	3466.04324707027	4632.62516601556	18322.1449869789	77953.6162792958	56699.6042578118	55314.8537841835	63384.8275195304	88636.9694824171	36066.4271777339
1004	258.900739382516	258.899296825789	258.903340742536	2440.935	2440.44	2441.28	12	12	535494.835781207	690763.286416045	707726.318033876	623461.247812524	670839.123281279	792259.316416697	700372.36771479	824439.818437531	789768.753949664	763781.037061225	777741.63681944	715134.762187527
1005	259.038723773402	259.038391393461	259.038812203563	743.0475	741.149	744.782	12	12	300078.171576556	257683.449403902	349927.468187992	310481.572631835	251053.106237787	436418.610767576	758693.662281247	563839.977161836	659044.16535156	646683.125810272	639782.778342069	479145.608359374
1006	259.093815332266	259.093550245325	259.093991407401	1064.675	1064.27	1065.04	12	12	317444.441718741	267202.340562506	358158.417656257	316630.71714844	263062.906054689	390157.843125008	380857.94612499	319522.722890631	342987.309492194	343909.431455082	312396.031171877	254439.319125005
1007	259.093762635121	259.093568070757	259.093999734827	1190.7	1190.28	1191.68	11	11	288470.492031255	193421.270113275	357274.532843739	296439.891927091	228979.427230472	353362.726217457	368302.758196624	285510.789671879	307003.03534374	344235.398554677	327179.507812495	221209.550148431
1008	259.787028374586	259.782829043674	259.787398486726	660.5145	660.175	660.563	4	4	119845.535642578	107908.739124756	63396.3169941416	115639.84786377	103151.618435549	60103.4355052082	0	0	0	0	0	0
1009	260.102495777594	260.102398446494	260.102761694429	1301.97	1301.32	1302.3	9	9	320046.772024746	190219.711138393	369640.153034662	253462.058191966	268723.778813472	440176.945795905	450360.10409288	365141.532497828	367553.31846192	451241.693830294	355993.204042974	199434.385323655
1010	260.358496749314	260.358277180438	260.358716318189	660.0875	659.982	660.193	2	2	105601.072403322	29960.2899956061	178570.291992186	67654.2454003886	47490.4188281233	201370.020967773	0	0	0	0	0	0
1011	260.621117152651	260.620920923477	260.621369222605	966.963	965.811	967.084	6	6	38478.2015983885	60197.6308749998	48388.2463168951	52997.3008403334	47581.5877739259	70351.9913134766	186741.030216408	107472.372096874	171932.738203127	223485.671662502	147548.180756638	139604.925830076
1012	260.720622970729	260.720454991027	260.720718626179	661.2565	660.505	661.46	4	4	316281.113221192	743833.653749993	174708.443843755	427189.554587497	503659.50844987	133779.945659182	0	25354.1358492183	5923.55729931638	0	9368.49121850601	33723.7147050781
1013	260.764579662667	260.764227415085	260.764794290023	1301.785	1301.19	1302.3	12	12	644927.770117195	720044.491054673	1133548.22275877	942220.673333326	885166.88938475	1346993.47374026	1371022.65927951	1162803.49927083	1171110.08630861	1317550.64957465	1167547.13784722	767980.476601557
1014	261.052336108713	261.052070672985	261.052482644403	1124.47	1123.82	1125.15	12	12	29020631.1675006	25121553.3900007	34592006.1149995	31124970.2999996	27506144.8080006	35802027.2549995	32592996.5279991	30016208.4879992	35141168.557501	33694299.6000007	33839709.0154163	26890579.6275007
1015	261.109789961799	261.109564192911	261.109966176376	1026.245	1025.53	1026.62	12	12	21102301.0079999	21555571.6450002	21960335.9849999	22277068.6714585	20839787.2079994	22142257.2479999	22478846.7919999	21466986.4480005	22145882.1450004	22612106.1999999	21660784.8450004	20288659.8400004
1016	261.109751911242	261.10946763896	261.109897471876	1013.555	1013.16	1013.9	12	12	5922502.3450001	4279261.64499996	5468461.49625004	5024355.51562504	4991557.08937504	5556127.13249987	5473034.53875004	6368873.83687497	6347551.61062512	5475819.79765611	5234720.40734378	5417001.16687504
1017	261.109563168926	261.109385487407	261.109927948738	998.6585	998.275	999.009	12	12	2083020.48600003	2050724.35156872	2171320.44223443	1967485.86142971	1908218.70815624	2154559.81023436	2094310.36434371	2119270.97105078	2092001.43002341	2198001.24578121	2096688.96203124	2083043.6381328
1018	261.205690877278	261.205378364842	261.205880880927	1132.575	1132.45	1132.68	4	4	48120.0864811193	55377.1012402349	78613.1479394537	82454.4412187518	68907.5671289068	62617.4360131839	65406.8573144523	86374.0752324234	89796.0555151317	64935.854091796	70140.5691772464	39908.6474544267
1019	261.792081379233	261.785275198513	261.793823614948	660.3585	659.982	660.563	4	4	137664.333555664	65301.1401191394	196595.474780272	113857.229403809	72066.7035279943	248236.060812011	0	0	0	0	0	0
1020	262.055618933373	262.055352780343	262.055860595241	1124.38	1123.82	1125.15	12	12	3736847.06625007	2635839.30562505	4411850.30812494	3537129.62437507	3335621.12200007	4501438.83562494	4050208.78799989	3705383.6209999	4015752.84562508	4165704.76800009	4055172.07999989	3046118.36718756
1021	262.113022037057	262.112896481363	262.113254901474	1025.89	1025.24	1026.62	12	12	2829853.29199999	2242158.814375	2844013.06312499	2393812.85062502	2527208.39299993	2949609.05299999	2916199.77699999	2713212.27600006	3001302.51000006	3106721.71499999	2824079.85000006	2314715.83875002
1022	262.213278845204	262.205509403741	262.221048286668	660.34	660.175	660.505	2	2	410509.581750001	454437.580828126	339304.408768234	425251.349084961	426123.429694535	296220.834467447	0	9789.2275168455	0	0	0	0
1023	262.413999512006	262.411789970963	262.417461630323	661.445	661.101	661.795	4	4	443412.367770703	391414.244019536	452983.058683596	462527.068968747	416878.797752924	356840.150406254	7214.85470507823	6348.84471777331	6778.61746679684	8288.44825585935	5901.75337084967	5855.74711401366
1024	262.651920209685	262.651920209685	262.651920209685	1301.81	1301.81	1301.81	1	1	511391.633466804	463994.093603521	482445.461201165	521911.042460928	527768.331923819	492768.96351075	496824.038593743	541570.04982421	482187.442827156	503675.757641611	508643.675332039	502951.760169268
1025	262.906777161513	262.906432728682	262.907011526901	2442.815	2442.36	2443.14	12	12	623435.951855472	374520.261374987	518845.596289058	528349.734550753	384916.779093738	695918.674179691	545771.623498503	507313.374023438	574594.563984341	538790.267438993	532545.344953131	374596.990273443
1026	263.050288362384	263.050078717157	263.050410691944	1124.545	1123.82	1125.15	12	12	1734223.99546878	1086761.80265627	2135985.78281247	1758357.80062503	1555685.09150003	2236257.17671872	2075299.59499994	1795945.79949995	2034886.12218754	2110194.42500005	1928334.93199995	1344809.54203128
1027	263.131811915403	263.131623306138	263.132000524669	660.794	660.505	661.083	2	2	317188.567308594	537050.558039058	228464.812687506	355039.193981445	419493.064798441	207848.647255863	0	11352.1537940671	0	2878.99148307289	0	18180.6050806884
1028	263.146312062762	263.146001202578	263.14659559275	148.052	147.552	148.446	12	12	2624790.64621679	1829532.02396485	3407963.04984374	2549974.2894375	2186395.5138125	3352641.93995312	4024701.09635158	3856761.88120312	4270504.50749999	4468197.76486875	3921688.48938751	2777748.18574999
1029	263.240674776871	263.240661778238	263.240687775504	660.9955	660.89	661.101	2	2	61473.0540608735	36988.9142949232	99190.9461191434	37179.0096598305	6781.6769257812	125256.347363284	2974.86267041005	0	0	3641.43509147132	3046.05354614252	0
1030	263.866072884524	263.860327160514	263.874329914685	660.349	659.982	660.563	6	6	1502021.84749219	1521848.43566016	1454347.96523436	1525818.7522207	1485304.84000003	1302285.95100002	0	0	0	0	4845.02243847654	5480.84322916658
1031	264.31683806556	264.316639975694	264.317230653011	1301.895	1301.05	1307.27	10	10	373382.65273438	456952.318794644	716373.518383778	583727.205297841	591962.912856435	830920.002139753	859314.421519093	750074.515286455	745818.496210955	838453.28236979	766196.300520829	538299.820338538
1032	265.069460449124	265.06932763688	265.069804593295	123.0015	122.4	123.562	12	12	1099856.859625	856368.065578125	1197043.93893099	981734.856253126	1132692.36394271	1365037.74860938	1266086.4144375	1109247.59235938	1316497.63351563	1264715.32182188	1119100.05367187	897568.020956248
1033	265.079047561877	265.078135836343	265.081688554681	660.3585	659.982	660.563	4	4	428621.868455079	235983.400036128	548962.829912105	414638.847284668	341134.547216143	566308.460611814	0	0	0	2903.68233691404	0	0
1034	265.156190678679	265.155907800129	265.156320031105	1198.85	1197.79	1199.22	6	6	121225.420717774	64499.7195117192	122531.897395831	106196.004045411	86860.4934895819	176040.583359369	163413.146539057	125088.235400391	170887.410988276	163641.569218751	142804.986030274	73379.252320557
1035	265.159495429106	265.159042210406	265.162068524027	966.448	966.007	967.061	4	4	22802.5862490233	16577.583109375	43843.2570590826	28923.8132971199	23987.5180288086	40790.2288286133	129144.996923826	123922.35323706	162865.377459377	178216.088801564	87610.195148439	105278.400676756
1036	265.331822424928	265.324903597583	265.338741252274	659.8865	659.598	660.175	2	2	418667.878554688	347537.797509375	385931.800634762	407371.876256836	386178.068761331	381171.793722654	4094.15496276844	0	3853.36575000003	5156.7789951173	0	0
1037	265.733174754683	265.733045187074	265.733221631722	1301.81	1301.73	1302.3	3	3	680680.465410158	572563.412207038	553365.772856437	608399.496103505	605816.099326161	577042.498828134	569358.189843742	632157.312041005	554597.638847665	559214.295629893	594930.246152353	574891.004570309
1038	265.919117879363	265.918874394016	265.919755909114	660.5435	660.193	660.89	4	4	94822.2779418947	21417.2079866544	125441.101142577	88794.8657773438	58311.1943749996	115012.992084963	3408.20291601562	0	0	0	0	0
1039	266.151532397165	266.151182534768	266.151608059204	1039.66	1039.34	1040.53	8	8	356648.339238291	231391.667000005	321082.91224999	289528.382871099	286621.873124992	436125.523476557	501342.305424106	421273.755878906	459176.291132824	526872.060820306	381538.864687495	261161.068769524
1040	266.554056634962	266.547964882878	266.562105643507	661.445	661.101	661.985	6	6	676467.030546883	380383.374761715	813594.949875022	582658.312359367	555916.444291397	880468.6835879	5838.86479085286	11039.8745273434	6213.90027246087	0	7680.08773583992	7352.9313264974
1041	266.63246565841	266.63209714898	266.632539774954	1060.915	1060.57	1061	6	6	54997.6377083328	41161.9471289057	69729.8533300772	48406.8641894525	62969.5754817702	73445.2623632803	519717.059033211	505069.750195288	536165.874042941	564308.002718763	500506.313281225	348406.513382821
1042	266.887230949227	266.887230949227	266.887230949227	2443.29	2443.29	2443.29	1	1	59928.1083333372	43389.4231282544	98158.5553222599	40518.2100292963	50650.2852164704	49369.6702506501	37462.7563151066	64923.2022786446	50532.0242838492	43186.8555761744	54377.3061181672	40934.4272786485
1043	267.038118897684	267.037946849356	267.038201307312	140.961	140.624	141.569	7	7	91072.5946347655	90860.0857299804	118739.704801758	87495.6775102541	82455.4022519526	141202.416358203	340644.367109374	320398.228828126	322531.138125001	379556.982459375	332769.759801172	213575.460954687
1044	267.156659067642	267.156659067642	267.156659067642	1292.39	1292.39	1292.39	1	1	123828.357949216	56757.3278906234	137564.198688159	167321.068515635	127616.605898434	140883.575885413	147306.043476559	128869.916874997	130600.122343747	162436.136293945	141748.022109382	66394.6106542952
1045	267.171754603864	267.171570886432	267.172059077337	1268.93	1268.4	1269.75	12	12	1368201.9526562	1343426.57093751	1506211.78175001	1345046.75465626	1343905.59640626	1385461.48368744	1413919.68462502	1414813.67381244	1334003.40164064	1342085.68068751	1469098.54331251	1294579.81425001
1046	267.504793991816	267.500496290668	267.509765401625	660.563	660.193	661.083	5	5	110269.465729492	52615.2144375019	130000.32364746	101037.650978027	85801.2010400379	151778.915893558	0	0	0	0	0	0
1047	268.08223170485	268.082065260912	268.082293411703	1381.66	1381.58	1381.78	4	4	150270.211863285	113806.710703123	173321.795246098	130801.959492191	106473.794863284	183372.725468747	178965.603408208	146447.935769528	175927.886425779	157874.55144531	160896.024716801	119333.974886716
1048	268.29871114999	268.298511837596	268.299096650316	660.5435	660.193	661.083	6	6	1112767.96684375	1072629.94218749	1297199.32957813	1142432.35519141	1147584.86479532	1340495.79120002	0	11195.9577753904	7537.88301269527	0	0	0
1049	269.078184400975	269.07789916282	269.078391393056	1175.52	1175	1176.31	12	12	266067.809617179	175883.716113279	239043.469628907	217570.459671868	205315.791906244	284640.738382817	302483.963937491	231731.253281243	257780.691335942	261096.670882817	240681.856640627	190246.538935551
1050	269.071404493261	269.06819073427	269.078583052019	660.89	660.563	661.101	3	3	124380.1395625	40390.9803730483	144407.603027833	95977.409429687	83897.2110911452	146470.466972659	0	0	0	0	3526.44883056634	0
1051	269.114609835982	269.114557962382	269.114692208057	1256.05	1255.84	1256.2	3	3	98762.0466894534	33084.5869445801	135180.18828125	101057.694396973	66177.9542541504	159231.746132806	156014.376082033	94697.2927343748	146078.620652345	127238.117265625	126552.266235352	52912.1031188965
1052	269.273066867783	269.269130468039	269.277003267527	660.8035	660.524	661.083	2	2	89608.3393704444	117991.130697921	100209.842967449	108159.12793042	125576.803685301	79947.6335970051	8308.72072265623	4983.63336914046	10553.2557252607	3321.32088574216	8620.06175292953	4704.21510416659
1053	269.290827001603	269.290827001603	269.290827001603	660.505	660.505	660.505	1	1	91673.1102890636	128271.917692383	100209.842967449	97063.9339316393	112261.159945312	79947.6335970051	3834.22528124999	0	4111.28604947929	0	5359.0474609374	4704.21510416659
1054	269.323185009289	269.323185009289	269.323185009289	118.499	118.499	118.499	1	1	42843.0929150392	31628.4591927083	32577.0936686198	30729.5726806641	24206.3505680339	44785.0595654298	86537.3357434895	69700.2686816408	85530.7096435547	97046.0935576172	76872.4895488279	45135.4926105143
1055	269.358132955205	269.357963817147	269.358222210345	118.739	118.728	119.027	3	3	42843.0929150392	29310.2862239583	27049.2695151367	28353.8407361653	24206.3505680339	44785.0595654298	95152.2618320311	69700.2686816408	74677.4182552082	105840.183297119	83506.3804301756	44415.7180411783
1056	269.975873574393	269.975764642572	269.975986656437	660.349	659.982	660.563	6	6	243352.471918946	162286.873168946	255167.216088865	225925.527648926	212778.687883304	247038.29936975	0	0	0	2853.13134045407	0	0
1057	270.240264625018	270.240095764309	270.240475506527	118.739	118.499	119.116	5	5	47144.5657382814	43916.331125	43588.6191337891	35320.911789388	43733.3124046224	60230.5953808595	114222.455854492	108010.800822265	108652.466891602	126398.21997998	96167.8348454588	76193.031673828
1058	270.279022136343	270.278858413931	270.279336880607	1556.15	1555.28	1556.58	12	12	6274818.75468743	5162038.37402354	5520589.1650001	6066808.27272312	5898335.33046885	6055900.34320325	5470811.94821421	6657973.22847216	5572773.39937492	6104811.02195308	5839508.29857152	5279777.71699229
1059	270.315508952326	270.315109910328	270.31564245293	1218.25	1217.78	1218.72	12	12	6318824.75000015	4031756.58724987	7901103.34999987	5829483.27500014	5461424.00416658	7439103.69999988	8189137.17239571	6394939.39562515	6896583.95400009	8410174.46499985	7692352.81718736	4522784.39593742
1060	270.762051180699	270.762051180699	270.762051180699	119.278	119.278	119.278	1	1	119023.468516602	343136.7479875	55834.3567871094	148156.255098633	185950.481009766	35488.5906479492	20843.5422680664	40736.9941939697	23390.9226518555	21792.128175415	37626.7107497558	113281.928976562
1061	270.807979208856	270.807979208856	270.807979208856	118.406	118.406	118.406	1	1	150638.496780274	276980.422242188	102247.309448242	169795.296931641	206546.282348438	72066.3802695311	58230.2337707519	73622.2608669432	55090.7418427734	47422.8272012939	63775.5651362304	117522.58546875
1062	270.852506539605	270.842394347394	270.862618731816	118.348	117.997	118.699	2	2	184202.344511719	289468.120874999	111968.594409179	179493.703506836	187831.792476562	76389.1129394532	58230.2337707519	72810.5388947756	55090.7418427734	47422.8272012939	65896.1293095702	134746.267492676
1063	270.874595318371	270.873279827131	270.875910809611	2441.735	2441.59	2441.88	2	2	63220.0452148417	33973.5089599653	58260.5303222638	74080.1861588461	49327.7304199203	76655.3788452134	54299.0196533186	55982.9647981796	70741.2100561561	52374.6726562567	45636.0825390613	55675.9067447941
1064	270.877027366769	270.877027366769	270.877027366769	118.307	118.307	118.307	1	1	150638.496780274	289468.120874999	123421.708391015	169795.296931641	187831.792476562	72066.3802695311	58230.2337707519	73622.2608669432	55090.7418427734	47422.8272012939	63775.5651362304	117522.58546875
1065	271.020346165039	271.020030320705	271.020688442769	660.349	659.982	660.563	6	6	477835.419369141	335736.320201661	587444.411249995	454563.019536621	399749.623121101	564535.980685544	0	7235.79644531248	0	0	3267.23651611337	3827.1615885416
1066	271.187721803167	271.187534320277	271.187987767362	1100.245	1099.62	1100.99	12	12	758997.964687515	562626.843678377	968314.539414045	845856.556458355	697974.438046889	1014646.66468749	993650.791171894	813006.601468725	1015967.7898568	1015996.69312502	917972.971770857	682352.893828116
1067	271.237693739924	271.237562645663	271.23788180699	1077.985	1077.51	1078.66	12	12	501695.449570298	463214.759648447	430427.234687508	496163.918554673	478082.615468735	382548.663046882	410312.348328112	468263.132640633	396418.432382801	376633.738312507	459247.441406259	489595.368515635
1068	271.282299864788	271.281958910238	271.282425266051	1556.15	1555.28	1556.58	12	12	790669.190937484	556347.830690115	810605.262031265	815566.221093734	701292.136757824	860590.806830375	753264.177499987	850604.899285728	800523.703437515	805146.301205348	784838.113177097	617363.556250011
1069	271.274114502851	271.274004350892	271.274216769608	1638.555	1637.84	1639.31	4	4	458764.616953133	368334.907455351	612722.876043514	522438.873749991	438363.051367194	642660.448777913	618433.561992196	577686.611032376	515498.268125006	700732.701445302	495206.496874987	377760.531093757
1070	271.318619486545	271.318434939536	271.318775149119	1218.375	1217.78	1219.08	12	12	833274.070062515	438343.23820311	1071694.00684372	745302.900062512	684609.136458322	1014524.34300002	1291134.94300779	847949.301289082	1078977.16631251	1196080.89003904	1171479.68136717	499824.840937483
1071	271.758619851673	271.75763308626	271.770026364484	118.739	118.499	119.116	5	5	36638.6810097657	35818.9435833333	22656.8220828451	22424.6741671549	27101.1100123698	23067.2518212891	85943.7410246581	71075.4569316405	70098.5785341797	93991.4810413817	77650.2906601561	90801.1708378905
1072	271.778177013299	271.778177013299	271.778177013299	118.838	118.838	118.838	1	1	36638.6810097657	35818.9435833333	22656.8220828451	22424.6741671549	27101.1100123698	23067.2518212891	73978.1065791013	66142.9139843751	65455.996282552	78318.6196591794	77713.2333437498	97664.8635703124
1073	271.819769844105	271.808525451034	271.831014237176	660.34	660.175	660.505	2	2	85316.6446093751	74058.5594516604	53686.3093541675	86462.2238190918	105824.305074415	54766.7850270181	3504.36594726562	0	0	0	0	0
1074	271.916235329359	271.916010192096	271.916460466622	2444.025	2443.82	2444.23	2	2	61680.322265629	80996.7848958254	142075.597097169	72914.4212695303	74761.0279980459	98813.0049609362	136869.770185556	95715.3747656238	84559.9993359364	108819.725039061	97579.2618749987	69448.3439648428
1075	272.09689482762	272.095362629995	272.099790702007	661.2655	660.89	661.46	4	4	113867.904898439	55073.590000002	121910.215919925	107815.023166014	95302.5424658214	114653.778291018	0	0	0	0	0	0
1076	272.757682525807	272.757396979184	272.758144244081	660.349	659.982	660.563	6	6	1597978.65894531	1107888.74538282	2012018.46234373	1505359.68583594	1331566.76245315	1869951.54230712	3481.14693164062	3550.03091015624	0	0	0	3191.50325520828
1077	273.109545483775	273.109304996207	273.109733455733	1239.31	1238.82	1239.75	12	12	336953.360742176	255912.217031241	426113.493148442	314984.634046879	300630.136218739	409754.60826563	426319.751171885	354141.877781255	395416.636875005	442581.296039069	388164.881812505	282595.11271874
1078	273.148315778141	273.148132287873	273.148564534457	966.462	965.811	967.084	11	11	198651.522234374	96576.9038124997	221614.774500003	161874.670577153	168172.170566407	213777.398512696	867290.413476547	785904.057008584	964620.104831263	794899.907181257	762295.461737488	498388.822070303
1079	273.167002041441	273.166785833005	273.16720327695	812.385	812.019	812.932	12	12	905949.197020324	677122.58835938	959832.183393751	926437.832505221	731190.603843752	1133290.15453126	1156540.10778125	1048529.94779295	1039331.13013438	1154742.25289063	1123098.10470702	837206.710034367
1080	273.435508448595	273.435508448595	273.435508448595	660.505	660.505	660.505	1	1	54733.8649687507	104822.237229492	66395.391164389	66519.9426269522	81976.4280696609	34920.5653551432	0	0	0	0	0	3040.62363281245
1081	274.296921719821	274.28703334441	274.297319106943	660.5435	660.193	661.083	6	6	809162.491382814	425949.774697262	1021878.06902343	719796.270063477	626384.313254875	1069282.7633008	0	7528.59864477524	0	0	0	0
1082	275.010961149558	275.01064363629	275.011211480131	742.947	742.273	743.392	12	12	214922.364240234	214137.408953121	291139.003603906	234771.36083789	230650.00879394	357355.160490233	708457.959625004	511697.559104167	717188.91103515	689810.924418744	543668.333665452	522373.832677083
1083	275.067734474185	275.06755507893	275.067925091593	1064.7	1064.47	1065.59	12	12	788762.905312506	552091.864500012	1065094.53914065	801907.278281227	771932.782500015	1103106.92320315	892976.747124975	810069.623085953	892100.327578142	932430.792890634	769689.164765631	559285.760375012
1084	275.067863812342	275.067603014638	275.068142951006	1190.7	1190.22	1191.34	11	11	648901.040683597	300193.99375002	954639.109023442	768375.056953137	597213.909171884	1045383.65636719	1033606.23225002	814478.668765638	1148922.75243746	1074235.22578122	997003.648609391	580158.524749982
1085	275.104023852099	275.104023852099	275.104023852099	1108.41	1108.41	1108.41	1	1	315132.047841798	302807.742070318	345563.886650392	322959.766757815	311670.906533205	379656.152343753	376762.71890623	350005.325624981	352299.809506838	380760.177578127	365292.840146486	272081.613750002
1086	275.140699493979	275.140406752529	275.140864821653	1212.845	1212.17	1213.58	12	12	2291990.46781251	1202391.09462053	2715894.04160157	2008952.9244922	1924690.33394094	3148071.16210072	2907112.57750001	2273619.09070313	2834049.32507813	2784467.83828126	2442916.72767865	1664534.12234376
1087	275.161454941021	275.161209703533	275.161647165169	1240.435	1239.87	1240.85	10	10	144909.145933596	99900.1300048828	160166.149291992	148258.449800783	104445.178906248	172013.853375002	172910.854898431	161266.673953127	182498.981132815	202727.360358069	179985.566109369	143097.410888672
1088	275.603222962439	275.603002456332	275.603669941857	1301.785	1301.05	1302.3	10	10	734814.551171884	1155835.78842771	1121408.10069444	1019342.67185268	1189791.3351074	1020248.25192384	1175312.15217881	1253876.53974826	1011133.17411134	897816.041618312	1182798.58958333	1142402.55962239
1089	275.848994558494	275.848722751539	275.84926636545	661.448	661.101	661.795	2	2	78769.6204951181	15053.8897395834	92556.6090351588	59087.4914583323	37277.085219727	98105.4678027354	0	0	0	0	0	0
1090	276.748841370008	276.748709050978	276.748961575092	661.43	661.083	662.01	5	5	171142.067841797	196635.509571937	161698.437782063	185912.993268749	196195.299479818	121190.802597657	3190.86072998052	11249.0121884764	4324.61447792972	0	3047.72343603519	17146.2345186767
1091	277.031673913002	277.031245601461	277.031888942514	204.3255	203.991	206.921	6	6	36258.0652255858	0	46503.6193828125	26486.9242199707	18624.6185878092	36299.3704704588	544862.846054689	501741.852802736	600753.686280272	648375.936779784	546919.298753903	195493.905664063
1092	277.08366101169	277.083206972588	277.083836317844	1026.08	1025.39	1026.62	12	12	33074735.2950002	30565404.536667	35829083.5124995	32646197.961667	29588345.0399992	32529696.4879999	33282501.4559999	30902458.4640007	33101384.4450006	33465119.7919999	31370471.2350006	31286343.499583
1093	277.083667917476	277.083385340731	277.083926296454	1013.495	1012.7	1013.9	12	12	9064411.17425016	8009575.30799998	8862912.55500006	9307079.62500018	8989683.76125018	9380805.83999978	10073683.0425002	8296587.20624983	10182041.4112502	9002539.86812477	8409367.40968754	7986691.54875006
1094	277.083506977141	277.083352675373	277.083750247791	998.6585	998.275	999.009	12	12	3451341.18900005	3028580.42265621	3942674.76177503	3482503.1966125	3146458.27190624	3902645.17637498	3968099.6174625	3742439.6786313	3813317.65312496	3830965.26662493	3606750.24731248	3275786.45507811
1095	277.761510004286	277.761373120518	277.761940267599	660.193	659.982	660.524	3	3	108018.390583986	80209.0181308578	144105.914501952	125628.468659668	100834.600017577	142315.264476562	0	0	0	0	0	0
1096	278.086922760274	278.086715676001	278.087111487734	1025.99	1013.7	1026.62	13	12	4226826.70499999	4038189.54333338	4807317.46312494	4580062.23458337	4055764.31799989	4716021.12199999	4540564.79999999	4352529.84400009	4713296.61375009	4622350.36799999	4365457.49062509	3924228.75700008
1097	278.151701839494	278.151701839494	278.151701839494	1052.77	1052.77	1052.77	1	1	62520.3416601554	46936.3480078119	80931.7896093739	50801.7595019525	56509.8570117226	98122.299750977	76002.4225260404	60337.2556640617	70918.4414648428	81809.5016308583	79662.2578710927	52655.9415527337
1098	278.748257137738	278.741375334261	278.759513953723	660.563	660.505	661.101	5	5	78349.1017592775	84100.50166626	79315.5570976584	76002.1029581299	92460.884857909	61816.1476621093	0	0	0	0	4198.79509521477	0
1099	279.081704388972	279.081419925207	279.081816084939	1026.08	1025.39	1026.62	12	12	1824523.44349999	1608074.97540625	2031725.92406249	2102615.34007814	1587631.18699996	2223734.74649999	2051765.63099999	1844666.52450004	2126243.16093754	2028553.42199999	1919798.34609379	1534025.55700003
1100	279.159084701617	279.158835541097	279.159370265792	1333.1	1332.47	1333.57	12	12	40523793.8314289	33362692.56	39441976.3199999	34181033.3639998	36098832.2474999	39897470.9575001	40564998.0633334	37798458.3533332	39606953.7966667	41239194.6464289	38907511.3229167	35332623.0950001
1101	280.084664204391	280.084664204391	280.084664204391	1025.79	1025.79	1025.79	1	1	103471.885507814	86117.5054199229	139080.428320314	120207.73397461	127654.059609368	173530.673062499	128828.778117677	136871.515566408	136341.723632813	136870.658715822	127446.148251954	116184.85718506
1102	280.162440329117	280.16220925975	280.162727893385	1333.1	1332.58	1333.57	12	12	7139826.93883934	5798318.66999999	7089083.57999999	6536884.91750001	6428063.33104165	6973220.25343752	6968916.72020834	6543873.66218748	6840277.34104168	6942008.79604168	6810729.6328125	6064577.68729168
1103	280.401963557498	280.401963557498	280.401963557498	660.524	660.524	660.524	1	1	52858.51125586	49834.8531484393	81878.1905533867	69344.5496741943	17472.8582499999	61280.2404739582	0	0	3276.34874658213	0	0	0
1104	280.421210789047	280.421210789047	280.421210789047	660.193	660.193	660.193	1	1	52858.51125586	55282.5857626942	86304.2529199211	69477.5756669912	17472.8582499999	61280.2404739582	0	0	3276.34874658213	0	0	0
1105	280.926219024395	280.926219024395	280.926219024395	659.598	659.598	659.598	1	1	42548.2937353524	113227.119478125	8883.22120605461	72362.4107482901	4207.5749003907	6202.39657727048	0	0	5939.04248437504	3319.50862786872	3522.76480114745	0
1106	281.165703167426	281.165450081289	281.165840278751	1333.31	1332.58	1334.16	11	11	227898.526554686	173803.219031257	221483.578124998	195448.800093749	154914.680624997	266652.453232423	281308.494778646	207638.724464841	245032.516914063	246912.339601561	210180.372578123	200947.620325521
1107	281.450705743093	281.450705743093	281.450705743093	661.083	661.083	661.083	1	1	56183.2333652354	84768.9565937531	54925.4601302092	63423.6686230465	79794.1806416005	41848.2324583343	0	0	0	0	0	0
1108	281.679763554569	281.67779368206	281.68846547764	660.193	659.62	660.89	5	5	83054.8108361833	93122.3067348635	107456.157802733	85569.3782958974	71236.3031250012	121887.279000002	0	0	0	0	0	0
1109	282.146282545159	282.145743127266	282.146638167634	956.778	956.434	957.162	12	12	230492.731766112	173824.544844724	271622.858138675	214262.253164058	224306.242767574	319620.555282711	380565.496661133	319031.243419922	367192.891625009	421050.414675778	356236.94928613	260192.442415044
1110	282.279105791751	282.278908735548	282.279322306059	1522.425	1521.8	1522.98	12	12	1736159.6867411	563863.48046876	2742760.55156255	1313025.56916664	1180907.14328127	2214529.0073958	2789212.54464292	1901815.95453123	2487379.52665183	2628237.10249996	2407648.16687504	768259.427408867
1111	282.465955107622	282.465914624344	282.465995590901	1301.865	1301.76	1301.97	2	2	276081.887527904	182393.010200893	370874.942915034	251582.820039064	263996.535097652	420389.892065436	394453.521874995	351183.400751947	398046.614291999	442838.632617187	356501.256503912	214789.098761154
1112	282.592914499798	282.592914499798	282.592914499798	660.175	660.175	660.175	1	1	59681.808731446	0	0	84833.1295742176	112411.080199221	20352.7614980468	0	0	0	0	0	0
1113	282.679354778218	282.679354778218	282.679354778218	660.505	660.505	660.505	1	1	18310.953246094	91478.0979689944	35255.8070878912	32028.5120683589	20767.3607734373	14183.5258427734	0	0	0	0	0	0
1114	283.010484547463	283.010165885017	283.010708548722	140.815	140.501	141.314	7	7	82001.1261692712	78642.7111241454	102129.916491211	100223.583196778	90834.3125156244	152682.452926269	490452.105910155	314642.16473047	371065.628441406	429438.436399219	344646.72186875	278306.832271875
1115	283.130323228327	283.130024704437	283.130485104768	1143.725	1143.35	1144.14	12	12	166940.78525391	146488.19074219	190124.457671878	195195.905390629	168399.058549806	211195.938273431	228930.119828129	193810.663124994	225660.550968754	220171.834628911	200746.786582033	165803.714707034
1116	283.130420061418	283.130259748049	283.130677344961	1292.36	1291.82	1292.91	10	10	132156.35135498	73165.9951953121	147464.063588875	151539.16114746	130990.360295409	140133.221281251	127597.980478515	136412.38140625	133252.796396484	120982.13210205	134868.002194831	72882.89416992
1117	283.174718567299	283.174718567299	283.174718567299	673.907	673.907	673.907	1	1	75105.0155761721	59296.6601432283	81643.1061595059	81037.9363281237	60613.0723037111	79737.480006512	91753.0547711597	80460.240865235	131300.345451172	104092.426917315	97315.0554687484	76843.4162083342
1118	283.282077828773	283.281990050448	283.282241798141	1522.4	1521.74	1522.98	5	5	161311.870875002	57144.2806962902	341555.770831479	131090.699140621	131137.494140627	221689.957007807	373839.049743313	174653.690249996	294800.029544276	351354.591261156	296091.890390631	91193.9995312517
1119	283.992522456174	283.979688599826	283.996169459025	660.3585	659.598	660.89	6	6	132934.989151367	88145.5854836411	148433.659877928	139375.941638428	98305.6368496111	162755.372487796	0	0	0	0	0	0
1120	284.098683329671	284.098365811568	284.098807656597	574.256	573.715	574.698	12	12	2363130.12503906	2328010.85338283	2581027.06892182	2404910.03300001	2207748.55000782	2827349.02180939	583527.088143753	513510.312785159	623875.697424215	579104.589796875	542963.690191409	335948.332261715
1121	284.330966499304	284.330676363676	284.331233761446	1192.23	1191.21	1193.06	12	12	1052812.47703123	934544.636607173	1242669.43453123	1027736.25208332	1181503.67708335	1344783.66689736	1339296.6594866	1347663.18828991	1472449.93268551	1408948.85996095	1397095.06025391	1085268.50625001
1122	284.647745287479	284.644795157305	284.650695417653	660.5415	660.193	660.89	2	2	54381.9003466798	18753.4220944017	78323.2404785149	34249.221330729	11066.421251953	84753.4657666032	0	0	0	0	0	2846.26197916662
1123	284.888840031243	284.888586816031	284.889186078583	2441.93	2441.64	2442.53	12	12	350377.472812519	241169.50132812	397185.045410144	332723.778041991	236763.794531245	436624.262243638	348270.443209629	370405.732851612	469168.622138697	341362.334765669	293608.47793619	257604.285761714
1124	284.960582698918	284.960447952186	284.960717445649	1003.37	1003.29	1003.45	2	2	107442.316406248	66447.1322460942	112288.613911133	82845.0136718736	76151.9438085943	165130.022511718	112151.622597655	108895.872421878	113915.20048828	105906.323847659	131858.896704102	68583.9107812519
1125	285.052150467321	285.051975881145	285.052426167718	1176.06	1175.39	1176.42	12	12	1247092.91912496	711151.506328139	1527825.26703125	1190199.48153121	1003606.73956247	1546308.81453125	1411689.86539063	1213970.13070309	1445192.53356253	1526417.17818753	1288810.97206246	730108.052343755
1126	285.111931866253	285.111758927301	285.11224758914	1263.7	1263.2	1264.13	12	12	2957553.33737503	1873895.61035156	3938539.85662484	2916870.54793753	2364123.03450002	4809572.39250005	4167336.57437504	3217940.18750003	3958947.55068753	4700954.80500005	3405184.54499987	2058592.22318752
1127	285.647040038668	285.646823269165	285.647186808083	1301.865	1301.32	1301.98	4	4	291240.607700895	189968.027142858	424451.435009759	273530.033772323	287516.628198237	486728.039370125	501384.111393227	399101.229650606	428308.600800788	520999.382526041	404091.773876959	217708.809676333
1128	285.784970154443	285.784774466075	285.785158872127	661.255	660.89	661.46	6	6	462306.371238287	570820.342689461	400000.332718761	422697.779937494	551373.242405266	326511.520644538	0	0	0	0	0	0
1129	286.115130893941	286.11497236732	286.115528541546	1263.71	1263.2	1264.63	12	12	305320.766078129	173578.675238283	463913.503671874	291615.944824219	219328.789031252	735239.194140632	504410.660781249	339863.179765628	460882.283414066	590867.843750006	431830.874062483	190906.677246094
1130	286.76281262872	286.76281262872	286.76281262872	659.982	659.982	659.982	1	1	36785.4654492192	9318.8983496092	66109.3033876947	30102.599818359	10156.8757148438	67493.9789816891	0	0	0	0	3345.89454882822	0
1131	286.957807457095	286.957614318662	286.958036776573	1003.29	1002.92	1004.27	7	7	100389.076118165	68629.9594042974	131697.252070312	97168.3613574223	80755.8615820318	119916.75531738	121871.417695312	127936.856806642	128060.161728518	134865.949222655	135305.185048831	93681.9441992192
1132	287.080293755298	287.08011172587	287.080703363096	709.4615	708.825	710.055	8	8	96237.4153710925	70147.7510017092	166778.360502197	114713.555644874	90531.1663899729	149544.741093747	151360.327143748	130701.636145995	151555.357064455	172623.566650002	145063.624189454	89973.9878886725
1133	287.14561349188	287.145590808313	287.145942047054	979.137	979.006	979.749	3	3	13756.9542272131	10147.6163964845	10955.5153826904	17764.8559130857	22563.818909912	19646.382519531	145246.857297851	165313.601282813	124356.279490966	163285.783876467	119714.613836914	86719.2982626944
1134	287.221639546725	287.221431209343	287.221876196347	1428.98	1427.86	1429.37	9	9	1597649.60604171	658415.374804703	1353177.45656253	1453403.3957292	1399114.63300779	1802863.18781248	1674358.04312497	1671236.26750004	1434438.50024997	1909770.9494531	1559432.19650004	1153140.72656248
1135	287.275545190814	287.265089444511	287.286000937116	661.092	661.083	661.101	2	2	60424.7529928397	47408.6411347673	75380.2600820333	54896.2677190752	58400.8409289543	51207.8650833346	0	3644.69579931629	0	0	0	0
1136	288.253026104289	288.252729725783	288.253293458698	1194.43	1193.99	1194.95	11	11	231828.939609377	208899.476865235	290866.505703126	270099.703203126	260895.342500005	345886.981859381	311783.167148439	280655.402861329	375789.668140613	312488.37999999	273640.289140626	234815.706279298
1137	288.289418567926	288.289163133233	288.289697989103	1015.485	1015.15	1016.21	12	12	564659.777480472	414832.818187499	679507.399052738	499804.861289051	530191.97667969	699765.258554673	903474.510937479	810922.238730465	833700.966679694	926392.896914041	823637.560195319	541273.905687498
1138	288.289395559905	288.289278214697	288.28962918939	1027.44	1026.67	1027.85	12	12	569536.668164067	424652.806279301	712926.217046887	510808.194326177	527266.000693365	774210.654765633	781574.388847664	695369.705624964	790599.212109332	871724.369062506	786793.971796833	501604.789355443
1139	288.42196187807	288.421700448018	288.422675475146	661.445	661.101	661.795	4	4	138560.712404299	0	203022.706945318	109854.608810545	85107.3427392588	211317.342041672	0	0	0	0	0	0
1140	288.921858839278	288.919388698855	288.922203994977	2441.875	2441.42	2442.21	12	12	374174.628925801	315187.052129533	404786.6689453	315411.743835448	247822.625966794	394091.374121081	198272.680712887	325775.195742232	265466.702043471	309462.867382852	313133.3904427	281082.553070676
1141	289.083677784484	289.083259212757	289.083743563793	1239.325	1238.82	1239.92	12	12	1174129.15985934	753077.130351564	1515435.65064064	1062096.20085938	1086985.16549996	1614834.87309377	1483688.24867188	1389738.79687502	1572761.16562502	1567072.83253127	1476287.58712502	890256.005437469
1142	289.153734050263	289.153377123456	289.153931112188	1268.84	1268.4	1269.34	12	12	531784.455859354	550410.48242188	503905.017000003	556958.103468754	488512.683125005	527314.776468729	531024.216734381	666502.224251286	597788.45320313	519224.512500004	568698.955968754	500978.347447924
1143	289.292652420935	289.29243959552	289.29284666479	1016.01	1015.4	1027.52	6	5	75310.1544270821	35296.3036230479	102694.049470215	49077.6612011712	57520.6114583324	81216.4885839833	110002.578779294	96354.4724194286	99802.8314794929	72537.9529101553	93287.2982519538	51246.9579492181
1144	290.08674908527	290.086587520557	290.086910649983	1239.605	1239.34	1239.87	2	2	103030.676944333	66446.4891796852	126330.419311523	103213.188000001	91396.0043334961	144579.891357422	169076.307490238	106548.153257814	137267.047125002	147185.703437502	133677.906679689	79334.1863437472
1145	290.079303470558	290.079303470558	290.079303470558	147.505	147.505	147.505	1	1	3543.12226953128	190813.648233398	0	7827.5921822917	29113.9099166668	0	3473.16922729493	12245.4153808593	0	3890.59040494792	7902.80374674483	51399.826760742
1146	290.096375484704	290.09500405066	290.096563556581	660.5435	660.193	661.083	6	6	653551.364414064	314523.106866208	842582.871855461	550973.189739258	503333.244870111	916214.528740252	4795.07132812499	0	0	4921.93276041662	4114.38486572258	0
1147	290.818171122016	290.812840257048	290.822538818718	660.193	659.982	660.563	5	5	283855.612876954	151378.724574463	277760.282607419	277375.363951172	230291.32307227	325994.370300004	0	0	0	0	0	0
1148	290.829131421985	290.829131421985	290.829131421985	660.505	660.505	660.505	1	1	225194.130925779	151586.719524411	245701.695585944	206282.037234376	207320.337656243	239585.88646094	0	0	0	0	0	0
1149	291.135449317009	291.135356603424	291.135776779566	1240.645	1240.11	1240.96	12	12	819673.093687511	480537.273937507	1093752.10181246	707947.946777344	725573.01375001	1170562.99668752	1075519.14356246	827398.18359375	1110209.80443752	1213014.91106246	1061478.78524996	618613.923921882
1150	291.495034891594	291.495034891594	291.495034891594	659.982	659.982	659.982	1	1	296423.697705079	163311.001132325	282387.132905271	270164.743959961	222783.746708988	322061.900400004	0	0	4252.88519775388	0	0	0
1151	291.657362232029	291.656936777968	291.657537701456	660.5435	660.505	661.083	4	4	347710.564707031	580671.632285151	228329.892328131	402454.678806247	440787.91413516	212155.03744141	0	5397.21530908192	5343.66534179685	0	5308.26798315435	12864.9051870117
1152	291.717420852954	291.717420852954	291.717420852954	660.193	660.193	660.193	1	1	314463.908652344	522153.002578126	350175.907183596	357022.539512695	389433.834219721	299928.782392584	0	5397.21530908192	5343.66534179685	0	0	12864.9051870117
1153	291.906812847243	291.906687570857	291.90713370526	2447.66	2447.19	2448.43	10	10	11121955.7969536	9766925.45179726	11382533.3062501	10300134.2643751	10786439.7506251	13070338.7241661	10284499.1624996	10494838.1402341	11047598.6887501	12406883.1836113	11123390.7243751	10556799.8706254
1154	292.260867037402	292.260593654819	292.261069416713	1556.18	1555.03	1556.98	11	11	607185.425546863	463724.298151051	683809.929687513	735682.25226561	669360.924407563	705917.188325908	594397.284622386	755511.351428583	667557.368515637	646292.166822905	694651.54576824	498789.604687509
1155	292.514609512892	292.507859728232	292.519133685021	661.43	661.083	661.795	5	5	376625.365833594	299042.421769047	430677.998914065	393380.397992185	344613.688224605	315319.611140628	0	6900.64076123033	7683.18958447262	0	0	0
1156	292.523629533391	292.523629533391	292.523629533391	661.409	661.409	661.409	1	1	300739.781572922	299042.421769047	302477.458500007	292220.092971353	313503.337246097	295352.580666674	0	6904.33687304665	7681.82222558585	0	0	0
1157	292.605478585535	292.59829409946	292.61266307161	119.058	118.838	119.278	2	2	60957.0923339844	184120.832085938	24492.6454711914	59784.1158883463	85313.4585622559	25368.6993310546	41960.9753164061	59758.9496209716	48082.0287363281	46877.560236328	50611.3384124348	128024.46295664
1158	292.638550096505	292.638550096505	292.638550096505	119.331	119.331	119.331	1	1	60957.0923339844	159976.510260416	17427.1645258789	59784.1158883463	85313.4585622559	25368.6993310546	41960.9753164061	54224.3639746093	48047.3375179036	46877.560236328	50611.3384124348	98804.9585683594
1159	293.149419997712	293.149127922645	293.149846222275	742.513	742.164	743.142	12	12	742658.875277344	976280.04376951	750273.565497079	865564.432031246	860174.931093731	667494.021366208	3862805.47210002	4008615.08796868	3773399.23454998	3604185.76906247	4067166.78257494	4720487.23312498
1160	293.17471573764	293.174491417691	293.174937519839	1378.385	1377.84	1378.69	12	12	1762639.27390623	1253260.27906249	1953730.38046872	1691646.85880206	1548022.43695311	2360199.57437497	2181037.33950519	1848767.44645831	1875809.59818746	2225686.47325527	1980052.19421873	1281645.49515629
1161	293.195307959193	293.194918834071	293.195854984688	661.4195	661.083	661.795	6	6	378912.136761328	302970.054506352	442890.589914065	397006.174315622	354815.036595699	329981.889603519	41240.5545644537	38088.5592207019	37124.9162454423	40774.4335595702	48009.5959604497	40024.5917071533
1162	293.438229609872	293.435768491651	293.442248763787	118.728	117.938	119.116	7	7	197404.100007813	82944.220908203	161826.774985351	180541.185675293	178365.740416992	161560.751443945	238738.970197266	259698.621375	251714.197125781	221254.585726367	265116.059991406	208968.997617187
1163	293.563919639838	293.558105468048	293.582304570598	118.838	118.406	119.278	5	5	251696.620429688	371628.09115	117144.902914063	230872.685203125	274718.68186875	104764.927625976	130733.711071045	147997.268160157	158121.807407227	111886.391160156	150821.913601562	421038.136389062
1164	294.152551078135	294.152277769093	294.152737538308	742.5675	742.164	743	6	6	97078.9714848633	80444.3733242172	87236.6554511713	73783.8021313473	91905.6063037089	78015.9478403317	286688.498525001	274374.15368896	302722.594418748	268420.577321873	294439.63310937	336826.199563475
1165	294.16235538341	294.16235538341	294.16235538341	147.505	147.505	147.505	1	1	0	99363.6530405274	0	0	20419.0836562501	2504.26396394856	0	5138.24113444008	0	2660.328765625	4574.07535872398	29023.6073684895
1166	294.177972084448	294.177708774888	294.178024160399	1378.68	1378.28	1378.81	4	4	166744.985468745	98347.7948486353	171044.31238769	163331.249638667	150326.918925785	237081.0400586	265337.852312496	174986.605156244	233911.649166663	257317.930009772	211075.701914059	113256.693237308
1167	294.223008672024	294.217513786408	294.227366526913	660.193	659.982	660.563	5	5	317202.08640625	212824.512287105	318405.006152341	319698.917623047	279427.490898442	309698.983993651	3547.41417773437	0	5091.30792806005	4603.72804947931	0	4913.09993489575
1168	294.233845816681	294.233845816681	294.233845816681	660.505	660.505	660.505	1	1	302476.832238285	227490.405871583	300506.695475265	303961.628726558	270038.625671873	295347.216726562	3547.41417773437	0	5091.30792806005	0	3947.30657470696	4913.09993489575
1169	294.936639694744	294.934681847317	294.9377829222	2440.955	2440.61	2441.42	12	12	1671330.52124987	1683403.96417976	1304975.43307296	1598111.17866209	1875404.69972664	1240958.49192712	1648855.37310534	1609221.18000006	1769376.26363299	1181224.54819346	1499262.74394528	1794016.51125007
1170	295.190189616116	295.189907842196	295.190460340304	1161.41	1160.84	1161.84	12	12	502586.297109384	288379.898718755	611535.865171885	408356.522695301	425613.775039064	542494.726015628	619617.649968731	440439.448359378	537525.73949219	587323.272390634	486943.368828126	375908.088937507
1171	295.309863011191	295.309416054844	295.310214480981	118.406	117.938	118.838	11	11	109835.314532471	136228.470105468	66823.0038823242	102094.972398193	99414.8894311523	101376.645759888	145855.304037109	134766.5361875	141670.625378906	163024.200117798	127304.973689209	132785.561261719
1172	295.652473696424	295.645765387732	295.662349258904	660.349	659.982	660.563	6	6	537783.180083985	267968.402145264	741450.538183587	480433.861162109	396143.992197272	782669.789221432	0	0	0	0	0	0
1173	296.136678461446	296.129840561104	296.137625719164	2440.97	2440.61	2441.42	11	11	105739.073437491	61645.7087402422	204018.751969407	123185.313464354	102844.198076176	270729.697298186	149351.834938953	149769.095625006	173156.20003908	203187.711751308	193722.355261226	85706.4443912799
1174	296.161733926065	296.161423401519	296.16215210321	890.5705	889.719	890.95	12	12	254326.221392574	326920.462154683	266189.016262497	275690.022042972	339289.760293753	240860.815123829	221200.840332518	264983.982866794	255394.436515624	232879.705523438	282063.302554686	258779.245825197
1175	297.152283355137	297.152283355137	297.152283355137	661.083	661.083	661.083	1	1	67578.357909181	0	0	13345.4069446614	146368.978773924	5593.66709375013	0	3544.92653955066	3572.20584863277	0	0	0
1176	297.390806023671	297.388229764485	297.39450733571	661.445	661.101	661.795	4	4	139532.228979494	29431.5149296876	198432.428781255	118440.957773436	83876.8776953135	225492.350400393	0	0	0	0	0	0
1177	298.594953576913	298.584948168219	298.602248914494	661.4195	661.083	661.795	6	6	165953.490383984	149043.877980959	150710.588324223	157723.340691404	166818.437782469	148262.48872803	4644.25757861328	0	0	0	0	0
1178	299.182588147029	299.182338785972	299.18290295115	1115.235	1114.79	1115.84	12	12	191057.021968744	137186.791201175	199831.641781244	196727.484609369	183996.093398432	183867.130371095	206523.447070314	191571.817265628	222519.385132806	216671.336335941	200145.087761712	194834.985906253
1179	300.011309557084	300.011177753853	300.011441360314	742.485	742.482	742.488	2	2	128084.957666013	53713.4850729156	82074.3702825516	89635.0783996578	64970.5747259102	123925.315407714	82649.2492252599	85712.1689636216	75098.2018554694	72441.9398320314	57013.6611556009	60808.4520314939
1180	300.201243327145	300.200963474123	300.20164180637	674.2005	673.656	674.519	12	12	137671.571107913	104208.549077149	159399.837276367	124765.839565429	160739.046548827	208898.768231445	156096.429795407	150492.706985597	159535.910644531	188575.562406007	174122.778154298	103785.175170899
1181	300.289294833537	300.289207896957	300.289608187991	1274.86	1274.49	1274.99	3	3	151552.294498694	104860.340065101	179415.135039058	144027.228691403	133431.822923184	227768.648994139	231597.868359387	164916.041354162	179786.347760412	180240.769114593	170396.290989592	184264.596250001
1182	300.312207441601	300.312207441601	300.312207441601	660.505	660.505	660.505	1	1	47887.3751533209	250206.157959962	83692.2666529961	47972.0326249993	95128.3213177076	48920.7283730468	3583.30027148437	3046.79060156249	0	0	2757.77724975581	0
1183	300.359633588598	300.355429204417	300.365946654469	660.524	660.175	660.89	5	5	327864.885906251	140241.25745636	310987.302202146	311787.452660645	289712.749505471	369638.705700005	0	0	0	0	0	0
1184	300.903750084959	300.902000137982	300.904756081708	2441.77	2441.25	2441.96	12	12	871497.404052707	780559.417661174	996255.209198589	971120.351692603	715554.006035149	832752.080707992	796575.09648435	785183.336621131	916918.031162158	698109.253125026	694947.261914013	769596.780053704
1185	301.140967691267	301.140725475817	301.141310345763	1333.255	1332.88	1333.86	12	12	20547111.6857145	16976407.5599995	21144704.16	18735146.6633334	17778930.9052083	21573694.8381251	21323103.8708334	21222579.0928572	20805345.3475	21283168.06	19979962.9583333	18134202.1732138
1186	301.42105993507	301.406327152507	301.424941392598	660.193	659.982	660.563	5	5	93625.501067383	31436.6501044916	117256.60395996	87558.1674724121	63141.5058613292	131152.082957519	0	0	0	0	0	0
1187	301.623304150001	301.623020361068	301.623728155477	966.5645	965.811	967.155	12	12	213326.723495313	137219.855737306	237153.819109378	125163.132488284	171510.077406248	249707.172837403	569979.40004688	483458.535944525	651271.022456259	559176.964693755	531928.628999991	370151.954983588
1188	302.106795484956	302.106795484956	302.106795484956	660.505	660.505	660.505	1	1	233662.645605472	199862.726074952	241339.321096358	244167.34349609	228183.707609373	212989.502299479	0	0	0	7963.32166406243	4242.0383886718	4481.89537760409
1189	302.13858367525	302.13836367439	302.138830915855	1263.71	1263.2	1264.33	12	12	685209.923343758	414734.813007817	1049566.98735933	703627.307851571	517120.283203129	1411795.135625	1079838.3215625	718598.392500007	989216.270312498	1321054.87203126	817078.946562468	451929.587156255
1190	302.144412518842	302.144120535254	302.144597158505	1333.18	1332.88	1333.57	12	12	3134946.71640626	2343909.08162509	3531425.60999999	2826206.21937498	2954605.52348957	3696977.49687501	3608551.62937501	3075068.65412496	3561771.07781251	3635671.42531251	3391595.24348958	2867885.90156242
1191	302.13865325861	302.1344850925	302.145130480919	660.193	659.982	660.563	5	5	247243.125168946	186617.110506843	274325.322286134	255190.694731445	242891.606867428	220407.642621825	0	0	0	7963.32166406243	4242.0383886718	4481.89537760409
1192	302.856883144233	302.856411400823	302.857028579428	118.739	118.499	119.116	5	5	36492.747310547	13998.3445572917	30327.4416295573	33247.5620369466	30218.5356806641	50499.5403808595	91906.7342158201	84631.2404677733	92366.4357070312	110531.846845703	83240.1690183593	49837.4611020507
1193	302.906430595244	302.906192342847	302.906964327357	660.369	659.598	661.101	6	6	216946.307837109	158345.143296384	286827.306745119	189529.187547656	148305.21588047	284591.325546881	0	0	0	0	2915.64621331786	0
1194	303.12010959313	303.119805282598	303.120352562547	1174.355	1166.07	1175.38	18	12	445771.029375003	379721.848125003	544646.736265635	465398.599453128	414049.452304691	608573.428125011	506466.750722628	451057.643437503	543257.138671879	501899.653593754	444519.089531253	385007.259726565
1195	303.230132389982	303.230132389982	303.230132389982	147.505	147.505	147.505	1	1	0	70716.3551103516	0	2780.43254427085	12176.2267447917	0	0	0	0	0	2931.23391975913	18857.2679612629
1196	303.625793389181	303.614523148303	303.63176172948	660.5435	660.505	661.083	4	4	173006.466503908	228939.497250001	155131.517958983	190232.784075	183723.280109376	89449.944108398	3740.49383972157	3509.14123828124	0	0	0	3079.98064123531
1197	303.909065526107	303.908625537984	303.917867520707	118.7885	118.499	119.116	6	6	53571.3779794923	47926.7342291667	37263.2160826823	45892.1306151123	34293.2742447917	56641.4343017579	110510.630248779	108417.2975	110258.640140625	136432.792060302	100626.89674834	83654.0900507812
1198	304.088822407705	304.088822407705	304.088822407705	708.598	708.598	708.598	1	1	58367.0674583353	35475.0902460945	64046.0024218761	50447.9258854164	45677.1137223301	80038.3827578127	99675.409339845	70112.3435126955	86781.4652656265	76948.7141951517	69229.8784121094	52888.2723404942
1199	304.248152688649	304.247791621727	304.250120885148	1428.69	1427.86	1429.38	7	7	516555.843570325	230228.844726568	443137.948457041	364198.559765633	195527.329812504	693421.490494783	643601.736953113	500997.432234388	514771.466499988	728372.564433585	577110.599218764	304427.243554677
1200	304.28347808659	304.281341914082	304.284255461309	1032.9	1032.68	1033.19	4	4	96048.1443359359	77869.1910791006	161005.774101564	79800.2457128896	82591.1021484364	109625.470572924	180615.45076172	112730.229726561	160147.967530518	181716.29466797	130079.741191405	95354.2632128894
1201	304.299813502077	304.299568469773	304.300064679095	1116.69	1116.11	1117	12	12	1839649.79812501	1313463.97195315	2120939.54131254	1691527.98609376	1631025.80475003	2340748.74143743	2186289.25518754	1931452.74750001	2172717.48171876	2153770.87031252	2130323.23768754	1371447.99703118
1202	304.479780319135	304.474049928198	304.485510710072	660.5435	660.524	660.563	2	2	235319.281286328	323985.105023442	171040.019492192	262848.684962498	195414.484135251	187149.766616215	0	7959.95541162093	7499.41380590817	0	5434.00058764654	17389.3315765381
1203	304.534596884736	304.534596884736	304.534596884736	661.409	661.409	661.409	1	1	171247.024379884	454305.146433588	119906.635822265	212699.289094399	268308.865703451	96545.554304037	0	11844.161783854	4399.0616783854	0	8503.68241210942	22048.8631630045
1204	304.708418689574	304.708396131393	304.708638736408	660.175	659.982	660.193	3	3	151753.658396486	82529.0370986312	254680.999921873	151513.092714842	115469.606777149	287721.115044432	0	0	0	0	0	0
1205	304.89546846829	304.894540583063	304.895725587446	2442.045	2441.59	2442.59	8	8	81713.4384814496	74130.1553873683	104668.89172119	117800.919399413	62855.4886588529	133745.780151363	70146.6995703111	90707.3313476685	92706.2215795948	91099.6454443408	83691.2859960916	63520.883761392
1206	305.115002869255	305.114616375856	305.11513796671	1237.89	1237.07	1238.4	5	5	130765.055991212	86884.4064331055	201873.246046878	118884.93772461	97305.9385009768	163953.637890625	205242.851531253	129406.680908203	181182.211945306	214003.63109766	187220.650500003	95150.5744921877
1207	305.127691039786	305.127405410381	305.12801148145	1268.755	1268.07	1269.75	12	12	754980.409531221	673485.633437507	819260.238250005	710639.589562505	697731.016718757	781202.587031218	929923.526875011	851188.014218758	888351.848906257	842496.731343757	889152.158859382	701092.430442719
1208	305.302915874226	305.302741127858	305.303326455086	1116.69	1115.93	1117.15	12	12	265285.566093752	194694.753457035	282941.809781255	217674.330527345	252753.803710942	297437.561650374	304368.39876563	297567.844148428	334756.2300586	375351.741796882	279508.159773442	213085.563398431
1209	305.436375773157	305.424103619287	305.445690367389	660.5145	660.175	661.46	4	4	136660.687103516	154414.075869139	110486.208761722	151832.043822264	143133.049007032	87744.245175783	0	0	0	0	2833.36348461917	0
1210	306.21403209248	306.213804635755	306.217068961406	660.5145	659.982	661.083	6	6	300223.397747071	271643.737951173	312262.30019531	298347.088109863	290840.73447656	274950.662937017	0	0	0	3763.03508789059	0	0
1211	306.263741974932	306.263415938961	306.264000835494	1237.88	1237.3	1238.8	12	12	562623.631445294	398521.030781255	633821.569875009	569164.05731248	492701.687156257	741504.918374974	669320.868937509	651883.070136707	676252.285312476	738603.080914074	684485.749492203	462262.13541407
1212	306.866606107416	306.866606107416	306.866606107416	2441.88	2441.88	2441.88	1	1	32189.102343749	32161.2041813145	50231.3413818343	25850.139466143	32440.2836425771	34707.3468505848	42726.9137939439	33901.4242903661	55731.8793383819	40499.1902343802	39920.664699706	33343.4590852858
1213	307.093979209033	307.093799709557	307.09437481574	1263.7	1263.2	1264.13	12	12	6112332.31350007	4954641.48681256	7414359.5399997	5967100.77687507	5305608.81975004	9315204.53875009	8956189.5162498	6338638.49125006	7788262.47787506	9036864.37000009	6850176.73874974	5466304.78838552
1214	307.580379510751	307.58015768845	307.580590943305	660.5145	660.175	660.89	6	6	608089.332851563	929762.738859367	576948.343593753	742167.575856244	742270.644835943	497389.276800007	5567.55524780282	11819.9551210935	7545.76644042965	0	0	28288.2343173828
1215	307.915024416835	307.914775439934	307.915278310889	2443.555	2443.29	2443.8	6	6	73293.6494791714	67795.7787467435	107908.299780267	91385.4791308582	85816.9517903629	105269.209233399	87735.4533854224	107962.784531257	92876.965234366	106058.699946296	113008.040878913	93863.6746984868
1216	307.990358428626	307.990358428626	307.990358428626	1301.32	1301.32	1301.32	1	1	218864.784418949	161222.938414303	275884.040061039	197297.409914553	200355.579931643	298082.093471684	312627.993181422	254788.838876949	275318.711303715	273958.36417236	260003.234091801	172771.954764401
1217	308.09719259227	308.096893401197	308.097634503436	1263.54	1263.13	1264.13	12	12	850047.455359385	549850.800078131	1129376.99535933	751300.883046884	662582.56907813	1492586.87984376	1216574.4448437	878859.712187508	1127628.20179688	1392231.12125001	993873.015624962	566874.690320319
1218	308.171258862288	308.170850628967	308.171558176577	709.2215	708.598	709.672	4	4	89061.0394921863	136627.304438233	131224.547986817	108116.51970703	91813.6755859362	78625.5294726552	118075.693339845	101488.874015625	102711.862757814	113818.263854495	100370.974746092	78211.9002050772
1219	308.234841425511	308.234689238782	308.23486926601	1555.8	1555.61	1556.56	5	5	299270.910859369	176075.448679691	305952.723125006	320375.289335931	324444.094690761	307452.330771491	263795.704750006	292954.785585942	381425.581796869	344584.510044638	350949.721126308	190987.296554691
1220	308.767375111677	308.766936315632	308.775822285562	660.349	659.982	660.563	6	6	125760.289599611	120354.947845313	149350.476474608	130944.02290625	111299.300060549	145085.654178954	0	0	0	0	0	0
1221	309.088356658153	309.086449830688	309.088848135747	2441.615	2440.97	2441.88	6	6	90871.9580859306	107968.957470717	150007.318638913	69178.4671972604	77886.1422753847	182805.373274745	64714.5752343701	108054.188802088	130614.49990236	131898.735514327	95461.3456054733	84003.0656250032
1222	309.182583734977	309.182248364094	309.182865244321	1190.5	1186.03	1195.4	24	12	1479512.2951171	1329019.28273438	2331187.93187501	1476644.33671876	1338694.93333331	1589593.48333331	2362433.29539064	1503169.23730469	2432295.65562492	2267009.29812501	2394759.91768754	1437193.25957032
1223	309.20345146122	309.203216962783	309.203920165621	1428.945	1428	1429.38	12	12	1859748.3406563	1153539.73283856	2080496.21843755	1910291.03817712	1726592.53710935	2339051.93156247	2133582.86968746	2107323.48500005	1895005.48874995	2485808.74523434	2191342.5117188	1422715.52024997
1224	309.863363677576	309.863212110911	309.8638127324	1301.89	1301.19	1302.3	10	10	391533.66656251	384704.238616073	576967.800753352	435612.212433038	499309.063041984	676054.673862315	736143.407760413	620858.835794268	620398.463491221	693437.53659288	587031.105673837	460117.975175778
1225	310.185606093291	310.18533800288	310.185960343211	1194.385	1185.82	1195.08	16	12	207439.166484377	217729.81475586	251712.328828126	214745.656303712	229392.513789067	289145.10348438	255596.329078117	184028.893212892	268730.479999991	271243.312140616	257769.977230473	203867.754218751
1226	310.206854513781	310.206742095398	310.206966932163	1429.23	1429.21	1429.25	2	2	167349.790546879	96456.4206093772	183285.935144535	184536.458468754	148146.109945309	285812.812226559	234788.890273433	239868.397838548	189682.117281245	228923.095429683	208445.977792974	123274.126423825
1227	310.598983335426	310.598706466634	310.599356717001	1301.785	1300.73	1302.3	12	12	1385566.99570314	1781429.36575192	2285476.55825894	2145837.24333332	2048333.97416012	2686986.97330082	2844043.37727429	2498398.74999999	2372187.47068363	2681759.72026041	2380725.71683597	1784798.31270832
1228	310.911912014954	310.911191340209	310.913261276538	2440.935	2440.44	2441.28	12	12	952436.449687423	1106188.59138188	855466.961523464	973399.424062537	1168716.43951177	933138.60978193	1121126.93267081	1036480.29281254	1218037.20308118	869550.592895585	1104693.5238281	1183599.82500004
1229	311.438276952055	311.438080665503	311.438851388252	117.938	117.771	118.406	7	7	93803.5775024416	154138.789535156	49823.9129663084	97935.4804444336	99114.4525825195	84834.7956127931	107484.084646875	78370.442195801	75021.6786621095	100374.961070313	71575.1076826171	137302.989011719
1230	311.462935139931	311.462488747771	311.463105897814	1301.81	1301.19	1302.3	11	11	645143.959960945	782110.466528305	1058050.78694197	810892.68962054	930447.974130843	1269445.95228518	1333913.56090277	1143666.38688368	1156110.1282715	1282772.19114583	1086475.28308595	832743.213658849
1231	311.574403585658	311.574403585658	311.574403585658	118.728	118.728	118.728	1	1	83941.4290161135	93396.373564453	54733.0061157225	73201.5208322754	77149.4458300781	82984.240343628	99037.0443117674	70910.9377316897	90757.920515625	118903.554088379	66725.8785229491	88920.2525573729
1232	311.802730417084	311.80121538883	311.806658552283	660.5435	660.193	660.89	4	4	97867.1437568361	59640.2977338869	97404.1161328117	89651.9625142822	66842.1754108068	125312.285700002	0	3339.30202734374	0	0	0	0
1233	312.216744444403	312.216337654765	312.21688685044	1110.41	1110.13	1111.2	12	12	276225.114316412	186773.694809572	306176.416191408	262645.516539067	209059.420839845	333532.534882814	318088.674757818	274732.199121086	280986.287373048	312958.798310548	288150.022968752	199342.662156244
1234	312.47745554499	312.47745554499	312.47745554499	659.598	659.598	659.598	1	1	50778.932668458	161814.885046875	20408.6715600584	76176.6650756827	87092.4759863296	12626.8016931152	0	0	0	0	0	0
1235	313.143572766891	313.143344552363	313.143902062243	1312.995	1312.49	1313.4	12	12	1162848.35621093	821530.728789059	1362744.52562501	1177077.82359374	1137769.41512501	1286557.8928125	1340416.99203126	1206957.9584375	1238033.98687499	1357566.24023438	1214956.38316406	947908.252265618
1236	313.273485711833	313.273266787915	313.273820252466	1537.43	1536.49	1537.93	9	9	383435.857880867	133114.100874997	636628.981230457	326203.848691413	191185.508642583	495293.98623048	472542.070828113	437868.310546868	512835.49264324	522650.050338553	473845.339296862	144095.389499996
1237	313.36474124246	313.360483024295	313.371838800217	660.5435	659.982	661.409	6	6	262056.671087891	177653.687932616	366542.791582028	228204.525921875	181417.423592283	357952.907021483	0	0	0	0	0	0
1238	314.146523138621	314.146339443757	314.146961250642	1313.06	1312.46	1313.33	7	7	161739.174802735	81350.5177473935	151726.683320314	101456.581562505	106182.359609373	159347.002617187	147741.408020019	132642.641757812	144516.227255858	184961.596875002	142181.704526366	89558.9488541641
1239	314.365430231661	314.365430231661	314.365430231661	660.505	660.505	660.505	1	1	92164.1264794931	267689.030404294	78615.3685761723	127269.315197656	114850.93652422	41173.8214500005	0	0	0	0	0	0
1240	315.122810424024	315.122438014585	315.122966693953	1205.115	1204.5	1205.35	12	12	12745196.3120003	10358342.0925002	13938978.0200002	12021737.4035002	11886643.4100002	15433314.1950003	14781390.1237496	13046713.3740002	14007976.7759996	15125111.2364995	13565676.8369996	10616116.5862502
1241	315.156562414853	315.156242278993	315.156913341502	1378.43	1377.84	1379.03	12	12	1124931.19632811	665147.83542968	1251000.98871872	1109209.91686197	843265.801875024	1686859.66078123	1470299.70724998	1278542.73656248	1368881.95218747	1578922.24502608	1375708.45640623	817156.463437523
1242	315.156450321669	315.156156782607	315.156810487217	1115.16	1114.51	1115.84	12	12	454122.446374986	286916.570869143	486208.672499985	406938.784921863	405382.244648426	497250.214863291	531030.697499984	468752.625593758	491696.759375002	486318.266933596	422639.084052711	404519.829984382
1243	315.257464311303	315.250013466003	315.268058183802	660.5145	659.982	661.083	6	6	273841.261219727	204990.527507813	366184.608398434	258571.144010742	216150.637167972	364981.037756834	0	0	0	0	0	0
1244	315.621005071026	315.621005071026	315.621005071026	979.137	979.137	979.137	1	1	13433.931330078	9649.56908715835	8597.71375842284	3896.68548242183	13675.8203459472	19382.9842109373	117554.927407714	132273.232459376	122414.251932617	128585.20486328	94260.039653321	86656.518888671
1245	315.620863890201	315.620863890201	315.620863890201	1061.91	1061.91	1061.91	1	1	20786.454301758	15332.1870703117	28945.0802343752	23401.80251953	7813.35238769539	24753.4832104495	117020.386140131	137347.698453121	108874.622824708	126766.73638672	143099.424072259	69911.633239747
1246	315.989047520988	315.988742461398	315.989236118009	743.962	742.273	745.435	12	12	661349.451107799	476933.454278898	795156.588484374	602658.655347654	610243.175624994	852345.54587109	1051193.54686523	897554.621976569	1006036.80386816	1073364.24396484	970955.971804696	661351.310093012
1247	316.126029440346	316.125830012721	316.126310836802	1205.115	1204.5	1205.35	12	12	2052520.97968752	1531909.63031251	2488945.26050004	2124018.08293754	2001590.71265629	2781784.61250005	2784610.08328117	2318074.37556254	2597647.74074992	2794565.92868741	2254138.88431243	1587623.41640626
1248	316.264331838082	316.264331838082	316.264331838082	661.409	661.409	661.409	1	1	114879.454009766	195498.770255858	91260.2454023463	127024.836549805	165540.70394824	83028.4936389177	0	0	0	0	0	0
1249	316.320677433509	316.320551696534	316.320924220679	1091.675	1091.48	1092.17	12	12	265385.405406242	194303.764746095	358255.11949219	299409.535749992	264521.752734377	358679.174062507	416847.932796862	313618.970226568	361110.743769532	388197.039843753	346875.97607422	200436.667910158
1250	316.320685786209	316.320428085233	316.320827272768	1102.695	1102.13	1103.03	10	10	281131.03614258	153731.190585935	390627.350609382	239663.025292971	211373.415234377	304072.469414065	365003.784375003	289370.092539064	372447.085781252	385394.450546876	349838.958398439	170277.984902345
1251	316.840215623332	316.836516503175	316.843206483637	660.3585	659.982	660.563	4	4	142224.185698242	12234.8145166013	152033.932001952	127810.575114014	102221.980911458	161407.042130859	4270.85237109374	7221.91046484373	9616.13418945341	0	0	0
1252	316.878913274374	316.877759940818	316.879940973031	2441.67	2441.01	2441.96	12	12	398107.00278319	269355.664973159	515866.560389395	388422.485109007	246998.211791984	399622.516984856	309334.915185537	333231.37568361	377172.474389668	329124.687656262	287905.850073221	279408.083001706
1253	317.114912668592	317.11471554075	317.115186043974	1333.255	1332.9	1333.84	12	12	37209581.689286	32800663.199999	37163491.9199999	34215780.0541667	32871171.9020832	36162476.2237501	37015786.9725001	35459602.5570832	39872336.6839289	35779108.0383334	35565877.9791667	34572141.4178562
1254	317.160306988021	317.160187567354	317.160493976036	578.649	578.204	579.276	12	12	233288.178480465	220748.017851077	281505.828733597	236066.074898434	226731.045707029	308930.389277345	311682.611947266	300171.367460936	306822.346101566	364611.479654301	332225.781654296	220663.450034181
1255	317.268645209115	317.268645209115	317.268645209115	1211.87	1211.87	1211.87	1	1	80328.6850260404	50890.2005208325	77390.604241535	73988.5097656238	56791.5870703118	96867.6984733054	85480.1580468739	106058.575766602	88921.9743489641	95669.2606770818	85157.7150585996	50914.8416894525
1256	318.118316958513	318.11787157379	318.118545175963	1333.255	1332.88	1333.86	12	12	5926546.10281252	5301503.20442708	6342698.21999999	6115617.40854168	5819866.32343748	6335251.30500002	6560975.87687501	6060174.92281248	7006361.43883934	6154253.94645834	6355297.40885417	5866629.77232127
1257	318.181243233561	318.180795316534	318.181913772125	662.549	661.795	663.411	12	12	4380263.71835941	6303366.18144377	3431241.76443751	4099250.43984373	5955194.70630008	2849160.3927344	868825.335878909	1101821.29814063	903552.115335925	890335.135617179	998513.265874987	1227028.82465623
1258	318.362665595403	318.356577379572	318.373570125152	1301.81	1301.19	1302.3	11	11	483535.670703131	555179.58196288	896053.219227426	616546.026540182	701809.464160144	962459.664482437	985006.872599822	882489.562682288	862564.640458998	960972.959071178	847493.24027345	601965.318196611
1259	319.094190411926	319.09368510827	319.094489572871	1170.5	1166.23	1175.49	24	12	1339112.66718748	1130440.74937494	2535340.11856254	1604517.94152345	1387747.84546868	1887360.9857422	1882151.20500001	1726051.65100003	1793486.22531251	1707527.48812501	1918909.29515626	1240981.58421868
1260	319.113106082606	319.112731918395	319.113278830815	1333.385	1332.9	1334.12	12	12	2220092.46921876	1828941.21112507	2506324.605	2289755.10421875	2114174.38539062	2457266.43570313	2514964.87119792	2401625.31223958	2506377.06885417	2395429.68510417	2472525.81510417	1957614.81744784
1261	319.184097909353	319.183747846592	319.184397078887	662.733	661.795	663.411	11	11	283310.905732424	525249.174855471	269666.058433597	345102.858157029	481634.103037506	272192.960066405	75945.1986507181	117260.501579591	97733.4391629622	114198.716798583	113362.096490233	107946.089953905
1262	319.931900828331	319.931900828331	319.931900828331	661.101	661.101	661.101	1	1	76089.6138701186	87116.095239912	99999.2942031277	81693.5337037756	77511.3905078134	67475.8382916683	0	0	0	0	0	6427.53608984375
1263	320.097271506976	320.097050809247	320.097459541453	1174.915	1174.42	1175.49	4	4	157805.230989581	120033.348984373	227236.77063965	140184.596249998	118673.155869139	183890.596093762	206249.58870116	177806.734511709	182465.992734373	232646.387812502	154513.177089842	113466.061347655
1264	320.121520247488	320.11979177761	320.121705829002	661.409	661.083	661.43	3	3	103923.36101758	154130.543445315	87189.4516666688	116429.611515623	150536.983546141	75209.2342083351	0	0	0	4359.89759114594	0	3237.73275097656
1265	320.116227729823	320.116227729823	320.116227729823	1333.31	1333.31	1333.31	1	1	181895.973808591	133448.731875005	175059.513676765	168994.67875488	163415.339999997	230370.496453124	202123.44005859	164148.866943356	198565.824497067	211302.349238277	203054.260966793	166782.725761726
1266	321.130571502374	321.130167501138	321.130964829951	674.09	673.404	674.59	12	12	356235.376958016	256078.115328125	390827.0503833	324960.412183591	294023.417320311	424055.137655278	412300.8652705	368437.590576164	362151.141101562	419711.626517585	398291.67949746	277155.529321291
1267	321.28570068984	321.28405068931	321.287468932927	660.349	659.982	660.563	6	6	448869.064087891	273532.538868165	552573.852392573	425007.185016113	397452.064546882	589232.494434079	0	0	0	3454.04026428219	3165.00940136728	7240.26725260405
1268	322.005813217836	322.005584504516	322.006046810625	742.947	742.273	743.596	12	12	191820.949558594	163797.16412988	247149.397421875	195501.261014064	185825.883221092	231224.584192382	486215.081125002	484953.089089849	474748.886132809	443665.329574219	496976.769430334	389576.337596354
1269	322.054189203057	322.053879332926	322.054352012237	574.445	573.914	574.698	6	6	182714.980778905	165015.824700197	234967.807035151	193817.857441411	155862.61869043	215869.576644533	61774.8072890636	61596.766572266	44973.0442812502	52396.8185367831	59837.8795751956	38600.3690966793
1270	322.886655716546	322.88624495941	322.88711102473	2441.67	2441.01	2441.96	12	12	424990.806469713	324721.334663103	478466.185405264	466738.924731439	282709.194677725	453375.580965568	327792.27499999	331825.041699235	415220.071777397	339352.259062513	327749.62333982	359633.101850582
1271	323.067970307931	323.067777696432	323.068403024072	1263.7	1263.2	1264.13	12	12	16629601.3852502	13672312.0362502	20793323.1929992	16447214.5547502	14630272.5322501	25360494.0600002	24943892.1699994	17670934.3925002	21818615.7750002	24431630.9450002	18997551.3399993	13901039.7015002
1272	323.161718676051	323.161655508555	323.161868727534	1213.58	1210.86	1213.74	5	5	1086519.40476562	1127591.84583985	1125837.23934151	982113.523180799	1100550.60379464	1194036.03294642	1170295.5660491	1121322.95773438	1320886.81570313	1197887.84783486	1097666.82898441	1178369.92189454
1273	323.249577744891	323.249354028566	323.249956607525	661.445	661.101	661.985	6	6	685972.936164071	393568.210265621	807869.312968772	589231.350499992	550320.256829678	891299.79974415	5542.93569352213	7719.32028124974	6620.18481542961	0	7920.95261474617	4214.51937825521
1274	324.016220706478	324.015888493649	324.016526747619	1301.865	1301.32	1302.14	6	6	581736.417564454	363831.413705358	652095.005385733	442743.446808038	486722.853823234	756411.601171887	788751.154075517	650984.742569442	665544.647216808	792653.404991318	627764.597666025	372951.67782923
1275	324.071296525217	324.070976396213	324.071657633256	1263.635	1263.13	1264.13	12	12	2950492.33718753	2140334.37975002	3827025.83774984	2932064.88750003	2379063.19865627	4641954.58875004	4341313.7424999	3256776.75750003	3959776.45181253	4321487.76187504	3338654.54687487	2235028.79206253
1276	324.877138116359	324.876750296905	324.877489459242	2443.215	2442.82	2443.74	10	10	146625.158962403	105637.685605467	176969.362915029	162707.528789054	121673.784824216	159665.98386963	147699.948046885	141029.480104164	178091.956208497	178195.019169933	168704.806606456	128307.27102295
1277	324.894766441533	324.894663305661	324.894855165315	661.246	660.563	661.43	4	4	556500.98226875	525532.798353511	429404.855875012	559586.198215621	534958.680102532	463688.877412119	10587.5920561525	10274.9916538084	8684.63092089839	0	8918.83767773446	8578.09367187499
1278	325.036220195731	325.036070279716	325.036370111746	709.6395	709.525	709.754	2	2	76204.3008105459	71981.6766097026	107000.060355957	84442.736689452	93014.9045214822	94237.2106054675	122156.858215818	85258.985791667	111940.466982423	121398.237648439	96196.3645898425	77906.9174836419
1279	325.066023812901	325.065665012164	325.06630505651	1263.7	1263.2	1264.13	12	12	886083.773859385	647946.330773445	1234824.96843745	871858.402953135	700631.652773443	1638935.72218752	1379355.82375	978737.921406259	1374975.24271876	1578014.08718752	1047615.45203121	586323.292242194
1280	325.177460618417	325.177081983455	325.177824237019	1428.735	1427.86	1429.38	12	12	1256256.38073441	723245.390416681	1424532.24395836	1251363.68153649	1214721.42949217	1662115.73773435	1480815.70124997	1537541.66458337	1333668.95549997	1708753.71848956	1543620.6931641	883285.756874979
1281	325.234679583275	325.234261601225	325.235014025342	1301.81	1301.19	1302.3	11	11	767555.598242197	1012569.15198784	1479288.9970117	1067140.62281251	1184761.34315428	1714383.95046878	1757574.57940103	1541532.94085069	1509708.94550784	1728688.35853298	1564683.66458332	1041453.24949218
1282	325.236377535843	325.236272763995	325.236482307691	660.9955	660.89	661.101	2	2	481445.764240894	286655.231213552	597834.44707553	438143.568585935	402434.114809893	654092.484306654	39524.2545175767	58640.1857070305	45238.2008203142	66662.711305989	66558.6698583972	54472.4760416658
1283	325.641126552517	325.64053338666	325.641445145492	118.406	117.938	119.027	9	9	87184.1200605471	142337.3010125	78224.0730529783	89712.6362907715	95070.9475180664	93890.6769378663	160664.888065429	178648.5205625	158350.773691406	178597.199879394	157732.763748828	175693.139015625
1284	325.786342653961	325.786342653961	325.786342653961	118.728	118.728	118.728	1	1	70749.1261318361	56359.8210625	64166.6926458334	63856.4762386067	63285.964203125	78747.153310547	142615.547834635	132362.32425	138745.594042969	182546.671068359	122547.972179687	107307.851879557
1285	326.095064097847	326.085601015979	326.098560880222	660.175	659.646	660.524	5	5	182553.221762697	84399.2008857406	191656.977626951	164025.658242432	146764.452352053	197739.151604003	0	2987.68549218749	0	2992.00833691416	3626.77791601573	0
1286	326.160378630062	326.160100289699	326.160700538332	1301.975	1301.32	1302.3	8	8	424172.187232423	239774.758447269	448726.592026361	335806.601240229	327802.293056635	542122.63221788	548178.631935762	443555.762764755	491975.371575532	550360.807894964	463114.700130206	279128.192387691
1287	326.884829584277	326.88334355924	326.886639864472	2440.935	2440.44	2441.28	12	12	125662.916953115	172835.906528328	158102.878474746	138132.766875005	145416.196702887	181022.390828456	166357.141296374	187322.160703132	210001.186218283	193774.115000628	197683.569598384	176215.184062507
1288	326.896914069754	326.896808290156	326.897167253488	660.0785	659.598	660.524	6	6	1328851.64241212	1236146.31319043	1193978.17083983	1312591.80336914	1238668.70574221	1173287.26668749	0	0	0	0	0	10099.0964192707
1289	327.008056240771	327.007804656207	327.008358239092	1130.125	1129.69	1130.71	12	12	6998587.68187521	6090915.16114576	8309030.13499998	6775098.97458353	6474583.74000018	8556426.99553571	7676510.23510408	7136827.09124991	7544117.02958353	7634167.20187521	7602653.06395822	7179187.00714287
1290	327.077952615363	327.077616360002	327.078188482712	1254.755	1254.31	1255.23	12	12	1501623.00706252	1628581.80712502	1604919.67081252	1521533.94039064	1555559.52398432	1639381.73750002	1636216.72965627	1493765.10375	1599387.21968752	1451739.995	1619868.69745314	1454361.84593758
1291	327.100418976879	327.100239967662	327.100421286029	1425.93	1424.34	1426.47	3	3	673223.3566779	42893.6223366477	1162815.92924361	498439.573437935	260988.499172586	1635375.23656899	1531164.21764324	818774.360531784	1366140.10538352	1233375.41926758	1043430.49561257	152550.853884944
1292	327.307292080453	327.307048980239	327.307647370639	1301.89	1301.32	1302.3	12	12	655721.457812508	796225.15057725	1260875.18927733	1057060.61499999	967979.070615218	1473048.4998926	1560902.19482638	1279985.93072916	1309610.50902346	1520323.27491319	1311364.55208333	887970.838867182
1293	327.765741283585	327.762333771522	327.772562036039	660.193	659.982	660.563	3	3	88516.7033666994	16758.9064565433	145649.985043944	45760.9467382799	11507.1114570312	187117.887639974	0	0	0	0	0	0
1294	328.011031771369	328.010635165901	328.011310911951	1130.6	1129.68	1131.1	11	11	401524.662526053	235806.451187494	408191.429531245	349901.249791677	312968.63689454	420889.380703113	416041.510999989	383120.852812495	431240.317083345	477349.506328138	433347.037415358	362345.616145829
1295	328.080855610202	328.080814371335	328.081334099083	1254.73	1254.32	1254.76	3	3	174118.690795898	207635.753812503	178723.284301758	149790.967712402	154601.995239258	169338.051484375	214116.976035159	173563.702148437	195592.75453125	218527.223031242	173745.43609375	173308.859335948
1296	328.241948950772	328.241527474884	328.24222736388	1301.97	1301.32	1302.3	11	11	274348.91884766	321752.889776473	575717.154750968	427253.283007805	417310.178735344	659159.434677745	694310.826419268	577757.132452254	602568.213723972	702549.906445311	581528.292838539	370418.022773435
1297	328.916989324805	328.916956433126	328.917308140834	661.43	661.083	661.46	3	3	438405.310953125	391039.394428716	385000.109937511	459840.975979684	425487.914375971	366429.085625007	5661.32602587899	7132.11320800767	5749.30793896481	0	6155.53227416998	4522.09815808105
1298	329.005074535124	329.004844664142	329.005486374082	1130.125	1129.69	1130.71	12	12	6841078.06145853	6389691.05254465	7601168.17214284	6604632.48979186	6408376.74937518	7896452.86160714	8141975.27232143	6888056.50874991	7143492.56020852	7469995.63875021	6917206.7981249	6453594.91927076
1299	329.135926344696	329.135827399913	329.136198533121	1279.935	1279.4	1280.36	6	6	152833.321147459	120427.520185546	159030.517070321	174753.906259765	162935.996323241	161737.046193846	163220.863931641	174519.080275877	179323.983566407	175442.153863282	205190.010738282	146772.377619141
1300	329.188945064197	329.186652679995	329.190305802552	660.193	659.982	660.505	3	3	396940.023234376	395615.310038087	400520.579542971	397365.014024414	358990.38519531	394317.968400005	0	9627.50821386699	8790.19065844722	0	3180.85511975096	0
1301	329.484395167635	329.484045770941	329.484795243087	1301.76	1301.05	1302.3	11	11	924220.542968761	1228714.95796874	1765557.67083332	1219603.66680804	1361360.28862302	1914300.55523441	1989277.49597221	1718300.93467881	1686290.35974612	1938499.50046875	1751543.50989582	1205835.93111978
1302	329.787585820909	329.78222383451	329.790001712672	661.43	661.083	661.46	3	3	154022.228029299	0	195128.531833338	126599.387824217	97317.4059799792	233755.265208339	0	0	0	0	0	0
1303	330.008294395205	330.007848048404	330.00847219681	1130.045	1129.69	1130.78	8	8	384071.865312511	261640.390687493	377352.487851551	333019.973875007	292754.776289068	464936.723671869	428414.453997391	384156.128085932	418725.540813813	418457.743125012	457133.721941963	238974.783515627
1304	330.428420444944	330.428066678496	330.428693836519	1301.85	1301.19	1302.3	8	8	455115.20188803	276472.976986608	537661.287022567	353950.144787948	398931.833295892	584509.003364267	604861.118342011	483771.77971354	540344.720996102	513470.660474335	520282.917057289	287857.654073652
1305	330.605582605932	330.605334997041	330.605830214823	660.794	660.505	661.083	2	2	81364.0826598323	126214.363480957	73879.2428164074	87358.1151988927	114894.739676512	45374.8751380207	0	0	0	0	0	0
1306	331.00185351514	331.001699172947	331.002237737767	1130.25	1129.69	1130.78	12	12	1739343.69692713	1267730.36816405	1722578.05593745	1731125.53906255	1463028.09046879	2060487.46734372	1954248.32346352	1734869.47359373	1893812.48807297	2007399.04218756	1906117.72304685	1491799.30554686
1307	331.010912868162	331.010632096902	331.011287691101	708.9	708.467	709.128	9	9	176368.170863283	116248.550826826	207509.145205078	180145.301716309	115943.922317707	191281.246339844	237586.851787497	188687.770541506	197603.010985351	236934.543506842	178731.935463867	113035.534765624
1308	331.130655514223	331.130271986485	331.130935594851	1378.385	1377.84	1378.69	12	12	2550151.12781247	1660600.27800004	2878362.97734371	2544749.81749997	2202028.83924477	3241165.12343746	2832091.09149995	2784166.19291663	2975514.18833329	3189447.82692717	2970444.06468747	1906376.2382813
1309	331.284174448596	331.283830161551	331.284521028472	1537.43	1536.51	1538.15	9	9	592143.476673189	171129.371406246	834827.27299998	514654.364976573	269578.839257819	754771.37988283	837832.075178563	677919.229101552	762171.362942724	827739.848385435	710765.34265623	237396.824343744
1310	331.54870186147	331.537493307324	331.551878518835	660.563	660.505	661.101	5	5	192241.092709961	125255.244440186	241194.676244147	172854.721092285	37773.7637415362	251696.304670415	0	0	0	0	0	0
1311	331.55759046794	331.55759046794	331.55759046794	661.083	661.083	661.083	1	1	166371.814253913	0	3311.61796875009	137633.955468746	150257.111367186	125524.352782226	0	0	0	0	0	0
1312	331.961263667426	331.960843293888	331.961570476211	743.019	742.074	743.859	12	12	191687.173787109	193940.636444918	282878.336635257	206005.713815917	238357.089622654	299112.296888671	587518.445921872	470426.821471354	584366.146593747	597346.811243307	434431.553182284	405743.657481771
1313	332.1492670508	332.149127415992	332.14964213362	1205.19	1204.6	1205.66	12	12	4512409.1350001	3577416.00375007	5137150.30237509	4257969.50925007	4249877.93343758	5739219.19687511	5365116.08906234	4744823.06750008	5161377.26374984	5523240.62237483	4791893.37799985	3407552.25937503
1314	332.27966535469	332.27966535469	332.27966535469	1191.2	1191.2	1191.2	1	1	138668.322916664	117374.723958341	162008.437499997	133001.190364581	129813.48035807	169690.423437497	158567.551041664	141077.739550779	166653.269270831	214278.52998047	149764.939843748	108103.966523445
1315	333.152290222522	333.152064369022	333.152551169302	1205.19	1204.5	1205.66	12	12	549909.706718755	403909.564218758	673802.724687512	565569.365664065	520784.10281251	767041.287656265	714986.513906229	584082.306640635	707952.791999978	760861.347093726	679219.279328104	461974.401210946
1316	333.145791670206	333.145791670206	333.145791670206	1110.51	1110.51	1110.51	1	1	213360.905156247	167622.029348957	256500.505673829	209446.778554685	156733.183359373	220251.119010413	211342.42864583	214068.323437514	213248.287968747	189733.599999997	195702.573749997	189696.793593748
1317	333.257346209316	333.246653192235	333.260966723716	660.563	660.505	661.101	5	5	185650.86266211	184552.410949219	163630.38635938	180441.9096875	175871.765791665	143866.360053714	2885.77072265624	0	3254.99778629567	0	0	3731.59654947911
1318	333.267062683252	333.267062683252	333.267062683252	661.083	661.083	661.083	1	1	168278.740062503	24840.529813803	162499.026337242	164444.725106119	175758.696140623	131144.227250003	2880.63224202474	0	3254.99778629554	0	0	3732.26290600578
1319	335.125203365454	335.124745762593	335.125841849229	1313.145	1312.77	1313.75	12	12	204255.159496095	150621.044687501	245882.912421877	200965.889781251	162379.180500001	250483.345289064	235792.084023442	221203.446304689	218694.63533203	255614.983945315	196385.877250976	168218.369451173
1320	335.337954949743	335.325769114069	335.346478910088	661.4195	661.083	661.795	6	6	291204.227802738	319384.256888669	346940.372037111	306836.030195308	297807.968707027	323029.123671878	0	0	3311.27974055986	2919.88215576171	2775.9992714844	0
1321	337.104489176154	337.104279705517	337.10467956535	1205.155	1204.6	1205.43	12	12	18849081.3187505	16543685.2397914	19864807.3054164	18485828.4893755	16231852.6500003	21332047.3987497	20312058.3141664	19095093.4200005	20506408.883333	21042989.478333	19672898.933333	16536715.5579164
1322	337.234688735961	337.234192761851	337.235105947808	1191.42	1183.02	1192.16	13	12	249567.351782228	282600.77270508	301558.698203126	267005.823929692	282073.794921876	328133.709570314	317924.957671881	356029.582878912	300838.086816389	293417.684648443	283457.379589845	251484.471445314
1323	337.437882120912	337.425910931997	337.44650173921	660.3585	659.598	660.89	6	6	223723.732300782	196460.628884034	219129.741632814	226231.457457031	207634.035765236	228125.001600003	0	0	0	0	0	0
1324	337.979880511051	337.979552914531	337.98031752408	742.513	742.164	743.142	12	12	741321.910792969	577526.54981444	915406.822281249	748198.668779294	659736.728076157	882161.940515621	2314952.56850001	2234883.47594683	2282537.41031249	2432860.35882498	2282864.00192497	1921023.75135417
1325	338.107853728872	338.107601612637	338.108389177283	1205.155	1204.5	1205.53	12	12	3381205.82437509	2641820.80406255	3362274.08387506	2890884.56087505	2921144.79281256	3587872.48781257	3820407.41468744	3438330.04125009	3497233.53799989	3669199.10062489	3377025.34299989	2688065.78062505
1326	338.245237554948	338.244973870764	338.245783531474	1274.75	1274.04	1275.44	10	10	327614.467278637	302017.750203126	539162.893375003	399152.821031253	351409.700205098	490688.14552734	565857.804750003	443324.606125003	485935.946640623	520302.861660185	459363.163710934	351123.019875002
1327	338.341371065434	338.341187642811	338.341550571902	1942.225	1941.65	1945.36	4	4	725128.007402356	309280.165136717	969118.56172989	579355.198193353	429322.106367181	1134989.97046876	1262675.05448664	709551.16232144	1322981.76293401	1592235.89174999	1058997.45022323	384444.119296884
1328	338.638611228936	338.638526916944	338.638695540928	1301.565	1301.32	1301.81	2	2	742538.012174495	505143.409379336	934055.98209201	703605.864722217	645626.753055551	1066850.29338975	1115727.7783125	873304.242682288	904973.445937521	1073241.90616319	887251.108854162	596784.964617188
1329	338.861749689618	338.860397560466	338.862119617088	2441.42	2441.25	2441.64	5	5	191047.748876947	120600.679785172	198977.252615963	186879.13235675	127572.474426265	184506.283715206	166775.102758784	148113.243016771	179579.989477562	196569.567187507	123033.860434566	129570.616770839
1330	339.11132751004	339.111176516313	339.111478503767	1204.89	1204.25	1205.53	2	2	71194.9710677076	84425.1166406308	118634.194863282	88310.3660156238	98323.7532128913	179793.397968754	141897.569062501	95399.3249999984	99045.3487695293	165804.308090811	122680.632499993	97180.8004687567
1331	339.192355409875	339.180384723533	339.20128076066	660.184	659.646	660.524	6	6	298764.46324219	457706.372991212	275796.529103517	364525.380617676	367261.168040237	183574.614600002	0	3727.77248840324	3863.63868424491	0	5753.11730859373	5381.91764322908
1332	340.126168733196	340.12554266765	340.126465745893	1301.97	1301.19	1302.69	11	11	463911.889648443	559439.970146473	746566.224013661	551254.017064735	643192.994511708	858524.271870131	904924.806953121	791974.974600691	772363.260839856	824678.840004338	759031.904531261	555702.801595048
1333	341.02042420697	341.019874108495	341.021037204866	663.411	662.865	664.299	11	11	229539.134097653	187011.872556398	263776.554791016	266394.108984372	266749.566649999	257100.805920412	278864.440200005	251201.708335451	237219.812043452	276150.970208005	220965.876449216	163688.982711718
1334	341.116178651933	341.116178651933	341.116178651933	1301.32	1301.32	1301.32	1	1	198320.844550784	146096.531477048	237801.601362308	174308.961099856	174691.65050049	260225.311166996	290391.671130641	224084.84255859	239151.015683598	239042.287866208	224610.92881348	153742.518931882
1335	341.31653669809	341.31653669809	341.31653669809	660.505	660.505	660.505	1	1	145038.491683595	284490.321254884	101200.725811199	174365.28310156	194784.507105467	67003.2598883462	0	3947.74818749999	0	0	0	0
1336	342.155665728759	342.155180446112	342.156017347097	1301.785	1301.19	1302.3	12	12	537730.380078132	642360.207480456	964648.198217759	819037.963611105	787768.562143541	1124621.60894533	1179293.83486111	994583.384171003	1002714.1726465	1125870.54939236	948165.758964858	690370.025091141
1337	343.154146369196	343.153866395318	343.154557900949	1287.445	1286.96	1287.91	12	12	74773126.8060009	66660349.5700006	80627545.4670009	73747548.1540011	70521460.7719974	83292964.5600011	82605473.0280011	76867629.2160009	82141619.0400011	85655965.0799968	77936791.6080011	67899615.2639976
1338	343.154363109654	343.154089086077	343.154811938888	1301.745	1301.23	1302.12	12	12	368337441.372731	300778371.490904	399448132.058186	353593287.409093	347261874.398184	427544337.03334	425107345.230904	385299566.978177	398676741.698177	431538324.469087	401908228.633339	341393022.572722
1339	343.294992773066	343.294992773066	343.294992773066	1014.62	1014.62	1014.62	1	1	149150.370833337	115002.960364582	147642.525996092	169514.238541671	151455.836601561	238349.474765627	180944.953111985	170659.076015623	156495.977050786	142767.585878904	178726.301074224	125708.229973957
1340	343.866067476877	343.865696090959	343.866576655605	660.5145	660.175	660.89	6	6	653180.917349218	1012200.24712499	578254.479523441	759091.890618744	789521.143890631	491014.864800007	3157.75535229497	13024.4791606443	6517.9796396484	0	0	26995.5088568115
1341	344.157715485255	344.157262615791	344.157889035383	1287.295	1286.96	1287.72	12	12	16174732.5897502	14634879.5050001	17603209.3895002	16025795.3427503	15193456.7872494	18443283.5340003	18381033.3330003	17035011.1995002	18247107.2940002	18681418.5809993	17087816.0700002	14978318.3549995
1342	344.157765914163	344.157416829511	344.158279893169	1301.695	1301.05	1302.12	12	12	79201744.1250007	66764791.281817	86938250.4190918	77892533.4150006	76428016.4331824	94073938.7816681	90760218.4772717	85453138.6445444	91889991.4833329	93463836.1199991	88373808.5400012	72912906.1718171
1343	345.160611491861	345.160146309851	345.160857341767	1301.745	1301.23	1302.12	12	12	8247149.02116485	6253359.69056249	9350862.07619327	7810670.31937501	7494447.47906255	9930829.5450001	10171256.3243749	8840652.76619307	9662382.32079533	10187068.4151135	9046763.1088069	7068835.87987501
1344	345.348033929418	345.347154082255	345.348358013324	118.406	117.938	118.838	11	11	126015.651416016	106089.343239583	87746.6130126951	111520.489453857	109134.670437012	114835.786950989	166400.689914062	161481.6135	165042.541362305	189481.212902099	156046.09667539	126141.395789062
1345	346.046079521678	346.046079521678	346.046079521678	660.505	660.505	660.505	1	1	140205.588517578	248930.546572263	103039.35686719	174570.686504883	157447.938946287	106927.444487307	0	5254.7143461913	0	0	0	10885.6306374512
1346	346.223500541244	346.223114347451	346.223967545158	1301.97	1301.19	1302.69	11	11	454082.073632818	548187.563129872	725581.51289063	561028.480122771	436336.107617193	862874.83541017	914200.582942704	807662.781341142	761899.174340833	845935.647426213	766270.127812511	343999.269843755
1347	346.477201650258	346.477201650258	346.477201650258	661.43	661.43	661.43	1	1	200363.207613672	167961.041669924	157386.078765629	210872.034070311	179205.984312009	140585.822675784	3246.46463562017	6949.09342236314	0	4262.70029492186	4391.97665454106	6555.70812780761
1348	346.523599906623	346.518429038932	346.528770774314	661.2715	661.083	661.46	2	2	223822.191524609	216297.263707029	157386.078765629	210872.034070311	243942.005869141	140585.822675784	3246.46463562017	12503.7157341795	0	4262.70029492186	4394.32907910163	6555.70812780761
1349	346.654938751926	346.649504912083	346.665741204902	661.409	661.101	661.795	3	3	100472.035718426	108241.434454431	111423.528125003	100782.267383788	112663.73369629	95982.9883505869	0	0	0	0	0	0
1350	346.861155351435	346.858859305419	346.863795759809	2442.815	2442.36	2443.14	10	10	100439.311328132	83237.2135546826	117947.290335284	122980.654306634	118662.759262688	119447.53488281	93980.3124218924	115653.038635254	112125.558953448	122351.032155768	126715.80957032	94792.7032421935
1351	347.004283179996	347.004029022679	347.004619710449	164.764	164.627	165.278	5	5	32143.0728776042	12343.0459285482	27811.1667968751	21324.3461757814	27494.275600586	35927.3045537107	148739.411949951	138581.524346679	141193.972705078	138926.183449219	118164.535259765	75486.4686250001
1352	347.125209001391	347.124814901489	347.125404314048	1280.98	1280.35	1281.48	11	11	340145.182695314	222576.437255858	458453.180625002	341240.388968736	294236.949312502	484338.571234354	435071.931328122	409979.863968751	463408.223281248	486122.940625003	363029.487773456	185495.088867182
1353	347.761391564361	347.761098733568	347.761805738485	1301.785	1301.19	1302.3	10	10	783393.675695314	471786.736230475	855598.982841784	638881.044980458	612599.7981787	1060375.83577256	1104992.30370704	848736.583012149	939167.713389779	1056974.92384548	877882.844097217	557804.115299475
1354	348.183240442537	348.183240442537	348.183240442537	660.193	660.193	660.193	1	1	46252.7725859381	9032.54720703108	70895.2796374506	35865.5358378901	9177.78210872389	81641.8501630858	0	2993.54349023437	0	0	0	0
1355	348.856954726331	348.856954726331	348.856954726331	2448.69	2448.69	2448.69	1	1	3496392.51423436	2357631.81093747	3939726.65343745	2968793.87517365	3001686.03328121	4143457.88812495	3939950.31843745	3427581.08812496	3769458.8074306	3964039.55624995	3730116.24958338	2728277.66902767
1356	348.849573837116	348.849573837116	348.849573837116	661.083	661.083	661.083	1	1	10098.9014801434	0	0	0	102625.674556639	0	0	0	0	0	2694.56933227534	0
1357	348.989742364794	348.989456943921	348.990175503948	1130.62	1129.88	1131.1	12	12	1403079.84511723	1265709.09639321	1242139.25671871	1316809.71240889	1250930.16890628	1489061.33343748	1447078.08015623	1364531.53617186	1461780.54546879	1469927.13562504	1411782.20252602	1326636.22227863
1358	349.059835217224	349.059418318444	349.06010575697	1254.755	1254.29	1255.25	12	12	515903.909554693	712747.73700001	489952.728890631	552507.905156249	543757.086742167	495157.09148438	496407.627187506	515303.828750005	462498.006875004	480161.796562499	541794.902414067	626374.734398445
1359	350.705774607413	350.696702900843	350.718483146496	661.2655	659.598	661.795	6	6	266784.756792972	197506.860271875	350926.94946876	283618.159512498	233937.394831052	361846.592451179	0	0	0	0	0	0
1360	350.987015124595	350.986472719012	350.987237658695	1130.605	1129.72	1131.1	12	12	1197356.29019535	1061563.72875002	1361519.00421873	1148366.70800002	1164636.17367191	1344952.49320311	1377979.59746092	1317530.42601561	1404513.33919275	1450235.53359379	1334776.08028644	1167547.23851566
1361	351.099168858359	351.098893103427	351.099601905496	1313.575	1313.06	1314.01	12	12	482167.963818355	387753.674912106	513127.226269529	480112.573437523	535674.484382814	577673.916164067	490977.460136716	501530.983242214	549279.591281251	519083.59800781	562659.942062503	467444.328281245
1362	351.133691997139	351.133691997139	351.133691997139	1301.32	1301.32	1301.32	1	1	93874.7870156274	117659.80175195	191818.376884771	151522.434414067	145177.193487308	243152.903984382	241351.883593749	193121.158515621	226698.28246485	215227.678796872	199635.704250006	103567.694999998
1363	351.894442976315	351.894442976315	351.894442976315	659.598	659.598	659.598	1	1	73753.4041552749	294401.334853125	62835.9066943354	117929.268695067	125810.589757815	28594.1360716551	5837.58229431135	7146.02635400387	0	0	0	4068.38444030756
1364	351.937281516061	351.937281516061	351.937281516061	661.083	661.083	661.083	1	1	53881.6857190765	192939.098100267	26155.6501083988	72469.9988382157	144472.96629492	16730.3432500004	0	3249.49454101552	0	0	0	4069.47428344718
1365	352.178427800687	352.171774220031	352.19117528188	1301.89	1301.32	1302.3	12	12	644941.036835951	431743.973825675	721697.339365224	588916.325833329	566598.072963857	827319.400380873	836647.1903776	731339.896072045	727169.49239259	817997.405065102	713103.029472667	493324.843378903
1366	352.211525214467	352.211153417957	352.211816004432	1026.51	1025.74	1026.91	12	12	378840.179062507	386978.291894536	307281.586992186	398935.479212243	368434.89349999	281563.838374999	268294.68780762	330578.835437507	316557.316171881	290953.817249999	298883.733818362	338561.615000003
1367	352.876055342015	352.875558422718	352.876741664825	2441.875	2441.42	2442.21	12	12	178528.694018564	132294.677428383	265852.91513671	162263.329287109	134846.668640135	186764.100769037	141269.677910164	188524.63788414	232041.253315442	194281.541455103	141542.024394528	142171.513089598
1368	352.950087848077	352.941832583225	352.956097600841	661.101	660.89	661.46	5	5	494513.226491015	225027.384613289	551235.04210939	401354.558921869	400717.934182612	593422.506503918	0	0	0	3978.33473307288	0	0
1369	352.983721555869	352.983691949445	352.98383522416	1130.78	1129.39	1130.81	3	3	262855.051054689	224275.250742189	270753.25042968	235106.66723633	243122.56898438	319529.465390616	323573.919531246	309816.607148433	221486.065195313	246310.616250002	304549.28685938	240785.831367189
1370	352.963795415074	352.963795415074	352.963795415074	660.505	660.505	660.505	1	1	247821.873984377	366611.929535153	564864.338104496	397556.968682812	8564.64223671882	611276.070600008	0	0	0	3974.64583496102	0	0
1371	353.078588698076	353.078245420357	353.078851055197	1205.155	1204.5	1205.66	12	12	41780478.3150012	36796494.7945828	44528566.2574993	40788033.5958344	40785282.2925011	48445923.6299994	46975390.7783326	42818875.4716678	44840001.7333326	47665866.646666	43685020.866666	37896792.1962494
1372	353.208920691186	353.208349437295	353.209216174702	1187.36	1182.81	1192.16	24	12	2202028.73333348	2255657.28089845	2088579.82083347	2566766.77507814	2178079.35562515	4213403.68718752	4652387.13275008	2190271.03749996	4148328.18390602	4374620.78062503	3921536.08281252	1921686.14166664
1373	353.26609256762	353.265736609941	353.26662382518	1537.43	1536.54	1538.15	11	11	974638.20140627	330363.485468742	1541153.95493487	880272.501890643	809417.850669633	1527734.64492191	1684557.51165177	1224728.27343748	1423840.04062503	1686654.54578129	1306475.53093746	401758.50118749
1374	353.486606587137	353.486093400512	353.487063028602	118.355	117.811	118.838	9	9	129079.316396485	227838.83788125	73112.8670336912	119868.636418945	132018.868627734	76028.7308383788	153417.0878625	165421.31425	131268.562839844	157368.207037109	151682.177861328	269292.601574219
1375	353.913130774639	353.913130774639	353.913130774639	660.89	660.89	660.89	1	1	80965.6756972671	76431.1973369168	96014.8689401056	71038.7394886064	69632.1314876297	99357.1439233418	3890.46389062499	3386.45323632801	0	0	3533.24880981439	3730.98678385411
1376	353.953773639369	353.953382672263	353.954261093886	742.6045	742.211	743.314	12	12	238798.534180073	199088.965330075	253048.095528811	226267.191527343	222258.054167476	257398.741718261	694067.428600004	636421.611206238	660328.14570312	655254.194768744	647610.192718093	517955.450265625
1377	354.082007964012	354.081780698731	354.082312003777	1205.155	1204.5	1205.66	12	12	8173703.79562523	7053146.80552073	8587065.68958321	7970924.47666687	7880668.87500022	9296828.58374988	9330992.55562486	8633018.16812523	8765643.36666652	9342292.97354153	8728646.38333319	7321207.04520823
1378	354.285077673238	354.284658652717	354.285210383005	1235.93	1235.19	1236.5	12	12	5822705.32325009	4833098.12700007	6060534.48787507	5474696.23350007	5495918.10299981	6364166.20175007	6079354.9802501	5849230.17262507	6214730.88600008	6132343.13650007	6141549.43350008	5158428.58687483
1379	354.826817636862	354.819260015996	354.838286489715	661.4195	661.083	661.46	4	4	157286.441734375	153664.771237551	149399.44904167	156713.688895506	170032.080210203	137840.59754167	0	0	0	3198.86517382821	3232.1276770019	0
1380	355.076472828125	355.076241393623	355.076804299064	1205.19	1204.5	1205.66	12	12	2666454.49875007	1920811.42125004	2890946.38151037	2530130.99523444	2319757.38656255	2968313.78250006	2978121.60174475	2685183.37276049	2781247.69237491	3013514.41015621	2644235.56649992	2140802.11075518
1381	355.220894489811	355.219292731619	355.222496248004	660.0875	659.982	660.193	2	2	197421.713328127	100028.982689455	289833.905083005	162192.562207026	105531.711796871	280555.654002929	0	0	0	0	0	0
1382	355.263012579204	355.262542657283	355.26332181868	1059.21	1058.72	1060.06	12	12	755830.104960952	521473.437119146	989190.671015632	741018.318281265	659164.08492188	878215.543828131	3075795.85590632	2974810.27481257	2900652.60703129	2805641.93656236	2875327.06406252	2238411.1042813
1383	355.288306646129	355.28798617379	355.288693556128	1235.585	1235.19	1236.02	10	10	704792.839570316	533702.099531257	786624.733886719	631160.412597656	687352.397062476	954777.104640636	865321.506031264	669004.738769531	855118.214437512	880146.746828135	841072.086562511	527994.270878877
1384	356.079702046007	356.079356826506	356.079988724385	1205.165	1204.25	1205.66	12	12	323270.318875007	280344.531372767	357471.4726595	351695.255784514	307146.495410165	421717.189687494	368456.856210927	380333.286158864	342920.946468739	377322.157688797	354633.439485672	263413.643170569
1385	356.266233953401	356.265945387945	356.266824316852	1059.285	1058.72	1060.06	12	12	161796.148769534	106601.908164064	198452.391000003	153077.138115237	127688.045478517	142873.965527345	479149.71726563	542247.745562513	523252.453515631	508170.011152318	565236.903984379	385215.530957036
1386	356.380369044303	356.380027123242	356.380627056595	118.7885	118.499	119.116	6	6	96666.0970781252	92238.00453125	76601.9553663737	78967.6433505858	74670.7032815756	95819.888964844	209874.255101562	192112.53453125	208059.028541016	235108.731175537	186216.286660644	151909.356457031
1387	356.416319815587	356.416210694002	356.416529320894	661.255	660.89	661.46	6	6	462149.991683599	561165.111375007	385495.773281261	432773.366046869	555461.42749804	336957.819038093	0	0	0	3353.64648632822	0	4900.85730208334
1388	356.72458301919	356.724232999777	356.724910667769	1301.525	1301.05	1302.14	4	4	210405.367089846	248755.487544644	364649.220284601	276384.147929689	281394.301484376	446574.202958992	475916.957938366	374776.314829096	392443.65635987	384845.1808817	348795.044698663	233625.204252225
1389	356.892002633764	356.892002633764	356.892002633764	2442.18	2442.18	2442.18	1	1	123191.286196296	79073.6332519516	88697.9616210909	108093.153098947	60157.5246028634	107593.620263668	63876.8861555977	72205.1837890723	84091.1681542952	75410.325537119	75044.5222363262	89009.9944889306
1390	357.008664466731	357.008253077631	357.009187582163	118.853	118.307	119.278	10	10	171124.933359375	191822.37183125	137531.023266601	157531.696105957	164410.237192578	155784.581896289	245279.042129394	277033.7501875	250857.383748047	259552.71485205	242376.96839746	255849.449625
1391	357.114791852923	357.107773312466	357.118639679962	660.524	659.982	661.083	5	5	306977.783945313	259990.363259124	310420.875205075	314149.572587891	309617.879181148	256433.762779906	9537.13480078122	0	0	3884.18395247392	4591.55672851554	0
1392	357.132946022686	357.132667075097	357.133596064439	1278.59	1278.15	1279.23	11	11	357049.271476564	173302.883000001	413841.235929689	301204.969160159	303815.287486971	501203.506927089	493914.452539064	436316.010875003	441196.470796876	449820.860414043	428072.674394537	231695.23278124
1393	357.152561435322	357.152357825538	357.152765045105	1301.245	1300.73	1301.76	2	2	739774.871982433	701528.446010728	715988.19477538	804073.233888883	755669.804863268	733579.603872082	763000.08453124	801449.377031237	694598.82819337	782404.757239582	755952.686015636	648822.027514637
1394	357.13091536186	357.13091536186	357.13091536186	660.505	660.505	660.505	1	1	306977.783945313	313696.851609372	299943.210648446	314149.572587891	309617.879181148	265860.458215337	9521.85093090835	0	0	3881.41349316405	4584.19059472661	0
1395	357.175298357915	357.175081790228	357.175514925602	118.7335	118.728	118.739	2	2	110891.830025391	57020.3138880208	117316.075313802	104558.30819401	93787.5613378907	136083.069199219	246887.23325	193639.600171875	222719.372148437	276822.301896484	204086.095546874	132009.939614583
1396	357.693451642492	357.692877344705	357.693806639748	1301.745	1301.05	1302.3	10	10	929910.825000011	1226647.16200954	1731362.68671874	1202891.19979911	1348384.52392576	1907869.62566409	1983344.46098957	1700417.2242361	1708777.42449221	1571639.66035716	1737840.08020832	1190269.46527343
1397	358.33627314065	358.33627314065	358.33627314065	660.505	660.505	660.505	1	1	0	125330.066047119	4708.54926334643	0	0	0	0	3624.41800195312	0	0	0	0
1398	358.373033487939	358.364828690778	358.381238285099	660.3495	660.175	660.524	2	2	100203.242230469	23572.5902199097	55295.6962402352	107265.376828125	113907.668275001	45869.307930664	0	0	0	0	0	0
1399	358.523211293291	358.523038970194	358.523383616389	118.6135	118.499	118.728	2	2	87923.265864258	73065.9021510417	89655.8689625651	80053.9658789064	78113.5893723959	106626.536191406	167907.135466146	150297.790367188	184098.906615234	194362.053933105	145369.160792968	120910.032847005
1400	358.761174887053	358.761174887053	358.761174887053	1301.32	1301.32	1301.32	1	1	411944.656025397	303476.414318842	519047.839335945	380151.977753911	354423.663940434	579402.529008798	634361.84253906	484627.34636718	531912.584521493	561412.570092767	488944.833750007	326110.024553217
1401	358.987550403478	358.986904753444	358.988050281596	118.3805	117.938	119.116	10	10	1099208.16703125	1588729.113625	654382.339208982	962910.418763672	964275.126761718	799396.74294922	1636720.62607422	1704229.43525	1589714.154	1800621.75654167	1539035.07412187	2000348.4991875
1402	359.123855262913	359.123648672183	359.124267596444	742.4295	742.074	742.941	6	6	67881.7112226547	67754.0734928372	110917.248835937	60304.0485826834	76423.5976282537	98849.6091357417	2231550.98722266	1823093.60124997	2182837.59084961	2257396.30046092	2050484.19330469	1240633.35880078
1403	359.155288841758	359.155208745881	359.155368937635	118.6135	118.499	118.728	2	2	842118.882890627	961056.9525	551389.187578125	737665.275937502	743032.95153125	760685.907421877	1527477.92153125	1418751.46846875	1608175.6486875	1939074.55838281	1317989.00996875	1485768.23638541
1404	359.240383168687	359.239961260897	359.240636045079	1235.755	1235.19	1236.17	12	12	687075.048164066	479628.922500007	804882.484218759	644671.93359375	613280.161406229	844251.318859385	823014.155273438	707229.08203125	885913.089750012	819354.952171885	831900.134812511	573816.957429669
1405	359.419212514805	359.412448146814	359.425745573509	660.524	660.175	660.89	5	5	140311.623935547	84020.0542822296	142320.399228514	135577.10190332	99882.6063925798	168861.674570316	2961.98822460937	0	0	0	0	0
1406	360.092265702004	360.091799162234	360.09242710423	661.255	660.89	661.46	6	6	1161028.35309531	932040.273867179	1147123.98931253	1083989.01017499	1015604.54409374	1216887.90539065	5329.37547290047	7223.98286718726	7356.35382812496	0	0	6891.96905725097
1407	360.126386954232	360.113925315747	360.12664118301	742.5675	742.164	743	6	6	0	9777.63931119772	7054.16332356766	10088.0069866534	9057.79431803367	11875.1804443358	244176.510577148	201971.462229	237895.714922852	235038.090703124	214165.271957809	157426.31748999
1408	360.180779933607	360.180528554632	360.181136818079	1287.265	1286.64	1287.72	12	12	10927727.0847501	8614117.99375008	12177409.5940001	9085423.86812502	8609978.203125	11499839.1796875	12584723.8140002	9721350.63249998	11195200.078125	11141462.8	10166194.809375	9155870.04149968
1409	360.180822731004	360.180588112021	360.181377447961	1308.12	1301.66	1308.57	13	12	108032692.250001	83319798.8181803	120718777.317274	42482289.0750005	100569506.03591	132172715.255002	133780964.606249	117436400.320908	120535216.507729	132586408.453635	114227785.811365	97331478.3490894
1410	360.514153747632	360.513826790224	360.514587003257	118.4525	117.938	119.116	12	12	985339.526484376	1306507.0874375	608544.104262694	865174.37934375	831280.30490625	778906.251569825	1592850.39609179	1631227.98175	1576284.50221875	1905892.35377539	1443935.53710312	1721885.9398125
1411	360.920476711138	360.920476711138	360.920476711138	660.89	660.89	660.89	1	1	222301.910256515	170677.3019961	225183.154282556	199432.243427082	198903.869552082	281457.400009771	2938.41660937499	0	3697.22555078121	3012.94089973955	3652.71628906243	3003.63072916662
1412	361.082592928252	361.082186638684	361.083107618246	661.409	661.083	661.46	5	5	276909.774915625	309015.597480466	266990.026726564	289036.436968748	288802.924632417	212818.088886723	3972.45181347662	11158.0726259763	4966.60245654294	0	8164.85866162118	27970.6534373779
1413	361.184331027789	361.183968810691	361.18475359776	1307.98	1301.66	1308.57	14	12	22128302.3007501	18347744.4681815	24816813.9041251	8985097.22812511	22824638.5958332	27222894.9839776	29460611.2666665	25392522.205227	27082501.2419321	12012311.0334377	24771639.1323866	20977176.156136
1414	361.183934901425	361.183595409756	361.18424330315	1287.64	1287.27	1287.72	5	5	2143352.71718752	1467487.30093751	2184885.73242188	1739443.5540625	1524516.72363281	2244505.37109375	2245352.94500001	2016310.1490625	2211303.72070312	2291686.13062499	2115136.57609376	1604287.64924994
1415	361.812717174221	361.812631227004	361.812803121437	1301.525	1301.32	1301.73	2	2	196824.29667969	183432.347216795	265420.50492187	219952.841861978	195981.033445308	299839.632968759	433840.487243922	271446.497734374	314073.109765636	290182.295247396	241516.913171882	177811.197994791
1416	362.428738995315	362.428456294057	362.429164180818	660.5435	660.193	661.083	6	6	8055046.39912501	6738266.47668752	9354205.13943756	7812856.73829688	7550941.52657803	9299187.35234393	0	18987.7017744137	0	0	0	3840.43242187494
1417	362.522152323375	362.522025466018	362.522637190515	118.7885	118.499	119.116	6	6	252747.817382813	300497.5940625	202672.2289375	268240.321432617	227117.982759115	254567.145351563	493800.427713866	509018.3584375	501511.848644531	565531.095373046	463505.444376562	467106.16115625
1418	362.597328870462	362.597106447385	362.597624250635	1301.975	1301.32	1302.3	8	8	765198.546484384	892983.37901786	1484105.22003904	1076977.66712054	1182435.01589842	1715610.59484378	1752336.57312499	1538978.31834201	1515839.54757815	1461441.6888393	1474174.93464846	1040702.13946614
1419	362.691908154951	362.691716476403	362.692099833498	118.5875	118.307	118.868	2	2	133272.246181641	95059.9336770833	143774.688444824	122066.261777344	125919.481657552	151364.933001953	215228.328791666	218730.478085938	225342.352955729	232759.756223958	221500.711984374	183271.341048177
1420	362.925727713469	362.924697159597	362.92699475053	2440.935	2440.44	2441.28	12	12	2320365.19609346	2292099.78630869	1853354.9319011	2225636.08125008	2485538.53735362	1915840.49179693	2429837.05626935	2215808.63625008	2553395.28221217	1893974.51926775	2179541.15209956	2384684.28375009
1421	363.167078407543	363.166797910175	363.167520366685	118.7335	118.193	119.027	6	6	47533.830517334	45813.15178125	41916.5401560873	31569.1405699869	39431.506180013	48142.0691689452	80819.5511115721	82964.262578125	83164.7810779297	91451.2871318358	83767.8466831053	79685.5885546874
1422	363.264875834237	363.2647381431	363.265278641321	660.5435	660.193	661.083	6	6	1899058.51501563	1563945.70964063	2224585.23329689	1784323.31267188	1730710.38135935	2168165.16613286	10849.3542421875	22390.4428269038	22365.3521819668	13294.5234166665	6068.00847167958	20303.0971354163
1423	364.040104878213	364.039678291957	364.040318569737	1301.76	1301.19	1302.3	9	9	571060.101783866	364211.148214287	667095.899999996	437318.87449777	489123.882143546	760148.176777356	779665.756640622	640487.954644094	669744.748320323	760732.026966144	665429.844314232	369679.570669632
1424	364.382687028563	364.382254505591	364.383291093064	660.184	659.598	660.563	6	6	1002840.54335938	1062628.7113125	976582.938929693	1063800.50318945	1130613.88621798	810794.183563473	0	0	0	0	5536.10049206541	6385.47884114573
1425	364.963806578766	364.963464721618	364.964267433207	1130.62	1129.88	1131.1	12	12	5229929.04593765	4536348.00427097	5441281.42729159	5559246.64285714	5054217.40875014	5663818.10999993	6131099.17410714	5086689.49218743	5635575.27000015	5786761.66875016	5561633.37031242	5337150.00892858
1426	365.033851309275	365.033456670136	365.034243520393	1254.755	1254.31	1255.23	12	12	1522610.34668752	1697594.20593752	1617584.86925002	1425946.5125	1658625.63759369	1607458.43421877	1638280.38828127	1444185.1121875	1643260.82375002	1486074.0090625	1591579.63528126	1582299.00375009
1427	365.135989425402	365.13577024098	365.136442320663	1287.12	1286.64	1287.72	12	12	36735682.3890004	31828483.8950003	40051115.6150005	35445998.1650006	33252124.6980005	40616677.8450004	42378919.1280006	38005790.2000004	44089635.2833325	43016236.3259984	37343486.4565004	33027180.4979988
1428	365.136150636535	365.135862603652	365.1365687455	1308.76	1301.66	1309.51	14	12	152321803.500001	117185845.541538	156120193.846154	57478148.3470014	132309575.373461	179191145.011332	175043426.53643	62539141.0620017	172672496.520668	72236978.626002	156780238.749998	129262999.157307
1429	365.157049012144	365.156607638263	365.157333443463	690.8275	690.215	691.291	12	12	565818.113933592	415038.58024952	670588.234423842	560688.547624998	459205.481539057	620839.490153329	714920.81090821	538388.284809378	621340.254016607	703714.216337898	657506.36323613	444373.171179695
1430	366.139625450454	366.139351856485	366.13991226089	1287.12	1286.64	1287.72	12	12	7680880.36012509	6874522.44500007	8644892.5071251	7731251.95612512	7042868.2935001	9127329.67625009	9192770.37900013	8323648.0845001	8785819.62037468	9301203.07549966	8134759.0966251	7127674.45649975
1431	366.139678872594	366.139220909777	366.140192966643	1308.68	1300.88	1309.49	13	12	30990723.6871153	25913264.8309614	37368487.0236664	12340598.2800003	29338313.9160576	41416630.705078	37625328.9925895	35021391.5989287	38073435.259667	37236576.8613462	34460634.4999995	27992665.761923
1432	366.760783893957	366.760493067426	366.761170629844	661.445	661.083	662.909	8	8	5228762.6911125	6404215.08262494	4914965.76018753	5692366.69819996	5867518.06230005	4011111.07125004	16115.7554824221	82893.9876953124	29923.1193349608	18877.1004511718	42187.0647416996	91428.5082099595
1433	366.960879586544	366.960592821411	366.961317369903	1130.605	1129.69	1131.1	12	12	5344980.84817724	4626360.53875014	5682639.11041658	5261103.78473974	5133048.45187514	5871353.24812492	6287024.54017857	5195267.36999993	5747167.04250015	5670948.18750016	5771320.26791658	5385836.62718751
1434	367.142508059997	367.142342426916	367.142884687143	1287.12	1286.78	1287.64	8	8	455037.92129688	265799.224505203	598583.009479155	355701.607753908	355543.125	625114.661067721	538279.249218757	397038.617343749	564659.177062508	530210.49440623	393338.035234376	294674.366455078
1435	367.14252066632	367.14252066632	367.14252066632	1309.49	1309.49	1309.49	1	1	393757.728984372	322421.365781246	581178.879322913	412394.336354196	461582.419713539	606808.956874998	588470.100937498	493653.385937497	548553.429791663	553544.794999998	714508.08398434	438990.914895829
1436	367.964169805367	367.963887646871	367.964564885119	1130.61	1130.02	1130.81	3	3	283361.792268889	189735.846328129	289019.663789054	255586.883562506	188284.868320316	360613.254374995	285418.322624992	279095.455781242	276600.816718755	295611.881601568	295406.43780273	214400.881289067
1437	368.204677178273	368.204677178273	368.204677178273	660.193	660.193	660.193	1	1	40960.1722148442	0	62524.2410742182	37813.7955664057	27782.5289453123	70762.1142324217	0	0	0	3394.28238964854	0	2976.83203124995
1438	368.311956644109	368.311956644109	368.311956644109	147.505	147.505	147.505	1	1	3095.26623437502	156868.792676514	0	3172.14263541668	30039.0734921876	0	3141.49138549806	14672.9735123697	0	4896.98224479167	6521.88247460941	45028.5433024087
1439	368.505543151116	368.505413117103	368.506134890429	1301.73	1301.05	1302.3	9	9	192165.284863284	217222.268906251	372420.191254338	253359.240731028	281986.582585444	420242.47047364	428000.864082029	363064.554674478	373470.80769776	342023.049380584	370608.59737413	246142.848317056
1440	368.749635109334	368.749098518822	368.749836790592	661.409	661.083	662.365	3	3	73901.4051699227	129510.831357421	68760.8639062519	68058.4054075517	119416.845377196	49299.3683125012	0	3402.56542041004	0	0	0	0
1441	368.888731975915	368.884360951577	368.892112959461	2441.67	2441.01	2441.96	12	12	297215.920117178	222382.872048352	284653.348830561	299126.367707515	183206.963769525	255249.349721065	208169.73850097	228732.556689464	286352.234714371	241558.401562509	190059.349023424	232929.086284177
1442	368.95813686011	368.957888901618	368.958521290068	1130.675	1129.69	1131.1	12	12	1449237.49953129	1039961.39812502	1474249.31705727	1403726.59609379	1284905.81531254	1667551.22015623	1701632.81640625	1347747.55734373	1634316.66700525	1625034.6426563	1529126.97302081	1210841.63007811
1443	369.240042702103	369.239719586871	369.240474504994	1536.79	1535.23	1538.15	12	12	1903387.38107147	963113.94433592	2715634.46175779	2035282.02917967	1721216.53623046	2628613.28437498	2664586.36640623	2016507.66234373	2634268.38937497	2757306.54267576	2626196.00835935	1253492.80971679
1444	369.497881078365	369.497492400836	369.498407962113	661.4195	661.083	661.795	6	6	992251.040534374	1309696.24739061	930592.316257818	1086993.39028749	1174984.82161849	833121.229248703	5016.58262622078	18347.4101132809	9348.68075585933	9538.30443554685	10237.2264863283	20727.2621641845
1445	371.586046310747	371.583829987394	371.5882626341	661.6275	661.46	661.795	2	2	124284.797241212	132170.043897136	95632.6880000023	117006.714124998	129545.616953127	106435.287254151	4434.64710351562	0	0	0	0	0
1446	371.932208732223	371.926809244481	371.932271798526	660.193	660.175	660.524	3	3	118624.884607422	189652.529862305	116039.367615235	148148.029843262	166549.278237892	77896.0089428726	0	0	6716.2103505859	0	0	4318.00878906243
1447	371.954330577563	371.954330577563	371.954330577563	660.505	660.505	660.505	1	1	118885.31245508	189652.529862305	96377.172117189	139646.727113279	139101.490565103	77287.5569202472	0	0	0	0	0	4318.00878906243
1448	372.037582507022	372.037256341812	372.037966553516	709.128	708.598	709.398	3	3	70892.7319877939	60673.3778903822	90347.5922563476	64828.1095812989	55778.7486783846	83750.0740998536	96985.9358125012	106704.289568849	108381.979859472	84695.1768037131	82710.4393476562	78689.3581754548
1449	373.273546913622	373.273276894662	373.274105633308	1059.285	1058.72	1060.06	12	12	3120122.88468756	2242617.30738283	3502238.43656253	2957393.06859381	2653999.85156252	3344720.96531252	9155842.99912522	9086232.04875021	8723643.78125011	8958601.69312454	8904691.41000007	7244744.17437517
1450	373.616090614374	373.615892725684	373.616675916622	661.083	660.505	661.43	3	3	96367.781879883	149051.529880371	65460.4963496104	126407.916474999	121576.903633299	62004.5285925305	0	4529.23898681631	0	2759.17114127602	0	3076.22337239578
1451	374.062785498654	374.062785498654	374.062785498654	1130.02	1130.02	1130.02	1	1	67022.9475585942	41165.2988525394	115703.884746095	74426.4549218757	45883.6674755863	132782.031474605	107202.945373536	77102.4366015629	101018.915722657	114271.56123047	83319.7237207035	66062.7770507817
1452	374.159757936556	374.159125895075	374.160305846924	1278.275	1277.83	1278.78	12	12	753731.390328128	351760.264125002	941465.740703129	749438.067375006	599699.384835942	1081612.84625001	952982.344703129	841010.920125005	951452.507500004	1009293.74115621	873993.704875005	523579.193874978
1453	374.276764143063	374.276667572592	374.277350658	1059.21	1058.72	1060.06	12	12	581795.514023449	423686.255375009	671941.79085938	538300.344023448	474078.06006251	667895.46257813	2156498.9673438	1998766.54362505	2017067.80546877	2248718.99656238	2088635.38500002	1529465.32342191
1454	374.858258521331	374.856070644662	374.859426735664	2441.875	2441.42	2442.21	12	12	134059.898232429	111043.683797613	161251.726220698	132991.725737304	97527.6637963858	127376.858502195	92025.2817114307	126535.605786139	153505.053413094	136483.134179705	121844.270141593	103257.57474121
1455	375.214350986908	375.213859339705	375.214498506046	1235.93	1235.19	1236.5	12	12	3406084.31831255	2831592.02625004	3446933.23406254	3353369.93550005	3296261.29949988	3538545.87668754	3346361.77734375	3203172.01171875	3593473.26975005	3424525.64518754	3598395.25500005	3178647.55443739
[truncated: 818 more rows]
