# Supplementary material for: iMet-Q: A User-Friendly Tool for Label-Free Metabolomics Quantitation Using Dynamic Peak-Width Determination
Source: PLoS One. 2016 Jan 19;11(1):e0146112. doi: 10.1371/journal.pone.0146112 (PMC4718670; doi:10.1371/journal.pone.0146112)
Supplement: S2 File — (ZIP) [file pone.0146112.s002.zip]

Archive with 38 entries (37 files):
- XCMS_Standard_Mixture_Centroid/
- XCMS_Standard_Mixture_Centroid/XCMS-Std-fp-pw_15_30-ppm10-sn10.csv
- XCMS_Standard_Mixture_Centroid/XCMS-Std-fp-pw_15_30-ppm15-sn10.csv
- XCMS_Standard_Mixture_Centroid/XCMS-Std-fp-pw_15_30-ppm20-sn10.csv
- XCMS_Standard_Mixture_Centroid/XCMS-Std-fp-pw_15_30-ppm25-sn10.csv
- XCMS_Standard_Mixture_Centroid/XCMS-Std-fp-pw_15_30-ppm30-sn10.csv
- XCMS_Standard_Mixture_Centroid/XCMS-Std-fp-pw_15_30-ppm35-sn10.csv
- XCMS_Standard_Mixture_Centroid/XCMS-Std-fp-pw_15_30-ppm40-sn10.csv
- XCMS_Standard_Mixture_Centroid/XCMS-Std-fp-pw_15_30-ppm45-sn10.csv
- XCMS_Standard_Mixture_Centroid/XCMS-Std-fp-pw_15_30-ppm50-sn10.csv
- XCMS_Standard_Mixture_Centroid/XCMS-Std-fp-pw_20_50-ppm25-sn10.csv
- XCMS_Standard_Mixture_Centroid/XCMS-Std-fp-pw_25_40-ppm10-sn10.csv
- XCMS_Standard_Mixture_Centroid/XCMS-Std-fp-pw_25_40-ppm15-sn10.csv
- XCMS_Standard_Mixture_Centroid/XCMS-Std-fp-pw_25_40-ppm20-sn10.csv
- XCMS_Standard_Mixture_Centroid/XCMS-Std-fp-pw_25_40-ppm25-sn10.csv
- XCMS_Standard_Mixture_Centroid/XCMS-Std-fp-pw_25_40-ppm30-sn10.csv
- XCMS_Standard_Mixture_Centroid/XCMS-Std-fp-pw_25_40-ppm35-sn10.csv
- XCMS_Standard_Mixture_Centroid/XCMS-Std-fp-pw_25_40-ppm40-sn10.csv
- XCMS_Standard_Mixture_Centroid/XCMS-Std-fp-pw_25_40-ppm45-sn10.csv
- XCMS_Standard_Mixture_Centroid/XCMS-Std-fp-pw_25_40-ppm50-sn10.csv
- XCMS_Standard_Mixture_Centroid/XCMS-Std-fp-pw_5_20-ppm10-sn10.csv
- XCMS_Standard_Mixture_Centroid/XCMS-Std-fp-pw_5_20-ppm15-sn10.csv
- XCMS_Standard_Mixture_Centroid/XCMS-Std-fp-pw_5_20-ppm20-sn10.csv
- XCMS_Standard_Mixture_Centroid/XCMS-Std-fp-pw_5_20-ppm25-sn10.csv
- XCMS_Standard_Mixture_Centroid/XCMS-Std-fp-pw_5_20-ppm30-sn10.csv
- XCMS_Standard_Mixture_Centroid/XCMS-Std-fp-pw_5_20-ppm35-sn10.csv
- XCMS_Standard_Mixture_Centroid/XCMS-Std-fp-pw_5_20-ppm40-sn10.csv
- XCMS_Standard_Mixture_Centroid/XCMS-Std-fp-pw_5_20-ppm45-sn10.csv
- XCMS_Standard_Mixture_Centroid/XCMS-Std-fp-pw_5_20-ppm50-sn10.csv
- XCMS_Standard_Mixture_Centroid/XCMS-Std-fp-pw_5_40-ppm10-sn10.csv
- XCMS_Standard_Mixture_Centroid/XCMS-Std-fp-pw_5_40-ppm15-sn10.csv
- XCMS_Standard_Mixture_Centroid/XCMS-Std-fp-pw_5_40-ppm20-sn10.csv
- XCMS_Standard_Mixture_Centroid/XCMS-Std-fp-pw_5_40-ppm25-sn10.csv
- XCMS_Standard_Mixture_Centroid/XCMS-Std-fp-pw_5_40-ppm30-sn10.csv
- XCMS_Standard_Mixture_Centroid/XCMS-Std-fp-pw_5_40-ppm35-sn10.csv
- XCMS_Standard_Mixture_Centroid/XCMS-Std-fp-pw_5_40-ppm40-sn10.csv
- XCMS_Standard_Mixture_Centroid/XCMS-Std-fp-pw_5_40-ppm45-sn10.csv
- XCMS_Standard_Mixture_Centroid/XCMS-Std-fp-pw_5_40-ppm50-sn10.csv
