# Supplementary material for: iMet-Q: A User-Friendly Tool for Label-Free Metabolomics Quantitation Using Dynamic Peak-Width Determination
Source: PLoS One. 2016 Jan 19;11(1):e0146112. doi: 10.1371/journal.pone.0146112 (PMC4718670; doi:10.1371/journal.pone.0146112)
Supplement: S2 File — (ZIP) [file pone.0146112.s002.zip › XCMS_Standard_Mixture_Centroid/XCMS-Std-fp-pw_15_30-ppm10-sn10.csv]

mz	mzmin	mzmax	rt	rtmin	rtmax	npeaks	Standard_mzXML_Centroid	s1.1	s1.2	s1.3	s1.4	s1.5	s1.6	s2.1	s2.2	s2.3	s2.4	s2.5	s2.6
1	50.0082654564515	50.0080003668533	50.0085067720381	118.838	118.728	119.116	5	5	57100.3349002279	47866.2918347168	39724.7817472738	43485.2391469726	40788.6067888184	54311.832682373	109220.806151018	97140.3762025669	105595.370640625	123733.867720982	92504.8224697265	68663.4174770508
2	50.0655235862365	50.05661282011	50.0662021309635	1304.57	1303.81	1305.91	11	11	134468.891784668	196583.087340744	77132.2767517101	149383.235370342	140908.403928786	50498.9335921221	41576.8520312504	113073.068227163	62480.2728302549	106397.782205254	110014.716646206	177502.483813476
3	50.0648227803666	50.0648227803666	50.0648227803666	661.083	661.083	661.083	1	1	88908.8877427463	257109.77339676	113824.217620117	119675.725274553	121526.815771118	158429.411840333	20178.7493034667	67353.8700962609	26246.6183190567	21658.3481386715	41377.4072116696	92396.5820250649
4	50.0899886891551	50.0847744870567	50.0945032398326	1304.73	1303.61	1305.99	14	11	93451.0662198162	86544.4044401032	80645.4113818362	101632.598218712	88098.102105307	73996.8444938146	79639.5240942379	98050.5366894525	90310.8487613926	106397.782205254	82660.9079387018	104605.811480243
5	50.1500283281169	50.1500114234701	50.1500529582131	661.873	661.083	662.365	4	4	277423.930574218	733158.213158417	172211.524976012	344659.568366701	523239.291135739	233601.384200316	23069.4200079954	67353.8700962609	33846.8825440148	21606.1733171385	47609.8758812253	98251.0413354484
6	50.1849758005252	50.1834900802553	50.1864625519924	1304.28	1303.61	1305.07	24	12	175903.703564454	123120.819636418	485911.3476402	153689.643496469	323318.150670447	131232.057945034	166047.45607701	159728.517271206	124792.216413924	157095.73483538	464338.532511162	144337.254420823
7	50.1648844423689	50.1648665620434	50.1648944827819	661.409	661.083	661.43	3	3	272873.643546877	361016.446689018	150170.656901793	205985.042366944	271786.747933592	141695.587604492	2934.92502218188	15102.2954694475	16786.7108516321	0	13859.3706521606	20956.9373872766
8	50.2101496003222	50.205370366224	50.2149204569392	1304.03	1303.57	1304.54	24	12	155664.542677001	850460.778930283	201980.231550105	140417.867797039	124988.223071289	235596.549410806	220663.878920897	187319.669164663	201533.573574217	228433.650680965	204006.603710935	110975.644968825
9	50.2343584692202	50.2282448639514	50.2466483807216	1304.45	1303.22	1305.8	38	12	68039.8918147781	37098.522708333	89013.7055896009	201984.223024091	175746.712127281	286739.790098031	99666.140118964	91758.9939075804	89473.0783037112	102574.420370205	103176.443619053	166144.397945462
10	50.2607554070109	50.250389761728	50.2711210522939	661.4195	661.409	661.43	2	2	159972.9411423	213449.561170247	126860.213509765	99380.5367957587	214634.946234372	109040.698392579	18622.0723905028	21921.0433593749	12994.0364558453	3599.88477783197	15687.4854616698	24785.97143607
11	50.2709947371106	50.2709762300181	50.2710138238853	1304.03	1303.61	1304.5	12	12	203522.012109376	192642.26536953	166165.042020357	200231.349598106	183723.788288761	158051.929697964	148077.65219351	196614.587686943	161700.346044574	166639.184427666	182393.098219725	193911.914836237
12	50.2776713709733	50.2776713709733	50.2776713709733	119.278	119.278	119.278	1	1	34573.8296754557	45014.757297433	29329.2995239257	35370.8420664062	33798.0370293376	36604.9672050781	49835.4841032715	43210.0779915365	48791.572515625	54967.1749841309	39654.9131440429	51840.1442276203
13	50.2860000679335	50.2859991757852	50.2860025870043	661.409	661.083	661.43	3	3	159972.9411423	223713.089071044	128998.55133081	134564.466228028	151313.413851989	111118.400850167	22278.6492404085	21921.0433593749	12994.0364558453	3591.21267852781	15666.4679302367	24774.5580954239
14	50.310268867907	50.3102275449664	50.318992223656	1303.625	1302.73	1306.34	14	10	93388.3223690504	51447.5675683593	83869.3910961926	101385.449181723	95991.8598925786	293308.723503907	323500.208478517	56896.9978217775	55958.354281005	73845.7123974605	87336.4029418945	85447.1618652353
15	50.3286101565528	50.3286101565528	50.3286101565528	661.083	661.083	661.083	1	1	159972.9411423	290701.164079795	126860.213509765	170251.063966517	94949.5085068354	109040.698392579	18622.0723905028	21921.0433593749	12994.0364558453	3599.88477783197	15687.4854616698	24798.0188511962
16	50.3453368026427	50.3453147647676	50.3498758660048	1304.73	1304.15	1306.27	15	12	281389.334582521	227331.870252402	242788.310183451	285256.4526137	248971.391704098	239629.255509209	254045.069286298	273404.712354911	250588.996978192	265920.428546319	271983.814151786	257248.377332939
17	50.3818766393416	50.3728697731845	50.3822571513885	118.739	118.307	119.116	20	12	78821.2618227538	91097.475328683	118232.121564593	160270.104944196	164954.191341248	156012.290002023	65101.7068843994	70755.2764955357	63616.3570546874	64737.6475360631	70461.2903871372	88406.5029020647
18	50.3718197579754	50.3718039417584	50.3718421948096	661.255	660.89	661.46	6	6	346706.288993408	651833.18421853	237212.909457518	392244.965051271	485379.415694822	223023.441982543	9639.10685278307	24333.5287510462	9101.86719029011	8175.075092102	22305.9769389037	43058.2690619416
19	50.3630312410415	50.3626569949959	50.3633664051392	1305.34	1304.54	1306.34	5	5	75587.2688354495	134361.331778845	119654.883396608	99804.026333383	72706.6035071916	111207.249511718	129461.623687744	134026.524460448	109514.557244465	128311.658716947	122512.507272338	116437.413829627
20	50.3859929715086	50.3859808820244	50.3860198734232	1304.15	1303.04	1304.73	9	9	89722.729956054	95562.4216479501	79432.0444775402	101676.445346304	82000.4493630153	106231.004939629	129482.906216709	92680.3754589837	65777.920288529	123361.773924892	71426.2466035604	90568.3213942304
21	50.3908359646043	50.3904832508399	50.399558970958	118.7885	118.307	119.116	12	11	159498.023750976	154530.811084821	112035.649124582	159620.692439453	137521.152060477	146943.250175851	239622.385333313	211899.379881417	224950.681929827	266748.54236928	196153.758181501	183604.043437866
22	50.4395650955574	50.4395391798321	50.4395859863272	1304.73	1303.59	1306.34	11	11	106649.626999699	83465.8924560554	101841.899035643	126021.559020057	111127.355301607	111207.249511718	114769.615949706	129598.187613431	99561.4788151035	107732.885398888	121696.983459285	107543.781524188
23	50.4622710493202	50.4622710493202	50.4622710493202	119.027	119.027	119.027	1	1	19280.0649908854	42303.0675805664	22950.6138022054	27061.7771617432	18963.6587222494	19969.7205280762	45059.1628590088	28592.3818359375	34421.0010322266	45484.1378533122	39389.0165153111	32979.5016841633
24	50.4846678929388	50.4846479533673	50.4846875071137	1304.45	1303.81	1304.88	12	12	256663.825329591	184737.080624999	313536.981671313	256016.146604566	220148.899329551	342401.050736609	339893.000036274	293376.036084683	302196.510322266	339556.072482564	317954.174238282	203679.900373722
25	50.4854690897055	50.4850976415023	50.4858405379087	661.092	661.083	661.101	2	2	112889.562992677	153631.29839868	83218.701744838	128730.051437499	81861.7780446416	120054.001912436	5041.39341870115	3886.05227864577	6645.7062128906	2789.96404264323	13597.3970249837	11175.4128908284
26	50.5031744333601	50.5031528255128	50.5031796119765	1304.615	1303.98	1305.41	8	8	88299.6267356187	179476.604701172	111900.29092596	83196.8588802093	220502.062597214	121344.17677246	121242.56496845	287729.457950103	106909.081174537	131953.037697346	118803.755400392	196200.938226563
27	50.5330044038079	50.5330044038079	50.5330044038079	1304.5	1304.5	1304.5	1	1	200052.741944577	159547.487719729	258815.952499996	204351.178403317	191181.976980588	289728.640703121	278606.54867188	247506.11622559	260170.023593755	49463.4945572916	270223.629609371	169809.125339353
28	50.5708347617782	50.5708201864346	50.5708611942337	1304.41	1303.59	1304.99	7	7	91881.6858781549	139601.686481935	139269.132674563	85789.0856426529	72496.2809401289	133341.213134765	69493.7053694658	80613.0440072865	131280.358833007	80693.6169035457	144238.086444905	74152.4100567155
29	50.575451858068	50.575451858068	50.575451858068	661.101	661.101	661.101	1	1	139846.123710938	155132.220691893	146420.753405692	137193.236728352	153675.933236491	187259.857991049	6072.64154663083	10099.8725260415	5073.71175105792	12455.1352902832	0	3991.91513736978
30	50.6026212387311	50.6026088053741	50.6026388249254	1304.11	1303.61	1304.73	12	12	162601.258691407	139736.641847956	139538.720620115	151042.132583383	137755.743926532	137365.6017041	138759.08631557	162470.633013022	131415.769208287	144767.669565082	144479.629034599	137264.672934194
31	50.5950393841699	50.5950393841699	50.5950393841699	661.43	661.43	661.43	1	1	143935.243711497	154174.666331785	169834.036227864	117434.888223214	153675.933236491	187259.857991049	6072.64154663083	10099.8725260415	5073.71175105792	13117.5960135498	0	3991.91513736978
32	50.6506804685749	50.6506804685749	50.6506804685749	661.409	661.409	661.409	1	1	214717.81363672	131411.269580355	190998.898054687	214953.206791991	188607.944998698	186738.879353517	4977.60558032224	10813.5207031248	2541.67180387369	0	8492.02343017582	10348.9324547933
33	50.6655787258328	50.6655787258328	50.6655787258328	660.505	660.505	660.505	1	1	214516.452761162	77448.3035241696	194675.12487723	218384.938325892	188583.32062277	190297.072159318	8236.45891904983	10799.7279471261	2537.9125096261	4610.01878955082	8479.66429994423	13637.2306702008
34	50.7139696472738	50.7122644967746	50.7146895031214	1304.11	1303.59	1304.73	14	12	180216.642529298	114405.083446453	155182.090703123	171240.969976336	159245.922755784	126354.911790865	153986.906445313	165111.421633113	143354.507081474	144721.450850361	159985.026010045	87015.4926776589
35	50.7429997419591	50.7429565430199	50.7430138417496	1303.61	1303.16	1304.49	11	11	95895.793472566	56918.9496972655	122045.506278854	77916.1840527349	61630.1029861106	141589.767736002	128417.464666194	118246.238512979	118796.978528052	135184.602685545	107686.540698242	151139.804101563
36	50.7529889982129	50.7440762030427	50.7533948762218	660.89	660.505	661.101	7	6	251312.702561386	370945.634665174	196698.116941039	286445.476187499	158252.912035712	188160.437052456	5125.24562915036	3111.41158854162	3276.75491040038	0	0	7050.52347062173
37	50.765102015578	50.765102015578	50.765102015578	661.101	661.101	661.101	1	1	383014.431735354	395076.502003903	123990.356809152	420944.221864865	358596.707466472	364538.430743492	5125.24562915036	3111.41158854162	3276.75491040038	0	0	7050.52347062173
38	50.7966661861461	50.795472174407	50.7983915711971	660.89	660.505	661.101	7	6	223704.724475448	219043.473751113	258937.420543805	222265.833424107	218639.420578122	250195.529373885	5125.24562915036	3111.41158854162	3276.75491040038	0	0	7050.52347062173
39	50.7999972922673	50.7999805972074	50.8000061200868	1303.81	1302.67	1304.99	3	3	52598.2519638673	47060.3264133025	79664.3520410159	54103.4403164063	53077.6734130859	80171.095036133	53790.7778710927	64586.2566362306	65554.2633966625	57964.2035422578	64034.5768771974	58027.6361206055
40	50.8095356604338	50.8087330076574	50.8109743909344	660.5435	660.193	661.083	6	6	438342.07503237	366376.583800219	418789.57639739	393898.543212053	327840.362502785	436341.148098216	5125.24562915036	3111.41158854162	3276.75491040038	0	0	7050.52347062173
41	50.8247288181183	50.8247101991339	50.8247474371026	119.5185	119.278	119.759	2	2	63011.5173632813	99137.6859331054	46409.8603855329	62247.8605026508	58535.9624655413	47569.5712375139	73784.330461356	81200.547028739	75223.04555256	89344.6120958426	72836.8849677037	83684.1098012695
42	50.8536602771354	50.8462570863101	50.8608649114502	1304.26	1303.61	1305.49	4	3	36728.6287930579	32267.6418415179	54738.0155433244	48221.8116104407	58793.4853038445	56694.9854781096	50281.7901482594	36786.0068403759	38184.3935262779	49417.9981813738	46705.7388527614	65660.6519738764
43	50.833755333784	50.8337393680969	50.8337923761459	119.278	118.924	119.759	3	3	36208.4801535644	99660.7154863281	46075.2440734864	59059.1882537842	58795.861898519	47609.6436286621	73835.3412905273	83481.2219077846	75605.4766884766	89415.564113851	73162.149775844	65340.2410654298
44	50.8765207784538	50.8756861838824	50.8770306127643	660.524	660.505	661.46	5	4	617568.62016992	1212410.34807215	685494.052955684	699927.068685306	800567.427563289	538987.254725827	16898.5117770079	27896.6036315917	15321.7310553849	13655.7229954833	22762.6349841917	26475.6348413084
45	50.9035542038821	50.9035542038821	50.9035542038821	118.355	118.355	118.355	1	1	26432.3078610026	43908.7488063616	26698.6115258789	32310.7287976074	36999.9949488933	26071.0571561279	22200.6209421387	19376.8018033854	30827.2197265625	25364.0049453939	30203.5241843262	37125.0041934407
46	50.9331134257083	50.9320880410109	50.9344326948663	660.5145	660.175	660.89	8	6	466508.863106589	403064.692051892	407319.018526227	447177.717954546	370940.746168521	389959.182515626	10310.0827445068	27932.2314778641	15344.4264379882	13681.370986084	22825.7457689616	26508.8480032958
47	50.9564110325762	50.9564110325762	50.9564110325762	119.278	119.278	119.278	1	1	54530.5698095703	44811.1904140625	38836.9423245442	52712.6861973877	52539.0010073243	44878.7955825195	38592.0963083496	46692.8440283203	40559.3325605469	45732.5180146485	43434.5555786133	53022.733087565
48	50.9840126407803	50.97999186506	50.9861232640712	1303.725	1302.73	1304.5	22	12	398175.780932619	274549.95977614	463620.345830266	69412.7899430332	334304.004959809	90325.4200744621	513816.201883373	81438.9026127931	455991.442760292	100604.240178222	453734.230379466	305819.690035305
49	51.0001874887964	50.9994046115305	51.0007253943923	661.409	661.083	661.43	3	3	277745.491427737	465048.042434894	267458.07635272	294056.699121095	366929.117272337	228637.816962332	9471.89719172002	26110.9290108816	17214.242376674	7756.64996130366	14340.4573353271	25485.0483655132
50	51.003424215074	51.0033978062584	51.0034412986463	1303.81	1303.16	1304.41	12	12	165396.729303384	106107.983895597	196261.555187991	148689.05077759	143632.248068236	226480.292589768	214495.022652701	187679.912952974	185715.841462178	219404.769433592	190260.950177814	123529.204455972
51	51.0330697068156	51.0330349114459	51.0416512441734	1303.965	1303.57	1305.8	14	12	147596.921910806	102028.89034091	191765.602949594	147795.418855168	130388.929516602	205657.412426756	205971.010045572	168770.958822834	191684.972475585	200588.031990966	189440.419923377	118207.091040166
52	51.0305415115044	51.0178782066692	51.030597294323	661.083	660.505	661.101	5	4	270393.045179201	149474.52396261	94223.9188357978	157633.650419642	96692.8517779003	224362.725253257	9498.76061315913	22482.0178059892	13460.5882212727	7771.21839428711	14380.2171222331	25509.1819340413
53	51.020385725576	51.020336686371	51.0293375816722	118.896	118.838	119.278	4	4	53582.9895190429	63782.7111166295	39081.2437230632	52712.6861973877	52539.0010073243	40549.2777122629	38592.0963083496	44058.341796875	40559.3325605469	45732.5180146485	40568.5534181315	36712.5527066127
54	51.0630586457162	51.053797894389	51.0721010796978	118.739	118.307	119.278	27	12	49312.3123110351	344103.074834821	101974.663507952	42804.8700146484	56179.550609096	126541.818426688	140199.247310913	158391.557486049	214899.753252825	134313.706870396	138001.398781128	259472.907358643
55	51.0525043411537	51.0525019626798	51.0525093468337	1303.19	1303.06	1303.81	4	4	215547.986118167	207579.698510738	52815.8821398934	227405.801679691	200683.711938479	65522.0160681162	68825.6385573999	197596.10993303	69340.6001206057	185038.441003416	180964.714746095	198731.025786831
56	51.0576470925622	51.0569448431908	51.0583493419335	661.4195	661.409	661.43	2	2	276395.541022324	149376.944321706	293676.105750324	132386.32006808	235811.342531006	339276.745451988	5972.76366503903	9447.7092773436	3056.203513916	3670.69133361816	0	12810.0320983886
57	51.0808420508437	51.0805405892992	51.0810645373732	118.868	118.406	119.278	9	9	94695.4864599608	66387.636780692	134926.411134847	193647.06559668	83939.7785943603	97592.0736258023	137673.348405396	100707.158666295	218342.790733398	144893.446661028	108145.774337612	78219.3335908204
58	51.1030890724962	51.1023727339068	51.1148577502275	661.101	660.89	661.46	7	6	276395.541022324	260569.95283705	317483.902677873	280931.11816741	292048.656403455	299420.005359376	5972.76366503903	9447.7092773436	3056.203513916	3670.69133361816	0	12810.0320983886
59	51.1174511891386	51.1144917803537	51.117480187402	1304.5	1303.81	1304.9	3	3	263472.172564454	236358.375654297	234020.601175782	273589.228171875	240412.289404297	63440.3031009614	215716.664970704	269778.802685543	55565.9000455727	81057.2619608558	252053.072105826	268138.433577772
60	51.1467146266327	51.1467011124279	51.1467310636587	1304.555	1304.08	1305.06	12	12	280404.18022461	247300.902457931	244526.952087748	289160.181728516	249776.147521033	236065.781155135	228505.036010046	275837.862857144	236891.299446128	237611.49563407	261820.007148435	268563.921495642
61	51.15974792665	51.1589917112654	51.1614221223331	661.409	661.083	661.46	3	3	94591.0096830365	164700.054607699	297507.927283853	251893.537551593	174770.114208129	307996.362102215	6302.29629052731	7047.4917643228	5928.15351863604	15539.9580908203	5615.10202270511	22649.8216705729
62	51.1799995697392	51.1786114146151	51.1813877248634	119.197	119.116	119.278	2	2	38390.6959274089	70023.5674654018	32923.7323096924	35747.6014255371	38914.6403608399	41408.4268308105	47880.923645874	27360.6331040736	39923.1278808594	58535.0195367839	43331.9288027344	57424.9403404947
63	51.1739034920801	51.1739034920801	51.1739034920801	660.505	660.505	660.505	1	1	246195.365245973	105116.03710498	302491.951838865	260765.818463136	268392.751314665	313063.169939207	6287.96522619624	7037.42391894533	10256.5117883606	15510.8258715819	5610.58585485836	22621.4435156248
64	51.1959829312741	51.1958922056052	51.1960085059987	1304.475	1303.57	1305.8	10	10	107839.985591041	92243.1295763217	73368.4884631358	100205.605697836	91423.0029248037	100503.941108398	71758.9694287119	87130.1057012469	101532.573928443	84997.4844623273	59942.697938122	98818.0766319858
65	51.2276187536407	51.2176645266979	51.2277553489997	661.101	660.563	661.43	5	5	209061.318606029	173653.446176895	259586.783522391	197862.00531808	264850.208852214	199920.124553572	6302.29629052731	7047.4917643228	5928.15351863604	15539.9580908203	5615.10202270511	22649.8216705729
66	51.2498661360172	51.2274027110235	51.250463199125	1304.52	1303.98	1305.65	10	9	96689.590232598	122858.940808293	75615.3912634289	106908.277275391	96147.1322753906	55223.4709218752	68549.5349920106	47599.4088400606	89403.3483558227	99352.9982116695	51854.4789098003	65246.5521428032
67	51.289380230877	51.2844749701103	51.2894179046587	1304.28	1303.61	1304.99	22	12	239447.590283204	184169.905931489	112890.051452637	239088.091257887	308240.81763822	314571.332754605	321960.724510674	276565.778618539	84668.3468861612	318167.643369892	158127.576227679	214247.635866135
68	51.3083480319892	51.308309708679	51.3197340391898	1304.49	1303.81	1305.41	13	9	84383.1471089675	534983.613769531	97928.5772114711	82063.9955611175	66490.7181152344	95879.9348757112	313030.570089845	92155.0426003184	46602.9982621631	118394.706280517	70389.5309215205	385148.6244375
69	51.3210027793206	51.320446433285	51.3216573534343	661.083	660.505	661.46	7	6	351626.581533691	466806.360151609	318438.007230115	364618.710034181	381724.779986143	281050.329260741	5962.14621728508	12290.7837524414	17678.8183747209	0	6426.51587219234	7645.91880691958
70	51.3388734814618	51.3388466624506	51.3388897559647	1304.45	1303.95	1304.73	12	12	109090.986535645	67746.2323819979	113735.350217287	96516.6155480968	74506.6850097656	116312.258128552	117361.545131022	105284.226341959	112223.095179331	123704.720774332	121102.027454426	68835.7226473711
71	51.3776613958073	51.3776377022046	51.3776807185384	1304.03	1303.59	1304.73	12	12	232813.827386568	208102.847848556	214062.046830116	238678.663269981	221339.169037334	202018.253748497	211938.363306363	233924.495883413	199918.767787711	220134.423883714	229863.137042411	226234.945451471
72	51.3741920363292	51.3649611056543	51.3748524808854	661.255	660.89	661.46	8	6	549790.801224825	1275870.84342393	419072.714191587	667402.828732913	81740.9578272887	323830.141561339	10434.5845642437	36968.1002615791	13389.5579873046	11081.3254978027	15207.4957509765	52826.7382324215
73	51.4101816593268	51.4089305568322	51.410202799553	1304.11	1301.81	1304.57	14	12	330890.539306642	316932.867501395	292640.35791085	345133.03733538	297079.959547775	265453.810100448	278490.304408369	319563.927421876	283065.151383791	305284.071562503	311724.443671876	321397.056428921
74	51.3994115805587	51.3993931422718	51.3994625494853	661.101	660.89	661.46	7	6	195551.363770752	196533.801712951	209970.550279296	201700.070091554	213041.667763976	199303.823893798	10434.5845642437	36968.1002615791	13389.5579873046	11072.4057294923	15207.4957509765	50031.8588454237
75	51.4461767417067	51.4343925770884	51.4469599323965	661.43	660.89	662.365	7	6	808865.235297958	1063103.67918212	789310.04065771	864708.303615727	994934.478312983	705737.724868649	10434.5845642437	36968.1002615791	13389.5579873046	11081.3254978027	15207.4957509765	52826.7382324215
76	51.4598393687208	51.4598218498025	51.4598656932563	1304.03	1303.59	1304.57	12	12	123167.996508789	125855.719113581	98636.1623159554	122288.283092322	115921.388330078	85919.8196033652	84505.3440504808	117663.645410157	74827.4748388676	85919.8712145991	118004.100343192	121885.496091872
77	51.4912171114549	51.490910504977	51.4916343498807	661.43	661.101	662.315	3	3	234189.74933566	199382.639707824	159562.837699916	182876.432015625	533775.922681966	188736.471205079	4771.3968391113	21557.4611328122	8361.69869881181	0	16069.5293579102	20573.611902832
78	51.4819956539653	51.4819956539653	51.4819956539653	1303.61	1303.61	1303.61	1	1	71811.0797656248	33204.4009654019	59692.2027734373	69166.5704069007	74247.724710286	54037.5714648436	57045.9305859373	72896.9523356116	53545.9581445311	65573.4234654024	70776.9821923825	77789.5442301428
79	51.5332886720552	51.5325307838245	51.5337492906251	661.083	660.505	661.101	3	3	234189.74933566	286627.50711838	98234.4854195551	232871.378709821	215327.768849913	192332.726876952	4757.90286349045	21529.9643711634	8349.33121463443	3086.64366607664	18933.844611328	20554.1477477677
80	51.5505788540042	51.549888119318	51.5513743768902	661.255	660.89	662.365	6	6	499396.700925997	1146951.40288102	335131.152755125	608582.427995608	900772.274689753	339727.89451245	18222.4791688056	59016.3674665177	22903.3338610489	23541.6530519408	34076.7405671995	71196.6554150385
81	51.5539525655487	51.5539525655487	51.5539525655487	1303.06	1303.06	1303.06	1	1	39717.8167724607	20553.4611572272	57827.0074853513	20648.8788883462	28194.5045117186	47034.1338134769	38776.9074951171	51380.0693107094	57452.1649414061	55664.9619954427	45064.866014811	31888.8246557616
82	51.5720583151255	51.5715562884563	51.572737198623	661.2655	660.505	661.795	6	6	350870.404253906	476214.048110485	332444.3567301	376929.824095461	397847.202644529	289060.350609513	18222.4791688056	59016.3674665177	22903.3338610489	20125.1377944336	34104.1701947023	68473.1365005574
83	51.6429507665437	51.6429507665437	51.6429507665437	1303.98	1303.98	1303.98	1	1	50468.0406982432	29584.2471777341	62734.5264594181	37960.1557291664	39438.411458333	72442.7258144533	46422.3196918401	68412.9083680553	69034.151037328	74599.1154877386	59167.5987575952	36022.1507600909
84	51.6766900975163	51.675173054108	51.6784382650891	661.409	660.175	661.46	10	6	4302170.01407812	316507.547821425	3519306.88333054	5453269.41788577	388993.706214964	2584496.89964409	23824.3891165245	106083.278864397	41506.6214080633	23109.881887207	55770.1597353511	150619.852268972
85	51.6896356728963	51.6896309669151	51.6896477161177	1303.98	1303.59	1304.73	3	3	45146.8193325196	23077.8004853515	69090.1996562502	33937.4290664063	38181.7236328125	67157.7331259768	78014.8704301761	66641.6885441881	69938.3707763674	61088.77530721	48075.6646430119	36370.0625449219
86	51.7416342299269	51.7414893990568	51.741779060797	118.9275	118.739	119.116	2	2	25220.4480402832	30827.6938439941	20928.6241224772	21969.2912817383	21600.9424766846	27811.4311629639	49510.1967260394	38746.8168666294	47036.1896523437	54236.7702386068	42344.6729559733	39550.4128873697
87	51.7913148533943	51.7910971217809	51.7914693735202	660.823	660.524	661.101	4	4	111041.291184711	530612.715462232	128656.925403878	95339.302285714	117454.617807618	302418.34660482	15180.6602406005	48649.9840494784	16863.3110859374	13699.2109550781	28565.483086548	54094.5895745849
88	51.7970211229782	51.7966132857278	51.7977110869167	1303.81	1303.16	1305.34	11	11	81274.1200301101	59127.9704425606	79068.8409697267	60850.4892586267	61534.4696533203	102072.486034405	99433.6366885663	79708.3983959962	77387.3532861331	101388.131850585	87349.03832564	48669.7563515626
89	51.803610210429	51.8028627914022	51.8216604157518	661.409	660.89	661.985	9	6	327915.265851128	539401.743268661	202815.115250731	362323.298449709	218224.22602246	226333.918290892	15137.7278528528	48587.9304983955	16838.3691763392	13673.5295205077	28542.5081671751	54026.8140014644
90	51.8705758234358	51.8697885325708	51.8739140890809	1303.81	1303.16	1305.07	18	12	137602.404666466	143060.527533052	103560.53600293	142561.745939753	140710.376021727	112584.462270132	141413.356595553	85422.9185420729	101077.009935059	119707.83322998	128991.398672281	148965.461001352
91	51.8937998902941	51.8937998902941	51.8937998902941	660.505	660.505	660.505	1	1	80098.9465224615	90265.4936386707	82264.8261158851	91016.4320209954	143890.507444987	61716.4913406579	10495.1246956787	24767.6745768225	14838.5400345051	4211.14703857422	10272.977086792	20672.6449788004
92	51.9242409237629	51.9242087184957	51.9242650062976	1304.03	1303.59	1304.73	12	12	289830.060302735	468655.787079324	182100.226934986	335978.169815849	320371.124117337	133826.590563401	164407.88365374	272991.610022138	155709.419868816	156068.815852614	216305.010536131	403654.022934193
93	51.9093532491312	51.9093532491312	51.9093532491312	661.409	661.409	661.409	1	1	87338.1865795903	205196.149734266	86616.876694427	96540.1040496829	144370.493144286	66665.1287202755	10471.2593773498	27906.6439101563	18220.4589641419	4203.25254760739	10264.7146387328	20646.74404541
94	51.9473686730239	51.9374307764749	51.9573270415677	1304.045	1303.06	1305.91	6	4	285821.169617361	467668.252308241	177075.007128907	330339.951633525	302399.911499023	62088.0721256506	59249.1454524737	258274.114697262	74743.1181355791	84315.3666943354	211235.980690698	403014.510713781
95	52.0755825929936	52.0706926332698	52.0802493559813	118.739	118.499	119.331	8	6	41715.8456438802	50502.263817749	37436.3123830567	39299.4569107666	43407.5913810687	38668.9442036132	62741.7240613142	46683.6434291294	59427.7893537946	69756.5620354353	48510.6341581333	68743.2029263508
96	52.0787349915801	52.0653289183143	52.0794921466088	1303.98	1303.06	1305.41	8	8	80506.7279094049	139481.153749999	76869.3376757824	108205.415867262	98730.5502910904	66278.5970149735	89281.76719401	84172.6061927207	71717.0764775393	76340.5528381343	86260.1672886143	128691.672508826
97	52.1401476072981	52.1401476072981	52.1401476072981	660.505	660.505	660.505	1	1	107119.841545411	114611.22812972	104050.882450378	116217.406238556	116942.114923644	90673.436604858	0	15207.2210117188	6470.94661193849	0	3289.76129895017	21905.3948291014
98	52.1517005828046	52.1516724033808	52.1609468641273	118.7335	117.997	119.278	10	8	54762.8655102538	78282.2266618304	36022.7653680827	46598.3574169921	48245.2104165039	47252.6355534668	52394.1239072266	48066.3077566964	53529.6218271484	56289.5841759208	41045.2904373605	66409.2758861607
99	52.207050281889	52.2070319108094	52.2070631345159	1304.32	1303.95	1304.73	6	6	296840.300061697	299736.36690341	65437.8582874651	307951.981578482	286889.40474432	85241.8659145882	254802.140198866	76194.5202675087	73394.478147786	86789.640520019	70860.091841518	290629.095648084
100	52.2011194004527	52.2011042076786	52.2011397963645	661.409	661.083	661.46	5	5	196645.114535716	258928.270702006	142491.696442383	221533.667734374	206858.416279015	112723.155247885	3750.38235314939	9407.69010416651	4362.39565836587	6597.03447216797	2460.82356140138	11737.9441778971
101	52.237248770716	52.2372335677964	52.2372687632287	1304.03	1303.61	1304.5	12	12	303182.933032228	300369.294374998	262242.511620393	308440.646503154	291128.427494764	234601.165359074	261975.181015626	297425.528136162	239123.243220403	242789.599737027	279633.50748884	291090.272239332
102	52.2880951030621	52.2880778251424	52.2881204897095	1304.14	1303.59	1304.73	11	11	129209.943509615	130602.420901442	100695.208339468	128675.055650809	115102.034042593	82143.192226562	90246.9041466346	115191.738149789	59120.5712158199	74838.8153286509	102083.433330829	137808.126395357
103	52.2918483226543	52.2918430632794	52.2918535820293	661.697	661.409	661.985	2	2	155023.180283483	303102.621651692	130928.78618321	148955.722362165	176154.850782104	106850.10984082	12146.3338908996	35362.2174734932	17171.8214252014	12117.5379106443	17236.0085222167	52950.9079907222
104	52.3296948113681	52.3296886449137	52.3297061352031	661.083	660.505	661.43	3	3	141600.397650392	132291.891205914	128525.432489908	116731.248457589	112359.410080913	102049.99087321	12174.0169149169	35407.3799479161	17191.0009603678	12111.0510059814	14272.740275879	53017.3338609618
105	52.3922412737938	52.3900268081906	52.3947652264889	1304.515	1303.81	1306.34	6	5	68187.7571171876	101610.531610576	55185.1791093752	77893.261810547	86634.164440918	47589.6197558595	48909.0295400393	46025.5054174806	48684.9890947268	37868.009196506	48683.8770170899	89165.4866756177
106	52.4207747202874	52.4207664013818	52.4208690443307	661.4195	661.083	661.46	4	4	362468.312959526	1034141.13187977	178523.163078124	451049.614370119	632882.381872555	239915.964616698	15041.6350647277	71338.2894784107	22543.5771858257	21988.3796239012	34352.3340644529	104186.193940429
107	52.4941421150312	52.4848141802345	52.4941722696039	118.699	117.997	119.331	9	7	54727.4283662109	90089.3833208705	38455.1257972005	52915.1269984653	45735.5414690291	54192.7291364398	66884.9994248745	62837.3780598958	65702.0424130859	70469.0784800852	53912.5502436523	82024.2732097169
108	52.5660721124136	52.5660701513741	52.5660740734531	660.794	660.505	661.083	2	2	148391.539487306	228645.700041292	107537.86644043	150654.898548176	118757.472227677	113956.322301433	7094.37036840817	27700.4961588537	13717.7755489094	10789.9967618655	12975.1807526855	27915.1754252929
109	52.6084563386311	52.5989851874357	52.6177747039655	118.838	118.355	119.278	16	9	110884.212732422	134813.821626116	76907.8371167806	93747.6905356445	90037.5045449917	69147.9030805665	70342.7680833741	85019.0144587053	128534.678449219	150490.416393101	70874.6604866768	113464.835683411
110	52.6141122790518	52.604149315583	52.6141363589038	1304.03	1303.04	1305.06	10	7	62572.7803593751	31878.8318158634	88622.3811115065	65977.6587421876	46374.5818940876	81471.8208212011	85820.0621147464	82994.2236398651	67536.8664071369	80186.9373575097	65806.6176888035	31709.1750992836
111	52.6115728826418	52.6115728826418	52.6115728826418	661.409	661.409	661.409	1	1	156973.25348047	184730.434087463	127946.02483782	161322.502671875	211604.791013116	116127.688904854	7074.30679708417	32320.5611415317	13697.4860864257	10757.6429484864	12930.8742896903	27888.7656093748
112	52.6180624382951	52.6180624382951	52.6180624382951	119.116	119.116	119.116	1	1	111628.213707682	134907.326896973	76907.8371167806	93747.6905356445	98917.8732038983	98429.2058625488	129865.344723389	58256.8665080915	128534.678449219	145193.277383911	113827.542161133	126116.629832519
113	52.6577794535997	52.6577601924873	52.6577973159943	661.7095	660.89	662.365	6	6	402050.55887272	833794.059178165	259215.272912718	472235.506008943	653437.478884274	239752.134562499	21915.5514232	27155.0582728794	14990.9810754045	11641.5820412597	16008.1701818847	43921.2192114254
114	52.6675286870982	52.6675286870982	52.6675286870982	1302.69	1302.69	1302.69	1	1	19535.7004671231	34068.6617281669	26422.9313427733	31132.7657812498	36178.7029785153	17082.087194011	16591.2413671874	30310.7466406248	23641.6010115559	25779.0349707033	10109.5419514977	39783.7981249996
115	52.7087717959285	52.7087717959285	52.7087717959285	1303.61	1303.61	1303.61	1	1	35335.6492297361	58804.4910321511	47828.0435559089	60567.9224106859	60043.9493412279	38309.4816414385	25644.2139160155	52271.3643990068	23684.3525504556	25843.6981019006	24468.4652264402	70754.4777148445
116	52.7325088659803	52.7325088659803	52.7325088659803	661.409	661.409	661.409	1	1	405671.213986819	214405.010269205	262344.898125304	470996.868858339	653437.478884274	239993.180503417	21927.7304625853	27150.8965781251	14996.4367266541	11641.5820412597	16008.1701818847	43921.2192114254
117	52.7637761770738	52.7637427279255	52.7637946366554	1304.145	1303.61	1304.73	12	12	283109.125927735	442754.728040863	185597.354002509	340354.081741769	333228.776850257	147725.726205358	165945.802456056	258646.067050783	171486.430188478	174955.990405972	212760.613526786	391729.840300643
118	52.7976260619239	52.7975886862394	52.7976459800916	1303.725	1303.22	1304.15	12	12	531351.313598635	378997.20402043	640774.351773212	501400.527155948	471914.649652615	727073.96787598	738570.001600172	611997.845022323	626509.857778321	731848.340935761	624080.706780136	424716.732267877
119	52.7834932456585	52.7789460230266	52.7880404682905	661.439	660.563	662.315	2	2	78967.4662332596	102707.003038086	115259.244824869	129770.377400309	126572.746162761	134189.493837566	14135.2472281493	16855.4925580705	6932.69325502227	7690.49320690918	0	15841.0912201741
120	52.8225957279826	52.8209981902333	52.8241686884312	1304.735	1303.81	1306.39	4	4	531944.471953117	40885.7101021632	644520.127747698	519418.669666196	491376.343185372	67050.0954785158	736807.655044396	62358.8316543861	638683.417480465	726884.885946369	623413.622596759	60408.9920683944
121	52.8581088111395	52.858059492534	52.8700379722063	1304.08	1303.49	1304.9	21	12	90843.4755293776	83144.1730557532	92105.9368505873	102853.306396079	79066.4138385001	421379.295725099	404839.595086389	336222.255887278	355183.369422435	426559.356391226	104493.386510823	221012.005472505
122	52.8898349400841	52.8897927840431	52.8943215055914	1304.41	1302.89	1304.88	17	12	284399.886627443	270053.30840745	263569.901460712	299320.529505332	269675.942692682	82403.121397373	257183.051086776	289806.510658052	256473.710101843	80891.3082555033	277905.509899554	270984.812841796
123	52.8964320431546	52.8964316318332	52.896432454476	661.092	661.083	661.101	2	2	170476.388089681	152526.039966225	114023.967029855	153474.418135905	146956.734526229	222420.445723797	2685.78927575682	7354.93449381509	9973.4341717122	3109.32509191894	2561.12969055177	8249.11138305662
124	52.9186502251811	52.9186034718826	52.9244228307373	1303.57	1302.89	1303.95	9	8	73133.0528328445	250183.379079859	83449.6943609631	292133.004583331	264906.257777776	96379.0383818362	94577.8585919754	68796.546180555	86498.2481867018	104115.99147949	66485.5862365732	250436.021002603
125	52.9758665367852	52.9751077471078	52.9766253264627	661.092	661.083	661.101	2	2	221569.439245119	202068.673801756	78994.6824295478	202008.206873696	88474.3141992174	263901.234668296	24776.542918579	21566.1885742184	33399.3027096353	34177.5492718099	19879.8653075358	28482.956573649
126	52.9793454492749	52.9792830848133	52.9895222396861	1303.59	1302.65	1303.98	9	8	40374.2295486108	317056.483500431	79697.5675678713	56549.4605902773	259939.724236109	51767.2258516199	235744.135054252	81104.3597304689	76708.0388862308	81784.2645179323	77433.628218218	275227.005234373
127	52.9957756157924	52.9941447470408	53.0173681563135	660.524	660.505	661.101	3	3	221361.652962613	83792.8013956463	270250.88349961	103310.932305803	193249.987876465	263901.234668296	24776.542918579	21566.1885742184	33399.3027096353	31711.8753980713	23258.725074463	28482.956573649
128	53.0445224273188	53.0398236635403	53.0502993737247	1304.28	1303.22	1305.41	24	12	204275.992055288	351418.906129806	221261.033122562	193128.623649714	259402.949729566	238331.426804387	245178.674663785	219624.003128908	132057.955640347	131622.521785715	221612.64962346	315666.545195313
129	53.0658755825422	53.0656904186161	53.0660607464684	661.2715	661.083	661.46	2	2	135898.58826451	313611.354052732	437482.030778644	374956.116472694	177690.23907589	406144.528917971	3018.51622119139	3178.96751302078	3326.32267195637	0	6452.28702978526	2720.6887228597
130	53.0535034071851	53.0534827937343	53.0535118606461	1304.235	1303.22	1304.73	6	6	64787.4301824386	103665.765445312	82315.0988635266	126326.609964844	117044.060205078	87723.1032670442	183010.652619141	72884.7143243953	170861.84640088	84246.4143479216	65261.8663509128	148785.221118164
131	53.1106816835243	53.0977560739107	53.1127756411105	660.563	660.524	661.101	7	4	234755.81118527	313464.141713166	89679.7170464563	60402.7418493302	238063.11553163	406144.528917971	3018.51622119139	3178.96751302078	3326.32267195637	0	9511.79400219719	2720.6887228597
132	53.1255432097377	53.1137980215025	53.1271879144476	661.255	660.505	661.46	8	6	381225.791137939	354470.121782362	450306.318686887	83868.5686249998	365318.305463164	509318.85697009	3018.51622119139	3174.91270751952	3326.32267195637	0	9511.79400219719	2720.6887228597
133	53.1494640947614	53.1490763856681	53.1502210372448	1303.88	1303.49	1304.5	12	12	131337.067927466	82608.9418872069	171010.047370608	121091.328652344	108337.687402344	183823.490035509	183143.125042317	156302.009938741	170260.612619849	168605.440409267	171497.190021564	89131.3068668629
134	53.1918324908034	53.1814158336484	53.1918592602026	1304.14	1303.61	1306.34	15	12	182830.893854572	142081.33427584	181546.959484866	195030.323565204	164878.41658292	169537.935660806	183230.329650064	202021.187415865	169918.809759113	186517.023197491	192401.214007662	162394.790888263
135	53.1972992516521	53.1965954930368	53.197851802193	661.255	660.89	661.46	6	6	331591.265276583	588328.338739988	311810.750224485	377050.139979556	504585.827925534	255762.153409789	3538.90677329794	17833.4922467912	8521.87303724882	0	4760.69035693356	11590.7069311523
136	53.2125130934443	53.212477920179	53.2125335375236	1304.03	1303.61	1304.5	12	12	434095.600891115	380796.61403245	401854.877138678	429543.23430739	401752.825856369	401559.549442663	417779.82628767	442692.702890624	378621.362076322	419912.321928365	422504.841104266	390681.680462473
137	53.2425411582539	53.2376380549146	53.2474578821809	119.0715	119.027	119.116	4	2	27972.9669946289	43363.0778027344	24516.2093444011	32322.3673171387	28142.0018421224	31839.7956652832	51194.1951600342	30474.0433928571	56173.8712480469	59901.6855332845	33067.4698788365	41202.6718754882
138	53.2577589143002	53.2566432576985	53.2592742107813	661.101	660.89	661.46	7	6	479313.311175227	549956.501387998	513914.505277585	477305.027654017	554878.395814738	464420.797079588	9977.7154369767	8424.60314156666	12150.6028506556	2543.30935473633	6205.9163562012	13983.0537098213
139	53.2736866767595	53.2736652226622	53.2737109617888	1304.41	1302.73	1305.8	9	9	94722.0273636567	60027.9574679898	436542.927156251	87370.1167912407	71876.0876660161	474701.714144533	63834.8880517575	71645.0113103684	59677.1403169382	445324.972451164	56075.4357510658	57381.29086697
140	53.2863311919651	53.2850607249714	53.2876016589589	118.8165	118.355	119.278	2	1	54357.046991862	108675.221897678	23420.826886556	36986.9660888672	48310.0114680176	21609.6227230225	31861.3325093994	25963.1211083984	23384.6060771484	27604.1882784831	34467.853185791	77929.8885205077
141	53.2949963312616	53.2945879728592	53.3048655715433	118.881	118.406	119.278	4	4	43485.9833393554	102964.630489014	25554.3072771345	36986.9660888672	50455.2934094238	21609.6227230225	31861.3325093994	26096.5389969308	23355.9309010881	27604.1882784831	34648.4522007882	68009.2850066529
142	53.3357890540755	53.3354066057215	53.336538164083	1303.965	1303.57	1304.5	12	12	362599.91102295	233106.078347984	441122.14453125	331097.28968224	323276.504758863	484255.161228378	469065.837439904	401949.82935697	422873.200131085	455564.41564979	415167.18370643	264944.685167517
143	53.3295895495795	53.3288358372098	53.3301253611561	661.092	660.563	661.43	6	6	245655.435228239	385702.049681517	192630.81995056	286882.017955356	283886.538368299	168355.116053283	6712.3177478027	8424.60314156666	7675.03610180661	2543.30935473633	6209.24392529292	13996.2952379557
144	53.3620241227371	53.3472311076032	53.3621013359521	660.5435	660.505	661.101	6	5	168528.750406251	111646.101120813	103556.273189732	164026.462839285	158992.302083703	296170.648843426	2406.32746142577	13519.9920898435	3358.286394694	0	15777.3904943848	3828.39035831705
145	53.3971135447552	53.3735292302719	53.3976752225745	1303.965	1303.81	1307.34	6	6	156714.440673831	133341.555771483	167071.318833985	142341.318888888	143932.261462402	91605.9141621096	192801.383143067	57085.2533164064	88273.6938076175	88880.6262952759	79890.627021929	50885.4778292394
146	53.3910954621616	53.3900103701617	53.4093116901976	661.1495	660.193	661.46	4	4	215248.689890627	213033.457450332	121524.120946149	304631.32675781	279719.703867676	192132.843192522	2406.32746142577	13519.9920898435	3358.286394694	0	15777.3904943848	3828.39035831705
147	53.3988287140385	53.3988287140385	53.3988287140385	118.355	118.355	118.355	1	1	32172.1563363444	32612.7568699428	23197.2222310791	32066.8063174642	39359.2175527344	17265.3259108887	38100.286301595	54101.8246744791	40123.522697998	33090.6002426147	47401.5810842285	76207.6993741049
148	53.4292605208586	53.4292358487943	53.4292924447354	1303.81	1302.73	1304.41	12	12	160278.435095214	115302.036239791	172519.723575442	157945.364816518	139857.065190241	178746.623478189	187129.144021664	178919.991094969	161127.76991887	169988.856086425	162628.150694172	101920.688850586
149	53.4396336601915	53.4393771155023	53.4398647715856	660.7265	660.524	661.101	4	4	320896.792159601	282564.283960447	289112.217569754	282287.346647321	279719.703867676	289847.215372769	2406.32746142577	13519.9920898435	3358.286394694	0	12138.7268198242	3828.39035831705
150	53.4475083220239	53.447233809501	53.4571825384168	119.946	119.759	120.256	5	4	35795.5978694197	67040.7038894043	23052.2136977539	31854.7997660087	44310.1728164063	22783.6249969308	40876.8042239118	50407.3614313965	44037.3402747395	34180.8126351842	42638.08196875	87912.632119846
151	53.4602588860322	53.4602588860322	53.4602588860322	118.838	118.838	118.838	1	1	33115.337439209	87901.9683691406	22945.1435227051	37613.5122210693	40166.6107687989	31278.6510163574	53033.2109616699	53150.2749348958	58860.4245039062	54892.4316868897	48506.8058922932	36148.0955433873
152	53.5004002697925	53.499458625083	53.5019921974273	660.563	660.505	661.101	7	6	189726.325050013	262389.868014506	154877.015929408	200494.023937499	228487.283944701	102168.683159599	8727.10659228511	12372.707128906	9976.06899910477	7577.49503747559	2641.90840283201	18878.4291242269
153	53.5045823071168	53.5045780794984	53.504585341435	1303.625	1303.49	1304.15	4	4	61257.5486702487	100975.538300782	52455.3514023439	56282.9934902343	65975.4271728516	64568.5684941408	62049.8804750979	55164.1027285157	51270.5149130861	53258.3346665041	52798.4194765626	84416.1280362948
154	53.5130958863713	53.5130958863713	53.5130958863713	118.355	118.355	118.355	1	1	32896.8907490234	63735.5024988839	22801.7107626953	37613.5122210693	40166.6107687989	31078.893798584	53033.2109616699	52770.6301139323	58860.4245039062	54892.4316868897	52076.0756052246	82341.8500375975
155	53.5226642057265	53.5226642057265	53.5226642057265	118.355	118.355	118.355	1	1	32896.8907490234	87172.7661897321	22801.7107626953	37613.5122210693	40166.6107687989	31078.893798584	53033.2109616699	52770.6301139323	58860.4245039062	54892.4316868897	52076.0756052246	82341.8500375975
156	53.5730210583706	53.5725516376301	53.5732727138638	661.083	660.563	661.101	3	3	220588.005607145	212242.018817381	203634.449828334	228637.096949217	202083.507326448	218430.583433758	2918.62579138182	10249.2136067707	3237.63550797525	13297.9894977213	20453.0863351237	13163.1045366618
157	53.6226459271752	53.6226459271752	53.6226459271752	661.101	661.101	661.101	1	1	226119.17816797	212242.018817381	83150.3753113838	228637.096949217	220094.190241048	218430.583433758	2918.62579138182	10249.2136067707	3237.63550797525	13297.9894977213	20453.0863351237	13163.1045366618
158	53.6343167519643	53.6246690560383	53.6348952714059	118.896	118.307	119.421	22	12	175544.707864258	134492.370099609	81967.8606183734	163932.138291504	66439.0042035436	80168.5221435897	133998.176094544	110532.91726709	267848.027019043	127219.198496643	125386.190565491	106742.264370484
159	53.6238139009196	53.6238019150144	53.6238258868248	1305.475	1304.54	1306.41	2	2	56905.557987467	89241.7804086533	49098.3373168953	63789.8732682299	76920.3711584481	49311.3880344465	34125.5359431964	40911.1357066756	35208.1275346231	74665.9529317217	58847.7752485801	55192.6541011551
160	53.6344697892639	53.6328846044448	53.6354247404986	661.101	661.083	661.409	3	3	226119.17816797	98779.8541339273	84543.38778833	228637.096949217	78373.232628347	218430.583433758	2918.62579138182	10249.2136067707	3237.63550797525	13286.1290004883	21172.3501208497	13163.1045366618
161	53.6443898639798	53.6438800323602	53.6540757972424	118.868	118.307	119.331	21	12	138840.131978577	148905.875768555	126828.748529925	130342.844146205	150244.026339464	102974.012072545	171133.638293121	162083.136885742	158297.762090942	137592.071554077	174530.976474215	217930.944171278
162	53.6585590889899	53.6585477721657	53.658564051955	1303.895	1303.04	1304.99	8	8	63559.7049865717	45995.0348144533	93831.9268359368	65985.4689728342	44099.3244711029	106822.477019856	103193.237965745	59683.068817274	85450.250324042	117473.709742713	70708.1265913894	39043.8664794924
163	53.6542601001326	53.6534880408366	53.6577699663094	661.083	660.505	661.101	3	3	420206.741767303	91289.0809801429	105383.323393694	475510.422383927	129952.209373188	332166.252456057	20381.1169211425	27715.9206194195	27294.6824930941	15846.0862050779	14602.7633979491	45735.1137993163
164	53.6726115209988	53.6720200135775	53.6733020208767	661.409	661.083	661.795	5	5	420206.741767303	357774.313891179	322149.088673033	335822.981691963	344683.593929808	289069.780443777	20381.1169211425	27715.9206194195	27294.6824930941	13115.6180236816	14594.9376940919	45735.1137993163
165	53.7223525768837	53.7128384556194	53.7228669311929	118.838	118.499	119.331	11	8	70813.2953429362	115780.812686663	38469.1315429688	57452.7320263672	53175.4891388463	59073.907901123	82067.4139511414	71289.5212678573	74608.3572639508	85594.6321604005	77616.8952685547	96515.3520526124
166	53.7295241315547	53.7289994443172	53.7303162712183	661.255	660.89	661.46	6	6	349709.41700868	721143.160630965	265885.864616087	403762.151435549	516013.454715329	212293.801850097	20323.4771346956	27715.9206194195	27294.6824930941	19562.5964786986	14583.1991383056	45677.8118847653
167	53.7492925321078	53.7319904654051	53.7498268589199	119.027	118.499	119.759	15	10	70813.2953429362	111986.677206421	66974.1962036133	34470.9632059151	37461.5667416077	40092.6048401577	52096.444164481	74570.9275151368	51809.9054790736	71843.9068614677	56973.211989467	78138.2466161412
168	53.7529792118434	53.7529472069828	53.7529961717552	1304.555	1303.98	1305.06	12	12	132748.74591271	130298.805183292	135089.651141827	151697.358574969	124994.267443849	129078.980408654	148651.456565754	149712.455342548	128814.807629744	144338.922215403	142301.505471003	130571.706276292
169	53.7435703525048	53.7435703525048	53.7435703525048	660.505	660.505	660.505	1	1	421636.575408328	120506.311657009	397692.32132092	475265.182824708	586300.524176755	337630.675995482	20334.7714171751	27711.6729687501	30270.9186567994	19562.5964786986	14583.1991383056	45677.8118847653
170	53.7592093305935	53.7589921651323	53.7685652485587	119.027	118.739	119.23	5	5	51485.3028992513	64765.3978253348	41342.8694850377	51202.5289794225	50887.4701995327	50772.9574287109	61979.6865383911	52227.9367045899	88436.2751191405	107104.078326172	56697.4160829163	65870.346722726
171	53.7677415131215	53.7677415131215	53.7677415131215	1304.54	1304.54	1304.54	1	1	393944.044114708	96561.207938058	508221.391676683	369855.884495198	326562.821245492	596115.896484375	583331.262651368	462070.816952373	525115.015898813	599375.891155138	490930.149359975	304331.101812273
172	53.8025939019702	53.8025639665542	53.8026145446702	1304.11	1303.61	1304.73	12	12	388729.677319337	238182.377253604	504217.680398888	370021.365876651	318872.53801307	596896.524444059	580989.310546878	458786.758728966	518613.298341347	599115.451536695	489237.343769533	299262.743907751
173	53.8065290167861	53.8060496273252	53.8072503320969	660.563	660.505	661.101	7	6	974506.868646239	953997.777722381	894417.292866572	967069.149617925	1016689.75016235	864175.456718258	15715.7400012205	23014.7236607142	11897.7337795758	4676.6215837402	14956.5656489257	21506.1593582587
174	53.8427725781834	53.8427725781834	53.8427725781834	119.116	119.116	119.116	1	1	51485.3028992513	64810.318338623	46157.3608946127	48524.6817563476	47452.9213599447	50772.9574287109	90545.4034094238	75276.8737555803	88544.8524980469	107189.133824382	80771.8992429199	83163.6234781086
175	53.8604663795837	53.8604269180523	53.8617183214817	1304.03	1303.49	1305.41	14	11	75611.5375142034	152934.681601562	100719.661684572	106896.511320613	58844.6066894531	109815.208865413	104030.303306997	225193.833298559	106071.029535318	124878.26350708	106119.044320402	124049.182577749
176	53.8542592221028	53.8538941389887	53.8544393856433	660.7265	660.524	661.083	4	4	185347.470337055	908778.995598203	360521.004448566	199070.721283482	186730.530158141	165696.975662475	11972.5447836913	49051.8995989117	20200.7513663736	15305.9180632324	29004.9233679197	48010.4454655761
177	53.8524791963971	53.8524616265563	53.8524817067169	118.838	118.499	119.116	5	5	44346.0586417643	38132.7816662598	33028.7825903321	41271.8240849609	38094.601661438	43765.9049604492	86488.1014034598	80428.7748242187	86082.3481469029	97355.5174219157	80013.8375850306	69189.231984375
178	53.864797284018	53.8647720394065	53.8648182570258	1304.145	1303.64	1304.73	12	12	190027.654351807	91325.8641455068	253008.464487492	167274.521072152	141105.837772107	292404.177133413	280059.675581053	220003.288004807	250962.726313475	305884.693137395	237723.331615514	121505.705744628
179	53.8974508406925	53.8966221092347	53.9067157124743	1305.49	1303.59	1307.25	13	10	67236.5794326174	138329.601343148	66372.2454572095	84680.9534391286	79332.0575915536	292005.444164598	284890.44975408	68702.0706951341	65176.8723286568	54053.832435635	65976.3212158212	81620.9684887688
180	53.8993483705936	53.898940183216	53.9001894235768	661.4195	661.083	661.46	4	4	183218.450665256	410179.904455185	366560.660450925	232586.289104005	311586.996414305	422309.626844236	11945.3198958739	49051.8995989117	23974.0371460657	15277.2245906981	28966.0636099241	47950.2927685543
181	53.9166454979475	53.9162365071029	53.9173959916744	1304.03	1303.22	1304.54	12	12	138726.803340595	93814.4692157446	178931.307722166	126020.191420491	105446.083297118	196076.220791714	189095.69966518	160696.160809152	173474.246324869	179863.633340891	162568.910641742	97552.9778001048
182	53.9182376363688	53.9176039864694	53.9189569947378	661.409	660.89	661.46	7	6	463275.390508679	924871.471781355	297498.037658445	530005.895576174	639196.545355465	307395.946011839	11938.6852593469	49051.8995989117	23974.0371460657	15277.2245906981	28966.0636099241	47950.2927685543
183	53.9456052964004	53.9416785143366	53.9523470761476	1304.08	1303.22	1305.82	13	10	94850.4006103519	118587.16124399	56880.2121816408	80054.1648055758	73400.4515234367	60763.651129262	63354.2105330401	225193.833298559	72515.1239746089	59432.8597607421	235830.500308057	87895.6955275312
184	53.9410087335637	53.9312399950333	53.9410275835693	118.838	118.728	119.116	7	5	44552.9856921386	38132.7816662598	33028.7825903321	41271.8240849609	38094.601661438	43983.5791376954	39295.1256872907	43600.7412918527	88924.3180273437	94613.3968329033	73584.5033331473	57862.753692627
185	53.9410724449254	53.9406243460113	53.9418999937655	661.4195	661.083	661.46	4	4	268336.90727902	297819.58749888	360521.004448566	282306.095828124	283126.939161826	415474.706826825	11972.5447836913	49114.5457031242	20200.7513663736	15305.9180632324	26317.9488659669	48010.4454655761
186	53.9892485945408	53.9892199003755	53.9892797020745	1304.28	1303.61	1305.06	8	8	159886.636169434	271201.456508412	73010.3404504405	186149.876122001	185086.700419919	155794.338191106	171684.095579426	145413.249182478	167324.553548678	168951.972677284	112219.240128349	235428.169906181
187	53.9983505408153	53.9983091677388	53.9983752626509	1303.965	1303.59	1304.49	12	12	280437.519519044	424718.73449519	186852.798863431	316719.847389572	306178.22370042	149671.619323382	168858.980467356	250261.76435826	156188.630795147	155111.634624023	218213.812868304	346452.546206429
188	54.0368747692697	54.0368366468328	54.0408149932182	1305.06	1302.89	1305.91	13	12	112460.958395433	71591.6564884432	92907.3133966628	105857.773895265	89471.4018554688	81285.0684082026	91243.857963053	109463.909529215	88132.4020481188	94990.7715108232	111089.831433293	100389.797707926
189	54.0532060313425	54.0523420698131	54.0544021775037	661.409	660.505	662.01	11	6	2703381.30042627	5805199.75036857	2246189.70948241	3439121.9638965	4195334.74692869	1786092.50795525	22272.5548582935	98066.6634547639	40792.7045032084	21105.3858994139	56700.4146839596	128293.662633369
190	54.0518117644143	54.0517613307429	54.0624332848763	1304.03	1303.57	1304.54	16	12	66631.8656864416	1755808.76803153	839958.616360201	1384744.8854827	60702.8806518555	707663.6713644	819313.093631193	74832.0668100587	740732.811312506	749852.636260425	976867.577291007	1440657.64523438
191	54.0852475607461	54.083578816709	54.0868994405708	1304.11	1303.61	1304.88	24	12	227607.05822754	178544.510733172	187955.590814491	210644.693560321	179128.562156324	200247.003663505	212021.630885883	528631.749592635	184555.265237629	197373.717355018	553401.685647323	175644.410836087
192	54.1144329916528	54.1143987961402	54.1144641844567	1304.14	1303.06	1304.73	11	11	169406.523437501	269770.326784854	104852.559142019	197481.465733924	188767.414817457	72400.6971313471	86277.7923677885	144384.81609375	77774.4689632156	781286.8407497	127041.213616072	243022.054694476
193	54.1440168243125	54.1439876077685	54.1440358021442	1303.965	1303.16	1304.49	10	10	85838.9595516677	1670675.51617969	112936.277384035	69922.6450088783	64744.5046508789	119824.078428623	124872.788839667	96152.0132990044	98266.9431474613	131906.58585205	116175.32397461	1375641.33196875
194	54.1495698939752	54.1495422748831	54.1495937850798	1303.88	1303.49	1304.49	12	12	229617.059741212	126811.572707331	282825.948477313	201573.722042142	178994.652548452	337744.859905833	319830.072682759	249982.368921274	303476.021551341	332888.664899339	281534.358716519	153346.860734675
195	54.1886096533765	54.1880419347982	54.1893315223617	661.255	660.89	661.46	6	6	476711.683817273	909885.245496144	293078.371778318	525511.681774905	648670.496787228	301957.246933592	21027.4330974816	54647.4835327147	31369.1042838307	20319.2550487059	24925.4012098387	52043.2758984371
196	54.20153373429	54.1824541630017	54.2068265108652	1304.65	1303.16	1306.34	24	12	119964.3508436	62105.5187167968	64050.4815955529	107175.168023212	84826.7731567383	162804.533336839	159470.067566965	128595.282859074	150441.179654947	162260.818163687	133400.923013071	87974.8223069408
197	54.2072653453305	54.2068828107547	54.2082236495524	661.083	660.505	661.46	3	3	146278.726453125	252344.462005696	295522.449374846	516792.272041851	160822.004113036	286795.006861606	21027.4330974816	54647.4835327147	31369.1042838307	20319.2550487059	24925.4012098387	52059.264616071
198	54.229393038183	54.2123734833026	54.229432286796	1304.54	1303.81	1305.07	17	12	114089.644531249	84833.1201882106	72397.8387331328	120202.852554119	101689.332966531	79171.8893294266	58837.7378261721	119300.415859374	113942.460986329	80654.8674033188	103805.637742105	113959.334082844
199	54.2428716510158	54.242853254582	54.2428911897009	1304.28	1303.61	1304.57	4	4	138795.307265421	148536.425471754	146807.48376343	109498.631064077	78193.0830570849	167670.942586262	160833.374217122	140597.18746053	159002.728701985	164898.968351236	142525.699020995	119018.8181096
200	54.2757409601939	54.2754146222052	54.2855743006109	118.728	118.355	119.116	5	4	54245.511543457	110388.177934152	37735.7867767945	42481.0906171875	54553.9893538819	46242.9066433105	50431.1594374303	38036.68671875	53644.4610195312	57223.3589236189	49522.8911105957	69503.7507711587
201	54.3057193596555	54.3057066614326	54.3057397734433	1303.7	1302.89	1305.07	8	8	105981.132556373	107518.274254262	98448.0689465347	97183.1558078841	56718.826159668	97808.1638112581	105703.564895243	93318.7462915032	78801.2492564815	104478.796483154	90726.5512984206	101444.355229049
202	54.338023568733	54.338023568733	54.338023568733	1306.39	1306.39	1306.39	1	1	96846.4667207034	70116.6418678965	100980.769482422	84520.5570644532	77725.2512695313	104657.991498047	114303.223984373	97678.7065634745	79851.7129755862	109909.482773436	99472.188112305	93933.4804160157
203	54.3568902951479	54.3487693226135	54.370147701105	1304.49	1303.81	1305.07	26	12	82791.2866512771	128161.617690428	126401.37161133	73512.9607981184	164128.312192007	141116.559853515	68235.0631107961	103773.836538972	59569.3796865237	134419.179741653	159524.420024414	149821.451632079
204	54.3597523949158	54.3597173508168	54.3695897038658	118.9755	118.728	119.278	10	6	84681.0690029296	76378.1543448661	60330.176848226	76183.5707182617	81376.3425247397	75121.0206341553	85093.6716069336	90996.5914815848	87980.5376474609	102571.868652257	85016.2874273158	75970.8358902065
205	54.3842420506332	54.3782554694311	54.384280277406	1303.81	1303.06	1304.41	17	11	85953.3687398586	86626.5564630685	74108.6361584484	89531.7515838074	162713.069044188	52046.4455200203	76963.4916610448	134336.32245524	63538.5587021487	170300.907483399	80666.9868204001	78156.4763492847
206	54.3987697043306	54.3979611274593	54.3995782812019	661.101	661.101	661.101	2	1	147653.936354981	188935.192874998	76252.5476328472	167110.449320637	177196.244867025	161921.538019369	2365.57769458007	17500.3734700518	4021.64242871092	6247.2786340332	7353.6962762858	35383.3139604492
207	54.4293641473791	54.405692394376	54.4296494378611	660.5435	660.524	660.89	4	3	198735.614452681	221172.009178569	152726.909878801	151559.464976562	180456.629130299	241100.205793528	2366.12013385882	17500.3734700518	4021.64242871092	6245.04985107412	10670.5066560058	38416.7654582867
208	54.4397852515408	54.4386252929083	54.4506773220382	661.083	660.175	661.409	5	2	147653.936354981	105920.885084262	145940.257649415	167110.449320637	107778.851575612	161921.538019369	2365.57769458007	17500.3734700518	4021.64242871092	3085.47741694342	7353.6962762858	35383.3139604492
209	54.4522738418144	54.4522738418144	54.4522738418144	1304.88	1304.88	1304.88	1	1	118233.863845485	98325.1692583569	105163.544752061	117892.995270182	111039.150624999	102923.927401258	100615.70296875	110816.168415798	96412.8142393659	106907.828062066	49089.8852802736	117455.74599121
210	54.4771266360209	54.477120305076	54.4771329669658	660.9675	660.505	661.43	2	2	110609.481622211	108633.441272878	91007.6639964189	108125.264915178	110901.764339925	78728.6741191411	3344.47260461424	6889.72265624989	6167.332887207	3155.55704406738	12238.311673584	3785.20841349283
211	54.517081059319	54.5170504842976	54.527910629351	1304.495	1303.61	1305.06	12	12	129986.080923227	113180.51794922	116772.66391226	134113.119989483	120322.876224459	47439.2205349403	95523.6349853511	130248.128119741	115797.744547525	129626.400837403	135800.265172776	134166.592769681
212	54.5493349838793	54.5493349838793	54.5493349838793	1302.89	1302.89	1302.89	1	1	97781.5017382817	86845.1728962056	81564.1650292973	95532.4889397325	86111.7171770372	79089.2314243867	77351.5569531257	79849.3255078122	40310.7377014154	86693.7812276765	92183.3077845987	98337.8231445318
213	54.5940074145516	54.5939916194327	54.5940179538942	1304.32	1303.95	1304.73	4	4	109989.218834473	59984.9335019531	87923.2916711439	87194.7190898438	84453.1860717774	169355.370345704	150798.756317872	120683.860440339	58777.7833513842	89653.6956990556	61912.8084472653	58821.4666552735
214	54.6142056078339	54.6141936945112	54.6142298875786	660.9865	660.505	661.46	6	6	181369.771897323	281843.6397433	134459.030338169	194209.767238839	205961.014677452	80972.364559152	0	6066.37021484365	5190.8787116699	6269.33631665039	7000.99616406249	7695.84811421711
215	54.6448873657917	54.6445394693336	54.6457202159011	1304.145	1303.81	1304.73	10	10	111605.34265963	60067.3789240059	141427.975913088	81377.9850559309	79760.9972820496	177174.355438059	150907.912131347	120683.860440339	148376.038029784	150730.954684835	142192.602663762	58914.0624311971
216	54.6854978133267	54.6850041201668	54.68623944454	660.7265	660.505	661.101	6	6	166647.147318082	165664.409117743	193024.696978236	159679.048464285	158375.720833312	189185.56646317	2955.65717907713	20034.173177083	8489.0723958333	7612.94410742187	12630.4346542968	24058.5747635498
217	54.6800352909773	54.6800352909773	54.6800352909773	1304.08	1304.08	1304.08	1	1	44761.0562255869	43112.240842556	49667.2844319659	55374.400069444	38314.1089409719	68725.6768630639	58890.5257866213	55131.9847504338	68962.7640266943	63814.0712825519	54151.0593044702	19866.0193603514
218	54.7113427318885	54.7113427318885	54.7113427318885	661.409	661.409	661.409	1	1	194447.51854065	269571.700172959	234302.967355162	207526.104574586	264902.906127776	211516.523177123	6400.41065277095	20005.5529296875	8479.60136718752	10394.0443139648	12613.5128500976	24028.431569824
219	54.7282276472485	54.7282276472485	54.7282276472485	660.505	660.505	660.505	1	1	187078.297435548	135637.499263949	224496.740290689	200172.319814452	261390.522626628	208093.209034181	2955.65717907713	20034.173177083	8489.0723958333	7612.94410742187	12623.6659326172	24058.5747635498
220	54.7757441645189	54.773250451406	54.7776720087364	660.89	660.505	661.43	12	6	178273.252301899	173156.287243859	199724.341604771	202199.263620535	174509.577140622	196316.216467635	12132.9310839843	49321.2544270825	24233.951339274	13909.139972168	30227.7244501953	65092.8293655598
221	54.784636537615	54.7742240589626	54.784661266657	1303.98	1302.69	1305.65	15	12	107860.747460048	43056.4835016742	132981.601948244	95172.1527494314	65383.9497436523	134608.361189629	151436.357005208	127461.181736246	126050.956195844	140229.140767821	129052.361182047	70837.4507446289
222	54.8051716332876	54.8047743948029	54.8056965967666	1304.11	1303.95	1304.73	6	6	147194.290173527	120965.295545248	75811.0325877028	134917.471972656	117580.765975343	93804.4415701734	83164.7251088174	170140.553742064	83332.4243701166	86205.1237751122	59088.8538760644	128510.392148439
223	54.8365296109836	54.8365047527343	54.8365507706672	1304.57	1304.08	1305.07	11	11	127629.370142008	120827.094620029	163645.459453127	114839.348159588	90981.8244500184	210098.449243165	205204.25896345	153594.806170246	183148.535345051	205395.008890787	164361.805511568	78859.1317288909
224	54.8493217327586	54.8492963647133	54.8493505292181	661.4195	661.083	661.46	4	4	283297.391024739	756310.801537866	302608.218899412	368478.880295412	462601.719213865	311585.141284331	12105.3414868163	49258.3446637833	24198.1077839703	17289.8539534301	33230.4802220457	67774.5283300776
225	54.8417551224706	54.8409566603888	54.8417919470206	1305.41	1303.22	1306.41	3	3	73684.3021972659	121082.234789663	182252.469287112	134758.855304364	93770.1128455525	215753.94205078	210964.225168456	170140.553742064	190187.885309244	219567.491523062	181192.926666258	67527.221502074
226	54.8795405536903	54.8795388405325	54.879542266848	1305.015	1304.54	1305.49	2	2	662990.141555985	98988.2147025234	475535.235915534	761607.401883147	706204.918597013	396666.201933591	442988.594874672	622414.353159175	407518.463209633	432336.184191893	541447.792907711	80533.7359431337
227	54.8662508738677	54.8662508738677	54.8662508738677	661.409	661.409	661.409	1	1	77771.8886875005	214934.173520087	105623.565139648	110141.67564274	116753.434721191	68530.1267519535	2493.34707019042	0	8678.00449593095	6133.24177099609	6812.11602905277	6514.84324735513
228	54.8852754229836	54.8852328605906	54.900546006875	1304.05	1303.06	1305.91	12	11	136869.897767052	197316.42646334	475535.235915534	161062.974861027	158133.058366511	65118.5460546873	52112.3762069419	127282.759294085	86783.620969461	99938.850838717	107658.320709228	165668.412988281
229	54.943676648509	54.9436126410131	54.9437100228224	1304.03	1303.61	1304.5	12	12	668168.343627932	969218.737785648	476455.745470139	762684.640075336	706658.952876663	397075.347061944	443560.78370815	630727.716826828	416581.763072269	436834.847259119	548094.558394526	804156.125647323
230	54.9796279812744	54.9795941687327	54.9796799305822	1303.88	1303.57	1304.41	12	12	896836.610363773	655270.639819708	1066635.74513252	843346.856808734	789200.517566854	1184823.61513672	1182835.60798829	1016818.93134246	1050868.69817351	1171522.09875782	1031283.50720424	717192.240363422
231	54.9878085710785	54.9878042438848	54.9878128982722	661.2565	661.083	661.43	2	2	144515.735046318	285647.068132809	142899.999843424	126464.919861607	199227.213848265	129661.687063152	5226.58457958982	25913.9100585937	6874.41351595049	6877.51384570312	8838.58575659173	20736.3853376871
232	55.0078519867028	55.0043894164783	55.0133187834939	1304.54	1302.89	1305.42	15	11	76576.9543412649	103326.799969951	71887.6494882814	72866.5082040132	64351.839440918	91926.6021235782	1154789.25909375	84025.5508544911	59458.6090191642	59887.1839122177	61308.6055331149	93712.0651930585
233	55.0392088663449	55.0345078612395	55.0439052764306	1303.81	1303.49	1304.5	24	12	178912.163143029	104901.835253907	224814.827438968	181427.855496919	157934.378481002	241188.695201821	244031.154039712	211367.128390925	223039.30173828	645235.245941689	215346.050495604	139610.369796955
234	55.0670794256467	55.0565206882846	55.0776330794477	1304.45	1303.81	1304.88	24	12	203076.884187199	172551.860970864	190783.245695804	208073.028326011	185377.447000735	175799.002638345	188235.710502929	222074.323982121	174878.240932616	195826.903325195	211844.217739633	187403.531693208
235	55.0870898661705	55.0769734154449	55.0886305356074	118.924	118.307	119.661	21	12	44819.2271279296	125218.457055176	77355.7702357701	151042.592043335	142733.456798689	68625.8263515277	288624.061249207	39627.1201060268	277862.94347702	123651.668846436	109347.323651733	236169.002914931
236	55.0972762008747	55.0819110878171	55.0989261026618	1304.41	1302.89	1306.41	37	12	256644.381359864	351046.136579241	159276.900267855	285853.681101423	81097.5994378653	104206.019496627	137615.406311385	231237.744107143	147907.465498798	154929.300224959	196779.61998884	322364.763997629
237	55.1029892062349	55.1029546974348	55.1030017475982	661.255	660.89	661.46	6	6	356715.660524847	648173.167203936	267832.536263182	402602.638681643	486789.899209958	214285.188039916	13410.0885979351	37489.7611764089	10411.5119352678	21042.8731176756	13165.2323706664	22880.0729736326
238	55.097152481007	55.0971286971156	55.1072176391932	118.853	118.307	119.759	14	12	135957.659288086	192756.057771973	111417.333461217	127351.158645368	133595.818698382	95895.1745223215	136453.917429199	171073.274288574	139517.612246521	43515.8688563756	162023.498219604	259057.127180013
239	55.1280404159561	55.1246469920209	55.1281597580961	119.278	118.924	119.759	4	3	34581.7641306152	38664.2154614955	152639.581703404	153794.561376587	150963.708927002	161882.121240723	277140.130904297	276116.268166852	271119.443708008	278210.686726644	265350.10254813	59385.5979754775
240	55.1290750495373	55.129029665102	55.1420425718229	1304.52	1303.64	1306.75	18	12	304183.918981935	56347.0218516705	406992.327116345	281525.302449777	236988.883405949	486225.255568193	453081.407428853	355199.828993389	428006.535348962	496863.488557297	387680.519430805	218880.700193434
241	55.138006563371	55.138006563371	55.138006563371	120.196	120.196	120.196	1	1	163640.902838542	76205.321496582	135098.018181315	148253.538152222	152178.188484375	155417.469148926	266013.494492188	260124.620976848	265719.801308919	271405.287237549	250354.531501831	245921.66305957
242	55.1786580150565	55.16852378644	55.1787688622911	119.0715	118.499	119.759	20	12	96990.9179326171	65904.6179430804	68860.9038678851	86009.8346568079	36504.409876988	58580.1062896206	113906.831345337	76749.4520590821	87885.8381099329	77141.3222081299	86060.145065918	126511.709143718
243	55.1769927409512	55.1724467465465	55.182801476668	1304.11	1303.06	1305.06	16	12	114793.827571364	158937.825441706	108488.435976564	128129.010060471	117154.045759465	109570.815220102	111755.236512921	83645.7670321367	108196.748073543	108892.792931462	93825.8619923751	135106.639864408
244	55.1966960333336	55.1864744043117	55.2095701930136	118.924	118.307	119.759	45	12	318223.007129852	87815.0467617187	59713.0341064454	37932.9580078125	59044.359627581	69316.799715088	103282.77098999	42421.7446456473	41233.4628753967	103723.626631976	81259.0383435058	337079.352405708
245	55.1921395069805	55.1832547567384	55.1936021741709	1304.14	1303.22	1305.42	33	11	86027.4964000342	733315.93330078	57587.4501093752	87021.6721252451	70787.0656146233	86604.6572017033	78652.1671475505	98845.9969221999	116312.652561848	71783.6693110338	68683.9273046876	53533.3926391602
246	55.2268520983559	55.2167743229126	55.2369158208461	118.838	118.307	119.331	26	12	563327.96002832	193025.056152832	362276.957082694	519430.569236817	560882.978216526	376382.216175503	640664.379458649	731741.539202393	626898.209111571	639436.295016236	654641.759783935	103951.289984009
247	55.2370643472512	55.2370262011624	55.237086367744	1304.28	1303.81	1304.73	12	12	569072.398642094	761762.074014419	400963.550336909	640861.549959543	603028.165687421	339704.410157647	389201.929731449	532199.473235681	348464.494539065	363272.937486051	456640.757176341	680531.812948174
248	55.2374991238411	55.2374774283254	55.2375113000876	661.092	660.505	661.46	6	6	130429.492529908	167672.245084418	126217.704489623	151113.880017857	171100.601508788	126845.993098388	7654.29595682188	17725.7564679826	7224.36234591234	6135.61884472647	4904.20151953121	28964.6363452146
249	55.2473651527153	55.2469420475834	55.2481501105803	1303.81	1303.49	1304.15	12	12	244630.857153696	165739.783783052	291258.501304086	224020.406281925	206696.778817983	294146.60786884	315956.087962243	268328.256579242	285979.849779898	316375.346199081	283545.266852839	190121.456173001
250	55.2741778674334	55.2741482638882	55.2783184560892	1304.8	1303.22	1306.27	12	8	70686.0909924311	63449.9857128906	62726.8389390986	54888.6479390096	63701.7324305551	62105.880833008	65160.1504492185	82156.9649472639	65257.161583008	71574.8781650377	46658.6172001954	95257.4265493536
251	55.2885423990047	55.2783041776086	55.2986811187673	118.868	118.307	119.846	33	12	357403.674029296	188988.898597098	104879.380407715	300625.495207868	297695.411679409	105433.168967285	182412.039057617	143217.73746875	609982.176131408	190640.606550293	167820.676669006	435486.880705567
252	55.3267235969059	55.3187976920439	55.3368826543036	119.116	118.499	119.759	21	12	85605.235114746	146888.515555664	45798.438835798	72224.2144587053	41226.3742700893	59458.4271940221	96302.0532141114	80157.7327483258	85575.9886712035	74874.616955985	85830.7024708557	175781.459094618
253	55.3555958113584	55.3531443170272	55.3556577432349	1303.98	1302.69	1304.88	23	12	132430.028551682	106645.481679282	108939.618654787	87850.3692267406	71313.4719620033	148116.743682767	108712.244408737	108276.376629082	114505.921608399	114672.02223322	113104.241610441	59447.5053046876
254	55.3593167451497	55.348873319704	55.375297577403	118.924	118.307	119.278	21	9	94082.1022836913	50091.9492553013	54282.2096086775	500341.898339355	528448.111444499	367865.019599609	99156.5916888733	77536.5936021205	99134.3540049525	105852.31932966	71628.990653669	107331.834618443
255	55.3875498266919	55.3875159861187	55.3875764585386	1304.45	1303.61	1304.88	12	12	294593.352319337	465636.656508787	180340.196030271	342337.719640627	315945.982654619	148069.691371373	170151.320680805	267468.018388023	167277.961106772	168340.868943918	219270.826214842	379504.298487375
256	55.4095633612324	55.3985469937621	55.4205767067831	1303.965	1303.57	1304.5	24	12	355784.671249248	309142.670694109	336262.514589849	348436.155254656	339443.142583758	345767.399459134	360960.080628253	370139.733677884	309140.894747719	350709.263553185	344070.871990685	312176.289524488
257	55.4225652180332	55.4221569369765	55.4229734990898	660.5145	660.505	660.524	2	2	113421.439953684	117230.703624441	106734.312802734	75889.4570089284	110205.269263835	96121.2351572271	9203.98791979976	6141.45022786448	3563.31239160155	3111.65200476074	8088.69578002934	14244.8035248209
258	55.4189274789761	55.4087142863235	55.4290853410988	119.116	118.699	119.661	12	9	37359.6146879882	113123.822549438	49968.1550641741	46390.860680106	45822.1469478935	100134.000665527	64477.8218789063	59871.6339215959	53273.7737854352	56828.027232108	68715.0542221069	128439.428611165
259	55.4239501144433	55.4239022240811	55.4467557695118	1304.15	1303.61	1305.99	15	12	164568.491136193	91050.0072235571	237380.255798685	159009.101603816	132599.772782076	276195.504843751	263870.252837613	200654.262446987	233719.124342914	271732.596817106	220355.084481027	119201.272145432
260	55.4574538157029	55.457388895247	55.467618306139	118.881	118.307	119.116	10	6	65296.566941162	48927.7372363281	55698.9641156878	60389.0397258301	63257.5781778158	55699.0989189453	102697.720155243	95939.7447628348	108364.103269531	118539.139674235	58841.6861177455	64885.4194537528
261	55.4630735295211	55.4391926680343	55.4638096098665	661.101	660.563	661.43	5	5	86870.9941015632	100322.69120676	138462.770869837	137568.306246651	209701.445604899	118771.936396206	5857.25070410153	3905.5301432291	0	6745.65947766113	0	10399.7717450358
262	55.4855837182688	55.4832031258297	55.4889650725366	1304.11	1303.04	1305.06	20	12	47124.0373779297	95920.2305244139	81299.45654297	129323.133649497	108709.343188477	97766.8664428703	102197.006138509	137445.335176532	76087.4598222659	132458.509921124	123144.350558143	120859.136527193
263	55.4870542281601	55.4869408466433	55.4871676096769	660.5435	660.524	660.563	2	2	229322.002571989	221601.897459307	321838.665401203	185282.170928571	209701.445604899	328408.86452523	5857.25070410153	3905.5301432291	0	6745.65947766113	0	10399.7717450358
264	55.5393926027019	55.5387893105718	55.5401391407219	660.8035	660.505	661.101	4	4	244805.51811133	188380.819763949	112956.136348912	158521.688017857	138009.617186382	328408.86452523	5857.25070410153	3905.5301432291	0	6745.65947766113	2770.37338110351	10399.7717450358
265	55.5540234062329	55.5438451899966	55.5540560499548	118.868	118.499	119.331	19	11	57902.625993164	130003.609328613	58665.6619941814	55536.1859640066	63220.4030162528	48424.342940918	73315.6527642212	83679.9066964285	70812.8365261579	80089.2097828544	74489.4303505859	89010.6678286134
266	55.5515908597656	55.5511838962667	55.5523931365193	1303.965	1303.57	1304.5	12	12	265094.890696613	177589.529654446	328241.032475022	247831.090416541	237495.929790789	373562.209713791	346827.925310871	312525.367558595	337000.822833158	347955.888671875	326529.891044921	197741.599815955
267	55.584378561559	55.5800763698902	55.5850910601806	661.101	660.563	661.43	5	4	112782.524419086	429507.961007809	89267.7752624161	113173.147023437	392768.630456055	122465.575047991	2896.64770202635	7284.56663411447	2647.90328483072	3214.87167053223	0	3187.69608646647
268	55.5799962763602	55.5743367487855	55.5856412279573	1303.385	1302.89	1303.64	4	4	255695.057161464	91636.0859555283	305939.984939234	234989.123055554	225769.994756943	353598.196777351	67485.5559195961	301530.020644532	44650.5174884027	330509.844680989	303090.206204433	76735.587382813
269	55.6038958876525	55.6028307278388	55.6054866623369	661.255	660.89	661.46	8	6	474231.208361611	511038.598169078	453260.338555478	475096.214937499	517162.237704233	449565.524823667	2896.64770202635	7284.56663411447	2647.90328483072	3214.87167053223	0	3187.69608646647
270	55.6189680903179	55.6189301445273	55.6189850006782	1303.88	1303.22	1304.5	12	12	114692.98939453	105471.256368164	110261.538632814	126669.310155031	109450.642767889	107873.064441731	107881.069580967	132668.215159504	109376.209610261	110613.019636895	119023.418682454	100787.910166016
271	55.6468062305885	55.6467872445666	55.6468179955933	118.924	118.499	119.331	7	7	55034.6058603515	121352.098478027	44406.9234165737	59115.9792313057	67993.8743757674	48184.6914797363	82078.212796875	57329.2452851563	37895.0459444057	74219.4262845052	91032.4636135602	141792.282505968
272	55.6509454860701	55.6509228730935	55.6509637124115	1303.88	1303.16	1304.5	12	12	177378.771250812	148028.845868389	205030.883873197	187965.413860614	165085.427457274	215553.702249348	236753.122299804	210512.50540283	186557.351717121	216196.276319111	218834.637816256	151765.105880032
273	55.6806157809904	55.6798956663774	55.681233220211	660.524	660.193	661.083	7	6	334231.50201786	559715.492362716	257527.954033203	400948.255279017	346463.809623879	177261.847761161	11791.8130312499	15726.1177408852	7221.86904077145	3160.73482397461	7165.55676293945	6315.90844604491
274	55.7158262868118	55.7154125342754	55.7166286516004	1303.88	1303.22	1306.41	12	12	90650.3879962699	66729.1862766338	88799.85104834	69116.0837757462	72173.0739624023	116087.196676135	114623.145588602	95966.8650079888	110152.050042171	114244.633278808	112562.565680134	35188.837558594
275	55.7453765888374	55.7442078343879	55.7471415879754	661.409	660.89	661.46	9	6	724260.328079074	842731.953934141	820782.725347956	780256.316906248	963188.88135583	630722.570204221	11758.4646339284	15706.0589172363	7211.18743715118	3162.42777246089	7155.33120922846	6309.9331305803
276	55.7286861294981	55.72829772724	55.7290745317562	1304.36	1304.15	1304.57	2	2	175891.991678801	147800.188872959	204782.568519178	177866.348996801	47276.5721324565	215624.445177554	240458.362571913	210598.788092153	186434.898581767	211288.470716444	216105.032309123	92070.8288517875
277	55.7595313211766	55.7595313211766	55.7595313211766	1304.54	1304.54	1304.54	1	1	63187.2600073252	42420.5679334849	76278.185149535	58574.0028582754	41354.4490209954	82294.8468579115	84800.5714453113	61229.5028503408	77096.2497515882	92664.627182617	78091.0934326183	49625.8382275382
278	55.8222672701778	55.8214212211723	55.8229389874657	660.9865	660.505	661.46	6	6	228768.747238841	382048.360982696	176382.501974051	241143.365366071	286804.137632024	101240.733689732	0	6975.55878906239	5681.07878572589	2911.02562512207	0	10997.5748343099
279	55.8471762112061	55.8471215067954	55.8639132815375	1304.03	1303.49	1304.73	10	10	60646.8453144532	153588.068765023	85340.0443798841	98275.2741341136	94738.5785681142	91788.5540429681	87738.2953604412	73334.0265429689	82496.7782146652	101013.428199573	82773.3058682536	115207.351901043
280	55.886073179045	55.8618968138476	55.8878935672296	661.083	660.505	661.46	9	6	97221.0323258937	128588.305108032	367199.125762695	107952.05797991	115682.193195869	307086.925044644	9736.90821899409	13496.7941080727	10197.7245658365	17297.5666704099	10397.1443135579	14206.3226531168
281	55.9005797995863	55.8947079668044	55.9005958407976	1303.81	1301.76	1304.5	6	5	103624.372179199	54328.1931141488	116881.317830078	105593.982333984	101811.174206543	133385.226777344	136617.378200684	109459.782916813	102529.818629883	42532.2944714362	117418.873566487	116110.923714844
282	55.9951096105379	55.9950727822935	56.0054421228047	1304.555	1303.61	1305.42	14	10	88784.1086474603	85607.1340852872	79665.7428259289	97259.8184626649	84087.5236267081	78267.8252704327	869552.613614905	726880.19687499	73051.0098697912	69524.9903892926	83244.6924552403	89627.4433274486
283	56.0052355276227	56.0043344232468	56.0069601634243	661.409	661.083	661.46	5	5	173159.285350448	271752.232390622	163925.911367492	205072.218388392	200945.284985488	134540.561195964	6287.78735668942	0	6730.60058398435	9840.54950537109	6395.80714111331	11467.9181206868
284	56.0108273242572	56.010804489939	56.0108596356973	1305.74	1304.54	1306.34	4	4	86554.6132121393	143747.050757211	777885.252352635	576133.507029922	85463.567913708	891289.384794936	859069.599332679	731458.611349279	787189.977010088	894392.985416663	759180.377760427	119052.614071514
285	56.0478407848799	56.0464609621481	56.0478645604361	1303.98	1303.61	1304.5	13	12	633196.886694338	66045.3218090823	788126.351478784	588050.789310827	527903.749030948	904860.162095428	870675.776381143	738244.018125006	788920.064871656	895664.908214291	766559.56430761	486573.225739932
286	56.094218269608	56.0941995529045	56.0942419774617	661.255	660.89	661.46	6	6	215370.660450895	238628.606395642	201989.399726562	215057.179209821	234094.98256079	178417.671795043	6903.31188903805	13152.311553955	2854.32978173827	9310.27868798814	4055.98333886716	12337.1953950195
287	56.1092702343663	56.1024694087504	56.112582108087	1304.14	1302.24	1305.34	51	12	118273.543140137	68791.0081210937	92928.5667663588	108991.108986004	85735.7473510742	114363.954104567	112757.751525214	84370.0558653845	155011.821220702	177006.369181314	181638.595108311	66533.6677669265
288	56.1139837136493	56.1130597867052	56.1140115307999	1304.145	1303.61	1304.73	14	12	311494.316381837	128622.316938921	305791.900011643	216265.366817532	186122.716162111	350289.752810758	343751.983092699	281330.201152343	317511.722383512	363432.980601983	112663.983917411	44588.1916347646
289	56.1487149102113	56.147791286292	56.1504078818493	1304.15	1302.89	1305.46	31	12	84197.5875244134	245687.918461537	102762.830269777	104802.458611248	179450.93450646	107157.331427408	105490.576571451	66282.9692382804	95308.9287386061	85932.6110156251	84770.9843904616	103749.510802408
290	56.1691480725298	56.1585062867252	56.1756238673535	1304.11	1302.89	1306.41	16	12	254600.245629884	150276.101099759	338579.222278176	237658.23320688	199342.888166152	381874.356459265	357822.078958337	297898.325407367	345636.296922435	398838.531328825	330764.671607144	183519.469393311
291	56.1677829482246	56.1677153333816	56.1781227155731	118.924	118.355	119.331	8	6	70232.8432968749	73876.9244441964	45343.6272587891	61353.2608095703	41970.5015679409	48487.8392233887	43946.9539561942	58065.1666378348	45508.7463112095	45176.4180092367	55693.4834916992	77537.8667897948
292	56.1697849229145	56.1697849229145	56.1697849229145	661.795	661.795	661.795	1	1	269097.99233724	241429.829833981	276173.090939289	264593.930623697	267327.996226007	98134.2199481721	0	11511.1596274414	8245.10384659832	2954.42676586914	7296.31642639164	7265.32066071422
293	56.1895807086139	56.1894157914927	56.1898952898572	660.7265	660.524	661.101	4	4	275872.914765627	249550.37968945	271217.589197684	249928.428828124	267362.902733399	271533.296334044	0	11537.9441406248	8261.32565706377	2954.42676586914	7300.22866040033	7272.20069921874
294	56.2062902967875	56.2058890790869	56.2071291887345	1303.965	1303.59	1304.49	12	12	799329.023897955	1155205.9437779	534965.519715395	882136.167406255	868569.512256195	444881.391780136	491865.676899419	714588.842425787	464104.624890303	480816.954200526	611112.693065424	967955.200170203
295	56.2463415387047	56.2463016303765	56.2463602525554	1303.965	1303.59	1304.49	12	12	429401.49007764	617976.621706727	281025.522767156	480473.163633511	473668.736300913	229740.625715144	276079.0174721	387675.898001305	255047.408923016	262086.882122281	327174.430680804	522822.725205428
296	56.2506975938827	56.2500750246633	56.2514327573039	661.092	660.505	661.43	4	4	456890.76862891	203641.149640299	86002.1379821427	136045.317207032	151974.553541991	451103.298689451	7488.73069600994	22576.9644784109	7957.9036829659	5423.28103320304	6649.26367236323	33772.6633136158
297	56.2727760243293	56.2725020745887	56.2735113825256	1303.95	1303.61	1304.49	9	9	172461.962390137	281637.233479566	104607.419505113	197957.44354283	203124.625927734	877368.252695307	1000969.67847005	143606.223352866	78267.593452593	927242.489707783	138672.980859375	227992.441391225
298	56.2969689471015	56.2969434971045	56.2969959086327	1305.34	1304.15	1305.8	9	9	87541.6265808099	1949783.49117969	75594.7741992199	71065.3957336434	62891.3755493164	850993.654016344	59294.4011759437	79493.4379085281	882690.561242887	61506.0005704006	56498.0506903085	65143.2698160801
299	56.3085337533862	56.308428284795	56.3094227618929	660.524	660.505	660.563	3	3	82522.3171082596	133202.869199217	453531.30467936	96496.3783493301	463981.595637045	442668.526184247	7509.96962255855	22605.7984049475	4591.1170940755	2867.13813452148	6645.70029418949	33804.64500236
300	56.3379123934824	56.3275162354854	56.3379389651091	118.699	117.811	119.116	15	9	90776.4049262694	71815.2909386161	47506.3107229004	89643.7168171037	70953.5199291295	36187.6879190674	54564.3377797852	75308.1366462053	75177.6709404297	57016.8877198661	72297.1713558175	74515.5591749442
301	56.3128484430387	56.3127856357833	56.3172758990426	1303.95	1303.57	1305.65	13	12	1434334.33261719	2044278.86959403	1022695.09847376	1609692.51421387	1585492.08322915	878273.222527905	1008081.74257	1356329.61769142	903009.580012377	927603.384755218	1175479.26211913	1695053.00119071
302	56.3483963488546	56.3466327108526	56.3501696799876	1304.11	1303.57	1304.88	24	12	138644.578073729	115993.485804037	130900.290674955	145679.590430626	130437.530540114	119969.905307993	127806.400240385	839073.80698959	127965.79668795	134212.974682617	887475.702482414	134863.405382361
303	56.3332235804875	56.3325767430866	56.3339830420461	661.4195	661.083	661.795	6	6	450958.242733154	393887.493231022	480363.381622189	442633.993578124	469364.070488889	436810.981915281	7488.73069600994	22576.9644784109	7957.9036829659	2867.13813452148	6649.26367236323	33772.6633136158
304	56.3482925916266	56.348238506038	56.3483114985507	118.406	118.355	118.699	3	3	104479.639705729	43356.0070496652	47209.3432509765	39687.462867606	43182.5626494141	36187.6879190674	63693.3354134521	82773.4050130209	75177.6709404297	58963.3108724772	74773.9876772461	115030.631551025
305	56.3794202586107	56.3697214874449	56.3794557020422	1304.15	1303.61	1305.41	15	9	108892.980945763	183553.433912259	61282.3597952974	128028.729022686	125367.908331297	1025054.31839518	996499.758948563	114357.70295759	63048.2729687496	1002523.43184081	86820.5515700118	176951.945365083
306	56.384468992158	56.384468992158	56.384468992158	661.795	661.795	661.795	1	1	191443.679825196	303829.661844071	128325.622499348	195886.358904948	231731.999473775	87319.6518348211	4314.71697544637	25459.4695464274	11801.0708459473	3128.8552064209	9787.06376708989	21740.3687801337
307	56.4071333546571	56.4052188877075	56.4109075112684	1303.965	1303.49	1305.41	32	12	148617.670546124	71829.5604492191	183541.586288311	129214.756065955	112795.187289428	209239.066844658	192044.298188476	164417.130686848	175688.593071288	239481.977319686	72063.6651973465	100585.392145183
308	56.4167875409746	56.4149023841252	56.4168317944577	1304.08	1302.57	1304.73	20	12	338209.708398439	186766.025156249	95683.6504028334	263396.423103214	237201.010747821	116237.217851562	99969.4732137794	332489.696278601	365152.590034879	127344.264166259	88509.2394596348	215005.487811748
309	56.451806796756	56.4517807998924	56.4518318071264	1304.65	1304.15	1305.06	12	12	133844.560517578	122579.151601562	120258.823381349	135782.059472656	114437.413898314	105992.242556965	124736.817272601	136374.137352121	89484.8356427546	127834.405917969	130151.038989633	129595.297365159
310	56.4525016364723	56.432107186964	56.4535643366704	661.409	661.083	661.46	7	5	334096.997499999	649879.116400551	98728.5124273675	392290.479975588	230074.911025145	351571.916100445	3997.75541448097	25428.1216238838	14782.8091409737	15375.3988753051	11055.6122915038	22272.971205915
311	56.4728294043135	56.471979803431	56.4791225863423	1304.15	1303.22	1305.65	17	12	210394.299609376	106941.482253605	283343.439907978	197042.963791155	157904.076538902	62697.4498413081	297723.601203964	235346.566083233	297308.452476285	346988.866648441	272570.071593259	152535.136816406
312	56.4774101224244	56.4771529067536	56.4781477788672	660.563	660.505	661.101	5	5	264773.917483261	186597.726487163	272030.74608796	245735.507812499	466691.270451172	266570.412735167	4009.09352197264	25460.5968749996	14804.7062430826	15404.2767374268	11064.5113623047	22294.0630347086
313	56.5106171847734	56.5051854580286	56.5160653083365	1304.45	1303.61	1305.06	14	12	117844.576411132	210429.204302883	107942.938483888	144605.536645507	141354.18918701	124775.525597205	120655.120196815	90055.8481389511	107863.503991699	140036.588620606	93100.5984840744	160781.228263972
314	56.5779800327323	56.5779800327323	56.5779800327323	660.505	660.505	660.505	1	1	850451.784405279	80393.6010873319	717861.276562505	945228.565180995	1337090.66303123	643087.741804124	15091.398203125	47234.852392537	27907.4275136718	19603.3393663737	37926.3843032226	73113.3855966795
315	56.5929244408751	56.5929244408751	56.5929244408751	1303.61	1303.61	1303.61	1	1	90717.4486035175	65927.0898500975	84078.9684787322	87424.7124652771	102590.865902777	90685.6523003492	88843.472592773	89692.2717708327	81085.8311881507	107352.144949219	94072.2184163431	109082.700371093
316	56.597229712376	56.5965682490093	56.5981546132189	661.101	660.505	661.46	9	6	1195264.95755933	1898757.33651305	831779.265889643	1332045.44835938	1407449.37553069	818713.217362057	15037.9902455355	69002.8865661619	25214.0149291293	20763.8443393556	44375.6217232053	80366.475510602
317	56.6172647102636	56.6172299713313	56.6224749864248	1304.555	1303.81	1306.34	8	8	84522.0172729495	140058.769585336	101124.111269533	102482.365881697	103531.232758787	108453.160781249	112289.508156738	111886.2338444	71810.4289116214	102312.17151123	83943.3973129884	133091.447089092
318	56.6280085071397	56.6279901666388	56.6280268476407	118.527	118.355	118.699	2	2	44455.6438024089	59386.7602901786	26693.3855976563	31547.0430719866	42929.7104506023	33154.754395752	39382.1203408203	19159.8462890625	40714.1091816406	34529.3576854655	28987.4962220052	49117.8348554686
319	56.6513778781681	56.6513452220728	56.6514043907627	1304.65	1303.98	1305.65	12	12	104125.432801513	94103.0009627287	111593.362680288	132581.897830904	95478.7059570313	102435.678162936	104970.985101412	114010.095038311	95912.6255915716	109575.594921124	114707.670844351	102451.687309976
320	56.6384467629206	56.6383994658192	56.638857857552	118.699	117.997	119.278	3	3	44008.0615297851	61784.0844363839	26693.3855976563	43487.94851702	42929.7104506023	33154.754395752	39382.1203408203	19159.8462890625	40714.1091816406	34529.3576854655	28987.4962220052	49117.8348554686
321	56.6600762422952	56.6600253551161	56.6601011063994	1303.725	1303.16	1304.41	12	12	181045.631323243	291580.202349758	121785.495958534	210916.557654747	203981.960085447	97286.102661132	115280.446999511	160426.616700721	98039.8966286408	92955.5345764155	137432.582225748	234170.02161959
322	56.7424579032794	56.7417785071664	56.7432405307278	661.092	660.505	661.795	6	6	404867.193301757	736165.55472873	359330.352898802	467786.48225342	497986.017859235	262871.742939696	13585.8687634887	37982.1337803431	13693.5142910156	15831.5837662963	19248.5439537963	33014.8079150388
323	56.7634340272269	56.7625164549937	56.7827919947505	660.505	660.193	661.43	3	3	107719.114058874	119645.262725151	86907.933155622	101749.248883928	134869.965565267	86591.6143748378	2762.60353308104	6106.75830078115	8197.97491487627	0	7892.89413208002	11431.7412954101
324	56.7849000166356	56.7848680440522	56.7984466960452	1304.615	1302.69	1305.06	6	6	72333.9767272944	46382.1179942104	64325.6596911631	205384.896797764	173158.970666504	193386.796126954	207269.853779298	206194.06010298	64478.5910049708	60177.4902465817	65715.0797180171	162152.880576173
325	56.8111798786828	56.8076556564446	56.8174921709426	1304.14	1303.57	1305.46	25	12	205254.366381837	89469.5417508942	148257.169991457	205710.806034029	97105.1115966797	163571.173577974	163739.437370605	128480.672719929	180328.70510091	158170.002747802	141797.361269532	162410.188305663
326	56.8272654702237	56.8272654702237	56.8272654702237	118.924	118.924	118.924	1	1	37434.0542387695	56132.4711889648	20239.881509196	29968.6132728271	36864.8936754558	31860.9268143311	23834.5194228516	36009.6053059895	32934.8066640625	43420.3839281413	33877.3017604573	51425.3362895507
327	56.87835598164	56.8780430518134	56.8786689114667	1304.34	1303.95	1304.73	2	2	128147.603704834	78766.3186743163	144496.196104493	119421.491883789	112826.466699219	161618.919217774	151228.47117334	52938.5996457745	148422.080740723	151061.264702637	85334.5814142408	89155.3007202148
328	56.888953160836	56.888953160836	56.888953160836	661.409	661.409	661.409	1	1	96224.8585014655	130211.546501114	106456.109666666	121071.958962564	165284.341819662	95741.0766731777	4737.4415899658	20638.7676432288	8074.28961149085	3386.01690771484	8359.39260742192	49373.9960548095
329	56.9035872034539	56.9035805224728	56.9035932671402	119.655	119.027	120.037	4	4	43182.4083465402	40779.5794375	34683.8329000651	31566.6102066244	34461.7020791015	34485.7945712891	41662.7260191127	35850.8089419644	36089.4441489257	48055.8264718696	36393.2570567801	34158.3783183594
330	56.9232112241903	56.9231819218115	56.923237370145	1303.88	1303.16	1304.54	12	12	130588.945301513	79211.7492016592	144574.55629761	115539.992272728	112771.023718041	164996.866843449	144781.170532672	138179.761643287	143277.382156426	151307.292821044	141650.910290526	81230.6247314453
331	56.9810660789051	56.9697568469665	56.9810906441699	1303.95	1303.57	1304.5	13	12	332435.91982422	46714.9863793936	395599.986679682	303266.937545071	297076.129201096	434304.647285856	419677.016445315	367591.722765068	407416.756030602	421124.743695071	396041.207896206	254983.761587289
332	56.9745809333412	56.9685390916238	56.9752036657472	660.89	660.89	661.101	3	2	143201.065142579	163961.584681639	263863.017051199	165505.702017577	172691.505155689	201196.196986608	10427.1932076415	10224.3467447915	6823.86627058916	5954.68950463867	6524.14354475911	11690.3715302385
333	57.005815632553	57.000033791934	57.0228402906994	660.5435	660.505	661.083	4	4	244674.476800225	230547.340267854	146024.600944661	138125.224109375	218411.924509483	153976.839422527	10427.1932076415	10224.3467447915	6823.86627058916	3177.35071374512	6511.3419787598	8966.15745686847
334	57.0521762450499	57.0521762450499	57.0521762450499	1303.98	1303.98	1303.98	1	1	341632.953637692	267740.154313153	378497.375640053	333595.798779294	309975.314123532	65285.5834870792	413249.565708014	362924.415067543	388091.045667315	417826.567375486	369144.22730794	288246.896295576
335	57.0696113032341	57.069513714882	57.0699025289557	1333.86	1332.88	1334.95	7	5	28027.9141082766	21059.1062172444	30003.967693589	45584.1991033379	25816.4568247356	44670.4223802353	66317.855579541	42556.1848636666	38345.4127321374	28316.9949504399	26761.461031494	50480.2325796168
336	57.0922862938859	57.0902683510785	57.0923158311512	1303.81	1303.16	1304.49	11	11	82121.3428670975	101954.387382	86747.5432089846	328414.129527701	81022.9069242034	106413.456946021	97112.6663964853	80717.5041969982	84922.15322168	100787.674620471	97971.7084053541	93488.1571476859
337	57.0924843278571	57.0920416467216	57.0929270089926	661.092	661.083	661.101	2	2	123355.100195313	133214.564371581	97707.8024183871	132166.526628498	118257.770702007	104995.998431397	5369.75609399411	0	6272.33528352862	3578.13488623047	9777.5239185384	11232.6266716308
338	57.1172622839568	57.1137225860603	57.1185178329118	1303.98	1303.49	1305.49	23	12	273674.926180138	242953.093395431	244824.788452152	276406.106212439	261346.689770507	184566.268157088	170750.229732144	131036.959009602	159497.13290039	249251.806494139	139637.070251116	244208.508475435
339	57.1522599077923	57.1517991916222	57.153063772626	1303.965	1303.59	1304.49	12	12	396711.777832033	607204.845876559	280812.988953679	454610.01701451	441696.531431704	234918.808023857	261492.560310875	367053.509531253	243317.395285158	259381.043127607	308981.437433037	509371.893849052
340	57.1879197141841	57.1878837472611	57.1993041163437	1303.95	1303.57	1305.46	11	10	86891.8354309076	80576.8932853197	107009.184254152	75560.4056241871	414436.786816406	115776.357298176	100916.797132458	89272.0019620016	103390.001556284	92874.4026273959	98832.2152187502	500077.345681821
341	57.198591763322	57.1985463483129	57.1986444501437	661.101	661.083	661.43	3	3	154906.448923829	187163.515037596	98690.1611946148	156895.981488839	126443.686304128	109002.357423178	3086.21454052733	10039.5761393228	2712.32423331705	6379.76167171223	6311.10163012695	7155.56366280109
342	57.2108577946766	57.2081614630823	57.2211187911763	1304.14	1303.61	1305.49	11	10	369395.162220704	110323.762469951	71576.1571022734	427788.800742188	55360.8396803634	96918.9675691725	75874.8197347016	80337.7617708328	71637.3991845706	89020.6437656233	55169.7495654298	85582.5112235507
343	57.2394563568943	57.239361708724	57.2395510050645	660.992	660.524	661.46	2	2	136927.196430805	187089.450461423	143694.81793815	111146.597214285	166821.624254069	109002.357423178	3086.21454052733	10039.5761393228	2712.32423331705	7064.49553662109	7330.32308044437	7155.56366280109
344	57.2614843581016	57.2504289436549	57.2615144312355	1304.45	1303.81	1306.75	12	12	287891.172680665	452106.766845703	185583.650834958	340771.950641044	320436.435495949	34678.4965366911	166182.80154855	257261.804698661	165963.099554689	183140.612151044	233224.69172949	392198.02780692
345	57.2750073638796	57.2744581752142	57.2757784037529	660.7265	660.505	661.101	6	6	171290.282563617	172025.256553011	189159.330780273	174813.047227678	159452.512789618	181897.432818081	8857.63908544917	6923.9048502603	13016.5011597493	3006.74743530273	3355.92208846028	3042.22357368977
346	57.3059208523918	57.2997128381852	57.3114579561712	1304.15	1303.57	1305.82	25	12	253169.356445313	356615.707247594	154946.414139122	712228.28084682	675200.131476343	952319.02470006	47473.8659873048	838537.496350267	870646.332915046	956672.340259125	869476.350033485	322182.546191405
347	57.3027101280527	57.3027100639415	57.3027101921638	661.246	661.083	661.409	2	2	181737.548191407	216828.455248323	201472.58898047	211260.251766763	101443.982383927	194308.51468034	8857.63908544917	6923.9048502603	13016.5011597493	3007.71371728522	3355.92208846028	3042.22357368977
348	57.3355113215173	57.3355113215173	57.3355113215173	1306.39	1306.39	1306.39	1	1	383341.713352863	30579.3713169644	496772.234492185	397291.134960934	376576.9902832	556439.116360674	505656.451874998	498566.841901039	488486.986015623	519272.220078123	504846.516927081	354799.223196613
349	57.3581915513697	57.3518561370756	57.3681367038632	1303.98	1303.49	1306.34	32	12	309890.362768556	217759.715276441	365933.912021108	300570.043990383	269946.431790864	393632.843565152	398441.228687223	344284.230602463	354448.852178297	386767.734387395	358827.817700894	239627.207913911
350	57.3699581158408	57.3460476639136	57.3727001056223	660.563	660.505	661.101	11	6	202562.155406252	153553.845241907	190309.347287946	130857.510021205	175698.276338167	137323.811732143	5683.31757604978	3938.49759114577	2985.85391886392	6112.17625866699	3650.23115763346	6731.94170939126
351	57.3802721855313	57.3736683421724	57.3876669168496	661.092	660.89	661.101	4	3	184819.842708986	193549.247009764	164380.63363616	185174.184542154	128676.288751672	185285.590723063	5683.31757604978	3938.49759114577	2985.85391886392	2837.01169506836	3650.23115763346	6731.94170939126
352	57.4040259768941	57.4001982355644	57.4160974754155	1304.08	1303.22	1304.88	24	12	286255.462841798	261700.948037859	264286.186314171	54676.9481001424	66814.3217773438	100359.356573152	122827.123421223	74887.5775083009	90690.476056641	246997.63248723	106120.306133162	64182.8386393225
353	57.4251860682388	57.4203016418545	57.4267278992791	1304.455	1303.16	1305.41	34	12	104884.289388759	250469.000426681	139336.521068021	209774.238706055	92044.4421506574	331952.68943778	319856.954952569	154071.059162947	105821.256344276	357018.218989958	272656.261506697	136395.516898287
354	57.4455966311953	57.4348730169218	57.4456398791288	118.868	118.728	119.278	15	8	58290.0587988281	72745.1730390625	57078.8487571615	58172.9188079834	52297.7744731446	67109.1796254535	105702.338275543	101216.633722098	95106.2540039062	105615.558087263	97731.871723842	90100.6991442522
355	57.4587368118895	57.4569924529846	57.4587654402744	1304.145	1303.59	1304.73	14	12	407875.642126466	225178.390649037	503303.54572544	366341.027438965	305513.169970702	579344.089154578	556306.805865891	453255.761446618	59566.404874512	586306.737762978	483518.014103511	280887.722707171
356	57.4505900644271	57.4505877378497	57.4505959244757	661.246	660.563	661.43	4	4	177860.949037977	378569.272033636	263405.310977399	231402.658796874	322547.936889647	253300.74405139	12466.7326318053	24538.0899588448	12569.4431330217	14014.9299511717	15570.0292807616	29727.8997875974
357	57.47993333654	57.4794643417809	57.5031338511135	1304.57	1303.81	1306.41	13	12	171866.055713703	162743.896141826	156699.381445315	178494.39560359	160044.452215171	142743.458308918	141775.083098708	188174.346102121	140631.476227213	141108.188859049	164106.521822416	167609.813996769
358	57.5098807721896	57.5096526875893	57.5101481267177	660.5435	660.193	660.89	4	4	215257.017860493	341567.784958981	246971.146958705	187652.203593749	322056.078339844	229787.670696429	12495.1458848876	24569.4285156246	12588.0616768391	14007.4273120117	11895.0138623861	25892.1860609944
359	57.5266021692965	57.5254255766195	57.5329440718234	1304.08	1302.73	1306.34	21	12	116114.004923649	78966.3674338938	160845.090139163	115200.25891927	99006.7598883046	184413.077271259	162568.056191405	143158.722804988	158944.534208095	112405.983574218	150271.49769816	73989.9572159824
360	57.5324427290664	57.5324010144458	57.532484443687	119.393	119.027	119.759	2	2	26388.0510901693	31229.1441386719	26350.9228802083	25448.0145976563	34685.3544082031	20787.9224723772	36968.8260042899	33896.1836767578	38802.367750279	30908.8966307896	46992.0642251587	36132.2800394112
361	57.5736546391323	57.5579062951668	57.5736928570489	1304.65	1302.89	1305.8	14	11	243604.341552735	69634.2629837736	152829.961376951	277026.077354911	256009.278864933	477288.526442308	135162.57639509	211132.897282367	141261.53254948	141489.328335311	180763.245910866	316140.959487679
362	57.5736173949451	57.5735912446104	57.5736360995695	661.101	660.505	661.46	5	5	126332.940588135	219767.714142296	108692.366385602	162732.960169642	185163.689148031	57747.3912421877	4785.80493090818	11999.8867187498	0	7144.70497436523	10909.9110125733	8488.82428243
363	57.5846473779163	57.5842015577588	57.5854820586369	1303.88	1303.49	1304.49	12	12	344052.367591311	218787.075174278	435813.231632597	318231.066530413	293222.064062499	471665.641976843	464212.340849614	400628.945786461	439454.622951176	478608.562463943	431563.836400387	268345.776847956
364	57.6232660409876	57.6227886405942	57.6240418761856	1304.41	1303.61	1304.88	11	11	296146.774194337	458971.63620192	191614.755478513	347269.635786133	324648.350912709	477288.526442308	174235.666756187	265338.681352867	183086.979431317	175870.23111119	223361.820062498	391098.508180107
365	57.6081623416545	57.5990592545825	57.6172786961875	660.5145	660.505	661.083	4	3	140981.528830567	233107.297402899	132954.891073893	86538.8328526783	127151.287111605	92218.8885019537	4785.80493090818	11999.8867187498	0	7144.70497436523	10909.9110125733	8488.82428243
366	57.6592301211917	57.6592301211917	57.6592301211917	661.083	661.083	661.083	1	1	268726.784128908	405484.865612789	280129.145882814	304170.809129881	111163.431259485	224028.273660809	5471.50480078122	14792.265332031	11817.6268867187	0	9272.75991577148	6462.21977499998
367	57.6754078785221	57.6586690128907	57.686836170411	1304.555	1303.61	1306.41	6	3	250313.550623371	81189.6540258796	197500.570883792	260211.266942955	47152.5416503906	184756.852618814	202415.652076822	225141.980705565	185709.912055663	194346.959816487	207400.325868732	87074.3672288158
368	57.6998332311125	57.6998161349459	57.6998740758835	1304.15	1302.67	1304.88	9	9	77834.5395629877	46755.2039143875	63435.2990717775	81733.5142337473	64001.747265625	168059.240033204	186461.032514649	74316.8983376233	173137.954444337	67944.0756528322	58344.6712690879	62620.7412828484
369	57.722545809227	57.722527876327	57.7225484748296	661.445	661.409	661.985	4	4	267077.074743896	433051.97685803	293536.366861978	286354.618845981	326815.85735449	228296.992603515	5456.03085156243	14773.3976466587	16134.3191136997	0	9254.56506042485	9674.51537053563
370	57.7386630140276	57.733778893357	57.7455808348267	1304.41	1303.57	1305.99	32	12	173216.115202635	333360.87965144	133867.23252216	168420.98987549	149685.758300781	154381.89508789	162231.619016337	201897.831897322	127615.157871092	150269.689147386	165526.263806558	292993.21001352
371	57.7707339915674	57.7689064839846	57.7725547357413	1304.08	1303.61	1304.54	24	12	432823.708728029	145368.241295071	411482.885766596	431633.320983539	398714.443520882	401293.782097518	423917.376487168	268581.254338728	386354.171245817	412688.052166228	434738.290323726	385212.911853965
372	57.7947852646149	57.794724955422	57.7948455738077	661.16	660.89	661.43	2	2	65087.1351621098	107902.148476073	86435.5491354163	52719.3714687499	97716.151673991	72864.5221473217	2701.69950329588	10407.1775390623	9113.96573974605	2734.69329882812	2711.67233829752	11188.49128125
373	57.81179558647	57.806018078825	57.8175162667518	118.924	118.499	119.331	16	9	49714.6644609374	65462.8732126116	54654.5163863933	49920.0392016601	45419.0575699638	57137.5342196045	96364.7932511161	59135.4863085937	99961.0055984932	43908.79606536	57364.4259114118	91841.5811906739
374	57.8318553469582	57.8280566321035	57.835635925119	1304.03	1302.73	1306.27	16	12	77463.8165124506	55813.9334868702	103895.86341797	40385.6514592635	72811.9430551379	42622.9128557481	118209.614527065	77477.9631958004	104959.530937124	126978.210303861	62422.6561157232	51936.6569835065
375	57.8277927883905	57.8276851851549	57.8279003916261	119.194	118.739	119.649	2	2	63829.8292506511	65508.2774865722	54654.5163863933	49920.0392016601	53647.6210508627	57137.5342196045	44183.139760219	96507.1701529948	100083.732431641	48847.2286213728	95034.1737788086	96969.1301648761
376	57.8667348539551	57.8667348539551	57.8667348539551	661.083	661.083	661.083	1	1	121776.497792412	207071.354268692	131767.390950335	149572.682885602	104866.865632629	122267.357840007	3010.91975830077	6232.3631260463	12990.7941682477	0	15804.8730798339	8617.66583117674
377	57.8874128386064	57.8834777097641	57.8874304129347	1303.22	1303.04	1303.81	5	3	277266.990981449	180370.6606311	53591.2357324227	250442.778942874	238066.465917972	380804.488374029	371803.893989252	318832.90589355	50990.9837680666	378771.390087886	42557.9546386719	205187.203769528
378	57.8720668024487	57.8720589280745	57.8720925338642	661.4195	661.083	661.46	4	4	107279.679887278	200422.107972096	131780.775824218	136558.966825893	156876.812809149	122267.357840007	3010.91975830077	6240.32272135406	9481.32505021155	0	12812.9632049561	8617.66583117674
379	57.9467408473117	57.9467105498405	57.9467595866703	1304.145	1303.81	1304.57	12	12	332280.661645509	207310.174528244	413774.689453125	298797.174162409	278323.598217772	459433.40789551	436564.382456755	375294.341595055	417368.192523767	452486.184916298	396073.000848215	244354.977257361
380	57.9856893670879	57.9856723967951	57.9857119111332	1303.55	1303.22	1304.57	4	4	89471.7887462439	114058.78921274	59113.0743420419	72781.6854435845	80506.2586340323	63099.0923697913	71534.5170369463	80818.3253621413	63578.9272428381	66758.028641827	92047.3569413242	108556.03447829
381	57.9964623955643	57.99645879104	57.9964660000885	661.092	661.083	661.101	2	2	134943.427264649	162391.823837889	124534.954878767	147553.238669107	148308.961901783	156556.334998536	0	4129.39388020827	3089.91467041014	5662.27738761393	0	6959.80974137368
382	58.0141430314453	58.0141412938269	58.0141447690638	1304.51	1303.95	1305.07	2	2	73076.7915185562	99482.4467762578	55902.7276529945	71599.7470138884	40513.0659912109	58030.7340104164	61103.536839735	66607.5656716577	59120.6832590074	62500.9099641926	78171.3843637697	94313.1800130202
383	58.0867664528816	58.0827503071068	58.0876985126112	1304.145	1303.16	1304.99	18	12	117253.492758413	89388.6462890629	79497.2081705725	110847.593783367	103431.698167726	100473.227226561	103141.71325646	116899.320821815	91574.3208723952	105749.229280006	77554.8036884767	103180.976617188
384	58.0877158953358	58.0877158953358	58.0877158953358	660.524	660.524	660.524	1	1	174797.098245258	207158.147749021	241525.974752603	104406.496777902	172705.293395915	257973.508777427	2528.68148254393	12727.4154947915	5284.41952905271	9189.03670019531	8331.85016357426	26750.2627370605
385	58.0967881607999	58.0964383649279	58.0973274854467	1304.57	1303.49	1305.41	5	5	74844.1930297854	150711.784194711	117464.133054201	95169.3254687491	88964.2018047623	120289.72559733	124043.463752441	122257.756985269	108914.383815103	127404.665025165	119757.057650959	131195.024932391
386	58.1094044234029	58.1094044234029	58.1094044234029	661.101	661.101	661.101	1	1	174961.175621583	203347.611156248	136272.790192452	177445.029860025	172705.293395915	257973.508777427	2528.68148254393	12727.4154947915	5284.41952905271	12146.817836263	8348.2309235026	26750.2627370605
387	58.1352575930478	58.1352575930478	58.1352575930478	661.101	661.101	661.101	1	1	174961.175621583	203347.611156248	217235.417196428	177445.029860025	172705.293395915	257973.508777427	2528.68148254393	12727.4154947915	5284.41952905271	12146.817836263	8348.2309235026	26750.2627370605
388	58.158869494732	58.1588471434752	58.1588995365757	1304.14	1303.81	1304.57	11	11	83742.1337988268	307166.403142757	111453.513134767	77742.5920784514	60229.3583374023	127992.987584886	114485.538301594	91818.3728493418	108524.671512783	115601.192212247	111933.38710205	50517.7595097657
389	58.1642586996253	58.1642087698548	58.1642819630029	660.3495	659.982	660.563	4	4	92519.0109587061	174104.713320311	166431.117529296	80451.9633883926	89027.780614954	112897.55146875	3512.43734399412	9161.27688802068	6082.11460489906	5886.31499394543	6403.01119718424	9026.22657295734
390	58.1923054102738	58.1897667306935	58.194844089854	660.5145	660.505	660.524	2	2	161288.388970983	125579.029590679	166431.117529296	126047.68782366	164480.054953776	158310.916111329	3512.43734399412	9161.27688802068	6082.11460489906	5884.42390966797	6390.44731506351	9026.22657295734
391	58.1994502145954	58.1994488480707	58.1994515811201	1303.51	1303.04	1303.98	2	2	163191.523017582	286249.812438149	125224.904157227	201964.857445313	203525.792956543	67205.0986250002	120089.733695801	154047.124155815	113520.630695532	116067.098039279	39489.0458251957	219903.830354816
392	58.2401030258354	58.2398591506287	58.2409291458024	1303.725	1302.89	1304.49	10	10	179079.175720215	307815.019981969	93388.8245214846	210939.394903094	211657.23844088	131221.127089843	123226.038125813	166872.637866586	92794.6141238844	90993.103209228	140370.158789061	241843.409480167
393	58.239158100216	58.2385264461738	58.2405643857523	661.4195	661.101	661.46	4	4	136468.510684153	140108.611786829	153317.53615904	144378.041671875	164480.054953776	158310.916111329	3512.43734399412	9161.27688802068	6082.11460489906	5884.42390966797	6390.44731506351	9026.22657295734
394	58.2645622714646	58.2645050536261	58.2722200102924	1304.49	1303.81	1304.9	21	12	264832.963452146	155479.955841345	353958.2109375	249126.961465218	230797.121888145	112928.470712192	108061.966267089	316668.21288161	88815.362827555	396829.449752855	93966.6572509779	197167.461489633
395	58.259830379659	58.2588016413305	58.2614865123324	660.7265	660.505	661.101	6	6	503107.844176343	419853.185743298	510357.325127347	493089.375674106	429269.075377226	469738.567445798	0	17348.2189453122	6572.43343880205	6172.52785412598	8674.69232519524	9995.85274178058
396	58.2847159736611	58.2798650824957	58.2855789556515	1304.57	1303.81	1306.34	9	9	85809.0721191409	151396.33688494	72331.2236975108	122122.545035575	107726.911955216	393695.675844724	379155.531254881	316857.948086342	93843.273025567	92878.3762961637	64767.808627931	138575.673467548
397	58.2771150240662	58.2771150240662	58.2771150240662	660.524	660.524	660.524	1	1	440973.592950109	381077.62248767	473615.584985054	152791.035681818	407091.324293043	482955.920148442	3654.4730399414	17295.5547092284	6555.77357539062	6152.69112829594	12124.756442627	16241.8412868164
398	58.3074041045789	58.3074041045789	58.3074041045789	118.838	118.838	118.838	1	1	53128.9222814128	101328.988960327	38473.3561155598	46006.5270367839	53358.0120461426	53962.6375898437	86624.4073541667	78547.7529785157	68501.0661146646	96220.329901123	69442.607217041	89653.3160741489
399	58.3183892391249	58.3182956183148	58.329389712852	118.868	118.728	119.331	9	7	53376.8318254394	101224.554592895	46498.9004987445	46138.7534482422	56771.6718570033	64549.6666392649	93279.3417943116	76271.5994475446	68920.1082607422	104633.502204163	71811.5416044573	109139.574820731
400	58.3438503471925	58.3410872872815	58.3466134071035	660.803	660.505	661.101	2	2	439443.800527347	206464.867228792	83294.1194778179	455907.963635047	402594.606117025	462136.028139326	0	17348.2189453122	6572.43343880205	6172.52785412598	8687.08917024739	9995.85274178058
401	58.3907511331462	58.3903028184655	58.3915920692973	1303.88	1303.16	1304.5	12	12	224449.884631348	342257.992031248	152493.46230957	260652.700018779	253494.122804126	133287.211743862	134249.809653322	209226.024355468	126345.451897786	125388.292376361	169883.202053572	281285.746819895
402	58.4057854419351	58.4053443074734	58.4066778377091	1304.9	1304.41	1305.65	11	11	82881.8159823338	70130.1049501952	483195.150015985	96014.3410192882	80870.3610884239	80487.2899235021	76699.0564021806	98289.2948730467	73885.4379372345	89548.346610514	89354.6185772234	84534.1406871454
403	58.4113499436423	58.4100004839826	58.4131296151067	661.255	660.89	661.46	8	6	656678.331883934	613639.044877782	693716.205213191	560764.337915177	602388.941066133	660091.571716549	7264.65128063961	3972.46606096539	0	2662.9949486084	9986.15001281743	9766.69344352212
404	58.4366320421735	58.4351776936809	58.4366565793149	1304.15	1302.69	1304.73	13	12	388947.821948244	248898.986380441	491469.475245529	367859.938762208	336271.359308379	551354.332094031	524732.1473019	454669.338690108	505776.37483464	556109.492668461	472247.177243305	297190.862635215
405	58.4182438617285	58.4181894031858	58.4298447841791	118.728	118.355	118.739	3	3	51615.0829322917	59008.005640067	36627.0327320963	44342.4686328125	49395.6038988038	42889.5745424805	70251.4463066406	71447.3519921875	65848.373921875	82470.162550886	60248.2643129883	97009.9368161619
406	58.4587723843164	58.4583159736712	58.4591548708681	1305.99	1304.54	1307.25	5	5	42918.8117929316	52080.4609531249	191468.692545411	64442.0527811694	48988.7796235798	222585.003133302	214015.043574215	202670.54976855	207099.118223633	241146.907600581	188562.732307618	51252.2984531238
407	58.4730588077223	58.4730588077223	58.4730588077223	660.505	660.505	660.505	1	1	199776.532460939	79366.2342112155	162069.849471679	214704.738877684	198197.632497315	137483.470561199	8356.31793640132	3366.39729817703	7184.19162451169	3085.62134814453	3954.24849243166	9303.06087707518
408	58.4957459023647	58.4784025505812	58.4968367581222	1304.11	1303.49	1305.06	30	12	140058.949975585	84363.0753196026	197520.855669291	136558.116766826	106544.81937068	85568.2228232424	92054.4645889569	83656.1341974421	96907.514139736	96772.5950710216	185670.526428786	98352.2258225657
409	58.4938818929091	58.4931030590045	58.4945571528821	660.524	660.193	661.083	5	5	199776.532460939	236674.675468189	135557.438757603	197914.529864955	198071.440021202	131091.471950893	8356.31793640132	3366.39729817703	7184.19162451169	5990.36091878255	3962.02270751953	9303.06087707518
410	58.505050494135	58.5012766650683	58.5070838263409	1304.08	1303.06	1305.07	21	9	71153.6639340822	338701.30879557	96137.9667883315	250218.23847222	67080.8893432617	75871.587089844	56851.1453232424	62564.5242866212	59250.4825371096	69839.2170015084	141479.830705158	288550.607851561
411	58.5347384114394	58.5342975780056	58.5355819487823	1303.965	1303.59	1304.49	12	12	237702.226391602	365662.376778844	149842.13662222	280763.864648438	266298.07070688	131552.043489333	142642.559070174	214938.270502233	134844.973277994	146147.741601938	187191.332226563	316831.031993689
412	58.537563946165	58.5364258076678	58.5392877618926	661.092	660.505	661.46	6	6	125329.909397322	212716.965380578	99167.7164979072	147526.505412946	140035.838176818	69548.6713928574	8356.31793640132	3366.39729817703	7184.19162451169	3085.62134814453	3956.36873291013	9303.06087707518
413	58.5636632590249	58.5633762372073	58.5643148661262	660.5435	660.193	660.89	4	4	418296.928004468	329917.31627905	423612.689663783	414494.268633927	361176.802215495	360672.158276787	5891.06039392087	9929.76751302067	2838.32843098957	0	3083.51579085286	7098.91890303547
414	58.5657707902347	58.5653079533182	58.566618144247	1304.11	1303.61	1304.57	12	12	332049.959960939	199155.439945912	431832.482670893	307592.262053034	268355.076855468	492464.510337614	488547.864118306	388908.023613284	442717.939574874	517278.318107913	416411.680479912	258738.939836078
415	58.5926898795204	58.5926559005708	58.6004066530926	1304.08	1303.57	1308.19	13	11	99140.7594023445	62963.0562576488	127498.959122395	103023.32997175	1589907.60190113	138309.457169261	140021.581648764	106754.894393137	130584.592651063	130211.763916015	110389.783734808	81246.1800683602
416	58.6053524325914	58.6049259395925	58.6061909589689	1303.965	1303.57	1304.5	14	12	1460140.91985841	2092704.26813616	1033392.62878765	1656175.63729688	1618673.78193065	885362.632960383	1007965.05361492	1361799.17763022	920492.663090177	941408.601586541	1198527.88365722	1715220.50686506
417	58.6202936212494	58.6202936212494	58.6202936212494	660.524	660.524	660.524	1	1	400450.990800506	329781.221932369	403044.63372298	110113.846651785	361176.802215495	349249.987088869	5891.06039392087	9929.76751302067	2838.32843098957	0	3077.46536743166	7098.91890303547
418	58.6479504169836	58.6479273787031	58.6479890603059	1304.05	1303.61	1304.73	8	8	172570.662988282	269372.8882512	1031396.12061769	186990.038007061	194081.037563851	884450.35822265	985450.770345047	140051.216651786	66505.6547833798	929136.960596831	127361.795072545	232254.882677283
419	58.6386951639098	58.6386388872606	58.6548032093682	118.355	117.997	119.116	5	4	48905.6919594726	57235.3619375	30948.9026315104	42274.8544733537	45259.918949463	34724.9027631836	42133.0963388672	28792.4380203683	36843.864046875	46248.7300843913	32243.0179635416	54179.5319555663
420	58.6759592129316	58.6657008121158	58.676904252645	1304.03	1301.98	1304.5	18	12	110999.525305176	186718.990108172	134739.739805439	266791.247190504	123998.57731201	119199.267279146	142052.533645369	217503.761534599	119154.491799096	138564.321810478	186208.080368304	146622.233407827
421	58.6902639278913	58.6891801161831	58.691939053395	661.255	660.89	661.46	6	6	236755.519136163	355581.811911436	197729.837673033	277520.882101562	318917.348999995	135096.095404018	3798.60538220213	9344.36106770818	0	9486.12991235351	7634.36794116205	11814.217094401
422	58.718768149278	58.7187330575402	58.7187894551282	1303.965	1303.59	1304.49	12	12	491756.032711429	729058.405029297	326402.038708143	567040.611859378	551953.934627503	271558.000560827	304855.812272728	451462.715304691	303624.813568362	304592.527610563	394504.234409176	638762.665743584
423	58.7584823151656	58.7584536457435	58.7585036634072	1304.03	1303.61	1304.5	12	12	477010.157934572	327816.432794469	570458.982032637	444379.398947406	400018.154645666	634897.087841799	625573.552553717	524942.6787221	574688.067032231	642305.177388028	566122.261662592	363586.919365584
424	58.7793721957751	58.77934281516	58.781175629192	1305.07	1302.57	1307.34	7	5	52309.209910333	133478.759918869	569356.858806161	74788.1975358066	67873.0785498055	618590.342615418	606839.739132628	517613.310777692	560961.823929325	628354.446292606	551308.775981006	109366.512843674
425	58.7856186377267	58.7856041222598	58.7856486014882	661.409	661.083	661.46	5	5	123727.598720983	134949.849532409	118077.030632952	139451.787060548	144867.54812683	207626.871921551	2729.59373510741	12621.5884172712	10687.5971056779	6143.5754519043	2497.21291687013	5894.77740893554
426	58.8191759629725	58.8171281229201	58.827961144138	1304.08	1303.57	1305.46	42	12	93231.4480424347	111171.387037761	227899.483765775	98737.9482971203	92876.5788818359	52118.948357422	104209.982234554	98957.8312414543	61329.2882757019	210745.656275165	148702.70492635	70255.7397226184
427	58.8294810360251	58.8292588029957	58.8295373992346	1304.49	1303.95	1304.73	9	8	96920.7426577523	327499.83303874	120088.894448993	438939.245084631	397169.245100284	120508.927634465	123179.602188896	85657.9770485606	113502.486547852	123646.750254282	95116.7809863279	361232.482150069
428	58.8814996999728	58.8791950974786	58.8838043024669	1303.14	1303.06	1303.22	2	2	249622.687712055	233209.569776786	277669.16341518	253566.34045759	28014.2889934432	53349.8310763885	302622.474843753	277590.980566398	301479.565178574	346194.24388392	284303.019015069	249171.527706475
429	58.8878960341994	58.8878960341994	58.8878960341994	661.43	661.43	661.43	1	1	149018.660505582	139837.126199542	171511.60339095	144995.100337053	145991.343840658	153322.993845379	2642.88555029296	15612.5087890622	11138.1983828125	3398.02911096191	6991.34840270999	15890.0131618652
430	58.8887264602668	58.8882230565887	58.8905706474787	1304.15	1303.61	1304.73	13	12	287026.385302735	156381.224840744	368592.149864032	262011.117392579	220104.790147047	428370.671621793	405493.796250002	330798.591514423	380266.168516325	458016.544438828	350579.24510066	206670.817277643
431	58.9287989098896	58.9235788908682	58.9294115760464	1305.185	1304.41	1307.25	6	6	81219.4380126956	161286.934082845	375037.521514898	114897.264605243	70953.761619874	427929.279894203	413749.554685057	366006.98011268	383667.565734112	458098.415953651	56447.7354802917	138536.899297626
432	58.9467137051375	58.9466312306944	58.9467961795806	118.9885	118.699	119.278	2	2	42019.653417155	38116.8841428571	13265.9005228678	41649.8540541294	35123.8559114584	10154.7287758789	32646.0795437012	27948.3412760416	24011.2948457031	34299.4825268555	20609.8099603271	35047.7438665364
433	58.9408673760364	58.9371558688538	58.9409179829871	1303.965	1303.16	1305.06	18	12	328302.056884767	284459.004690503	316798.557363286	328704.022273136	301090.273230918	79791.923050425	332003.71872768	345317.584006911	76401.9193945303	92455.2526464838	69754.750426137	302639.598450645
434	58.9581811533331	58.9575226579508	58.9693393443384	118.699	117.997	119.116	15	10	89093.0701992186	113146.393912388	188305.161562175	99015.0461802454	82561.4096856167	137682.497411133	55397.330376709	86288.7398883928	71924.5077688686	57467.9918940779	73259.1559679129	111047.747531372
435	58.964987795548	58.964966778972	58.9770955126071	1303.98	1303.49	1304.54	13	12	125567.765699572	107888.480803221	121285.411380617	131084.104859731	121029.812939453	131002.895813801	136232.29435384	133065.681800424	120268.029292805	143279.979850887	130033.869502359	104521.72250444
436	59.0122053218261	59.0121842857784	59.0122302727802	1304.11	1303.59	1304.9	12	12	119799.469139403	108551.287232258	105091.231080324	119359.019212241	111353.778832565	105381.252158204	109603.970854492	117774.266235351	104906.610847981	131127.413662861	120266.800548095	105360.561644177
437	59.0420009791479	59.0418183177485	59.042327278027	660.7265	660.524	661.101	4	4	240632.826257814	202732.006640623	272368.163303989	214288.796022321	221298.765707031	260609.097840403	29965.4981308592	38954.9958984369	48028.1119425454	32682.6069151611	35639.7690768229	33459.6472976887
438	59.0480190693944	59.0474521778862	59.0484951665257	1303.95	1303.16	1304.14	3	3	130774.375322268	110546.646802842	74920.2163476565	132725.205347221	128280.443055555	130813.721957032	81114.3178551144	133017.036684027	118567.168645294	135346.409012587	79368.9818212892	112264.193867187
439	59.0495916199749	59.0495916199749	59.0495916199749	2635.29	2635.29	2635.29	1	1	1176114.04835069	1151088.33666884	1983515.32158332	1221297.34923545	1304224.04439995	1271013.67851758	1505879.39303795	1894128.67302517	1489240.5328559	1262548.94738021	2019352.57963541	1339802.66736922
440	59.0495837702182	59.0495837702182	59.0495837702182	2679.68	2679.68	2679.68	1	1	761646.97854456	902223.217675784	1304917.20784142	827767.20680411	817750.883100247	716821.597288039	1030081.80838349	1167891.93042319	1029979.56682943	933979.521824728	1179823.82929687	898174.370578709
441	59.0671183638768	59.067070846203	59.0671491276098	661.2655	660.89	661.46	4	4	85846.3800435275	214063.393897179	86293.4736540177	80062.0006037944	151017.084226074	100785.365033752	2953.47150769041	8030.1520833332	8656.58737703447	6029.2217019043	6470.25796435542	15200.5845002034
442	59.0848194934784	59.0848158901792	59.0848808596887	660.524	660.505	661.083	3	3	124622.782045899	116263.156005579	134915.823118164	80694.3771406248	83168.5094196416	116380.986688315	2953.47150769041	8030.1520833332	8656.58737703447	6029.2217019043	3494.95240173342	15200.5845002034
443	59.0884748917163	59.0884748917163	59.0884748917163	1303.61	1303.61	1303.61	1	1	48993.3551753366	74601.2025528978	50756.4539095796	61499.6016783562	62950.5571464403	58236.7188405531	47306.6198330971	45098.1801682354	34177.281576261	41574.4520910642	53638.5997345517	75656.9929802916
444	59.1037520211654	59.1037520211654	59.1037520211654	661.083	661.083	661.083	1	1	124622.782045899	205185.820525145	132661.630552735	146362.319250975	67988.0343013382	116380.986688315	2953.47150769041	8030.1520833332	8656.58737703447	9233.43807771809	6479.50449235025	11210.5527746093
445	59.1408611273487	59.1296844650798	59.1412340706388	118.924	118.355	119.116	6	4	48175.1789267578	67908.9469670759	40992.7987322591	62358.0195256348	69663.1784148764	50996.3627125244	38446.0237104492	51054.2967313058	50567.1879248047	44998.0814871419	49922.3772541852	74112.6921966958
446	59.1495603878715	59.1495603878715	59.1495603878715	661.409	661.409	661.409	1	1	124505.911665738	181658.483781982	137512.598140345	153415.470458705	150997.367657647	118598.55375844	6210.42881480181	8019.90954241069	8643.78373374715	6013.07488427739	3489.86591413227	15186.2036255579
447	59.1701914951336	59.169601764604	59.1711267697738	660.7265	660.505	661.101	6	6	340120.709866074	468620.826093199	260882.218365792	363822.013374999	387599.004602673	208861.865634704	9749.96749145503	9982.53138020817	17372.5537657877	12503.6153325195	3163.01373120115	7909.41514485676
448	59.2131008492245	59.1967336077388	59.2131454197879	660.707	660.505	661.083	4	4	327022.010875003	181874.002785712	282265.254578124	174353.89816741	198555.504850402	137534.197861608	9749.96749145503	9982.53138020817	17372.5537657877	12503.6153325195	3163.01373120115	7909.41514485676
449	59.2561876909693	59.2494629319127	59.2631827372081	1304.14	1302.69	1304.88	21	11	108513.875512696	64488.9709645776	110795.577396242	86547.1857604991	71515.759387207	125941.818624674	170996.709088041	93628.0195511567	115673.042700195	189978.467051829	119126.324287554	68470.1564945849
450	59.2702383902873	59.2702383902873	59.2702383902873	119.116	119.116	119.116	1	1	27247.2622871094	25867.3160583496	32027.5715336507	16521.6179222412	18315.8698467611	32399.966315918	53508.7668852539	59028.9746316964	52220.4610410156	62230.4272732748	57030.3913469238	41797.8768843993
451	59.3037041807772	59.3037041807772	59.3037041807772	661.43	661.43	661.43	1	1	438124.879455919	706203.454759105	431174.060500975	65908.577970982	541833.41094987	282583.371665692	13262.6528338622	30453.6875325516	12728.3083942057	7268.22165588379	16410.0339184571	28321.4928192545
452	59.3206178266797	59.3204772401952	59.3216532408719	1304.15	1303.57	1304.88	15	12	222835.579870606	298529.045850359	298703.595214844	277767.136151591	244837.874308893	307439.521843263	247115.697403156	293124.540821814	218930.17986328	266144.81724191	145535.639834873	213509.620889047
453	59.3253754471273	59.3247870909841	59.3263272694788	661.083	660.193	661.46	5	5	509000.973975368	806494.978762801	477713.874290646	582267.548912356	581275.433863766	287967.821457728	16290.7231588656	34465.9277526854	12709.4824165736	9732.63397869867	19146.8332957762	32178.8367779015
454	59.3583008825272	59.344110734423	59.3583490351467	1304.14	1302.12	1306.41	23	12	60379.6836541184	52137.782071289	256281.751076664	85726.1648550177	173675.836905611	279087.235148578	58411.3719389651	232154.898247768	248923.999099933	73864.1230286746	237570.642439777	150966.0579064
455	59.3684805352752	59.3684560207074	59.3684899742318	660.563	660.193	661.083	5	5	213222.306397323	244467.972965818	205715.081515625	230912.698707589	248262.159023434	112425.85190625	5556.10511315915	16568.4636067706	0	2812.10838134765	0	6242.37878837076
456	59.368803618119	59.3687665695653	59.3926214295245	1303.88	1303.16	1305.41	16	12	169078.315988768	118456.154243608	209028.751589359	154811.727203778	73726.3165283203	228265.750722655	218379.096360087	192175.589794922	193942.333376245	218956.611906737	200303.191562092	121421.706712645
457	59.4304121827865	59.4303878419229	59.4304610946201	1303.965	1303.57	1304.5	12	12	850591.269238284	635310.076171875	990439.15142496	802561.342282367	776017.418374396	1073998.00940151	1072244.3643778	947240.024866074	967378.334986174	1042440.1701308	974734.779999014	665328.27908278
458	59.4362260747388	59.4362260747388	59.4362260747388	660.505	660.505	660.505	1	1	195335.659953126	104992.013026784	175515.11865039	218743.137858722	234703.811866048	117377.82573991	5556.10511315915	16568.4636067706	0	6785.15432202148	0	6242.37878837076
459	59.4708296800024	59.4708296800024	59.4708296800024	1302.3	1302.3	1302.3	1	1	79124.5090332025	94079.8656087248	72756.1534880183	79172.7453027336	51435.9330425554	65812.4786914058	79683.3257625322	81376.7578086338	62754.3666813147	76968.1140930171	68652.4561505122	88301.4418001311
460	59.4811684541458	59.4805902434769	59.4819342506614	660.7265	660.505	661.101	6	6	300139.923786928	426228.937029051	237074.336308165	344985.600540178	368554.565142332	206382.88113684	8283.9504177245	16100.9609200613	13141.1049824915	13833.3013833006	7886.53078051752	11033.1549575892
461	59.5035228056826	59.5026709141376	59.5035971040091	1305.07	1303.59	1305.65	3	3	68731.9031494155	81841.429292534	65931.2934980471	66365.5633333328	42729.5096191406	56380.4602695314	71219.2701313479	51955.5569846413	53756.0537695315	46028.0187700197	60619.6956840822	80348.312487793
462	59.5244436267437	59.5244184142929	59.524476861312	660.5145	660.193	661.083	4	4	281979.66206885	204639.290811102	150838.625685407	195144.288607205	197131.060657363	212280.999627605	8307.44468151851	16121.5240885414	9847.00986962886	13833.3013833006	7897.80127823893	11043.6030209961
463	59.5472102143985	59.5472102143985	59.5472102143985	1303.61	1303.61	1303.61	1	1	79085.6272105812	80297.828942058	69629.6873146757	79069.1838307888	76955.152752575	61013.9145667605	75447.5040474084	77638.8860236156	58198.7695245921	76968.1140930171	63613.1737133779	80466.7620885125
464	59.5758500912058	59.5717021491876	59.5768242202325	1304.08	1303.61	1304.73	18	12	357762.986657716	311384.460796272	90556.6538234299	352991.551303334	333453.19955679	107625.277280971	92911.7594612626	56368.6715398607	313404.766477862	134574.282610562	351892.668084059	317013.894726561
465	59.6000065081017	59.5782432178358	59.6076688952213	1304.145	1303.61	1305.82	26	12	143297.111045735	197086.711707957	306681.196156761	364087.601681266	335007.098434755	75587.310237925	68618.2813045979	421920.647092554	410293.727727273	131952.636079101	135914.225127766	203566.102864836
466	59.6105589993854	59.6101775257351	59.61165762203	661.409	661.083	661.46	3	3	85107.2515390632	209153.255424663	70234.5582041013	121615.69299414	124994.380952007	49297.6332278649	0	6170.34254557282	9826.4735339355	6276.15000061035	2657.80098205568	0
467	59.6127799270194	59.612319290685	59.613629383928	1304.145	1303.61	1304.73	12	12	306928.084183596	464817.194475446	192901.71366699	362772.744093752	324624.926190654	159663.132098912	174829.256501117	272401.585319013	173983.742651369	174221.425052085	229810.756708006	398541.30821045
468	59.6507539547556	59.6507298522576	59.6507769377822	1303.88	1303.16	1304.5	12	12	254349.266208308	181671.231508791	295634.138049321	244284.131911057	221625.682535398	331490.409693509	334505.047851562	290499.675127704	305639.544833609	320119.78776217	294259.188224282	193503.316462589
469	59.654214340802	59.654214340802	59.654214340802	661.101	661.101	661.101	1	1	80712.4159140631	125709.232268554	114579.294981864	82486.6298984369	103322.508167643	106113.026722576	5729.52718652341	15597.322753906	5673.70496175128	0	3993.1344563802	23738.1104361165
470	59.7118595584025	59.7116652394897	59.7121502558921	118.881	118.193	119.331	6	6	55793.3817773437	123357.415678571	42004.9893058268	61626.6043024553	71925.9764643555	40135.9017832031	77575.7136677246	54398.2419587053	70245.863243164	70622.9300550944	82703.8143110351	147107.780308051
471	59.7093845648968	59.7092191085193	59.7095500212742	1304.555	1304.54	1304.57	2	2	255126.567278716	77353.011236573	295706.972278944	243897.110653411	232934.534410513	331030.772408852	333993.998472899	293762.844841306	308536.743275551	319634.353251949	298193.854431557	72270.7781616208
472	59.7231379650924	59.7227847454127	59.723496765345	118.8315	118.406	119.759	10	10	71355.6176835937	76801.5113950195	42004.9893058268	67940.4834374999	73878.0344192505	42241.4321628244	75465.3641945191	89892.8991098634	70300.1527252022	69373.2609793528	77216.4429379185	130027.01549349
473	59.7356058682965	59.7356058682965	59.7356058682965	1302.69	1302.69	1302.69	1	1	255126.567278716	44902.7984155277	295706.972278944	243897.110653411	232934.534410513	331139.413948859	334048.904604495	287407.198452594	303296.838202462	323150.588992308	294379.796138135	189612.681202061
474	59.7493059764623	59.7493059764623	59.7493059764623	660.505	660.505	660.505	1	1	80712.4159140631	96280.0188800211	108176.710601888	82486.6298984369	103322.508167643	106113.026722576	5729.52718652341	15597.322753906	5673.70496175128	0	3985.29919433596	23738.1104361165
475	59.7699003808377	59.7698743997143	59.7699211751556	1303.965	1303.57	1304.5	12	12	407475.41567383	306714.213647835	455693.216702003	367074.978846152	356082.418649548	491453.35981864	488184.420625003	438307.017840403	454978.896090336	489432.43148682	462624.675117189	318350.506035906
476	59.7815124811044	59.7810431659477	59.7823711642597	1304.52	1303.95	1305.06	12	12	332623.190771486	452952.701790863	228332.231585516	369054.311307897	359343.464862927	181915.206417411	202032.427352122	311541.711020836	183457.077716147	208011.28896066	262159.014073661	410239.463822197
477	59.8151427546242	59.8037009801254	59.8155300200344	118.924	118.307	119.759	17	12	40684.4872910156	38745.1740343192	69309.1562569755	37700.3190401785	43618.456202846	76093.2866028182	132876.616510986	145209.050279018	119142.060362723	122359.486339914	140828.841761169	284681.224143881
478	59.8321307413851	59.830577364147	59.8321603188014	1303.81	1303.49	1304.15	13	12	192938.579422434	130455.839405926	226259.220244302	174012.653731595	158795.899147948	232351.421671318	230725.88451451	198668.806526442	209383.928502603	62321.5300546877	206823.187718599	140370.647688804
479	59.8265326814906	59.8261773855864	59.8268930691887	118.881	118.499	119.331	10	10	99060.9251249999	122436.196688232	70080.7174804688	97642.1780748291	106400.197686096	76432.5473381696	124621.969264038	141707.534093262	115918.751760315	133476.989892439	126303.728441569	187813.172057834
480	59.8427625223453	59.8427078838058	59.8546318076545	1303.81	1302.73	1305.41	17	12	92728.8432173659	53147.0802035247	114099.944919435	68605.807141113	61444.9148610622	107975.854365235	115195.637888999	108723.734417317	94480.3978022465	122396.042478591	62684.9081840822	71572.6725905544
481	59.8769356471606	59.8769356471606	59.8769356471606	1304.54	1304.54	1304.54	1	1	249165.755293415	64009.6961547844	205571.247866657	280609.670310726	242969.810513141	218785.730254796	224714.910109639	241256.038441048	199130.94173384	246634.418666584	209003.368164064	323297.636583809
482	59.919863205266	59.9029932126003	59.9199052161381	1304.41	1303.64	1305.99	21	12	117942.805200196	56008.8289133025	166574.196701097	102326.461570639	71183.1001736106	174187.980286457	158348.761148274	119394.642172851	168355.696701097	160845.469460042	124865.490582831	57211.9425042715
483	59.9123980863294	59.9118173833286	59.9236564701068	118.924	118.728	119.331	9	7	50732.3648022461	58541.0030078125	48267.9838652344	48977.2105310058	50211.4990097928	55177.5468168945	97223.3425265765	59082.1174525669	102958.170607422	44416.7496801061	94912.2744882812	76889.3150124512
484	59.9441647717654	59.9270028493461	59.9449817679844	1304.49	1303.06	1305.49	26	12	355611.062231447	365511.272875599	160463.545475026	103376.640874774	80652.9659498945	180411.552421876	163191.26953125	271239.069324778	164979.7966054	196884.488564106	154607.511043527	378985.108555037
485	59.9665632722855	59.9548776359112	59.9670299786654	118.9755	118.499	119.331	18	12	90676.2536630858	70835.1675691964	85071.953226144	83265.3915841238	87419.3498219867	71531.8821173271	46241.0574418946	49219.0051897321	100069.780325195	39040.3436532506	117436.786741333	120961.489914917
486	59.9618256553496	59.9613549473743	59.9627034981107	1304.495	1303.81	1304.9	12	12	227908.382397462	220588.005168268	222723.099334811	236928.216562124	218177.160146859	197295.804086538	209442.451809646	242474.496228377	194107.466891151	207228.031029898	228812.131305804	218420.574310771
487	59.9781288643665	59.9684268643628	59.9783690454177	119.173	118.868	119.661	8	7	137462.446178385	139028.67008817	64584.8842110771	128674.075278809	127394.802749582	52438.749674456	92392.9878024903	91433.2864006696	91385.1082818079	71744.706001709	86057.8745306396	184431.964359375
488	59.98572065039	59.9855194354089	59.9861958505751	1304.54	1303.98	1305.34	5	5	5286441.02268751	56132.7062296543	5259434.93131252	72833.9073775236	70040.1260375977	54763.3482579208	5258485.62999998	5381007.83343739	73635.3206591799	5683726.60631239	4788373.77881942	4711990.639125
489	60.0010087452413	59.9996934736944	60.0117082917091	1303.95	1302.89	1304.57	22	12	62021.5070920623	105455.757239177	84893.8140380862	56999.0969813379	49461.6520486107	107478.259641926	91523.0775952152	234839.752697566	87012.4036450199	104903.288371581	70542.5639781611	145261.961608885
490	60.0161108444238	60.0046151394251	60.0276594643624	118.868	118.307	119.331	19	11	100019.361675293	98987.6459040179	30301.8828944615	128674.075278809	82078.3962384208	85680.753425014	172709.044134626	154812.519095982	168546.950998744	179749.738552421	152057.677115444	160539.063375855
491	60.0146401048067	60.0138317767801	60.0152720257542	660.9865	660.505	661.43	6	6	229076.033186386	284847.716161827	191187.662509764	235186.344272321	243289.952510375	161025.328703979	380811.925839842	414999.172140066	367457.084695311	379175.032113281	414855.075164059	185507.783543619
492	60.0448238716358	60.0444187704489	60.045221664443	2273.91	2271.13	2279.5	51	9	66552962.1684643	53413031.3406004	79449375.416087	65191066.5189061	81596721.6324625	54263017.5510061	64066781.4141306	69947132.2757811	77204034.4936791	96673326.230915	91667880.2843264	42953521.0001207
493	60.0448477772537	60.0444743457616	60.045215688621	2430.97	2414.11	2432.9	39	7	25644368.9823861	19938490.95375	15750465.4090483	25158298.6402295	38239338.3492569	28988582.9110405	60504707.0475602	26591516.4788796	20004849.6385731	19435117.235885	32886801.1349354	21687527.4172935
494	60.0447753766152	60.044468876151	60.0452538516998	2011.06	2009.49	2014.19	13	5	20311398.6236568	12281081.4969643	22426706.5671452	15798360.1482143	18650813.0332881	20816141.134375	19252771.0673303	17891522.6951785	20816627.4622992	20996755.4457954	19252605.4019318	13950415.1238096
495	60.0448246238262	60.044526627305	60.0451932619606	1990.32	1990.03	1995.65	11	5	14694873.2827148	12716082.1744444	20626723.5823009	16728469.0335186	14211348.1999579	20769363.6509722	20395635.1301852	18519976.5720485	41054098.2254952	20322635.7967825	40847241.5835091	14465167.8039235
496	60.0447405646607	60.0416498710874	60.0451506252549	1314.96	1304.54	1317.55	14	8	15506799.3328199	110868.582992788	14554541.9498209	13237351.5452886	12682781.8605725	15440437.6729166	19643177.8032851	14200234.6510216	15834954.4445716	20344717.457328	14450841.1445602	65525.9116230453
497	60.0448608616576	60.044503233879	60.0452161582514	2069.6	2060.54	2079.46	20	6	18453904.2103425	22077402.3691	82756043.9708708	28567701.1557694	65029819.1337448	34071036.6358173	29179163.7672536	30790009.2106252	4931826.43815116	51199436.1485783	31328172.2912021	24604641.8930001
498	60.0448199364732	60.0448007071475	60.0448438262658	2555.08	2551.48	2561.44	13	5	1172065.11275228	823748.837097484	1701071.10663513	1349112.65486981	1661826.92674396	1622079.69917969	2393131.03620345	1649164.4575814	1428550.77513869	1729330.04350098	1645537.09125974	1094377.80552736
499	60.0448772679404	60.0444968312792	60.0452338325764	2041.8	2040.37	2044.08	11	6	23926869.0634722	15980612.3902175	23574011.1882935	21171056.0817708	16225351.680414	25411680.3756524	30408684.6336159	22801750.1718748	21359227.9036475	27904367.64334	23264664.1507065	17921830.9341305
500	60.044959514934	60.0444556485999	60.0452042161244	2113.16	2107.49	2118.26	12	5	11913496.1197264	15449026.3687501	42449389.6825201	18788885.397812	33540849.8419592	22915302.1453126	33275638.8201797	20299240.2506245	14594271.8323826	22287712.4421876	20824845.628281	17122394.3027342
501	60.0448111646224	60.0445015872736	60.0452198946115	2000.67	1997.74	2002.38	7	3	35491589.8329628	26132725.4238822	40552027.0488281	33977692.8600119	31013862.1245466	42600451.7142188	45035898.1846004	37886615.2055769	42238633.7554036	46044577.8430751	38625465.821286	29595815.1692307
502	60.0448225951856	60.0448121677897	60.0448749250275	2641.45	2637.21	2647.75	12	5	649850.143866312	444322.778045857	776211.718828122	526173.475121433	550240.996582035	775762.570020375	1298294.92650806	777767.579067586	953155.998358153	765607.00577107	733039.805681052	460990.010246996
503	60.0448424933607	60.0445781468665	60.0451581771384	1906.695	1898.51	1907.35	10	4	10805815.8570764	7364938.60833338	12632512.1995809	9360073.9481398	7454849.09501194	11957820.0558333	14952742.7090201	10403635.3941965	10993853.5293751	11524223.9614286	10356874.1746875	8810015.09332383
504	60.0448440128551	60.044491671079	60.04517648615	2383.52	2374.57	2390.2	10	4	21150131.275323	12044449.3454124	13074612.8026385	15033986.1211249	14392994.9184001	17365922.9575	29773029.9976885	16273535.6406001	2609559.05649419	17750075.6670001	16627730.3746749	13202501.4851877
505	60.0448181108695	60.0448067756018	60.0448390796698	2526.025	2519.05	2536.91	14	5	2018532.59399414	1043583.23551351	1822371.08645959	1535909.31604689	1606590.63922315	1751005.31987303	718758.532241232	1772519.99022655	1223463.31774999	1889124.24971515	1752840.82562827	1191246.35512697
506	60.044818052719	60.0448121059912	60.0448584661812	2675.81	2664	2683.49	14	5	721142.496172479	293564.679296484	904365.471051234	447443.499374999	375285.639259899	700513.618699551	475848.230088408	573298.567187498	435885.818803712	684020.236201166	640454.708131507	390167.78441467
507	60.0450221215701	60.0445218623105	60.0451205140029	1816.455	1808.59	1826.81	14	5	9241583.89010086	8681946.43183591	8647858.89253963	10690727.9546875	10904902.0152485	12827014.4372826	13497645.6138581	11638498.1244565	21659725.9724231	13524823.379427	11581658.9069429	9808005.68515629
508	60.0448174491409	60.0447990731294	60.0448727426929	2589.37	2578.92	2598.95	17	5	210053.074739594	1083689.99023717	2417879.34890136	1687179.38847113	1548896.84217298	2056794.2833962	2473098.12813255	2084470.55930448	1564466.2907176	2250845.44996529	2045443.52198213	1287464.12954242
509	60.0448450679718	60.0445318920165	60.0451961487204	2086.44	2081.89	2096.55	12	5	28479062.3356931	20975066.7890911	26976131.6555675	25593516.4508526	24573018.1187216	29882163.4039205	36465691.8499197	27662932.0951705	17860030.7388591	51040704.2611027	28008011.9556815	22689920.9090911
510	60.045106375191	60.0445060897664	60.045213762086	1748.26	1746.73	1750.76	9	4	15269329.8054546	11780716.0704545	11747391.8703229	14891466.9961553	22097170.4193362	18413689.3029297	19859025.0239303	16527521.7457954	16779783.1463717	18180738.84	16704531.0204546	13252608.9283523
511	60.0448396374906	60.04478925848	60.0448663669245	2619.43	2615.1	2625.15	9	4	681905.233775388	493598.969876961	1940422.48698701	609839.09982421	498355.342985685	912405.566337885	781464.44735293	814063.357965827	1352349.74660156	931356.94614256	852067.664003902	584056.517611596
512	60.0446158727027	60.0444854792081	60.0452142224943	1939.27	1933.85	1941.03	9	4	24899338.4577151	11080257.8577344	16636704.7257813	14115935.9658692	11636774.7821547	17481630.8558788	21623425.2519702	15471929.7543359	9171801.72009937	16966207.0405078	15751170.2425977	13035851.509375
513	60.0450064271918	60.0445207274072	60.0451942810221	1495.38	1482.95	1497.27	11	5	19749901.5232639	6886771.54243418	10340986.4070043	8962630.72203943	8201333.54398159	11155528.6115131	11849494.4165222	9769656.88006575	1616168.86812503	11679985.9147187	10592070.0533906	7894925.10197374
514	60.0450713131001	60.0445179123485	60.045227983199	1689.785	1678.61	1695.42	12	5	13866553.0589142	12183394.5371599	19453985.8953938	15368472.7780331	10567479.3354111	19267840.930285	15974818.8316035	16784339.8143106	27195340.6809669	19010488.1676471	17267350.559807	13327219.0638787
515	60.0448627992187	60.0445376327663	60.0452142579838	1271.53	1261.48	1278.47	10	5	12911109.847386	6657687.24047924	32416869.5087529	9503536.66435545	6124107.85908566	10590312.2954583	14713459.9620701	9741130.23000009	2506352.43685723	10567523.2987499	9678977.46599992	7602511.53522911
516	60.0450481755602	60.0444980746826	60.045213402092	1724.53	1707.38	1728.14	11	5	7698010.36908249	8277065.67516307	14731796.479854	10600209.5093071	9515127.4739462	13969902.4420703	18131342.2414256	11660421.1660461	15660431.8668029	12825477.8457066	11807786.9047555	9365947.0580707
517	60.0448184378995	60.044455779516	60.0452224389473	2145.64	2137.83	2159.07	14	5	8319774.65212639	24008340.0091999	21207175.3957203	28430834.4579428	41178064.7732389	32532724.2199998	93582126.6169885	30254894.8442709	9351800.15304883	33076237.6091665	31482026.6984995	26500624.1902496
518	60.0450036958133	60.0445160263014	60.0451336163841	1794.21	1789.26	1803.64	9	4	1413278.09571047	4138024.7453977	960244.53126464	5723168.24734372	12481751.3364387	6569369.74227267	6246074.43281243	5540654.96789777	12907151.8791947	6971605.81807288	6270849.01080722	4583296.91636361
519	60.0451136299921	60.0444709277862	60.0458662439308	2249.88	2240.63	2251.17	10	5	26829433.9198296	21367435.7761361	29858618.3645227	25850588.1747159	25370026.3624746	670000.355051194	29968014.924152	26949339.0765341	32211862.3495115	31004968.4308524	28154892.7769886	23585475.5752841
520	60.0450748467629	60.0445042427292	60.0451356331934	1867.49	1858.98	1870.13	9	4	10048806.2949478	9710516.34202554	19677694.4552255	12383934.7409822	11118411.9426042	15114988.4087037	25136270.8167225	14030075.8517411	13811680.5548499	15417726.6524554	13257765.4923611	10884596.19375
521	60.0445414449862	60.0445154060299	60.0451849948806	2343.925	2338.64	2350.57	10	4	18908709.8883634	11848998.0036459	16241475.1303123	14556702.036823	1767137.90925276	16772429.106875	17746891.4766075	15100516.069402	22193405.2908661	16956565.3433334	16125173.0226564	12560307.7593749
522	60.0445592356193	60.0445053515625	60.0451504991712	1840.43	1834.52	1842.81	8	3	13524730.9980112	9528452.58960647	13924265.4573727	11839727.9143749	11430556.6700494	15206478.2480903	13670894.9237761	13505356.8896296	13820645.4758173	14480013.229327	13380328.5828705	10974306.2543634
523	60.0451494606069	60.0445124463776	60.045212943111	2169.93	2167.35	2182.29	10	5	28479966.2127198	21370964.278892	43592931.8527885	25702298.651875	26185925.1930522	29933155.630625	18847913.7433743	28054447.6491477	34136210.3957021	30209010.8174997	27979368.3218181	23357726.7080966
524	60.0448389552362	60.0445483219273	60.0451845407238	1883.78	1877.7	1892.12	10	4	11658916.5149999	6771564.41684212	9265015.73621909	8230935.60916666	11710257.2007762	10799202.2183717	11162182.3865953	9855114.27371711	1606797.86192874	10263717.4139583	9542560.64526312	7855542.25825661
525	60.04504206427	60.0444699299959	60.0451622716683	1543.29	1540.12	1553.61	9	4	13601597.0706473	10176202.4292746	15797471.6447477	12970797.0041853	17140033.2152614	16446680.3701785	12786248.0201838	14581454.8502231	16033988.1457944	15549302.9466667	13881121.4700926	11557402.1114063
526	60.0451182487451	60.044496000804	60.0452377045649	2212.84	2208.84	2222.17	9	4	28582777.3006409	30548394.3316407	28878536.5158938	36880919.7152342	35667644.5047459	43625760.3652346	52493455.1935091	38513295.9781852	54288918.2402486	42109481.5506046	40292736.8623044	33486939.8707808
527	60.0450512870149	60.0445626973336	60.0451972284882	1581.28	1568.87	1585.55	11	5	9925525.78253902	11967428.85875	16702440.8079393	15510658.9837311	18230286.7108655	18866132.3873106	20925687.4004003	16742088.0818182	7387816.03214167	18786297.1289773	16726098.1388162	13458474.8591856
528	60.0449878629669	60.044498788694	60.0452283809335	1514.67	1506.38	1516.84	9	4	8620011.89323523	6159820.44323532	12953777.3946799	8181927.35727945	8671609.52320617	9991943.64852936	12520006.4807228	9085966.0488236	9185935.71683828	10006602.6080883	9080557.78272063	7250151.91819848
529	60.0448180414619	60.0445661659165	60.0451231322178	1249.16	1242.49	1252.42	8	5	6318353.91035213	11030744.624399	18545814.2892996	14296370.0098558	14764422.1948912	18295243.9129166	21258188.018153	16058322.999074	23707537.633591	17845142.9786538	16349653.3109259	12363926.9314182
530	60.0451491313874	60.0445128430724	60.0451875333014	2322.25	2316.91	2328.1	9	4	25748967.745343	18755925.0427302	30512025.9689038	23553282.2633223	22010916.4102303	27098562.8940791	24146688.5615537	24446918.4944573	25175245.5441732	27582666.9183555	25110585.6755757	20656234.5729605
531	60.0448391205314	60.0445171207946	60.0451628144678	2200.18	2193.52	2202.83	8	3	22380230.4737794	27000113.3442857	30078566.6348568	33641820.2120261	48565277.6863077	39852433.8486207	38436005.7321429	35922283.7438365	37471610.0607331	39143844.9137931	35712300.2833038	28951871.5126785
532	60.0445735395874	60.0445247296418	60.0451404169079	2233.53	2232.03	2235.03	6	2	27221829.7010007	19707681.1225624	25728879.0690002	23610527.1375002	22754808.198507	27448685.1249374	28147252.6595003	25094541.6171249	26644282.8041874	27711188.9344375	25722181.9050002	21339085.0243124
533	60.044811959605	60.0448005931528	60.0448272693152	2698.68	2698.31	2698.68	5	2	266974.51740951	148839.38451823	265244.240756395	0	215007.838694661	313349.838203122	0	0	319362.157753903	284579.602315258	0	0
534	60.0450722595672	60.0444991409279	60.0451378238216	2367.945	2366.24	2371.11	6	2	14533355.76	11221797.1173913	14752280.6689253	13990896.8099998	15855281.6903523	16086948.748614	16241542.5257606	15092839.6575	15687933.1846739	16176071.3786957	15284481.657473	12382544.1272418
535	60.0448804310479	60.0445188866357	60.0451980414742	1526.17	1523.95	1532.6	6	3	14769279.1106186	6868825.92802635	10191215.5669244	9093277.76121707	8707433.42960522	11432015.7227467	10671281.0814713	9965160.25953955	14753065.7414594	10996439.7075987	10162933.7639803	8002760.00921058
536	60.0448090283354	60.0445282308164	60.0451445930109	1652.83	1634.6	1664.09	14	5	13290073.0599304	9627411.75502322	15612900.6605916	12459058.3015626	15221587.8807294	15420455.5958333	11501124.4025208	13160548.4934376	9522299.30911215	14750356.516286	13918041.7959723	10743815.7390144
537	60.0448262707852	60.0445621793339	60.0451079995967	1474.185	1466.08	1475.57	6	3	12739722.7015782	8762803.17569011	12468600.1482789	11151583.015039	11315819.5691804	14323594.7436198	13968594.6465494	12489012.7465235	13304733.8290104	14492153.8575001	12613719.6420703	9844931.12609376
538	60.0445240694	60.0444732273989	60.0451797321522	2397.17	2396.06	2400.95	6	2	9091601.26875006	6943395.81696434	9607328.51218751	8531025.09281257	15031576.9786891	10183360.8016072	10204199.2406251	9162615.82031256	3225917.93430896	10345822.6828122	9334740.13071449	7437498.68671855
539	60.0450727681778	60.0445722541834	60.045158506635	1429.38	1424.52	1429.67	5	3	10368952.8755209	7626161.75732143	11332907.1847619	10213302.1655357	9826329.73657938	12501319.8975	14508213.8033003	10841639.2169643	2208979.82393217	12274790.176607	10943730.7502679	8690714.09544644
540	60.0448051105704	60.0444632743351	60.0451027061836	1622.695	1620.56	1627.7	6	3	14271819.8705819	10372252.8657759	16054314.9935214	13321620.0817241	21956386.0837397	16424517.6850969	9420738.68932804	14950581.7572629	15920560.0222952	16576326.53625	14487750.6251294	11908372.7731681
541	60.0596038667255	60.0454814662196	60.071065646161	118.853	118.307	119.649	28	12	83950.5765539062	194886.71369873	103177.477347238	126238.107532784	140174.34916095	96369.5514052735	144174.804135611	169380.851756348	138764.330052673	45079.4451414795	157690.010099487	262213.664513998
542	60.073426831531	60.0729473350113	60.0743176839519	1303.81	1303.49	1304.15	12	12	402111.626123048	278338.029579325	489927.034647036	378162.909181564	352000.430656549	556478.831598077	546751.129400115	450561.107578124	489087.878391465	565692.662393628	485877.982449778	325005.770278695
543	60.0910754750481	60.0794363828408	60.1028942198782	118.924	118.307	119.759	48	12	88608.4568789061	130110.260950195	74115.6894548689	75524.0326799664	35944.3117755302	40231.8308745118	128464.799061462	98903.8333621651	633561.132482177	52707.8080574951	68795.4029598999	176624.213334527
544	60.1145476406022	60.1140737402181	60.1154146878763	1304.11	1303.61	1304.57	12	12	396874.950000001	586945.549386161	278161.396471815	455695.526102819	428515.906633111	229868.583542133	257271.791295575	355976.056305805	237662.383629885	265096.505848961	328927.342898434	505534.97592634
545	60.1142761587116	60.1138103226291	60.1257872243625	118.868	118.307	119.421	20	12	363336.606861328	195024.462077637	101827.120950753	302917.222937988	304126.314150574	334278.324436105	616492.332581421	136947.274302455	614960.984236111	651435.214916748	577646.264064331	54072.8555347595
546	60.1272039563598	60.1271887870414	60.1272299255245	1304.555	1304.14	1304.99	12	12	162827.056360269	132236.135889798	166621.72928467	172341.281943361	148901.678709719	156855.373647837	170431.185052584	180431.814577824	150425.002836913	167885.558911509	163646.523697915	141190.366415639
547	60.1459905825536	60.1457011649585	60.1467655746668	660.89	660.524	661.101	5	5	364707.440666298	233208.008215399	375282.481443709	350445.683895088	294752.515936937	395996.378006864	13887.5705057372	6143.69947916657	6493.42873551429	3285.9978422851	0	9101.4112338867
548	60.1521117850104	60.1520243204157	60.1521992496051	1305.555	1305.46	1305.65	2	2	79495.2656176759	55594.7210316041	73451.760640137	90376.0880859376	83458.1280585938	79021.3246596683	71540.6887109361	48508.736905184	67781.0384404299	88221.6989101546	76810.1781376955	91964.8113398438
549	60.1735768371866	60.1733033489734	60.1738503253998	661.2715	661.083	661.46	2	2	121146.955348215	220412.386272459	145685.340508137	187159.307538247	142007.661627788	125288.251279786	8671.51798754878	11257.8197265623	2857.76971427408	6796.3518813478	3180.34570507817	3054.00296842447
550	60.1839386081176	60.1724375704724	60.1875202256195	118.896	118.307	119.331	22	12	45013.5448784179	116517.807057129	163615.446418108	53629.8692557198	53658.7345692313	129740.666150391	209158.002796997	60161.0004331055	198769.751797485	146817.778899658	52023.7574271066	98263.143836914
551	60.1816954093916	60.1814285582154	60.1822771132674	1303.895	1303.61	1304.41	4	4	89271.2065763971	103532.514329927	79716.8866223156	84976.4474740832	78591.1694918116	83598.1856722	81583.0954280595	81569.3023832188	73096.0521256506	98870.0182669772	85813.2758473708	96549.9560584431
552	60.2186374813418	60.2151566432221	60.2302211549787	118.924	118.307	119.759	25	12	46165.5513669433	67826.1403300781	95880.8236294556	402193.954281529	47351.7050654297	79686.3272508023	924736.36767157	823381.272293946	901213.080378722	1029965.41605859	823096.683409424	625773.338384983
553	60.2414048643751	60.2413934432032	60.2414162855469	660.794	660.505	661.083	2	2	137445.221548829	172006.796587609	142785.099104493	187159.307538247	118477.081551896	125288.251279786	8671.51798754878	11257.8197265623	2857.76971427408	6796.3518813478	3181.48073209635	3054.00296842447
554	60.2391500807319	60.238572677829	60.2507152105058	118.924	118.307	119.661	13	9	54984.8356860351	1366358.30751465	43613.8227748326	828069.740360351	55859.8091036988	58021.3299891881	74812.1891002808	49676.9712904576	60686.1817391662	56736.8517306781	46586.116648856	1758328.31072656
555	60.2736559172799	60.2736449479252	60.2736679247195	1304.03	1303.59	1304.49	6	6	48031.0432373047	100981.344726563	90642.9288757338	145210.091661045	143443.245656295	92137.1293885215	86108.4877620438	195232.066185411	72860.8405584168	102766.883555439	196252.754978433	125514.443757103
556	60.3091067062308	60.3090774866566	60.3091340670037	1304.28	1303.61	1304.88	12	12	165165.65334147	100981.344726563	203019.001918948	144898.598697511	134868.935394621	224801.810246394	224100.994436848	191810.785659178	210213.909589842	234502.50649414	195405.083069411	120916.354511311
557	60.3002330642799	60.2968032804243	60.3118867370074	119.3495	119.027	119.661	8	6	170734.776954264	79622.0990024414	143087.970284598	157767.722625907	150677.199345703	161655.576140485	56780.5877167969	64945.9749428712	63428.2225538504	63279.2426827257	49704.8887131696	266409.619648228
558	60.3049807450708	60.3040904374865	60.3057266095425	661.4195	661.083	661.795	6	6	470736.673435546	383660.373852116	562434.07496539	436714.696343749	473480.521068113	411553.266996641	3550.77748667685	14368.7306736537	8560.37079255016	2823.96945715332	9198.13539257805	10409.0729224329
559	60.3321228041022	60.3204196026108	60.3324979564832	118.838	118.307	119.331	13	12	134587.743770508	186198.051041016	105128.642599051	126664.216296997	133625.187848354	97097.45544036	138981.311369629	168987.001025391	138130.837074798	41237.0589720285	148146.43388031	254876.416253093
560	60.3340468447678	60.3332337006791	60.3340865755801	1304.435	1303.81	1307.19	8	7	164957.148458985	100842.742880859	66850.9306423607	40926.0175111608	138053.915594482	95468.3061487935	78956.6549897464	68070.4406969097	75965.8806269534	234035.623675777	85718.7308447259	120676.916185547
561	60.3268607873196	60.3268607873196	60.3268607873196	661.101	661.101	661.101	1	1	390762.172309573	334367.866958981	108863.479580496	392081.386605791	374503.287343425	376317.621325849	3560.84791186522	14387.0815429685	8573.05088004554	2826.4904082845	9211.28028059895	10418.9299990641
562	60.3438958962647	60.3432929326459	60.3555334918029	118.896	118.307	119.846	20	12	164906.099938476	120101.759816406	74959.1783804758	154821.733177316	146117.503515747	159833.899674944	274955.829151489	272952.277438477	274560.675132171	118723.123939663	102822.559064383	238576.571909939
563	60.3876571842908	60.3873673631513	60.3877403977904	119.027	118.924	119.116	3	3	34573.3867199707	37817.9225891113	73424.4749469402	41143.1701926269	37321.9586079509	66765.223618164	122503.841635742	34075.1922963169	119501.64434375	121525.398426921	48890.2990576172	53286.4071999918
564	60.3918694006595	60.3853114614449	60.3919065343865	1303.98	1303.04	1305.34	17	10	79539.9208288568	56869.0153897375	106730.731593019	57713.8832519527	44967.781041259	107371.424801135	101875.334022686	85997.5280695123	107433.349484049	108604.982905883	90782.9885964142	61691.050342685
565	60.4008496493095	60.4008185926072	60.4008807060118	660.8035	660.524	661.083	2	2	129615.726224889	193340.675778457	136049.695161295	106005.140379464	112221.750353698	111423.863282064	0	6989.54827619278	6763.16334871416	2496.44086315918	0	11628.0555991211
566	60.4217078087621	60.4216846470688	60.4217152929183	1305.53	1303.49	1305.65	4	4	55351.690598633	53344.9580029307	100150.818506401	60967.8708789066	69147.4360416661	122779.02431098	111670.447226562	47438.2344992891	45672.2824815536	115664.923972982	95328.9605848519	57454.4775309241
567	60.4592947347569	60.4592628771608	60.4593136473914	1303.965	1303.57	1304.5	12	12	431858.066088869	284221.915180287	532420.827815504	401131.052104493	358754.943558442	616272.33535017	589551.574612168	485319.689196618	537818.648369796	593269.235572339	513483.025178573	318095.427486477
568	60.4646957663244	60.460137615097	60.4647772798887	660.89	660.524	661.101	5	4	336619.307944478	318001.947871091	105967.418490932	292562.611651785	295713.434174479	358959.156147323	16586.052645996	25092.0441406246	29101.5365703124	25329.6047254639	33360.3458903808	17958.4830613606
569	60.4631561053123	60.46311679308	60.4882224811724	1304.49	1303.81	1305.8	17	12	72110.0726047574	173926.050504807	184393.275578616	203493.37385066	188880.298931415	197258.087965263	190079.399188702	54515.9126708977	186122.88347168	216610.227427806	196470.035926983	181047.695738806
570	60.4866932030847	60.4864833351792	60.4869030709902	661.2655	661.101	661.43	2	2	346735.171208987	317852.674542407	175402.952249721	148778.113883928	295713.434174479	354832.21548633	16586.052645996	25092.0441406246	29101.5365703124	25329.6047254639	33312.7392604978	17958.4830613606
571	60.5184556796907	60.5183980875152	60.518481195662	1304.89	1304.41	1305.65	12	12	118273.479872295	87919.2291637058	99935.3713732904	121442.090579927	96231.8364018118	106008.446425781	99169.3081868485	118431.883011568	88730.0841838192	99366.4887797034	114152.120188804	98237.1420821117
572	60.5334512427186	60.533417991218	60.5334799268197	660.7265	660.505	661.101	6	6	243510.812665181	300831.654264505	189031.723097098	274160.768620535	286706.395396201	149525.620098215	16586.052645996	25092.0441406246	29101.5365703124	25329.6047254639	33360.3458903808	17958.4830613606
573	60.5662543452128	60.5661196465911	60.5663890438346	660.5415	660.193	660.89	2	2	117083.632962891	97076.0338710929	107289.134175642	121930.817727864	120713.223686382	116366.552933036	6343.56943212887	5468.64632161449	5993.84731738279	10452.4990013835	2671.06556380208	7569.19025948659
574	60.5911909297538	60.5908647352501	60.5913157831394	119.1275	118.699	119.759	4	4	49250.5461621093	84571.1981199777	18812.0936410087	38305.3529799107	52421.3617892457	21204.1461953125	36423.0630976562	34346.215952846	34304.4973978794	19269.2595432129	41059.5308343331	74134.2581420357
575	60.6256417444135	60.6256417444135	60.6256417444135	661.083	661.083	661.083	1	1	117083.632962891	97076.0338710929	161984.65203711	121930.817727864	71941.473502231	170675.685120444	6343.56943212887	5468.64632161449	5993.84731738279	10452.4990013835	2671.06556380208	3148.67869765624
576	60.6316582550192	60.6316535290852	60.6316655745183	1304.73	1303.98	1305.8	5	5	62443.485095215	59550.2719052734	68356.5356030284	52120.0876259766	51882.6043518066	99980.8921614577	84341.5706513675	59783.3283402868	75843.2525656951	88886.72506969	51573.2554633244	60254.424051847
577	60.6853934711112	60.685367125258	60.6854195303342	1304.03	1303.61	1304.5	12	12	113958.610931728	66435.941556804	152205.835297854	113942.985077719	99220.2264364354	175041.649742837	172695.525288899	138668.025644123	167762.441642879	168304.475806994	147659.459002281	81099.2207945673
578	60.6940271047674	60.6940271047674	60.6940271047674	661.43	661.43	661.43	1	1	117043.370713171	151915.47417521	96532.3731041663	124073.492753348	132303.733977621	88503.8888059901	3883.32022558592	6342.54527994781	8798.85779866533	6442.87820568848	5975.47274902347	12426.2682158203
579	60.723448473187	60.7234117335474	60.7286776497886	1303.965	1303.22	1304.73	12	7	113809.206000979	68449.7697802728	86868.3728320325	107710.199097221	95527.4752430548	100804.095896485	80241.7094707034	79660.5903310548	86395.3403906253	102712.509968926	71557.384494629	82186.4703206375
580	60.7719048333844	60.7656780880449	60.7727499147614	1303.625	1302.73	1304.41	6	5	49284.8136805552	138583.616677247	462025.09890581	93830.2818303031	87690.687220458	533575.187389907	512652.360436795	418949.551811748	454221.952547944	520465.168696286	443504.637829361	43272.1775656463
581	60.7980204015685	60.7979919476412	60.8076515002746	1304.14	1303.06	1304.73	13	12	364811.793334962	224893.670802282	466975.294997901	341518.550056339	307033.343504919	540134.456240934	517901.672581131	426851.361412259	454520.292089841	525045.041687506	450382.440887278	267739.005669695
582	60.8030978532601	60.8030978532601	60.8030978532601	660.505	660.505	660.505	1	1	94326.3918260097	74675.6484293381	130002.078333985	107784.453032227	92569.6761114898	104743.996199464	7261.44542146809	8565.33706058749	6391.52535937498	15361.1756506348	14827.3752321777	6874.25338183592
583	60.8275574815169	60.8275574815169	60.8275574815169	660.563	660.563	660.563	1	1	87874.5042154025	98440.2410221341	129569.437332682	112726.364268749	92115.0778475749	106481.545361085	7256.26884301754	8560.75094401028	10514.7155685221	12112.4546745605	12007.0040924073	6868.10687487792
584	60.857677267883	60.8576566180196	60.8577034504558	1304.555	1303.81	1305.41	12	12	141935.181268311	113406.457420248	119243.803117678	141990.578474308	125507.277837665	140443.775390625	130617.523441686	144528.710250901	113904.562094351	120257.332601842	130782.033458533	133439.086239858
585	60.8782548062006	60.8782548062006	60.8782548062006	661.083	661.083	661.083	1	1	141508.209057618	158735.422892577	142234.968144532	135037.882898925	112505.636832588	131797.554902345	3117.1061993408	17907.2425455726	2703.70969946288	8641.97816088866	9554.72009106444	20460.0732316406
586	60.9265204198801	60.9265204198801	60.9265204198801	661.101	661.101	661.101	1	1	141508.209057618	158735.422892577	126177.218818568	135037.882898925	149190.767543783	131797.554902345	3117.1061993408	17907.2425455726	2703.70969946288	8641.97816088866	9554.72009106444	24349.8466977132
587	60.9330239081444	60.932536086893	60.9334883319039	1304.15	1303.61	1305.41	5	5	65285.6299138855	147660.541078725	123087.412880861	92379.1181265021	100747.397734374	144918.976363931	131523.29638916	144458.570139159	113652.072070312	115388.794083251	130718.564640299	107374.663440756
588	60.9718504099608	60.9718195507008	60.9719038566989	1304.14	1303.95	1305.65	7	7	129719.127828034	82322.9349609379	119470.550414663	119882.497484908	110317.368352717	118791.372389573	100076.655717773	58981.5233178707	96155.6314293312	120831.534371995	53214.0922375496	97946.0534490418
589	60.9657457603547	60.9648268909016	60.9666646298078	660.5145	660.505	660.524	2	2	1714703.34538394	109798.516492465	1221417.14129166	144102.646816964	1144373.68615625	1354708.49915886	3424155.35896873	3223004.31249995	3276854.07054165	3291513.96957812	3262819.86039064	2447330.5275625
590	60.9814892562976	60.9814602743445	60.9815122611322	1304.41	1303.81	1305.46	11	11	121544.136513671	63569.7609108653	159847.323768029	114536.220019126	106199.238607511	173458.75936105	159825.659179688	124360.264580891	155670.521689078	162293.39804484	150841.13873605	89302.6261194963
591	61.0075077029452	61.0043231608655	61.0080690773941	2446.59	2445.32	2457.49	32	12	12493889.7800641	14914603.1621341	18622356.8928966	14385727.6908361	17929621.5709268	16003975.5557868	20388179.0099487	17909050.8875947	18519877.9986042	18388176.7482823	19114753.0589963	16212764.389462
592	61.0078299102635	61.0074282721649	61.0080360210449	172.38	171.979	173.678	19	11	16419928.2024786	11919257.4893335	23373908.8626904	17857655.6292517	14828332.9825781	18409637.6568303	24322272.6723904	23237063.0699579	17291510.1137886	24267194.8995841	17235324.1911941	13208803.5513591
593	61.0077785023032	61.0074861547158	61.0079753690039	693.3355	685.591	699.205	24	11	12591689.1718171	10862617.8352506	10545487.682074	11005243.6827505	11013550.1497211	10126459.570735	15461507.0680519	17365970.9295666	15050466.8622168	24369019.4463524	13256627.0918061	8658842.38130163
594	61.007522199058	61.0044101964447	61.0080118404829	2490.745	2480.04	2497	28	12	21931434.0170289	2749598.17073244	27177526.5222209	26820149.7125318	14381670.5378575	24808836.2651291	442460.086229166	23429254.4048367	26151073.4474414	23003762.4417542	23030588.3743274	857933.393183148
595	61.007795857336	61.0074564545372	61.0079505896793	724.548	720.302	731.29	19	11	16429507.5331581	12755529.2997969	15872792.9108094	16012630.7395625	14766851.7368361	17921214.2210019	16841355.025394	18800126.4553177	19336219.2474696	18030013.7691799	18153955.9980328	13875940.6459805
596	61.0075389749193	61.0043445209332	61.0080521307015	2643.95	2634.74	2654.89	31	11	256848.564437189	6246250.10947269	13536675.9028632	14506486.6263781	275447.038299286	9979392.70096862	487640.701862664	13402012.6422655	10733202.8004621	16332251.8859865	14823191.1318749	11698479.2148034
597	61.0077817862176	61.0074881797046	61.0079353032287	676.267	671.104	682.734	16	9	12149040.6698675	7668607.38813036	13108366.6032652	11154187.4679789	10010947.5196484	25571494.7138855	5220101.47885895	11530875.1204336	10760723.5583042	10804808.6961456	11768016.7532812	9932279.85562502
598	61.0074942512547	61.0045334934416	61.0080183026195	2528.6	2518.32	2541.84	31	12	16744140.6196852	587829.66539247	23821810.6833252	13517836.4432668	1265883.079907	40475062.2085692	478974.581065603	28497138.442671	21193116.7874803	248442.558181143	20626395.0625908	22436133.8480003
599	61.0078643492151	61.0074345931793	61.0080365364534	212.251	210.111	215.559	17	10	18850618.5846166	15074078.3768281	22274771.3172025	20648451.0775435	18583664.6187391	22346379.2824884	21851459.1784634	18783221.9396347	22061455.1882088	24273783.1802241	22850339.028987	17262194.5935771
600	61.0077658295814	61.0075174562412	61.0078640492373	1003.145	991.24	1025.69	32	11	7244369.16193011	8201962.48936725	12040857.2419848	7787672.94564097	7225619.77832753	12716869.6000793	20362847.43114	6976076.91567739	9062199.80305666	8215378.85270318	4143078.34100983	6954905.81262783
601	61.0074991905803	61.0044721977922	61.0080594319393	2509.85	2503.78	2515.55	18	9	13210334.5394092	854229.54451311	16147710.1124713	13694819.5204973	748527.390139676	2938918.68241741	46804031.3493088	18214942.1380697	15961574.7067046	181567.467118654	15584227.6111361	450010.585645553
602	61.0077352694678	61.0075491907845	61.0078278094757	986.816	978.075	990.138	18	9	11698867.5084335	8137769.86348958	8067594.24709277	10734210.8771758	9793624.56922726	11550182.47259	11140753.999506	8199552.99420183	13419935.5501023	8195705.80252688	11326815.7303466	6133739.7940005
603	61.0078465568883	61.0074756455339	61.0079512986021	587.941	579.259	596.716	22	10	31848040.9556356	22932110.4553119	21317839.62037	27920767.6051398	26423618.6849824	18599844.3921864	41130801.3583229	33800806.1813971	38896442.8808464	35338313.7824615	32760082.6895125	24598567.0067512
604	61.0076990331056	61.0075565547542	61.0077944302253	1078.21	1068.59	1095.59	31	11	6948887.22432132	5465015.28302676	7915524.52933452	6220862.35984609	5778799.98234375	8213753.38043787	3489944.41039105	8563086.23694577	5849485.41818182	7180662.96779111	6692025.41953859	4285011.8071057
605	61.0077451750848	61.0075271934038	61.0078256285545	1044.185	1037.48	1048.48	18	10	8909617.67494626	7392293.46522982	11522106.0582742	9458587.49709963	8545837.55578128	9440265.222194	7257329.02536621	11132846.1734283	934143.237187564	8101738.27263741	9960374.15703053	7355967.31057404
606	61.007883909049	61.0074741226292	61.0080476071824	86.3972	79.2445	90.9131	17	10	18868557.0721162	13154090.421733	23693909.8487702	18372325.4229734	17840091.439722	12134385.4180851	43818947.8429967	20348893.3314586	24677038.2250075	25952433.0250114	13639605.5214172	16143124.2839415
607	61.0074261619713	61.0044820380272	61.0080273535867	2469.085	2463.25	2478.93	18	10	525197.471549485	244216.929777015	16402641.5313952	11666559.1918403	627483.472672862	2202271.95302531	145217.418168946	12343423.0973439	16739416.0347895	16409640.0842283	13987193.606034	10590451.5925001
608	61.0077430754863	61.0074767873079	61.0078742225592	951.285	938.745	956.887	21	10	8638552.49007664	11939114.7717789	12178726.4938741	9365629.24558499	10528567.1290735	12028791.7724381	17238661.5240347	19802402.4058643	17565396.0306315	13276127.2531445	17270930.3036433	6424850.79522606
609	61.0076666555247	61.0074700934694	61.0079278771209	609.7205	604.474	614.168	16	8	8780028.25888969	9712260.90420622	17661527.0378095	12469137.5138075	11517391.877673	17228872.8016147	20058382.5628534	12191422.6655462	15562552.2829328	18094578.8045002	13328672.8815986	10701961.1917843
610	61.0077979652412	61.0075132298728	61.0078927036886	756.871	755.398	761.11	11	6	21678671.22616	10633721.1539961	17622399.1524385	13468041.5240234	12693603.9990879	15996957.6570782	15284680.8456958	12276130.5248946	14685527.4328916	16841283.3558323	14063162.8991875	10657103.2451807
611	61.0078367297534	61.0074539933928	61.0080260498497	28.0917	13.5318	46.1364	28	10	11390472.5639071	14879184.7824335	17887739.7040143	11507577.6851895	11048845.8573266	15623658.2204502	15171148.5230773	13570254.2235501	14125284.0728183	10940923.7675277	17076173.2211058	10412953.6847773
612	61.0076886952712	61.0075740027849	61.0077905488424	1111.2	1100.87	1120.38	19	10	2767156.25003251	3014979.84562499	5775161.50712109	7014598.56218259	6163659.45977085	5157464.85431819	9406264.53904711	7593670.94642934	5673040.27680871	10885592.634767	9567158.02556094	5874513.8658021
613	61.0078655578956	61.0074634332914	61.0079514912777	804.136	796.534	812.069	15	7	15527166.9453659	11702136.6250556	10419101.7535224	11666977.1317328	13673013.5297856	17032089.8655321	22279158.7942607	13637039.9499114	16357900.7731233	5942162.26860554	22244118.3501904	12757126.6512205
614	61.0078023629319	61.0076664637654	61.0080344068863	118.193	116.833	118.868	9	6	8005480.28249092	6841380.44421211	8396259.33410796	7357341.14420245	7237423.79306818	9709980.8460341	7540994.50592871	7881315.82940695	8496954.90209375	8232192.05311607	8034496.94432955	6350885.12319105
615	61.0077500375242	61.0074907209983	61.0078879652774	843.11	822.015	851.63	20	9	17300829.5194971	7777024.56113523	12482761.7093707	14879475.8064656	10786962.2945528	9726632.26121817	12739498.8084828	13341103.7429365	10340597.7755648	12923763.0758371	14913948.8781217	8414331.6833903
616	61.0078924353073	61.0074836291774	61.0080221530567	284.836	272.311	301.545	19	10	7584384.13764164	8675930.85599389	14058535.19211	18382765.0057541	12213465.8637792	17845808.5237315	5450646.10846839	15240389.2748916	19318052.0248564	16997139.4316073	26239494.2670764	11449810.8999677
617	61.0078206925634	61.0075461244958	61.0078720201984	769.467	765.364	770.104	8	6	21367927.6423691	15220884.2409657	21159330.3891833	13463286.3942234	17472852.4060347	14531821.7882395	21891799.1779604	19960925.853375	22193900.3863718	22098278.2490555	20680319.7704564	16435148.3141632
618	61.0078564944916	61.0074435966577	61.0080809012277	349.1495	339.514	358.71	16	9	1740381.35633032	16030038.0509997	14335497.6453987	9207405.30756192	11717363.5378772	15454598.8282624	11925878.4561007	22774112.0952602	11916626.3537291	14598455.859848	19662616.1365868	11050907.7204601
619	61.0078709991922	61.0074315196745	61.0080212907462	450.818	436.953	457.425	17	8	9199321.0359362	10058796.1273621	13966013.2018527	9969016.86568339	12093271.1780043	13788961.2708349	19301067.1682032	11422053.5348212	12866614.3668182	26944710.9311122	18085726.6841009	11065424.9023448
620	61.0076812863019	61.0074981749272	61.0077289461652	1139.95	1138.09	1150.34	13	8	5676913.27903224	3814056.80445557	6415797.87328631	4255796.27423424	5474947.02010079	6594989.52779708	9958778.01217422	8948577.62529756	5402753.15977915	5654560.35366888	6843696.75622876	5200738.51640624
621	61.0077637627491	61.0074912663034	61.0079067329819	880.334	861.459	890.315	15	8	7652290.32132582	5044231.15590624	10827140.3012673	1370557.82359115	6065668.17825555	7312033.91510293	8746201.85943192	6737701.61379594	9172030.27560941	1732376.23079624	9042105.40709376	13110533.7340838
622	61.0078711147464	61.007488722206	61.0079929193554	502.856	491.829	507.451	10	6	8630434.20733126	6750919.99968749	9206903.02342776	13256310.2162144	8035492.51554613	15588925.4465452	7492123.00623976	9364526.65643156	10107941.4550625	9999523.64900263	10189056.5981312	7457552.471875
623	61.007812205075	61.0074788545569	61.007998725746	391.6875	385.572	401.126	10	7	17984935.2593625	13816701.6316406	16174554.7535156	15564021.6129566	16551694.7001609	21458746.4646986	16572189.9193145	27171112.5101042	23525462.6607943	20702222.58	15755385.1808553	15581186.521593
624	61.0076683858933	61.0076128854573	61.0077200173588	1187.515	1179.08	1194.56	12	8	3935019.83217282	3728057.81980251	6519539.69092594	4276147.15154016	4205840.81700001	8169411.83823125	6009874.32802432	6015582.03544764	4856096.76887566	3525834.28796643	4668460.54270537	3983261.82275189
625	61.0077100014426	61.0075403596988	61.0077984206853	930.598	926.867	934.419	7	4	8787581.47172144	9670714.79616669	14386353.1472976	12245643.2459923	11455608.5558958	14088450.5371979	14240957.2457769	13321136.2264896	13806579.1219236	14364612.5405828	13349887.9203811	13150895.4335624
626	61.0078309314164	61.0074616705244	61.0079219050379	248.207	246.773	250.131	5	3	10248281.4720156	9651573.89959531	11844418.8004825	12527029.8329918	9587968.17198177	11996926.9263672	11746343.3955391	10735297.2007552	11611654.4033437	12508464.7881023	11032892.9967656	8875472.42691405
627	61.0075474286053	61.0074958549674	61.00787822799	784.086	779.754	790.56	9	5	7990223.21511817	7743727.20507067	10242806.0236865	9374667.01736954	8690606.01917525	11413475.8176631	13801616.6726092	10122071.0330435	13124721.0970227	12202183.1711325	10611263.0339076	8452498.04772281
628	61.0076697971065	61.0075730943967	61.007767209432	1159.04	1152.1	1167.82	8	5	7656929.46224388	488053.058876987	4090732.42090909	1542346.01266113	3361224.34872159	3985092.10892045	4117648.53818182	3791861.52727273	4194239.34105735	4267065.1617391	3928810.42814631	6779735.60399312
629	61.0077107811201	61.0074673956085	61.0079498569417	406.936	405.451	408.698	6	3	9819591.71520752	9657027.465492	13550495.71975	12296942.7799766	11766147.0806138	14111291.9423889	14060247.7809944	13592551.2825034	14514884.4677277	16843785.6557213	13847988.5084621	11031636.8104888
630	61.0288674192659	61.0287287266092	61.0290187625944	564.132	558.907	564.955	75	10	14402795.425615	9427995.30234638	23417624.5126875	13055763.2657231	6704046.84861512	24922297.6903738	9030682.70119883	8806231.46498518	12535756.9762257	8397557.92055898	8810036.27448907	11183112.5116589
631	61.028713024082	61.0074557128349	61.0289672684531	134.802	132.657	139.946	37	11	6583098.5526807	10330825.8164282	17209275.4240752	6274060.6890551	13768516.190191	15375672.1660592	17609683.1232979	6488143.46168044	24517361.215822	4237900.81955804	21335304.2513309	6484804.20608349
632	61.0288465731153	61.0287647908022	61.0289976669557	194.534	188.516	198.372	37	9	8920180.87759243	9200571.50964833	21393903.4673438	9800345.84546367	9762238.1152169	22582523.6225291	5704991.47533685	9459986.99700806	8833955.79960571	21813396.4834732	10036292.7576308	8955958.43752823
633	61.0288536830985	61.0287422273745	61.0289737482624	156.623	152.305	161.675	33	9	6883417.33996533	4464847.3213905	14426419.38943	6868520.47804568	5860352.78874168	15266381.2895431	5370703.63835726	5673442.65536282	6359478.43067581	15539564.1223685	12298462.4368052	5794576.48971558
634	61.0288052585633	61.007427293087	61.0288737958764	641.518	635.344	653.519	42	11	11526744.9361938	6921701.64213152	14720074.1946812	17973008.7145354	4142861.0569386	26101716.3350202	8727042.21370832	27223686.4988228	13837189.5662102	24389193.1599848	18130493.5257313	16674670.5274542
635	61.0075430859607	61.0045297489393	61.0288962824912	2669.11	2663.09	2675.24	27	11	13325965.679336	10266068.20514	15248281.6696335	11379053.1687083	15054642.9537603	13496166.8084698	459212.248465579	4877861.52589399	18831844.9272618	413388.196793055	2753887.24421162	232168.447593289
636	61.0076070964026	61.0045036060234	61.0289097886691	2591.56	2576.07	2601.12	38	12	441327.719201655	207810.353131014	6851033.75823591	1562465.75517323	298778.982885739	45162045.765525	313941.158336293	10328428.7163005	14669691.3076946	357793.477125588	19096587.8316826	327470.853477668
637	61.0076799564282	61.0045126203853	61.0289169937152	2624.58	2617.82	2632.11	25	11	375918.326468602	220484.242650957	11938407.4964129	6182659.51417774	6881588.15870311	11997414.5045718	264984.189454404	11409063.094397	11944259.1879515	403630.107064204	395178.660000015	393612.102591339
638	61.0076526186866	61.0045177774074	61.0290069447327	2683.56	2677.16	2692.01	25	10	346928.552209622	248947.985393965	10816074.1615025	4270322.70705319	225794.224095337	3812324.78542241	11890578.0871688	12212603.031387	11009987.9783653	12086094.9219398	2578452.36779306	8050061.73489055
639	61.0074875389909	61.0045141512695	61.0289214213166	2561.5	2544.66	2574.18	42	12	283875.73571411	336310.332427006	3101699.30411882	12864171.7053634	605059.358494951	17479543.3804204	605909.385046392	10069080.4738613	9919723.68264457	2591690.33177097	12483169.7183239	3901469.72410908
640	61.0075508766427	61.0045638738094	61.0289508479722	2698.08	2693.86	2698.95	16	8	475497.304062625	52646.5318098898	4860996.70925309	1253477.53165585	2222917.94760424	262569.975637153	0	4298914.24437885	2761499.21406236	226781.201922201	2301955.72349986	108250.443485112
641	61.007937814672	61.004559130225	61.0290225118698	2609.42	2602.08	2617.22	23	11	6062343.30875897	444221.558368381	12078494.9840532	13402651.8784823	8944521.32231273	2279651.42079998	13863926.6913738	5727690.20707251	3422549.07304089	18325669.5818841	11121865.8437761	10103170.4513879
642	61.0260241832354	61.0259925179133	61.0260485419714	1304.11	1303.81	1304.5	10	10	91099.0110378182	76517.0457148437	131562.002535513	87569.3215287282	77731.4084472656	146839.378061077	133956.459470882	108511.756336557	129220.254875709	146628.43811442	123970.876755594	97792.110732422
643	61.028848917575	61.028700042303	61.0289322599875	106.272	103.666	107.275	13	5	6900678.67132276	7894725.12646526	11321579.3283806	7603106.76970949	9819783.60064359	11237449.3920427	5141062.79389082	10450038.324047	6822673.93023115	11197451.7622969	11011021.4426748	8548509.36264609
644	61.0079376979036	61.0074538773478	61.0289380415569	469.494	466.618	479.652	15	5	14618812.2158272	16333759.1977726	12394060.7337231	7513818.68552598	13719359.7389136	17080142.1610625	16681169.3148033	11840954.3216074	10945987.0929515	17083947.4687224	16012993.9889706	12609846.8876783
645	61.0078086102229	61.0075008347672	61.0289288490224	522.724	513.141	530.272	15	9	26980779.2183483	9153803.50664536	18061470.3508597	16153318.8718536	7567412.28811379	23853656.4008004	26748019.2419567	29914608.7472287	18157228.6947405	2377070.70097635	13701442.8151109	14181829.4482294
646	61.0289148202439	61.0287158731552	61.028995244506	6.82	3.7776	11.6535	13	6	9705904.70446936	9435794.24317145	0	8709105.72070821	0	3872247.54410794	8137243.78055935	0	0	14055733.6574936	8257155.37095307	7173331.91004911
647	61.0287907041245	61.0287907041245	61.0287907041245	672.652	672.652	672.652	8	1	10293060.5534532	7628078.11386069	10111428.4159335	1741422.65174282	9121076.54064323	10428183.7136413	12765485.0692214	11597263.6783776	12321443.4567656	12528001.2403021	11987911.2774219	9791707.70445965
648	61.0288321774937	61.0288321774937	61.0289746662073	499.071	499.071	500.024	8	1	11465321.7789954	8887941.90450445	12772667.5780312	7066579.76669156	10428436.9620926	13354495.6549074	13011158.3549954	11858451.3741667	12956591.2721111	12824708.6627608	12173232.826066	9978812.33979862
649	61.0288517375467	61.0288413753219	61.0289462954828	2653.38	2652.33	2655.35	6	4	8888216.99989441	9783081.53437497	12592336.7260186	11020686.721111	10919584.1466964	3922662.99831228	12659803.3127083	12060639.5400578	12246060.7727082	12694143.1382637	5887185.37523437	4173569.60341223
650	61.0408589158659	61.0405260391216	61.0416886800497	660.89	660.505	661.46	3	3	187506.210320068	224595.49767271	1340022.43943751	1558534.84432589	1308184.8707604	91709.487729911	3528177.62908333	3736699.55015622	3798409.23956252	3392418.75252083	3410200.54655208	2554576.72962499
651	61.0439225023829	61.043461889677	61.0448733565102	1303.965	1303.59	1305.41	8	8	55515.9032318791	82322.9349609379	100695.342415974	119882.497484908	110254.216440838	128340.357747395	116530.30054387	85704.3092419427	113735.15493815	136141.264270959	94706.5461508412	97946.0534490418
652	61.0860233154684	61.0855769709614	61.0869572692445	1304.15	1302.14	1304.99	11	11	178897.88927002	281405.070072114	109103.024197822	200903.544546596	203203.414389272	66725.4588662109	89764.219381976	156432.250295759	59542.6261655276	315389.384194712	115210.806101887	241445.834611628
653	61.0886337202599	61.0886337202599	61.0886337202599	660.193	660.193	660.193	1	1	320960.77911719	227253.103859373	165204.452196847	324523.002445798	266675.603015625	339504.800441408	5468.13024279782	3667.92776692702	2714.68620939126	2711.16114664713	2736.83204622396	5967.6791656494
654	61.1191179249638	61.1186291010676	61.1200261467263	1303.965	1303.57	1304.5	12	12	183210.214733323	110448.669143629	250504.28492432	181886.39547213	160808.57583496	288158.689643556	289677.114695872	226198.997306781	253889.773996233	309841.691716497	230690.086925224	137293.659194711
655	61.1106738298617	61.1093752512818	61.1155736117924	660.89	660.505	661.101	7	6	349063.98820536	239054.291467352	375426.716079938	336466.704327008	279884.873782362	358089.160888394	5468.13024279782	3667.92776692702	2714.68620939126	6509.62960913086	2736.83204622396	5967.6791656494
656	61.1290223481785	61.1290223481785	61.1290223481785	660.524	660.524	660.524	1	1	324714.769964288	231628.113323158	339611.611919595	166286.497784598	266675.603015625	339504.800441408	5468.13024279782	3667.92776692702	2714.68620939126	6509.62960913086	2731.46187988283	5967.6791656494
657	61.1612485089079	61.1590246086173	61.1622530296005	1303.88	1303.22	1305.34	16	12	779750.541247561	95130.0211608895	534030.947712046	896650.751524136	858498.084696206	454675.649437781	512669.357941086	726776.969826829	491581.051095056	477763.975220057	626419.372688471	986443.009981615
658	61.1754891853126	61.1749263429692	61.1764481743558	660.524	660.505	661.083	3	3	133503.736683595	147155.669268413	94995.5942102861	89791.4866049105	114369.851691963	80409.2835524093	6892.24093872067	13658.7019205727	7049.3314982096	3403.97470373535	8124.9922497559	16966.2131289062
659	61.1889413547828	61.1826662591611	61.1951935516584	118.7885	118.307	119.116	18	11	105292.238964844	154291.692803571	64499.8666835241	112684.123587472	103114.099244071	105367.60730263	90560.0216061402	92775.6427929687	140133.959992187	78578.1088903461	81923.3521033063	127669.987846122
660	61.2032650643784	61.1994560682076	61.204300951798	660.5435	660.505	661.083	4	4	130467.488006121	166949.724534875	94995.5942102861	130853.842258928	91036.0454012263	80409.2835524093	6892.24093872067	13658.7019205727	7049.3314982096	3403.97470373535	8129.34881396478	16966.2131289062
661	61.2257507052823	61.2255075964153	61.2266463140225	1303.725	1302.89	1304.49	8	8	152269.704022217	250965.157025239	532999.203222664	170946.338333833	177542.926716496	438717.80817708	487175.645844724	122746.034216308	72747.4969990236	71821.622625732	612904.560833329	204346.093712333
662	61.206945237595	61.206945237595	61.206945237595	118.924	118.924	118.924	1	1	61803.2299812011	170426.847875976	93377.4587386882	112227.528897095	114261.774155681	105074.172916016	143990.118000488	135827.968554687	140133.959992187	158014.682681397	135000.673691406	149126.072483886
663	61.2409592131944	61.2305323771305	61.2513871278481	1304.195	1303.16	1305.07	4	4	723121.143798828	1105571.05533984	485133.977453126	57886.9881657525	49578.2947033686	56522.5986347658	71774.6958466799	698124.950787469	452304.363077064	443840.901632814	597446.825417249	921449.01171875
664	61.2734120315195	61.2723042884561	61.2751985804412	660.5435	660.193	661.083	6	6	439681.110750004	333990.01188151	484227.851280621	421581.053629463	345215.719315843	432280.148839287	2773.1889814453	3152.1266601562	10566.322306722	2764.41334082027	2650.99883935547	15933.3183225911
665	61.295345469393	61.2836143475916	61.2953835730499	118.355	118.102	118.355	3	2	41808.3674667969	69545.8893705357	38411.0505311686	37068.3516716309	44800.60474056	41867.3286848144	55031.888159668	34769.4595475261	51130.1746298828	56179.5847839763	44296.1232211216	73708.5235866698
666	61.2901444714321	61.2899658802906	61.2903230625736	1304.09	1303.61	1304.57	2	2	133800.190052086	61044.5430761721	157077.065907117	128275.73236111	119116.18423611	164041.227888186	172069.672309027	137099.794196775	152344.723007815	170524.731273871	145390.016118166	40160.2411230462
667	61.3246178136721	61.3229824451781	61.3246359522958	1303.98	1303.22	1304.57	13	12	142620.212210285	90549.3039071381	176186.6514481	142143.444745342	125362.574753417	191093.424553786	192078.614578684	46167.8951302081	170069.774607872	186273.402015475	175356.810954242	115709.033783428
668	61.3070795187887	61.3070795187887	61.3070795187887	118.355	118.355	118.355	1	1	41808.3674667969	37739.4469151786	38170.9385882161	37068.3516716309	44800.60474056	41867.3286848144	55031.888159668	34769.4595475261	51130.1746298828	56179.5847839763	45989.9727539062	73708.5235866698
669	61.3396014043674	61.3396014043674	61.3396014043674	660.505	660.505	660.505	1	1	384589.114046878	147663.620873603	442000.258192707	386637.747102211	340248.394198975	436481.099230146	2773.1889814453	3152.1266601562	10566.322306722	0	0	15933.3183225911
670	61.3876658298004	61.3871078949922	61.3893296781862	1304.5	1303.22	1305.65	9	8	54740.3082568361	18488.6353671875	70010.5613339845	54633.3324345704	49115.6420959473	106098.321293945	91591.6020206701	64925.8853623049	97715.4477166181	127126.803619384	83987.8956520782	25172.9592597657
671	61.4139350365411	61.4139241827681	61.4139635116606	661.255	660.89	661.46	6	6	122454.901405135	157119.755083145	105888.183633649	146506.195571428	134823.25259598	95739.7789587057	3501.57309704588	0	4240.7832955729	3135.42115734863	0	4800.57609879556
672	61.4368260905418	61.4286564316738	61.438788889576	660.9865	660.563	661.409	4	4	227984.239814734	172041.783542409	247488.279531251	226890.117399738	67237.2103359365	205693.569991072	3501.57309704588	0	4240.7832955729	3136.42879135749	0	4800.57609879556
673	61.463405894726	61.4629129713369	61.4643301672508	1304.11	1303.49	1304.57	12	12	156529.926838378	85744.2622402343	216695.511567007	151833.365979942	123856.296777344	252753.388972356	236467.13291341	192345.794873047	220402.094474282	267158.250063476	193899.071698404	121292.368971353
674	61.4804786155085	61.4804786155085	61.4804786155085	1303.98	1303.98	1303.98	1	1	362995.477311196	330285.265571838	347348.013585068	368541.151204425	361397.136840275	47658.8709755861	351519.208046874	368066.359816622	308806.667937824	345569.883492838	349516.903233505	333952.663447263
675	61.5026458050539	61.50187617534	61.5034154347679	660.794	660.505	661.083	2	2	115437.416762696	133043.672717632	94836.2408984381	131873.700210937	90620.2419207575	86506.7470584315	67510.0796425778	52332.6197916658	77966.6398771969	69319.3357711928	63342.105493815	38803.5389136148
676	61.5190770176979	61.5190525842179	61.5191012475413	1304.03	1303.61	1304.5	12	12	408099.893200685	365013.739218748	375208.869542518	416211.937446987	381032.669364106	375627.571459265	393340.274168529	420609.561819896	362474.505544997	396908.137373398	406568.208816965	372406.28192608
677	61.5447958832573	61.5447552287924	61.5576782765182	1304.03	1302.69	1304.54	14	12	170028.628269042	141956.624279784	158486.90176758	172457.816080416	154489.142104493	167336.01945613	166497.085188801	168769.705241291	155111.308133137	167935.677868089	168724.42468465	152667.165838622
678	61.5731418718734	61.5717433142063	61.574877589493	660.563	660.505	661.101	7	6	262326.062942138	316956.85824609	219213.466439025	275170.773122767	254924.57843638	144824.620446429	5453.97516870114	3464.55133463536	10662.812972819	3159.37491320801	0	3049.27552437337
679	61.5951120943543	61.5840558837666	61.5951728625679	1304.15	1303.04	1304.99	17	12	80974.8717427189	70478.2275213071	66879.3752709971	67225.1692622892	72535.4089701708	58292.6050136719	53156.9971907549	63240.6702880851	59076.4011301484	53430.2924445129	75649.1707577226	74616.5770925076
680	61.6959773263093	61.6959773263093	61.6959773263093	1307.25	1307.25	1307.25	1	1	32919.4264055527	51367.1291959651	21644.9172859699	36153.4384765621	35503.1941455076	11039.4564640299	35035.0473828124	30964.1139689126	15191.3618326822	17382.4804492187	17940.6502490233	59933.2138061518
681	61.7012945848679	61.7005787851639	61.7132646015751	118.838	118.728	119.116	7	5	37903.3432163085	34194.844465332	40460.3262229411	37624.0246447754	35409.9483096517	45138.6496655274	40846.9151185608	43443.1361188616	87704.964633789	39323.7263203125	72398.7445485839	61239.6553099888
682	61.7347236970211	61.7347220918025	61.7347253022397	1306.4	1306.39	1306.41	2	2	47248.7969761443	44185.3836146763	21639.3257289343	42049.435982143	35539.8142529298	11039.4564640299	35035.0473828124	30964.1139689126	15191.3618326822	20696.3289843752	17940.6502490233	59852.2229766835
683	61.7374553175169	61.7374553175169	61.7374553175169	661.46	661.46	661.46	1	1	101267.778276787	130997.531762287	146465.09275358	124557.001678905	127775.318533936	135774.467411134	0	13293.6498697915	5137.09782486977	3543.94591809082	0	12784.8846876627
684	61.7853705486584	61.785203583745	61.7855375135719	660.7265	660.563	660.89	2	2	111457.697703684	100290.376543781	148605.676328613	120742.482511393	109197.378206869	145156.384470703	5621.58490759274	10296.8598688558	2951.63216341145	0	3969.41117919924	7274.33810864256
685	61.8155114078047	61.8091565064395	61.8218160096078	118.838	118.355	119.278	14	8	76527.7116115722	74804.4120128348	55914.5119199219	49548.6923353794	58426.1279037273	72321.8696054687	143312.202068237	131843.4159375	143155.751782227	160798.789762207	131536.295	135024.915844849
686	61.885052772795	61.8850233216444	61.8850602331816	1304.615	1304.08	1304.9	4	4	271729.582947266	256856.214894531	261960.30932422	292268.175117188	256308.949621582	89716.67471591	82514.7275771488	301562.846634766	79935.5689518224	94357.2083571544	261917.72969629	269557.672699219
687	61.9240091142194	61.9239890563243	61.924997114844	1304.41	1302.73	1304.88	13	12	285983.398120118	265792.865186296	293216.772359092	299484.170804536	268500.734579702	261770.910105543	257437.36343149	317404.731169086	244016.9002032	251379.336195162	270352.090093149	278106.773801832
688	61.922154127078	61.922154127078	61.922154127078	661.083	661.083	661.083	1	1	70016.9424977684	131896.751342074	76286.0394880021	83101.7830937498	79009.8960101314	57628.7504708662	0	7563.67499738418	0	6511.32764160146	0	16364.4775882161
689	61.9491160314236	61.9490476097519	61.9491775099531	1304.495	1303.81	1304.99	10	10	108769.838378905	91598.5539708528	261960.30932422	103830.245910239	76604.669921875	54134.0434374993	80404.9129069006	102519.070723099	83520.7546041167	93513.7932266502	111484.910213957	269557.672699219
690	61.9642605190001	61.964236064204	61.964289524898	1303.965	1303.57	1304.5	12	12	263324.144085787	161251.123317873	319511.801931157	259544.840923602	222606.067020154	369741.756733022	381762.035454801	305500.618423227	334694.06179199	360090.089768254	320363.84549429	206473.770992337
691	61.9946904808255	61.9946904808255	61.9946904808255	1304.54	1304.54	1304.54	1	1	688498.62978922	121565.117635216	831308.039033215	645305.468063158	619995.211346443	940437.927340489	922037.624899084	784882.18169433	822060.162909337	898074.163748686	810953.436887201	538129.761822922
692	62.0173488122876	62.0173488122876	62.0173488122876	661.409	661.409	661.409	1	1	84613.3045410162	128802.868626672	93953.7485647783	103694.653696777	106535.639201253	97638.1333678391	11192.7202760009	2988.56637369787	13232.4854309081	6452.79254089355	3247.82032287599	10956.3791207275
693	62.0411573765976	62.0411262292475	62.041176525417	1303.965	1303.57	1304.5	12	12	689119.458129885	495364.081772834	832917.229972087	646065.018915262	614553.544304009	941407.950989122	923228.580239961	785614.043270091	827881.102556485	895274.64006697	812311.467890627	538278.6632512
694	62.0655428191523	62.0650803150037	62.0660053233009	661.092	661.083	661.101	2	2	320710.303843752	448380.416386715	73496.6079208983	357665.160177081	106682.966688614	203892.921975262	3637.26313586424	6165.94977213532	6668.68544547523	5632.73525488281	2951.87493058268	10155.4871265055
695	62.0788656202112	62.0678735977023	62.0790364785344	118.838	118.728	119.116	3	3	45917.3138958334	76594.3036608886	28222.1135383301	38807.5175083008	32421.6657338868	42622.7460111084	66346.5659758301	65642.4006012834	62925.5431933594	80232.5551937779	63646.1117490234	73210.6292956194
696	62.0887221180218	62.0881881156865	62.0897076356649	660.89	660.193	661.43	7	6	151541.544917412	175611.0526981	167474.083268345	145969.557444196	198192.92175122	112506.556068081	3637.26313586424	6165.94977213532	6668.68544547523	5627.71140966797	2947.66247973631	10155.4871265055
697	62.0842385961812	62.0842385553387	62.0842386370237	1304.345	1304.15	1304.54	2	2	73915.6614990228	118428.814966946	51199.6999768074	78358.527011718	84960.1167912407	44382.3186881507	46368.9788948565	66624.5589937332	43750.2949926755	52970.0986450192	43240.4573701982	105831.219114584
698	62.1349540671413	62.1349313168761	62.1349919155665	660.5435	659.982	661.101	6	6	337741.439462056	453168.332856021	246880.411286272	391230.881318361	391484.440447691	180035.584011161	3637.26313586424	6165.94977213532	6668.68544547523	5627.71140966797	2947.66247973631	10155.4871265055
699	62.1988810250434	62.196414102227	62.1988928831086	1303.22	1302.89	1305.41	9	9	43696.0323150628	56575.3382409657	81269.042475043	63261.5366003427	41513.0085682264	75652.9439501964	98252.2263148092	79148.427185547	70178.9792822261	82305.4065863712	70286.7694319676	59640.819541625
700	62.2294497718569	62.2294497718569	62.2294497718569	661.083	661.083	661.083	1	1	71687.7986350452	132296.34355636	46124.9123267298	99846.5352366069	101327.036017822	51797.1318789066	2969.30028588866	5930.65970633368	2977.62679659596	2570.78574609371	2887.83157690427	11383.2656135254
701	62.2189429918511	62.2189429918511	62.2189429918511	118.355	118.355	118.355	1	1	12596.5360128581	48850.2442170759	16206.7144222005	8746.01030322265	16029.9775758464	15209.1269215088	25681.7786457519	17299.6743977865	29792.8940449219	24730.0236927897	16815.2187304687	32474.8321461181
702	62.2556149271432	62.254981684827	62.2565655489861	660.7265	660.505	661.101	6	6	314553.990406253	364173.22018917	262227.504266601	325871.253946428	339203.444604905	225455.785786559	8026.71093420406	14298.2811197914	5407.39022184242	3644.47470629883	10957.8950288085	9272.8509296061
703	62.2761822601227	62.2761581273189	62.2762062772744	1303.88	1303.49	1304.5	12	12	196491.640166013	138185.860573509	247560.608144535	188651.925542743	166801.796271308	278442.963061522	274440.663642577	230990.534483437	249972.539398079	267650.351644381	236784.941480711	150909.836491511
704	62.3019507761253	62.301916793395	62.3019797626265	660.7265	660.505	661.101	6	6	403748.193825896	591904.065822836	387086.690598081	508437.41655357	493577.620844297	307070.789375609	8004.01061282774	14280.0435163225	5399.39234779572	3646.42675488276	10957.8950288085	9264.07812834813
705	62.3977779186459	62.3977779186459	62.3977779186459	1304.08	1304.08	1304.08	1	1	214772.231417788	170120.421093751	236041.755507593	197297.540671166	195205.499430931	235934.113143646	89843.2084545894	227359.580988101	225586.745012426	245192.858894262	232252.313065964	166692.196259767
706	62.4117957223074	62.4117957223074	62.4117957223074	119.759	119.759	119.759	1	1	27657.4246787109	52674.9607218192	14411.2330653599	27903.0435557339	29243.4605053711	17194.9751280343	34719.8191709682	38874.4303125	39401.1275172991	38338.6068112444	39270.0295513741	41042.9168422242
707	62.4032695042443	62.3980345079003	62.4033071965746	1303.81	1302.89	1304.5	18	12	53937.8615413423	162026.944357912	67899.4837999128	196385.332577749	190934.652283934	242756.984120342	250155.509331053	219736.203164875	225957.531904295	238524.70442871	81052.429867277	162424.254182316
708	62.423157780496	62.4228709421435	62.4240308737816	660.89	660.505	661.46	5	5	161601.089570314	195054.206872207	160772.024670061	185152.464064732	167674.308633138	104336.874669643	3346.23779663084	5909.45537109365	0	0	6940.39761352542	9308.1075003255
709	62.4696143832127	62.4695932506488	62.4696288371538	660.7265	660.505	661.101	6	6	191993.853745537	331733.615849884	194341.389697265	242232.549712053	280474.421482542	106551.681194197	3105.63324975584	2871.27604166662	0	7584.40170678711	9991.5831020507	8438.14344510903
710	62.4697262219274	62.4697262219274	62.4697262219274	1303.95	1303.95	1303.95	1	1	42736.230573382	13859.7734933036	50412.9970877515	33913.0024288506	35621.9393854633	58778.4068324502	59745.2856054671	41758.1316922435	48275.1725781254	45845.7968401232	44922.4140454108	17877.1789634481
711	62.492935575712	62.492935575712	62.492935575712	661.43	661.43	661.43	1	1	191993.853745537	321973.266192216	184205.79241276	111182.377410714	273915.604205404	110456.962340821	3105.63324975584	2871.27604166662	0	7584.40170678711	9986.22855590825	8438.14344510903
712	62.5066357168068	62.5065184370487	62.5067529965649	118.843	118.355	119.331	2	2	32206.0609488933	102548.375933533	16366.5944167752	30925.3840046692	42520.5698316127	28417.0847542318	23396.8315682983	18864.1950182292	24446.7615710449	20408.0312769165	26871.3315848524	53724.2672534179
713	62.530963312665	62.530963312665	62.530963312665	118.355	118.355	118.355	1	1	29544.7205859375	49914.0620734253	16384.7299203055	32516.5241685267	45667.4385848214	20196.1836821987	25143.7440007324	15838.4916964286	23323.5373851493	20582.8551150251	29329.7312727399	60597.9542089844
714	62.5633083128402	62.5632681050289	62.5633177714804	1303.95	1303.49	1304.5	7	7	100709.743240235	74105.3372325297	154534.185230469	79761.141856357	101614.005578613	119533.525658737	121322.128610839	91627.1804243596	106432.085736329	117934.182158202	87549.9803413516	87196.1854980469
715	62.5670327990844	62.5670327990844	62.5670327990844	119.116	119.116	119.116	1	1	30250.1166098633	37700.3406787109	34563.0539419759	28915.8059084473	38330.000938558	26349.9847226562	62106.6227785644	54704.6612653459	61699.0648691406	59492.1158455811	55346.8672353515	49667.2155120442
716	62.5896925957707	62.5896077679791	62.5896929638839	1303.98	1303.81	1304.5	3	3	96654.9247558594	77696.8589619139	147411.27900586	102202.499276367	100568.609804687	117994.424987792	172071.673285157	137216.432596769	96537.703587891	115901.516489258	146529.729050735	87324.7302432533
717	62.609128855187	62.6090928140205	62.6091486596202	660.7265	660.524	661.101	4	4	270124.227475449	193123.235325194	288781.040605747	252450.499483258	246218.488612956	301791.687281251	0	0	3150.09172094725	7334.18724194336	0	4211.62636759439
718	62.6489549459463	62.6484457335556	62.6499125114174	1303.81	1302.57	1304.15	12	12	107742.958672281	57375.3439013667	157877.177433894	84953.435180664	101417.604181908	173552.672400715	173791.6169222	135130.987499999	161924.848544921	175645.360531781	147605.336791616	76866.2680717334
719	62.7270998611121	62.7266035062926	62.7280690160958	1303.81	1303.49	1304.15	13	12	227309.955672199	163821.741219951	293892.06346436	225248.066564002	196825.51764471	338876.135578801	340221.482852314	269308.064785156	283295.332652993	333391.74051232	285120.027151442	186151.512524413
720	62.7315960223963	62.7311061339331	62.7320859108594	660.9675	660.505	661.43	2	2	77382.649287389	105588.599468749	66097.8613131508	61171.5308415177	110579.713087891	69296.2891074223	6749.53507727047	14744.2027669268	7514.74677970374	7517.61383850098	7344.45081970218	27113.2049509277
721	62.7418957481995	62.7354009113872	62.7483786553358	118.924	118.728	119.331	14	8	47724.5153261718	65824.5068018973	52012.5620763347	55405.9964116211	50234.8665058594	50305.8901845703	50076.5037930908	64556.2277706473	100827.45170752	104067.90092892	60457.4682227051	92149.0379313616
722	62.7669422379257	62.7669042315314	62.7718958202343	1303.95	1302.89	1305.49	13	11	100628.047185246	85533.6668749995	83842.8836102764	110417.553093073	96063.1314453115	71948.1677551264	90873.7699479162	70136.1093603514	79654.5580297855	114285.836777343	87283.3111673984	96127.0600773734
723	62.7845078833948	62.7844898312282	62.7845289145033	1304.65	1304.15	1305.06	12	12	112887.045876464	97261.3160701486	101772.750450721	112806.479454347	99689.1585480296	90804.3180050227	89214.5836344397	111363.823233924	78408.2746289057	107689.163375714	112225.321880258	101397.037920735
724	62.7780475113803	62.7780475113803	62.7780475113803	661.101	661.101	661.101	1	1	152936.563812501	221933.872241209	174452.922291434	168181.377747395	177515.970676921	184876.536184571	6952.92731396481	17761.0359700518	6149.02882633461	3500.21636775716	8378.45852294921	11883.2470983073
725	62.8109820315729	62.8109820315729	62.8109820315729	1305.07	1305.07	1305.07	1	1	101761.896599123	93116.4013916027	107538.099483506	104189.741751707	50376.3704166663	83302.6039062489	94660.3241992204	95484.4514819351	88696.6807031265	90077.2556762712	91004.3574389634	97238.9700878891
726	62.826936803984	62.826051075337	62.8276566548355	660.9865	660.505	661.43	6	6	122287.278606586	224205.894778457	97711.0509568916	160890.435254464	157899.831056917	55942.8549174109	6952.92731396481	17761.0359700518	6149.02882633461	3497.09451940918	8378.45852294921	11883.2470983073
727	62.9645753760788	62.9644477097223	62.9647030424353	1303.025	1302.89	1303.16	2	2	93887.1231696433	54711.1019531252	124224.330548271	84511.9135477124	69418.0674267581	119898.102476284	61747.5023260489	116876.366559707	58363.6696569816	133380.99927455	103351.742501396	66036.3532421879
728	62.9672868869753	62.9672868869753	62.9672868869753	661.101	661.101	661.101	1	1	228839.55189258	391422.886421872	106969.417282715	278810.706678058	311116.517315918	169957.37602409	29788.3077136229	33854.8391927078	33218.7512708332	24961.9508930664	24738.6657561849	12909.6287393392
729	62.9786018372258	62.978575718909	62.9786244260728	1304.495	1303.81	1304.9	12	12	128027.413418375	69890.3755504264	163027.015697024	115553.87043213	93172.6549871278	168338.907528411	178848.964383951	148479.843374022	157164.539975585	179311.688020833	150791.215097248	88217.4687531059
730	62.9967854270819	62.9956635785098	62.9974049140837	661.4195	661.083	661.46	4	4	242650.876027588	433964.418785032	241347.65648228	277587.188731691	359885.852020384	173195.807756975	35897.497726283	39011.8571568079	37330.1912633926	25770.3875300295	37194.4495973774	12897.4152779017
731	63.0052290443415	63.0052290443415	63.0052290443415	1304.14	1304.14	1304.14	1	1	85620.979524739	49726.9467285173	37790.045643834	76371.0586523432	62352.0359248033	122515.277851562	131963.685039062	106867.148292643	110772.936015625	123853.379231771	110033.633133137	65951.1670279945
732	63.1429656894293	63.1388494403603	63.1430183469467	1304.45	1303.59	1306.34	20	12	141329.353466797	131548.85060697	109140.427265627	147919.145887169	134472.683317683	130476.229620536	105831.621140136	91376.4121001838	100676.36229562	138142.403180804	143346.226754393	141872.930301607
733	63.1380146974384	63.1370994403851	63.1385541864392	660.563	660.505	661.101	7	6	491227.275973218	418791.448098209	504090.903542201	494290.466254463	400789.778288498	482473.032675291	3352.70355102537	0	0	3639.50728295898	6310.09334399409	0
734	63.1672932687938	63.1661634603977	63.1678981972109	661.4195	661.083	661.46	4	4	107287.012674108	201486.82395089	109566.385254069	127150.11171875	135415.350723212	82602.2301769211	0	6406.14000651031	3765.69102408852	2935.00262731934	0	5909.20412687173
735	63.2020018630077	63.1831109008885	63.2020484258952	1305.34	1304.54	1306.72	9	7	72589.0977189122	131086.768374398	69399.4664465342	61860.4203271491	94533.7962664247	76068.0240660519	80541.1244797576	93588.8814852615	55982.4831140128	67744.2945103863	54822.899003155	69424.5573201491
736	63.2148534501392	63.2148534501392	63.2148534501392	661.083	661.083	661.083	1	1	123414.052302735	197310.465972166	103199.738220704	144726.137113606	115300.053170757	82602.2301769211	0	6406.14000651031	3765.69102408852	2937.62269750976	0	5919.56929609373
737	63.2301618390843	63.2301618390843	63.2301618390843	1307.25	1307.25	1307.25	1	1	38218.7965262279	76425.2931119815	49942.6756901039	50821.6442382808	55352.2233610022	40524.4776961261	41345.6768749999	55920.1435066729	54215.0880753578	43937.5877539061	50759.7116894528	78781.8236328119
738	63.2560728715053	63.2560382675311	63.2561026076423	1304.555	1304.15	1305.8	8	8	128079.731225961	187003.750336537	73241.6271459972	145326.755215219	145477.695676832	73174.7148958328	79683.5541540523	115144.314139122	82609.0089339187	71982.0879194771	64596.8401367193	164845.171326622
739	63.3089790740577	63.3078440254267	63.3098083640623	660.524	660.193	661.101	7	5	1617970.13849756	1716301.76495702	1316647.27176647	1662760.50916505	1708050.00169707	1392150.53430273	10154.3223859164	29207.3448669433	15533.5488278459	7427.6584993896	24764.177295349	22135.3400223212
740	63.3329198648103	63.3328383785983	63.3330013510223	660.7265	660.563	660.89	2	2	103712.993378907	1554705.60838182	1514934.47435157	1553357.45585057	1464158.2451888	94701.9012087057	10183.1212459716	29244.6467122391	15556.5579664713	3602.66752327474	18065.67465389	22156.3015185546
741	63.3827239242042	63.3827035341211	63.3827443142873	660.832	660.563	661.101	2	2	118621.260168528	150590.572182616	87731.9833623743	125045.605707437	138893.972885335	68610.0892652999	4049.25420703123	5458.21308593741	0	10179.7787561035	0	15562.5823619384
742	63.3980113521208	63.3980113521208	63.3980113521208	1306.72	1306.72	1306.72	1	1	42206.2037087184	37928.1168323857	26389.8878773085	23649.9038765094	25442.2896320137	46912.4916983314	37514.6810808767	57716.8093332734	46677.1212895069	44302.7972780535	44233.7661669928	44339.8619371442
743	63.4020756590229	63.3958605101694	63.4083207303179	119.0715	118.739	119.278	6	5	57660.0815273437	78519.6523426339	60958.1485771078	64931.6884760742	57760.4772210287	67026.4969584961	76870.0395964007	80895.1688071986	82486.801984375	88705.6380230306	83131.5731402762	61814.8060453286
744	63.4649743298041	63.4648815435018	63.4659934478738	1303.49	1302.14	1304.54	7	7	85111.31970703	90739.3102043264	103597.609596947	74429.8554865044	89912.8841534414	43456.075240885	112109.186718751	59027.7375174963	97830.1955921529	109982.599829103	85207.0422136883	77756.1163499096
745	63.4807377696091	63.4754682961688	63.4815170216991	661.43	661.083	661.795	7	6	560104.131404513	514132.636128599	560995.229591305	51993.6078158481	562614.865183957	440082.458996153	4862.38052050775	20224.9841700962	13401.0042071009	7587.87984765613	15997.0161840819	13614.4161852677
746	63.5051956752865	63.5003498449078	63.5061880016744	1304.24	1303.04	1305.65	10	6	94409.5157785852	90548.1075639209	50047.121332465	80645.1981267761	85828.4472106934	98768.1307045205	87470.1287532548	94032.3226762239	80568.9715608719	91665.2698636306	61353.6064493811	84037.6772523088
747	63.5048339362954	63.5043871215512	63.5055946290351	660.7265	660.193	661.083	6	5	446903.013145093	577142.185842348	444487.3471246	468296.453452008	482613.709254608	370670.88932501	4862.38052050775	20224.9841700962	13401.0042071009	7587.87984765613	15997.0161840819	13614.4161852677
748	63.5477678801017	63.5474412476363	63.5478777122078	118.7335	118.355	119.116	4	4	63973.5977695312	91704.2435771484	41638.9195959473	59086.0834748535	57278.5246490886	53943.214362915	66219.4137579172	59883.9605691964	59621.8020625	65672.7715074987	57573.1887656249	79424.8356654458
749	63.5640744962962	63.564062035475	63.5641029377572	1304.9	1304.41	1305.8	11	11	96098.6625142727	96975.1199534249	94973.9105236831	104959.669903159	87301.2157670461	89107.5486778846	91495.9422013342	100621.649370493	72997.8567499249	105253.686294321	86895.5489590739	106463.974751164
750	63.554766110517	63.5547475450094	63.5547846760245	660.8265	660.193	661.46	2	2	128861.70386105	123558.374564452	105857.193418666	170181.211728352	145985.499736979	285775.499167319	0	7043.82838541655	6308.83193969724	0	3790.35601806647	3100.45218066406
751	63.5602655467468	63.5602655467468	63.5602655467468	118.355	118.355	118.355	1	1	57979.9704155274	69032.826875	42566.4736842447	47228.8228395996	43641.0050417481	45362.3399221191	71536.5160515137	45640.5920833334	57043.4886835937	66030.5916242269	44460.8568325195	50090.6536152343
752	63.5897716308667	63.5891985800598	63.5902189999718	660.184	659.982	660.563	4	4	99409.0242700901	123558.374564452	102638.656284319	170181.211728352	77899.4670535702	114459.04230134	0	7043.82838541655	6308.83193969724	0	3791.7087504069	3100.45218066406
753	63.5901430097198	63.5901430097198	63.5901430097198	1303.04	1303.04	1303.04	1	1	64307.1921107704	72519.4455468752	64886.4389955361	73689.782479074	62730.8584786554	59367.7575857984	55807.1177929692	73163.2201381118	52886.7426060272	70700.8894921858	43871.1216943366	73184.4491364401
754	63.6237222388026	63.6237222388026	63.6237222388026	660.89	660.89	660.89	1	1	187338.313476564	123558.374564452	243270.961447267	170181.211728352	139133.319993325	259601.043736608	0	7043.82838541655	6308.83193969724	0	3791.7087504069	3103.22688281249
755	63.6512329854425	63.6512079844253	63.6512401394459	1304.82	1304.54	1305.34	4	4	182851.454507277	92648.9417258527	130033.694650391	45962.2395321381	52225.0336111107	100411.556197266	116021.891655762	170108.013956055	101883.440323243	109846.362251954	139615.745394532	84836.813408204
756	63.6532794383563	63.6532447019803	63.6533141747323	660.707	660.524	660.89	2	2	177271.66207422	196268.20469824	186840.271759277	138184.602145089	176114.75443457	124392.420110491	6854.75667443844	21083.7017252601	7015.40812402341	10399.8325748698	4943.6484539388	20347.5980201009
757	63.6783306683564	63.678282839082	63.6783554501639	1304.03	1303.61	1304.5	12	12	187987.599597169	272227.992439902	136714.867773087	206519.062590143	213206.364064377	105842.066658654	121453.539313476	182507.367103795	92508.2980078129	114389.488050631	144522.465033804	241407.747939828
758	63.6770722666157	63.6762569748633	63.6778875583681	661.246	661.083	661.409	2	2	177271.66207422	111188.109236606	176991.104768556	175881.704434569	98290.8499068065	158920.985977052	6854.75667443844	21083.7017252601	7015.40812402341	10393.8961738283	4943.6484539388	20347.5980201009
759	63.7275123963814	63.7237716080507	63.7275187342402	660.563	660.524	661.083	3	3	127087.227857144	195870.581664223	186840.271759277	122747.516122768	72728.3076026775	158920.985977052	6854.75667443844	21083.7017252601	7015.40812402341	10390.5569482422	4933.94810913088	20347.5980201009
760	63.7968110664577	63.7968110664577	63.7968110664577	661.43	661.43	661.43	1	1	131664.371588171	66992.5304878735	198797.962989094	95334.5344229908	68276.3896800538	221176.737931886	7498.59911206051	0	7788.34895206702	2755.75034375	6342.05247741702	0
761	63.8858145247963	63.869735686154	63.8892435598164	1303.965	1303.16	1305.06	20	12	74936.3260907451	213966.123401441	59436.3388081057	146241.642322716	145497.031607334	78250.4716422521	65483.7187968753	122199.331853692	61963.1661665041	78900.0986810298	101524.774553629	175703.045962289
762	63.9263579202387	63.9256462753267	63.9273591940107	661.101	660.505	661.46	5	5	124437.05008259	214345.249469863	91883.6801206751	146892.207580357	177097.660438055	100217.844590007	0	2794.23274739579	2826.18369799803	3240.35489868164	5974.42869506839	7908.15525089517
763	63.9292546747932	63.9292131513464	63.9292744628539	1303.355	1302.89	1304.15	6	6	65134.1189275558	215694.543770507	50853.3448007813	61552.1196422234	57558.5902099609	81640.0158203143	97736.5894325083	51955.9733333329	82670.5781179467	100425.084492188	55229.1015972218	179997.006518555
764	63.9621538685208	63.9621099368597	63.962188430473	1303.965	1303.59	1304.49	12	12	150319.13035006	145194.502268068	131460.331431887	160325.132324218	132760.268559569	122116.451842698	141133.292406412	144047.670067608	111945.250425028	118783.672009277	136540.894963378	118582.783196616
765	64.016158067166	64.0074107974675	64.0167170465577	2441.95	2440.44	2442.9	105	12	33882552.4467727	24863880.7866675	58654734.0632209	31670419.9795061	40123007.0491246	40459005.7113379	39393785.454089	34304794.6139697	38667405.7930201	40696160.730111	34719488.7813276	27519879.1207536
766	64.016189177472	64.0149306828333	64.0171925784038	2273.17	2270.48	2277.58	105	12	131309906.590259	133407017.515964	199077245.642599	118127618.265914	1350421.75023586	107774704.240566	159204427.727719	139184382.063724	158959291.938853	243610772.736731	200441306.34836	96641924.9227384
767	64.0161979707694	64.0158289036734	64.01662990178	1991.01	1989.29	1998.21	31	10	37521091.195484	28708852.5267694	22123495.99788	39358060.3944554	31866926.4651563	58310797.3972379	51873443.898685	43399342.9523908	22429981.5101376	55699708.4065795	46153075.2921314	28715492.2943867
768	64.0162459341035	64.0158687283281	64.0166566915728	2076.84	2067.47	2095.71	41	11	218465809.894144	207902105.887117	105941687.006086	207640661.242157	174236791.962572	194341527.007835	236539641.562341	166028772.920708	213143883.880821	150857319.574152	231367265.92271	158977008.390484
769	64.0086167120471	63.9959989753132	64.0091650438768	118.4525	117.801	119.116	16	11	74845.6608984374	133213.961202009	64751.3239028728	65089.4266406249	79182.045827846	78643.8831091658	94779.2739041138	70802.2731612723	81897.3567008231	89117.1442430944	61019.2847428153	93965.8974561769
770	64.0162103119779	64.0161475956289	64.0162656415289	1321.51	1316.7	1323.93	8	6	10280450.0274902	4295238.42556435	12765650.7521217	9743328.18320826	8330352.86422656	14866830.8571699	13495408.4325859	10837205.1265625	10442454.275404	13921596.8876906	11446483.0307617	7319426.17446646
771	64.0162157831086	64.0161606038537	64.017209808555	2040.09	2039.73	2048.13	8	6	33734271.6845774	20542456.8863044	39450750.1427375	30844750.572072	26207363.8574999	39927585.7808984	39987206.9714402	33801081.9981522	40677698.2964133	41873956.6589587	1290872.93676102	24047240.5041031
772	64.0162289953504	64.0161311110407	64.0162834981811	2011.56	2011.09	2014.47	5	4	21732608.4801812	13976977.3985227	27606703.0583696	21227188.4998861	17809051.568466	31258768.8190209	27885124.6343477	23912179.088723	27016465.2396303	27734613.2953124	24497363.7797727	16118631.8028408
773	64.020905812202	64.020905812202	64.020905812202	660.524	660.524	660.524	1	1	834579.077633935	497479.59948567	619083.417397133	115754.095419643	541581.317527995	826184.099705734	1396230.95981249	1140765.76249998	1265710.65730208	1451921.63167969	1132456.17898438	650073.726359374
774	64.0652150824884	64.0652045682273	64.065230083007	660.378	660.175	660.89	4	4	96727.9191316972	328155.834574216	113803.158886858	253683.269805662	85262.3940435255	123271.364859375	0	6487.07659505198	10000.7441496582	0	7672.16342797851	6335.66231937662
775	64.1006663660917	64.1000065652566	64.1015797807131	661.255	660.89	661.46	6	6	241636.171399556	367501.50936328	191205.747061802	253084.262785714	287943.399542406	142314.603080358	0	6487.07659505198	10000.7441496582	0	7672.16342797851	6335.66231937662
776	64.1187391076697	64.1187391076697	64.1187391076697	118.739	118.739	118.739	1	1	12071.1067626953	13633.5612579346	15459.4866599121	14121.4523911133	24521.4701376343	21409.4959968567	36409.0130544434	33372.2999707031	37883.7062197266	37835.0140003967	27995.6144501038	41412.9135131836
777	64.1697797962597	64.163663354394	64.1758962381255	660.6975	660.505	660.89	2	2	177603.693996095	79769.7315895637	180106.264376954	186735.82329492	145573.977065267	129829.6854375	7190.71832226559	6787.56549479156	0	2860.24662158203	0	3371.21457792154
778	64.1956504034669	64.1956504034669	64.1956504034669	660.524	660.524	660.524	1	1	177437.138484376	217645.189920245	183764.570798827	120423.459896205	145573.977065267	181465.919665366	7190.71832226559	6787.56549479156	0	2857.69556323242	3689.42190734865	3371.21457792154
779	64.2210910664759	64.2210877941555	64.2210943387963	118.7335	118.728	118.739	2	2	22002.094607666	11421.0207873535	17756.2602484538	11734.2188210449	16169.4638804118	23543.4783126395	43277.6502145081	31623.9688253348	38095.5869199219	41856.4812629046	27889.4288937988	29059.5645825893
780	64.2466688262683	64.2466688262683	64.2466688262683	660.505	660.505	660.505	1	1	177603.693996095	201265.170688614	183764.570798827	186735.82329492	145573.977065267	181465.919665366	7190.71832226559	6787.56549479156	0	2857.69556323242	3689.42190734865	3371.21457792154
781	64.2702166895765	64.2701952651766	64.2702466818983	1304.28	1303.61	1304.99	12	12	139061.165121695	130267.334296874	113176.513861086	147073.693374398	124454.17975891	104417.756610577	113525.080826322	144392.427451172	111590.299394531	122402.185642278	128989.845803572	141524.58690655
782	64.2976549791252	64.2976367806891	64.297675094155	1303.22	1302.73	1304.49	3	3	50500.8089328828	117202.782180446	49289.4102067068	120298.861036379	108813.331616212	89653.5462744154	97112.0042443833	114962.867423704	91354.6960028063	105846.528401692	98427.4924218764	43640.039350043
783	64.3400854267926	64.3400854267926	64.3400854267926	660.193	660.193	660.193	1	1	107472.844416016	187691.396212889	98023.0223561661	123604.25493343	221284.055270833	104976.124343751	7021.36004626461	9171.64108072902	2689.98872013345	0	5591.73909879557	14618.8529020182
784	64.3509764916912	64.3506539532295	64.351723422035	660.5435	659.982	661.101	4	4	220297.762614957	386358.207941403	243245.369947544	207271.135678571	278790.908119141	234115.518127233	7884.76481030269	12323.7447265623	12112.1125564778	3927.62649707031	12423.3255287272	12460.7563921712
785	64.3951138010014	64.3940980979321	64.3961295040707	660.8125	660.524	661.101	2	2	258801.377859377	390643.871714002	82865.8480195311	70080.2090758927	278790.908119141	245578.238454429	7884.76481030269	12323.7447265623	12112.1125564778	3927.62649707031	16059.4472321776	12460.7563921712
786	64.421209440626	64.4205926520247	64.4222696936894	661.083	660.505	661.43	5	5	209432.757617958	416175.523070494	151555.138952697	269145.958776857	300913.546473387	250257.578527343	7862.46592640893	16123.1088710239	12094.1979716796	3920.26351220701	16037.9313596801	12448.9675970981
787	64.5022503366496	64.4976296647372	64.5022754570442	661.101	660.89	661.46	7	6	202550.997941966	291343.891523434	88200.0031796873	237147.216991542	251518.535708983	157055.152024554	3490.2069213867	0	3027.11510156249	0	0	10678.0689538167
788	64.5277525625025	64.5277525625025	64.5277525625025	661.101	661.101	661.101	1	1	202741.127164064	291480.715517576	149619.43398577	230552.398705076	250682.317049479	159701.557625326	3490.2069213867	0	3027.11510156249	0	0	10678.0689538167
789	64.6014961505807	64.6009702501211	64.6020220510402	1304.32	1304.15	1304.49	2	2	82258.4496826175	166891.865914963	174761.511185305	189642.211596679	75661.1353215141	160075.196824543	167327.319191894	193065.068666241	169283.442315956	178514.482249099	196428.446372069	190845.772331354
790	64.5985483345638	64.5985483345638	64.5985483345638	661.409	661.409	661.409	1	1	101155.86016211	177878.87468694	109307.270136067	117741.57386621	123785.902555257	93311.700647136	2705.08067761229	7862.84342447904	0	3006.02953369141	4302.54589355471	4316.64905493163
791	64.6225155847694	64.6214078152605	64.6236233542783	660.378	660.193	660.563	2	2	95380.2763292419	169427.268097655	69558.0522811106	117741.57386621	117052.670559894	91789.0549466154	5989.9258346761	7862.84342447904	0	6240.77411376953	0	0
792	64.6468190348955	64.6463233408812	64.647812237292	1304.03	1303.59	1304.88	12	12	205582.149707032	164206.233590744	171173.672139047	189642.211596679	188063.684226637	159392.52624442	170600.25158203	188662.00483173	165377.072034255	177574.222657189	196523.819828726	190552.275354942
793	64.676552886636	64.676552886636	64.676552886636	118.739	118.739	118.739	1	1	22552.5718279622	23351.6832272949	16299.6601184896	13374.2791802979	19039.7439799805	29584.8892667236	39930.1267916783	34868.2061067708	44324.9627039387	38914.0198913574	32016.3829013672	38565.5540897623
794	64.673053859952	64.673053859952	64.673053859952	661.46	661.46	661.46	1	1	100242.190437501	121388.852465819	132501.868961588	112174.176066405	107099.681135824	102329.267331218	3775.06424121092	4074.82988281243	6368.75688199867	3067.32898718262	6722.79750915531	7320.78663887531
795	64.7026360375484	64.7014993748571	64.7026802953495	1305.06	1304.15	1305.82	13	11	123803.292164306	100055.022896634	69091.8435990774	96780.5209944673	83413.0737060547	60859.8314388018	66652.7234428137	82865.3969245792	73359.0181803381	81158.2393391924	128227.662698103	94324.5167351726
796	64.7286470814465	64.7286470814465	64.7286470814465	1305.07	1305.07	1305.07	1	1	98187.4498126206	75018.4668768319	78198.9883593747	79146.70189453	33203.5082706704	62583.6019262686	65525.1514648429	78870.9293164052	67241.9416864004	78716.7759979238	73711.8948309338	91207.5777026381
797	64.7724192170636	64.7712091225801	64.7782404997478	1304.41	1303.61	1305.8	19	12	165223.344177247	92337.3268278003	173044.404008792	133779.597590334	109287.618864747	173756.579717686	173096.24237386	165611.648488581	174035.893900992	187348.449355844	189234.936795372	120740.472397867
798	64.8277270534723	64.8242570615437	64.8277597397411	1304.08	1302.69	1304.57	13	12	117385.278442007	41336.6954577641	165346.726179202	100480.168173015	86723.9784179688	69881.7969824221	193397.975400392	141343.097380559	169742.378702798	207610.936435547	163883.922620442	98460.3755074047
799	64.8460649916417	64.8456519972992	64.8463481809959	119.027	118.739	119.116	3	3	19016.3241110026	13317.2007910156	22634.7500993246	15975.3133303223	15568.0589655762	33459.6465263672	58538.3450737305	60058.8456068638	57571.4694140625	55502.3705383301	56847.9595602678	37699.962064453
800	64.8510735909577	64.8506098136538	64.8515373682616	660.8125	660.524	661.101	2	2	107095.966691407	132882.389085378	96201.4856490302	127630.28776116	75845.5749470215	96560.6587115891	0	5624.43619791658	3753.67530851235	3409.21037158203	8307.38143212884	12438.9653644205
801	65.0194835216341	65.0194553435186	65.0195358557334	2274.51	2268.56	2278.86	16	11	1680725.43899535	1481045.41250613	5363356.13778924	1702007.56793371	2660925.13054468	2166119.03697195	3859985.18289347	2786274.71200657	2007349.65246081	2623142.46535945	2295504.05934397	2643389.23704546
802	65.0195201480549	65.0195052948909	65.019595404435	2439.95	2439.08	2442.18	8	6	416142.625381945	345061.49844278	607552.186851673	473864.465325497	506612.614776752	643208.628408733	677387.685529723	564237.01621173	772878.413858942	596511.568825755	539685.227812971	463074.539505307
803	65.0167686812624	64.9932976239997	65.0171682274904	1305.16	1302.89	1305.91	4	4	75552.0987495119	64080.5700097656	82272.4892285164	71813.9892421876	62688.1865265452	63967.1800861157	53643.2638671868	69014.4730312486	34201.5105782648	88893.0725280758	75968.7720902883	56039.7536015626
804	65.0993861781334	65.0993851196532	65.0993872366136	660.9675	660.505	661.43	2	2	82443.1768716525	109297.699698659	90667.7099246415	88760.8874006694	119999.269316244	93883.3336497401	3093.73868005369	7980.09752604154	3873.98040120441	0	0	4232.01109724934
805	65.1259985404925	65.1259985404925	65.1259985404925	1304.73	1304.73	1304.73	1	1	47447.656968587	33134.8599487302	70210.5604215491	37800.4389038083	38805.9764143878	74644.876067708	78807.5728515622	67675.2421850583	40774.7481445316	73457.6066406248	62835.3500024437	16968.036344401
806	65.1299479710186	65.1299479710186	65.1299479710186	661.409	661.409	661.409	1	1	82520.5640839849	141006.572269529	90667.7099246415	114481.126828124	119999.269316244	93883.3336497401	3093.73868005369	7980.09752604154	3873.98040120441	0	0	4232.01109724934
807	65.1384418191139	65.1379346516134	65.13948157974	1303.88	1303.22	1304.54	10	10	72477.9875230813	45206.5432368163	99937.6186279306	53564.3040869148	48205.2630126953	103935.748977274	111693.966141691	92470.9500865577	89629.9701899418	117185.886220296	81419.3549804695	35442.6179785154
808	65.1518837731401	65.1518674811288	65.1518908682534	661.083	660.505	661.43	3	3	117120.658888673	198121.854941404	88770.1404306637	106175.689727678	127302.919272319	59659.0429977217	6152.90610754391	12762.8370442706	5816.79758447263	5781.91941064453	7196.22566467289	8037.57514143879
809	65.1811915053087	65.1807198974016	65.1822697870146	1303.81	1303.22	1304.15	10	10	85836.6852059646	120396.599653765	102908.901608399	65666.6470449218	70888.3713623047	128241.211674804	126448.56635476	102170.196912729	108848.880548649	133821.565899658	108411.699900125	156074.277766336
810	65.2092200204876	65.2039541178435	65.2102990134781	1303.965	1302.89	1304.54	14	12	221792.734822589	116369.621271307	274734.127595219	198352.077282366	177798.152651369	312492.452613701	293384.831408504	249071.710353065	275433.344536131	319998.524281182	264785.930633371	170778.313159179
811	65.2286390592549	65.2281335235659	65.2291445949439	661.092	661.083	661.101	2	2	117120.658888673	201694.083008299	89187.4389418246	128229.170753743	113170.35061607	59659.0429977217	6152.90610754391	12762.8370442706	5816.79758447263	5787.08091699218	3497.48157226562	8037.57514143879
812	65.2535850327807	65.2535615270362	65.2536332634237	660.563	660.524	661.083	3	3	101761.537091519	575883.330738925	295516.12091634	128681.901622768	112612.453669083	213259.610155275	15936.3711804198	26130.0106119787	20465.1540955403	9147.80704089355	16047.505419922	25745.1540259195
813	65.2784512538644	65.2784296819608	65.2784672880322	661.4195	661.083	661.46	4	4	351427.673679687	646087.238565536	300466.777581175	388960.44051758	441048.257710935	223056.660791655	15900.132776184	26096.6815168107	20434.8848310545	9130.6579650268	19609.7617728881	25712.8977026365
814	65.4612684766592	65.461196774524	65.4613023234374	1303.625	1302.89	1304.15	12	12	97982.5417551831	104398.815062662	86341.2082250989	101731.301448567	100096.560429244	78516.9249058938	82870.6141965562	94029.2527587884	68413.5560076341	80223.8928817462	90895.2008850091	96666.9016048187
815	65.4583350164292	65.4582855078187	65.4584018022442	660.5435	660.193	661.083	6	6	1125099.40687782	1947260.43709797	914661.550891108	1249894.80553467	1359320.22789697	679720.724283688	14688.7594909317	44639.2409075054	16168.2378348213	13271.922977661	27761.4321057127	50741.465939941
816	65.5267647703762	65.5136876022892	65.526834140231	118.853	118.406	119.331	14	11	58738.0072236327	168362.227816964	96792.8441822103	52808.6708893694	126683.364580706	125111.899984445	151358.697192505	142480.399352678	141691.295347717	77231.8969802596	127693.257901786	155358.72739719
817	65.5317627948209	65.5317126217069	65.5317760814979	1303.965	1303.59	1304.49	12	12	351597.676928712	352227.007493988	306165.309785532	359318.754477162	346745.448014948	284258.243174579	310893.666650392	348072.392712055	288396.963345854	294930.709028696	328703.363989956	338174.001588791
818	65.5398295415856	65.5398074178624	65.5398423288436	118.7885	118.355	119.116	10	10	122109.883772461	214481.446279018	96792.8441822103	113701.539061105	120906.002235352	81342.1477903879	73618.8256065848	90230.9330915178	141293.339322266	73789.8689372211	85301.0971868024	155926.863435791
819	65.5886612203747	65.5886612203747	65.5886612203747	660.524	660.524	660.524	1	1	333571.597127793	446474.963267409	280913.549016112	120147.476647321	382204.800864584	268696.980418621	0	13147.7632161456	13207.6418282877	6761.26893774414	9832.4156860352	9266.12020414223
820	65.6032245414613	65.6031770496453	65.6032489442015	1303.965	1303.57	1304.5	12	12	860199.887402347	861379.819091797	789877.155322255	895577.849405693	845009.985850643	736850.368496097	784089.296184904	889016.524334642	733109.730635748	767575.595696852	837843.40873925	831324.945842287
821	65.5953808664299	65.5885818458972	65.6021159294137	118.924	118.355	119.116	4	3	38813.9931284179	65340.2343537946	41598.9383252767	55888.6498966064	55641.6565698243	44857.5215368652	42877.8809425049	45284.9397014509	45097.4198613281	41714.034962972	47097.976293457	51248.8930322265
822	65.6079599408226	65.607937152004	65.6079946091025	660.7265	660.524	661.101	4	4	270132.320917413	446522.097613277	253378.846125697	240240.658088169	382204.800864584	248146.984734376	0	13147.7632161456	13207.6418282877	6761.26893774414	9851.74661946614	9266.12020414223
823	65.6153554155178	65.6153397568872	65.6153738580589	1303.64	1303.61	1304.15	3	3	731056.933476573	60216.3170971677	674135.768232432	755554.971191416	59484.8751586914	608285.689453134	661994.837055654	728281.120734851	624963.044921866	633940.112695305	689749.812246104	50224.0041026471
824	65.6389144765551	65.6388885833094	65.6389491984872	660.9865	660.505	661.43	6	6	309240.78503247	474160.879911253	255100.538533263	366690.020195314	401966.148581052	197547.234291869	0	13130.9931100027	13188.1068860211	6743.16162939459	9824.50757690423	9257.35377064724
825	65.6640302328405	65.6640193849106	65.6640436947055	660.563	660.505	661.101	5	5	146691.017450894	301695.566693684	125237.085681762	170240.211315848	200777.250716796	97234.29380528	10987.9864473701	11537.3344560895	7740.85659793521	6117.90302935787	9531.68129809563	19440.6052868302
826	65.686984136212	65.6869405959331	65.6870095641351	1303.965	1303.49	1304.5	12	12	195651.587280274	187500.091147835	161408.21005033	201253.269617637	196662.702021484	143653.917273996	145540.05063101	188766.106184246	160639.485455228	171807.726251396	170498.072397085	194386.728466796
827	65.7891359571381	65.789113112089	65.7891695266055	661.4195	661.083	661.795	6	6	417076.118426343	354221.880965397	467551.270599301	389312.531200892	386090.559465696	413002.690170774	3037.59384704588	7869.27015904015	7274.8926910807	2639.13030371094	3451.02509106443	9431.39364872231
828	65.8157220249898	65.8157220249898	65.8157220249898	1304.49	1304.49	1304.49	1	1	84053.5720703128	43106.7907902642	64722.0369591346	59357.0892052293	50163.7950631008	64154.5594200721	59784.0789659706	60565.8463326321	43947.8548065655	40972.9112315153	42014.5727388821	71961.6721717245
829	65.8587763759017	65.8587122102228	65.8588418935853	1304.065	1302.3	1305.41	10	10	75011.8060506179	83733.5184281786	63934.4516748056	99554.4221970775	86893.7674072266	76860.5659830724	63707.0180525713	167964.59197221	78547.1969025203	215276.707540836	66413.8460342675	77562.2186787916
830	65.8756208463029	65.8753120979834	65.8757593074354	119.3045	118.924	119.759	4	4	54405.2358588866	153458.883601562	39547.3384094239	65187.0403992398	64248.0669273158	37254.9708215332	53154.8018436803	57288.9469029017	62736.2868503068	64077.5549712612	56832.1502695312	115271.757805393
831	65.8907873037612	65.8884076441957	65.9058667819611	119.3045	118.355	119.759	6	4	70858.4869020183	132546.918227679	37094.5160455729	65212.0699801025	68609.5786013882	37254.9708215332	55046.5582891671	56996.0586263021	62736.2868503068	61142.7769859619	56832.1502695312	102137.17285867
832	65.89360875311	65.8935268855518	65.8936906206682	660.534	660.505	660.563	2	2	103911.028995676	220853.280831379	113809.826722726	158476.131001789	228007.784270086	96686.21471317	3368.59070800782	22557.1223217772	5182.19079052737	3607.90449951166	7525.99210986322	33401.191617606
833	65.9154481775682	65.915191594288	65.9155751520511	1305.24	1304.73	1305.82	4	4	133490.751871447	103490.391690341	56488.4860787533	138464.448508524	122704.419750977	54804.2157226562	201206.30907129	159082.762280762	53254.4479687509	62903.0510200183	169575.533994141	116272.068391336
834	65.9430975154805	65.9425331238682	65.944104421296	1304.45	1303.81	1305.46	12	12	138818.57186899	78709.286585581	187176.392314456	135554.292566856	122214.908544109	209573.452649489	205728.555288462	168308.286097506	180802.069427082	219224.862414727	175742.121554237	111497.413046499
835	65.9711043541638	65.9710896401569	65.9711458556101	660.563	660.505	661.101	5	5	288284.608409601	214165.578503625	269649.140238141	283572.403649553	366612.459769206	284769.353491072	15674.9140052489	19133.0218424476	7646.98188028968	19202.7969482422	21240.7290527345	21982.9863040364
836	65.9630429271222	65.9630429271222	65.9630429271222	1303.98	1303.98	1303.98	1	1	94548.542473633	58755.4220810546	92689.3159345706	82689.4408183595	79489.057043457	56900.9381276639	89219.3831733402	91739.7990585918	82298.9382285159	81120.8506611313	81307.3889052737	77550.5566171876
837	66.0109522236772	66.0103799948399	66.0115244525144	1305.53	1305.41	1305.65	2	2	59917.1733349608	58836.1776189633	103281.23945984	86522.6996186973	83304.1062531077	98469.6109993483	89283.9647029618	51854.0684025061	86557.2999381505	85016.334592728	86416.3345332839	77672.6354154834
838	66.0238068677369	66.0227276080085	66.0244927696018	661.083	660.505	661.43	3	3	321304.018250002	128911.024382253	297089.73252897	113389.963127232	104040.704591516	303696.261153973	15674.9140052489	19133.0218424476	7646.98188028968	19202.7969482422	21240.7290527345	21982.9863040364
839	66.0927886091553	66.0920737390788	66.0938133721181	661.255	660.89	661.46	6	6	199809.54868527	243088.152024901	200968.606633544	218114.762564941	240568.328933104	175888.545566527	6262.97500146476	13340.9764944894	7251.63397914336	2900.57986914058	17621.2507368163	13748.6679418944
840	66.1317354074869	66.1313580704218	66.132138303698	119.23	118.838	119.661	5	5	21487.0975520833	44074.8232321429	28293.1348362514	35063.4656198033	37200.3583725586	35921.1652365723	83405.4315573382	71668.1879357911	76448.1431463927	105169.185258161	82717.0455673828	84156.9542305299
841	66.1258782046581	66.1258603110342	66.125904706068	1305.07	1304.54	1306.34	5	5	86262.4180461237	143658.268383413	51765.0424804695	74144.1708512378	78070.4220670582	53610.799796698	47420.5818106351	69862.3445711993	49511.3298579539	38820.1049886066	62113.9283757996	132620.399988731
842	66.1450034914001	66.1445240293857	66.1586621034533	119.116	118.728	119.759	9	7	21487.0975520833	44074.8232321429	33811.4810852051	35063.4656198033	37200.3583725586	35921.1652365723	73329.0854803292	84116.3077719727	83352.9383487722	100549.118585144	76815.712097168	74904.6011632952
843	66.1531692664516	66.1531692664516	66.1531692664516	1304.49	1304.49	1304.49	1	1	39080.1756696431	44565.4896362319	54723.5024414061	37558.5579630532	36873.4149511716	56192.4284374998	53967.1034179686	58142.2723893226	46070.1621289061	55584.4797363281	46095.0319295245	39240.324209798
844	66.1755503712442	66.1755503712442	66.1755503712442	661.46	661.46	661.46	1	1	108822.112825894	612234.039044588	270039.389765949	352851.899438279	397267.161986979	207330.536934734	3612.26754235838	18693.3434570309	0	7577.10873803711	10779.1722814942	7079.67153344725
845	66.171506159164	66.171506159164	66.171506159164	119.421	119.421	119.421	1	1	79586.2585706381	82945.3768812255	101046.931002604	64101.1327177734	54461.7352265625	104431.972548218	106486.621275146	90807.3873730469	41243.2219888392	98477.2066769613	92057.0625834961	80691.4854483641
846	66.2066670138179	66.2057800204396	66.2075237323626	661.4195	661.083	661.795	6	6	310927.860883931	692551.753177121	284039.432713621	382344.176807863	429716.592284971	210741.3044588	3602.05169743996	18669.4999067033	3767.80949818636	7577.10873803711	10784.9519985351	7072.97364174101
847	66.1936060696612	66.1936060696612	66.1936060696612	1303.04	1303.04	1303.04	1	1	63538.8365588388	48656.9762402334	69457.3375561534	51460.832420655	36939.9734619145	71016.6828186046	65472.1844500723	70196.1524011219	59841.2538952646	67233.2358581535	49179.1007275401	46967.554102172
848	66.2518414848199	66.2385111545497	66.2526133686218	118.896	118.307	119.759	22	12	216329.727925781	185944.945640625	106361.142548479	204941.305561523	194318.838833191	101612.744799107	98826.3585109864	74112.7309555665	178548.446483673	79092.1185480347	81274.4168252563	145327.438682861
849	66.2655200598525	66.2650259964586	66.2788364634544	118.924	117.938	119.331	17	10	171846.758917969	230323.600023926	143580.554987444	174616.706233259	66151.4274494281	126996.034857841	180325.540538086	112862.845231445	102078.889467578	169596.496692464	51488.1657091239	73078.8022964953
850	66.328963950995	66.3284375436821	66.3300218515801	1304.73	1304.14	1305.07	11	11	114071.668250732	47909.210305664	161813.467706205	110100.578739015	87927.7501558067	150586.933772785	159161.803907877	139312.485543619	156293.361748047	184018.480400391	152506.722307945	81090.0146004977
851	66.3334827297232	66.3334827297232	66.3334827297232	660.524	660.524	660.524	1	1	157725.91995201	157245.964954425	154722.934454752	153053.675723214	149430.454600505	164932.996710287	3661.93247570799	3149.91819661453	0	0	4076.20838256838	0
852	66.350210552155	66.3487894660461	66.3647848243568	1304.08	1303.49	1304.73	21	12	85292.7558837878	139921.958049879	112251.568875734	157875.720442082	66789.6398726033	130922.84813777	117943.43452067	82310.2272319337	111584.505633876	130474.777841421	151541.914782902	158146.633173076
853	66.3589055309485	66.3579660746284	66.3596716059696	661.255	660.89	661.46	6	6	481409.255822549	497179.170020083	502354.702127316	480312.568071427	520832.877733274	443512.561912534	3974.56812744139	7589.31939435684	8229.93202718095	4076.15601025391	11345.1358132323	0
854	66.3931568815248	66.3920117398575	66.3980596548462	1304.145	1302.57	1305.41	18	12	229736.354931641	127145.854855768	295739.629171313	191336.399323918	170316.10732875	344472.815953545	323619.767064734	252221.025748948	75583.3565836584	342839.312145998	284333.640066965	155718.910295222
855	66.3964006857426	66.3964006857426	66.3964006857426	119.23	119.23	119.23	1	1	83588.8731197917	93624.9812182617	43656.1590375628	78902.5550994873	79526.1182819012	90338.1657189941	77843.9084841308	67069.727076823	76275.6504472656	67100.1552113037	71633.2358605957	61522.969924479
856	66.4101709808558	66.4095800352995	66.4234531249067	119.027	118.699	119.421	17	11	83337.3909213866	60804.2393956473	85556.2219220843	60600.2136642019	77414.9793863003	88416.6157386999	69751.9328873597	54743.3316964285	66216.7514807477	47703.2905940291	36840.1433451102	61522.969924479
857	66.4435268854882	66.4418369776787	66.4452167932976	660.794	660.505	661.083	2	2	397473.822031253	193350.403932475	433488.523484378	409172.740195309	130908.670387833	403780.749700523	3974.56812744139	7599.01201171863	8229.93202718095	0	11361.3489405111	0
858	66.5172911806291	66.5172911806291	66.5172911806291	661.101	661.101	661.101	1	1	2251372.8430215	2591409.26496287	129418.451773786	2389229.98874738	2265582.80212761	1889231.37823699	19872.9941817626	32310.5936197911	15255.2542049967	14847.1846499837	27983.7956655273	33027.7907937418
859	66.5247970734687	66.5247970734687	66.5247970734687	119.116	119.116	119.116	1	1	158153.361702474	160192.645310059	110738.608565593	133494.452381348	130520.105497803	141496.59620166	238118.343962402	54645.4200432477	223199.917607422	279630.310908447	194660.49553418	184527.433552083
860	66.5430914967655	66.5418479395733	66.5439876294036	660.5145	660.193	661.083	8	6	2541927.33356466	2713635.4610333	1765004.21602538	2574321.69611085	2397580.82040038	2026942.29334093	19816.7914159805	32269.3811279296	15232.6907137973	19056.9892565306	31385.2906109007	32986.4099926755
861	66.5514756932727	66.5380906251564	66.5648667427211	118.739	117.938	119.116	30	12	158891.33503418	160081.614597098	110617.113396345	70027.9644412667	131569.488089042	55979.8079091797	239173.946508179	202990.074352678	222926.220590122	277865.643461635	195680.445734235	185141.087609375
862	66.5772327090836	66.5772066881585	66.5772768156593	1304.515	1304.14	1304.88	8	8	133908.942732872	210785.629952567	87722.6312548841	163998.830361703	152064.685789137	69913.9492529292	76966.5429252112	116065.581404747	65014.5261800126	59647.6190651627	100689.594126383	181048.768851412
863	66.5689328784842	66.5689328784842	66.5689328784842	660.89	660.89	660.89	1	1	126343.416054688	155109.688583006	104372.645574219	126789.108123209	129367.402191079	76931.9350245538	0	4094.7215494791	9801.48906070959	0	0	3574.17107910155
864	66.6277434053308	66.6264825353401	66.630020030637	660.505	660.175	660.524	3	3	126343.416054688	156174.141261159	106146.150397786	126318.660366071	129321.200581471	113705.560230307	3767.62155102537	4094.7215494791	9801.48906070959	0	3505.67319213869	3570.97528951008
865	66.6964740274883	66.6962881615422	66.6966598934343	661.2655	661.101	661.43	2	2	1159888.31155225	1368002.29469055	223077.979390799	140299.85656808	1177358.84559603	982985.319270514	17771.1250407714	24697.7153645829	13529.8646467285	8643.65459484863	13128.3359355468	22070.3259181315
866	66.7214149443218	66.7189450846251	66.7238827140144	1303.965	1303.57	1304.5	24	12	175437.175454477	162141.185565594	162296.156513674	176129.473121995	155639.018396934	157587.412248347	159707.948167067	174808.077765067	150123.42314453	146905.872670523	165625.691986608	157099.105998347
867	66.7283069302242	66.7271394369544	66.7291065167259	660.5435	660.193	661.101	8	6	1229869.1961958	1483855.16179747	969953.458529169	1314686.28789307	1280891.06451414	1017603.24920617	17720.8665659177	24666.2131766182	13509.8531164201	8627.45063604731	13110.7470610351	22049.4457611605
868	66.7533166827752	66.7528156530983	66.7540098159114	1304.03	1303.81	1305.46	8	8	840468.666892743	41960.2037880859	780928.56524219	77773.4673543303	769890.352441406	115304.396681464	113821.017534993	98194.6279646803	98285.8555766605	120599.043996175	110377.347252291	790918.729215204
869	66.7540963033767	66.7537965039984	66.754269681981	660.5435	660.193	660.89	4	4	413103.251439736	496010.332671311	425467.490038511	463303.114871651	409111.639233561	336032.478577879	3872.29102661131	9304.00004882809	8223.23679833981	7005.01750207519	3047.39166064451	9485.63456172687
870	66.7824308405172	66.7818692353019	66.783475231538	1304.28	1303.81	1304.73	12	12	176006.839065347	98341.4819917795	244189.079477163	169645.434295249	133636.175692748	292712.47047468	278589.616347655	221778.050214843	261721.85372183	295721.562205153	236988.875010578	121964.889241535
871	66.7972816974288	66.7971979103155	66.7990865638789	1304.03	1303.49	1304.57	16	12	856559.956396487	93165.3304292439	808800.297751105	891431.52245313	68597.9412841797	788759.560929681	822409.763374032	894019.417166674	762782.665484381	820889.099739592	853536.906324211	798180.119889441
872	66.8454679932256	66.8454347795272	66.845493748097	1303.88	1303.49	1304.49	12	12	378791.782641603	353792.557163459	368477.150948656	382983.819358472	371200.242305813	353834.989446151	377059.59780649	396689.557895132	344943.292275392	375466.945788228	379491.306880581	370103.745259914
873	66.8807361921443	66.8807361921443	66.8807361921443	1303.57	1303.57	1303.57	1	1	52784.5680255674	176721.745561523	176481.826183594	201328.178132813	181208.62734375	166423.141128907	181631.018903321	198664.285510743	171283.740401368	192983.327862305	178754.229075196	185830.659033203
874	66.8823345084919	66.8812794855855	66.8831114140794	660.7265	660.505	661.101	6	6	244941.98752902	164535.636684708	331270.557257672	203630.608419642	161122.004191404	389358.929859376	6247.08846716305	18260.8432617185	4333.56231754555	3241.65874475098	6500.17296761067	23164.4903999023
875	66.8833293263805	66.8832907726748	66.8833553218707	1304.03	1303.61	1304.5	12	12	189629.13043213	182878.153563701	157928.895367338	197341.146416766	179072.345267427	148424.955507812	167502.527367467	195684.094536831	165438.271880581	171123.385035925	179131.675831474	182243.865076622
876	66.9316022954364	66.923645948114	66.9316462252613	1304.03	1303.49	1305.8	20	12	187371.972351075	85566.9927343758	174699.62571552	103799.403635255	81920.1094815345	173283.378403321	179753.182641603	205015.255212054	80251.6580344467	203342.905625699	176317.142931941	184076.857271634
877	66.9390010745414	66.9131526054248	66.9400580379289	661.101	660.505	661.795	7	5	211072.022945314	165282.370535712	136671.571641601	150626.039790178	160190.598977676	119645.477168247	6247.08846716305	18260.8432617185	4333.56231754555	3241.65874475098	6487.41843627933	23164.4903999023
878	66.9486172133032	66.9485875815448	66.9486397241936	1304.615	1303.81	1305.07	8	8	190080.230475586	175609.164796875	99246.0616522898	201328.178132813	58528.4248611107	105362.055375164	106286.466419566	104144.648048502	109628.048919396	117212.112088955	102645.323512963	187578.591621094
879	66.9768473842635	66.9768061877428	66.9830114881685	1304.45	1303.81	1306.41	14	12	250844.988121995	167969.508404446	295943.789948735	246194.554543832	210127.77481649	328326.482124374	325306.377178486	278929.477223305	291890.317217548	335317.810256001	293318.990416917	190993.75279447
880	66.9893174124133	66.9883863683056	66.9902484565209	660.792	660.175	661.409	2	2	121145.532418946	140612.015239396	130194.272115235	133986.470272623	121523.338117677	115497.292799317	3192.68388602701	11449.610611979	2420.24851757812	5863.6951097819	4043.52595458984	6765.30494824217
881	66.9974340718857	66.9973890698025	66.9974564309102	1304.555	1304.08	1305.06	12	12	268930.669018556	245379.096237979	237917.436394389	285550.509235143	244874.241556489	222638.802632534	234674.321139789	271728.541657367	235930.408917645	237961.951421878	264622.057282367	260544.034791086
882	67.0598486291184	67.0598147429278	67.0598685839017	1304.555	1303.49	1305.41	6	6	76007.9755891921	81820.5215204322	142031.22379761	76021.2300011265	60974.5003472218	137783.773308918	142980.623828938	159593.526703287	53446.6898282143	140472.48561834	145701.996001993	90806.6252610423
883	67.068740811832	67.0685310647055	67.0689505589585	660.5415	660.193	660.89	2	2	194771.74873047	122039.171987304	271359.634015904	173926.165156249	125184.806633369	288364.620026787	2662.7411656494	14254.6785481769	18933.1990260416	29081.5050291341	21328.7275218913	21725.7194688197
884	67.1133745061101	67.1100677726747	67.1166674563681	1304.41	1303.81	1304.88	24	12	139267.674434813	116118.303121743	135651.555681154	147676.476248873	132588.882579457	130952.42131022	115253.694726564	135427.544042969	108175.781335226	137650.510925105	123965.638645426	128879.801431884
885	67.1256732861789	67.1256645235258	67.1256820488319	118.7335	118.728	118.739	2	2	60698.4069609374	50019.3159716797	41592.1967884522	43450.4267248535	50102.3307776287	59473.1688172434	68027.7820495301	78672.0264062499	77734.8780234375	67008.4559549038	77574.6159720284	85754.0133501674
886	67.1907206827228	67.1906740025153	67.1907421979529	1304.28	1303.81	1304.73	12	12	735122.857225591	643057.848749996	706154.640464809	751484.086619002	686637.231458904	672676.435097659	707662.493311368	772805.126856777	652500.268261073	718382.26865756	726709.621489957	670652.717478378
887	67.2045104904706	67.204389015325	67.2054273535721	1303.71	1302.73	1304.5	8	8	686494.113916016	85784.2785629111	54475.3078157563	87127.0222843434	91299.9764373229	67983.7359019877	653880.993589846	70726.1355620119	627870.342146487	65616.9070522837	699456.645189455	69734.7109114591
888	67.2153247184275	67.2146033048411	67.2163835222221	661.092	660.505	661.46	6	6	135707.429297992	166443.665163031	139790.828751395	146729.624602678	167427.710740722	128250.302006469	5789.67261950681	14875.0187412806	3630.63805550129	5909.88636816397	2718.22534277342	7076.13100862629
889	67.2405130836656	67.2405130836656	67.2405130836656	1305.65	1305.65	1305.65	1	1	453617.907421873	421207.859082028	462511.745937498	477756.599511715	480344.466484372	453885.838802081	454548.421406248	513088.611100258	35406.4749218753	456001.388906248	479084.83191408	401015.758964842
890	67.2556782062852	67.2488931890033	67.2624632235671	118.7885	118.739	118.838	2	2	11513.4716944173	29611.6661657715	15466.9235586751	19650.2844609375	19991.2511254883	14441.1820297852	61134.2836318708	31865.572265625	20594.9915058594	30306.3090467529	24677.7384315185	43480.7036895926
891	67.2775390464119	67.2774983243487	67.2775697133092	1304.65	1303.61	1305.41	12	12	147856.782965745	129866.117015789	130415.163632061	159276.967488142	132610.646024263	130491.145530724	136384.973229632	150385.612363281	122006.619296874	130301.871719501	151598.004408483	139215.246317232
892	67.3182335100887	67.3181979483063	67.3182561676765	1304.08	1303.61	1304.5	11	11	107132.477587139	118703.092764422	102133.403583984	118533.159298001	112403.437420653	213777.829731444	86269.1593712441	120055.721635045	79761.7803496846	97815.1157838793	108208.863683036	120400.345812049
893	67.347559910772	67.3464706801385	67.3624958573425	1303.81	1302.65	1304.5	17	12	229036.160922036	221665.579386395	211490.644661396	237393.166699218	230422.999802809	205424.716647134	203316.20771647	233847.203819985	196426.924384764	192577.54918579	233921.60735921	230680.778558818
894	67.3926508257763	67.3926083906531	67.3926763186367	1304.145	1303.64	1304.73	12	12	334639.374609376	325797.391217913	295124.028258227	351223.969788644	317366.560896183	279983.421764789	285140.978038506	338218.150657555	282141.716853518	305844.507189595	311742.213046876	318416.537537559
895	67.3965390902889	67.3957400091586	67.3976186139828	661.4195	661.083	661.795	6	6	322582.567166015	667927.130593693	275988.441527098	383901.391816963	442213.455555051	206328.198365111	12734.7376463796	19717.4587829589	10118.6995652901	14206.8940864256	9651.58705957024	11235.0435373883
896	67.4074636574333	67.4074170705486	67.4098032930925	1303.95	1303.06	1304.5	13	12	165132.155007323	92577.3379794038	198540.01577637	143023.742799074	127127.725488281	247801.360824444	233128.249602863	181718.201842447	191157.229785158	226734.228325194	193482.478754474	117285.686888834
897	67.4369507128576	67.4369117574384	67.4369746339901	1303.965	1303.57	1304.5	12	12	385335.232189943	244621.905195311	479730.102079374	354373.607189001	320086.646989557	531435.395241701	526593.31933268	443026.249764122	478513.611624473	526835.684492888	459779.988882211	281702.38173828
898	67.4627625149156	67.4627625149156	67.4627625149156	661.083	661.083	661.083	1	1	117564.894109097	162374.649272598	157597.220573312	138133.641475446	79304.4437687984	135550.724886069	6081.71139843747	0	3540.45970005578	0	2558.59874633787	3286.20106180826
899	67.4556292129951	67.4555839185438	67.4720814106304	1304.5	1302.69	1305.65	7	6	80557.8311474626	46157.7038491209	109285.803045899	53018.4421536957	48271.3675347219	105970.509597439	113121.921687012	48881.2637285146	110526.923335506	48096.6805576174	89521.4273491749	62636.6258847657
900	67.5242706093386	67.5242276659202	67.5243665446015	1303.88	1302.89	1304.14	8	8	67275.2075439453	67208.7864279508	102229.559956056	76858.4709027772	67208.0174999995	92936.8787871096	109221.470047852	54254.2685435271	104703.176116831	120066.860275268	82236.4429074916	73180.1809570308
901	67.5302387851333	67.5297064631584	67.5307711071083	660.5145	660.505	660.524	2	2	117564.894109097	120908.420843748	154498.40266276	78998.7087879462	114784.574179281	135550.724886069	6081.71139843747	0	3545.70402180988	0	2557.22757873536	3286.20106180826
902	67.5428826441604	67.5424331427092	67.543075709781	1304.9	1304.5	1305.06	5	5	85728.253520508	71843.3966611327	61247.0760996096	83461.7830019532	67248.4069335938	92234.9104000149	77938.3332155531	88300.325907713	80313.1984410501	87347.7160063022	96115.5986235353	73233.0186328126
903	67.55286341978	67.5521448265755	67.553948362581	661.409	661.083	661.43	3	3	122802.663702847	251882.042849717	104556.046907836	146366.149802247	199536.657808959	70298.1047863418	7249.99144405682	20121.1904270716	15300.9103112443	17356.2368188475	8113.84824365229	18377.5876060266
904	67.5639632931756	67.5633420314604	67.5649619502697	1304.41	1303.59	1305.41	11	11	146433.651611329	126429.764579326	147757.312674654	164440.890296349	152950.16666399	698954.565273433	157579.196367188	167826.86266146	143709.216457869	137563.68115009	158609.368476563	148216.031926081
905	67.5850523025085	67.5844779262442	67.5862338337801	661.2565	660.505	661.46	4	4	86040.2766551346	136978.134422431	102833.323701497	113406.89097991	104019.762374998	64987.9880992842	7270.55327783199	20146.8879882809	15323.5748530273	17388.8350634766	8120.37937988285	18394.9906245931
906	67.6128117925973	67.6081923808181	67.6139788416617	1303.98	1303.57	1304.73	13	12	797451.74277344	761349.388473553	729594.331644103	796447.705694058	769911.402801327	699675.508610494	731622.711849893	813351.486324225	674510.235781602	707469.913192716	775034.988549109	723270.97835787
907	67.6587642819078	67.658241442733	67.6598638139573	1304.15	1303.64	1304.88	11	11	89341.8513533522	176520.355579101	104763.515318697	82636.2275577066	71635.3729980469	123489.104555664	107862.082737039	91922.3590942387	110219.043547584	115561.456737836	103649.259427085	52069.8426445313
908	67.7013383058213	67.6999793891456	67.7033642857432	1303.965	1303.22	1304.73	20	12	59987.862878418	168324.546246994	158018.674460452	52505.7870175782	171885.669504174	137171.75524414	150752.702654622	71859.5007967853	149500.763302408	152248.301828612	166983.962088215	167723.724153019
909	67.7178226982974	67.7172331374721	67.7188528113957	1304.615	1303.95	1307.34	10	10	90358.8705973301	181371.90082564	100608.849095349	58632.6497843431	195727.671240234	108615.313533528	114029.840289713	86782.9609130848	100897.005948152	127562.528172495	117035.88500122	35851.149642856
910	67.74653966348	67.7459529228217	67.7475946365386	1304.45	1303.81	1304.88	12	12	233413.553771973	187549.304761117	285735.166215825	225728.76534142	192530.460907451	334666.118239183	300352.549720051	303017.458510045	280011.711991437	324033.964333684	280466.563429988	192714.849804687
911	67.7424468872034	67.7414615546332	67.7434322197735	661.246	661.083	661.409	2	2	213067.956718752	643745.990187172	231617.689662946	280481.577868303	384366.265784666	160996.456459808	12663.7888133239	43406.3811636787	18485.7090353394	16262.3868334958	18010.2978420409	50094.4774731441
912	67.7533955371803	67.7533955371803	67.7533955371803	1304.54	1304.54	1304.54	1	1	74181.9134090164	131739.329302884	83464.0440106214	70573.191450603	90964.3885274262	71591.6256315099	77585.4252156572	82326.2174458816	61276.05906901	58771.1833618165	63505.2510119624	103249.482343751
913	67.8449456251685	67.8449456251685	67.8449456251685	660.89	660.89	660.89	1	1	84856.2549345709	83533.0630825188	98401.1469023444	89413.9482919915	84511.3678473297	121356.840622768	0	7324.0778971353	6764.88456868487	0	0	8235.17680175779
914	67.8762505585649	67.8761813222462	67.8763197948836	660.9965	660.563	661.43	2	2	100362.211205916	292317.821922197	120626.756038899	112920.754310268	188930.361785482	107406.651094402	0	12492.9615234373	0	3599.66966906738	4286.30136108401	12407.1465628255
915	67.9414990686094	67.9413724310233	67.9416093176906	118.924	118.699	119.331	9	9	81553.9828330077	61451.9645491071	43985.2373196615	74285.3726011439	78530.5741828963	51571.5543289621	44344.0967806396	51362.3091992187	43013.354546875	52029.1782735771	63852.9890578962	66172.9031459962
916	67.9437836996488	67.9437706972347	67.9437849564445	1304.08	1303.22	1304.88	3	3	65356.7330406595	58895.5393732247	68915.0974431824	75174.6903506752	47676.6274652774	69363.0013583986	76336.2491593421	69991.9918079714	51105.3902503545	68822.5823783728	83270.6832889805	51961.643677202
917	67.9324945546031	67.9315981461692	67.933390963037	660.794	660.505	661.083	2	2	135101.447544644	311200.593762692	120614.504070382	177550.058794642	188586.437631591	107379.436111607	2675.94665593611	12477.0266235351	0	3601.59771923822	4288.59964599606	12401.1189020647
918	67.9552655110828	67.955181069439	67.9690602854233	118.728	117.938	119.331	17	12	140641.344155578	292485.580572266	55511.9363420759	132010.236671317	123205.144763021	61959.3321330218	63028.5872426758	83781.4648483888	60260.1236586216	54271.8265862863	79023.6147280884	198737.180819662
919	67.9641656733124	67.9638632747811	67.9651946523261	1304.65	1304.15	1305.8	10	10	118261.198510743	76052.2274422192	328723.15181397	127033.1977971	108369.864421795	87617.3805415492	355379.195447589	128568.269462139	109122.569361854	117978.181877254	104466.383889509	123561.234972205
920	68.0089525675105	68.0083927547787	68.0100315582499	1304.815	1303.95	1306.27	10	10	76687.1423051321	197803.920170455	112112.215745192	53799.6602476921	42208.516015625	135077.857962239	121934.825428873	101805.224332181	109477.503084309	144838.902771935	94514.0430819433	209556.106157672
921	68.026520433452	68.0241720564151	68.0288614654498	1304.03	1303.57	1304.57	24	12	226086.002515461	195448.710276441	311373.153786626	212921.832624699	184725.911735175	192914.527692307	223201.517052178	218183.62093192	294931.954775389	366542.951138071	209509.69389509	164575.665952711
922	68.0587539434276	68.0586996078269	68.0587702518703	1303.95	1303.57	1304.41	11	11	75904.959259143	79645.7277475585	109872.790544213	88399.3161938487	78397.010534668	133919.806395598	142713.079026692	85890.4649116213	106921.550466797	137502.969439697	102277.535595704	56884.7796508789
923	68.0675860671478	68.0670079862217	68.068164148074	660.5145	660.505	660.524	2	2	108946.128148438	129434.518665177	87370.0447672522	107914.18850558	120817.096105713	91626.9067607427	9984.90526318354	0	0	9890.09086999512	5358.71574645999	10964.2126512451
924	68.0864835906776	68.0864487236975	68.0865184576577	119.1275	118.924	119.331	2	2	39139.1279113769	52598.1212567139	40101.681065918	46595.3538419189	45571.9684999303	39175.2810556641	77197.2614165039	68627.3001285808	70070.2078652344	71003.8453409424	76769.149227539	57164.7304269611
925	68.0956522181244	68.095445033308	68.0958594029408	1303.11	1303.06	1303.16	2	2	125213.285302736	69977.8433764655	157903.488984377	104353.358264162	99738.0884155286	54298.2297326668	58012.0950371095	133127.98132324	156028.693348997	174814.287402341	136776.664698488	80169.2450439463
926	68.1213458536425	68.1172437505127	68.1270490342216	1303.965	1302.69	1304.5	24	12	91945.1258749098	72653.3552250535	145089.427510988	112576.760023083	107989.409297319	160246.377324218	161412.432001952	126837.061851916	144417.29122233	174808.683978271	141295.746000976	79802.9676118613
927	68.1248609328098	68.1002369416183	68.1248834572303	119.197	118.924	119.661	6	6	37791.5144194335	49783.1490122768	42859.3138942174	46595.3538419189	47540.8597437221	39175.2810556641	63785.2935045777	45137.331922433	61456.7457572544	71003.8453409424	60734.6043544006	57164.7304269611
928	68.1387156440862	68.1386774527744	68.1387301970449	119.421	119.027	119.759	7	7	43908.5503076172	52561.6651079799	32853.6132699149	46577.4696959752	47540.8597437221	39175.2810556641	58731.4032835694	63835.3553581544	62373.6509514508	56868.1352988892	68517.3644958147	54259.1852639771
929	68.1387311992117	68.138253248284	68.1472346773144	1303.98	1303.06	1304.5	7	6	135587.019488935	76019.8077734368	75494.3659889922	113368.598055555	108705.95892361	85031.1488193362	87002.1200177565	71873.0784370119	77805.6114052737	91181.9656893634	158564.978209473	90969.8549348952
930	68.1845476603741	68.1840169935014	68.1856719822911	1303.95	1303.57	1304.41	11	11	142716.248830565	257742.947887075	194625.658999587	132072.942281903	124400.729067383	221932.060237166	209732.501824543	164344.972123577	181517.836254882	219648.716180419	179013.578763833	110941.814287111
931	68.1982834638156	68.1843800978786	68.1983860065936	118.881	118.307	119.278	12	9	60818.7917504882	113864.972044643	73338.7456525531	228251.052989746	96214.2011132813	254281.143641113	76359.3975691616	64663.2224441964	315532.676589844	70775.0683536203	83721.9888168247	99354.1481597377
932	68.2145963276859	68.2140262414529	68.2156778448972	1303.965	1303.57	1304.5	12	12	369712.041357423	218745.625039061	455307.064013679	330038.431234975	300786.122070311	536352.8310519	497721.052283654	422936.904663461	461459.302841799	544602.372280974	443560.180404577	284753.797345439
933	68.2370635599134	68.2230230339539	68.2409742285592	118.924	118.307	119.759	17	12	272485.876321289	173919.618893973	39939.7270856585	229179.686275111	35758.1519447545	37233.856577009	334726.208225037	289552.033804688	315145.757305245	364252.521550564	296597.561764526	217084.329606934
934	68.2299302274114	68.2298840252192	68.2299583188638	1304.73	1304.15	1305.41	12	12	277241.697363282	233924.195402643	251679.184613557	286297.4122161	242799.822107872	247375.064049945	251689.214472658	275895.105945871	254397.716135093	266380.92768799	270715.453141742	248667.9035655
935	68.2647379055528	68.2508528209407	68.2756553455109	118.868	118.307	119.661	38	12	34920.9986938476	54882.4676478795	218496.829598633	495599.75751395	502014.354276422	457307.769445313	599945.873965699	84632.5243582589	563381.461024902	658749.261554566	532671.056264648	79902.8928186646
936	68.2796798680903	68.2796567600833	68.2797077436322	1304.45	1303.61	1304.88	12	12	254009.582696814	199406.073176081	252459.44658128	265291.096416766	248503.267980256	254381.237318639	260036.422181921	274443.482469952	241008.285674955	279042.076541575	258314.166010045	248692.88085374
937	68.303327312313	68.3032720667537	68.3172333560498	119.027	118.307	119.759	19	12	145627.809767578	162055.660003418	47159.3289472308	133103.445845424	135458.443722595	139180.385550293	388694.48367273	389966.467125977	103007.113332589	407339.817105469	367288.046746216	393901.238529243
938	68.3642107295748	68.3641686732164	68.3642502668283	1304.03	1303.61	1304.5	12	12	183259.044628906	176783.491235353	168231.753940432	187926.209495192	166676.956835938	140929.94778483	150157.008066406	189011.849405799	145738.241735025	144252.354704589	188067.1313923	173629.669302133
939	68.3881587604403	68.3879563523233	68.3920979399271	118.896	118.307	119.331	18	12	253830.792793945	106245.156827567	214140.033419364	207213.08172154	194609.114133231	234636.750164272	270499.856603394	47090.7036383928	276869.865167572	291006.639883179	263730.56757843	150048.532379761
940	68.3686239572301	68.3685940153295	68.3686548277976	1304.73	1303.59	1305.41	12	12	88476.8475127703	86389.948945312	81122.748046875	113518.993645021	69368.6725694439	82990.5133154291	88815.7679370113	114685.107714844	76535.4020880672	111894.555673828	100463.08097301	100001.364513752
941	68.4153123092927	68.4153026968999	68.4199093904603	1304.73	1304.08	1307.25	7	7	35646.637667411	118942.537112379	335661.482650482	360171.546003198	320054.013591976	93862.3494406969	101868.009841308	365761.231507452	97243.2580557516	109185.91309204	86509.7005164512	325966.189284448
942	68.4259148274028	68.4156867599668	68.4398178265185	118.739	117.938	119.331	51	12	90478.4631298827	3025128.88647766	996635.920059388	121318.048334263	62017.0203323364	1288302.22923068	2107543.97972901	55173.1377734375	2007995.28980645	2371437.20746387	45198.6145787528	2735792.05331321
943	68.4285689275218	68.4285249998246	68.4285947538986	1304.52	1303.98	1305.06	12	12	352171.613684083	309709.021135603	342914.021184426	365629.078448661	319092.032729867	349828.747935269	349389.397405136	376850.994438805	335694.365221683	371326.059686107	365548.590652903	326483.439547024
944	68.4437366359059	68.4436342779547	68.4686295871804	118.739	117.938	119.331	17	12	654684.266205139	1331884.35672913	326393.668338449	72450.4667075892	717439.656168837	315440.450678572	341551.921091553	450409.327354493	342365.43082411	309063.76184314	398055.338635254	958942.070414932
945	68.4703243705062	68.4702833141146	68.4703556383727	1304.03	1303.61	1304.5	12	12	102461.72026123	91723.2386305934	87563.5099145521	96804.3001127492	99808.624628019	66219.0239985786	86301.7321954909	97593.8063667799	73495.9449995568	96555.7167893631	90005.5790087884	101388.219856772
946	68.4842184973506	68.4840753021812	68.4998570846089	1303.98	1303.16	1304.88	23	12	218170.307983023	212318.193885215	178658.138122561	126289.589197186	225434.399874769	185067.73543795	197304.815096028	232730.551732702	175314.230096027	183702.83029541	215377.122517089	199963.636290564
947	68.4825931425023	68.4825890318269	68.4825972531777	119.02	118.924	119.116	2	2	62925.6713488769	102585.166296997	82329.8145343832	86920.3512412109	102242.120143555	78243.0776541748	162839.087483887	80159.3622935267	162241.3221875	142137.653314209	162781.288820312	176710.676094401
948	68.5147324319802	68.5147324319802	68.5147324319802	119.661	119.661	119.661	1	1	98218.012201823	103152.743519653	79273.3132301431	85052.0365902508	104944.128771973	78243.0776541748	46869.4778897182	176203.635963542	161228.388584147	135220.225292969	170042.929637695	176710.676094401
949	68.5301810374447	68.5301770313459	68.5301850435435	661.246	661.083	661.409	2	2	73786.0391191411	145362.404028458	40253.1423339846	88620.5422217604	86683.4476071415	28322.0993310549	20813.7908774413	15598.0519205727	15580.7820119628	14321.7254807132	24379.0929562174	10935.4385555013
950	68.542651860448	68.528708046963	68.5427810672328	119.116	118.499	119.759	19	11	80965.4547585449	47685.9494003906	66824.8458829346	91024.7115053712	82851.8397227174	55413.1751203963	172350.544458374	171993.733713867	151001.088978678	127824.16665564	170206.571065063	88804.919739441
951	68.5466397521059	68.5290499903464	68.5466777303771	1303.81	1302.67	1304.9	15	12	543180.985034182	517947.561917064	500125.222762968	556084.28616211	529135.471464138	471945.812473495	505281.301794088	549640.903669275	45468.3157389321	496987.189504398	515907.440156251	522505.007702987
952	68.5596525605592	68.5596044717038	68.5596738155931	1303.965	1303.57	1304.5	12	12	700588.69030762	715423.164975957	638202.01267368	726543.987221681	686791.882647233	611773.683784182	655533.748750004	710148.411210939	593312.774820318	608461.566159672	668899.665200895	662247.921800015
953	68.5814261435925	68.5674410613767	68.5854025273765	118.868	118.307	119.759	25	12	160364.386230469	64072.0503013393	152123.821780832	346079.341648194	139210.870828919	175292.574615653	192806.306705567	164425.035686384	195007.880239807	204417.157102051	172084.722810974	73449.2837486049
954	68.5892128236675	68.5891795114808	68.5892338674516	1304.03	1303.81	1306.34	6	6	51155.0951603186	2693055.09417615	2425721.83950001	2682961.136625	2579327.92089844	108229.617182616	93758.2472900386	66523.748560547	84849.0025268558	94949.8956454179	2519937.89632813	2472608.38599433
955	68.5954668234534	68.5945339243885	68.6205167869029	118.868	118.307	119.331	21	12	325214.609404113	39365.1620373884	202627.323601423	300994.087801339	98400.909990653	207243.225639509	217962.633958618	257253.867722168	213546.061467498	202720.260762451	70959.4981623884	63414.0996025391
956	68.6360700136954	68.6147449499714	68.6362176891073	1304.145	1303.57	1307.25	20	12	2694048.5551465	2730285.97052874	2474076.3681724	2780339.51442189	2660753.46915199	2415249.67314454	130549.701405361	2753224.65725914	2315393.8449424	140740.004801432	2603593.37461326	2497839.18461112
957	68.6345417394092	68.6255947411205	68.6485094061582	118.7885	118.307	119.759	24	11	208632.720287109	195548.90290625	148012.357653809	346067.230539795	165040.774515486	185093.018189523	54649.6262157157	51562.3257533482	271256.141184709	328955.576087403	257678.985386858	214511.089140503
958	68.6502245028357	68.6490962993513	68.6513589125635	1303.965	1302.73	1304.73	18	12	61481.9984863281	86747.9071289066	87315.5697070321	96507.9254630545	36837.488048269	110699.43950639	115763.585746256	93510.9633789061	85243.8817265628	115788.675317825	71185.071623047	95833.8776573764
959	68.6816529071771	68.6816094371827	68.6816708862013	1304.145	1303.64	1304.73	12	12	183970.065098469	92449.3580433243	240519.894361478	166473.763465985	144382.762361027	284823.617942457	275096.874108072	205238.744664212	250327.087598408	282985.990373348	223493.241199543	123797.747225247
960	68.6624882436305	68.6623668834997	68.6625186555552	118.853	118.307	119.278	10	10	106410.768916016	114423.813498884	74065.1666748048	91790.1543410644	93690.3672620676	73010.5244380581	71706.5144236756	82109.8201116071	71127.84446875	76404.525209682	85332.3853823939	102447.183839234
961	68.6667367640032	68.666713341136	68.6667724068096	661.255	660.89	661.46	6	6	462834.118112521	912971.828418616	296005.786060301	524936.085222171	642084.791435543	283999.11540161	14793.8404890483	45778.9029785155	23522.5245284597	17352.6253776854	32226.0009471433	54892.2089721675
962	68.6863436182927	68.6862903219979	68.7127570363673	1303.965	1302.67	1304.5	22	12	317966.613905764	116125.601507976	85723.5524440354	109260.250708007	111803.852147216	292023.250971681	303202.131817803	316200.563789063	81360.0666992182	316426.170769045	96587.259387958	114431.831997445
963	68.7215460547215	68.7145064706457	68.7285785188578	118.853	117.997	119.278	14	8	56155.3128867187	141204.218319196	76789.1948626709	49925.7808614676	57120.8888928572	37902.0023321359	73357.2469375	42150.484266183	71127.84446875	75963.1390636394	44073.9003180106	58297.3230688477
964	68.7257647306895	68.7257196056647	68.7257914053711	1303.88	1303.57	1304.41	12	12	542377.508715822	522418.767613002	504167.092148431	557413.473563756	535280.837589112	483253.048219868	518568.119709127	567754.236799484	474965.092721822	510227.244154579	523790.401127925	520861.861328475
965	68.7681042002591	68.7680322315816	68.7714117573958	1304.57	1302.69	1306.75	3	3	117612.758056641	37246.5453748911	109778.716992185	121398.233306358	109299.78614955	34635.568223354	114076.148398438	118892.540979353	109429.257148438	122379.171452289	110422.706824777	43485.4874157708
966	68.776046441219	68.7760199194394	68.7973907411923	1304.54	1303.49	1305.82	13	12	136446.763549805	117365.712506975	118912.177387694	50569.1398372393	120518.268712439	77996.6342254092	125386.305924945	133477.842615685	112440.673657925	129947.256122001	112422.704239783	141299.694910606
967	68.8231896872427	68.8164930997374	68.8327781000895	1304.15	1303.59	1306.34	21	12	60376.9134525549	103673.152612305	103547.403907472	104152.534375001	100582.609787597	69625.6777177736	103682.859714355	103443.063141423	80154.1838906253	124155.805460611	100394.692997504	93356.8676047591
968	68.8365479799953	68.836502101743	68.8629852801069	1304.65	1304.15	1305.41	16	12	137962.994326985	99507.3750545236	138056.836146242	81491.7788606763	122896.135862483	136086.815354191	143100.807519531	78690.8505634013	128920.371886268	152375.268454778	142097.228219403	130058.960536545
969	68.8607464511364	68.8605865220332	68.8608673981085	661.409	660.89	662.365	7	6	1171001.52551909	2247904.18241302	938002.487294428	1359825.36098145	1930068.19513573	816714.732093746	18081.6031171873	87113.3401663641	31015.3328100584	22389.0994573973	45090.7760172116	106497.352470702
970	68.8811957998056	68.8671553640799	68.881277784439	118.838	117.938	119.331	23	12	83576.2238876952	66630.6394441964	134297.358837891	74045.1062946428	79610.9874789342	147763.855826242	55274.4157106324	55500.9844887696	47122.487082611	45950.8001671666	57529.529793736	67618.2849884034
971	68.8903393370566	68.8634518990271	68.8903694383634	1304.495	1303.98	1306.34	12	11	100757.492721944	472362.2481179	149154.111156008	92787.1165734874	68173.2009765625	169784.609029947	163185.211931965	122959.179171424	143873.514502839	178448.398227945	132203.904088247	84955.3577110874
972	68.8953186086051	68.8952547307863	68.9093924769716	118.7335	117.938	119.278	22	12	139699.62890332	734526.694529731	138415.285609654	285618.516780134	335603.78410319	155578.687977539	202596.52548584	77423.7893247767	178248.487140834	214998.240864258	71110.5764116908	519993.052463434
973	68.9096458025161	68.9095929623068	68.909694269663	1303.88	1303.22	1304.5	12	12	482270.116235353	473359.69479567	433504.339541015	495726.202794469	481124.076701471	421871.921732703	453862.604873747	471147.88700893	399601.698613279	428676.383401928	457068.484185269	450993.135658615
974	68.9555503523762	68.9555503523762	68.9555503523762	1303.98	1303.98	1303.98	1	1	200392.356137698	189627.669162594	187311.479106448	218072.83428223	188118.014208987	57589.9160970065	184613.090355222	207966.331582028	190410.866572269	198916.360729978	203433.809809573	191361.22462402
975	68.9937185178289	68.9902006980546	68.9939342869675	2450.25	2448.87	2459.65	35	12	668697.702265927	8993740.23046567	630889.513852321	7230471.88120545	9704736.72724226	7760036.9091533	643324.510000001	6834600.34719849	9816721.68230233	614905.920852723	8722885.73637938	6861013.20845521
976	68.99382733716	68.9937358722437	68.9939528013086	2532.075	2527.71	2541.84	18	6	3719643.38666297	3563894.05348773	6126749.77030236	3844712.55805245	3862234.453125	7641391.40701138	5756573.21576234	3936892.50398998	9028742.70702874	3564955.49610839	4961355.88811427	3889882.46101002
977	68.9938070196185	68.9935467926661	68.9939510471032	2497.47	2485.75	2511.69	22	8	10446857.7319358	6365558.06333766	9217690.46907499	602327.95417477	7093329.30494799	1092511.03828132	2809505.628501	10418570.1801869	10847293.4300305	7385495.61233415	7896717.2198047	7089482.34876734
978	68.9938017927874	68.993786522837	68.9938380492372	2577.02	2574.17	2578.73	6	3	2827379.07917572	2618371.6955836	4964191.95547672	2985140.56280429	3003039.75266248	8703322.26786351	4736200.94395137	2999367.89303596	4353679.3771545	6170005.39050964	4087093.97763393	2789165.00262754
979	68.9937880609051	68.9907763627055	68.993882062672	2477.06	2477.06	2478.3	3	2	4298155.02947921	4033652.71112841	5045647.35850699	4413696.2479166	4306566.5720052	4912550.85024478	5450711.30624991	634920.304629119	5096697.91831602	5156517.6222656	4430081.55069448	4353402.58307291
980	68.9938719370063	68.9937732263017	68.9938896194562	2594.13	2587.2	2594.13	5	2	897398.331152336	803838.649960935	1757641.10172991	1012365.73064733	954345.268108253	3122367.3139881	1953686.4360119	1006032.14667968	2007006.95057694	1867606.02235489	1348760.41980284	876375.145993289
981	68.9938476586166	68.9938275786029	68.9938677386302	2622.52	2622.52	2622.52	2	1	710235.746208492	646541.036099332	1437849.23420611	664036.84824161	699979.124394672	2915560.0900528	1675847.82782399	788320.774228522	1547120.96324793	1468043.24279988	1100872.4504409	644005.642028951
982	68.9938166098923	68.9937643176533	68.9938689021313	2557.81	2557.81	2557.81	2	1	1472002.50412326	1349741.94654949	2397706.34221357	1506669.02835938	1522829.91860024	4400729.65931564	2781017.85197916	1606429.86697263	2603408.34908423	2619611.00041666	2114418.26777346	1486239.07590278
983	68.9937984371301	68.9937962010631	68.993800673197	2687.675	2687.19	2688.16	2	1	147221.555765623	173709.264439454	256421.534310097	164062.492180479	169836.782980348	389156.355475484	257670.655048017	159539.622757871	240777.976689654	246036.380615031	216917.050021363	164872.863500979
984	68.9938427747842	68.9938427747842	68.9938427747842	2652.33	2652.33	2652.33	2	1	219993.562477462	261278.552880862	482151.000496915	262277.580537472	285240.208490837	978784.978583259	530489.016992937	366724.871718751	515423.66143179	554900.750954035	359360.079544393	242264.548749998
985	68.9998137524326	68.9992707625376	69.0009551072022	1304.41	1303.81	1305.07	11	11	97799.9623189283	226267.189506393	153613.64777344	103339.038064188	103436.502219461	177499.172955228	152804.743084309	131413.412581881	153757.069379882	182760.019217007	128137.122109781	75692.9394795729
986	69.0222362391468	69.0222053740045	69.0222678611897	661.409	661.083	661.795	5	5	341805.832077012	360051.748180241	312778.35648773	334584.718671874	354722.206390257	288135.285177454	289778.032697752	192734.886526925	234959.055862722	197611.784513184	155302.647900391	149070.733557291
987	69.0339019693206	69.0338571433518	69.0339186509472	141.797	141.314	142.4	4	4	71615.3105698241	53558.5982056748	79576.0075930176	47737.3516535645	71913.545825575	24967.559415741	80545.0628786892	73530.6751866319	51703.1778032472	93582.2760355902	64071.7567697753	42612.3258967895
988	69.0459424446812	69.0459077935841	69.045971794113	1304.65	1304.15	1305.06	12	12	262349.396093751	231723.048095703	245370.968010599	277681.551510185	239829.20201322	242693.707870746	238816.187811106	273782.241060269	240065.051402671	264205.482373049	268277.785556638	245177.774466646
989	69.0556470183931	69.055625820267	69.0556716722527	661.092	660.505	661.795	6	6	418108.129511284	898610.53669162	343575.424163572	503515.373652346	575072.216843259	267392.603269774	108250.30159054	121590.717846679	116443.432566963	160065.825217406	135737.408698363	148126.540136718
990	69.0626371007332	69.0626139931579	69.0626380842157	119.278	118.838	119.331	3	3	101948.047666992	77385.4742734375	120877.514214844	95452.1657148437	44753.6784824917	106790.200714111	81726.4774360351	70855.0346223959	116592.956078125	92022.8762366537	124517.718834961	52730.0339094239
991	69.071884693488	69.0612896558007	69.073098982597	1304.495	1303.81	1304.9	18	12	243375.944142127	213681.423518629	94487.8696875014	249801.606154437	223524.084686748	208711.507079381	102474.064178873	250976.923242938	204044.412662759	111213.504075372	68066.012006293	224002.107245342
992	69.0826983823106	69.0826943182304	69.0827024463908	661.4195	661.409	661.43	2	2	437936.401508932	182859.731328233	384327.327946986	109999.472723214	580962.812966509	319258.801170575	101881.207753417	121590.717846679	116443.432566963	142932.405622068	120412.560423339	134108.813696986
993	69.0703346827308	69.0703346827308	69.0703346827308	17.4452	17.4452	17.4452	1	1	702836.568400985	651551.83010518	758183.947160963	693105.63088953	661774.297647852	748727.173295099	818119.607720774	633161.039202361	827480.839058797	773125.986645646	801987.72241402	636299.095563086
994	69.103591212002	69.1035389034657	69.1036221175595	1303.88	1303.16	1304.5	12	12	201263.248828126	254768.638311297	158516.170872805	201164.784219125	200099.20415283	144014.681311034	161186.256892089	187933.656218449	150606.142081705	136168.410179443	167943.625103666	213453.101663911
995	69.1481636617608	69.1481237923466	69.1481711904662	660.563	660.524	661.101	3	3	198655.768608261	900734.540042306	185598.914267438	197618.814191964	554248.577431641	319258.801170575	101881.207753417	107868.37486979	104482.443372721	122779.245234619	103712.077659913	107608.14979069
996	69.2087250765546	69.2084859925811	69.2099066603917	1304.73	1304.15	1305.65	7	7	61071.7381081326	66030.7671786225	69957.5058779299	75290.6369717689	68018.7463012695	59182.0270498049	71276.344699219	66015.2629882804	49827.9910573502	77595.8744902329	57364.6567317704	61351.9175800782
997	69.2178326156611	69.2177675799446	69.2179074149685	660.7265	660.505	661.101	6	6	957091.548256347	931948.122838538	888182.092815424	979637.117343755	1013554.26804785	854872.572796871	8018.56678560955	17016.8363368442	8255.34720954235	7273.23549548335	10660.0507497558	14962.7626696427
998	69.251330053701	69.251330053701	69.251330053701	661.083	661.083	661.083	1	1	141615.254390138	257919.170759763	94295.0271054694	153602.138465494	63455.3728694187	118405.149358399	0	26055.9833333329	12867.4429632161	9938.6973309733	11754.6113460286	27077.2974484374
999	69.271759738831	69.2717283474854	69.2754230543756	1304.14	1303.06	1306.34	7	7	51066.0242350258	76128.928052246	59849.5014124651	116551.778191406	91839.7333740234	62817.801944444	77497.0140638308	57626.7799245376	66967.0369658206	89434.7226362738	158425.754997071	91818.6009726563
1000	69.3024535713042	69.3024208423445	69.3024862051256	1304.145	1303.61	1304.73	12	12	146463.917609675	48386.0220648866	168284.177885745	111538.182721762	84950.5255424367	194101.968346353	186065.744443358	141258.714864908	177420.448557942	201066.790472506	166676.179219501	83753.135531412
1001	69.3304916160748	69.3304916160748	69.3304916160748	661.409	661.409	661.409	1	1	150200.108651734	281837.091897568	105334.760628539	162783.569561768	224786.078510131	123526.843480865	0	26018.7605000001	16480.551851532	9911.21787884515	11722.1110827636	31683.0669873044
1002	69.344020239053	69.3433440602733	69.3448099047735	1304.65	1303.22	1305.65	6	6	74287.0925901441	79120.9164417617	168325.637402345	120121.483242632	62292.6660522468	197687.631021841	190357.315285868	82205.7716345209	41274.4474023441	202068.763158733	64054.8561181631	73658.4704569492
1003	69.3897455881503	69.389341040499	69.3905792990355	1304.14	1303.98	1304.88	5	5	208287.929163704	190146.040163353	78472.7362704197	217277.779404298	188437.370910645	86825.5174511713	60154.7432568356	222004.691854578	76051.4560946368	204544.585880679	62344.5399081149	216184.306055577
1004	69.4141350221985	69.4141139208033	69.4141447028746	661.43	661.083	661.795	5	5	275515.423795761	299252.449407362	262396.624891112	285885.596270089	289068.511319192	226221.088087462	5247.03543676755	12334.2606770831	4752.32595019529	10297.457644043	6626.71745361331	14275.4851936849
1005	69.4128467088632	69.4123471507791	69.4136566093311	1304.73	1304.08	1305.06	7	7	204323.312083008	183123.499257812	126407.481530541	209855.551253906	188437.370910645	137085.439857956	137348.870568847	130085.527177734	118355.942540837	143660.828334553	127441.156258879	210268.393371094
1006	69.434690836476	69.4341035088775	69.4357787712841	1304.11	1303.49	1304.73	12	12	208984.752110877	190547.555180287	189288.334298377	217622.560526216	194393.827937199	183277.513749303	173165.640543619	222376.187880108	190707.446458567	201827.031544365	202538.691215444	216527.352030122
1007	69.4415244765256	69.4415188875247	69.4415245357407	661.083	660.89	661.101	3	3	272055.481814734	338975.418213165	101242.750224539	290789.434147321	130496.810416296	103684.356422973	5247.03543676755	12318.5282017299	4745.29695786827	10302.9731542967	6630.27065332026	14275.4851936849
1008	69.448923922629	69.4346210467964	69.4493510886817	118.838	118.355	119.116	5	4	53832.5718024902	56855.243703125	41310.0330236817	50202.464579834	56550.842667684	33873.161045166	31196.7512810059	46754.1691266741	40878.61946875	37216.7872251791	41236.7139039713	44434.0725811942
1009	69.4500102922076	69.4495765129289	69.4502335154275	1303.7	1303.16	1303.98	6	6	281182.284082031	259391.707857421	69043.367751465	287766.126544922	266448.222986109	98973.2336541179	88786.0691042267	65499.0084494355	91409.5060360429	111174.984624466	272278.766144532	260186.86262207
1010	69.4710467052596	69.4699068972123	69.4712354774475	661.43	660.505	661.46	3	3	99389.7983325901	149164.468016739	128824.648882486	116185.282756696	164349.119605143	120351.903775066	15882.2126162109	12755.0297200519	3339.20800138345	18497.34830896	5585.98848937991	18855.7005644124
1011	69.4836261278616	69.4804100998528	69.4868466703748	1304.145	1303.61	1304.73	24	12	167285.734995116	82553.8824682608	235009.428991703	158801.455219914	112750.575146484	288701.994534739	277334.571824778	200490.854145132	235952.067908278	287248.073295523	215103.661690204	275231.860325269
1012	69.5015050884497	69.5014690782927	69.5015297552335	1304.145	1303.81	1304.57	12	12	144128.124600422	62019.8352314452	204320.036821292	136142.113593752	108208.595703125	242132.641681314	235736.64303711	175622.827960204	210960.606731769	256992.476041542	195153.133955078	83008.5298710938
1013	69.5323843953397	69.5323124145536	69.5324336213814	1303.81	1302.67	1303.98	5	5	294431.493036217	269157.914222302	282938.490345351	303755.959824221	281485.072114259	103416.965670072	280942.309871274	68111.0816472825	61746.2655051012	79351.189469604	82709.1044791661	274795.808339845
1014	69.5453692341351	69.5273967993205	69.5465996667475	661.4195	660.505	661.46	4	3	118157.095564733	130658.1103703	128824.648882486	133260.329787946	164349.119605143	120351.903775066	15882.2126162109	12755.0297200519	3339.20800138345	18497.34830896	5585.98848937991	18855.7005644124
1015	69.5611627654551	69.5611627654551	69.5611627654551	661.43	661.43	661.43	1	1	106875.148684153	110549.815854084	156860.050769205	103780.983772321	119082.604334798	168179.060069174	0	9993.05849609359	13018.3657577311	0	2785.32035705568	7345.38594344074
1016	69.5928557588453	69.5928220622389	69.592859381596	1304.08	1303.98	1304.5	3	3	74350.879598633	62829.7548692486	78834.6231718752	62286.6333632813	60098.542199707	78789.7693125002	70112.7323974601	79796.2410009762	62914.5370833348	72054.3433101021	71421.8868109805	59401.2645491533
1017	69.6275544217702	69.6134590961867	69.6278382504914	118.924	118.355	119.116	8	6	40239.027397705	57851.4214330357	34502.4912886149	41842.4407679966	41265.2017740886	41823.0927270508	59425.7957638812	65187.8905189732	64150.4637851562	70457.021795044	39160.0228601423	66209.5076848957
1018	69.6347730026332	69.6347633198702	69.6348092110897	1304.28	1303.61	1304.49	4	4	66736.3090221064	64225.4260193983	70544.5375654298	61836.8055439453	67750.7270251458	83340.0838541685	74902.0063974612	84550.1566914064	67763.9591982424	79917.0182958987	70889.7976204442	62126.1266174316
1019	69.6421748556482	69.6421748556482	69.6421748556482	118.924	118.924	118.924	1	1	42437.0293886718	55395.5987060547	34502.4912886149	41736.3709849853	41265.2017740886	41823.0927270508	59085.6236770019	65551.6066406249	64150.4637851562	70457.021795044	56838.5678903808	66209.5076848957
1020	69.6682658859297	69.6672496943234	69.6692820775361	661.246	661.083	661.409	2	2	172913.785020649	335697.860760985	178304.114292154	215672.968651227	280338.666183226	148701.413958007	3537.1763764648	11899.9783081054	7319.2531445312	4223.37096582031	10232.3649814452	12307.8566997767
1021	69.7605592916624	69.7605343767951	69.760586896893	1304.955	1303.64	1305.65	4	4	55087.3665665686	331441.949251953	328952.182904833	353305.333992188	329835.880322266	301197.081353029	348217.079952943	345377.235043938	58283.7737570527	60546.4755228677	326534.97076172	55883.4678906253
1022	69.7613818885031	69.7613818885031	69.7613818885031	660.505	660.505	660.505	1	1	335634.60307422	85484.9508462829	360738.002481902	310026.383828822	323826.531749104	372739.048404623	6551.18118570962	12239.299231901	8480.27393987625	6913.38685358075	5379.71333496097	12288.7595789062
1023	69.8052035648551	69.8040570904704	69.8060413828916	661.409	661.083	661.46	5	5	127448.045021206	142760.050642855	169391.366939732	144511.643621651	133243.061966516	381296.456170901	0	10025.1500325519	3046.69041707355	6901.31171435547	2650.53699829103	7042.24004292805
1024	69.8223398096787	69.8062990496123	69.8223657850013	1303.98	1303.61	1304.5	13	12	259481.797180177	247355.198028845	245422.992649865	266723.156178851	247484.395589073	69468.6099755861	254828.582511162	276245.413543528	228604.054104816	266830.038725588	247076.373364956	249976.858049128
1025	69.8327805802913	69.8317998092993	69.8337083541097	661.255	660.89	661.46	6	6	374483.473207942	396696.955771758	388451.102198381	357151.83139732	410386.361720418	395055.259956297	0	10025.1500325519	3046.69041707355	6905.00818554677	2651.95819775389	7042.24004292805
1026	69.8305293096402	69.8304594629438	69.8357377416217	1304.08	1303.22	1304.73	23	12	112038.269659705	344997.459373935	333031.221020132	127756.157528948	106740.014182128	321548.125204326	93281.171969402	364544.034709822	317744.141143277	83502.158620605	346679.92044643	324890.13028846
1027	69.8483911706419	69.848367380826	69.8484149604579	119.02	118.924	119.116	2	2	43260.8633774414	27857.4253637695	23013.5367111003	38161.0199204101	25983.808957601	24302.1259348144	40062.4171599121	54496.7180175781	53085.7971015625	30859.5320303141	52591.9128158569	65673.828088867
1028	69.8675156251103	69.8667118106222	69.8677538329372	1304.08	1303.64	1304.73	11	10	114534.01150594	195193.08560697	1501893.59124026	172704.173722956	135739.852790715	120629.148402193	82670.006468262	142375.231330565	131454.449545898	1487520.67998223	139734.523480712	179401.831118539
1029	69.8671543754855	69.8667909616129	69.867517789358	661.2565	661.083	661.43	2	2	130070.480369018	218617.552402955	154213.470767144	91030.606425223	117161.075459838	80303.8421698676	5746.6827309842	12146.4152246092	3107.36176866318	11837.225216417	3694.7124145508	10054.342409668
1030	69.8984838597166	69.8978250801936	69.8995420235472	1304.41	1303.64	1304.88	13	12	146457.73413086	92526.6361283719	202802.876953125	142558.616880698	103357.056466176	241177.486478365	226801.70939378	170448.38449829	209102.141346154	242613.715330905	194363.479970706	133454.075404052
1031	69.9235358205896	69.9221287531489	69.925969730979	661.4195	661.083	661.46	4	4	130877.69723326	210023.957970702	154304.894451497	146739.15256808	229612.154027343	77486.385691895	5746.34111389157	6063.84280308313	3104.77537955728	5537.11792395019	3687.79162597658	7132.66210058592
1032	69.9167077423772	69.914293198547	69.9191378656431	1304.08	1303.57	1304.57	24	12	169301.291954751	84662.0044122873	237365.630024418	152367.167311448	131152.033767091	1509039.97086496	278604.135183294	205434.995634014	241281.637177733	1512201.18416147	223672.508130258	1449165.94261649
1033	69.9659089731258	69.9502638463063	69.9659492138536	1303.965	1303.59	1304.49	18	12	649901.815795901	610717.233185092	75716.5043661229	669396.26279576	620487.497408961	116805.206261392	101547.155701172	677012.68215402	83586.5676029819	120007.935362548	89224.2989778639	627353.676173271
1034	69.9648144457832	69.9648144457832	69.9648144457832	119.116	119.116	119.116	1	1	451539.945153646	432785.695097656	505139.34501823	476963.762814453	468244.892289714	436154.398933594	371694.582205078	45478.5842926897	401863.202210937	419290.636078776	386061.682605469	388105.012916666
1035	69.9930418222373	69.9878939385489	69.9931147643114	1304.49	1303.64	1305.06	20	12	87798.2946445314	113549.385177283	100835.04940796	86768.8008278593	115219.411108398	136314.840367544	143779.671336388	113630.960289416	130388.593705609	148149.73301595	115385.808693627	117349.738320688
1036	69.9791934453593	69.9791710916127	69.9792012970496	118.924	118.499	119.116	5	5	42571.7841093749	432785.695097656	505139.34501823	476963.762814453	468244.892289714	436154.398933594	371694.582205078	47238.2286439732	47113.3130348772	419290.636078776	45291.2661132115	60700.5126590577
1037	70.0129684850784	70.0129117903767	70.0129890359825	2666.545	2661.97	2674.16	20	10	865021.149841318	2158325.79238377	2796534.15613498	1896343.42988546	2232376.1017882	2428598.95025109	1870143.86853025	3481538.50264576	4594831.03287306	3347284.19194432	2310514.0733854	2149110.69633757
1038	70.0129903945385	70.0129452922423	70.0130061247388	2645.345	2641.86	2652.14	14	7	2263351.19185407	1558747.81552216	345193.305000013	1702755.71817711	3129569.60525001	1821431.51691394	1819773.29664473	1681927.90098092	1626823.88923519	1731112.33995535	1926026.59488905	1716433.89572368
1039	70.0129670430381	70.0129109413175	70.0130020022249	2613.69	2599.84	2618.78	22	11	2642632.38405614	3260538.3608333	2688494.9559501	3678032.80782704	3453648.74347879	4969756.87222571	2295596.30504153	323588.675872778	2845604.77296797	3174967.77723022	2671761.32820312	5025905.53370257
1040	70.0129734094111	70.0129314277519	70.0130156279417	2552.28	2534.24	2559.74	22	12	5469592.00445944	5993461.848634	4204819.76276349	3769629.15040021	3647390.70374024	6906608.29651955	4740406.88098553	4198881.53205338	2899144.73117894	3257586.60876575	4009165.12799238	2772727.96055307
1041	70.0129521022417	70.0129191110109	70.0129905990024	2627.37	2623.58	2632.36	14	7	2103440.67311381	2307701.62964501	2173515.26646309	3067566.43750118	2145191.46529472	2832074.44863533	1671214.35436629	1974174.82631444	2396966.146666	2161331.7457664	1409990.67907923	2220652.68085228
1042	70.0129778689748	70.0129383766794	70.0129958749051	2587.66	2584.34	2594.2	11	6	2448677.68974607	2388635.75215843	2445131.64391367	2632395.88519175	2474797.0153795	2414982.11685268	2544973.7671662	2309235.26511844	1690415.48596871	5834087.76960985	2551697.65832384	2384110.0710227
1043	70.0129256248332	70.0128537299694	70.0130029676734	2486.72	2481.93	2491.62	11	8	3458351.35016743	4492812.08691146	4420459.43623318	4583278.28242187	4751017.96929687	4546543.43812499	3683489.10976336	5052123.3297167	5158512.14183999	3824329.92059056	6821916.56052875	6090121.81615825
1044	70.0129762608843	70.0129105363631	70.0130283759371	2687.88	2682.53	2688.39	9	5	2085762.48446043	1675125.44598012	1753103.69717685	1713828.82209514	2949407.17155453	1838570.07596768	1645119.22599117	1885026.43506111	1761460.6113441	1816123.61132814	1764528.33636719	1720742.52899147
1045	70.0129669984256	70.0129245424267	70.0129996251595	2517.38	2508.95	2530.52	15	10	5086838.18299059	7245654.99093597	4773849.03287952	2959800.06103262	5148464.33071694	5011161.22583185	6407772.18891636	5126947.44484528	7130198.81891981	5171366.61065488	3901988.03597612	4025330.54509255
1046	70.0129416828135	70.0127784501222	70.0129888031486	2469.22	2466.78	2477.37	11	5	3138932.10846721	4192001.18909126	3368188.0041051	3135647.21118455	4193487.26556932	3097879.89969244	3081225.09466885	3290794.93727677	3098436.3494829	3507568.35544211	3270043.73012651	3269582.77732145
1047	70.0129857824461	70.0129244850702	70.0130245836718	172.502	171.427	175.842	7	7	3990544.5658125	4241483.91481326	3860425.35808224	3770651.74053002	3794387.3625631	4470230.75035688	3602224.99512715	3986074.34739548	3990303.17549794	3346256.23969794	4993571.46642739	3076208.59204769
1048	70.0129906989641	70.0129461564437	70.0130173160725	2569.96	2564.83	2577.02	11	6	1891576.59787943	1801563.75906809	4866958.16364424	4010756.75979961	519736.092509022	1802774.52608817	1783647.22382023	1789102.24148996	1777444.98465402	3154164.62055966	1810730.71265625	637685.938088986
1049	70.012934599974	70.0129119271101	70.0129622396011	2501.185	2496.05	2504.34	6	4	3827892.32347657	3676655.07069294	3501202.59367862	3820353.22675117	524471.16479245	7462002.49787981	3715542.3292663	3817995.49123637	3687951.02888594	3577949.29444293	3701801.98960597	3932516.91446877
1050	70.0129897777885	70.0129561118362	70.0130234437408	2698.61	2698.39	2698.83	4	2	892275.010021279	867568.159897037	0	0	900907.833132096	1116449.6240796	0	0	919957.559804655	947868.735511349	1003085.72662109	0
1051	70.0129518615606	70.0129243400086	70.0129564057152	728.122	726.54	730.045	4	4	3882416.60139106	3737812.89807075	3929969.82393228	3894828.61579427	3951471.49363281	3904806.88617701	3879769.91447905	3864956.87632459	3805590.889472	4099802.07676603	3787332.95663916	3663327.31757487
1052	70.012960124847	70.0129569651707	70.0129761784626	582.4035	580.024	585.98	4	4	4646601.9757084	4994746.48238221	4584461.77069378	4608580.96505995	4297633.09345703	4525504.27311955	5413355.78920183	3487005.75271318	4700222.71834012	4670814.59203869	4367366.66639953	4163629.70943638
1053	70.012964743485	70.0129440139387	70.0129834386105	214.478	212.711	215.511	3	3	4329284.16651354	3907008.99902344	4355312.97649514	4265790.88571094	4355139.49658785	4618908.55305625	5003134.46390381	3836420.81927124	4406207.0315625	4451990.787538	5018850.86892208	4215961.03979365
1054	70.0041257696565	70.0040779094943	70.0041736298186	660.707	660.524	660.89	2	2	2010282.80453126	2359260.26814842	1920491.55778905	109928.385236607	1967815.41350391	104075.55802567	734512.977269527	803259.20208332	738957.13570833	844254.285864583	740991.320596354	703330.552604165
1055	70.0129156008932	70.0129038640084	70.012927337778	758.684	757.54	759.828	2	2	3437406.63360232	3283755.10402148	3480286.77929981	3566822.75688004	3467204.03858399	3626462.54848287	3522644.66631394	3526664.8733148	3403221.79236792	3408786.94311292	3232086.32876883	3082843.64540527
1056	70.006507251808	70.0064382612082	70.0142915341716	1304.45	1303.61	1305.8	22	12	267211.908361817	241984.451081729	246915.050660955	265922.108353364	247278.82937575	88020.4818532982	79779.5786905193	275567.644494794	81909.3923384223	80201.3427499103	63448.4965126955	242205.746788611
1057	70.0129503086962	70.0126075744629	70.013076686602	2446.32	2445.69	2446.6	16	12	3624022.91237615	3681854.98813439	4037735.09702467	3611463.96764133	3298935.16139052	3727226.6790348	4560114.02295913	4417049.36935427	4855015.35108048	4235518.3052088	4559100.80494081	4129180.69361168
1058	70.0129790865268	70.0129735588446	70.0129872606017	84.5411	80.5097	91.7781	3	3	3487805.0179489	4098468.17266217	3704975.3748195	3657925.29970529	3620709.62177222	3739706.60158632	2293568.27723563	3617731.44974722	3761104.07448242	3920498.04348433	3792114.54790008	3551037.20776983
1059	70.0405187524522	70.0362346803842	70.0448094144771	1304.145	1303.06	1305.41	24	12	107342.465280574	135741.358273924	93922.6258300795	153015.638025093	138279.210608849	134507.077530693	127341.716774088	108249.596495767	94464.0228336582	150122.52973107	112265.360276818	156592.327778508
1060	70.0316103756105	70.0303546031335	70.0325944220956	660.5145	660.193	661.083	8	6	2137394.71172021	2385912.61530446	1519171.24710986	2221060.14762941	2263052.71600426	1680123.36894433	846167.680555792	898358.482617184	836298.822618298	1056240.68074218	932634.2161914	833514.225499993
1061	70.0655305719357	70.0654835102233	70.0655542844975	581.252	580.552	582.214	9	6	2660754.0054126	4719780.40330369	6002307.07971859	3234454.59702474	3269763.87222916	3377794.43750261	3610048.99562832	3192527.05709896	5382133.56527449	3981547.37629371	4909734.47887499	3789652.3958407
1062	70.0763811500689	70.0763556824994	70.0764199007095	1304.28	1303.81	1304.73	12	12	175606.046302896	122343.652967121	211557.487148441	174468.048592938	146259.285498047	228189.949474282	231567.294594725	206397.965434569	205074.099348364	244697.93931866	211888.811134845	134778.176650389
1063	70.0655508473667	70.0655370182294	70.0655646765041	212.978	212.02	213.936	2	2	1628716.94262695	2257387.85066211	2733519.61380819	1680911.97634541	1729244.23110632	2169145.76505087	2106187.06998779	1689456.22665436	2895062.98612061	2123942.33243469	2772100.90450159	2026993.6355636
1064	70.0655486317721	70.0655486317721	70.0655486317721	140.15	140.15	140.15	1	1	1478556.0742642	2060187.29467992	2470914.5082142	1380406.99887388	1508597.6442938	1590480.12159683	1798121.56606747	1312433.01486056	2424620.30566193	1676974.19666246	2352712.09665625	1717349.62033594
1065	70.0655321213215	70.0655321213215	70.0655321213215	103.934	103.934	103.934	1	1	1812477.19491808	2684319.69098482	3307082.55753291	1754022.43605742	1998325.9662408	2088404.5497867	2345994.0577605	1706839.49775569	3215203.74801328	2251627.55685998	2813444.39119207	2415968.45654692
1066	70.0655588964005	70.0655588964005	70.0655588964005	161.226	161.226	161.226	1	1	1103403.12827208	1423489.42710938	1756551.45750614	1019695.65484961	1079920.63811922	1193042.70731658	1269890.01896637	939767.704242358	1687717.18850255	1209844.20773336	1693325.21924728	1236922.79333738
1067	70.0655545920213	70.0655545920213	70.0655545920213	59.7215	59.7215	59.7215	1	1	936688.652890967	1338208.70587125	1724850.60524782	847763.810403955	1008871.93684469	1057355.69393609	1142131.56709281	924242.174822491	1540198.42058289	1091949.82996023	1540277.7000018	1075904.94220918
1068	70.065528851985	70.065528851985	70.065528851985	280.045	280.045	280.045	1	1	1748186.0861183	2632503.31780491	3099659.62570744	1677832.31519269	1761468.5412557	2053696.99488348	2213869.66381027	1702955.41075603	2971799.29028705	2227408.82507813	2879445.78603571	2211485.99721137
1069	70.065555084919	70.065555084919	70.065555084919	2581.87	2581.87	2581.87	1	1	293165.10152347	284082.040182284	363529.037708294	189625.235781229	190327.832552093	187144.73984376	273749.554492179	320661.870625016	275249.035520803	263672.841406242	370406.452708293	235399.438697891
1070	70.0655288070014	70.0655288070014	70.0655288070014	597.44	597.44	597.44	1	1	1723831.03275195	2216632.52082584	2763552.83208802	1609998.45044678	1771224.51195313	1805154.62268555	1963123.48461181	1642702.48372347	2461246.68526172	1959834.80984326	2635349.75112499	2137715.60679493
1071	70.0655493483415	70.0655493483415	70.0655493483415	2664.96	2664.96	2664.96	1	1	123047.73257813	112386.454687478	165323.965234343	95647.1137500036	59348.4393750023	76981.4033398279	124002.345000005	119975.231250005	100835.073085917	98884.2060546671	156285.967500006	67956.6353906289
1072	70.0655769544986	70.0655769544986	70.0655769544986	2651.51	2651.51	2651.51	1	1	920818.579397654	1204747.27039063	1604601.79874998	944152.569687505	822587.129228512	941359.178109363	1121433.88779297	1483209.29244727	1194524.11060936	1001689.65860351	1596522.97524024	934207.436755952
1073	70.0655349381139	70.0655349381139	70.0655349381139	549.032	549.032	549.032	1	1	1729072.60859324	2152105.7743518	2981678.96079057	1443150.4978377	1681853.17480797	1919097.97603831	2178982.83258253	1547696.80342225	2810322.44119355	2022845.25300769	2618942.74476663	2003032.82694557
1074	70.0655933819442	70.0655933819442	70.0655933819442	2616.09	2616.09	2616.09	1	1	901668.444997844	1134728.32555146	1359746.22845588	862875.79762407	773584.371024807	739874.59216453	986066.70595127	1377887.69588237	1003660.19069825	903153.152529867	1432314.97529871	930073.675781255
1075	70.0654920623888	70.0654920623888	70.0654920623888	392.983	392.983	392.983	1	1	1643156.34790461	2393655.60209577	2918908.99103713	1612917.14177848	1666408.47267345	1839988.31389415	2008967.45336719	1592954.26245968	2839125.16307057	1955630.02917969	2628810.37710786	2054080.48348022
1076	70.0655665856022	70.0655665856022	70.0655665856022	479.062	479.062	479.062	1	1	2072268.94624342	2750796.33570102	3435667.64209988	1854870.25535066	1920404.60522708	2414882.82922132	2438723.961853	1968989.86457319	3336804.60851028	2459744.32366406	3317581.31614412	2485609.49773267
1077	70.0655540766391	70.0655540766391	70.0655540766391	321.217	321.217	321.217	1	1	1822383.53838449	2558250.69868125	3182524.58694319	1728914.90114476	1967845.17397433	1998886.90625357	2214886.03690683	1643162.08574833	2983368.12500848	2182855.3005904	2880741.70141786	2281701.4072433
1078	70.0655368690467	70.0655368690467	70.0655368690467	255.111	255.111	255.111	1	1	1502137.32248969	2312771.99119235	2750077.77935802	1471208.72923889	1581220.86162775	1798124.07581397	1972538.94757251	1491150.5590694	2621510.39068213	2010680.8997102	2514026.47802612	2006143.21203857
1079	70.0655825478648	70.0655825478648	70.0655825478648	361.428	361.428	361.428	1	1	104966.484687502	149069.759507814	265495.530911129	81705.0809570299	101342.29648438	101233.958	137862.556476562	109981.585999995	193488.367500007	129070.465265624	175223.999671876	125013.290624999
1080	70.0655537792795	70.0655537792795	70.0655537792795	30.8885	30.8885	30.8885	1	1	1259228.7845119	2118597.393	2500145.76406604	1243629.00126465	1457250.73374496	1577399.16417187	1769067.48956613	1277598.34481504	2366357.94639405	1607986.17861361	2302815.13630145	1655434.5346751
1081	70.0655157833751	70.0655157833751	70.0655157833751	636.807	636.807	636.807	1	1	2716427.15463553	3727399.10627472	4141602.27213496	2367263.70427683	2861652.11948014	2659420.36609927	3151825.86886565	2654101.96657218	4153786.00178922	3181118.39173318	4301523.02492714	3627731.25720279
1082	70.0655765421193	70.0655765421193	70.0655765421193	186.126	186.126	186.126	1	1	1089857.8947625	1596723.29261583	2093588.63196559	1037053.34810766	1178873.35958219	1302229.1624543	1414907.83073	1119175.99720031	1955355.74827687	1361418.21991265	1804330.38128625	1444261.10104597
1083	70.0655540134216	70.0655540134216	70.0655540134216	443.666	443.666	443.666	1	1	1359902.60369687	1833784.73609875	2287224.61261343	1308438.25725	1468723.46687658	1485571.05861	1592176.97800125	1302743.74894828	2156640.7505425	1632705.38375578	2178655.51145312	1653472.07824562
1084	70.0655501101842	70.0655501101842	70.0655501101842	421.674	421.674	421.674	1	1	686609.045773438	887206.257324574	1143239.32094352	586129.69315341	655900.58766797	651234.388270702	732533.612177557	663955.343089135	988167.025061081	740391.040613993	981768.727107955	697677.554090196
1085	70.0655745570309	70.0655745570309	70.0655745570309	520.269	520.269	520.269	1	1	1133366.05610507	1359799.41238281	1884095.25959536	978401.133535548	1068082.81673574	1279206.2315875	1301457.52646133	1047786.84894453	1742235.92433789	1272859.70265879	1761039.98598984	1329586.98027501
1086	70.1066217817585	70.1065868812618	70.1066499206582	1304.145	1303.81	1304.57	12	12	507788.175244142	378259.50504507	585354.168103368	491640.308672624	454264.403570085	636903.614644255	643191.212638117	563447.714110576	558501.388415716	618546.003314303	569655.412049278	394600.06371319
1087	70.1286747298256	70.1286295338802	70.1287000746517	1304.145	1303.61	1304.73	12	12	733703.763476565	654903.235642085	692484.596893824	758869.762754605	681129.313191103	676437.995433876	711080.870556648	774750.641545579	667568.778031256	707466.375443643	727820.196055657	681256.864537181
1088	70.1232007736866	70.1216489642056	70.1254593625193	660.707	660.193	661.46	6	6	189386.454573662	294288.000235487	152690.557240513	228058.02660491	219539.103599327	87919.6874631699	355326.334924803	257827.180989579	470517.614824217	349347.971386719	539935.773036458	399315.933608072
1089	70.1804925605671	70.1756924575934	70.1805253612904	1304.88	1304.15	1305.65	15	12	193740.129431153	142848.446490384	177995.891540874	190124.089847505	153604.095466496	82156.1052254245	183014.734397322	199221.926675783	176175.477655204	206770.486311385	192974.310502233	174320.885242397
1090	70.1955590935773	70.1954952818413	70.1991846328848	1304.08	1303.49	1304.73	20	12	61845.7308256837	245544.68715745	222861.728134014	266592.44029447	239745.086006985	86962.761352096	95181.5099680407	254919.318004056	206549.752327473	97284.8997660678	76941.0469965822	235608.629868513
1091	70.2288159394137	70.2147303840724	70.2428838952107	1304.495	1303.95	1304.9	24	12	134927.648782144	134368.218885216	128601.980046389	145840.241633488	123072.98527832	182058.260843332	129494.54289388	154724.630103666	127503.569259586	127661.072190162	217928.651986929	133269.919559325
1092	70.2315094139691	70.2301390183457	70.2324435480594	660.5435	660.193	661.101	8	6	1185661.38886805	1506049.06696505	896940.410976435	1263776.48499756	1265903.01172143	935571.166127925	11340.4225084401	23560.626889474	13201.619111049	9014.64326116937	12158.9453278808	21514.6336230467
1093	70.2493679485949	70.2493060698628	70.2563794945874	1304.28	1303.61	1305.42	20	12	292728.592793719	81729.6560901992	280532.135588383	299655.45605093	282116.951252628	276852.275751953	298351.648784556	310193.458660606	261937.185547251	283171.001783729	289580.078309795	90913.7764558911
1094	70.2594176365976	70.2590239639518	70.2602472016413	661.092	660.524	661.795	4	4	228498.585140906	255526.523459818	222374.651250304	226227.395555803	208855.804617858	180877.286317591	0	0	6470.26679464281	3009.29997436523	6327.80166577144	6780.25047488833
1095	70.3064593500795	70.3064354267905	70.3064899636007	661.255	660.89	661.46	6	6	154816.060935269	140891.312002788	161500.973637416	149586.039520089	148982.138579345	171189.028825378	0	0	6479.85090624997	3009.29997436523	6327.80166577144	6786.67116662596
1096	70.3356731398503	70.3356528815934	70.3356993378062	1304.03	1303.61	1304.5	12	12	1399155.4218794	1265303.03083147	1337635.30742883	1422651.11666992	1314427.91457448	1330506.29983818	1399124.61006349	1467538.59720314	1237589.20809669	1354477.67547007	1393329.23990233	1252778.37199742
1097	70.3232089754663	70.3229248157053	70.3256453741484	660.524	660.505	660.563	3	3	123078.740273439	151611.969438056	232772.178350748	132652.765765625	230845.583236817	193097.405017091	0	0	6479.85090624997	3009.29997436523	6324.41056091312	6786.67116662596
1098	70.3597001465068	70.3596637099269	70.3597238139446	119.027	118.739	119.116	3	3	80684.4799095052	91386.2697583008	52411.76968278	74962.6493100586	70282.4189746095	57342.2660848389	61533.9740710449	50370.2966113281	62545.3013007812	82091.9486407064	57563.2470515136	97873.3173135577
1099	70.3577816629124	70.3503396699634	70.3579419051857	1304.41	1303.04	1306.34	11	7	88571.6151720251	135939.946941105	207985.206571658	89210.1866141775	82917.2779015171	204635.829303384	225792.85648885	69808.6543171573	195947.379405923	218166.059879556	80909.1300326771	119660.50233436
1100	70.3742577081483	70.3742179990074	70.3887791321748	118.924	118.355	119.116	7	6	79404.835555664	87287.3823939732	52411.76968278	74962.6493100586	70282.4189746095	57342.2660848389	66741.9842556763	74773.6958482142	62545.3013007812	82091.9486407064	67906.0561999162	70279.038001587
1101	70.3919511939409	70.3889714428441	70.3949487116191	1303.965	1303.57	1304.5	18	12	101951.051108841	136142.521517427	134759.678631926	105269.845769044	90253.6487915039	81484.0929687488	148873.489125976	97120.4293321813	119870.590110352	131689.937946554	126670.8603951	103285.528590745
1102	70.3978701566416	70.3967391091018	70.3987919835927	661.092	660.505	661.46	6	6	293481.917035717	178706.740950333	395427.726849888	264495.268752231	223284.701738702	407780.381959823	5979.61225415036	0	0	0	6981.27234863285	13393.70878007
1103	70.4322604559369	70.4311725130014	70.4331480461561	661.083	660.505	661.795	5	5	265513.362555806	306987.757229491	183127.037410714	222442.447931919	232143.859516738	151481.225580147	5979.61225415036	0	0	0	6981.27234863285	13393.70878007
1104	70.4286618893851	70.428620844962	70.4286885138577	1304.45	1303.81	1304.88	12	12	218549.235333253	186166.256831429	208387.81053327	222014.439740459	198304.563016451	200962.615630581	215888.522454177	227674.87918795	189878.041152342	212096.46781843	212507.035140474	208835.197145432
1105	70.4587155229924	70.4586745812722	70.4587805527811	1304.11	1303.61	1304.57	12	12	185883.407971192	179947.17731971	166113.852076588	186917.118851412	179440.609814452	148495.180226863	164013.2004548	186540.536099331	153488.130927359	170954.102931084	174951.997633929	180653.656122295
1106	70.4722628194187	70.4722143069916	70.4722944053516	1304.11	1303.61	1304.57	12	12	164187.33763146	155806.632635215	151771.039547989	171319.113031475	148867.464528807	141658.004314904	149906.96078726	173147.733030134	145486.024759114	161234.289915249	163356.086450893	155813.693158428
1107	70.4887425658896	70.4870223760798	70.489944922702	661.409	661.083	661.43	3	3	139392.236274555	148936.091032768	133654.269931082	57733.1586796873	116375.726442993	117771.902118816	9983.71888623042	20782.7494628906	3037.8170378069	21696.7743945309	18380.66535791	9472.11536755369
1108	70.505115640735	70.5025750341962	70.5061005015031	1303.88	1302.69	1304.73	24	12	111287.7368022	177018.184146323	145766.26143677	94116.0720134949	82079.2715820313	167690.675229491	165710.036808894	123207.543860971	159771.074809569	169300.569287108	175773.896268716	66398.1367462717
1109	70.5519620556496	70.5436176578656	70.5519894525002	1304.08	1303.61	1304.5	13	12	857233.13146973	812670.958124995	803164.780623594	891071.985823104	815460.472215389	792091.902755305	60559.4355442122	885971.810787767	766815.46189584	819442.357505217	843076.419667961	793324.09254011
1110	70.5678204811601	70.567769537042	70.5702104144387	1303.95	1302.89	1304.5	13	12	322226.229640297	219628.08142578	382124.693979498	294744.910421048	268015.331867899	431515.524143877	452341.53139811	351620.174462074	376419.922978513	424130.258679763	378251.774067758	238107.156141355
1111	70.5832396741598	70.5832396741598	70.5832396741598	661.101	661.101	661.101	1	1	170277.312777345	186000.592878416	123047.532600028	176914.579836099	176379.280267619	233954.943297934	2700.29866589354	7662.87106119779	6311.19756290687	6366.59569238281	8069.7094872233	4624.02771720377
1112	70.5994078196643	70.5993714208722	70.5994623652394	1303.965	1303.57	1304.5	12	12	772018.391723635	548318.31260817	923744.367634614	716362.1698768	682335.723942681	1036181.40955009	1036675.42773717	859541.992232571	908082.193437833	993054.350146142	893149.371160717	570721.17913912
1113	70.5993333050166	70.5989459211764	70.5995098459997	660.9955	660.524	661.46	4	4	181828.449618305	186000.592878416	234709.25270731	145277.114053571	176379.280267619	260240.928306362	2700.29866589354	7662.87106119779	6311.19756290687	6360.91731591797	8069.7094872233	4624.02771720377
1114	70.6193891855635	70.6042228784787	70.6194531983368	1304.5	1303.61	1305.82	23	12	201365.565209959	194308.815904446	178607.503322757	100419.264736703	183354.141787554	183703.818453775	201048.203860427	100363.772762277	81341.0255622214	192026.828554688	80684.9411886163	100201.363587364
1115	70.6370837259744	70.6370448907249	70.6371061219044	1303.965	1303.59	1304.49	12	12	170969.410890925	173173.908978364	162931.460039062	181096.699554912	162181.381480711	156662.773838642	163308.515625	169952.227420372	152158.37767578	157656.688336839	161953.535034555	169450.374102313
1116	70.6929290760994	70.6793345478264	70.6929504271259	1303.88	1303.22	1304.9	12	11	110085.49003551	60247.3056019179	144977.623033449	87637.9286835938	75441.443368055	174813.504806314	165248.309661458	130787.81351359	153383.899344075	171113.366345879	136652.181687418	67031.1940795898
1117	70.6870119007628	70.6870119007628	70.6870119007628	118.728	118.728	118.728	1	1	30753.456890625	63871.5233063965	21678.7363583984	29128.1065474447	38394.304040039	31719.7953342285	41824.4352224121	39831.4434065755	36969.8475416666	54584.597546317	34218.3546210937	45988.1473283284
1118	70.7155649861431	70.7155649861431	70.7155649861431	660.524	660.524	660.524	1	1	84023.3010301346	116118.563791095	92799.1075254716	73637.5920212052	113154.728195068	82973.2030522466	3117.01790551756	0	0	3088.36054162598	2982.10517639162	4177.11500301106
1119	70.7365513254468	70.7365513254468	70.7365513254468	1304.49	1304.49	1304.49	1	1	69305.0215820315	60374.5246484371	153164.327524038	105007.582427135	99916.415941068	185422.851111779	176697.502600661	140116.849251803	158216.527980206	193425.936846053	143281.074296499	88296.0880521331
1120	70.756766331928	70.7567354126974	70.7567972511586	1305.405	1304.99	1305.82	2	2	446088.162053575	539232.036279303	423775.292890614	477224.716997754	519325.618470967	55350.03351888	61960.9537695323	544361.237846688	444532.034609383	457968.580371102	503699.792431633	503668.899492179
1121	70.7878528484601	70.7872195938421	70.7890602450527	1303.965	1303.57	1304.5	12	12	632308.974316409	617870.190754203	575155.078267291	652519.026397183	624160.422320547	550260.10925391	569057.292654858	647142.764635422	534827.863424946	542063.754869911	604697.462829243	587701.729199216
1122	70.8370062816009	70.8205919203194	70.8382496012127	1304.15	1303.16	1305.07	19	12	57470.3086564123	88248.218101918	102357.902710336	85320.3570849619	80179.4755981445	73140.4089950274	140033.74568182	98985.3487081476	102923.572176106	132940.746531426	122325.612839761	79655.2523233315
1123	70.8377414715083	70.8377414715083	70.8377414715083	661.409	661.409	661.409	1	1	141313.392743531	189339.17575358	131137.989071899	131074.476303101	144732.514721069	135895.285735839	15341.0089314879	21215.9460625001	9431.56421905519	2625.94015155028	21489.8892792967	39254.4365258786
1124	70.8680073788385	70.8529666969603	70.869241884341	1303.98	1302.89	1304.5	15	12	108823.043080609	102223.998393111	95427.9647534194	113327.227703452	95590.8992431641	84078.9024472659	83717.6818359383	105719.673098144	74965.7794086917	82305.1042595871	91405.1469216095	112264.302910157
1125	70.8847844433512	70.8847354771444	70.9001234058374	1303.965	1303.16	1304.9	14	12	182244.085024006	116453.347025924	215103.639759525	169407.624871828	149983.89375	258286.15390963	241830.907084519	202817.063430174	217262.384749642	243119.650803221	217250.232736815	124736.296733804
1126	70.930923394307	70.9305227172281	70.9321871292949	1304.49	1303.57	1305.8	15	12	143942.45554606	85162.7230590811	176889.987147219	148752.986621502	118741.639822153	219506.344371743	209783.121035969	193812.430170897	189659.992018228	203001.608649901	167677.847901203	107763.417820637
1127	70.9533029414569	70.9525215262988	70.9544390098425	661.4195	660.89	662.365	6	6	263067.687114258	360387.463344996	154269.019113891	269929.816546632	324587.439852049	155759.065132323	37751.2916919986	54263.7729335238	44622.141364676	63267.6680269771	42594.9580743405	47371.9530440844
1128	70.9459600706061	70.9459600706061	70.9459600706061	1303.04	1303.04	1303.04	1	1	133557.146897791	89127.9337280266	156136.678342284	125331.946588541	109172.00126953	177476.854285488	171007.805820312	153397.011289062	171781.844449876	164726.970296224	35936.2923632814	93938.8080208327
1129	71.060739295543	71.0607159436864	71.0608018121219	1971.31	1965.08	1973.55	13	12	1144878.10385637	1676249.08486964	1749798.09822876	1129824.42819602	1240879.01960105	1138009.38786882	1211660.73818665	2369316.82634815	1664320.40311634	1659163.371072	1283664.44806693	1598931.27440429
1130	71.0858995956845	71.0858667516141	71.0859243662576	1271.21	1257.49	1275.37	50	7	1339010.87381635	2816281.08121797	3184334.464945	2471700.65260382	2672784.15931452	5170025.91321821	3082775.2182964	2453424.44792671	4592336.74291016	3050241.14074972	3142833.87689401	1835050.62953592
1131	71.085919242788	71.0858771524126	71.0859430919531	1323.72	1318.77	1327.66	47	8	1065018.74468648	993202.147375925	1112725.38026219	874914.191101791	924817.989236844	1364418.13168452	1725047.8397741	959863.347885606	1078920.20713749	1121603.52143383	943542.239379547	1005074.74938964
1132	71.0858938327352	71.085836459076	71.0859145332518	1969.805	1964.63	1973.85	48	9	1157933.98423828	1657855.0378128	1232271.76690143	1533917.93485082	1611132.97131221	906987.912523674	2203165.10519776	1653594.27632813	1895591.24754037	779177.591106611	1106621.3007287	911906.064999996
1133	71.0859157908695	71.0858884437149	71.0859386372297	1136.28	1134.68	1140.12	47	8	3243479.50739401	2415660.81023437	3957836.48023041	2271891.96855469	2293628.96195905	2451257.57774616	2237003.30963378	1586093.53986758	2210503.07969456	2859292.01052912	3815288.67098867	3165272.10714111
1134	71.0859159521658	71.0858934258778	71.0859489691613	893.111	889.643	896.24	40	7	2661091.27813445	3279314.73297527	5519996.10161235	2734045.87490126	2946441.79908203	390331.507456066	4081934.68394424	3045833.81378621	6443644.73258496	3483433.90400195	3817294.6645961	2994920.98301649
1135	71.0859020566942	71.0858683743188	71.0859455375456	1188.54	1182.45	1195.87	39	7	1679328.48552509	2500883.91473437	2929636.54570278	2104119.46586627	2297683.51334214	2363328.01256063	2379409.59790574	2085762.37406725	2761948.05267856	2639757.09898437	3294012.64863092	1838769.58365235
1136	71.0859411094303	71.0858192652374	71.0860036652729	565.559	546.408	568.744	46	7	5035469.23631675	5101686.12205358	7010145.24527382	4874552.0872433	4996722.09359952	5261321.17899822	5934012.29284343	7205504.91351648	8018287.35693223	7061047.7673828	4510569.71496731	3202711.60099151
1137	71.0859420536554	71.0858918845209	71.0963306285675	639.099	631.391	661.083	47	8	4920567.10208687	4208697.31265397	7942183.89568879	3926346.11405274	95507.9371900354	4309751.99262701	7174910.00063327	2607322.82552988	5813718.96158495	5739113.23287919	3958326.63107046	1269184.8883683
1138	71.0859719784616	71.0858966697062	71.0860730116459	134.384	130.208	135.202	21	8	2974600.9327202	2983935.99409722	3670365.31178639	2694885.72178936	2887865.07094386	3759209.14912921	4018103.54187779	3043354.97422365	3912413.32426559	3762536.02484675	3835922.48373692	2928922.22974777
1139	71.0859286486785	71.0859090659583	71.0859695795579	688.953	685.56	700.995	30	5	4568177.42829875	4497404.44688316	5984262.71161666	4214713.62718751	4217377.39848506	6026608.57697473	5523447.92153328	4445722.92557983	3055109.54763535	5613100.48044566	5144860.05354216	4586545.72756114
1140	71.0859364126781	71.0858839737307	71.0859628438675	726.31	719.366	731.783	27	6	3083636.38738741	3294147.39669209	3821424.27591051	2764234.2446636	3021241.27141407	3764415.05148264	3460518.17483282	4196910.64741082	3627310.19232697	3833657.46847104	4706769.48844483	2992599.72443016
1141	71.0859596264877	71.0859328223511	71.0860230476695	156.979	150.413	159.806	23	8	3071268.70709779	2994452.62815881	7847789.26294711	2938000.2538847	2984990.40150862	4525900.74787278	3544523.97190511	2973101.33179596	4193694.16654691	3888678.93479688	3421006.34752596	3166291.38711699
1142	71.0859337404379	71.0858644791093	71.0859626101446	605.41	599.789	615.954	34	6	3746475.81110074	3462033.78247499	4342757.69786719	3208693.01604121	3351892.62128437	6224923.51133729	4445114.01364747	2604243.20528533	4642923.32883438	4567718.75955936	4567259.01586989	3128768.24550982
1143	71.0859171196204	71.0858836894595	71.0859640546478	675.056	674.335	679.063	18	4	4300375.3706305	2394666.93564313	2666407.66015404	2080867.5801211	2216755.91639893	2848340.7289813	2805038.43049119	2492986.72915657	3167703.14109375	2956042.79035156	2939754.06475249	2349728.07665234
1144	71.0859786782952	71.085886627464	71.0860501785347	104.108	84.6329	106.711	23	8	2215639.27632578	2974589.75510915	4068149.78327743	2970340.08772321	3038662.2326476	6173772.483125	4130105.36476392	3027822.47318023	4280878.8512044	4219303.32747478	5855476.23885339	2400466.57582169
1145	71.0859360256635	71.0858626570079	71.0859507321175	806.425	799.341	812.069	24	4	3317364.99779733	2922140.94111861	3357934.2458916	2666119.51914773	2842827.89544317	3442422.70248153	1544541.86641523	2669854.50035428	3020631.37100328	3256681.74466553	3304941.67277441	3504507.70496787
1146	71.085958321158	71.085934816513	71.0860214110365	198.372	186.724	213.663	27	8	442999.499958334	3347663.21038329	4426442.9013105	3347515.75366968	3466299.71457008	614557.540217448	3773969.3678507	5450570.04179772	5389371.70451554	4826172.40789418	4596594.85993703	5097345.52240481
1147	71.0858900738748	71.0858798423258	71.0859044887806	1212.58	1212.26	1222.93	20	4	1634622.17732787	2000250.74815463	2188127.05091674	1551246.13074893	1749027.40531519	2096818.11995152	2189892.56901465	1693649.77557199	2148555.66750001	2075685.34688038	2070298.80549568	2061816.89233664
1148	71.0859117096081	71.0858964064704	71.0859253800537	757.381	751.947	759.208	14	3	4413588.01953826	3276730.41529531	3887061.22619999	2814616.99769531	3124656.90171027	3926044.99541406	3847976.63001071	2039023.59952174	3798444.13510179	3771763.99576786	3828121.86911768	2909199.01016629
1149	71.0858968902743	71.0858857009193	71.0859114655376	1042.91	1039.34	1052.46	27	4	2074946.0729004	2246660.58163543	2571017.23874998	1933274.74244532	2004694.59112067	2402481.79072915	2707244.20929198	1622803.19484376	3177079.3256725	2481411.40672915	2527172.30714584	2145377.70545834
1150	71.0858814103232	71.0858814103232	71.0859408010528	863.586	863.586	865.19	13	2	2266980.22813224	2417208.64764583	2585948.4530625	1992973.14395833	2094067.51855902	2732232.01839497	2773741.27669166	2102547.67395833	2712588.45085764	2701167.09447223	2618691.50346412	2255423.15062645
1151	71.0859250704267	71.0859028767528	71.0859325735834	1001.18	993.126	1003.29	18	3	3697464.15111921	4453419.66774801	4864060.80595994	3408203.18579535	3668553.11288969	4510301.01663954	4459107.02817201	3735929.84670313	4846996.90929487	4641993.94902719	4388932.62144018	3934909.84399546
1152	71.0859047616846	71.0858960902142	71.0859177917193	824.138	820.838	829.73	14	2	2964731.70480971	2995718.94800011	3634522.92649732	2895349.93447734	2732341.02527723	5547817.23606408	3329797.19430146	2863941.61880358	1966198.9290612	3493612.91140267	3604013.89386429	3046494.43104408
1153	71.0859162280302	71.0859162280302	71.0859603308665	1014.34	1012.23	1014.34	13	2	2306878.11462624	2854154.44949934	2988302.17643025	2229822.52343109	2301110.37263973	2969596.4560067	3256063.29225191	2418345.90491808	3001099.46861167	3019524.04878125	3053069.14209776	2464618.01976059
1154	71.085886640452	71.0858824498034	71.085927761114	1073.79	1064.7	1077.91	22	4	1480172.86464286	1736165.66109373	1791926.60821876	1464967.85848586	1577856.62179688	2164590.25168212	1723565.09962356	1531661.36582918	3410571.06938477	1761902.9896875	1449164.37989458	1496332.38410157
1155	71.0859239348158	71.0858958566646	71.0859383781021	1106.13	1097.29	1107.69	18	3	1963295.75188541	2436764.96601563	2306290.73158674	1935840.00913541	2053981.48504849	2072671.700159	2496963.62818408	2053105.14277344	2509389.28120313	2560446.37917577	3869723.97517322	1974189.08888542
1156	71.0859572942689	71.0858775413065	71.0859855527118	372.039	358.752	383.418	22	4	3283061.46224344	1609750.14299639	1938000.31711588	1466050.26426923	1463854.68938582	1991884.22464844	1843428.95532813	1644243.08953305	839958.478180657	1989071.58254688	3771048.65289821	353985.28306897
1157	71.0859850779312	71.0859046426754	71.0860653389406	465.212	456.693	471.3	21	4	5911350.88911707	3181944.80542996	4665736.25974703	3286739.7291	3259743.15773438	4379854.78337285	7548694.07922617	2100202.68650452	4649476.60931465	4574526.08782813	3582863.89455469	3181941.34792969
1158	71.0859724942882	71.085863765043	71.0860536048317	314.987	301.545	326.537	26	5	7599516.73985489	5472360.38992347	7535779.170978	5250689.30396973	5250509.49276914	4453947.26762957	2845030.60680531	5657462.06072331	7652389.81777034	7653606.47600893	4692398.66704596	5573068.81587584
1159	71.0859848105616	71.0858694902209	71.0859960540473	292.688	288.045	294.664	14	3	3238708.55012512	4549501.39454573	6196315.2979418	4509031.04560372	4340266.43903281	5929468.21881009	6002551.71304687	5963662.27379909	8635606.34398747	6250671.02518066	5789159.30767969	4444467.63283672
1160	71.0859802462717	71.0859387213608	71.0860287028841	424.921	423.014	431.844	15	3	4050900.4693125	3933918.7668875	5441314.77774609	3733355.56629826	3793938.03627298	5208347.86024701	5034801.00861073	3105361.97542031	5688736.27794353	5508438.36350268	7393312.75795694	3742520.66398661
1161	71.0859332336424	71.0858965417247	71.0859333177312	844.068	838.453	848.991	16	3	1308819.4345065	3258894.49356944	3592477.04524305	2663187.18657335	2838909.52055208	3574162.49296608	3427192.57576692	2864875.16351451	3647573.16893805	3567240.55031206	4623567.84755109	3314954.89515908
1162	71.0859868570167	71.0859068039137	71.0860312490527	482.526	482.286	486.104	12	2	5182226.24060451	5188275.75354042	7207355.305625	4991609.58797028	4836890.32992187	6912363.73370156	6698782.8356658	5224062.30352934	4069997.26463277	7175184.99914965	10179313.2826646	5079226.02009578
1163	71.0859097990501	71.0858913638399	71.0859185243979	1163.58	1156.38	1164.2	15	3	1647546.17427584	1894247.32941841	2061566.6162485	1625882.15922476	1697083.73217548	2103971.1952597	1830678.13681818	1845666.97830585	2110104.61981671	2031829.87693358	1984688.99222221	2077340.75623487
1164	71.0859760921997	71.0859089532613	71.0860202932041	405.451	396.674	406.987	12	3	4508050.89052418	3811367.9823534	5294875.66849999	3789193.22468291	3712733.68670956	4657454.71258304	4965088.15488971	1985744.33742073	5420348.12113304	5259116.6551659	5131385.63043796	3594326.58592969
1165	71.0859137827229	71.0859137827229	71.0859625946079	520.965	519.942	520.965	11	2	3317068.51846048	1555402.73954087	2285928.09381696	1635635.90279576	1475790.42425962	2219142.07391826	452215.893534924	1691336.72689964	2305782.1390625	2336406.73462054	2050545.56055288	1549636.04508259
1166	71.0859068642999	71.0858810745106	71.0859088351825	931.531	928.829	942.47	16	3	1841874.27641719	2778604.90600643	5221196.88181175	2393987.38797762	2582314.03524931	3132497.39479642	2094464.22269761	2547477.0445478	3182522.42523793	3133424.86440372	3201173.26125275	2683447.85361615
1167	71.085938795092	71.0858817675128	71.0859526835364	390.525	390.525	393.795	9	2	2772743.45474864	2711813.47563672	3705130.45951087	2691636.70916895	2598236.20136719	3461043.55272039	3594800.24644336	2906522.39740462	3820315.165625	3755016.68577474	4087755.06545053	2521988.86556182
1168	71.0860338724359	71.0859820775373	71.0861071601242	242.944	242.944	245.872	9	2	5667737.06869539	4301606.63996034	5751872.74262994	4269577.75454873	4276358.14714844	5927131.17243257	5561868.13128516	4502127.36517434	4564771.33020039	5906957.14130921	5518672.61011842	4266847.78257111
1169	71.0859415843931	71.0859176740189	71.0859534213207	498.569	497.253	498.569	9	2	4203368.69116216	4336610.00254645	5791372.68861486	3996623.59374662	4069949.51880743	4494137.15108426	5433650.87579296	4270499.70385047	5856521.86577475	5858483.38302734	5476509.28763498	5218689.68133311
1170	71.0859634769158	71.0858802866159	71.0860313163101	348.163	348.163	353.239	9	2	2929247.62864102	2903941.67621625	3837340.995165	2859177.98370281	2733212.32542688	3952891.03537188	3758163.71973187	2999481.32265687	4405280.10085526	3849944.25221251	3731821.11605875	2862303.9640637
1171	71.0858895663336	71.0858895663336	71.0858895663336	1359.97	1359.97	1359.97	7	1	841297.644555665	946734.940078118	1037694.48800625	778504.611045313	800707.868175	1005928.72425077	975753.100919533	881613.166152344	980102.019698438	1073808.22965	949351.344190624	821167.041089063
1172	71.0859728845284	71.0859051030583	71.0860623882689	10.6985	6.7093	13.506	8	5	2299782.92436694	3018360.50226094	2417375.82962534	3117095.96814124	2967642.05870491	555294.232395459	3933567.99387951	3339330.43438291	0	3992887.4256875	5105091.59447523	3083025.96753382
1173	71.0859383365967	71.085922908115	71.085946585838	957.818	955.837	957.818	8	2	2063558.59496875	2491659.70132149	2645229.14604792	2096999.654475	2203357.59955938	3115381.01646869	2576045.93036875	2282337.9137631	2770345.46995651	2659539.53460937	2527053.85726508	2286822.96065586
1174	71.0858683160147	71.0858683160147	71.0858683160147	1929.46	1929.46	1929.46	7	1	777062.316040038	968309.438149032	1097751.61870192	956397.752564611	992265.544101563	1003362.25008038	1071631.28347656	1006431.7156265	1073582.35191106	978144.752756914	1019572.35128005	1056828.8640257
1175	71.0858970021408	71.0858970021408	71.0858970021408	1476.12	1476.12	1476.12	5	1	1036158.65574599	1248932.88325955	1393711.52061198	1046981.65627767	1159018.01369304	1358676.97265626	1356685.20946338	1304201.58949219	1361952.22770508	1388620.95053873	1424129.92256945	1185691.53923611
1176	71.0859291025554	71.0859291025554	71.0859291025554	789.862	789.862	789.862	4	1	2711418.78339314	2811791.11699648	3434361.10918383	2563770.92858165	2750304.06111139	3273119.21329688	3295407.08792239	2622059.68244973	3338178.74878376	3351056.94028881	3254199.57395715	2645489.90289578
1177	71.0859852414886	71.0859211564121	71.0860274760293	337.934	337.934	337.934	5	1	3191979.18573119	3161914.96601215	4241080.09400058	3136584.35976061	2896670.49580092	4249218.59346875	4013974.14637269	3237539.42960445	4306554.94908536	4224339.4257824	4265701.25744	2993910.15631864
1178	71.0858701429343	71.0858701429343	71.0858701429343	1848.83	1848.83	1848.83	6	1	963832.159591618	1032443.68437927	1043992.08415527	841506.90326538	904167.305745848	1007855.45364258	1072332.69238586	1058095.72729481	1016265.20756836	1120381.66803589	1095023.87293701	1009036.77956726
1179	71.0860085076539	71.0859724429121	71.0860085076539	227.84	224.973	229.217	5	2	3217382.00994308	3259436.27276805	4031485.37156647	3187643.4220558	3273572.64026132	4378942.55717578	4136954.4281317	3378871.78422377	4339744.73340625	4375989.4978683	4757738.62889438	3131813.87766757
1180	71.1233059744971	71.1233059744971	71.1233059744971	661.409	661.409	661.409	1	1	519981.193190921	301076.957804686	655934.894769283	442331.133978273	484021.242659421	620993.955170651	996894.301078118	874504.978250002	1089926.52350098	1016100.35935351	964705.036632806	822606.782343743
1181	71.156662690481	71.1563120389188	71.1570133420432	661.2565	661.083	661.43	2	2	69647.1562020095	106784.955658481	89933.9408891598	84401.119034598	100982.129036254	69720.9491586918	0	2883.77327008928	6490.46566593422	0	7670.17158837885	4576.8273881022
1182	71.2285571385946	71.2285162717536	71.2285792889373	1304.52	1303.95	1305.06	12	12	148886.03347168	143378.386616586	140277.684340818	166891.346406948	134692.655108173	134750.746865235	134494.259294086	155475.067378907	141514.592548131	136745.337390835	149299.712578125	150963.606155483
1183	71.2335008986735	71.2334503947218	71.2369711406273	1303.95	1303.57	1304.5	13	12	370846.762524415	77142.4534975957	480918.207331731	341145.853658352	316809.14248798	547879.039019952	526760.759887001	434647.508852163	483533.400327153	543320.459305423	465140.358833707	276502.945233623
1184	71.2655395006369	71.2654955998414	71.2655628757068	1303.965	1303.57	1304.54	12	12	139173.201858316	74545.1960849609	188959.091132815	130132.735117596	115951.200708008	211836.976752928	218217.068586425	168063.584920372	189145.758695474	210086.707779947	169871.574086099	91264.2907836914
1185	71.2901369980422	71.2901302372399	71.2901623280861	1304.145	1303.95	1305.34	4	4	148798.64269206	85416.2154399949	46918.1549723305	43247.2401296167	56463.9204589844	214992.120592447	221825.713734376	167727.123659939	188983.660541454	209014.660891927	87443.8377397025	101517.876525064
1186	71.3145025857948	71.3144711147691	71.314516830637	1303.81	1302.65	1304.5	7	7	42128.1539306641	85416.2154399949	74987.5954648439	131992.803402777	116628.645972221	94649.2999462884	214549.188483072	67531.5896533199	78756.8793867191	91963.7845157127	71760.1181997072	101701.121789551
1187	71.326504021611	71.3258902197578	71.3279610889112	661.4195	661.083	661.985	6	5	364690.192559461	1030756.94500671	182827.669823729	439433.121289065	469118.490655179	231181.197746372	16091.0648033619	70883.441541399	22794.866424107	24796.514206848	34037.3061137693	93383.5144933028
1188	71.3282978115422	71.3282343205284	71.3387388821146	1303.965	1303.22	1304.5	22	12	103719.010897104	64451.5480107421	180778.786347659	88223.2989399863	99918.0239501953	205415.634798176	201655.453489582	157808.172980289	180827.390310871	156924.578238635	160840.65171468	82109.8026979764
1189	71.362418599063	71.3604026179946	71.3624603555831	1304.285	1303.16	1305.34	4	3	64538.0850585928	302815.650372871	351734.644375001	57835.8492027703	317076.821459961	382047.077343754	50275.6164587395	371935.998064626	361452.256629967	402377.5431392	375056.511217155	322878.375850499
1190	71.4003340382924	71.3883592590297	71.4015757960667	1303.88	1302.73	1304.49	12	12	84349.2160229486	101146.813695913	122882.078704836	67254.5982353515	73663.6294140629	136374.616846589	127917.02091797	92932.0756279299	114766.778635253	131322.878331852	95405.0160111869	48202.0538747826
1191	71.4148730369595	71.4148730369595	71.4148730369595	660.89	660.89	660.89	1	1	56503.448759766	67155.0017187494	80478.4643100592	67762.61622998	63408.1785183912	60812.1260424109	2806.85571769205	18200.5692057289	6146.78287475583	2998.47275260416	2814.46542879231	7205.78007128904
1192	71.4322643012452	71.4262862245811	71.4337201794097	1304.15	1303.57	1305.41	21	12	218289.689195148	124344.166198325	293107.772686298	207212.694084475	174485.634086028	342995.616887019	109030.410667317	263162.547231069	302504.408424354	119618.60004357	277713.711192157	156795.205049717
1193	71.4490066280573	71.4489492956549	71.453972704786	1304.555	1303.98	1305.06	20	12	72500.6882412111	306952.251482282	339841.936019108	371309.703106167	333122.24629394	129455.53927897	130549.262886118	84120.6395219271	127805.128052885	137781.46262207	92866.4216242018	327692.704471262
1194	71.4715054632296	71.4715054632296	71.4715054632296	661.46	661.46	661.46	1	1	83688.9271099337	225599.774977211	92690.7280472001	124940.642711718	201515.339416341	86056.0571393234	6855.87072802731	30232.7814778641	13224.3721502278	15780.9072946777	14203.1843359376	34738.3832894693
1195	71.5003125264676	71.485416975047	71.5004343950342	118.838	118.307	119.331	19	12	99116.183052246	71296.1993459821	83125.4960239956	191292.29910226	191723.568092076	175591.862342495	121672.699069754	107905.305066964	214242.708955392	251084.667375837	206901.736417236	72629.7377792271
1196	71.5022891275771	71.502266771269	71.5023136263824	1304.45	1303.95	1304.73	12	12	447892.04617139	377503.261683873	431758.747868298	456963.204728656	415028.539509464	416837.909709823	431315.521487634	475806.510244795	413829.786378351	449184.841445315	449119.573593751	424138.6164917
1197	71.5127940175229	71.5127790250768	71.5128090099689	172.4885	171.309	173.668	2	2	352336.5858211	284305.166068914	395084.21787793	336036.764583274	327793.160187877	332229.190356407	391609.074191584	355039.59098909	412483.926869507	329583.236695905	349212.989087654	263233.661709869
1198	71.5152282962041	71.5151750667295	71.5301276199649	118.7335	117.997	119.331	16	12	180429.603588867	350154.277113839	33601.2205156599	169850.598434012	180741.834216797	123030.803209194	136525.155660217	155408.534235491	128275.234566127	139375.424793701	137398.049535435	48321.7267821045
1199	71.5079942961141	71.5079942961141	71.5079942961141	661.409	661.409	661.409	1	1	91884.1223251959	86303.0118024543	92690.7280472001	125290.120679198	201515.339416341	86056.0571393234	6855.87072802731	30232.7814778641	13224.3721502278	15780.9072946777	14203.1843359376	34738.3832894693
1200	71.5375233588774	71.5375031383717	71.5375435793831	1305.53	1305.41	1305.65	2	2	45909.1726497394	340053.624751464	398727.456999025	410389.086228516	348978.749361977	348800.333124999	351721.232499999	57225.1549837236	353607.801940103	392806.362513674	382651.566851126	380947.900716788
1201	71.5919090408083	71.583689472396	71.5929290219787	1303.965	1303.16	1306.34	24	12	243394.626971153	59838.1383611508	217543.415778812	242631.399098557	64783.6970092773	201197.610084634	203928.967592776	77570.9887093093	65243.7581596228	71899.6868672686	223136.807336425	223561.860422926
1202	71.5976017897629	71.5975744725636	71.5976401474878	1304.73	1304.14	1305.82	12	12	119607.395996094	121128.150495793	112884.748907752	144179.269253305	97799.9005126949	84777.5403093614	106559.594801683	138940.616102215	106084.657042643	124987.539750225	107292.16245643	133919.819414813
1203	71.6476689428139	71.6476363746328	71.6476900025198	1304.73	1304.14	1304.99	8	8	96027.6249975579	234308.430946289	134290.154234621	243456.552997161	227896.01690785	139739.50383878	142928.368234676	92355.253032226	117905.826104402	151600.7168986	126677.933951825	221419.656691406
1204	71.6618611950711	71.6618138809262	71.678333435128	1304.73	1303.57	1305.41	13	12	262772.367248536	232491.369768415	250663.037174941	273142.006113282	234166.844373497	244052.88693778	246599.396875001	268472.072828127	243672.392110842	261761.443589566	263573.70935826	255996.844323732
1205	71.6774891102747	71.6774891102747	71.6774891102747	661.46	661.46	661.46	1	1	107943.96723884	184513.706714679	107476.856896484	120958.453164062	132800.272641195	88379.3508551438	3079.46382751463	0	0	10837.4718964844	6200.68083312991	7409.22428397622
1206	71.6930737421534	71.6929944005422	71.7065996846688	1303.725	1302.89	1305.65	16	11	112683.015368651	108831.513387785	99836.2499194351	64929.7056374294	58500.272277832	95726.55590918	102451.737832032	121403.136567789	104521.790345349	327178.589838868	108959.439718571	64492.1046516934
1207	71.7382074030942	71.730589015081	71.7382578786514	1304.15	1303.61	1304.73	19	12	171731.43602881	167079.675341045	304779.436748798	230150.62065054	231716.685250149	320793.14579311	317837.362529996	135501.221682944	284160.231790363	332241.982043808	102376.567617188	190694.066071964
1208	71.7695559371264	71.7695181528598	71.7696288707237	1304.65	1304.08	1305.41	10	10	63144.0024710786	1012679.66059766	107090.015899326	67571.5394611155	1018134.63491211	105438.8680451	118692.729269205	90793.6981800414	101178.934676845	110462.707308237	93043.8880304518	53174.7733945313
1209	71.7969230493163	71.7883763039444	71.8023686205791	1303.95	1302.89	1305.34	33	12	1061020.6583252	64665.1714173475	312607.349463266	1081718.24426967	69396.6029479973	976088.915616634	316855.277830638	351324.196925224	285019.433846905	74283.5098168941	79451.350140099	76591.6569270841
1210	71.8477298429358	71.8339880017588	71.8614526042479	1304.73	1303.81	1305.06	14	9	62656.221622314	1012679.66059766	99547.2123815933	1052012.33517188	63116.8394097217	94848.9766406244	91068.0799621578	61896.458047762	107061.27164595	97940.7871337872	90214.3466508353	956764.902843751
1211	71.8843170688207	71.870321393483	71.8893046667958	1303.965	1302.69	1305.07	18	12	3150639.52195705	3134709.70901925	2909431.01260459	67549.3777417	3089281.80227178	2885735.00250388	82856.3054728186	3231142.52108336	2699864.82561916	2832667.12787388	3046294.72348923	2868573.68315779
1212	71.8845862718711	71.8845862718711	71.8845862718711	661.43	661.43	661.43	1	1	82655.0456328132	116728.492543944	59394.1398450518	80692.5037745534	119743.849127441	27947.1356253257	7392.40445764156	14472.3956380206	13033.709256429	2776.66954089355	8761.9029541016	11987.3192954508
1213	71.8950305527365	71.8799902584349	71.895498853079	118.838	117.997	119.331	15	11	110523.928951172	159298.663328613	77242.7815952847	107518.6775354	109989.311937221	80882.2956309292	69903.0317815988	87500.3720089285	73418.2068898228	73610.9495811245	83606.2173970424	102102.281387695
1214	71.9006084346821	71.9005378977705	71.9006322854407	1303.95	1302.89	1303.98	3	3	2968404.97218756	2963185.59839407	2684619.94184026	2971296.40888887	2952509.92111109	66894.2846816408	2925370.11949652	3046692.98857638	49574.2339270012	2657322.63121527	66273.6607011265	2681641.21270832
1215	71.9331045719103	71.9330527616822	71.9331318772716	1304.11	1303.64	1304.54	12	12	128669.737680663	61816.0784846998	175483.422839358	104670.429262697	95716.8275949934	206740.621180889	189900.492521158	152198.914796317	173009.232574869	215851.904509976	162088.593494465	78286.8019371454
1216	71.9101778362591	71.9100393411588	71.9104642516512	119.027	118.307	119.421	7	7	68889.651988037	165471.824953613	60833.5786010743	107518.6775354	57605.3053836496	70707.5772615444	75984.8240056152	69320.6579645647	69563.9378671874	82062.9463347168	58595.6972174246	134382.733544759
1217	71.9610228031853	71.9380737912212	71.966447553937	1304.08	1303.59	1306.72	29	12	524954.856396486	351352.462953724	503979.237395362	548415.540817523	349622.638970476	493148.754358261	305781.178670482	355653.816428572	296800.477665076	302345.5819058	525917.895669644	506464.0467191
1218	71.9803808680329	71.9718210706608	71.9804276865381	1303.88	1303.49	1304.49	14	12	444066.805957033	77166.9306520428	414077.313794637	74894.7387563849	407448.955540113	402897.53063965	430952.278635605	453760.929190849	407096.348936467	417831.14370964	434007.930184153	410244.946585786
1219	72.0125855384095	72.0125855384095	72.0125855384095	118.355	118.355	118.355	1	1	436537.99175	58460.6743214286	207027.213757812	404510.645652344	409241.766179037	155094.072065918	178354.096367187	284606.405755208	180402.855777344	180407.503660156	214420.779685547	390708.719653971
1220	72.0257222419773	72.0202740614658	72.02575350127	1304.08	1301.98	1305.99	17	12	99891.8938920077	92555.4479915373	91403.82156006	72796.4358764646	88357.1903961172	78910.93000355	74348.1354918331	103337.58820394	88909.6823128249	96860.9961320614	92397.9586092115	82791.873868816
1221	72.0343072571971	72.0342621871648	72.0477082515609	1304.03	1303.16	1304.73	22	12	88017.002198596	93988.2596923831	159835.522216097	103056.038187349	92555.0653594961	155685.996110492	162005.490043249	97542.0850991585	159303.459915203	66966.1851481117	78314.6707702631	82175.7162491855
1222	72.0685613137286	72.0685350953922	72.0686092342965	1969.9	1962.65	1974.94	12	11	1316295.73396268	776150.195034866	1178693.16172297	1041308.23388466	521444.824512942	1096540.34972751	1648628.71269145	1846470.97043609	1391398.98638741	899816.327922596	1254124.2558861	800982.63502201
1223	72.0810553027389	72.0809835680819	72.0848189847197	1304.14	1303.57	1304.9	23	12	111907.595270995	152501.430253094	146409.155190315	155355.067956138	91042.1736891873	116055.454794032	149439.111749331	162805.86619629	137864.534518772	172648.351105957	154194.581480994	64620.7872833811
1224	72.0991388220508	72.0990879600768	72.0991739388219	1304.99	1304.41	1306.57	11	11	106739.483091196	88229.0951427278	82244.9012920673	108182.184405048	89072.5651961273	167286.611114171	83094.3363907128	104565.114571939	65108.2791267279	105244.478078801	113194.31203125	94572.8298209627
1225	72.1241728996416	72.1241552357152	72.1241740927774	1304.14	1303.98	1304.5	3	3	155304.180103516	152323.001651367	77893.1606010306	158682.756503906	161157.832324219	83073.9336194966	169084.422981446	171843.788449215	157705.914301758	92719.5626455955	158232.331732422	151615.57228125
1226	72.1568090577091	72.1567695172711	72.156843771975	1304.28	1303.61	1304.73	12	12	160255.362400841	77058.1154030543	207394.359510501	137862.048824058	114500.393310547	241667.010722655	231359.093260968	175445.365520832	216966.162339273	241806.787069937	199870.805656737	96911.4535600148
1227	72.1775022646224	72.1774598412229	72.1775271344964	1303.965	1303.57	1304.5	12	12	584507.196936037	567300.180498795	518252.105197566	585328.22679537	558521.125771858	526712.318935549	559784.050975171	604977.268334265	498520.832469952	516353.543901719	571536.967084467	534880.905752129
1228	72.1782183702541	72.1782110730007	72.1782256675074	661.246	661.083	661.409	2	2	83950.0364306646	144901.221263391	52198.4560048831	94921.2796834303	86077.855848213	41898.7176238609	3124.85210009764	17083.849316406	6480.41940348304	9201.88656713886	8911.97357739257	14733.636698527
1229	72.2336091187431	72.2336091187431	72.2336091187431	1305.99	1305.99	1305.99	1	1	337652.165792401	382713.564174108	43050.297241822	394269.869132256	408718.936156531	319201.805817525	294392.740624992	381121.773423538	286018.303742319	338638.264687491	348498.161132815	331919.796406252
1230	72.2968069123372	72.2967596152392	72.2968248040195	661.101	660.505	661.46	5	5	168754.331393988	302582.91753917	112123.33621228	182423.200674107	222749.444359862	328681.167359932	15548.6729852816	56876.6927071706	20726.5177321427	15829.5983380736	28343.8516391599	65109.6105982137
1231	72.2884913519969	72.2884695750122	72.2885203578137	1302.89	1301.81	1303.61	3	3	284011.428120121	78422.2680575288	281520.420468754	293847.785173344	268207.688476566	271071.22513184	295033.124831539	62843.4412847217	304471.494924044	309176.60064236	275347.569375004	48681.2971350102
1232	72.3236099413726	72.3235736661554	72.323639750034	1304.495	1303.98	1304.88	12	12	363280.292333986	307972.609897835	357147.392507668	368472.340839147	329732.607267877	358055.554220147	376005.153462614	383887.640189733	348105.727032881	375280.190246933	363326.747092635	338468.283372144
1233	72.325798991447	72.3257214131623	72.325835899178	661.255	660.89	662.365	6	6	502311.592135632	1138146.27019574	329191.553884764	599413.792036136	874218.058638179	320387.085228514	15548.6729852816	56876.6927071706	20726.5177321427	15829.5983380736	28305.8775614012	65089.613789062
1234	72.3728559953292	72.3508611510828	72.3728836630589	1304.73	1303.81	1305.65	13	10	106858.630447997	309608.61583807	149804.061053469	96020.4330749523	69740.3854513884	176050.697866587	165749.872711088	113582.446821731	156917.843162434	176134.120933369	136128.322303062	258906.684671521
1235	72.3854144577627	72.3853564067613	72.395944034006	1303.965	1302.89	1306.58	14	12	231006.202955228	310262.389687498	205913.83675293	253934.067367788	250338.597125241	59133.2573916017	199665.135474446	226125.18483561	169071.677384766	179742.385975341	211582.535171711	259317.523448767
1236	72.5139712677408	72.5136200777645	72.51467799815	1303.04	1302.89	1304.5	3	3	36974.563945313	19976.3534719845	49686.1148583992	47279.2967236335	31405.9848144535	66634.2042297373	45785.4758966058	61155.2382638884	56670.4764306638	67965.2371488806	60927.5860961914	31524.6938330075
1237	72.5354993752095	72.5353529797591	72.5358961983788	661.409	660.89	661.46	7	6	4303268.21555706	9296942.58519419	3477280.07065012	5387119.94916384	6554258.30417074	2583460.73032909	21431.1231214422	109197.921117292	40054.1298247765	30225.8228217161	50339.9502416989	140330.795156249
1238	72.5656902057102	72.5656622656255	72.5657023000968	1303.98	1303.59	1304.15	7	7	185124.351996624	101548.316308594	70656.6673215561	160975.319650214	45805.936315918	112599.28181315	100117.229685725	68889.7659505203	93015.3765647537	100369.365732421	223872.510221192	120725.192308683
1239	72.5986390575395	72.5985894589564	72.6037264878103	1303.95	1303.57	1304.57	21	12	185138.354292367	78483.5832216795	239743.152158207	161041.206732586	140558.440960583	75694.5848693841	270906.854242038	76611.8735585939	63966.109550781	83360.8913488765	76583.1931130156	64091.7417933243
1240	72.6352463125915	72.6352463125915	72.6352463125915	661.101	661.101	661.101	1	1	85190.4540361334	148981.430189452	62452.2685104282	78911.9095503737	104405.126815755	61913.4547421879	3499.17661560057	9717.51507161443	0	0	10233.5766719564	11552.5006084798
1241	72.6809003205684	72.6808876076554	72.6809030882419	661.101	661.083	661.43	3	3	435927.932615237	633809.874714838	108104.855195591	114142.319540178	106567.419309708	346460.422330731	15027.4928159179	45028.6119791659	17520.0817610676	11282.1302023112	32081.6402381185	55377.0143140054
1242	72.7003892451054	72.7003793550924	72.701050037965	1304.15	1301.98	1304.54	3	3	110581.427111816	60318.01965554	108686.157648261	118757.722152344	64450.9779827874	97720.2706409787	112239.774327061	47741.552111817	96983.4892422771	107552.666616211	105269.800014203	111327.175390625
1243	72.7101713843959	72.7101462389057	72.7101892912834	660.9865	660.505	661.46	6	6	353950.176726562	432835.288027098	304175.214538939	343223.053482668	390420.02224951	276339.280597777	14984.9936005857	44971.1775251115	17494.1684458704	11241.8800053712	31992.9378792722	55324.6235719861
1244	72.7290736629578	72.7290379390328	72.7291093868827	118.9645	118.699	119.23	2	2	42908.5581412761	88232.8168579101	35750.2096487863	40065.1435337611	41798.2700453288	30450.1124932861	48064.6115245361	58347.6044921874	39659.4387773437	67430.0889160157	38591.5502800293	66564.8393299966
1245	72.740373222257	72.7397295073975	72.7415395359601	1304.03	1303.49	1305.06	12	12	114959.054715294	105466.397489422	112389.057692308	127137.267768555	115194.324442232	99996.6864483173	108132.130392252	129961.553333083	97047.1893994134	99896.8997900385	111693.583125	117113.578179117
1246	72.7462584796444	72.7462257709847	72.7462980672544	661.4195	660.89	661.985	6	6	339058.533204209	544394.591523435	210045.775663329	356715.479306642	464950.567859372	221829.326798949	14984.9936005857	44971.1775251115	17494.1684458704	11250.9362996825	31992.9378792722	55307.63197998
1247	72.7755990345478	72.7755938970831	72.7756182048293	661.101	661.083	661.43	3	3	521589.49779381	646770.677797425	108854.572714965	179646.786339285	209604.46496704	429754.215515628	10809.4351922607	20685.2922886439	6613.6562523716	13078.2319316404	9231.43365234368	19807.8832717285
1248	72.8120408007285	72.8120105276221	72.8120672530032	1304.45	1303.81	1304.88	12	12	187029.28058675	94304.9819957391	252975.45702393	170130.512722358	136150.183396663	285808.965185545	284300.049476146	212497.21245643	256995.884147134	295269.328803711	244712.491030649	120964.632865084
1249	72.8315117752668	72.8315117752668	72.8315117752668	661.409	661.409	661.409	1	1	526182.597779544	156494.961417317	487136.084070798	543940.057244875	583085.326430417	443394.513032957	10784.8551496886	20682.1221289063	6616.06315301515	13046.7265549316	12762.1526801147	19783.0658056639
1250	72.8451662414361	72.8451129481741	72.8452701702651	1304.45	1303.59	1305.07	10	9	70982.5257701516	103466.303895508	110706.684015449	69177.4243545815	51426.9694791663	114424.977634944	124649.789009602	207181.089256343	107471.763403763	127224.85736206	101819.010427025	117984.5205
1251	72.8463016694203	72.8462867719118	72.8463357607339	661.255	660.89	661.46	6	6	516913.126949707	628071.438441892	469140.826789062	541467.226749999	574952.963244382	418467.349248045	10778.8650552803	20685.2922886439	6613.6562523716	13071.2307368164	9231.43365234368	19789.1435524552
1252	72.9216062560877	72.9214593965169	72.9216523835928	661.255	660.89	661.46	6	6	2228225.14164854	2893186.52996244	2107952.39392137	2385547.60635743	2602733.13373631	1827442.97196239	11811.1937339563	31559.3795654296	18303.845615025	14522.2011327514	20830.7664630736	27041.7984521482
1253	73.0470812882144	73.0466439662421	73.0479017484109	1304.28	1303.61	1305.41	8	8	102282.502355957	205828.83685096	80452.3495051457	152626.734286733	143313.638512244	66886.7693603511	74678.6190584306	117070.299165737	59651.7146582027	61181.5969118089	97075.6894084824	185429.742688927
1254	73.0435488735688	73.0435168160373	73.0435768078549	661.255	660.89	661.46	6	6	565420.610166014	1233618.77743359	422391.890650632	669453.204086917	834074.322840328	322767.579456297	8237.75910546864	42128.0512363977	16824.35120452	16155.5700291747	27243.2596797484	50353.6420898433
1255	73.0582825633069	73.0581376782441	73.0584274483698	119.1275	118.924	119.331	2	2	34626.4909570312	1241060.64960937	1482298.27327083	1022463.26323437	34388.4621162807	1387081.4655625	1434485.42102344	1125875.92114583	1422635.3084375	1418680.75299479	1369151.40726562	1222729.98665104
1256	73.0526281109306	73.0526123119055	73.0526439099558	173.2145	170.996	175.433	2	2	2036565.8014233	1625770.16755937	2334290.3843125	1595401.83396563	1689405.67778125	23212.5243563755	2304667.98593437	1646467.85579375	35531.7613	2237820.95859375	2079779.26089375	1677446.99499375
1257	73.0652432806998	73.0640424794367	73.0654222182919	744.339	743.203	745.276	75	12	15460650.1725732	10353062.5208264	14284207.5787876	11633433.7614197	11461694.36268	18065681.6407358	14655087.5744252	12865613.5289109	14113587.912833	14657164.0000837	13439649.8677095	13228200.5375782
1258	73.0651679214883	73.065038408652	73.0653608248936	2652.99	2649.57	2665.02	17	7	10131162.9737383	4213451.50017461	9795943.04813052	5720374.13475692	4861316.15865382	6555708.68166665	6913621.65342845	6988852.54035869	6941734.65641825	4895786.81399694	3795428.14468387	3596969.95088779
1259	73.0652275840567	73.0650451486207	73.0654625446157	2680.835	2670.89	2689.03	12	6	5156174.98642698	7688090.69905015	7505914.68133928	5941585.18079796	5022092.75885418	6603452.94282414	7190408.56792833	7264454.81755016	13349365.1320421	1839077.9114046	8503161.62224204	731476.411857069
1260	73.0652778524281	73.0651153252291	73.0653702632683	2604.91	2583.76	2612.08	15	7	5916288.28980814	5865437.78065327	4664021.73482362	5149321.56162261	4313634.11896872	5426442.87529993	6363227.12710341	6211429.44191249	7006117.41161494	971440.731608116	7129506.18406068	5212837.86657078
1261	73.0652144985435	73.065067062365	73.065382410457	2633.32	2622.29	2638.97	13	7	4833248.61691407	4760046.43909826	3901566.71141039	5231053.30338543	4347843.00529954	5315194.84391313	4590530.94872872	5988737.16358022	8807056.34064622	8277361.7895936	8441245.8055731	2789663.86120744
1262	73.0651793803138	73.0651793803138	73.0651894804115	1793.16	1793.16	1798.07	9	1	468266.468920904	477311.276064085	575725.930777989	460357.62101563	454128.428177089	638547.487597664	615935.780838075	508260.776793625	526189.636757817	617870.531041662	579554.909938157	454324.052187497
1263	73.065198965473	73.0651637813249	73.0652370002613	2533.705	2529.5	2537.91	10	1	3367530.46873623	3299312.28181348	4341569.91590075	3350275.08655905	2901044.9709099	3880969.76927081	4500428.65406711	3949247.42229548	4405216.53133276	4190036.68636364	4449861.30906485	3121937.30144074
1264	73.0652454965113	73.0651392861666	73.0654796485993	2567.9	2557.86	2575.12	10	5	8016375.35301662	5215352.93616526	12351376.5359606	8082744.50937819	6863984.27609372	8515679.73616533	10197431.7969548	9743516.92594404	11118785.8091421	7592622.84221815	11778223.4190865	7178866.56900672
1265	73.0651360756815	73.0651360756815	73.0651360756815	2011.64	2011.64	2011.64	5	1	316635.545416992	244167.986051433	333239.285363348	295134.653566406	257678.153454168	417842.353997071	443656.918735859	294297.916625135	358918.288432788	488391.772535808	345564.735442148	236279.061738282
1266	73.0651551859355	73.0651551859355	73.0651551859355	1861.9	1861.9	1861.9	5	1	926933.812018223	889401.395796101	985013.411632134	903665.929152021	855089.359869792	1198189.33812499	1262044.0242448	969876.046424155	1079244.16662842	1244555.66917969	1056562.46985677	876355.50130208
1267	73.0651537814451	73.0651537814451	73.0651537814451	2065.65	2065.65	2065.65	5	1	591061.101972161	497511.207119754	692452.33097957	613353.438222654	537241.292881114	822799.16674354	840538.686135818	685729.303467049	716743.961690708	878557.548018561	656337.752294297	510144.360802284
1268	73.0651627320678	73.0651627320678	73.0651627320678	1319.56	1319.56	1319.56	5	1	1160790.61116313	1225706.73788802	1404282.0053987	1134305.87129849	1132969.69095568	1460941.48852034	1542678.65537715	1264118.59476158	1450001.60644531	1602634.71528152	1310444.82148437	1147341.65751953
1269	73.0651320128952	73.0651320128952	73.0651320128952	1271.63	1271.63	1271.63	5	1	3107936.18392804	3091171.66100499	3803997.51085936	2999827.13539193	2952462.70210337	4080808.09305552	4236272.08256647	3339914.38068435	3915707.88710337	4229503.51544737	3674733.52323015	3026294.53847018
1270	73.0651584758921	73.0651584758921	73.0651721391459	1389.12	1389.12	1389.12	5	1	1093870.43579101	1025484.06216406	1308253.28086426	1039545.64323243	954245.873245449	1412247.57964844	1498148.82858725	1184348.9536914	1316091.02504394	1429518.96219726	1233142.37124999	997635.223603522
1271	73.0652105460134	73.0652105460134	73.0652105460134	2490.29	2490.29	2490.29	5	1	2178691.86936081	1952981.32845932	2774441.46244554	2283964.2124716	1875371.04305162	2654096.62142046	2831388.30243131	2571216.50080016	2944259.66525449	2864998.4299479	2574725.29822266	1966247.37604168
1272	73.0651889117914	73.0651408774422	73.0652065877919	795.201	795.201	797.059	5	1	4868488.50256588	4502152.99808078	6080472.79150338	4632720.36104308	4345681.11705448	6273961.11325212	6226893.51077865	4945288.36865794	5868240.16167533	6392348.75929054	5915510.97062162	4545654.81092568
1273	73.0651811799923	73.0651811799923	73.0651811799923	1354.22	1354.22	1354.22	5	1	1428076.52064138	1374069.0705664	1690343.2122694	1380501.02593372	1243773.93609375	1784895.74387601	1853661.57686491	1565786.47546623	1770033.5970514	1802587.60465726	1618371.10527344	1320268.43077054
1274	73.0652298851362	73.0652298851362	73.0652298851362	1818.69	1818.69	1818.69	5	1	1324345.01838616	1227454.89500549	1562370.56040122	1301492.48759096	1195261.03308824	1532112.60877356	1853584.76034375	1488770.03218025	1541547.63909041	1763776.7563058	1441219.5352288	1233654.00785714
1275	73.065157455685	73.065157455685	73.065157455685	1967.66	1967.66	1967.66	5	1	2955576.60650219	2766403.11667632	3502846.02582071	2957926.01146174	2779141.82045785	3801841.47238305	3930416.66521405	3385173.63156511	3524737.33705862	3869585.27668659	3457348.15492369	2828902.08285145
1276	73.0652961109552	73.0652208011907	73.0653392086223	8.1272	7.5859	13.4344	6	4	0	7538289.12207471	0	7805430.53309318	11553005.4061989	9003702.96964241	0	0	0	9834090.92137774	9748735.32184556	4248369.23997533
1277	73.0651568673375	73.0651568673375	73.0651747497931	1230.38	1230.38	1230.38	5	1	2376603.26364762	2345756.94746029	2861680.92212016	2303207.70103448	2330775.84439118	3145383.56349406	3307199.06554418	2566427.12056573	2991884.53706895	2948236.21368584	2917760.99649786	2177071.30265222
1278	73.065210281277	73.065210281277	73.065210281277	1295.19	1295.19	1295.19	5	1	670319.339873053	785519.150501258	892156.571614581	627176.841059568	673697.236562496	903955.801289071	987418.630989581	796382.071838105	919992.278255204	1000605.02636719	796836.819959859	656079.323830834
1279	73.0651957076366	73.0651957076366	73.0651957076366	643.768	643.768	643.768	5	1	4083191.84523263	3604907.91385793	4919746.66862443	3605131.56570601	3507844.94032839	4878016.95982534	5559468.88771429	4186386.51199653	5202891.48165066	5470310.04906472	5175464.29634375	4007651.63552344
1280	73.0651547115364	73.0651547115364	73.0651555785692	884.443	884.443	886.301	5	1	2666509.85266251	2400185.2679126	3125497.0836525	2421559.90998687	2533533.93143813	3542554.61733563	3794163.63648562	2779237.36153344	3316814.2390275	3470130.514215	3195354.33010937	2419026.795725
1281	73.0651732817181	73.0651732817181	73.0651732817181	1771.49	1771.49	1771.49	5	1	1137356.9923222	1060052.14101135	1287931.65514817	1063511.11926118	1055101.1894666	1416551.85635775	1454335.10456333	1265511.63465517	1295594.85677533	1493603.70266164	1332276.66844424	1063531.8902061
1282	73.065218141324	73.0651775426232	73.0652388606653	1178.64	1170.72	1183.76	10	1	1315190.39388392	1292865.99844529	1639258.25848214	1212977.35511439	1229665.92564174	1680668.61549107	1809939.62578125	1313494.42982142	1602871.42245535	1582430.4365625	1561337.60348772	1180204.88370535
1283	73.0651927173565	73.0651927173565	73.0651927173565	1132.57	1132.57	1132.57	5	1	2022916.89503907	1932099.47438761	2505513.96703123	1838716.95021738	1933679.61243207	2625888.89474862	2786509.51382811	2150884.58527175	2473148.96547555	2628481.45078126	2508129.50930708	1888515.14599865
1284	73.0651647870947	73.0651647870947	73.0651647870947	1533.73	1533.73	1533.73	5	1	1863069.026875	1775384.10408447	2362344.51117187	1977039.31384511	1748840.66186821	2489119.30237346	2630018.5143725	2125484.70907746	2336299.47059614	2711798.19557405	2337286.1436379	1775921.0212766
1285	73.0651810187369	73.0651810187369	73.0651810187369	2345.48	2345.48	2345.48	5	1	1679158.63212891	1563733.90899346	1963521.97307176	1703055.0125429	1598578.5601304	2199744.97794883	2345540.77644608	1868949.15291821	2297649.95642464	2352115.59399817	1946499.08813189	1618732.92967793
1286	73.0651931632905	73.0651675890357	73.0651931632905	1935.47	1934.49	1935.47	5	1	1186282.39934402	1148661.19429717	1316269.97441271	1190977.91215921	1101334.59586948	1470143.41067887	1522693.59480469	1328678.96896013	1337078.96234375	1437216.22327427	1314077.92210938	1108938.85070649
1287	73.0651996111847	73.0651996111847	73.0651996111847	2410.74	2410.74	2410.74	5	1	727097.364073251	740604.758238934	808996.047706063	719893.852295907	676647.523816414	916598.07890625	965033.801249999	737439.492333984	871099.400791537	956528.647474598	820330.896508778	630937.63496916
1288	73.065152196141	73.065152196141	73.065152196141	998.756	998.756	998.756	5	1	2208292.67923403	2096367.36517432	2696203.94382881	2141592.79971298	2028641.64677616	2890725.80299798	3021893.10591032	2309442.34919021	2777898.71328737	2958777.39209918	2664046.11353125	2163606.18703125
1289	73.0651515342944	73.0651515342944	73.0651515342944	1740	1740	1740	5	1	1391098.88894848	1345866.04145564	1726376.46714844	1475895.39748767	1292666.31635537	1971159.5382977	1911601.8618935	1643961.83060033	1766485.64487869	1984033.65928248	1706837.35006756	1318701.12712069
1290	73.0651717301029	73.0651717301029	73.0651717301029	1155.84	1155.84	1155.84	5	1	2435221.1053125	2232053.00770464	2922288.44560096	2386685.69315806	2312417.7383083	3152346.65226863	3101315.04947116	2531532.24630109	2880725.40152644	3011245.35977765	2816077.51326923	2206360.39255259
1291	73.0651646561725	73.0651646561725	73.0651857542848	2307.46	2292.8	2307.46	6	1	1493772.21308307	1398631.07843692	1635329.47951758	1503560.72997759	1295548.17990808	1943767.48750192	2090293.26729627	1708426.5953776	1983070.70489545	2032170.94997739	1657063.26486577	1376309.10577895
1292	73.0651843323851	73.065169075383	73.0651884846547	622.333	621.4	625.127	5	1	5743680.2227857	4667802.85294083	7070754.75101823	4953654.69150269	4971103.94243923	6895745.97857465	7377487.72719705	5544062.49772233	7098419.05986589	7354248.25272787	6795937.88119793	5273141.35007162
1293	73.065183544752	73.065183544752	73.0652014210606	1105.62	1105.62	1106.54	5	1	184785.636875015	220399.153808583	223213.673906211	180520.80187501	169980.800859387	224315.262343709	245307.349687517	218562.12632814	246192.833203142	224113.93570314	236636.102343766	158678.786953136
1294	73.0651400189741	73.0651400189741	73.0651400189741	2036.7	2036.7	2036.7	5	1	292412.720444122	211729.705454863	342439.419616699	270736.326898566	237886.19303902	371332.883144936	444062.784086102	301315.147075197	351020.502620443	383442.441542118	295836.053360222	221289.544539184
1295	73.0651614790371	73.0651614790371	73.0651614790371	1702.61	1702.61	1702.61	5	1	1236437.03150327	1128140.73744392	1395845.43645854	1164157.10016003	1059859.70239604	1587630.80024698	1639197.12159526	1382957.47995022	1428032.10181451	1644644.44887097	1471312.89629977	1038908.10179561
1296	73.0651551480988	73.0651551480988	73.0651551480988	1371.65	1371.65	1371.65	5	1	719750.010703123	699020.513646402	864597.732562496	704434.184335935	662258.075359374	905800.055874999	1003055.9376875	731669.897291675	905568.788835948	942367.041255207	796163.561872392	614276.542835936
1297	73.0651793968083	73.0651737512122	73.0651793968083	1592.55	1591.57	1592.55	5	1	846472.61318825	819560.388858529	1048851.13141741	859382.875744044	791964.194003902	1122686.72265625	1165050.31387464	981402.919231765	1040362.72671503	1126983.61938616	1006448.71799108	806553.828999018
1298	73.0651753136709	73.0651753136709	73.0651753136709	1908.07	1908.07	1908.07	5	1	768372.800621099	756180.227659038	946953.737963867	788070.808171869	713404.684995121	996446.101953125	1064819.06078905	887178.996330172	927772.929769741	1019901.25798437	925721.774384765	740344.531760738
1299	73.0651912841439	73.0651912841439	73.0651912841439	1669.18	1669.18	1669.18	5	1	1416608.23354601	1418022.30139476	1676034.35651339	1400151.38362793	1279110.7020128	1809419.38422852	1876731.04513889	1541433.32653538	1695077.02723524	1882115.22326715	1637496.41699924	1267703.23018663
1300	73.0651316472026	73.0651316472026	73.0651534747981	839.832	839.832	839.832	5	1	4231910.40623892	3652461.28631591	4781968.07797959	3541318.77428806	3605829.03236366	4905220.95029461	5249870.54496471	4054423.09382031	4969158.65032484	5166807.84408821	4630753.98183718	3678559.81637196
1301	73.0651990001462	73.0651990001462	73.0651990001462	1025.69	1025.69	1025.69	5	1	3094850.83602746	2822457.9642614	3644185.6468679	2853787.31551136	2813217.87826232	3867923.34386838	4183796.08380918	3264602.43712121	3692235.30184423	4018646.51426137	3687655.26235796	2804141.09495028
1302	73.0652179115067	73.0652179115067	73.0652179115067	964.37	964.37	964.37	5	1	1724040.04263787	1624870.674331	2090655.57573528	1621628.20698069	1610781.96983823	2228893.51525737	2283736.18683457	1862121.95056434	2195864.52171921	2280823.65275736	2128128.98130744	1601906.96069463
1303	73.0652137606443	73.0652137606443	73.0652137606443	1891.41	1891.41	1891.41	5	1	695503.148645833	661508.053477335	785199.230909285	736147.729926215	679909.817957902	917367.161067709	894854.049583333	740106.043541666	871042.723263885	925183.921705727	794141.228255203	643141.545917973
1304	73.0651813682766	73.0651813682766	73.0651813682766	1414.44	1414.44	1414.44	5	1	1765066.01161859	1618324.19483643	2107048.84770432	1672248.87259615	1590807.60523487	2244534.3406831	2416896.32139522	1870853.14699319	2137837.14338042	2289667.36334135	2013322.32910657	1637974.96213942
1305	73.0651718250568	73.0651718250568	73.0651718250568	1457.35	1457.35	1457.35	5	1	853663.761973682	793617.980226074	970340.803495061	840043.019078945	738485.215592112	1136382.19014185	1121358.89393914	936054.526657071	1069225.02398849	1137411.64164474	999292.439999997	772965.534417145
1306	73.0652072436468	73.0651260978095	73.0653661995304	679.035	676.793	680	72	12	11029807.8001101	9079630.32379496	9667509.59238609	7084816.94103829	9573086.92394564	10058734.8547154	10571324.4184305	11771819.8701867	14364433.6781134	10063052.3535052	9181520.94092546	6871474.41772937
1307	73.0898354885329	73.0806203450077	73.0977723351052	1304.9	1304.5	1306.72	15	12	83597.5450654299	67018.8489443359	91656.7933117689	95387.3493265799	70390.8631773798	84808.6163375149	78877.1468994137	87314.4461530948	89287.184698486	95029.3493483324	69968.421354417	86318.3751298007
1308	73.1339597080493	73.1339295387066	73.1339908389168	661.092	660.505	661.46	6	6	354371.613350097	442660.676264036	311305.346026731	362955.581566963	388557.953218015	289467.215354002	1309168.79364954	1074880.38540736	1209130.39710937	1115971.63882031	1260729.82223437	922124.390392849
1309	73.160479076052	73.1560661829878	73.1648853065597	1304.03	1303.59	1304.57	24	12	191253.149951173	159392.311240236	162657.882036884	173723.11745042	173460.342452298	151786.317085336	147718.272385817	189948.561830358	138179.262433417	174070.850782297	172650.523660715	162620.316517052
1310	73.1634782801833	73.1634685369577	73.1634958474512	661.409	660.89	661.46	5	5	125147.125702881	188923.162568078	180076.75252246	142046.293415178	159403.398401977	87609.2193171382	8319.9986030273	9662.7840192522	4004.04969670756	0	5488.80427734378	3100.35715437825
1311	73.1956260009339	73.1956260009339	73.1956260009339	661.46	661.46	661.46	1	1	83728.5195217641	206436.52156738	180076.75252246	187117.450799999	190706.31303304	169296.059913412	8319.9986030273	9675.12473958318	4009.98071321613	0	5488.80427734378	3100.35715437825
1312	73.2045891829573	73.2045675409519	73.2046104554071	1304.73	1303.61	1305.41	7	7	78015.6440839091	135035.675183292	176631.529493411	108862.421478741	88145.2227219798	178572.810035806	181454.358539224	74327.5941751802	164083.636142577	185389.34538981	62226.9660711121	130749.204803936
1313	73.2135797566735	73.213216279311	73.2139432340361	660.832	660.563	661.101	2	2	95492.237987724	204302.055248777	112498.123550084	187640.846749999	190706.31303304	169296.059913412	8319.9986030273	9675.12473958318	4009.98071321613	0	5497.63345312509	3100.35715437825
1314	73.2547560463475	73.2547097010409	73.2547810526956	1304.03	1303.61	1304.5	12	12	855472.206982425	820068.83468192	797739.561964275	895780.416148442	798448.2761268	787111.977693921	820973.545875659	877861.687479174	757544.985062506	817864.502895842	843178.932118156	793599.067215752
1315	73.2598920287436	73.2598566112702	73.2701974764566	1304.15	1302.89	1304.73	13	12	215729.736013371	126098.467116698	291860.012920673	196236.257729867	174994.336328124	344404.812354215	335392.613278462	252480.826870492	297595.193353741	348440.380394115	285580.765525841	161684.912184495
1316	73.2933215727843	73.2932921275726	73.2933588344026	1303.98	1303.57	1304.57	11	11	81504.7694624455	813275.029794038	116609.007084963	76030.7958634449	73437.7345182286	134297.882498372	131508.562323404	91749.5283072183	114851.62011541	141580.989970092	109506.360276692	41894.9118347161
1317	73.3100924759264	73.3100681638954	73.3101181953861	1303.965	1303.59	1304.49	12	12	527743.812695314	520722.755929129	494317.651293939	570628.07194336	513995.143344349	449092.274119701	480727.914013677	551775.628275671	469855.868700525	491821.618979844	534326.852791011	524198.641268137
1318	73.3391761333887	73.3336449278045	73.3392562198609	1304.41	1303.61	1305.41	23	12	159888.640435697	154997.350222355	149911.462935793	108586.59621867	158770.71355356	176431.132703951	173712.585077374	143359.241842447	161682.840083007	189702.613170072	156350.055736929	91687.0358011873
1319	73.3619660878892	73.3619565936823	73.3619755820961	1304.29	1304.08	1304.5	2	2	212111.646328129	190883.058135849	188570.132025824	207239.346527776	195196.089652776	180972.07267144	60549.5620072804	217229.008342013	182693.007768016	59558.9593136934	195237.432660589	201232.142210285
1320	73.3855477365136	73.3855173106343	73.3855810864828	1304.28	1303.61	1304.73	12	12	220038.242340089	188826.273602763	201567.607258676	213590.77915978	201896.895266488	199227.910966798	213800.935506419	234364.51890024	190939.572346379	211705.227359901	209353.555094867	204524.214147009
1321	73.4090212743181	73.4077873584241	73.4098372481536	661.255	660.89	661.46	6	6	181361.241502234	250088.396245533	140828.416344587	206676.670611607	198649.989984372	121291.395294643	0	20001.3228515622	0	7764.79100976562	0	0
1322	73.4090802097699	73.4090290692375	73.4286074961386	1304.14	1303.59	1307.19	19	12	195656.442175294	186362.277814593	155813.013408203	202403.487468073	59682.8860884236	152267.003228935	158127.121616909	181703.11648738	156576.900208834	111544.977388582	183635.406010045	198987.388052133
1323	73.4335917861378	73.4335781331188	73.4336336861491	661.4195	661.083	661.795	6	6	123462.202310269	147932.746736328	99623.6627940846	115754.283486607	129342.516060912	99089.9421405024	0	19975.8109601701	0	7764.79100976562	3588.19317480466	0
1324	73.4610070213049	73.4609750800681	73.4610334153722	1304.28	1303.81	1304.73	12	12	246683.205335787	164497.467361652	291691.118429237	233933.923061526	207488.431577757	323972.306470102	318339.95525616	285899.520810546	299104.522421124	328246.930318134	306180.048816965	195315.570111553
1325	73.4846679411076	73.4846241938179	73.4938095183892	1304.28	1303.61	1305.41	14	12	592684.401538088	49299.1445667616	586023.727805517	609809.584056223	549656.227629205	587335.569949779	599367.144467079	631882.109468755	550697.756968104	615447.571407649	602654.773911832	545968.019521834
1326	73.5322293239147	73.5319341948978	73.5324530916101	2445.69	2445.38	2446.32	18	12	7542162.20225584	5330954.44956782	8725458.55550206	7986397.86167256	6217334.85823229	10021387.601644	8078999.29163085	6922149.11088453	6651435.16461512	6862489.26377001	6976187.72133237	5503465.28032039
1327	73.5321666843461	73.5320782950389	73.5322587732818	954.637	944.667	956.887	21	7	3830808.78888996	3170592.77434897	4434800.08026562	3747152.86811821	2849523.725375	5002308.84782711	7672481.52170117	4254792.86982432	4769179.0351167	4921673.67772859	7663899.93090801	3531580.27438705
1328	73.5321516636414	73.5321144369702	73.5321856976169	992.033	987.201	996.853	21	7	7126369.80983159	5445654.49860591	5448056.73296447	5143653.32588569	7941177.56107311	6244586.5376904	6512722.65498135	7352411.05649219	8795196.42353675	10801841.6133268	7722868.12598957	6027287.53907449
1329	73.532158373908	73.532028851557	73.532175415335	1046	1040.27	1052.77	24	8	4191061.77731857	3412575.13064518	4803769.07559978	4979275.87356447	5406967.48746826	7287221.42699372	2990801.66906985	2729199.05964112	4050578.47577209	6014305.39310259	2762074.53724944	3598966.57796353
1330	73.5321582166902	73.5320805135548	73.5322141798907	725.687	721.746	729.43	19	11	7273580.8198811	5306899.70303169	7148388.86465332	6566013.5804004	3083554.61719239	8433157.63389257	7936304.29923811	7284745.35138706	7187878.70295879	7843884.31509452	8047187.98435897	6288608.40359332
1331	73.5321652980617	73.5320450683002	73.5325285943449	2492.2	2476.44	2505.13	34	12	11992972.1877535	6727576.93640349	4594660.44317657	9819462.56886295	1115137.13664549	11954408.6766621	1261188.6697477	6820425.36183074	4659807.84312494	28457598.4025163	15729139.9028948	19745109.2483755
1332	73.5402490871512	73.5402309542229	73.5402774436424	1304.805	1304.41	1305.41	12	12	255612.799047852	206814.637265624	240030.867580912	268020.791297433	239547.35906266	229447.195005581	236043.776370445	272584.571792971	229878.174819989	258689.523227889	256628.658081052	243880.230611477
1333	73.5321756735141	73.5321013869734	73.5322729435157	648.418	641.499	652.578	19	12	4500816.83082714	4920399.9060476	7752027.12111699	6854906.53904462	3527795.49421267	7601991.26927899	3968347.8187412	8725451.05734253	8919418.40680091	9446311.70456653	2979325.76583149	6309469.99459058
1334	73.532144486186	73.5321177085641	73.5321931508733	1098.09	1094.31	1112.5	23	7	395778.714990261	2712081.96148716	3720273.63122209	3968178.07075164	4075917.88446921	7639210.67818182	3697138.8647126	3346728.98906249	3771512.48952391	4465407.96940658	3868299.05321189	2837837.56750837
1335	73.5321681642834	73.5320486581078	73.5323164043662	2534.37	2524.38	2547.39	22	10	4092042.07782446	4235333.17438854	5431935.41834236	5176917.71611615	4914886.70407369	7830869.32643551	7024404.37818452	1601243.3612208	6723995.27618286	6228954.94030166	4536134.02492582	5308609.79207804
1336	73.5321886402283	73.5321307682055	73.5323569264131	2513.42	2506.59	2519.22	17	7	5520081.89941406	4265506.04981073	8659794.40923695	6905946.10141393	4063629.54914185	6043226.27074999	6379866.36995823	11275617.7153623	6101492.71339287	7171626.74898518	5608819.29199219	4618209.96870313
1337	73.532198445361	73.5321644067198	73.5322375654202	2579.86	2568.25	2592.89	27	11	2816109.67506358	2480374.55876468	4135256.00370686	1423095.62312859	3140874.98939023	4181782.17481591	5153731.06067446	2723219.01945933	2799952.24372672	6758735.33846907	5566441.13973712	4042941.07648495
1338	73.5321780088692	73.5321439027147	73.5322023059425	2673.63	2662.86	2690.74	23	10	803713.521079527	582585.776447112	717356.323059902	490492.481445315	639203.08250041	1217648.33842831	760802.999295187	1012479.22623047	1038426.53029313	1034176.98961018	797122.563864635	1249876.5996885
1339	73.532206569136	73.5321379416159	73.5322545791659	173.216	171.949	174.475	9	9	2033736.96833639	1371557.62801572	2647775.23285463	2040712.95472964	1712656.87266926	2350085.04672412	2587776.96499651	2128787.12936935	2788422.06467036	2985303.06165188	2359221.20239746	1718824.6513922
1340	73.5322029972523	73.5321615605008	73.532244140906	677.135	673.47	680.656	11	6	4218724.58128889	4024669.14645814	9909645.75099708	9294233.93751291	4822306.51688283	6110340.06491701	6386287.00043266	5528097.20571876	5984465.75803581	5027385.11523851	5858965.7532221	4696497.71557786
1341	73.5321643696924	73.5320786002136	73.5321700651528	934.343	932.462	939.186	13	4	3684286.85507175	2748432.37442929	3719845.21119079	3402514.99294219	3318584.12717499	4388662.83392828	3893352.67312189	2792894.30431435	3829560.82947422	4232019.42038085	3676650.44390872	3061921.19031639
1342	73.532161206691	73.532046484986	73.5322024692276	765.802	755.168	776.96	21	9	5299644.08498476	7155049.74352128	10086967.4481064	6160745.3800598	2294521.44930631	10882835.7690305	6063282.8844597	10309488.2399029	12273941.4163467	15208220.8272987	6198638.54547073	7830495.36069696
1343	73.532184636634	73.5321542500675	73.5322686747435	2607.28	2602.24	2611.14	16	7	2566129.40660809	1290335.28666295	5253853.40896144	2399788.01402208	2014008.28369563	2876511.72130927	1479619.62200631	2637312.85487341	2615512.66118266	2760513.89091593	2720350.69508348	2101856.23384276
1344	73.5321912022832	73.5321240123377	73.5322176202245	694.7915	686.52	700.099	16	9	5683398.90053906	4116950.47991668	4349777.85073292	5147328.84663079	4556206.1764752	4508658.47867247	4374660.58207786	8111024.71114784	7857842.99611815	5841959.49659333	6297971.82069311	4591716.5298206
1345	73.5321439367777	73.5321149184456	73.5321845440768	1072.48	1069.2	1078.64	14	5	3718222.00438477	2555035.91367498	3783747.58564062	2842030.34739989	3585480.93877442	3819453.71515	6976289.66421137	2829436.69313963	3315525.5126107	3601763.4002875	3399451.930525	2746514.15701875
1346	73.5321730884515	73.532162369883	73.5322007912065	2625.11	2619.64	2632.43	18	8	1711396.86753327	1969637.24034598	2022573.56109955	3232086.62449674	1539692.67872973	2335419.4755856	1927179.23634124	2006927.93316966	2357129.33765091	1462979.92854068	1369267.33177917	1152367.04120878
1347	73.5321515776576	73.532003446355	73.5322245573582	882.357	876.328	888.869	14	5	4941963.00070321	3692910.6951	4907090.65309875	4445723.60044436	4187096.06015625	5437150.65197814	5252831.1228025	559642.567859352	6728634.59250033	6895182.75943799	4870984.55812499	4145821.49256749
1348	73.5321503837106	73.5321353782809	73.5321732607063	1153.92	1149.73	1162.34	14	5	4593443.48586109	3638859.6555163	4790661.44999152	4265580.89952447	3359059.11965948	3666955.54844423	4777348.0094337	5407635.01112024	5007571.39730468	5276437.09330841	5058663.98250001	4019089.9395805
1349	73.5321910454575	73.5321475708885	73.5322588034307	211.686	210.735	214.161	9	9	2454189.76958128	1237159.42922022	2922893.80541796	2149092.97024155	1791411.372186	2968220.66957292	2912244.5300483	2214132.88343773	3156083.17235329	3130249.35733444	2657804.42061963	1646378.78985617
1350	73.532185477762	73.5321606436105	73.5322023587096	136.232	131.878	137.932	8	8	1511502.4439752	977413.906534255	1694246.78109426	1523597.73583407	1118929.5816028	1784715.91399774	1767018.57610116	1501644.10146716	2220831.71431614	1637915.33808198	1709287.25413898	892270.54712387
1351	73.5321818685312	73.531989062796	73.5322584252269	2468.76	2464.9	2473.5	8	7	5920853.02037509	6302939.74727481	6605844.39453135	5898208.4652187	5906969.46642183	5185990.68422525	8316593.58578791	5352097.14364549	5713049.71559976	6747235.81120315	6976090.28928265	5857880.77558354
1352	73.5321604978411	73.5321073876461	73.5321796937148	977.274	974.343	979.084	9	3	3754378.15853608	2664048.33454241	3721303.31575521	3234945.40933184	3079327.02797099	3574532.79410936	3750811.39719493	3438915.18255184	3739656.44125112	3661824.39105804	4577132.56948142	2839028.35080134
1353	73.5321770627587	73.532139735523	73.532211871127	590.416	585.04	591.523	9	9	9158317.99898937	6811880.60945787	9346579.23953376	7573239.29487951	7905677.63176889	10024345.58781	5590253.10336286	10603000.2046731	11111419.5386278	10905611.2443131	12580479.3057797	7112299.58107702
1354	73.5321582541133	73.5321168068424	73.5321611809725	1184.63	1177.12	1188.83	11	4	1796826.58374806	1868641.00529854	3701098.88730859	1719064.0096128	2154558.89265915	2894896.05320532	2577066.95436922	2273198.97379341	2634971.89606305	2685051.76035434	2437731.67359665	2062821.83169642
1355	73.532176246122	73.5321637678202	73.5322153738421	2652.47	2644.62	2654.2	13	6	1243894.52325309	823077.671386716	1344098.05288783	1016589.42881078	847723.88666466	1304817.02452445	1270829.93135541	1685596.91465321	1306656.86820871	1540585.79824525	1263045.058125	886016.04554025
1356	73.5321292053238	73.5321244937523	73.5321627865287	1012.76	1005.16	1015.42	11	4	3890453.03015624	2967266.3080875	4124018.19515624	3537725.94328126	3511982.34101875	4355694.57790009	4554818.00482985	4572222.63830616	4101695.70675002	4291281.12200935	5894215.40618928	3099344.80289063
1357	73.5322180814877	73.5321084651976	73.5323428607433	2557.66	2551.64	2563.49	11	5	5877642.51376467	3646930.62308448	8208294.22070067	3065107.65554218	3199438.60898902	4750892.32764431	4993159.94789063	4857855.5876227	5086020.43195313	5094869.08491897	4844775.2657176	3974106.40723963
1358	73.5321667771461	73.5320944522165	73.5324363172478	611.434	604.474	619.794	10	8	3978011.05307958	2934650.70070311	1535008.5115	4305983.71411893	3208600.06560468	796326.677060155	3353581.8242032	6836095.68906819	5072778.46707799	5026301.13104727	3871307.47451251	2900771.47971954
1359	73.5321783468545	73.5321513545615	73.5322059481395	87.166	79.911	91.7662	9	8	1065209.67218727	655809.948758626	3999120.2662393	1125499.46982447	957808.890956419	1615328.66665235	1428731.37762607	1171738.75378953	1040489.55804555	1074819.19587102	838368.050363332	875139.945243419
1360	73.5321700824268	73.5321588385653	73.5322379569336	822.242	812.256	834.74	10	6	3735600.26295154	4622631.42356641	5250680.21551574	4345721.47886506	9034179.59796652	6766542.93985838	6837217.16160254	6268477.08024698	906203.809537746	8456617.23896821	6438273.9471875	5076793.15320215
1361	73.5321594073792	73.532131004285	73.5322141978083	899.559	897.175	909.354	10	5	5621171.94181819	4526076.52199219	6339689.68864913	5653091.26715056	6180947.61040167	6456635.58759424	7454654.92972545	3932148.66261486	4802451.42597453	6733516.68913494	6308157.58154542	4870071.58335253
1362	73.5321832443497	73.5321735282431	73.5321852867472	804.609	804.003	806.794	5	3	6303057.79891665	4605538.96297032	6535367.42833333	5712384.83454844	5233946.84903126	6731777.44782499	4855086.72874693	6113064.78988336	6600789.88669062	6597334.49126146	10165803.2005737	5089745.1345875
1363	73.5321741974123	73.5321313939326	73.5321991460337	863.186	857.202	868.918	9	5	4457775.67758661	3041648.57295164	4353943.97328125	3941241.7762604	3440242.8331664	8455327.89775961	4297911.12835291	4179142.76539584	4423755.98320311	4398339.24854167	598540.215809567	3360185.41982702
1364	73.5321551933775	73.5321477443602	73.5321717376991	2698.89	2698.69	2698.95	4	3	0	169071.809342449	0	0	154772.355810546	376792.089531261	0	0	271978.175908193	516803.322108306	0	0
1365	73.5321674511297	73.5321590776246	73.5321915917856	787.062	784.861	788.034	5	3	4676072.45889944	3663690.6067487	5978924.4787435	4539394.46244701	3937046.23637811	5233903.64545314	5589306.61208205	4815048.6038723	5281422.50131052	7304243.74843706	4745474.05170245	3963399.42219838
1366	73.5321796510808	73.5320545155362	73.5321796510808	916.652	915.895	921.363	5	3	2293744.47713223	1794060.53297476	2256354.82120609	2376849.0539375	2176542.44950781	4480411.59896584	2585004.42075721	2450215.58776082	2651919.79948076	2898461.65575696	2519383.01621395	2067329.90104265
1367	73.5321620810649	73.5321620810649	73.5321620810649	1224.11	1224.11	1224.11	4	1	1693669.87294312	1290334.4366748	1807328.13977661	1517612.09399415	1486207.12592773	1869104.25904297	1972860.71405885	1828989.24521851	1773292.83839722	1882169.15949828	1723044.76870028	1412090.25071594
1368	73.5321355543072	73.5321355543072	73.5321355543072	1138.06	1138.06	1138.06	4	1	2694873.1780957	2089341.96507486	2628230.72134767	2436511.10682942	2459255.43291015	3039811.75751952	2854524.21749999	2565442.05083009	2906783.93681639	2935083.95190754	2864217.7601172	2243417.45742187
1369	73.5321424336054	73.5321424336054	73.5321424336054	1241.05	1241.05	1241.05	4	1	1149892.82732421	772328.36984197	1218031.96257339	920959.872354406	1004216.24910867	1267232.71789629	1273180.02405303	1283349.99490707	1191385.35264205	1308402.02741004	1096450.35790483	893617.194996747
1370	73.5321846248427	73.5321555221432	73.5321959294347	512.991	509.553	527.595	5	5	1395870.3533683	909572.626632604	1686554.47510605	1476588.08458575	1139629.92004774	1696443.81201856	1621363.79277301	1746811.62948211	3021097.20326936	1636031.97134582	1641760.18713975	1129022.86553572
1371	73.5321716023539	73.5321657366517	73.5321757419314	289.577	288.069	289.611	3	3	1791585.68385156	1075931.02023564	2547421.47294283	1654470.66350391	1507239.14940402	4083383.67559121	2038712.26688764	1859082.42181468	2287185.12149311	2006451.22035248	2223213.99165763	1407457.78793103
1372	73.5321413262225	73.5321260450821	73.532156607363	538.678	537.248	540.108	2	2	1431842.19980153	989569.834470483	1913143.49795022	1328352.27150506	1224067.08557512	1875025.60284953	1858230.12810701	1530441.19823558	2050466.02992789	1815285.3723748	1822591.08129527	1135475.32678891
1373	73.5321689036946	73.5321561422616	73.5321816651275	421.857	421.107	422.607	2	2	2686475.02804181	1663758.76087165	3161837.51314773	2371447.42144034	2272266.7790237	3570211.22814041	2947970.99435102	2637617.90324308	3136077.94191715	2951354.2150109	2988544.22960936	2037026.23524308
1374	73.5321826306438	73.532170594103	73.5321946671846	466.328	464.117	468.539	2	2	2518492.1435163	1703793.66830784	3314601.63310598	2678504.11511058	2293908.3198736	3143122.29034488	2973317.32957711	2699187.62691322	3320344.19745312	3052550.92430112	2963157.6163133	2070917.5983145
1375	73.5321776668145	73.5321776668145	73.5321776668145	49.9737	49.9737	49.9737	1	1	506135.967128065	295722.50262808	616568.909136734	457719.58192467	431896.365664258	655549.516132692	641180.937948528	507688.535855619	675765.447267038	620594.213975481	645616.818058594	345927.907762267
1376	73.5563820716399	73.5478135039932	73.5720973913622	1304.57	1303.49	1307.34	14	7	75703.1645282451	139922.81967548	159318.635740359	102103.615221229	81201.1196240226	145677.113732095	156794.584080403	88459.7676627598	143312.413784179	154320.640872802	61025.0471169217	85981.0958571211
1377	73.586737418167	73.5855258678246	73.5877562429598	660.563	660.193	661.083	7	6	410222.699493307	325385.370633924	385581.408931849	397445.954499999	351201.027771758	348934.734498885	8903.90322363277	9088.98958333318	0	11974.0974853516	6730.45990177408	10018.3241850179
1378	73.5770247136755	73.5769856191985	73.5770498252288	1304.49	1303.81	1304.88	11	11	98806.3942590325	97141.4083121734	155768.578002487	113486.601232098	104874.790014648	110282.725493163	111334.314064941	118302.411098632	105392.539417615	102577.753269708	120103.666634615	106061.002901203
1379	73.6106159389484	73.6070974646439	73.614132909763	1304.28	1303.59	1305.06	24	12	146380.973986815	132067.556619467	131597.858254396	152762.259899902	134492.636121825	118029.002991536	128952.905765787	139766.872376596	136538.681215124	143445.711140138	145014.482561848	149135.908486703
1380	73.6236141803178	73.62226013825	73.6243419950907	661.4195	661.083	661.46	4	4	103546.607871095	135715.852967632	362556.68427604	115499.029142857	104392.184911271	335716.687062339	8903.90322363277	9088.98958333318	0	11974.0974853516	10080.2965423584	10018.3241850179
1381	73.6207499259171	73.620550332185	73.6209495196492	119.0715	119.027	119.116	2	2	42466.1382578125	34338.6490832519	20280.6610747884	39856.1923713379	28751.2720581869	5627.24511547851	25828.6238585205	50468.3751757812	48230.5795078125	32780.6511648763	50741.4127965262	48738.0768053384
1382	73.6361127099079	73.6361127099079	73.6361127099079	119.116	119.116	119.116	1	1	42466.1382578125	34338.6490832519	20280.6610747884	39856.1923713379	28751.2720581869	5627.24511547851	25828.6238585205	42337.9324469866	48230.5795078125	32780.6511648763	50832.5768481445	48738.0768053384
1383	73.6853762239152	73.683605775963	73.6876550374104	660.89	660.505	661.409	7	6	254863.790289065	365971.557151781	180854.430190848	296887.86972991	285913.244928009	145049.440651611	5839.23283227536	3181.49498697911	0	7578.8754597168	5441.17536474605	0
1384	73.7067074148481	73.7066651872381	73.7067320558142	1304.145	1303.61	1304.73	12	12	730968.951293948	643857.789399035	696150.601522033	752749.343507816	682899.343411957	669627.551399277	713865.964391745	767350.210950527	666235.745966477	712597.162991774	732323.528537948	679403.699338729
1385	73.7232041821219	73.7219044075013	73.7304658416739	1304.49	1303.49	1307.25	9	7	100305.8498753	93489.4335486773	694805.64286378	83103.9562434888	100443.096345402	668937.569378251	84472.6902043269	79827.9148429987	658643.145706376	702304.437260738	731099.222227371	99633.8873730479
1386	73.7793928197945	73.7791364382413	73.7796492013478	1305.475	1304.54	1306.41	2	2	231942.66978711	140212.462123326	226674.642473145	241705.749140625	226424.95341211	200552.022773439	234765.441874997	229718.514510743	204857.630410157	224689.08494922	212418.358743653	66746.8372314442
1387	73.7891548093447	73.78631095347	73.7919963500811	1304.45	1303.61	1305.06	24	12	147642.003796199	124460.834381009	181152.49704346	138830.742964993	101037.044506836	114775.228264723	110514.627024739	173210.112888371	196693.884433595	214747.220592566	183276.555887169	105388.005566406
1388	73.8019804099575	73.8007227554099	73.8030948841893	660.7265	660.505	661.101	8	6	1239523.24350586	1414927.28932215	1237475.48595483	1354127.0570105	1389321.68892809	1007094.40104803	9314.67018680233	25887.321684919	18349.4670710797	9890.20027398675	6102.25185864254	27221.5713270087
1389	73.8387057712493	73.838671611154	73.8387370626411	1304.03	1303.61	1304.5	12	12	264087.760607911	236743.164998081	250562.443929266	275230.189870257	243958.934436973	245950.300186943	263406.811824778	272303.526643231	241133.128767417	251752.428571214	259235.670915037	255913.1349235
1390	73.8607532944726	73.8607103725723	73.8607962163729	118.6395	118.355	118.924	2	2	46417.6442768554	58182.6619827009	21670.0794890544	35569.7384859619	28320.5125349935	32390.8496491699	38807.5745286865	41077.6431315104	36854.8851289062	31210.5952338867	32094.649447998	48883.1675234374
1391	73.8895210518787	73.8894829768	73.8895371495844	1304.03	1303.49	1304.5	10	10	80273.2258699538	591057.210807287	87006.0413458815	60516.3886922944	51782.8147827148	99374.4925781253	107275.28334961	85158.8667480457	89119.293678223	108247.860240144	100859.571300048	589635.620794267
1392	73.9012680198296	73.8993435620468	73.9033539111092	660.823	660.505	661.409	6	5	332567.936755583	412206.054174939	241112.462701729	413078.222078124	368389.54686495	195495.347633139	7249.67760644527	3681.26103515619	7095.84637947588	2790.6647479248	3563.7185852051	0
1393	73.9387458271817	73.9387062739997	73.9387701141963	1304.03	1303.61	1304.5	12	12	696775.984337407	643181.984235491	671947.930066955	724014.522226566	652476.056366131	670882.636627924	696350.591246752	728370.565519537	634862.066931972	688433.24961496	696389.357182123	648081.175575476
1394	73.9557521886731	73.9557074746221	73.9557781873349	1303.88	1303.49	1304.5	12	12	143896.040563741	98950.2380326709	197831.170920413	126063.843372693	119870.568432617	216406.520056965	221182.762853189	180573.363392536	186614.654460007	213227.93465983	178176.903546699	102211.607067871
[truncated: 13,202 more rows]
