# Supplementary material for: iMet-Q: A User-Friendly Tool for Label-Free Metabolomics Quantitation Using Dynamic Peak-Width Determination
Source: PLoS One. 2016 Jan 19;11(1):e0146112. doi: 10.1371/journal.pone.0146112 (PMC4718670; doi:10.1371/journal.pone.0146112)
Supplement: S2 File — (ZIP) [file pone.0146112.s002.zip › XCMS_Standard_Mixture_Centroid/XCMS-Std-fp-pw_15_30-ppm15-sn10.csv]

mz	mzmin	mzmax	rt	rtmin	rtmax	npeaks	Standard_mzXML_Centroid	s1.1	s1.2	s1.3	s1.4	s1.5	s1.6	s2.1	s2.2	s2.3	s2.4	s2.5	s2.6
1	50.0082654564515	50.0080003668533	50.0085067720381	118.838	118.728	119.116	5	5	57100.3349002279	47866.2918347168	39724.7817472738	43485.2391469726	40788.6067888184	54311.832682373	109220.806151018	97140.3762025669	105595.370640625	123733.867720982	92504.8224697265	68663.4174770508
2	50.0655235862365	50.05661282011	50.0662021309635	1304.57	1303.81	1305.91	11	11	134468.891784668	196583.087340744	77132.2767517101	149383.235370342	140908.403928786	50498.9335921221	41576.8520312504	113073.068227163	62480.2728302549	106397.782205254	110014.716646206	177502.483813476
3	50.0648227803666	50.0648227803666	50.0648227803666	661.083	661.083	661.083	1	1	88908.8877427463	257109.77339676	113824.217620117	119675.725274553	121526.815771118	158429.411840333	20178.7493034667	67353.8700962609	26246.6183190567	21658.3481386715	41377.4072116696	92396.5820250649
4	50.0899886891551	50.0847744870567	50.0945032398326	1304.73	1303.61	1305.99	14	11	93451.0662198162	86544.4044401032	80645.4113818362	101632.598218712	88098.102105307	73996.8444938146	79639.5240942379	98050.5366894525	90310.8487613926	106397.782205254	82660.9079387018	104605.811480243
5	50.1500283281169	50.1500074663592	50.1500529582131	661.873	661.083	662.365	4	4	277423.930574218	737019.469441309	172211.524976012	344659.568366701	523239.291135739	233601.384200316	23069.4200079954	67353.8700962609	33846.8825440148	21606.1733171385	47609.8758812253	98251.0413354484
6	50.1849758005252	50.1834900802553	50.1864625519924	1304.28	1303.61	1305.07	24	12	175903.703564454	123120.819636418	485911.3476402	153689.643496469	323318.150670447	131232.057945034	166047.45607701	159728.517271206	124792.216413924	157095.73483538	464338.532511162	144337.254420823
7	50.1648844423689	50.1648665620434	50.1648944827819	661.409	661.083	661.43	3	3	272873.643546877	361016.446689018	150170.656901793	205985.042366944	271786.747933592	141695.587604492	2934.92502218188	15102.2954694475	16786.7108516321	0	13859.3706521606	20956.9373872766
8	50.2101496003222	50.205370366224	50.2149204569392	1304.03	1303.57	1304.54	24	12	155664.542677001	850460.778930283	201980.231550105	140417.867797039	124988.223071289	235596.549410806	220663.878920897	187319.669164663	201533.573574217	228433.650680965	204006.603710935	110975.644968825
9	50.2343584692202	50.2282448639514	50.2466483807216	1304.45	1303.22	1305.8	38	12	68039.8918147781	37098.522708333	89013.7055896009	201984.223024091	175746.712127281	286739.790098031	99666.140118964	91758.9939075804	89473.0783037112	102574.420370205	103176.443619053	166144.397945462
10	50.2607554070109	50.250389761728	50.2711210522939	661.4195	661.409	661.43	2	2	159972.9411423	213449.561170247	126860.213509765	99380.5367957587	214634.946234372	109040.698392579	18622.0723905028	21921.0433593749	12994.0364558453	3599.88477783197	15687.4854616698	24785.97143607
11	50.2709947371106	50.2709762300181	50.2710138238853	1304.03	1303.61	1304.5	12	12	203522.012109376	192642.26536953	166165.042020357	200231.349598106	183723.788288761	158051.929697964	148077.65219351	196614.587686943	161700.346044574	166639.184427666	182393.098219725	193911.914836237
12	50.2776713709733	50.2776713709733	50.2776713709733	119.278	119.278	119.278	1	1	34573.8296754557	45014.757297433	29329.2995239257	35370.8420664062	33798.0370293376	36604.9672050781	49835.4841032715	43210.0779915365	48791.572515625	54967.1749841309	39654.9131440429	51840.1442276203
13	50.2860000679335	50.2859991757852	50.2860025870043	661.409	661.083	661.43	3	3	159972.9411423	223713.089071044	128998.55133081	134564.466228028	151313.413851989	111118.400850167	22278.6492404085	21921.0433593749	12994.0364558453	3591.21267852781	15666.4679302367	24774.5580954239
14	50.3103361874306	50.3102275449664	50.3189888966771	1303.64	1302.73	1306.34	16	10	93388.3223690504	51447.5675683593	93418.8858764662	114265.27634074	105431.843234642	293308.723503907	323500.208478517	56896.9978217775	55958.354281005	73845.7123974605	87336.4029418945	58686.0212579904
15	50.3193754183653	50.3192348969719	50.3286101565528	660.89	660.505	661.083	3	3	159972.9411423	82488.1780926333	126860.213509765	170251.063966517	94949.5085068354	77998.8661610628	18622.0723905028	21921.0433593749	12994.0364558453	3599.88477783197	15687.4854616698	24798.0188511962
16	50.3453368026427	50.3452841814147	50.3498758660048	1304.73	1304.15	1306.27	15	12	281389.334582521	227331.870252402	242788.310183451	285256.4526137	248971.391704098	239629.255509209	254045.069286298	278151.457449778	250588.996978192	265920.428546319	271983.814151786	257248.377332939
17	50.3818766393416	50.3728697731845	50.3822571513885	118.739	118.307	119.116	20	12	78821.2618227538	91097.475328683	118232.121564593	160270.104944196	164954.191341248	156012.290002023	65101.7068843994	70755.2764955357	63616.3570546874	64737.6475360631	70461.2903871372	88406.5029020647
18	50.3718197579754	50.3718039417584	50.3718421948096	661.255	660.89	661.46	6	6	346706.288993408	651833.18421853	237212.909457518	392244.965051271	485379.415694822	223023.441982543	9639.10685278307	24333.5287510462	9101.86719029011	8175.075092102	22305.9769389037	43058.2690619416
19	50.3630312410415	50.3626569949959	50.3633664051392	1305.34	1304.54	1306.34	5	5	75587.2688354495	134361.331778845	119654.883396608	99804.026333383	72706.6035071916	111207.249511718	129461.623687744	134026.524460448	109514.557244465	128311.658716947	122512.507272338	116437.413829627
20	50.3859929715086	50.3859808820244	50.3860198734232	1304.15	1303.04	1304.73	9	9	89722.729956054	95562.4216479501	79432.0444775402	101676.445346304	82000.4493630153	106231.004939629	129482.906216709	92680.3754589837	65777.920288529	123361.773924892	71426.2466035604	90568.3213942304
21	50.3908359646043	50.3904832508399	50.399558970958	118.7885	118.307	119.116	12	11	159498.023750976	154530.811084821	112035.649124582	159620.692439453	137521.152060477	146943.250175851	239622.385333313	211899.379881417	224950.681929827	266748.54236928	196153.758181501	183604.043437866
22	50.4395650955574	50.4395391798321	50.4395859863272	1304.73	1303.59	1306.34	11	11	106649.626999699	83465.8924560554	101841.899035643	126021.559020057	111127.355301607	111207.249511718	114769.615949706	129598.187613431	99561.4788151035	107732.885398888	121696.983459285	107543.781524188
23	50.4641712850988	50.4622710493202	50.4660715208775	119.344	119.027	119.661	2	2	19280.0649908854	42166.2382514648	22807.1468468424	27061.7771617432	18865.2959780273	19969.7205280762	25393.3463527135	28388.1505371094	34421.0010322266	45484.1378533122	39389.0165153111	32979.5016841633
24	50.4846678929388	50.4846479533673	50.4846875071137	1304.45	1303.81	1304.88	12	12	256663.825329591	184737.080624999	313536.981671313	256016.146604566	220148.899329551	342401.050736609	339893.000036274	293376.036084683	302196.510322266	339556.072482564	317954.174238282	203679.900373722
25	50.4854690897055	50.4850976415023	50.4858405379087	661.092	661.083	661.101	2	2	112889.562992677	153631.29839868	83218.701744838	128730.051437499	81861.7780446416	120054.001912436	5041.39341870115	3886.05227864577	6645.7062128906	2789.96404264323	13597.3970249837	11175.4128908284
26	50.5031744333601	50.5031528255128	50.5031796119765	1304.615	1303.98	1305.41	8	8	88299.6267356187	179476.604701172	111900.29092596	83196.8588802093	220502.062597214	121344.17677246	121242.56496845	287729.457950103	106909.081174537	131953.037697346	118803.755400392	196200.938226563
27	50.5330044038079	50.5330044038079	50.5330044038079	1304.5	1304.5	1304.5	1	1	200052.741944577	159547.487719729	258815.952499996	204351.178403317	191181.976980588	289728.640703121	278606.54867188	247506.11622559	260170.023593755	49463.4945572916	270223.629609371	169809.125339353
28	50.5708347617782	50.5708201864346	50.5708611942337	1304.41	1303.59	1304.99	7	7	91881.6858781549	139601.686481935	139269.132674563	85789.0856426529	72496.2809401289	133341.213134765	69493.7053694658	80613.0440072865	131280.358833007	80693.6169035457	144238.086444905	74152.4100567155
29	50.575451858068	50.575451858068	50.575451858068	661.101	661.101	661.101	1	1	139846.123710938	155132.220691893	146420.753405692	137193.236728352	153675.933236491	187259.857991049	6072.64154663083	10099.8725260415	5073.71175105792	12455.1352902832	0	3991.91513736978
30	50.6026212387311	50.6026088053741	50.6026388249254	1304.11	1303.61	1304.73	12	12	162601.258691407	139736.641847956	139538.720620115	151042.132583383	137755.743926532	137365.6017041	138759.08631557	162470.633013022	131415.769208287	144767.669565082	144479.629034599	137264.672934194
31	50.5950393841699	50.5950393841699	50.5950393841699	661.43	661.43	661.43	1	1	143935.243711497	154174.666331785	169834.036227864	117434.888223214	153675.933236491	187259.857991049	6072.64154663083	10099.8725260415	5073.71175105792	13117.5960135498	0	3991.91513736978
32	50.6506804685749	50.6506804685749	50.6506804685749	661.409	661.409	661.409	1	1	214717.81363672	131411.269580355	190998.898054687	214953.206791991	188607.944998698	186738.879353517	4977.60558032224	10813.5207031248	2541.67180387369	0	8492.02343017582	10348.9324547933
33	50.6655787258328	50.6655787258328	50.6655787258328	660.505	660.505	660.505	1	1	214516.452761162	77448.3035241696	194675.12487723	218384.938325892	188583.32062277	190297.072159318	8236.45891904983	10799.7279471261	2537.9125096261	4610.01878955082	8479.66429994423	13637.2306702008
34	50.7139696472738	50.7122644967746	50.7146895031214	1304.11	1303.59	1304.73	14	12	180216.642529298	114405.083446453	155182.090703123	171240.969976336	159245.922755784	126354.911790865	153986.906445313	165111.421633113	143354.507081474	144721.450850361	159985.026010045	87015.4926776589
35	50.7429997419591	50.7429565430199	50.7430138417496	1303.61	1303.16	1304.49	11	11	95895.793472566	56918.9496972655	122045.506278854	77916.1840527349	61630.1029861106	141589.767736002	128417.464666194	118246.238512979	118796.978528052	135184.602685545	107686.540698242	151139.804101563
36	50.7531118373959	50.7440762030427	50.7537990821927	660.89	660.505	661.101	8	6	251312.702561386	370945.634665174	196698.116941039	286445.476187499	158252.912035712	188160.437052456	5125.24562915036	3111.41158854162	3276.75491040038	0	0	7050.52347062173
37	50.765102015578	50.765102015578	50.765102015578	661.101	661.101	661.101	1	1	383014.431735354	395076.502003903	123990.356809152	420944.221864865	358596.707466472	364538.430743492	5125.24562915036	3111.41158854162	3276.75491040038	0	0	7050.52347062173
38	50.7966090317752	50.795472174407	50.7983915711971	660.89	660.505	661.101	7	6	223704.724475448	219043.473751113	258937.420543805	222265.833424107	218639.420578122	258971.225226563	5125.24562915036	3111.41158854162	3276.75491040038	0	0	7050.52347062173
39	50.7999972922673	50.7999805972074	50.8000061200868	1303.81	1302.67	1304.99	3	3	52598.2519638673	47060.3264133025	79664.3520410159	54103.4403164063	53077.6734130859	80171.095036133	53790.7778710927	64586.2566362306	65554.2633966625	57964.2035422578	64034.5768771974	58027.6361206055
40	50.8095214947167	50.8084734895013	50.8109743909344	660.563	660.193	661.083	7	6	438342.07503237	366376.583800219	425475.7873833	393898.543212053	415057.158999436	436341.148098216	5125.24562915036	3111.41158854162	3276.75491040038	0	0	7050.52347062173
41	50.8247288181183	50.8247101991339	50.8247474371026	119.5185	119.278	119.759	2	2	63011.5173632813	99137.6859331054	46409.8603855329	62247.8605026508	58535.9624655413	47569.5712375139	73784.330461356	81200.547028739	75223.04555256	89344.6120958426	72836.8849677037	83684.1098012695
42	50.8536602771354	50.8462570863101	50.8608649114502	1304.26	1303.61	1305.49	4	3	36728.6287930579	32267.6418415179	54738.0155433244	48221.8116104407	58793.4853038445	56694.9854781096	50281.7901482594	36786.0068403759	38184.3935262779	49417.9981813738	46705.7388527614	65660.6519738764
43	50.833755333784	50.8337393680969	50.8337923761459	119.278	118.924	119.759	3	3	36208.4801535644	99660.7154863281	46075.2440734864	59059.1882537842	58795.861898519	47609.6436286621	73835.3412905273	83481.2219077846	75605.4766884766	89415.564113851	73162.149775844	65340.2410654298
44	50.8765128369126	50.8758685705369	50.8769699898253	660.8035	660.505	661.46	4	4	628260.152388019	1306449.14182345	685494.052955684	705108.821384281	808160.144047054	538987.254725827	16898.5117770079	27896.6036315917	15321.7310553849	13655.7229954833	22762.6349841917	26475.6348413084
45	50.9035542038821	50.9035542038821	50.9035542038821	118.355	118.355	118.355	1	1	26432.3078610026	43908.7488063616	26698.6115258789	32310.7287976074	36999.9949488933	26071.0571561279	22200.6209421387	19376.8018033854	30827.2197265625	25364.0049453939	30203.5241843262	37125.0041934407
46	50.9330274861782	50.9320880410109	50.9344326948663	660.524	660.175	660.89	7	6	490329.007803017	403064.692051892	414312.159633788	447177.717954546	370940.746168521	389959.182515626	10310.0827445068	27932.2314778641	15344.4264379882	13681.370986084	22825.7457689616	26508.8480032958
47	50.9564110325762	50.9564110325762	50.9564110325762	119.278	119.278	119.278	1	1	54530.5698095703	44811.1904140625	38836.9423245442	52712.6861973877	52539.0010073243	44878.7955825195	38592.0963083496	46692.8440283203	40559.3325605469	45732.5180146485	43434.5555786133	53022.733087565
48	50.9840126407803	50.97999186506	50.9861232640712	1303.725	1302.73	1304.5	22	12	398175.780932619	274549.95977614	463620.345830266	73925.1625081373	334304.004959809	90325.4200744621	513816.201883373	81438.9026127931	455991.442760292	100604.240178222	453734.230379466	305819.690035305
49	51.0001874887964	50.9994682897458	51.0007253943923	661.409	661.083	661.43	3	3	277745.491427737	478590.784074434	267458.07635272	294056.699121095	366929.117272337	228637.816962332	9471.89719172002	26110.9290108816	17214.242376674	7756.64996130366	14340.4573353271	25485.0483655132
50	51.003424215074	51.0033978062584	51.0034412986463	1303.81	1303.16	1304.41	12	12	165396.729303384	106107.983895597	196261.555187991	148689.05077759	143632.248068236	226480.292589768	214495.022652701	187679.912952974	185715.841462178	219404.769433592	190260.950177814	123529.204455972
51	51.0330697068156	51.0330349114459	51.0416512441734	1303.965	1303.57	1305.8	14	12	147596.921910806	102028.89034091	191765.602949594	147795.418855168	130388.929516602	205657.412426756	205971.010045572	168770.958822834	191684.972475585	200588.031990966	189440.419923377	118207.091040166
52	51.0305415115044	51.0178782066692	51.030597294323	661.083	660.505	661.101	5	4	270393.045179201	149474.52396261	94223.9188357978	157633.650419642	96692.8517779003	224362.725253257	9498.76061315913	22482.0178059892	13460.5882212727	7771.21839428711	14380.2171222331	25509.1819340413
53	51.020385725576	51.020336686371	51.0293375816722	118.896	118.838	119.278	4	4	53582.9895190429	63782.7111166295	39081.2437230632	52712.6861973877	52539.0010073243	40549.2777122629	38592.0963083496	44058.341796875	40559.3325605469	45732.5180146485	40568.5534181315	36712.5527066127
54	51.0630828192743	51.053797894389	51.0721010796978	118.739	118.307	119.278	28	12	49312.3123110351	344103.074834821	101974.663507952	42804.8700146484	56179.550609096	126541.818426688	140199.247310913	158391.557486049	214899.753252825	134313.706870396	138001.398781128	259472.907358643
55	51.0525043411537	51.0525019626798	51.0525093468337	1303.19	1303.06	1303.81	4	4	215547.986118167	207579.698510738	52815.8821398934	227405.801679691	200683.711938479	65522.0160681162	68825.6385573999	197596.10993303	69340.6001206057	185038.441003416	180964.714746095	198731.025786831
56	51.0576470925622	51.0569448431908	51.0583493419335	661.4195	661.409	661.43	2	2	276395.541022324	149376.944321706	293676.105750324	132386.32006808	235811.342531006	339276.745451988	5972.76366503903	9447.7092773436	3056.203513916	3670.69133361816	0	12810.0320983886
57	51.0808420508437	51.0805405892992	51.0810645373732	118.868	118.406	119.278	9	9	94695.4864599608	66387.636780692	134926.411134847	193647.06559668	83939.7785943603	97592.0736258023	137673.348405396	100707.158666295	218342.790733398	144893.446661028	108145.774337612	78219.3335908204
58	51.1030890724962	51.1023727339068	51.1148577502275	661.101	660.89	661.46	7	6	276395.541022324	260569.95283705	317483.902677873	280931.11816741	292048.656403455	299420.005359376	5972.76366503903	9447.7092773436	3056.203513916	3670.69133361816	0	12810.0320983886
59	51.1174511891386	51.1144917803537	51.117480187402	1304.5	1303.81	1304.9	3	3	263472.172564454	236358.375654297	234020.601175782	273589.228171875	240412.289404297	63440.3031009614	215716.664970704	269778.802685543	55565.9000455727	81057.2619608558	252053.072105826	268138.433577772
60	51.1467146266327	51.1467011124279	51.1467310636587	1304.555	1304.08	1305.06	12	12	280404.18022461	247300.902457931	244526.952087748	289160.181728516	249776.147521033	236065.781155135	228505.036010046	275837.862857144	236891.299446128	237611.49563407	261820.007148435	268563.921495642
61	51.15974792665	51.1589917112654	51.161650401725	661.409	661.083	661.46	3	3	94591.0096830365	191343.433891739	297507.927283853	251893.537551593	174770.114208129	307996.362102215	6302.29629052731	7047.4917643228	5928.15351863604	15539.9580908203	5615.10202270511	22649.8216705729
62	51.1799995697392	51.1786114146151	51.1813877248634	119.197	119.116	119.278	2	2	38390.6959274089	70023.5674654018	32923.7323096924	35747.6014255371	38914.6403608399	41408.4268308105	47880.923645874	27360.6331040736	39923.1278808594	58535.0195367839	43331.9288027344	57424.9403404947
63	51.1739034920801	51.1739034920801	51.1739034920801	660.505	660.505	660.505	1	1	246195.365245973	105116.03710498	302491.951838865	260765.818463136	268392.751314665	313063.169939207	6287.96522619624	7037.42391894533	10256.5117883606	15510.8258715819	5610.58585485836	22621.4435156248
64	51.1959807003459	51.195845406822	51.1960085059987	1304.475	1303.57	1305.8	10	10	107839.985591041	95532.5978545669	73368.4884631358	100205.605697836	91423.0029248037	100503.941108398	71758.9694287119	87130.1057012469	101532.573928443	84997.4844623273	59942.697938122	113801.043644831
65	51.2276187536407	51.2176645266979	51.2277553489997	661.101	660.563	661.43	5	5	209061.318606029	173653.446176895	259586.783522391	197862.00531808	264850.208852214	199920.124553572	6302.29629052731	7047.4917643228	5928.15351863604	15539.9580908203	5615.10202270511	22649.8216705729
66	51.2498661360172	51.2274027110235	51.250463199125	1304.52	1303.98	1305.65	10	9	96689.590232598	122858.940808293	75615.3912634289	106908.277275391	96147.1322753906	55223.4709218752	68549.5349920106	47599.4088400606	89403.3483558227	99352.9982116695	51854.4789098003	65246.5521428032
67	51.289380230877	51.2844749701103	51.2894179046587	1304.28	1303.61	1304.99	22	12	239447.590283204	184169.905931489	112890.051452637	239088.091257887	308240.81763822	314571.332754605	321960.724510674	276565.778618539	84668.3468861612	318167.643369892	158127.576227679	214247.635866135
68	51.3083480319892	51.308309708679	51.3197340391898	1304.49	1303.81	1305.41	13	9	84383.1471089675	534983.613769531	97928.5772114711	82063.9955611175	66490.7181152344	95879.9348757112	313030.570089845	92155.0426003184	46602.9982621631	118394.706280517	70389.5309215205	385148.6244375
69	51.3211415841482	51.320446433285	51.3216100935642	660.89	660.505	661.46	7	6	351626.581533691	477433.101902342	318438.007230115	371592.560174562	381724.779986143	316995.11455847	5962.14621728508	12290.7837524414	17678.8183747209	0	6426.51587219234	7645.91880691958
70	51.338869862974	51.3387164219612	51.3388897559647	1304.45	1303.95	1304.73	12	12	109090.986535645	67746.2323819979	133878.888599856	96516.6155480968	74506.6850097656	116312.258128552	117361.545131022	105284.226341959	112223.095179331	123704.720774332	121102.027454426	68835.7226473711
71	51.3776613958073	51.3776377022046	51.3776807185384	1304.03	1303.59	1304.73	12	12	232813.827386568	208102.847848556	214062.046830116	238678.663269981	221339.169037334	202018.253748497	211938.363306363	233924.495883413	199918.767787711	220134.423883714	229863.137042411	226234.945451471
72	51.3741285894241	51.3649611056543	51.3748216011588	661.101	660.89	661.46	7	6	549790.801224825	1282222.6326716	419072.714191587	667402.828732913	81740.9578272887	331290.930946832	10434.5845642437	36968.1002615791	13389.5579873046	11081.3254978027	15207.4957509765	52826.7382324215
73	51.4101856540246	51.4089305568322	51.4102156828318	1304.11	1301.81	1304.57	14	12	330890.539306642	316932.867501395	292640.35791085	345133.03733538	297079.959547775	273006.255632674	278490.304408369	319563.927421876	283065.151383791	305284.071562503	311724.443671876	321397.056428921
74	51.3994048555823	51.3993931422718	51.3994625494853	661.255	660.89	661.46	6	6	195551.363770752	196533.801712951	209970.550279296	201700.070091554	219239.856545714	199303.823893798	10434.5845642437	36968.1002615791	13389.5579873046	11072.4057294923	15207.4957509765	50031.8588454237
75	51.4461767417067	51.4343925770884	51.4468904393957	661.43	660.89	662.365	7	6	808865.235297958	1069278.90293641	789310.04065771	864708.303615727	994934.478312983	705737.724868649	10434.5845642437	36968.1002615791	13389.5579873046	11081.3254978027	15207.4957509765	52826.7382324215
76	51.4598372214033	51.4597698104587	51.4598656932563	1303.965	1303.59	1304.49	12	12	129268.220202637	125855.719113581	98636.1623159554	122288.283092322	115921.388330078	85919.8196033652	84505.3440504808	117663.645410157	74827.4748388676	85919.8712145991	118004.100343192	127041.498918269
77	51.4912730173207	51.490910504977	51.4916343498807	661.43	661.101	662.315	3	3	234189.74933566	199382.639707824	163077.730725028	182876.432015625	533775.922681966	188736.471205079	4771.3968391113	21557.4611328122	8361.69869881181	0	16069.5293579102	20573.611902832
78	51.4819956539653	51.4819956539653	51.4819956539653	1303.61	1303.61	1303.61	1	1	71811.0797656248	33204.4009654019	59692.2027734373	69166.5704069007	74247.724710286	54037.5714648436	57045.9305859373	72896.9523356116	53545.9581445311	65573.4234654024	70776.9821923825	77789.5442301428
79	51.5332886720552	51.5325307838245	51.5337492906251	661.083	660.505	661.101	3	3	234189.74933566	286627.50711838	98234.4854195551	232871.378709821	215327.768849913	192332.726876952	4757.90286349045	21529.9643711634	8349.33121463443	3086.64366607664	18933.844611328	20554.1477477677
80	51.5505160296563	51.5498547792861	51.5513300562679	661.101	660.89	662.365	7	6	499396.700925997	1156752.97258859	335131.152755125	608582.427995608	904450.375510127	339727.89451245	18222.4791688056	59016.3674665177	22903.3338610489	23541.6530519408	34076.7405671995	71196.6554150385
81	51.5539525655487	51.5539525655487	51.5539525655487	1303.06	1303.06	1303.06	1	1	39717.8167724607	20553.4611572272	57827.0074853513	20648.8788883462	28194.5045117186	47034.1338134769	38776.9074951171	51380.0693107094	57452.1649414061	55664.9619954427	45064.866014811	31888.8246557616
82	51.5720583151255	51.5715562884563	51.572737198623	661.2655	660.505	661.795	6	6	350870.404253906	476214.048110485	332444.3567301	376929.824095461	397847.202644529	289060.350609513	18222.4791688056	59016.3674665177	22903.3338610489	20125.1377944336	34104.1701947023	68473.1365005574
83	51.6429507665437	51.6429507665437	51.6429507665437	1303.98	1303.98	1303.98	1	1	50468.0406982432	29584.2471777341	62734.5264594181	37960.1557291664	39438.411458333	72442.7258144533	46422.3196918401	68412.9083680553	69034.151037328	74599.1154877386	59167.5987575952	36022.1507600909
84	51.6765766878469	51.6754043559446	51.6779166229022	661.409	660.175	661.46	12	6	4324412.29656884	337022.324904948	3529692.31747996	5513174.58840579	414409.737804319	2614548.04858657	23824.3891165245	106083.278864397	41506.6214080633	26745.8377795412	55695.4408718258	150619.852268972
85	51.6896356728963	51.6896309669151	51.6896477161177	1303.98	1303.59	1304.73	3	3	45146.8193325196	23077.8004853515	69090.1996562502	33937.4290664063	38181.7236328125	67157.7331259768	78014.8704301761	66641.6885441881	69938.3707763674	61088.77530721	48075.6646430119	36370.0625449219
86	51.7416342299269	51.7414893990568	51.741779060797	118.9275	118.739	119.116	2	2	25220.4480402832	30827.6938439941	20928.6241224772	21969.2912817383	21600.9424766846	27811.4311629639	49510.1967260394	38746.8168666294	47036.1896523437	54236.7702386068	42344.6729559733	39550.4128873697
87	51.7913148533943	51.7910971217809	51.7914693735202	660.823	660.524	661.101	4	4	111041.291184711	530612.715462232	128656.925403878	95339.302285714	117454.617807618	302418.34660482	15180.6602406005	48649.9840494784	16863.3110859374	13699.2109550781	28565.483086548	54094.5895745849
88	51.7970211229782	51.7966132857278	51.7977110869167	1303.81	1303.16	1305.34	11	11	81274.1200301101	59127.9704425606	79068.8409697267	60850.4892586267	61534.4696533203	102072.486034405	99433.6366885663	79708.3983959962	77387.3532861331	101388.131850585	87349.03832564	48669.7563515626
89	51.803610210429	51.8028627914022	51.8216604157518	661.409	660.89	661.985	9	6	327915.265851128	539401.743268661	202815.115250731	362323.298449709	218224.22602246	226333.918290892	15137.7278528528	48587.9304983955	16838.3691763392	13673.5295205077	28542.5081671751	54026.8140014644
90	51.8705758234358	51.8697885325708	51.8739140890809	1303.81	1303.16	1305.07	18	12	137602.404666466	143060.527533052	103560.53600293	142561.745939753	140710.376021727	112584.462270132	141413.356595553	85422.9185420729	101077.009935059	119707.83322998	128991.398672281	148965.461001352
91	51.8937998902941	51.8937998902941	51.8937998902941	660.505	660.505	660.505	1	1	80098.9465224615	90265.4936386707	82264.8261158851	91016.4320209954	143890.507444987	61716.4913406579	10495.1246956787	24767.6745768225	14838.5400345051	4211.14703857422	10272.977086792	20672.6449788004
92	51.9242409237629	51.9242087184957	51.9242650062976	1304.03	1303.59	1304.73	12	12	289830.060302735	468655.787079324	182100.226934986	335978.169815849	320371.124117337	133826.590563401	164407.88365374	272991.610022138	155709.419868816	156068.815852614	216305.010536131	403654.022934193
93	51.9093532491312	51.9093532491312	51.9093532491312	661.409	661.409	661.409	1	1	87338.1865795903	205196.149734266	86616.876694427	96540.1040496829	144370.493144286	66665.1287202755	10471.2593773498	27906.6439101563	18220.4589641419	4203.25254760739	10264.7146387328	20646.74404541
94	51.9473686730239	51.9374307764749	51.9573270415677	1304.045	1303.06	1305.91	6	4	285821.169617361	467668.252308241	177075.007128907	330339.951633525	302399.911499023	62088.0721256506	59249.1454524737	258274.114697262	74743.1181355791	84315.3666943354	211235.980690698	403014.510713781
95	51.9668020557108	51.9668020557108	51.9668020557108	660.505	660.505	660.505	1	1	90203.9324884038	164059.867442165	95522.2420095819	106053.698605347	119349.970773071	99482.3478781123	3335.92643862913	25357.9112919922	8842.71968508913	10156.0804594726	9801.66855548089	33237.6895898435
96	52.0755825929936	52.0706926332698	52.0802493559813	118.739	118.499	119.331	8	6	41715.8456438802	50502.263817749	37436.3123830567	39299.4569107666	43407.5913810687	38668.9442036132	62741.7240613142	46683.6434291294	59427.7893537946	69756.5620354353	48510.6341581333	68743.2029263508
97	52.0787349915801	52.0653289183143	52.0794921466088	1303.98	1303.06	1305.41	8	8	80506.7279094049	139481.153749999	76869.3376757824	108205.415867262	98730.5502910904	66278.5970149735	89281.76719401	84172.6061927207	71717.0764775393	76340.5528381343	86260.1672886143	128691.672508826
98	52.1401476072981	52.1401476072981	52.1401476072981	660.505	660.505	660.505	1	1	107119.841545411	114611.22812972	104050.882450378	116217.406238556	116942.114923644	90673.436604858	0	15207.2210117188	6470.94661193849	0	3289.76129895017	21905.3948291014
99	52.1517005828046	52.1516724033808	52.1609468641273	118.7335	117.997	119.278	10	8	54762.8655102538	78282.2266618304	36022.7653680827	46598.3574169921	48245.2104165039	47252.6355534668	52394.1239072266	48066.3077566964	53529.6218271484	56289.5841759208	41045.2904373605	66409.2758861607
100	52.207050281889	52.2070319108094	52.2070631345159	1304.32	1303.95	1304.73	6	6	296840.300061697	299736.36690341	65437.8582874651	307951.981578482	286889.40474432	85241.8659145882	254802.140198866	76194.5202675087	73394.478147786	86789.640520019	70860.091841518	290629.095648084
101	52.2011194004527	52.2011042076786	52.2011397963645	661.409	661.083	661.46	5	5	196645.114535716	258928.270702006	142491.696442383	221533.667734374	206858.416279015	112723.155247885	3750.38235314939	9407.69010416651	4362.39565836587	6597.03447216797	2460.82356140138	11737.9441778971
102	52.237248770716	52.2372335677964	52.2372687632287	1304.03	1303.61	1304.5	12	12	303182.933032228	300369.294374998	262242.511620393	308440.646503154	291128.427494764	234601.165359074	261975.181015626	297425.528136162	239123.243220403	242789.599737027	279633.50748884	291090.272239332
103	52.2880847673297	52.2880295780845	52.2881204897095	1304.14	1303.59	1304.73	11	11	139464.171920072	130602.420901442	106466.945305363	128675.055650809	119443.806909179	82143.192226562	90246.9041466346	115191.738149789	59120.5712158199	74838.8153286509	102083.433330829	137808.126395357
104	52.2918483226543	52.2918430632794	52.2918535820293	661.697	661.409	661.985	2	2	155023.180283483	303102.621651692	130928.78618321	148955.722362165	176154.850782104	106850.10984082	12146.3338908996	35362.2174734932	17171.8214252014	12117.5379106443	17236.0085222167	52950.9079907222
105	52.3297061352031	52.3296886449137	52.3297606002584	661.083	660.505	661.43	3	3	141600.397650392	139987.392179128	128525.432489908	116731.248457589	112359.410080913	102049.99087321	12174.0169149169	35407.3799479161	17191.0009603678	12111.0510059814	14272.740275879	53017.3338609618
106	52.3922412737938	52.3900268081906	52.3947652264889	1304.515	1303.81	1306.34	6	5	68187.7571171876	101610.531610576	55185.1791093752	77893.261810547	86634.164440918	47589.6197558595	48909.0295400393	46025.5054174806	48684.9890947268	37868.009196506	48683.8770170899	89165.4866756177
107	52.4207747202874	52.4207664013818	52.4208690443307	661.4195	661.083	661.46	4	4	362468.312959526	1034141.13187977	178523.163078124	451049.614370119	632882.381872555	239915.964616698	15041.6350647277	71338.2894784107	22543.5771858257	21988.3796239012	34352.3340644529	104186.193940429
108	52.4941421150312	52.4848141802345	52.4941722696039	118.699	117.997	119.331	9	7	54727.4283662109	90089.3833208705	38455.1257972005	52915.1269984653	45735.5414690291	54192.7291364398	66884.9994248745	62837.3780598958	65702.0424130859	70469.0784800852	53912.5502436523	82024.2732097169
109	52.5660721124136	52.5660701513741	52.5660740734531	660.794	660.505	661.083	2	2	148391.539487306	228645.700041292	107537.86644043	150654.898548176	118757.472227677	113956.322301433	7094.37036840817	27700.4961588537	13717.7755489094	10789.9967618655	12975.1807526855	27915.1754252929
110	52.6084563386311	52.5989851874357	52.6177747039655	118.838	118.355	119.278	16	9	110884.212732422	134813.821626116	76907.8371167806	93747.6905356445	90037.5045449917	69147.9030805665	70342.7680833741	85019.0144587053	128534.678449219	150490.416393101	70874.6604866768	113464.835683411
111	52.6141265976122	52.604149315583	52.6144303011705	1303.895	1302.89	1305.06	12	7	62572.7803593751	31878.8318158634	88622.3811115065	65977.6587421876	46374.5818940876	86033.6879030548	92334.3648193363	82994.2236398651	67536.8664071369	80186.9373575097	65806.6176888035	31709.1750992836
112	52.6115728826418	52.6115728826418	52.6115728826418	661.409	661.409	661.409	1	1	156973.25348047	184730.434087463	127946.02483782	161322.502671875	211604.791013116	116127.688904854	7074.30679708417	32320.5611415317	13697.4860864257	10757.6429484864	12930.8742896903	27888.7656093748
113	52.6180624382951	52.6180624382951	52.6180624382951	119.116	119.116	119.116	1	1	111628.213707682	134907.326896973	76907.8371167806	93747.6905356445	98917.8732038983	98429.2058625488	129865.344723389	58256.8665080915	128534.678449219	145193.277383911	113827.542161133	126116.629832519
114	52.6577794535997	52.6577601924873	52.6577973159943	661.7095	660.89	662.365	6	6	402050.55887272	833794.059178165	259215.272912718	472235.506008943	653437.478884274	239752.134562499	21915.5514232	27155.0582728794	14990.9810754045	11641.5820412597	16008.1701818847	43921.2192114254
115	52.6675286870982	52.6675286870982	52.6675286870982	1302.69	1302.69	1302.69	1	1	19535.7004671231	34068.6617281669	26422.9313427733	31132.7657812498	36178.7029785153	17082.087194011	16591.2413671874	30310.7466406248	23641.6010115559	25779.0349707033	10109.5419514977	39783.7981249996
116	52.7087717959285	52.7087717959285	52.7087717959285	1303.61	1303.61	1303.61	1	1	35335.6492297361	58804.4910321511	47828.0435559089	60567.9224106859	60043.9493412279	38309.4816414385	25644.2139160155	52271.3643990068	23684.3525504556	25843.6981019006	24468.4652264402	70754.4777148445
117	52.7325088659803	52.7325088659803	52.7325088659803	661.409	661.409	661.409	1	1	405671.213986819	214405.010269205	262344.898125304	470996.868858339	653437.478884274	239993.180503417	21927.7304625853	27150.8965781251	14996.4367266541	11641.5820412597	16008.1701818847	43921.2192114254
118	52.7637761770738	52.7637427279255	52.7637946366554	1304.145	1303.61	1304.73	12	12	283109.125927735	442754.728040863	185597.354002509	340354.081741769	333228.776850257	147725.726205358	165945.802456056	258646.067050783	171486.430188478	174955.990405972	212760.613526786	391729.840300643
119	52.7976260619239	52.7975886862394	52.7976459800916	1303.725	1303.22	1304.15	12	12	531351.313598635	378997.20402043	640774.351773212	501400.527155948	471914.649652615	727073.96787598	738570.001600172	611997.845022323	626509.857778321	731848.340935761	624080.706780136	424716.732267877
120	52.7834932456585	52.7789460230266	52.7880404682905	661.439	660.563	662.315	2	2	78967.4662332596	102707.003038086	115259.244824869	129770.377400309	126572.746162761	134189.493837566	14135.2472281493	16855.4925580705	6932.69325502227	7690.49320690918	0	15841.0912201741
121	52.8225957279826	52.8209981902333	52.8241686884312	1304.735	1303.81	1306.39	4	4	531944.471953117	40885.7101021632	644520.127747698	519418.669666196	491376.343185372	67050.0954785158	736807.655044396	62358.8316543861	638683.417480465	726884.885946369	623413.622596759	60408.9920683944
122	52.8581088111395	52.858059492534	52.8700379722063	1304.08	1303.49	1304.9	21	12	90843.4755293776	83144.1730557532	92105.9368505873	102853.306396079	79066.4138385001	421379.295725099	404839.595086389	336222.255887278	355183.369422435	426559.356391226	104493.386510823	221012.005472505
123	52.8898349400841	52.8897927840431	52.8943215055914	1304.41	1302.89	1304.88	17	12	284399.886627443	270053.30840745	263569.901460712	299320.529505332	269675.942692682	82403.121397373	257183.051086776	289806.510658052	256473.710101843	80891.3082555033	277905.509899554	270984.812841796
124	52.8964316318332	52.8964257298605	52.896432454476	661.083	660.505	661.101	3	3	166358.243226564	139398.714541014	114023.967029855	154229.127137247	146956.734526229	222420.445723797	2685.78927575682	7372.04817708321	9973.4341717122	3109.32509191894	2561.12969055177	8249.11138305662
125	52.9186502251811	52.9186034718826	52.9244228307373	1303.57	1302.89	1303.95	9	8	73133.0528328445	250183.379079859	83449.6943609631	292133.004583331	264906.257777776	96379.0383818362	94577.8585919754	68796.546180555	86498.2481867018	104115.99147949	66485.5862365732	250436.021002603
126	52.9758665367852	52.9751077471078	52.9766253264627	661.092	661.083	661.101	2	2	221569.439245119	202068.673801756	78994.6824295478	202008.206873696	88474.3141992174	263901.234668296	24776.542918579	21566.1885742184	33399.3027096353	34177.5492718099	19879.8653075358	28482.956573649
127	52.9793454492749	52.9792830848133	52.9895222396861	1303.59	1302.65	1303.98	9	8	40374.2295486108	317056.483500431	79697.5675678713	56549.4605902773	259939.724236109	51767.2258516199	235744.135054252	81104.3597304689	76708.0388862308	81784.2645179323	77433.628218218	275227.005234373
128	53.0166880057324	52.9941447470408	53.0173681563135	660.505	659.982	661.101	5	4	226036.378891845	83792.8013956463	270250.88349961	103310.932305803	204218.770524902	404248.137668196	34511.4551574706	26227.5128937073	38535.3720046384	34789.4748051761	26495.4638811644	34565.1892877196
129	53.0445224273188	53.0398236635403	53.0502993737247	1304.28	1303.22	1305.41	24	12	204275.992055288	351418.906129806	221261.033122562	193128.623649714	259402.949729566	238331.426804387	245178.674663785	219624.003128908	132057.955640347	131622.521785715	221612.64962346	315666.545195313
130	53.0658755825422	53.0656904186161	53.0660607464684	661.2715	661.083	661.46	2	2	135898.58826451	313611.354052732	437482.030778644	374956.116472694	177690.23907589	406144.528917971	3018.51622119139	3178.96751302078	3326.32267195637	0	6452.28702978526	2720.6887228597
131	53.0535034071851	53.0534827937343	53.0535118606461	1304.235	1303.22	1304.73	6	6	64787.4301824386	103665.765445312	82315.0988635266	126326.609964844	117044.060205078	87723.1032670442	183010.652619141	72884.7143243953	170861.84640088	84246.4143479216	65261.8663509128	148785.221118164
132	53.1110026953972	53.0977560739107	53.1127756411105	660.563	660.524	661.101	9	5	234755.81118527	313464.141713166	89679.7170464563	60402.7418493302	238063.11553163	243415.132560269	3018.51622119139	3178.96751302078	3326.32267195637	0	9511.79400219719	2720.6887228597
133	53.1255432097377	53.1137980215025	53.1271879144476	661.255	660.505	661.46	8	6	381225.791137939	354470.121782362	450306.318686887	96619.2603242796	431162.345260038	509318.85697009	7079.64359026218	3174.91270751952	3321.40282917129	0	9511.79400219719	2718.11475055801
134	53.1494640947614	53.1490763856681	53.1502210372448	1303.88	1303.49	1304.5	12	12	131337.067927466	82608.9418872069	171010.047370608	121091.328652344	108337.687402344	183823.490035509	183143.125042317	156302.009938741	170260.612619849	168605.440409267	171497.190021564	89131.3068668629
135	53.1918324908034	53.1814158336484	53.1918592602026	1304.14	1303.61	1306.34	15	12	182830.893854572	142081.33427584	181546.959484866	195030.323565204	164878.41658292	169537.935660806	183230.329650064	202021.187415865	169918.809759113	186517.023197491	192401.214007662	162394.790888263
136	53.1972992516521	53.196647631765	53.197851802193	661.255	660.89	661.46	6	6	331591.265276583	595332.43825543	311810.750224485	377050.139979556	504585.827925534	255762.153409789	3538.90677329794	17833.4922467912	8521.87303724882	0	4760.69035693356	11590.7069311523
137	53.2125130934443	53.212477920179	53.2125335375236	1304.03	1303.61	1304.5	12	12	434095.600891115	380796.61403245	401854.877138678	429543.23430739	401752.825856369	401559.549442663	417779.82628767	442692.702890624	378621.362076322	419912.321928365	422504.841104266	390681.680462473
138	53.2425411582539	53.2376380549146	53.2474578821809	119.0715	119.027	119.116	4	2	27972.9669946289	43363.0778027344	24516.2093444011	32322.3673171387	28142.0018421224	31839.7956652832	51194.1951600342	30474.0433928571	56173.8712480469	59901.6855332845	33067.4698788365	41202.6718754882
139	53.2578034760779	53.2565968840545	53.259220930205	661.255	660.89	661.46	6	6	479313.311175227	565197.293854795	513914.505277585	485391.464339284	585728.615622677	464420.797079588	9977.7154369767	8424.60314156666	12150.6028506556	2543.30935473633	6209.24392529292	13983.0537098213
140	53.2736866767595	53.2736652226622	53.2737109617888	1304.41	1302.73	1305.8	9	9	94722.0273636567	60027.9574679898	436542.927156251	87370.1167912407	71876.0876660161	474701.714144533	63834.8880517575	71645.0113103684	59677.1403169382	445324.972451164	56075.4357510658	57381.29086697
141	53.2863311919651	53.2850607249714	53.2876016589589	118.8165	118.355	119.278	2	1	54357.046991862	108675.221897678	23420.826886556	36986.9660888672	48310.0114680176	21609.6227230225	31861.3325093994	25963.1211083984	23384.6060771484	27604.1882784831	34467.853185791	77929.8885205077
142	53.2951203706084	53.2945879728592	53.3049605297779	118.838	118.406	119.278	5	5	48024.1326958007	102964.630489014	25554.3072771345	29686.2581940569	50455.2934094238	21717.1003783134	31861.3325093994	26096.5389969308	23384.6060771484	27604.1882784831	34648.4522007882	68009.2850066529
143	53.3357890540755	53.3354066057215	53.336538164083	1303.965	1303.57	1304.5	12	12	362599.91102295	233106.078347984	441122.14453125	331097.28968224	323276.504758863	484255.161228378	469065.837439904	401949.82935697	422873.200131085	455564.41564979	415167.18370643	264944.685167517
144	53.3295895495795	53.3288358372098	53.3301253611561	661.092	660.563	661.43	6	6	245655.435228239	385702.049681517	192630.81995056	286882.017955356	283886.538368299	168355.116053283	6712.3177478027	8424.60314156666	7675.03610180661	2543.30935473633	6209.24392529292	13996.2952379557
145	53.3620241227371	53.3472311076032	53.3621013359521	660.5435	660.505	661.101	6	5	168528.750406251	111646.101120813	103556.273189732	164026.462839285	158992.302083703	296170.648843426	2406.32746142577	13519.9920898435	3358.286394694	0	15777.3904943848	3828.39035831705
146	53.3971135447552	53.3735292302719	53.3976752225745	1303.965	1303.81	1307.34	6	6	156714.440673831	133341.555771483	167071.318833985	142341.318888888	143932.261462402	91605.9141621096	192801.383143067	57085.2533164064	88273.6938076175	93515.4682199918	79890.627021929	50885.4778292394
147	53.3910954621616	53.3900103701617	53.4093116901976	661.1495	660.193	661.46	4	4	215248.689890627	213033.457450332	121524.120946149	304631.32675781	279719.703867676	192132.843192522	2406.32746142577	13519.9920898435	3358.286394694	0	15777.3904943848	3828.39035831705
148	53.3988287140385	53.3988287140385	53.3988287140385	118.355	118.355	118.355	1	1	32172.1563363444	32612.7568699428	23197.2222310791	32066.8063174642	39359.2175527344	17265.3259108887	38100.286301595	54101.8246744791	40123.522697998	33090.6002426147	47401.5810842285	76207.6993741049
149	53.4292621055401	53.4292358487943	53.4293334297937	1303.81	1302.73	1304.41	12	12	160278.435095214	115302.036239791	172519.723575442	157945.364816518	139857.065190241	178746.623478189	187129.144021664	178919.991094969	161127.76991887	169988.856086425	176148.651906738	101920.688850586
150	53.4396254301592	53.4393771155023	53.4398647715856	660.7265	660.524	661.101	4	4	320896.792159601	282564.283960447	289112.217569754	287646.429369419	279719.703867676	289847.215372769	2406.32746142577	13519.9920898435	3358.286394694	0	12138.7268198242	3828.39035831705
151	53.4475083220239	53.447233809501	53.4571825384168	119.946	119.759	120.256	5	4	35795.5978694197	67040.7038894043	23052.2136977539	31854.7997660087	44310.1728164063	22783.6249969308	40876.8042239118	50407.3614313965	44037.3402747395	34180.8126351842	42638.08196875	87912.632119846
152	53.4602588860322	53.4602588860322	53.4602588860322	118.838	118.838	118.838	1	1	33115.337439209	87901.9683691406	22945.1435227051	37613.5122210693	40166.6107687989	31278.6510163574	53033.2109616699	53150.2749348958	58860.4245039062	54892.4316868897	48506.8058922932	36148.0955433873
153	53.5005198634688	53.499458625083	53.5019921974273	660.7265	660.505	661.101	6	6	189726.325050013	262389.868014506	154877.015929408	200494.023937499	228487.283944701	102168.683159599	8727.10659228511	12372.707128906	9976.06899910477	7577.49503747559	2641.90840283201	18878.4291242269
154	53.5045823071168	53.5045780794984	53.504585341435	1303.625	1303.49	1304.15	4	4	61257.5486702487	100975.538300782	52455.3514023439	56282.9934902343	65975.4271728516	64568.5684941408	62049.8804750979	55164.1027285157	51270.5149130861	53258.3346665041	52798.4194765626	84416.1280362948
155	53.5130958863713	53.5130958863713	53.5130958863713	118.355	118.355	118.355	1	1	32896.8907490234	63735.5024988839	22801.7107626953	37613.5122210693	40166.6107687989	31078.893798584	53033.2109616699	52770.6301139323	58860.4245039062	54892.4316868897	52076.0756052246	82341.8500375975
156	53.5226642057265	53.5226642057265	53.5226642057265	118.355	118.355	118.355	1	1	32896.8907490234	87172.7661897321	22801.7107626953	37613.5122210693	40166.6107687989	31078.893798584	53033.2109616699	52770.6301139323	58860.4245039062	54892.4316868897	52076.0756052246	82341.8500375975
157	53.5730210583706	53.5725516376301	53.5732727138638	661.083	660.563	661.101	3	3	220588.005607145	212242.018817381	203634.449828334	228637.096949217	202083.507326448	218430.583433758	2918.62579138182	10249.2136067707	3237.63550797525	13297.9894977213	20453.0863351237	13163.1045366618
158	53.6226459271752	53.6226459271752	53.6226459271752	661.101	661.101	661.101	1	1	226119.17816797	212242.018817381	83150.3753113838	228637.096949217	220094.190241048	218430.583433758	2918.62579138182	10249.2136067707	3237.63550797525	13297.9894977213	20453.0863351237	13163.1045366618
159	53.6342718246538	53.6246532381401	53.6348952714059	118.896	118.307	119.421	22	12	175544.707864258	29177.1754771205	84686.2097730713	163932.138291504	66439.0042035436	80168.5221435897	133998.176094544	110532.91726709	267848.027019043	127219.198496643	125386.190565491	106742.264370484
160	53.6238139009196	53.6238019150144	53.6238258868248	1305.475	1304.54	1306.41	2	2	56905.557987467	89241.7804086533	49098.3373168953	63789.8732682299	76920.3711584481	49311.3880344465	34125.5359431964	40911.1357066756	35208.1275346231	74665.9529317217	58847.7752485801	55192.6541011551
161	53.6344697892639	53.6328846044448	53.6354247404986	661.101	661.083	661.409	3	3	226119.17816797	98779.8541339273	84543.38778833	228637.096949217	78373.232628347	218430.583433758	2918.62579138182	10249.2136067707	3237.63550797525	13286.1290004883	21172.3501208497	13163.1045366618
162	53.6443898639798	53.6438800323602	53.6540757972424	118.868	118.307	119.331	21	12	138840.131978577	148905.875768555	126828.748529925	130342.844146205	150244.026339464	102974.012072545	171133.638293121	162083.136885742	158297.762090942	137592.071554077	174530.976474215	217930.944171278
163	53.6585590889899	53.6585477721657	53.658564051955	1303.895	1303.04	1304.99	8	8	63559.7049865717	45995.0348144533	93831.9268359368	65985.4689728342	44099.3244711029	106822.477019856	103193.237965745	59683.068817274	85450.250324042	117473.709742713	70708.1265913894	39043.8664794924
164	53.6544757561968	53.6534880408366	53.6577699663094	660.794	660.505	661.101	4	3	420206.741767303	91289.0809801429	105383.323393694	475510.422383927	129952.209373188	332166.252456057	20381.1169211425	27715.9206194195	27294.6824930941	15846.0862050779	14602.7633979491	45735.1137993163
165	53.6728700632091	53.6720200135775	53.6733020208767	661.255	660.89	661.795	6	5	420206.741767303	357774.313891179	322149.088673033	343518.766774553	344683.593929808	339056.088153319	20381.1169211425	27715.9206194195	27294.6824930941	13115.6180236816	14594.9376940919	45735.1137993163
166	53.7223525768837	53.7128384556194	53.7228669311929	118.838	118.499	119.331	11	8	70813.2953429362	115780.812686663	38469.1315429688	57452.7320263672	55582.6453496443	59073.907901123	82067.4139511414	71289.5212678573	74608.3572639508	85594.6321604005	77616.8952685547	96515.3520526124
167	53.7295241315547	53.7289994443172	53.7303162712183	661.255	660.89	661.46	6	6	349709.41700868	721143.160630965	265885.864616087	403762.151435549	516013.454715329	212293.801850097	20323.4771346956	27715.9206194195	27294.6824930941	19562.5964786986	14583.1991383056	45677.8118847653
168	53.7492925321078	53.7319904654051	53.7498728785345	119.027	118.499	119.759	15	10	70813.2953429362	111986.677206421	66974.1962036133	34470.9632059151	37461.5667416077	40092.6048401577	52096.444164481	74570.9275151368	51809.9054790736	71843.9068614677	56973.211989467	78138.2466161412
169	53.7529792118434	53.7529472069828	53.7529961717552	1304.555	1303.98	1305.06	12	12	132748.74591271	130298.805183292	135089.651141827	151697.358574969	124994.267443849	129078.980408654	148651.456565754	149712.455342548	128814.807629744	144338.922215403	142301.505471003	130571.706276292
170	53.7435703525048	53.7435703525048	53.7435703525048	660.505	660.505	660.505	1	1	421636.575408328	120506.311657009	397692.32132092	475265.182824708	586300.524176755	337630.675995482	20334.7714171751	27711.6729687501	30270.9186567994	19562.5964786986	14583.1991383056	45677.8118847653
171	53.7592093305935	53.7589921651323	53.7685652485587	119.027	118.739	119.23	5	5	51485.3028992513	64765.3978253348	41342.8694850377	51202.5289794225	50887.4701995327	50772.9574287109	61979.6865383911	52227.9367045899	88436.2751191405	107104.078326172	56697.4160829163	65870.346722726
172	53.7677415131215	53.7677415131215	53.7677415131215	1304.54	1304.54	1304.54	1	1	393944.044114708	96561.207938058	508221.391676683	369855.884495198	326562.821245492	596115.896484375	583331.262651368	462070.816952373	525115.015898813	599375.891155138	490930.149359975	304331.101812273
173	53.8025939019702	53.8025639665542	53.8026145446702	1304.11	1303.61	1304.73	12	12	388729.677319337	238182.377253604	504217.680398888	370021.365876651	318872.53801307	596896.524444059	580989.310546878	458786.758728966	518613.298341347	599115.451536695	489237.343769533	299262.743907751
174	53.8065980342064	53.8060496273252	53.8072503320969	660.7265	660.505	661.101	6	6	980623.90230653	953997.777722381	894417.292866572	967069.149617925	1016689.75016235	864175.456718258	15715.7400012205	23014.7236607142	11897.7337795758	4676.6215837402	14956.5656489257	24388.0464038084
175	53.8427725781834	53.8427725781834	53.8427725781834	119.116	119.116	119.116	1	1	51485.3028992513	64810.318338623	46157.3608946127	48524.6817563476	47452.9213599447	50772.9574287109	90545.4034094238	75276.8737555803	88544.8524980469	107189.133824382	80771.8992429199	83163.6234781086
176	53.8604745740644	53.8604043082401	53.8617183214817	1304.03	1303.49	1305.41	14	11	75611.5375142034	152934.681601562	105737.915742189	106896.511320613	58844.6066894531	109815.208865413	108593.729557885	225193.833298559	110436.97964274	124878.26350708	106119.044320402	124049.182577749
177	53.8542592221028	53.8538941389887	53.8544393856433	660.7265	660.524	661.083	4	4	185347.470337055	908778.995598203	360521.004448566	199070.721283482	186730.530158141	165696.975662475	11972.5447836913	49051.8995989117	20200.7513663736	15305.9180632324	29004.9233679197	48010.4454655761
178	53.8524791963971	53.8524616265563	53.8524817067169	118.838	118.499	119.116	5	5	44346.0586417643	38132.7816662598	33028.7825903321	41271.8240849609	38094.601661438	43765.9049604492	86488.1014034598	80428.7748242187	86082.3481469029	97355.5174219157	80013.8375850306	69189.231984375
179	53.8647914322697	53.8646676113382	53.8648182570258	1304.145	1303.64	1304.73	12	12	199082.60175171	91325.8641455068	253008.464487492	167274.521072152	141105.837772107	292404.177133413	280059.675581053	220003.288004807	250962.726313475	305884.693137395	257086.299123885	121505.705744628
180	53.8974225816495	53.896929150078	53.9067157124743	1305.375	1304.14	1307.25	16	10	88554.9657402346	138329.601343148	71398.4586434666	81538.9386608896	79332.0575915536	292005.444164598	284890.44975408	68702.0706951341	76313.4865136709	90476.1428466793	65976.3212158212	81620.9684887688
181	53.8993483705936	53.898940183216	53.9001894235768	661.4195	661.083	661.46	4	4	183218.450665256	410179.904455185	366560.660450925	232586.289104005	311586.996414305	422309.626844236	11945.3198958739	49051.8995989117	23974.0371460657	15277.2245906981	28966.0636099241	47950.2927685543
182	53.9166454979475	53.9162365071029	53.9173959916744	1304.03	1303.22	1304.54	12	12	138726.803340595	93814.4692157446	178931.307722166	126020.191420491	105446.083297118	196076.220791714	189095.69966518	160696.160809152	173474.246324869	179863.633340891	162568.910641742	97552.9778001048
183	53.9181465488281	53.9176039864694	53.9189189663185	661.255	660.89	661.46	6	6	463275.390508679	929670.494470537	297498.037658445	530005.895576174	639196.545355465	307395.946011839	11938.6852593469	49051.8995989117	23974.0371460657	15277.2245906981	28966.0636099241	47950.2927685543
184	53.9456052964004	53.9416785143366	53.9523470761476	1304.08	1303.22	1305.82	13	10	94850.4006103519	118587.16124399	56880.2121816408	80054.1648055758	73400.4515234367	60763.651129262	63354.2105330401	225193.833298559	72515.1239746089	59432.8597607421	235830.500308057	87895.6955275312
185	53.9410087335637	53.9312399950333	53.9410275835693	118.838	118.728	119.116	7	5	44552.9856921386	38132.7816662598	33028.7825903321	41271.8240849609	38094.601661438	43983.5791376954	39295.1256872907	43600.7412918527	88924.3180273437	94613.3968329033	73584.5033331473	57862.753692627
186	53.9410724449254	53.9406243460113	53.9418999937655	661.4195	661.083	661.46	4	4	268336.90727902	297819.58749888	360521.004448566	282306.095828124	283126.939161826	415474.706826825	11972.5447836913	49114.5457031242	20200.7513663736	15305.9180632324	26317.9488659669	48010.4454655761
187	53.9892485945408	53.9892199003755	53.9892797020745	1304.28	1303.61	1305.06	8	8	159886.636169434	271201.456508412	73010.3404504405	186149.876122001	185086.700419919	155794.338191106	171684.095579426	145413.249182478	167324.553548678	168951.972677284	112219.240128349	235428.169906181
188	53.9983505408153	53.9983091677388	53.9983752626509	1303.965	1303.59	1304.49	12	12	280437.519519044	424718.73449519	186852.798863431	316719.847389572	306178.22370042	149671.619323382	168858.980467356	250261.76435826	156188.630795147	155111.634624023	218213.812868304	346452.546206429
189	54.0368678637794	54.0368366468328	54.0408149932182	1305.06	1302.89	1305.91	13	12	112460.958395433	71591.6564884432	92907.3133966628	105857.773895265	89471.4018554688	81285.0684082026	91243.857963053	109463.909529215	88132.4020481188	100238.285489908	111089.831433293	100389.797707926
190	54.0529995716757	54.052331527171	54.0541993563295	661.409	660.89	661.46	8	6	2757201.63277647	5895007.65232843	2254768.34624889	3463260.91934084	4342374.30747654	1808407.36102642	22272.5548582935	98066.6634547639	40792.7045032084	21105.3858994139	56700.4146839596	128254.260402831
191	54.0518117644143	54.0517613307429	54.0624332848763	1304.03	1303.57	1304.54	16	12	66631.8656864416	1755808.76803153	839958.616360201	1384744.8854827	60702.8806518555	707663.6713644	819313.093631193	74832.0668100587	740732.811312506	749852.636260425	976867.577291007	1440657.64523438
192	54.0852475607461	54.083578816709	54.0868994405708	1304.11	1303.61	1304.88	24	12	227607.05822754	178544.510733172	187955.590814491	210644.693560321	179128.562156324	200247.003663505	212021.630885883	528631.749592635	184555.265237629	197373.717355018	553401.685647323	175644.410836087
193	54.1144329916528	54.1143987961402	54.1144641844567	1304.14	1303.06	1304.73	11	11	169406.523437501	269770.326784854	104852.559142019	197481.465733924	188767.414817457	72400.6971313471	86277.7923677885	144384.81609375	77774.4689632156	781286.8407497	127041.213616072	243022.054694476
194	54.143996152506	54.1439110187879	54.1440358021442	1303.965	1303.16	1304.49	10	10	85838.9595516677	1670675.51617969	112936.277384035	69922.6450088783	64744.5046508789	129607.813255506	124872.788839667	96152.0132990044	108573.698099122	137651.300551757	116175.32397461	1375641.33196875
195	54.1495698939752	54.1495422748831	54.1495937850798	1303.88	1303.49	1304.49	12	12	229617.059741212	126811.572707331	282825.948477313	201573.722042142	178994.652548452	337744.859905833	319830.072682759	249982.368921274	303476.021551341	332888.664899339	281534.358716519	153346.860734675
196	54.1886096533765	54.1880419347982	54.1893207699533	661.255	660.89	661.46	6	6	476711.683817273	914398.879284013	293078.371778318	525511.681774905	648670.496787228	301957.246933592	21027.4330974816	54647.4835327147	31369.1042838307	20319.2550487059	24925.4012098387	52043.2758984371
197	54.20153373429	54.1824541630017	54.2068265108652	1304.65	1303.16	1306.34	24	12	119964.3508436	62105.5187167968	64050.4815955529	107175.168023212	84826.7731567383	162804.533336839	159470.067566965	128595.282859074	150441.179654947	162260.818163687	133400.923013071	87974.8223069408
198	54.2072653453305	54.2068828107547	54.2082236495524	661.083	660.505	661.46	3	3	146278.726453125	252344.462005696	295522.449374846	516792.272041851	160822.004113036	286795.006861606	21027.4330974816	54647.4835327147	31369.1042838307	20319.2550487059	24925.4012098387	52059.264616071
199	54.229393038183	54.2123734833026	54.229432286796	1304.54	1303.81	1305.07	17	12	114089.644531249	84833.1201882106	72397.8387331328	120202.852554119	101689.332966531	79171.8893294266	58837.7378261721	119300.415859374	113942.460986329	80654.8674033188	103805.637742105	113959.334082844
200	54.2428716510158	54.242853254582	54.2428911897009	1304.28	1303.61	1304.57	4	4	138795.307265421	148536.425471754	146807.48376343	109498.631064077	78193.0830570849	167670.942586262	160833.374217122	140597.18746053	159002.728701985	164898.968351236	142525.699020995	119018.8181096
201	54.2757409601939	54.2754146222052	54.2855743006109	118.728	118.355	119.116	5	4	54245.511543457	110388.177934152	37735.7867767945	42481.0906171875	54553.9893538819	46242.9066433105	50431.1594374303	38036.68671875	53644.4610195312	57223.3589236189	49522.8911105957	69503.7507711587
202	54.3057140954885	54.305678550348	54.3057267933895	1303.7	1302.89	1305.07	8	8	105981.132556373	107518.274254262	102537.873599855	97183.1558078841	56718.826159668	97808.1638112581	105703.564895243	93318.7462915032	78801.2492564815	104478.796483154	90726.5512984206	101444.355229049
203	54.338023568733	54.338023568733	54.338023568733	1306.39	1306.39	1306.39	1	1	96846.4667207034	70116.6418678965	100980.769482422	84520.5570644532	77725.2512695313	104657.991498047	114303.223984373	97678.7065634745	79851.7129755862	109909.482773436	99472.188112305	93933.4804160157
204	54.3568902951479	54.3487524905611	54.370147701105	1304.49	1303.81	1305.07	26	12	82791.2866512771	128161.617690428	126401.37161133	73512.9607981184	164128.312192007	141116.559853515	68235.0631107961	103773.836538972	59569.3796865237	134419.179741653	159524.420024414	149821.451632079
205	54.3597939205078	54.3597173508168	54.3695897038658	118.9755	118.728	119.278	10	6	84681.0690029296	76378.1543448661	60330.176848226	76183.5707182617	81376.3425247397	75121.0206341553	85093.6716069336	90996.5914815848	87980.5376474609	106855.121135795	85016.2874273158	75970.8358902065
206	54.3842420506332	54.3782554694311	54.384280277406	1303.81	1303.06	1304.41	17	11	85953.3687398586	86626.5564630685	74108.6361584484	89531.7515838074	162713.069044188	52046.4455200203	76963.4916610448	134336.32245524	63538.5587021487	170300.907483399	80666.9868204001	78156.4763492847
207	54.3992562426352	54.3980315006402	54.4002922480966	660.193	660.193	661.101	3	1	147653.936354981	188935.192874998	136338.491837925	167110.449320637	177196.244867025	161921.538019369	2365.57769458007	17500.3734700518	4021.64242871092	6247.2786340332	7353.6962762858	35383.3139604492
208	54.4174040228071	54.4055002046583	54.4294395937899	660.89	660.563	661.43	4	3	308984.373007191	221172.009178569	152726.909878801	249436.316467633	180456.629130299	310673.031693081	2366.12013385882	17500.3734700518	4021.64242871092	6245.04985107412	10670.5066560058	38416.7654582867
209	54.4391672840027	54.438725766345	54.4503798081073	661.083	660.505	661.083	4	2	147653.936354981	233022.078025109	145940.257649415	167110.449320637	225603.402857976	161921.538019369	2365.57769458007	17500.3734700518	4021.64242871092	3085.47741694342	7353.6962762858	35383.3139604492
210	54.4522738418144	54.4522738418144	54.4522738418144	1304.88	1304.88	1304.88	1	1	118233.863845485	98325.1692583569	105163.544752061	117892.995270182	111039.150624999	102923.927401258	100615.70296875	110816.168415798	96412.8142393659	106907.828062066	49089.8852802736	117455.74599121
211	54.4771266360209	54.477120305076	54.4771329669658	660.9675	660.505	661.43	2	2	110609.481622211	108633.441272878	91007.6639964189	108125.264915178	110901.764339925	78728.6741191411	3344.47260461424	6889.72265624989	6167.332887207	3155.55704406738	12238.311673584	3785.20841349283
212	54.517081059319	54.5170504842976	54.527910629351	1304.495	1303.61	1305.06	12	12	129986.080923227	113180.51794922	116772.66391226	134113.119989483	120322.876224459	47439.2205349403	95523.6349853511	130248.128119741	115797.744547525	129626.400837403	135800.265172776	134166.592769681
213	54.5493349838793	54.5493349838793	54.5493349838793	1302.89	1302.89	1302.89	1	1	97781.5017382817	86845.1728962056	81564.1650292973	95532.4889397325	86111.7171770372	79089.2314243867	77351.5569531257	79849.3255078122	40310.7377014154	86693.7812276765	92183.3077845987	98337.8231445318
214	54.5940074145516	54.5939916194327	54.5940179538942	1304.32	1303.95	1304.73	4	4	109989.218834473	59984.9335019531	87923.2916711439	87194.7190898438	84453.1860717774	169355.370345704	150798.756317872	120683.860440339	58777.7833513842	89653.6956990556	61912.8084472653	58821.4666552735
215	54.6142056078339	54.6141936945112	54.6142298875786	660.9865	660.505	661.46	6	6	181369.771897323	281843.6397433	134459.030338169	194209.767238839	205961.014677452	80972.364559152	0	6066.37021484365	5190.8787116699	6269.33631665039	7000.99616406249	7695.84811421711
216	54.6448873657917	54.6445394693336	54.6457202159011	1304.145	1303.81	1304.73	10	10	111605.34265963	60067.3789240059	141427.975913088	81377.9850559309	79760.9972820496	177174.355438059	150907.912131347	120683.860440339	148376.038029784	150730.954684835	142192.602663762	58914.0624311971
217	54.6854978133267	54.6850041201668	54.68623944454	660.7265	660.505	661.101	6	6	166647.147318082	165664.409117743	193024.696978236	159679.048464285	158375.720833312	189185.56646317	2955.65717907713	20034.173177083	8489.0723958333	7612.94410742187	12630.4346542968	24058.5747635498
218	54.6800352909773	54.6800352909773	54.6800352909773	1304.08	1304.08	1304.08	1	1	44761.0562255869	43112.240842556	49667.2844319659	55374.400069444	38314.1089409719	68725.6768630639	58890.5257866213	55131.9847504338	68962.7640266943	63814.0712825519	54151.0593044702	19866.0193603514
219	54.7113427318885	54.7113427318885	54.7113427318885	661.409	661.409	661.409	1	1	194447.51854065	269571.700172959	234302.967355162	207526.104574586	264902.906127776	211516.523177123	6400.41065277095	20005.5529296875	8479.60136718752	10394.0443139648	12613.5128500976	24028.431569824
220	54.7282276472485	54.7282276472485	54.7282276472485	660.505	660.505	660.505	1	1	187078.297435548	135637.499263949	224496.740290689	200172.319814452	261390.522626628	208093.209034181	2955.65717907713	20034.173177083	8489.0723958333	7612.94410742187	12623.6659326172	24058.5747635498
221	54.7757441645189	54.773250451406	54.7776720087364	660.89	660.505	661.43	12	6	178273.252301899	173156.287243859	199724.341604771	202199.263620535	174509.577140622	196316.216467635	12132.9310839843	49321.2544270825	24233.951339274	13909.139972168	30227.7244501953	65092.8293655598
222	54.784636537615	54.7742240589626	54.7846988812035	1303.98	1302.69	1305.65	15	12	107860.747460048	43056.4835016742	138710.069296877	95172.1527494314	65383.9497436523	139251.873554686	151436.357005208	127461.181736246	126050.956195844	140229.140767821	129052.361182047	70837.4507446289
223	54.8051716332876	54.8047743948029	54.8056965967666	1304.11	1303.95	1304.73	6	6	147194.290173527	120965.295545248	75811.0325877028	134917.471972656	117580.765975343	93804.4415701734	83164.7251088174	170140.553742064	83332.4243701166	86205.1237751122	59088.8538760644	128510.392148439
224	54.8365296109836	54.8365047527343	54.8365507706672	1304.57	1304.08	1305.07	11	11	127629.370142008	120827.094620029	163645.459453127	114839.348159588	90981.8244500184	210098.449243165	205204.25896345	153594.806170246	183148.535345051	205395.008890787	164361.805511568	78859.1317288909
225	54.8493217327586	54.8492963647133	54.8493505292181	661.4195	661.083	661.46	4	4	283297.391024739	756310.801537866	302608.218899412	368478.880295412	462601.719213865	311585.141284331	12105.3414868163	49258.3446637833	24198.1077839703	17289.8539534301	33230.4802220457	67774.5283300776
226	54.8417551224706	54.8409566603888	54.8417919470206	1305.41	1303.22	1306.41	3	3	73684.3021972659	121082.234789663	182252.469287112	134758.855304364	93770.1128455525	215753.94205078	210964.225168456	170140.553742064	190187.885309244	219567.491523062	181192.926666258	67527.221502074
227	54.8795405536903	54.8795388405325	54.879542266848	1305.015	1304.54	1305.49	2	2	662990.141555985	98988.2147025234	475535.235915534	761607.401883147	706204.918597013	396666.201933591	442988.594874672	622414.353159175	407518.463209633	432336.184191893	541447.792907711	80533.7359431337
228	54.8662508738677	54.8662508738677	54.8662508738677	661.409	661.409	661.409	1	1	77771.8886875005	214934.173520087	105623.565139648	110141.67564274	116753.434721191	68530.1267519535	2493.34707019042	0	8678.00449593095	6133.24177099609	6812.11602905277	6514.84324735513
229	54.8852754229836	54.8852328605906	54.900546006875	1304.05	1303.06	1305.91	12	11	136869.897767052	197316.42646334	475535.235915534	161062.974861027	158133.058366511	65118.5460546873	52112.3762069419	127282.759294085	86783.620969461	99938.850838717	107658.320709228	165668.412988281
230	54.943676648509	54.9436126410131	54.9437100228224	1304.03	1303.61	1304.5	12	12	668168.343627932	969218.737785648	476455.745470139	762684.640075336	706658.952876663	397075.347061944	443560.78370815	630727.716826828	416581.763072269	436834.847259119	548094.558394526	804156.125647323
231	54.9796279812744	54.9795941687327	54.9796799305822	1303.88	1303.57	1304.41	12	12	896836.610363773	655270.639819708	1066635.74513252	843346.856808734	789200.517566854	1184823.61513672	1182835.60798829	1016818.93134246	1050868.69817351	1171522.09875782	1031283.50720424	717192.240363422
232	54.9878085710785	54.9878042438848	54.9878128982722	661.2565	661.083	661.43	2	2	144515.735046318	285647.068132809	142899.999843424	126464.919861607	199227.213848265	129661.687063152	5226.58457958982	25913.9100585937	6874.41351595049	6877.51384570312	8838.58575659173	20736.3853376871
233	55.0078519867028	55.0043894164783	55.0133187834939	1304.54	1302.89	1305.42	15	11	76576.9543412649	103326.799969951	71887.6494882814	72866.5082040132	64351.839440918	91926.6021235782	1154789.25909375	84025.5508544911	59458.6090191642	59887.1839122177	61308.6055331149	93712.0651930585
234	55.0392088663449	55.0345078612395	55.0439052764306	1303.81	1303.49	1304.5	24	12	183649.323067157	104901.835253907	224814.827438968	181427.855496919	157934.378481002	241188.695201821	244031.154039712	211367.128390925	223039.30173828	645235.245941689	215346.050495604	139610.369796955
235	55.0484224827001	55.0432935214866	55.0535514439136	660.5325	659.982	661.083	2	2	145007.477417603	285647.068132809	142885.485598354	156559.825728655	106142.667307739	93318.2779206234	7961.59232101005	24864.6051203611	6875.81595661276	6881.19757031239	8838.58575659173	20726.3111521693
236	55.0670794256467	55.0565206882846	55.0776330794477	1304.45	1303.81	1304.88	24	12	203076.884187199	172551.860970864	190783.245695804	208073.028326011	185377.447000735	175799.002638345	188235.710502929	222074.323982121	174878.240932616	195826.903325195	211844.217739633	187403.531693208
237	55.0871104833218	55.0769734154449	55.0886305356074	118.924	118.307	119.661	21	12	44819.2271279296	125218.457055176	77355.7702357701	151042.592043335	142733.456798689	68625.8263515277	288624.061249207	39627.1201060268	281382.348757537	123651.668846436	109347.323651733	236169.002914931
238	55.0970618981595	55.0819110878171	55.0989197643823	1304.41	1302.89	1305.49	39	12	256644.381359864	351046.136579241	159276.900267855	285853.681101423	81097.5994378653	68100.1479810626	159431.333702568	231237.744107143	147907.465498798	154929.300224959	196779.61998884	322364.763997629
239	55.1029830507653	55.1021468478567	55.1030017475982	661.101	660.193	661.46	7	6	356715.660524847	648173.167203936	288981.057440794	402602.638681643	486789.899209958	214285.188039916	13410.0885979351	37489.7611764089	10411.5119352678	21042.8731176756	13165.2323706664	22880.0729736326
240	55.097152481007	55.0971286971156	55.1072176391932	118.853	118.307	119.759	14	12	135957.659288086	192756.057771973	111417.333461217	127351.158645368	133595.818698382	95895.1745223215	136453.917429199	171073.274288574	139517.612246521	43515.8688563756	162023.498219604	263083.672190267
241	55.1279950452348	55.1246469920209	55.1281597580961	119.278	118.924	119.759	4	3	34581.7641306152	38664.2154614955	152639.581703404	153794.561376587	150963.708927002	161882.121240723	277140.130904297	276116.268166852	271119.443708008	278210.686726644	265350.10254813	59385.5979754775
242	55.1290750495373	55.129029665102	55.1420425718229	1304.52	1303.64	1306.75	18	12	304183.918981935	56347.0218516705	406992.327116345	281525.302449777	236988.883405949	486225.255568193	453081.407428853	355199.828993389	428006.535348962	496863.488557297	387680.519430805	218880.700193434
243	55.138006563371	55.138006563371	55.138006563371	120.196	120.196	120.196	1	1	163640.902838542	76205.321496582	135098.018181315	148253.538152222	152178.188484375	155417.469148926	266013.494492188	260124.620976848	265719.801308919	271405.287237549	250354.531501831	245921.66305957
244	55.1786580150565	55.16852378644	55.1788216187659	119.0715	118.499	119.759	20	12	96990.9179326171	65904.6179430804	68860.9038678851	86009.8346568079	36504.409876988	58580.1062896206	113906.831345337	76749.4520590821	87885.8381099329	77141.3222081299	86060.145065918	131979.294191298
245	55.1769927409512	55.1724467465465	55.182801476668	1304.11	1303.06	1305.06	16	12	114793.827571364	158937.825441706	108488.435976564	128129.010060471	117154.045759465	109570.815220102	111755.236512921	83645.7670321367	108196.748073543	108892.792931462	93825.8619923751	135106.639864408
246	55.1966960333336	55.1864744043117	55.2095436081723	118.868	118.307	119.421	45	12	318223.007129852	97151.2240605468	59713.0341064454	54098.2981243024	71397.8243563843	69316.799715088	103282.77098999	58702.6999330357	41233.4628753967	103723.626631976	81259.0383435058	337079.352405708
247	55.1920880877182	55.1832547567384	55.1936021741709	1304.14	1303.22	1305.42	31	11	86027.4964000342	733315.93330078	57587.4501093752	87021.6721252451	70787.0656146233	86604.6572017033	78652.1671475505	98845.9969221999	116312.652561848	71783.6693110338	68683.9273046876	45230.433206176
248	55.2268520983559	55.2167743229126	55.2369158208461	118.838	118.307	119.331	26	12	563327.96002832	193025.056152832	362276.957082694	519430.569236817	560882.978216526	376382.216175503	640664.379458649	731741.539202393	626898.209111571	639436.295016236	654641.759783935	103951.289984009
249	55.2370643472512	55.2370262011624	55.237086367744	1304.28	1303.81	1304.73	12	12	569072.398642094	761762.074014419	400963.550336909	640861.549959543	603028.165687421	339704.410157647	389201.929731449	532199.473235681	348464.494539065	363272.937486051	456640.757176341	680531.812948174
250	55.2374991238411	55.2374774283254	55.2375113000876	661.092	660.505	661.46	6	6	130429.492529908	167672.245084418	126217.704489623	151113.880017857	171100.601508788	126845.993098388	7654.29595682188	17725.7564679826	7224.36234591234	6135.61884472647	4904.20151953121	28964.6363452146
251	55.2473651527153	55.2469420475834	55.2481862743538	1303.81	1303.49	1304.15	12	12	249366.491101262	165739.783783052	291258.501304086	224020.406281925	206696.778817983	299081.884698016	315956.087962243	268328.256579242	285979.849779898	316375.346199081	283545.266852839	190121.456173001
252	55.2741666503224	55.2738732332243	55.2783184560892	1304.98	1303.22	1306.27	12	8	67762.2054528804	63449.9857128906	83151.355994319	54888.6479390096	63701.7324305551	92716.1560997596	69698.8455664049	82156.9649472639	65257.161583008	71574.8781650377	46658.6172001954	95257.4265493536
253	55.2885423990047	55.2783041776086	55.2986811187673	118.868	118.307	119.846	33	12	357403.674029296	188988.898597098	104879.380407715	300625.495207868	297695.411679409	105433.168967285	182412.039057617	143217.73746875	609982.176131408	190640.606550293	167820.676669006	435486.880705567
254	55.3267235969059	55.3187976920439	55.3368826543036	119.116	118.499	119.759	21	12	85605.235114746	146888.515555664	45798.438835798	72224.2144587053	41226.3742700893	59458.4271940221	96302.0532141114	80157.7327483258	85575.9886712035	74874.616955985	85830.7024708557	175781.459094618
255	55.3555958113584	55.3531443170272	55.3556577432349	1303.98	1302.69	1304.88	23	12	132430.028551682	106645.481679282	108939.618654787	87850.3692267406	71313.4719620033	148116.743682767	108712.244408737	108276.376629082	114505.921608399	114672.02223322	113104.241610441	59447.5053046876
256	55.3593167451497	55.348873319704	55.375297577403	118.924	118.307	119.278	21	9	94082.1022836913	50091.9492553013	54282.2096086775	500341.898339355	528448.111444499	367865.019599609	99156.5916888733	77536.5936021205	99134.3540049525	105852.31932966	71628.990653669	107331.834618443
257	55.3875498266919	55.3875159861187	55.3875764585386	1304.45	1303.61	1304.88	12	12	294593.352319337	465636.656508787	180340.196030271	342337.719640627	315945.982654619	148069.691371373	170151.320680805	267468.018388023	167277.961106772	168340.868943918	219270.826214842	379504.298487375
258	55.4095633612324	55.3985469937621	55.4205767067831	1303.965	1303.57	1304.5	24	12	355784.671249248	309142.670694109	336262.514589849	348436.155254656	339443.142583758	345767.399459134	360960.080628253	370139.733677884	309140.894747719	350709.263553185	344070.871990685	312176.289524488
259	55.4225652180332	55.4221569369765	55.4229734990898	660.5145	660.505	660.524	2	2	113421.439953684	117230.703624441	106734.312802734	75889.4570089284	110205.269263835	96121.2351572271	9203.98791979976	6141.45022786448	3563.31239160155	3111.65200476074	8088.69578002934	14244.8035248209
260	55.4189274789761	55.4087142863235	55.4290853410988	119.116	118.699	119.661	12	9	37359.6146879882	113123.822549438	49968.1550641741	46390.860680106	45822.1469478935	100134.000665527	64477.8218789063	59871.6339215959	53273.7737854352	56828.027232108	68715.0542221069	128439.428611165
261	55.4239501144433	55.4239022240811	55.4467557695118	1304.15	1303.61	1305.99	15	12	164568.491136193	91050.0072235571	237380.255798685	159009.101603816	132599.772782076	276195.504843751	263870.252837613	200654.262446987	233719.124342914	271732.596817106	220355.084481027	119201.272145432
262	55.4574538157029	55.457388895247	55.467618306139	118.881	118.307	119.116	10	6	65296.566941162	48927.7372363281	55698.9641156878	60389.0397258301	63257.5781778158	55699.0989189453	102697.720155243	95939.7447628348	108364.103269531	118539.139674235	58841.6861177455	64885.4194537528
263	55.4630735295211	55.4391926680343	55.4638096098665	661.101	660.563	661.43	5	5	86870.9941015632	100322.69120676	138462.770869837	137568.306246651	209701.445604899	118771.936396206	5857.25070410153	3905.5301432291	0	6745.65947766113	0	10399.7717450358
264	55.4855837182688	55.4832031258297	55.4889650725366	1304.11	1303.04	1305.06	20	12	47124.0373779297	95920.2305244139	86493.6432421888	129323.133649497	108709.343188477	97766.8664428703	102197.006138509	137445.335176532	76087.4598222659	132458.509921124	123144.350558143	120859.136527193
265	55.4870542281601	55.4869408466433	55.4871676096769	660.5435	660.524	660.563	2	2	229322.002571989	221601.897459307	321838.665401203	185282.170928571	209701.445604899	328408.86452523	5857.25070410153	3905.5301432291	0	6745.65947766113	0	10399.7717450358
266	55.5393926027019	55.5387893105718	55.5401391407219	660.8035	660.505	661.101	4	4	244805.51811133	188380.819763949	112956.136348912	158521.688017857	138009.617186382	328408.86452523	5857.25070410153	3905.5301432291	0	6745.65947766113	2770.37338110351	10399.7717450358
267	55.5540234062329	55.5438451899966	55.5540560499548	118.868	118.499	119.331	19	11	57902.625993164	130003.609328613	58665.6619941814	55536.1859640066	63220.4030162528	48424.342940918	73315.6527642212	83679.9066964285	70812.8365261579	80089.2097828544	74489.4303505859	89010.6678286134
268	55.5515908597656	55.5511838962667	55.5523931365193	1303.965	1303.57	1304.5	12	12	265094.890696613	177589.529654446	328241.032475022	247831.090416541	237495.929790789	373562.209713791	346827.925310871	312525.367558595	337000.822833158	347955.888671875	326529.891044921	197741.599815955
269	55.584378561559	55.5800763698902	55.5850910601806	661.101	660.563	661.43	5	4	112782.524419086	429507.961007809	89267.7752624161	113173.147023437	392768.630456055	122465.575047991	2896.64770202635	7284.56663411447	2647.90328483072	3214.87167053223	0	3187.69608646647
270	55.5799962763602	55.5743367487855	55.5856412279573	1303.385	1302.89	1303.64	4	4	255695.057161464	91636.0859555283	305939.984939234	234989.123055554	225769.994756943	353598.196777351	67485.5559195961	301530.020644532	44650.5174884027	330509.844680989	303090.206204433	76735.587382813
271	55.6040875884113	55.602872700819	55.6055285493381	661.255	660.89	661.46	6	6	496126.324854915	524465.368539614	462535.006106137	475096.214937499	526754.429939724	449565.524823667	2896.64770202635	7284.56663411447	2647.90328483072	3214.87167053223	0	3187.69608646647
272	55.6189680903179	55.6189301445273	55.6189850006782	1303.88	1303.22	1304.5	12	12	114692.98939453	105471.256368164	110261.538632814	126669.310155031	109450.642767889	107873.064441731	107881.069580967	132668.215159504	109376.209610261	110613.019636895	119023.418682454	100787.910166016
273	55.6468062305885	55.6467872445666	55.6468179955933	118.924	118.499	119.331	7	7	55034.6058603515	121352.098478027	44406.9234165737	59115.9792313057	67993.8743757674	48184.6914797363	82078.212796875	57329.2452851563	37895.0459444057	74219.4262845052	91032.4636135602	141792.282505968
274	55.6509454860701	55.6509228730935	55.6509637124115	1303.88	1303.16	1304.5	12	12	177378.771250812	148028.845868389	205030.883873197	187965.413860614	165085.427457274	215553.702249348	236753.122299804	210512.50540283	186557.351717121	216196.276319111	218834.637816256	151765.105880032
275	55.6806202003539	55.679898857185	55.681233220211	660.5435	660.193	661.083	6	6	343564.431968753	569789.096997482	257527.954033203	400948.255279017	346463.809623879	177261.847761161	11791.8130312499	15726.1177408852	7221.86904077145	3160.73482397461	7165.55676293945	6315.90844604491
276	55.7158262868118	55.7154125342754	55.7166286516004	1303.88	1303.22	1306.41	12	12	90650.3879962699	66729.1862766338	88799.85104834	69116.0837757462	72173.0739624023	116087.196676135	114623.145588602	95966.8650079888	110152.050042171	114244.633278808	112562.565680134	35188.837558594
277	55.7453827425538	55.7442342135748	55.7469545562122	661.255	660.89	661.46	6	6	758776.907286919	940186.972693627	820782.725347956	804931.885799105	985829.96573559	641548.945657834	11758.4646339284	15706.0589172363	7211.18743715118	3162.42777246089	7155.33120922846	6309.9331305803
278	55.7286861294981	55.72829772724	55.7290745317562	1304.36	1304.15	1304.57	2	2	175891.991678801	147800.188872959	204782.568519178	177866.348996801	47276.5721324565	215624.445177554	240458.362571913	210598.788092153	186434.898581767	211288.470716444	216105.032309123	92070.8288517875
279	55.7595313211766	55.7595313211766	55.7595313211766	1304.54	1304.54	1304.54	1	1	63187.2600073252	42420.5679334849	76278.185149535	58574.0028582754	41354.4490209954	82294.8468579115	84800.5714453113	61229.5028503408	77096.2497515882	92664.627182617	78091.0934326183	49625.8382275382
280	55.8222672701778	55.8214212211723	55.8229389874657	660.7265	660.505	661.101	6	6	236626.638474332	382048.360982696	176382.501974051	241143.365366071	286804.137632024	101240.733689732	0	6975.55878906239	5681.07878572589	2911.02562512207	0	10997.5748343099
281	55.8471724160415	55.84711862813	55.8639132815375	1304.03	1303.49	1304.73	10	10	60646.8453144532	153588.068765023	91142.9563073744	98275.2741341136	94738.5785681142	91788.5540429681	87738.2953604412	73334.0265429689	82496.7782146652	101013.428199573	82773.3058682536	115207.351901043
282	55.8753740108316	55.8618968138476	55.8878935672296	661.083	660.505	661.46	8	6	97221.0323258937	128588.305108032	367199.125762695	107952.05797991	115682.193195869	307086.925044644	9736.90821899409	13496.7941080727	10197.7245658365	17297.5666704099	10397.1443135579	14206.3226531168
283	55.9005797995863	55.8947079668044	55.9005958407976	1303.81	1301.76	1304.5	6	5	103624.372179199	54328.1931141488	116881.317830078	105593.982333984	101811.174206543	133385.226777344	136617.378200684	109459.782916813	102529.818629883	42532.2944714362	117418.873566487	116110.923714844
284	55.9951096105379	55.9950727822935	56.0054421228047	1304.555	1303.61	1305.42	14	10	88784.1086474603	85607.1340852872	79665.7428259289	97259.8184626649	84087.5236267081	78267.8252704327	869552.613614905	726880.19687499	73051.0098697912	69524.9903892926	83244.6924552403	89627.4433274486
285	56.0052355276227	56.0043344232468	56.0069601634243	661.409	661.083	661.46	5	5	173159.285350448	271752.232390622	163925.911367492	205072.218388392	200945.284985488	134540.561195964	6287.78735668942	0	6730.60058398435	9840.54950537109	6395.80714111331	11467.9181206868
286	56.0108273242572	56.010804489939	56.0108596356973	1305.74	1304.54	1306.34	4	4	86554.6132121393	143747.050757211	777885.252352635	576133.507029922	85463.567913708	891289.384794936	859069.599332679	731458.611349279	787189.977010088	894392.985416663	759180.377760427	119052.614071514
287	56.0478359699125	56.0464609621481	56.0478645604361	1303.98	1303.61	1304.5	13	12	638120.110668948	66045.3218090823	788126.351478784	588050.789310827	527903.749030948	904860.162095428	870675.776381143	738244.018125006	788920.064871656	895664.908214291	766559.56430761	486573.225739932
288	56.094218269608	56.0941995529045	56.0942419774617	661.255	660.89	661.46	6	6	215370.660450895	238628.606395642	201989.399726562	215057.179209821	234094.98256079	178417.671795043	6903.31188903805	13152.311553955	2854.32978173827	9310.27868798814	4055.98333886716	12337.1953950195
289	56.1091583153331	56.1024694087504	56.112582108087	1304.08	1302.24	1304.88	47	12	118273.543140137	68791.0081210937	92928.5667663588	108991.108986004	85735.7473510742	114363.954104567	112757.751525214	84370.0558653845	155011.821220702	177006.369181314	181638.595108311	98704.4408549367
290	56.1139837136493	56.1135152186357	56.1140115307999	1304.145	1303.61	1304.73	12	12	319356.851611329	128622.316938921	305791.900011643	216265.366817532	186122.716162111	350289.752810758	343751.983092699	281330.201152343	317511.722383512	363432.980601983	403675.510781251	213823.623322941
291	56.1488965338482	56.1478069450976	56.1504078818493	1304.5	1303.59	1305.46	29	12	192763.144045222	245687.918461537	183713.460644534	276794.877574744	262918.83096642	132850.82349772	171643.160606971	183953.169380258	150760.43632512	85932.6110156251	98032.9633165563	103749.510802408
292	56.1691183556884	56.1585062867252	56.1756238673535	1304.08	1302.89	1306.41	15	12	260900.448181153	150276.101099759	338579.222278176	237658.23320688	199342.888166152	381874.356459265	357822.078958337	297898.325407367	345636.296922435	398838.531328825	330764.671607144	188114.518014265
293	56.1677829482246	56.1677153333816	56.1781227155731	118.924	118.355	119.331	8	6	70232.8432968749	73876.9244441964	45343.6272587891	61353.2608095703	41970.5015679409	48487.8392233887	43946.9539561942	58065.1666378348	45508.7463112095	45176.4180092367	55693.4834916992	77537.8667897948
294	56.1697849229145	56.1697849229145	56.1697849229145	661.795	661.795	661.795	1	1	269097.99233724	241429.829833981	276173.090939289	264593.930623697	267327.996226007	98134.2199481721	0	11511.1596274414	8245.10384659832	2954.42676586914	7296.31642639164	7265.32066071422
295	56.1895807086139	56.1894157914927	56.1898952898572	660.7265	660.524	661.101	4	4	275872.914765627	249550.37968945	271217.589197684	249928.428828124	267362.902733399	271533.296334044	0	11537.9441406248	8261.32565706377	2954.42676586914	7300.22866040033	7272.20069921874
296	56.2063070097495	56.2058890790869	56.2071291887345	1303.965	1303.59	1304.49	12	12	799329.023897955	1155205.9437779	534965.519715395	882136.167406255	872112.638779981	444881.391780136	491865.676899419	714588.842425787	464104.624890303	480816.954200526	611112.693065424	967955.200170203
297	56.2463415387047	56.2463016303765	56.2463602525554	1303.965	1303.59	1304.49	12	12	429401.49007764	617976.621706727	281025.522767156	480473.163633511	473668.736300913	229740.625715144	276079.0174721	387675.898001305	255047.408923016	262086.882122281	327174.430680804	522822.725205428
298	56.2506975938827	56.2500750246633	56.2514327573039	661.092	660.505	661.43	4	4	456890.76862891	203641.149640299	86002.1379821427	136045.317207032	151974.553541991	451103.298689451	7488.73069600994	22576.9644784109	7957.9036829659	5423.28103320304	6649.26367236323	33772.6633136158
299	56.2727760243293	56.2725020745887	56.2735113825256	1303.95	1303.61	1304.49	9	9	172461.962390137	281637.233479566	104607.419505113	197957.44354283	203124.625927734	877368.252695307	1000969.67847005	143606.223352866	78267.593452593	927242.489707783	138672.980859375	227992.441391225
300	56.2969689471015	56.2969434971045	56.2969959086327	1305.34	1304.15	1305.8	9	9	87541.6265808099	1949783.49117969	75594.7741992199	71065.3957336434	62891.3755493164	850993.654016344	59294.4011759437	79493.4379085281	882690.561242887	61506.0005704006	56498.0506903085	65143.2698160801
301	56.3085337533862	56.308428284795	56.3094227618929	660.524	660.505	660.563	3	3	82522.3171082596	133202.869199217	453531.30467936	96496.3783493301	463981.595637045	442668.526184247	7509.96962255855	22605.7984049475	4591.1170940755	2867.13813452148	6645.70029418949	33804.64500236
302	56.3379123934824	56.3275162354854	56.3379389651091	118.699	117.811	119.116	15	9	90776.4049262694	71815.2909386161	47506.3107229004	89643.7168171037	70953.5199291295	36187.6879190674	54564.3377797852	75308.1366462053	75177.6709404297	57016.8877198661	72297.1713558175	74515.5591749442
303	56.312846469262	56.3127856357833	56.3172758990426	1303.95	1303.57	1305.65	13	12	1434334.33261719	2048089.38078962	1022695.09847376	1609692.51421387	1585492.08322915	878273.222527905	1008081.74257	1356329.61769142	903009.580012377	927603.384755218	1175479.26211913	1695053.00119071
304	56.3483963488546	56.3466327108526	56.3501696799876	1304.11	1303.57	1304.88	24	12	138644.578073729	115993.485804037	130900.290674955	145679.590430626	130437.530540114	119969.905307993	127806.400240385	839073.80698959	127965.79668795	134212.974682617	887475.702482414	134863.405382361
305	56.3332235804875	56.3325767430866	56.3339830420461	661.4195	661.083	661.795	6	6	459048.696519287	393887.493231022	480363.381622189	442633.993578124	469364.070488889	436810.981915281	7488.73069600994	22576.9644784109	7957.9036829659	2867.13813452148	6649.26367236323	33772.6633136158
306	56.3482925916266	56.348238506038	56.3483114985507	118.406	118.355	118.699	3	3	104479.639705729	43356.0070496652	47209.3432509765	39687.462867606	43182.5626494141	36187.6879190674	63693.3354134521	82773.4050130209	75177.6709404297	58963.3108724772	74773.9876772461	115030.631551025
307	56.3794202586107	56.3697214874449	56.3794557020422	1304.15	1303.61	1305.41	15	9	108892.980945763	183553.433912259	61282.3597952974	128028.729022686	130822.202510985	1025054.31839518	996499.758948563	114357.70295759	63048.2729687496	1002523.43184081	86820.5515700118	176951.945365083
308	56.384468992158	56.384468992158	56.384468992158	661.795	661.795	661.795	1	1	191443.679825196	303829.661844071	128325.622499348	195886.358904948	231731.999473775	87319.6518348211	4314.71697544637	25459.4695464274	11801.0708459473	3128.8552064209	9787.06376708989	21740.3687801337
309	56.4071320305443	56.4052188877075	56.4109070065189	1303.95	1303.49	1305.06	29	12	148617.670546124	71829.5604492191	183541.586288311	129214.756065955	112795.187289428	209239.066844658	192044.298188476	171615.533895262	175688.593071288	239481.977319686	72063.6651973465	100585.392145183
310	56.416713216964	56.4149023841252	56.4168317944577	1304.08	1302.57	1304.73	20	12	343296.111315919	186766.025156249	95683.6504028334	263396.423103214	237201.010747821	116237.217851562	99969.4732137794	332489.696278601	365152.590034879	127344.264166259	88509.2394596348	237243.767337739
311	56.451806796756	56.4517807998924	56.4518318071264	1304.65	1304.15	1305.06	12	12	133844.560517578	122579.151601562	120258.823381349	135782.059472656	114437.413898314	105992.242556965	124736.817272601	136374.137352121	89484.8356427546	127834.405917969	130151.038989633	129595.297365159
312	56.4522755077294	56.432107186964	56.4535180460474	661.255	661.083	661.46	6	5	334096.997499999	655219.105137259	98728.5124273675	392290.479975588	230074.911025145	351571.916100445	3997.75541448097	25428.1216238838	14782.8091409737	15375.3988753051	11055.6122915038	22272.971205915
313	56.4728294043135	56.471979803431	56.4791225863423	1304.15	1303.22	1305.65	17	12	215209.030297852	106941.482253605	283343.439907978	197042.963791155	157904.076538902	62697.4498413081	297723.601203964	235346.566083233	297308.452476285	346988.866648441	272570.071593259	152535.136816406
314	56.4774101224244	56.4771529067536	56.4781477788672	660.563	660.505	661.101	5	5	264773.917483261	186597.726487163	272030.74608796	245735.507812499	466691.270451172	266570.412735167	4009.09352197264	25460.5968749996	14804.7062430826	15404.2767374268	11064.5113623047	22294.0630347086
315	56.5106314874777	56.5051854580286	56.516128918968	1304.45	1303.61	1305.06	14	12	117844.576411132	210429.204302883	107942.938483888	154862.797261868	156077.138958739	124775.525597205	125693.345554387	90055.8481389511	107863.503991699	140036.588620606	93100.5984840744	160781.228263972
316	56.5779800327323	56.5779800327323	56.5779800327323	660.505	660.505	660.505	1	1	850451.784405279	80393.6010873319	717861.276562505	945228.565180995	1337090.66303123	643087.741804124	15091.398203125	47234.852392537	27907.4275136718	19603.3393663737	37926.3843032226	73113.3855966795
317	56.5929244408751	56.5929244408751	56.5929244408751	1303.61	1303.61	1303.61	1	1	90717.4486035175	65927.0898500975	84078.9684787322	87424.7124652771	102590.865902777	90685.6523003492	88843.472592773	89692.2717708327	81085.8311881507	107352.144949219	94072.2184163431	109082.700371093
318	56.597229712376	56.5965756281461	56.5979815435009	661.101	660.505	661.46	9	6	1207259.72372681	1905262.87514861	831779.265889643	1332045.44835938	1604392.67273577	818713.217362057	15037.9902455355	69002.8865661619	25214.0149291293	20763.8443393556	44375.6217232053	80366.475510602
319	56.6172647102636	56.6172299713313	56.6224749864248	1304.555	1303.81	1306.34	8	8	84522.0172729495	140058.769585336	101124.111269533	102482.365881697	103531.232758787	108453.160781249	112289.508156738	111886.2338444	71810.4289116214	102312.17151123	83943.3973129884	133091.447089092
320	56.6280085071397	56.6279901666388	56.6280268476407	118.527	118.355	118.699	2	2	44455.6438024089	59386.7602901786	26693.3855976563	31547.0430719866	42929.7104506023	33154.754395752	39382.1203408203	19159.8462890625	40714.1091816406	34529.3576854655	28987.4962220052	49117.8348554686
321	56.6513778781681	56.6513452220728	56.6514043907627	1304.65	1303.98	1305.65	12	12	104125.432801513	94103.0009627287	111593.362680288	132581.897830904	95478.7059570313	102435.678162936	104970.985101412	114010.095038311	95912.6255915716	109575.594921124	114707.670844351	102451.687309976
322	56.6384467629206	56.6383994658192	56.638857857552	118.699	117.997	119.278	3	3	44008.0615297851	61784.0844363839	26693.3855976563	43487.94851702	42929.7104506023	33154.754395752	39382.1203408203	19159.8462890625	40714.1091816406	34529.3576854655	28987.4962220052	49117.8348554686
323	56.6600762422952	56.6600253551161	56.6601011063994	1303.725	1303.16	1304.41	12	12	181045.631323243	291580.202349758	121785.495958534	210916.557654747	203981.960085447	97286.102661132	115280.446999511	160426.616700721	98039.8966286408	92955.5345764155	137432.582225748	234170.02161959
324	56.7424579032794	56.7417785071664	56.7431852834491	661.255	660.524	661.795	6	6	404867.193301757	747314.370873369	359330.352898802	467786.48225342	497986.017859235	262871.742939696	13585.8687634887	37982.1337803431	13693.5142910156	15831.5837662963	19248.5439537963	33014.8079150388
325	56.7634340272269	56.7625164549937	56.7827919947505	660.505	660.193	661.43	3	3	107719.114058874	119645.262725151	86907.933155622	101749.248883928	134869.965565267	86591.6143748378	2762.60353308104	6106.75830078115	8197.97491487627	0	7892.89413208002	11431.7412954101
326	56.7849000166356	56.7848680440522	56.7984466960452	1304.615	1302.69	1305.06	6	6	72333.9767272944	46382.1179942104	64325.6596911631	205384.896797764	173158.970666504	193386.796126954	207269.853779298	206194.06010298	64478.5910049708	60177.4902465817	65715.0797180171	162152.880576173
327	56.8111798786828	56.8076556564446	56.8174921709426	1304.14	1303.57	1305.46	25	12	205254.366381837	89469.5417508942	148257.169991457	205710.806034029	97105.1115966797	163571.173577974	163739.437370605	128480.672719929	180328.70510091	158170.002747802	141797.361269532	162410.188305663
328	56.8272654702237	56.8272654702237	56.8272654702237	118.924	118.924	118.924	1	1	37434.0542387695	56132.4711889648	20239.881509196	29968.6132728271	36864.8936754558	31860.9268143311	23834.5194228516	36009.6053059895	32934.8066640625	43420.3839281413	33877.3017604573	51425.3362895507
329	56.87840193383	56.8781349561933	56.8786689114667	1304.34	1303.95	1304.73	2	2	128147.603704834	78766.3186743163	144496.196104493	119421.491883789	112826.466699219	161618.919217774	151228.47117334	59572.6773606183	148422.080740723	151061.264702637	85334.5814142408	89155.3007202148
330	56.888953160836	56.888953160836	56.888953160836	661.409	661.409	661.409	1	1	96224.8585014655	130211.546501114	106456.109666666	121071.958962564	165284.341819662	95741.0766731777	4737.4415899658	20638.7676432288	8074.28961149085	3386.01690771484	8359.39260742192	49373.9960548095
331	56.9035872034539	56.9035805224728	56.9035932671402	119.655	119.027	120.037	4	4	43182.4083465402	40779.5794375	34683.8329000651	31566.6102066244	34461.7020791015	34485.7945712891	41662.7260191127	35850.8089419644	36089.4441489257	48055.8264718696	36393.2570567801	34158.3783183594
332	56.9232112241903	56.9231819218115	56.923237370145	1303.88	1303.16	1304.54	12	12	130588.945301513	79211.7492016592	144574.55629761	115539.992272728	112771.023718041	164996.866843449	144781.170532672	138179.761643287	143277.382156426	151307.292821044	141650.910290526	81230.6247314453
333	56.9677853072822	56.9677853072822	56.9677853072822	661.101	661.101	661.101	1	1	143201.065142579	163961.584681639	306356.443760532	165505.702017577	172013.279571045	153976.839422527	10427.1932076415	10224.3467447915	6823.86627058916	5954.68950463867	6524.14354475911	8966.15745686847
334	56.9810660789051	56.9697568469665	56.9810906441699	1303.95	1303.57	1304.5	13	12	332435.91982422	46714.9863793936	395599.986679682	303266.937545071	297076.129201096	434304.647285856	419677.016445315	367591.722765068	407416.756030602	421124.743695071	396041.207896206	254983.761587289
335	56.9716300425966	56.9683474699744	56.9749126152188	660.9955	660.89	661.101	2	2	143201.065142579	163961.584681639	334542.151412667	165505.702017577	172691.505155689	326688.270991073	10427.1932076415	10224.3467447915	6823.86627058916	5954.68950463867	6524.14354475911	11690.3715302385
336	57.010144911487	56.999967443928	57.0228181813444	661.083	660.505	661.43	7	4	317832.584356029	307002.834779014	146024.600944661	198803.392310267	146989.025648435	153976.839422527	10427.1932076415	10224.3467447915	6823.86627058916	3177.35071374512	6511.3419787598	8966.15745686847
337	57.0521762450499	57.0521762450499	57.0521762450499	1303.98	1303.98	1303.98	1	1	341632.953637692	267740.154313153	378497.375640053	333595.798779294	309975.314123532	65285.5834870792	413249.565708014	362924.415067543	388091.045667315	417826.567375486	369144.22730794	288246.896295576
338	57.0696664477219	57.0694523518203	57.0697510509863	1333.93	1332.88	1334.38	6	5	31903.5543750002	26963.2923772637	28482.2782393971	50514.5170839554	28013.3597202844	46698.4896490185	75367.0600125862	35409.3398386453	46686.3095902055	52135.0912300247	26877.7961622838	54084.0828009709
339	57.0922862938859	57.0902683510785	57.0923158311512	1303.81	1303.16	1304.49	11	11	82121.3428670975	101954.387382	86747.5432089846	328414.129527701	81022.9069242034	106413.456946021	97112.6663964853	80717.5041969982	84922.15322168	100787.674620471	97971.7084053541	93488.1571476859
340	57.0924843278571	57.0920416467216	57.0929270089926	661.092	661.083	661.101	2	2	123355.100195313	133214.564371581	97707.8024183871	132166.526628498	118257.770702007	104995.998431397	5369.75609399411	0	6272.33528352862	3578.13488623047	9777.5239185384	11232.6266716308
341	57.1172622839568	57.1137225860603	57.1185178329118	1303.98	1303.49	1305.49	23	12	273674.926180138	242953.093395431	244824.788452152	276406.106212439	261346.689770507	184566.268157088	170750.229732144	131036.959009602	159497.13290039	249251.806494139	139637.070251116	244208.508475435
342	57.1522599077923	57.1517991916222	57.153063772626	1303.965	1303.59	1304.49	12	12	396711.777832033	607204.845876559	280812.988953679	454610.01701451	441696.531431704	234918.808023857	261492.560310875	367053.509531253	243317.395285158	259381.043127607	308981.437433037	509371.893849052
343	57.1879197141841	57.1878837472611	57.1993041163437	1303.95	1303.57	1305.46	11	10	86891.8354309076	80576.8932853197	107009.184254152	75560.4056241871	414436.786816406	115776.357298176	100916.797132458	89272.0019620016	103390.001556284	92874.4026273959	98832.2152187502	500077.345681821
344	57.198591763322	57.1985463483129	57.1986444501437	661.101	661.083	661.43	3	3	154906.448923829	187163.515037596	98690.1611946148	156895.981488839	126443.686304128	109002.357423178	3086.21454052733	10039.5761393228	2712.32423331705	6379.76167171223	6311.10163012695	7155.56366280109
345	57.2108577946766	57.2081614630823	57.2211187911763	1304.14	1303.61	1305.49	11	10	369395.162220704	110323.762469951	71576.1571022734	427788.800742188	55360.8396803634	96918.9675691725	75874.8197347016	80337.7617708328	71637.3991845706	89020.6437656233	55169.7495654298	85582.5112235507
346	57.2394563568943	57.239361708724	57.2395510050645	660.992	660.524	661.46	2	2	136927.196430805	187089.450461423	143694.81793815	111146.597214285	166821.624254069	109002.357423178	3086.21454052733	10039.5761393228	2712.32423331705	7064.49553662109	7330.32308044437	7155.56366280109
347	57.2614819070908	57.2502155538656	57.2615144312355	1304.49	1303.81	1306.75	13	12	287891.172680665	452106.766845703	185583.650834958	340771.950641044	320436.435495949	34678.4965366911	166182.80154855	257261.804698661	165963.099554689	45833.2088653573	233224.69172949	392198.02780692
348	57.2750073638796	57.2744581752142	57.2757784037529	660.7265	660.505	661.101	6	6	171290.282563617	172025.256553011	189159.330780273	174813.047227678	159452.512789618	181897.432818081	8857.63908544917	6923.9048502603	13016.5011597493	3006.74743530273	3355.92208846028	3042.22357368977
349	57.3059208523918	57.2997128381852	57.3114579561712	1304.15	1303.57	1305.82	25	12	253169.356445313	356615.707247594	154946.414139122	712228.28084682	675200.131476343	952319.02470006	47473.8659873048	838537.496350267	870646.332915046	956672.340259125	869476.350033485	322182.546191405
350	57.3027101280527	57.3027100639415	57.3027101921638	661.246	661.083	661.409	2	2	181737.548191407	216828.455248323	201472.58898047	211260.251766763	101443.982383927	194308.51468034	8857.63908544917	6923.9048502603	13016.5011597493	3007.71371728522	3355.92208846028	3042.22357368977
351	57.3355113215173	57.3355113215173	57.3355113215173	1306.39	1306.39	1306.39	1	1	383341.713352863	30579.3713169644	496772.234492185	397291.134960934	376576.9902832	556439.116360674	505656.451874998	498566.841901039	488486.986015623	519272.220078123	504846.516927081	354799.223196613
352	57.3581928932196	57.3518561370756	57.3681713938441	1303.965	1303.49	1306.34	32	12	348847.464489747	217759.715276441	365933.912021108	300570.043990383	269946.431790864	393632.843565152	398441.228687223	344284.230602463	354448.852178297	386767.734387395	424608.41310268	258291.946428034
353	57.3699581158408	57.3460476639136	57.3727001056223	660.563	660.505	661.101	11	6	202562.155406252	153553.845241907	190309.347287946	130857.510021205	175698.276338167	137323.811732143	5683.31757604978	3938.49759114577	2985.85391886392	6112.17625866699	3650.23115763346	6731.94170939126
354	57.3802721855313	57.3736683421724	57.3876669168496	661.092	660.89	661.101	4	3	184819.842708986	193549.247009764	164380.63363616	185174.184542154	128676.288751672	185285.590723063	5683.31757604978	3938.49759114577	2985.85391886392	2837.01169506836	3650.23115763346	6731.94170939126
355	57.4040259768941	57.4001982355644	57.4161828374864	1304.08	1303.22	1304.88	24	12	286255.462841798	261700.948037859	264286.186314171	54676.9481001424	70654.1024658203	127923.083895595	122827.123421223	74887.5775083009	96053.3403339847	246997.63248723	106120.306133162	64182.8386393225
356	57.4251467183136	57.4202766410582	57.4267278992791	1304.495	1303.16	1305.41	32	12	320343.964367677	250469.000426681	139336.521068021	209774.238706055	92044.4421506574	331952.68943778	319856.954952569	154071.059162947	122524.052751653	362689.58802351	138975.769104002	224722.583778733
357	57.4455966311953	57.4348730169218	57.4456398791288	118.868	118.728	119.278	15	8	58290.0587988281	72745.1730390625	57078.8487571615	58172.9188079834	52297.7744731446	67109.1796254535	105702.338275543	101216.633722098	95106.2540039062	105615.558087263	97731.871723842	90100.6991442522
358	57.4587368118895	57.4569924529846	57.4587654402744	1304.145	1303.59	1304.73	14	12	416767.010864259	225178.390649037	503303.54572544	366341.027438965	305513.169970702	579344.089154578	556306.805865891	453255.761446618	59566.404874512	586306.737762978	483518.014103511	285745.466301619
359	57.4505900644271	57.4505877378497	57.4505959244757	661.246	660.563	661.43	4	4	177860.949037977	378569.272033636	263405.310977399	231402.658796874	322547.936889647	253300.74405139	12466.7326318053	24538.0899588448	12569.4431330217	14014.9299511717	15570.0292807616	29727.8997875974
360	57.47993333654	57.4794643417809	57.5031338511135	1304.57	1303.81	1306.41	13	12	171866.055713703	162743.896141826	156699.381445315	178494.39560359	160044.452215171	142743.458308918	141775.083098708	188174.346102121	140631.476227213	141108.188859049	164106.521822416	167609.813996769
361	57.5098807721896	57.5096526875893	57.5101481267177	660.5435	660.193	660.89	4	4	215257.017860493	341567.784958981	246971.146958705	187652.203593749	322056.078339844	229787.670696429	12495.1458848876	24569.4285156246	12588.0616768391	14007.4273120117	11895.0138623861	25892.1860609944
362	57.5265302369996	57.5254255766195	57.5329440718234	1304.11	1303.49	1305.82	20	12	166941.4228951	78966.3674338938	160845.090139163	115200.25891927	99006.7598883046	184413.077271259	162568.056191405	143158.722804988	158944.534208095	112405.983574218	150271.49769816	73989.9572159824
363	57.5324427290664	57.5324010144458	57.532484443687	119.393	119.027	119.759	2	2	26388.0510901693	31229.1441386719	26350.9228802083	25448.0145976563	34685.3544082031	20787.9224723772	36968.8260042899	33896.1836767578	38802.367750279	30908.8966307896	46992.0642251587	36132.2800394112
364	57.5736546391323	57.5579062951668	57.5736928570489	1304.65	1302.89	1305.8	14	11	243604.341552735	69634.2629837736	156161.040523436	277026.077354911	256009.278864933	477288.526442308	135162.57639509	211132.897282367	141261.53254948	141489.328335311	180763.245910866	316140.959487679
365	57.5736173949451	57.5735912446104	57.5736360995695	661.101	660.505	661.46	5	5	126332.940588135	219767.714142296	108692.366385602	162732.960169642	185163.689148031	57747.3912421877	4785.80493090818	11999.8867187498	0	7144.70497436523	10909.9110125733	8488.82428243
366	57.5846473779163	57.5842015577588	57.5854820586369	1303.88	1303.49	1304.49	12	12	344052.367591311	218787.075174278	435813.231632597	318231.066530413	293222.064062499	471665.641976843	464212.340849614	400628.945786461	439454.622951176	478608.562463943	431563.836400387	268345.776847956
367	57.6232660409876	57.6227886405942	57.6240418761856	1304.41	1303.61	1304.88	11	11	296146.774194337	458971.63620192	191614.755478513	347269.635786133	324648.350912709	477288.526442308	174235.666756187	265338.681352867	183086.979431317	175870.23111119	223361.820062498	391098.508180107
368	57.6081623416545	57.5990592545825	57.6172786961875	660.5145	660.505	661.083	4	3	140981.528830567	233107.297402899	132954.891073893	86538.8328526783	127151.287111605	92218.8885019537	4785.80493090818	11999.8867187498	0	7144.70497436523	10909.9110125733	8488.82428243
369	57.6592301211917	57.6592301211917	57.6592301211917	661.083	661.083	661.083	1	1	268726.784128908	405484.865612789	280129.145882814	304170.809129881	111163.431259485	224028.273660809	5471.50480078122	14792.265332031	11817.6268867187	0	9272.75991577148	6462.21977499998
370	57.6754078785221	57.6586690128907	57.686836170411	1304.555	1303.61	1306.41	6	3	250313.550623371	81189.6540258796	197500.570883792	260211.266942955	47152.5416503906	184756.852618814	202415.652076822	225141.980705565	185709.912055663	194346.959816487	207400.325868732	87074.3672288158
371	57.6998332311125	57.6998161349459	57.6998740758835	1304.15	1302.67	1304.88	9	9	77834.5395629877	46755.2039143875	63435.2990717775	81733.5142337473	64001.747265625	168059.240033204	186461.032514649	74316.8983376233	173137.954444337	67944.0756528322	58344.6712690879	62620.7412828484
372	57.7225472037648	57.7215719943922	57.7225519068831	661.43	661.101	661.985	5	5	267077.074743896	438961.758826441	97953.3902812498	286354.618845981	326815.85735449	224028.273660809	5471.50480078122	14773.3976466587	16134.3191136997	0	9259.5272937011	9683.67684342446
373	57.7386630140276	57.733778893357	57.7455808348267	1304.41	1303.57	1305.99	32	12	173216.115202635	333360.87965144	133867.23252216	168420.98987549	149685.758300781	154381.89508789	162231.619016337	201897.831897322	127615.157871092	150269.689147386	165526.263806558	292993.21001352
374	57.7707339915674	57.7689064839846	57.7726482294928	1304.08	1303.61	1304.54	24	12	432823.708728029	145368.241295071	411482.885766596	431633.320983539	398714.443520882	401293.782097518	423917.376487168	268581.254338728	386354.171245817	412688.052166228	434738.290323726	385212.911853965
375	57.7947852646149	57.794724955422	57.7948455738077	661.16	660.89	661.43	2	2	65087.1351621098	107902.148476073	86435.5491354163	52719.3714687499	97716.151673991	72864.5221473217	2701.69950329588	10407.1775390623	9113.96573974605	2734.69329882812	2711.67233829752	11188.49128125
376	57.81179558647	57.806018078825	57.8175162667518	118.924	118.499	119.331	16	9	49714.6644609374	65462.8732126116	54654.5163863933	49920.0392016601	45419.0575699638	57137.5342196045	96364.7932511161	59135.4863085937	99961.0055984932	43908.79606536	57364.4259114118	91841.5811906739
377	57.8282791503763	57.8280566321035	57.835635925119	1303.98	1302.73	1306.27	17	12	77463.8165124506	55813.9334868702	103895.86341797	40385.6514592635	72811.9430551379	42622.9128557481	118209.614527065	77477.9631958004	104959.530937124	126978.210303861	62422.6561157232	51936.6569835065
378	57.8277927883905	57.8276851851549	57.8279003916261	119.194	118.739	119.649	2	2	63829.8292506511	65508.2774865722	54654.5163863933	49920.0392016601	53647.6210508627	57137.5342196045	44183.139760219	96507.1701529948	100083.732431641	48847.2286213728	95034.1737788086	96969.1301648761
379	57.8667348539551	57.8667348539551	57.8667348539551	661.083	661.083	661.083	1	1	121776.497792412	207071.354268692	131767.390950335	149572.682885602	104866.865632629	122267.357840007	3010.91975830077	6232.3631260463	12990.7941682477	0	15804.8730798339	8617.66583117674
380	57.8874128386064	57.8834777097641	57.8874304129347	1303.22	1303.04	1303.81	5	3	277266.990981449	180370.6606311	53591.2357324227	250442.778942874	238066.465917972	380804.488374029	371803.893989252	318832.90589355	50990.9837680666	378771.390087886	42557.9546386719	205187.203769528
381	57.8720668024487	57.8720589280745	57.8720925338642	661.4195	661.083	661.46	4	4	107279.679887278	200422.107972096	131780.775824218	136558.966825893	156876.812809149	122267.357840007	3010.91975830077	6240.32272135406	9481.32505021155	0	12812.9632049561	8617.66583117674
382	57.9467408473117	57.9467105498405	57.9467595866703	1304.145	1303.81	1304.57	12	12	332280.661645509	207310.174528244	413774.689453125	298797.174162409	278323.598217772	459433.40789551	436564.382456755	375294.341595055	417368.192523767	452486.184916298	396073.000848215	244354.977257361
383	57.9856893670879	57.9856723967951	57.9857119111332	1303.55	1303.22	1304.57	4	4	89471.7887462439	114058.78921274	59113.0743420419	72781.6854435845	80506.2586340323	63099.0923697913	71534.5170369463	80818.3253621413	63578.9272428381	66758.028641827	92047.3569413242	108556.03447829
384	57.9964623955643	57.99645879104	57.9964660000885	661.092	661.083	661.101	2	2	134943.427264649	162391.823837889	124534.954878767	147553.238669107	148308.961901783	156556.334998536	0	4129.39388020827	3089.91467041014	5662.27738761393	0	6959.80974137368
385	58.0141447690638	58.0140506188944	58.0277298085786	1303.95	1302.69	1304.15	3	3	73076.7915185562	53575.0649305311	55902.7276529945	71599.7470138884	45245.1288696289	63023.1608506958	61103.536839735	66607.5656716577	59120.6832590074	62500.9099641926	78171.3843637697	94313.1800130202
386	58.0867664528816	58.0827503071068	58.0876985126112	1304.145	1303.16	1304.99	18	12	117253.492758413	89388.6462890629	79497.2081705725	110847.593783367	103431.698167726	100473.227226561	103141.71325646	116899.320821815	91574.3208723952	105749.229280006	77554.8036884767	103180.976617188
387	58.0877158953358	58.0877158953358	58.0877158953358	660.524	660.524	660.524	1	1	174797.098245258	207158.147749021	241525.974752603	104406.496777902	172705.293395915	257973.508777427	2528.68148254393	12727.4154947915	5284.41952905271	9189.03670019531	8331.85016357426	26750.2627370605
388	58.0967881607999	58.0964950269952	58.0973274854467	1304.57	1303.49	1305.41	5	5	86679.3092285159	150711.784194711	117464.133054201	95169.3254687491	88964.2018047623	120289.72559733	124043.463752441	122257.756985269	108914.383815103	127404.665025165	119757.057650959	131195.024932391
389	58.1094044234029	58.1094044234029	58.1094044234029	661.101	661.101	661.101	1	1	174961.175621583	203347.611156248	136272.790192452	177445.029860025	172705.293395915	257973.508777427	2528.68148254393	12727.4154947915	5284.41952905271	12146.817836263	8348.2309235026	26750.2627370605
390	58.1352575930478	58.1352575930478	58.1352575930478	661.101	661.101	661.101	1	1	174961.175621583	203347.611156248	217235.417196428	177445.029860025	172705.293395915	257973.508777427	2528.68148254393	12727.4154947915	5284.41952905271	12146.817836263	8348.2309235026	26750.2627370605
391	58.1588603108753	58.158844540021	58.1588995365757	1304.08	1303.59	1304.57	11	11	83742.1337988268	307166.403142757	111453.513134767	77742.5920784514	60229.3583374023	127992.987584886	114485.538301594	91818.3728493418	108524.671512783	119949.523405762	111933.38710205	50517.7595097657
392	58.1642586996253	58.1642087698548	58.1642819630029	660.3495	659.982	660.563	4	4	92519.0109587061	174104.713320311	166431.117529296	80451.9633883926	89027.780614954	112897.55146875	3512.43734399412	9161.27688802068	6082.11460489906	5886.31499394543	6403.01119718424	9026.22657295734
393	58.1923054102738	58.1897667306935	58.194844089854	660.5145	660.505	660.524	2	2	161288.388970983	125579.029590679	166431.117529296	126047.68782366	164480.054953776	158310.916111329	3512.43734399412	9161.27688802068	6082.11460489906	5884.42390966797	6390.44731506351	9026.22657295734
394	58.1994502145954	58.1994488480707	58.1994515811201	1303.51	1303.04	1303.98	2	2	163191.523017582	286249.812438149	125224.904157227	201964.857445313	203525.792956543	67205.0986250002	120089.733695801	154047.124155815	113520.630695532	116067.098039279	39489.0458251957	219903.830354816
395	58.2401030258354	58.2398591506287	58.2409291458024	1303.725	1302.89	1304.49	10	10	179079.175720215	307815.019981969	93388.8245214846	210939.394903094	211657.23844088	131221.127089843	123226.038125813	166872.637866586	92794.6141238844	90993.103209228	140370.158789061	241843.409480167
396	58.239158100216	58.2385264461738	58.2405643857523	661.4195	661.101	661.46	4	4	136468.510684153	140108.611786829	153317.53615904	144378.041671875	164480.054953776	158310.916111329	3512.43734399412	9161.27688802068	6082.11460489906	5884.42390966797	6390.44731506351	9026.22657295734
397	58.2645622714646	58.2645050536261	58.2722200102924	1304.49	1303.81	1304.9	21	12	264832.963452146	155479.955841345	353958.2109375	249126.961465218	230797.121888145	112928.470712192	108061.966267089	316668.21288161	88815.362827555	396829.449752855	93966.6572509779	197167.461489633
398	58.2596826606462	58.2587981972835	58.2614865123324	660.563	660.505	661.101	7	6	525784.172218754	419853.185743298	522708.993731961	493089.375674106	433027.299780213	469738.567445798	0	17348.2189453122	6572.43343880205	6172.52785412598	8674.69232519524	9995.85274178058
399	58.2847159736611	58.2798650824957	58.2855789556515	1304.57	1303.81	1306.34	9	9	85809.0721191409	151396.33688494	72331.2236975108	122122.545035575	107726.911955216	393695.675844724	379155.531254881	316857.948086342	93843.273025567	92878.3762961637	64767.808627931	138575.673467548
400	58.2771150240662	58.2771150240662	58.2771150240662	660.524	660.524	660.524	1	1	440973.592950109	381077.62248767	473615.584985054	152791.035681818	407091.324293043	482955.920148442	3654.4730399414	17295.5547092284	6555.77357539062	6152.69112829594	12124.756442627	16241.8412868164
401	58.3074041045789	58.3074041045789	58.3074041045789	118.838	118.838	118.838	1	1	53128.9222814128	101328.988960327	38473.3561155598	46006.5270367839	53358.0120461426	53962.6375898437	86624.4073541667	78547.7529785157	68501.0661146646	96220.329901123	69442.607217041	89653.3160741489
402	58.3183804720211	58.3182236817307	58.329389712852	118.853	118.355	119.331	10	8	53128.9222814128	99465.2816838728	46498.9004987445	46138.7534482422	56771.6718570033	64549.6666392649	93279.3417943116	76271.5994475446	68920.1082607422	104633.502204163	71811.5416044573	109139.574820731
403	58.3438503471925	58.3410872872815	58.3466134071035	660.803	660.505	661.101	2	2	439443.800527347	206464.867228792	83294.1194778179	455907.963635047	402594.606117025	462136.028139326	0	17348.2189453122	6572.43343880205	6172.52785412598	8687.08917024739	9995.85274178058
404	58.3907511331462	58.3903028184655	58.3915920692973	1303.88	1303.16	1304.5	12	12	224449.884631348	342257.992031248	152493.46230957	260652.700018779	253494.122804126	133287.211743862	134249.809653322	209226.024355468	126345.451897786	125388.292376361	169883.202053572	281285.746819895
405	58.4057854419351	58.4053443074734	58.4066778377091	1304.9	1304.41	1305.65	11	11	82881.8159823338	70130.1049501952	483195.150015985	96014.3410192882	80870.3610884239	80487.2899235021	76699.0564021806	98289.2948730467	73885.4379372345	89548.346610514	89354.6185772234	84534.1406871454
406	58.4113431660948	58.4101285578783	58.413042894176	661.409	660.89	661.46	7	6	668310.462808041	640089.391242738	703229.604753475	599370.687825891	679369.770683712	660091.571716549	7264.65128063961	3972.46606096539	0	2662.9949486084	9991.50451684563	9766.69344352212
407	58.4366320421735	58.4351776936809	58.4366565793149	1304.15	1302.69	1304.73	13	12	388947.821948244	248898.986380441	491469.475245529	367859.938762208	336271.359308379	551354.332094031	524732.1473019	454669.338690108	505776.37483464	556109.492668461	472247.177243305	297190.862635215
408	58.4238042788343	58.4181894031858	58.4295380815014	119.0085	118.728	119.278	4	3	51615.0829322917	81926.6932120536	36627.0327320963	44342.4686328125	49395.6038988038	42889.5745424805	70251.4463066406	71447.3519921875	65848.373921875	82470.162550886	60248.2643129883	97009.9368161619
409	58.4587723843164	58.4583159736712	58.4591548708681	1305.99	1304.54	1307.25	5	5	42918.8117929316	52080.4609531249	191468.692545411	64442.0527811694	48988.7796235798	222585.003133302	214015.043574215	202670.54976855	207099.118223633	241146.907600581	188562.732307618	51252.2984531238
410	58.4730588077223	58.4730588077223	58.4730588077223	660.505	660.505	660.505	1	1	199776.532460939	79366.2342112155	162069.849471679	214704.738877684	198197.632497315	137483.470561199	8356.31793640132	3366.39729817703	7184.19162451169	3085.62134814453	3954.24849243166	9303.06087707518
411	58.4953141790092	58.4784025505812	58.4968367581222	1304.14	1303.49	1305.06	27	12	292399.456921388	120870.785953775	197520.855669291	136558.116766826	106544.81937068	85568.2228232424	92054.4645889569	83656.1341974421	96907.514139736	96772.5950710216	185670.526428786	211282.167707707
412	58.4938818929091	58.4931030590045	58.4945571528821	660.524	660.193	661.083	5	5	199776.532460939	236674.675468189	135557.438757603	197914.529864955	198071.440021202	131091.471950893	8356.31793640132	3366.39729817703	7184.19162451169	5990.36091878255	3962.02270751953	9303.06087707518
413	58.5053304084274	58.5017041308816	58.5070838263409	1304.08	1302.89	1305.41	20	10	71153.6639340822	350053.677509765	96137.9667883315	88516.8922558595	79311.3423217774	164755.932136898	56851.1453232424	114609.402177289	75763.7613997391	69839.2170015084	141479.830705158	303352.523332032
414	58.5347384114394	58.5342975780056	58.5355819487823	1303.965	1303.59	1304.49	12	12	237702.226391602	365662.376778844	149842.13662222	280763.864648438	266298.07070688	131552.043489333	142642.559070174	217577.372344077	134844.973277994	146147.741601938	187191.332226563	316831.031993689
415	58.537563946165	58.5363546460807	58.5392877618926	661.092	660.505	661.46	6	6	125329.909397322	212716.965380578	99167.7164979072	147526.505412946	154166.941140563	69548.6713928574	8356.31793640132	3366.39729817703	7184.19162451169	3085.62134814453	3956.36873291013	9303.06087707518
416	58.5636632590249	58.5633762372073	58.5643148661262	660.5435	660.193	660.89	4	4	418296.928004468	329917.31627905	423612.689663783	414494.268633927	361176.802215495	360672.158276787	5891.06039392087	9929.76751302067	2838.32843098957	0	3083.51579085286	7098.91890303547
417	58.5657707902347	58.5653079533182	58.566618144247	1304.11	1303.61	1304.57	12	12	332049.959960939	199155.439945912	431832.482670893	307592.262053034	268355.076855468	492464.510337614	488547.864118306	388908.023613284	442717.939574874	517278.318107913	416411.680479912	262574.619655762
418	58.5926898795204	58.5926559005708	58.6003918891098	1304.08	1303.57	1308.19	13	11	99140.7594023445	62963.0562576488	127498.959122395	103023.32997175	1589907.60190113	138309.457169261	140021.581648764	106754.894393137	130584.592651063	130211.763916015	110389.783734808	81246.1800683602
419	58.605325741864	58.6049259395925	58.6062218837296	1303.95	1303.57	1304.5	13	12	1464759.67492677	2149611.36927534	1042135.86256556	1656175.63729688	1630210.8667897	885362.632960383	1007965.05361492	1361799.17763022	920492.663090177	941408.601586541	1198527.88365722	1715220.50686506
420	58.6202936212494	58.6202936212494	58.6202936212494	660.524	660.524	660.524	1	1	400450.990800506	329781.221932369	403044.63372298	110113.846651785	361176.802215495	349249.987088869	5891.06039392087	9929.76751302067	2838.32843098957	0	3077.46536743166	7098.91890303547
421	58.6479504169836	58.6479273787031	58.6479890603059	1304.05	1303.61	1304.73	8	8	172570.662988282	269372.8882512	1031396.12061769	186990.038007061	194081.037563851	884450.35822265	985450.770345047	140051.216651786	66505.6547833798	929136.960596831	127361.795072545	232254.882677283
422	58.6386951639098	58.6386388872606	58.6548801813729	118.355	117.997	119.116	5	4	48905.6919594726	57235.3619375	30948.9026315104	42274.8544733537	45259.918949463	34724.9027631836	42133.0963388672	31818.0726120606	36843.864046875	46248.7300843913	32174.7848616071	54179.5319555663
423	58.6759592129316	58.6657008121158	58.676904252645	1304.03	1301.98	1304.5	18	12	110999.525305176	186718.990108172	134739.739805439	266791.247190504	123998.57731201	119199.267279146	142052.533645369	217503.761534599	119154.491799096	138564.321810478	186208.080368304	146622.233407827
424	58.6901134295085	58.6890142415502	58.691939053395	661.101	660.89	661.46	7	6	236755.519136163	355581.811911436	197729.837673033	277520.882101562	319789.937481022	135096.095404018	3798.60538220213	9344.36106770818	0	9486.12991235351	7634.36794116205	11814.217094401
425	58.718768149278	58.71874399646	58.7187894551282	1303.965	1303.59	1304.49	12	12	491756.032711429	732859.021362305	326402.038708143	567040.611859378	551953.934627503	271558.000560827	304855.812272728	451462.715304691	303624.813568362	304592.527610563	394504.234409176	638762.665743584
426	58.7584823151656	58.7584536457435	58.7585036634072	1304.03	1303.61	1304.5	12	12	477010.157934572	327816.432794469	570458.982032637	444379.398947406	400018.154645666	634897.087841799	625573.552553717	524942.6787221	574688.067032231	642305.177388028	566122.261662592	363586.919365584
427	58.77937819193	58.77934281516	58.781175629192	1304.74	1303.61	1307.34	6	5	52309.209910333	133478.759918869	569356.858806161	133928.707557091	67873.0785498055	634242.891975907	619298.874778643	524065.073935136	566433.389809567	628354.446292606	561244.220868323	109366.512843674
428	58.7856186377267	58.7856041222598	58.7856486014882	661.409	661.083	661.46	5	5	123727.598720983	134949.849532409	118077.030632952	139451.787060548	144867.54812683	207626.871921551	2729.59373510741	12621.5884172712	10687.5971056779	6143.5754519043	2497.21291687013	5894.77740893554
429	58.8191741128354	58.8171281229201	58.827961144138	1304.08	1303.59	1305.46	38	12	93231.4480424347	111171.387037761	227899.483765775	98737.9482971203	92876.5788818359	54351.2233564455	104209.982234554	122892.122945149	173836.19614746	210745.656275165	148702.70492635	202202.392004394
430	58.8294807682478	58.829336461826	58.8295373992346	1304.315	1303.95	1304.73	8	8	106810.401271785	327499.83303874	120088.894448993	438939.245084631	397169.245100284	120508.927634465	123179.602188896	85657.9770485606	113502.486547852	123646.750254282	95116.7809863279	361232.482150069
431	58.8815481172433	58.8791950974786	58.883901137008	1303.14	1303.06	1303.22	2	2	249622.687712055	233209.569776786	277669.16341518	253566.34045759	33049.9514620537	53349.8310763885	302622.474843753	277590.980566398	301479.565178574	346194.24388392	284303.019015069	249171.527706475
432	58.8878960341994	58.8878960341994	58.8878960341994	661.43	661.43	661.43	1	1	149018.660505582	139837.126199542	171511.60339095	144995.100337053	145991.343840658	153322.993845379	2642.88555029296	15612.5087890622	11138.1983828125	3398.02911096191	6991.34840270999	15890.0131618652
433	58.8887264602668	58.8882230565887	58.8905706474787	1304.15	1303.61	1304.73	13	12	287026.385302735	156381.224840744	368592.149864032	262011.117392579	220104.790147047	428370.671621793	405493.796250002	330798.591514423	380266.168516325	458016.544438828	350579.24510066	206670.817277643
434	58.9287989098896	58.9235788908682	58.9294115760464	1305.185	1304.41	1307.25	6	6	81219.4380126956	161286.934082845	375037.521514898	114897.264605243	70953.761619874	427929.279894203	413749.554685057	366006.98011268	383667.565734112	458098.415953651	56447.7354802917	138536.899297626
435	58.9467137051375	58.9466312306944	58.9467961795806	118.9885	118.699	119.278	2	2	42019.653417155	38116.8841428571	13265.9005228678	41649.8540541294	35123.8559114584	10154.7287758789	32646.0795437012	27948.3412760416	24011.2948457031	34299.4825268555	20609.8099603271	35047.7438665364
436	58.9408673760364	58.9371134172252	58.9409179829871	1303.965	1303.16	1305.06	18	12	328302.056884767	284459.004690503	316798.557363286	328704.022273136	301090.273230918	79791.923050425	332003.71872768	345317.584006911	76401.9193945303	98844.2070227045	69754.750426137	302639.598450645
437	58.9581811533331	58.9575226579508	58.9693393443384	118.699	117.997	119.116	15	10	89093.0701992186	113146.393912388	188305.161562175	99015.0461802454	82561.4096856167	137682.497411133	55397.330376709	90542.3081166294	71924.5077688686	57467.9918940779	73259.1559679129	111047.747531372
438	58.964987795548	58.964966778972	58.9770955126071	1303.98	1303.49	1304.54	13	12	125567.765699572	107888.480803221	121285.411380617	131084.104859731	121029.812939453	131002.895813801	136232.29435384	133065.681800424	120268.029292805	143279.979850887	130033.869502359	104521.72250444
439	59.0122053218261	59.0121842857784	59.0122302727802	1304.11	1303.59	1304.9	12	12	119799.469139403	108551.287232258	105091.231080324	119359.019212241	111353.778832565	105381.252158204	109603.970854492	117774.266235351	104906.610847981	131127.413662861	120266.800548095	105360.561644177
440	59.0420009791479	59.0418183177485	59.042327278027	660.7265	660.524	661.101	4	4	240632.826257814	202732.006640623	272368.163303989	214288.796022321	221298.765707031	260609.097840403	29965.4981308592	38954.9958984369	48028.1119425454	32682.6069151611	35639.7690768229	33459.6472976887
441	59.0480548051109	59.0474521778862	59.0484951665257	1303.95	1303.16	1304.14	3	3	131010.430151367	115099.061167969	79639.5677090739	132948.541029297	128280.443055555	130813.721957032	81114.3178551144	136646.945639649	123705.349445801	140589.03375293	79368.9818212892	115777.051391602
442	59.0495773414928	59.0495773414928	59.0495773414928	2637.21	2637.21	2637.21	1	1	994192.912648036	954456.544456716	1654448.99636102	1021333.51435445	1105753.16804585	1060265.91360711	1271996.45943612	1589090.50480057	1265790.679559	1055218.08581621	1700913.67576942	1132153.96563001
443	59.0495837702182	59.0495837702182	59.0495837702182	2679.68	2679.68	2679.68	1	1	761646.97854456	902223.217675784	1304917.20784142	827767.20680411	817750.883100247	716821.597288039	1030081.80838349	1167891.93042319	1029979.56682943	933979.521824728	1179823.82929687	898174.370578709
444	59.0671183638768	59.067070846203	59.0671491276098	661.2655	660.89	661.46	4	4	85846.3800435275	214063.393897179	86293.4736540177	80062.0006037944	151017.084226074	100785.365033752	2953.47150769041	8030.1520833332	8656.58737703447	6029.2217019043	6470.25796435542	15200.5845002034
445	59.0848194934784	59.0848158901792	59.0848808596887	660.524	660.505	661.083	3	3	124622.782045899	116263.156005579	134915.823118164	80694.3771406248	83168.5094196416	116380.986688315	2953.47150769041	8030.1520833332	8656.58737703447	6029.2217019043	3494.95240173342	15200.5845002034
446	59.0884748917163	59.0884748917163	59.0884748917163	1303.61	1303.61	1303.61	1	1	48993.3551753366	74601.2025528978	50756.4539095796	61499.6016783562	62950.5571464403	58236.7188405531	47306.6198330971	45098.1801682354	34177.281576261	41574.4520910642	53638.5997345517	75656.9929802916
447	59.1037520211654	59.1037520211654	59.1037520211654	661.083	661.083	661.083	1	1	124622.782045899	205185.820525145	132661.630552735	146362.319250975	67988.0343013382	116380.986688315	2953.47150769041	8030.1520833332	8656.58737703447	9233.43807771809	6479.50449235025	11210.5527746093
448	59.1408611273487	59.1296844650798	59.1412340706388	118.924	118.355	119.116	6	4	48175.1789267578	67908.9469670759	40992.7987322591	62358.0195256348	69663.1784148764	50996.3627125244	38446.0237104492	51054.2967313058	50567.1879248047	44998.0814871419	49922.3772541852	74112.6921966958
449	59.1495603878715	59.1495603878715	59.1495603878715	661.409	661.409	661.409	1	1	124505.911665738	181658.483781982	137512.598140345	153415.470458705	150997.367657647	118598.55375844	6210.42881480181	8019.90954241069	8643.78373374715	6013.07488427739	3489.86591413227	15186.2036255579
450	59.1702627651405	59.1695491827703	59.1711267697738	660.563	660.505	661.101	7	6	340120.709866074	469463.98151959	260882.218365792	363822.013374999	398352.409041289	208861.865634704	9749.96749145503	9982.53138020817	17372.5537657877	12503.6153325195	3163.01373120115	7909.41514485676
451	59.2131008492245	59.1967336077388	59.2131454197879	660.707	660.505	661.083	4	4	327022.010875003	181874.002785712	282265.254578124	174353.89816741	198555.504850402	137534.197861608	9749.96749145503	9982.53138020817	17372.5537657877	12503.6153325195	3163.01373120115	7909.41514485676
452	59.2561876909693	59.2494629319127	59.2631827372081	1304.14	1302.69	1304.88	21	11	108513.875512696	64488.9709645776	110795.577396242	86547.1857604991	71515.759387207	125941.818624674	170996.709088041	93628.0195511567	115673.042700195	189978.467051829	119126.324287554	68470.1564945849
453	59.2702383902873	59.2702383902873	59.2702383902873	119.116	119.116	119.116	1	1	27247.2622871094	25867.3160583496	32027.5715336507	16521.6179222412	18315.8698467611	32399.966315918	53508.7668852539	59028.9746316964	52220.4610410156	62230.4272732748	57030.3913469238	41797.8768843993
454	59.3037041807772	59.3037041807772	59.3037041807772	661.43	661.43	661.43	1	1	438124.879455919	706203.454759105	431174.060500975	65908.577970982	541833.41094987	282583.371665692	13262.6528338622	30453.6875325516	12728.3083942057	7268.22165588379	16410.0339184571	28321.4928192545
455	59.3206493119533	59.3204772401952	59.3216532408719	1304.28	1303.57	1304.73	14	12	222835.579870606	298529.045850359	303366.537710712	277767.136151591	244837.874308893	307439.521843263	247115.697403156	293124.540821814	218930.17986328	266144.81724191	361668.858093449	316845.712626956
456	59.3253754471273	59.3247870909841	59.3263272694788	661.083	660.193	661.46	5	5	509000.973975368	806494.978762801	477713.874290646	582267.548912356	581275.433863766	287967.821457728	16290.7231588656	34465.9277526854	12709.4824165736	9732.63397869867	19146.8332957762	32178.8367779015
457	59.3583008825272	59.344110734423	59.358384589099	1304.14	1302.12	1306.41	23	12	60379.6836541184	52137.782071289	256281.751076664	85726.1648550177	173675.836905611	279087.235148578	58411.3719389651	232154.898247768	248923.999099933	73864.1230286746	242704.528612873	150966.0579064
458	59.3684805352752	59.3684560207074	59.3684899742318	660.563	660.193	661.083	5	5	213222.306397323	244467.972965818	205715.081515625	230912.698707589	248262.159023434	112425.85190625	5556.10511315915	16568.4636067706	0	2812.10838134765	0	6242.37878837076
459	59.368803618119	59.3687665695653	59.3926214295245	1303.88	1303.16	1305.41	16	12	169078.315988768	118456.154243608	209028.751589359	154811.727203778	73726.3165283203	228265.750722655	218379.096360087	192175.589794922	193942.333376245	218956.611906737	200303.191562092	121421.706712645
460	59.4304121827865	59.4303878419229	59.4304610946201	1303.965	1303.57	1304.5	12	12	850591.269238284	635310.076171875	990439.15142496	802561.342282367	776017.418374396	1073998.00940151	1072244.3643778	947240.024866074	967378.334986174	1042440.1701308	974734.779999014	665328.27908278
461	59.4362260747388	59.4362260747388	59.4362260747388	660.505	660.505	660.505	1	1	195335.659953126	104992.013026784	175515.11865039	218743.137858722	234703.811866048	117377.82573991	5556.10511315915	16568.4636067706	0	6785.15432202148	0	6242.37878837076
462	59.4708296800024	59.4708296800024	59.4708296800024	1302.3	1302.3	1302.3	1	1	79124.5090332025	94079.8656087248	72756.1534880183	79172.7453027336	51435.9330425554	65812.4786914058	79683.3257625322	81376.7578086338	62754.3666813147	76968.1140930171	68652.4561505122	88301.4418001311
463	59.4811684541458	59.4805902434769	59.4819342506614	660.7265	660.505	661.101	6	6	300139.923786928	426228.937029051	237074.336308165	344985.600540178	368554.565142332	206382.88113684	8283.9504177245	16100.9609200613	13141.1049824915	13833.3013833006	7886.53078051752	11033.1549575892
464	59.503413677075	59.5026709141376	59.5035971040091	1305.36	1303.59	1305.65	4	3	68731.9031494155	81841.429292534	65931.2934980471	66365.5633333328	42729.5096191406	56380.4602695314	71219.2701313479	41345.2316035967	53756.0537695315	46028.0187700197	60619.6956840822	80348.312487793
465	59.524476861312	59.5244184142929	59.5248609981526	660.505	660.193	661.083	5	4	281979.66206885	216652.251875276	150838.625685407	195144.288607205	197131.060657363	212280.999627605	8307.44468151851	16121.5240885414	9847.00986962886	13833.3013833006	7897.80127823893	11043.6030209961
466	59.5472102143985	59.5472102143985	59.5472102143985	1303.61	1303.61	1303.61	1	1	79085.6272105812	80297.828942058	69629.6873146757	79069.1838307888	76955.152752575	61013.9145667605	75447.5040474084	77638.8860236156	58198.7695245921	76968.1140930171	63613.1737133779	80466.7620885125
467	59.5758500912058	59.5717021491876	59.5768242202325	1304.08	1303.61	1304.73	18	12	357762.986657716	311384.460796272	90556.6538234299	352991.551303334	333453.19955679	107625.277280971	92911.7594612626	56368.6715398607	313404.766477862	134574.282610562	351892.668084059	317013.894726561
468	59.6000294964534	59.5782432178358	59.6076688952213	1304.11	1303.61	1305.82	20	12	149456.296508788	197086.711707957	408800.197910854	370755.911520995	362081.132039796	75587.310237925	68618.2813045979	421920.647092554	410293.727727273	437008.622127441	135914.225127766	203566.102864836
469	59.6105589993854	59.6101775257351	59.61165762203	661.409	661.083	661.46	3	3	85107.2515390632	209153.255424663	70234.5582041013	121615.69299414	124994.380952007	49297.6332278649	0	6170.34254557282	9826.4735339355	6276.15000061035	2657.80098205568	0
470	59.6127799270194	59.612319290685	59.613629383928	1304.145	1303.61	1304.73	12	12	306928.084183596	464817.194475446	192901.71366699	362772.744093752	324624.926190654	159663.132098912	174829.256501117	272401.585319013	173983.742651369	174221.425052085	229810.756708006	398541.30821045
471	59.6507539547556	59.6507298522576	59.6507769377822	1303.88	1303.16	1304.5	12	12	254349.266208308	181671.231508791	295634.138049321	244284.131911057	221625.682535398	331490.409693509	334505.047851562	290499.675127704	305639.544833609	320119.78776217	294259.188224282	193503.316462589
472	59.654214340802	59.654214340802	59.654214340802	661.101	661.101	661.101	1	1	80712.4159140631	125709.232268554	114579.294981864	82486.6298984369	103322.508167643	106113.026722576	5729.52718652341	15597.322753906	5673.70496175128	0	3993.1344563802	23738.1104361165
473	59.7118595584025	59.7116652394897	59.7121502558921	118.881	118.193	119.331	6	6	55793.3817773437	123357.415678571	42004.9893058268	61626.6043024553	71925.9764643555	40135.9017832031	77575.7136677246	54398.2419587053	70245.863243164	70622.9300550944	82703.8143110351	147107.780308051
474	59.7093845648968	59.7092191085193	59.7095500212742	1304.555	1304.54	1304.57	2	2	255126.567278716	77353.011236573	295706.972278944	243897.110653411	232934.534410513	331030.772408852	333993.998472899	293762.844841306	308536.743275551	319634.353251949	298193.854431557	72270.7781616208
475	59.7231379650924	59.7227847454127	59.723496765345	118.8315	118.406	119.759	10	10	71355.6176835937	76801.5113950195	42004.9893058268	67940.4834374999	73878.0344192505	42241.4321628244	75465.3641945191	89892.8991098634	70300.1527252022	69373.2609793528	77216.4429379185	130027.01549349
476	59.7354887071184	59.7354887071184	59.7354887071184	1302.69	1302.69	1302.69	1	1	255126.567278716	56282.3909139002	295706.972278944	243897.110653411	232934.534410513	331139.413948859	334048.904604495	287407.198452594	303296.838202462	323150.588992308	294379.796138135	189612.681202061
477	59.7493059764623	59.7493059764623	59.7493059764623	660.505	660.505	660.505	1	1	80712.4159140631	96280.0188800211	108176.710601888	82486.6298984369	103322.508167643	106113.026722576	5729.52718652341	15597.322753906	5673.70496175128	0	3985.29919433596	23738.1104361165
478	59.7699003808377	59.7698743997143	59.7699211751556	1303.965	1303.57	1304.5	12	12	407475.41567383	306714.213647835	455693.216702003	367074.978846152	356082.418649548	491453.35981864	488184.420625003	438307.017840403	454978.896090336	489432.43148682	462624.675117189	321143.298773014
479	59.7815124811044	59.7810431659477	59.7823711642597	1304.52	1303.95	1305.06	12	12	332623.190771486	452952.701790863	228332.231585516	369054.311307897	359343.464862927	181915.206417411	202032.427352122	311541.711020836	183457.077716147	208011.28896066	262159.014073661	410239.463822197
480	59.8151427546242	59.8037009801254	59.8155300200344	118.924	118.307	119.759	17	12	40684.4872910156	38745.1740343192	69309.1562569755	37700.3190401785	43618.456202846	76093.2866028182	132876.616510986	145209.050279018	119142.060362723	122359.486339914	140828.841761169	284681.224143881
481	59.8321307413851	59.830577364147	59.8321603188014	1303.81	1303.49	1304.15	13	12	201823.767296318	130455.839405926	226259.220244302	174012.653731595	158795.899147948	232351.421671318	230725.88451451	198668.806526442	209383.928502603	62321.5300546877	206823.187718599	140370.647688804
482	59.8265326814906	59.8261773855864	59.8268930691887	118.881	118.499	119.331	10	10	99060.9251249999	122436.196688232	70080.7174804688	97642.1780748291	106400.197686096	76432.5473381696	124621.969264038	141707.534093262	115918.751760315	133476.989892439	126303.728441569	187813.172057834
483	59.8427625223453	59.8427078838058	59.8546318076545	1303.81	1302.73	1305.41	17	12	92728.8432173659	53147.0802035247	114099.944919435	68605.807141113	61444.9148610622	107975.854365235	115195.637888999	108723.734417317	94480.3978022465	122396.042478591	62684.9081840822	71572.6725905544
484	59.8769356471606	59.8769356471606	59.8769356471606	1304.54	1304.54	1304.54	1	1	249165.755293415	64009.6961547844	205571.247866657	280609.670310726	242969.810513141	218785.730254796	224714.910109639	241256.038441048	199130.94173384	246634.418666584	209003.368164064	323297.636583809
485	59.919863205266	59.9029493811835	59.9199052161381	1304.41	1303.64	1305.99	21	12	117942.805200196	56008.8289133025	166574.196701097	102326.461570639	71183.1001736106	174187.980286457	158348.761148274	119394.642172851	168355.696701097	160845.469460042	124865.490582831	57211.9425042715
486	59.9123980863294	59.9118173833286	59.9236564701068	118.924	118.728	119.331	9	7	50732.3648022461	58541.0030078125	48267.9838652344	48977.2105310058	50211.4990097928	55177.5468168945	97223.3425265765	59082.1174525669	102958.170607422	44416.7496801061	94912.2744882812	76889.3150124512
487	59.9393056379805	59.9270028493461	59.9449817679844	1304.45	1302.67	1305.49	26	12	355611.062231447	365511.272875599	160463.545475026	103376.640874774	80652.9659498945	180411.552421876	163191.26953125	271239.069324778	164979.7966054	196884.488564106	137372.5575	378985.108555037
488	59.9665529947311	59.9548776359112	59.9670299786654	119.027	118.499	119.759	19	12	90676.2536630858	70835.1675691964	88808.7202750071	83265.3915841238	87419.3498219867	71531.8821173271	46241.0574418946	49219.0051897321	100069.780325195	39040.3436532506	117436.786741333	92829.8032987061
489	59.9618256553496	59.9613549473743	59.9627034981107	1304.495	1303.81	1304.9	12	12	227908.382397462	220588.005168268	222723.099334811	236928.216562124	218177.160146859	197295.804086538	209442.451809646	242474.496228377	194107.466891151	207228.031029898	228812.131305804	218420.574310771
490	59.9781288643665	59.9684268643628	59.9783690454177	119.173	118.868	119.661	8	7	137462.446178385	139028.67008817	64584.8842110771	128674.075278809	127394.802749582	52438.749674456	92392.9878024903	91433.2864006696	91385.1082818079	71744.706001709	86057.8745306396	184431.964359375
491	59.98572065039	59.9855194354089	59.9861958505751	1304.54	1303.98	1305.34	5	5	5286441.02268751	56132.7062296543	5259434.93131252	72833.9073775236	70040.1260375977	54763.3482579208	5258485.62999998	5381007.83343739	73635.3206591799	5683726.60631239	4788373.77881942	4711990.639125
492	60.0010436726622	59.9996934736944	60.0117082917091	1303.95	1302.89	1304.57	22	12	62021.5070920623	105455.757239177	84893.8140380862	56999.0969813379	49461.6520486107	107478.259641926	91523.0775952152	234839.752697566	87012.4036450199	104903.288371581	70542.5639781611	145261.961608885
493	60.0161108444238	60.0046151394251	60.0276594643624	118.868	118.307	119.331	19	11	100019.361675293	98987.6459040179	30301.8828944615	128674.075278809	82078.3962384208	85680.753425014	172709.044134626	154812.519095982	168546.950998744	179749.738552421	152057.677115444	160539.063375855
494	60.0146401048067	60.0138317767801	60.0152720257542	660.9865	660.505	661.43	6	6	229076.033186386	284847.716161827	191187.662509764	235186.344272321	243289.952510375	161025.328703979	380811.925839842	414999.172140066	367457.084695311	379175.032113281	414855.075164059	185507.783543619
495	60.0445175405369	60.0438274743255	60.0457942626623	2011.06	2001.33	2014.19	190	7	20442002.8819822	12333016.825625	22674924.6241374	15981940.3511904	18846255.0595927	20988558.4614204	19349164.5962532	18004269.2639583	20132384.8374614	21465712.630664	19680135.3297547	13999984.1789582
496	60.0446277597596	60.043925117299	60.0457129710951	2273.62	2271.13	2279.5	223	9	67355042.9019832	55328879.742216	79881225.0686609	67500620.0590906	83536593.0571501	52082613.777498	64493936.7319494	72291620.5496779	80337596.684367	97272860.0035133	92429746.1514524	43190334.8353882
497	60.0444746100239	60.0438957251961	60.0457382706034	2071.1	2059.56	2079.46	204	7	57939116.6471382	50810330.2233871	86904063.7704347	63265860.8020264	63398597.5170055	76517751.4060482	29399357.5293186	69107001.8064015	21829447.2427388	67491472.7919069	96105657.1261463	56508041.8740726
498	60.0448194668133	60.0447540278894	60.0448443334123	2554.15	2548.43	2561.44	164	7	252493.66494793	916774.133067211	1698854.1788031	1379066.01581055	1658729.9377175	1709720.99142252	2393131.03620345	1810965.06199375	1428550.77513869	1413483.84023438	1339663.76265216	1151780.74002684
499	60.0446115367489	60.043919401886	60.0457427667122	1990.64	1990.03	2000.67	167	6	14770236.1413196	12402046.6864903	20726517.0594395	16728469.0335186	14313318.1276044	20769363.6509722	44512199.0702901	18519976.5720485	20015353.8822287	20322635.7967825	40679887.62164	14465167.8039235
500	60.0448232673276	60.0447945064311	60.0448749250275	2642.55	2637.21	2647.75	163	6	649850.143866312	432324.129852453	776211.718828122	526173.475121433	553535.542176653	775762.570020375	1300154.19969873	777767.579067586	953155.998358153	765607.00577107	733039.805681052	450579.835617788
501	60.0448257138499	60.0448039443402	60.0448891530645	2586.07	2578.92	2598.95	204	7	134416.0881836	777952.810076622	2417879.34890136	1256409.28444662	1548896.84217298	1570888.58616136	2473098.12813255	1482035.34968752	1564466.2907176	624512.135486107	922865.760804689	989225.063172707
502	60.0447079962487	60.0441171522614	60.045501416516	2431.22	2425.44	2432.9	160	7	25751692.5719074	19938490.95375	15812310.7751965	25158298.6402295	38336468.1250122	28988582.9110405	58587825.8508268	26591516.4788796	20776445.4372904	19520610.4793048	32544422.7003343	21687527.4172935
503	60.044351274406	60.0439420157149	60.0458151308876	2041.71	2040.37	2053.66	141	6	24113352.8513669	15980612.3902175	23743185.4223635	21171056.0817708	19957177.0828645	26427073.1274742	31782763.5433813	22801750.1718748	25115579.5768619	27843511.510307	25792288.4751315	17921830.9341305
504	60.0448417004443	60.0447598443493	60.0448900575915	2621.66	2615.1	2629.14	165	6	865409.702729122	592557.759022689	1940605.99091739	788061.394962432	553701.679218761	1144317.60193811	639310.096771757	1028622.49046575	1352349.74660156	1190996.05138256	1079609.47784611	686406.446799875
505	60.0446300208149	60.0439792761144	60.0459461829425	2112.89	2103.57	2125.42	174	8	26498040.4853311	19990484.1202678	39020866.3954154	879499.832960392	33837046.8389878	29546909.4892861	30708777.2648937	26241404.540833	8976256.70899408	33707184.8357424	27578861.8468977	22264341.5660711
506	60.0448279242942	60.0448022334047	60.0448847269931	2674.16	2658.26	2684.89	215	7	705665.81103893	383582.456249998	904448.59089125	542242.49742061	375285.639259899	867142.758484122	475848.230088408	724026.643321576	968307.233953751	579702.528835226	1060988.5002647	480058.033985633
507	60.0448190682943	60.0447504595083	60.0448654071885	2524.19	2511.99	2536.91	213	7	2018532.59399414	1367791.03675466	1775671.98238125	1839453.28407551	1606590.63922315	2302192.55031247	342588.78687502	2047744.18744399	3325738.64928605	2318819.30754426	3079092.15189987	1528282.11435232
508	60.0444933490445	60.0439594698434	60.04573729075	2089.1	2081.89	2096.55	145	6	28648233.2201721	18209447.3245396	28549605.8972478	22303345.3204939	21307548.805987	27400929.3506253	40839347.544327	25267001.5196249	3992948.90802216	51570443.8382584	26063576.3899099	19685584.9075659
509	60.0444153997756	60.0441488240233	60.045579842337	2382.81	2374.57	2390.2	127	5	21272200.4422032	13914476.5749569	15157079.3406657	17928451.2105418	16619081.2956464	20069926.1226508	27901337.1187541	18862917.5705603	2620651.7042481	20507915.9530603	21317330.0173446	15296620.7277694
510	60.0444839455735	60.0440687725536	60.0455775018229	2320.12	2313.3	2331.02	138	7	25879697.3829154	17954990.2974219	30714314.1839328	22354256.0937502	17335238.4343135	25893372.9275696	24936360.3378552	22613674.4852679	25288430.492096	30823601.0524239	17245055.1503862	19154354.9671785
511	60.0447763366923	60.0441484631295	60.0454711853214	1689.93	1678.61	1696.58	141	7	13915256.7045157	10074087.6778125	21797497.4924659	12777130.8524553	17792410.3022512	16503560.1284914	6200736.08340814	13918885.2750001	28881645.6651207	11160116.6561517	11070743.0802116	11069268.1058036
512	60.0446007537171	60.0441055455904	60.045520512316	2347.65	2338.64	2352.79	137	6	19585410.6646446	13308812.4282408	18180460.4665278	16361911.8080556	1772811.20811751	18780733.4260879	19502353.0506409	17512479.1452779	22936352.3770031	9637075.54543853	22059790.3546779	14502791.6012038
513	60.0445457513685	60.0439425399636	60.0457303604486	2173.79	2166.38	2185.21	175	7	22602417.0936781	27069278.8006694	25185245.9835751	32420892.4395985	26434345.1008846	38037845.0491071	40241917.6291179	35164796.0381693	33142831.6698559	33626303.9794159	51765888.6679341	29438079.3017859
514	60.0446514052002	60.0442551962055	60.0453907401607	1886.65	1876.72	1894.1	129	6	9394243.93991796	3722930.54225005	9856608.95080768	5067908.73590904	11774227.2263126	6507782.13053972	6706627.82778405	5993628.19443177	2077582.17425539	7579259.12680658	3973040.63230947	4808321.79624999
515	60.0445206717936	60.0439000847927	60.0457962742842	2206.97	2188.11	2222.17	255	7	27610429.3742202	27674594.1946338	32908950.0071189	33492008.5246551	31278008.7891185	39816683.132069	52848855.998762	36012618.6345261	33693374.8989967	25339806.2393773	42794027.9640191	30270877.9912069
516	60.0445766646921	60.0442513842959	60.0454339370154	1866.8	1858.98	1870.13	123	6	10074052.1844498	9710516.34202554	19213919.2307492	11919237.6244676	11118411.9426042	15114988.4087037	25266287.653392	13585655.3611575	13861039.6125257	10774051.507488	11670950.9307884	10884596.19375
517	60.0445138170993	60.0438857972644	60.0456909698056	2235.03	2232.03	2242.55	114	4	32355646.252958	27975732.1192886	36827717.1403451	33813113.9137931	23025264.949769	38796879.2094394	46519994.1105395	35411435.7856468	38178309.7254307	39765797.983836	42591450.0146522	30549350.637931
518	60.044676011433	60.0441347968526	60.0455066072442	1836.64	1833.77	1842.81	104	5	16463453.0019858	8904461.57587498	13095997.6467499	11320535.5477499	1290013.73226016	14052699.0336	14833199.2633991	12504393.8769	13545729.223	19172859.1148918	1929975.25456056	10075767.3505125
519	60.0448272693152	60.044811959605	60.0448824243789	2698.68	2698.31	2698.95	77	3	274580.431507329	0	266915.228461806	0	166404.193414061	263226.11882812	0	0	277021.466406245	252932.345929682	0	0
520	60.0446204031721	60.0442319225249	60.0455369844836	1815.15	1805.61	1828.34	164	7	8903921.50197976	6195500.44362134	2113464.18947268	8065959.10809028	10978594.5652742	9633319.82555141	17613993.5974465	8608466.31547793	21879342.2095177	20482918.0221179	13700448.2059009	7093244.35422795
521	60.0444729966055	60.0435429961165	60.04604178924	2142.85	2131.55	2159.07	195	8	19413322.4219362	25603244.0770832	40082191.8811586	31462897.4802086	37305788.9044204	599279.144694825	56670820.7933446	33697827.2606484	8141554.33971512	64756993.3712201	35761696.6083958	28376774.0499999
522	60.044592544632	60.0441051943422	60.0455546797581	1936.71	1929.15	1941.65	107	6	25000910.7877723	8742963.75615002	13515187.5692307	11197746.509925	11663093.2119622	13463253.95205	21729230.3166311	12290165.9764501	9210872.89857808	14595191.7267873	8676985.04301627	10327451.5272116
523	60.0446884459891	60.0442152479516	60.0454544169589	1749.25	1746.73	1755.82	101	6	13443109.3218104	10396359.3617458	12835723.4513213	13079722.5205819	23057995.1474936	16741503.1034482	19934139.5164078	14626894.653362	16874618.3693345	12051863.4887423	12518812.8475952	11645846.4524353
524	60.0446864594947	60.0441852940685	60.0454223205045	1793.79	1789.26	1803.64	104	5	12487814.4447243	5240957.175	4605265.48577276	6483386.93415176	8294210.48236595	7972818.2841071	7856349.64129474	7516062.90633341	12953080.30378	6102692.83439631	7219765.22187495	5560694.86542409
525	60.0446977230825	60.0442312432893	60.0454517915775	1906.36	1897.51	1907.35	106	5	10856773.1692827	7989211.06739137	12635605.800581	10720403.2017968	5917324.91618209	13588097.2839844	15584923.5582765	11182588.7275544	12000577.8422827	14943155.1672829	11289698.8565625	9141493.39483694
526	60.0445818155254	60.0442329801298	60.0455283044602	1954.77	1953.63	1958.12	84	4	14034936.6646666	10584476.8714792	12351007.880912	13280142.0626875	12332204.7230626	16923369.3474375	15995581.2751875	13965105.9044827	17086307.500492	16833585.9208219	17124948.2809527	11746600.2393543
527	60.0445945118552	60.0441873008117	60.0454465921795	1770.05	1758.8	1781.34	144	6	11320911.1593196	4219764.57437499	5660377.81996673	4745648.58359371	4467753.51253118	5866753.93959382	16064101.5850317	5398282.00359382	10942086.3729266	1755007.5173682	4520648.9766425	4721109.39124999
528	60.0447292446801	60.0442399720176	60.0454562811746	1724.53	1717.28	1728.14	98	5	6884835.55164278	7968013.07437494	12215749.5179736	10214375.0784375	9550207.67384666	12278400.6921429	11670333.1193601	11270924.6403409	15723652.111392	12240049.121662	12456301.8092198	8946326.25468753
529	60.0446187008918	60.0442173288137	60.04549626828	1581.28	1560.48	1586.54	134	7	1382102.11946535	11163152.5482561	16654217.8322036	14643086.1352117	18354737.134949	17809459.4008065	22083079.3827234	15704625.7275	15388662.3532507	14623060.6125304	21078183.0209292	12604096.0466432
530	60.0445226361229	60.0439239703198	60.0456551327623	2250.36	2246.4	2254.07	88	5	22050837.0732638	17542431.0788888	33799340.232252	21284606.8523612	17712752.7677325	24363479.2162502	13663407.3555423	23374631.5542762	28599085.3742027	19246355.1005228	23279198.1320832	19543518.6068401
531	60.0448818687823	60.0416498710874	60.0455773565573	1315.92	1304.54	1320.09	67	9	14126512.9164861	110868.582992788	14636492.0022544	13186053.0302884	13277282.8467288	15559962.2479746	19722978.911141	14764416.4548379	16116054.9714281	20848461.9611636	14677994.5986735	65525.9116230453
532	60.0447609105656	60.0442240189653	60.04545870857	1416.11	1407.24	1432.31	115	7	18289516.8175539	9584253.26444442	17469721.6056388	12752472.5777778	10026257.8805948	15694072.5299305	16374375.732809	13936720.7579861	15217261.7322907	14619467.5929635	14995507.1148429	11198500.6390972
533	60.0448190849954	60.0447982464435	60.0448253026045	2571.08	2569.24	2571.08	50	2	1641281.64127105	915758.302584138	1736773.16883411	1451629.85057993	1337915.61232639	1684894.15941107	1833053.53260216	1798093.18102166	1833705.06837888	1544585.83224433	2174340.443103	1159706.55657491
534	60.0445316068794	60.0442555870063	60.0454458043557	1924.13	1916.36	1924.23	84	3	11548126.839425	8783007.68800002	15141932.0781743	11219726.6894625	10544868.7359125	13541070.2085	13652363.8743	12188515.759875	9687898.96469722	13461711.156025	12985544.7697576	9849303.00225002
535	60.0445797533246	60.0441470450271	60.0454199966586	1645.07	1634.6	1655.38	99	6	15967776.848668	7176236.52703119	17776721.0943827	9349437.76171868	9147860.32767859	12322650.7625001	11562203.6935035	10140625.9368907	9004403.16621035	10497772.3264488	14465976.070427	8313231.70653128
536	60.0445298433193	60.0441708055953	60.0454255972766	2366.24	2366	2372.38	64	3	16351360.4942309	12174841.1218002	15393784.7189763	15699754.3751921	16920996.4801017	18044441.9951924	17611863.3310001	16345292.2756501	17030795.9728501	15885102.6579918	17254933.5812501	13359681.7589501
537	60.0446362688589	60.0441503786997	60.0454355433837	1614.77	1602.22	1629.98	152	7	10517142.7423697	3501686.08590274	2134560.9354206	4292043.01239588	11605953.1731971	5554776.3425001	14166532.1087094	4955555.10124995	3693984.87483077	2196531.60916669	3983500.10923206	4018531.37503469
538	60.0448119369949	60.0442811155414	60.0454729061489	1544.27	1536.06	1553.61	87	6	11139188.4776087	8379206.07350551	16308358.0856593	10726062.378057	17279249.084396	13679478.8194566	11802926.1625747	12038725.2565897	16106603.972954	8516626.11479044	12656471.8666123	9541324.37562508
539	60.044745507592	60.0441557903905	60.0454777896888	1479.47	1466.08	1487.17	100	7	12342624.5727323	9026535.19460001	13087839.6994331	11730496.52515	13571564.1610076	14743820.0480001	11406487.2467692	12980660.6189249	21201028.7769922	14755770.2096146	17963746.3060202	10232622.0717125
540	60.0448704864429	60.0443116166643	60.0453549416321	1272.93	1269.33	1280.09	53	7	26314897.8551414	10095545.814606	58568728.2828312	13453195.3183289	11405236.2111538	15203482.5287216	15020684.8212867	13985694.2622727	2481432.69590326	14768360.2174177	28852823.8971595	11267821.720326
541	60.0448010872114	60.0442173693085	60.0454847423413	1511.65	1504.82	1516.84	69	5	8637091.46660839	7852121.46238642	14563250.2921576	10535181.5902699	9617990.47686335	12788843.4381818	15358051.054604	11548505.3693181	11891049.03	20421316.4973017	11544489.3943751	9228607.94568181
542	60.0448807283127	60.044261936445	60.0453640834759	1664.09	1656.36	1671.91	83	5	13335614.2606221	7638566.7044048	15738181.6588514	9733300.12395838	9330937.65632524	11630503.963125	11305019.9006719	10270960.18875	10643584.567875	12716765.9442874	1991186.26710818	8444604.01345316
543	60.0448682173311	60.044800270838	60.0448802478697	2499.79	2495.83	2499.79	52	2	1526151.18413212	1012382.26234946	1698757.10729167	1527400.49872622	1382010.93209417	1838704.60433108	1869585.810625	1545508.83911685	1732243.16413894	1886072.23376526	1687412.99693034	1155766.02501708
544	60.0448640888208	60.0442355589113	60.0453835058429	1385.66	1380.34	1399.21	71	6	14901334.2535839	12560102.1159283	12598760.4420863	16625887.6430699	14833619.9976136	20303242.630239	26887980.3102736	17381416.2356158	13241991.4293196	31342988.7353515	18713648.5063152	14199113.6923254
545	60.0710186167842	60.0588927519363	60.0826816837898	118.896	118.307	119.759	42	12	173918.159232422	194886.71369873	74115.6894548689	126238.107532784	140174.34916095	96369.5514052735	144174.804135611	101928.27539481	143344.992437134	115946.915939087	157690.010099487	268458.137583496
546	60.073426831531	60.0729473350113	60.0743176839519	1303.81	1303.49	1304.15	12	12	402111.626123048	278338.029579325	489927.034647036	378162.909181564	352000.430656549	556478.831598077	546751.129400115	450561.107578124	489087.878391465	565692.662393628	485877.982449778	325005.770278695
547	60.1145476406022	60.1140737402181	60.1154146878763	1304.11	1303.61	1304.57	12	12	396874.950000001	586945.549386161	278161.396471815	455695.526102819	428515.906633111	229868.583542133	257271.791295575	355976.056305805	237662.383629885	265096.505848961	328927.342898434	505534.97592634
548	60.1142761587116	60.1138103226291	60.1257872243625	118.868	118.307	119.421	20	12	363336.606861328	195024.462077637	101827.120950753	302917.222937988	304126.314150574	334278.324436105	616492.332581421	136947.274302455	614960.984236111	651435.214916748	577646.264064331	54072.8555347595
549	60.1272039563598	60.1271887870414	60.1272299255245	1304.555	1304.14	1304.99	12	12	162827.056360269	132236.135889798	166621.72928467	172341.281943361	148901.678709719	156855.373647837	170431.185052584	180431.814577824	150425.002836913	167885.558911509	163646.523697915	141190.366415639
550	60.1459905825536	60.1457011649585	60.1467655746668	660.89	660.524	661.101	5	5	364707.440666298	233208.008215399	375282.481443709	350445.683895088	294752.515936937	395996.378006864	13887.5705057372	6143.69947916657	6493.42873551429	3285.9978422851	0	9101.4112338867
551	60.1521117850104	60.1520243204157	60.1521992496051	1305.555	1305.46	1305.65	2	2	79495.2656176759	55594.7210316041	73451.760640137	90376.0880859376	83458.1280585938	79021.3246596683	71540.6887109361	48508.736905184	67781.0384404299	88221.6989101546	76810.1781376955	91964.8113398438
552	60.1735768371866	60.1733033489734	60.1738503253998	661.2715	661.083	661.46	2	2	121146.955348215	220412.386272459	145685.340508137	187159.307538247	142007.661627788	125288.251279786	8671.51798754878	11257.8197265623	2857.76971427408	6796.3518813478	3180.34570507817	3054.00296842447
553	60.1839386081176	60.1724375704724	60.1875202256195	118.896	118.307	119.331	22	12	45013.5448784179	116517.807057129	163615.446418108	53629.8692557198	53658.7345692313	129740.666150391	209158.002796997	60161.0004331055	198769.751797485	146817.778899658	52023.7574271066	98263.143836914
554	60.1816954093916	60.1814285582154	60.1822771132674	1303.895	1303.61	1304.41	4	4	89271.2065763971	103532.514329927	79716.8866223156	84976.4474740832	78591.1694918116	83598.1856722	81583.0954280595	81569.3023832188	73096.0521256506	98870.0182669772	85813.2758473708	96549.9560584431
555	60.2186879824431	60.2154694753664	60.230277373861	118.924	118.307	119.759	25	12	76480.6780246581	117415.074708984	95880.8236294556	402193.954281529	68863.5269830497	79686.3272508023	936991.946939698	839073.017268556	914353.309134581	1048677.95670049	832356.980093994	144659.535755697
556	60.2414048643751	60.2413934432032	60.2414162855469	660.794	660.505	661.083	2	2	137445.221548829	172006.796587609	142785.099104493	187159.307538247	118477.081551896	125288.251279786	8671.51798754878	11257.8197265623	2857.76971427408	6796.3518813478	3181.48073209635	3054.00296842447
557	60.2391500807319	60.238572677829	60.2507152105058	118.924	118.307	119.661	13	9	54984.8356860351	1366358.30751465	43613.8227748326	828069.740360351	55859.8091036988	58021.3299891881	74812.1891002808	49676.9712904576	60686.1817391662	56736.8517306781	46586.116648856	1758328.31072656
558	60.2736606978544	60.2736450678159	60.2737030544762	1304.03	1303.59	1304.49	6	6	48031.0432373047	100981.344726563	90642.9288757338	145210.091661045	143443.245656295	96309.266693209	86108.4877620438	195232.066185411	72860.8405584168	102766.883555439	196252.754978433	125514.443757103
559	60.3091067062308	60.3090774866566	60.3091340670037	1304.28	1303.61	1304.88	12	12	165165.65334147	100981.344726563	203019.001918948	144898.598697511	134868.935394621	224801.810246394	224100.994436848	191810.785659178	210213.909589842	234502.50649414	195405.083069411	120916.354511311
560	60.3002330642799	60.2968032804243	60.3118867370074	119.3495	119.027	119.661	8	6	170734.776954264	79622.0990024414	143087.970284598	157767.722625907	150677.199345703	161655.576140485	56780.5877167969	64945.9749428712	63428.2225538504	63279.2426827257	49704.8887131696	266409.619648228
561	60.3049342654411	60.3040904374865	60.3057266095425	661.4195	661.083	661.795	6	6	486427.801294378	383660.373852116	562434.07496539	436714.696343749	473480.521068113	427108.68551898	3550.77748667685	14368.7306736537	8560.37079255016	2825.48202783199	9198.13539257805	10409.0729224329
562	60.3321228041022	60.3204196026108	60.3324979564832	118.838	118.307	119.331	13	12	134587.743770508	190769.489982422	105128.642599051	126664.216296997	133625.187848354	97097.45544036	143031.925007324	168987.001025391	138130.837074798	41237.0589720285	148146.43388031	254876.416253093
563	60.333695319715	60.3336214525455	60.3340780443085	1304.805	1303.81	1305.34	8	7	164957.148458985	100842.742880859	126416.408943538	73325.3354614266	138053.915594482	176110.040049718	161962.829797587	139909.43767578	127689.292792969	234035.623675777	144130.536549071	120676.916185547
564	60.3268607873196	60.3268607873196	60.3268607873196	661.101	661.101	661.101	1	1	390762.172309573	334367.866958981	108863.479580496	392081.386605791	374503.287343425	376317.621325849	3560.84791186522	14387.0815429685	8573.05088004554	2826.4904082845	9211.28028059895	10418.9299990641
565	60.343842748273	60.3431715292759	60.3555334918029	118.896	118.307	119.846	20	12	164906.099938476	120101.759816406	74959.1783804758	154821.733177316	146117.503515747	159833.899674944	282991.821838043	277099.540586914	274560.675132171	118723.123939663	102822.559064383	242004.328826443
566	60.3876571842908	60.3873673631513	60.3877403977904	119.027	118.924	119.116	3	3	34573.3867199707	37817.9225891113	73424.4749469402	41143.1701926269	37321.9586079509	66765.223618164	122503.841635742	34075.1922963169	119501.64434375	121525.398426921	48890.2990576172	53286.4071999918
567	60.3918694006595	60.3853114614449	60.3919065343865	1303.98	1303.04	1305.34	17	10	79539.9208288568	56869.0153897375	106730.731593019	57713.8832519527	44967.781041259	107371.424801135	101875.334022686	85997.5280695123	107433.349484049	108604.982905883	90782.9885964142	61691.050342685
568	60.4008496493095	60.4008185926072	60.4008807060118	660.8035	660.524	661.083	2	2	129615.726224889	193340.675778457	136049.695161295	106005.140379464	112221.750353698	111423.863282064	0	6989.54827619278	6763.16334871416	2496.44086315918	0	11628.0555991211
569	60.4217078087621	60.4216846470688	60.4217152929183	1305.53	1303.49	1305.65	4	4	55351.690598633	53344.9580029307	100150.818506401	60967.8708789066	69147.4360416661	122779.02431098	111670.447226562	47438.2344992891	45672.2824815536	115664.923972982	95328.9605848519	57454.4775309241
570	60.4592947347569	60.4592628771608	60.4593136473914	1303.965	1303.57	1304.5	12	12	431858.066088869	284221.915180287	532420.827815504	401131.052104493	358754.943558442	616272.33535017	589551.574612168	485319.689196618	537818.648369796	593269.235572339	513483.025178573	318095.427486477
571	60.460137615097	60.460137615097	60.460137615097	661.101	661.101	661.101	1	1	346735.171208987	318001.947871091	105967.418490932	343317.828505287	295713.434174479	354832.21548633	16586.052645996	25092.0441406246	29101.5365703124	21176.2582821452	33360.3458903808	17958.4830613606
572	60.4631561053123	60.46311679308	60.4882224811724	1304.49	1303.81	1305.8	17	12	72110.0726047574	173926.050504807	184393.275578616	203493.37385066	188880.298931415	197258.087965263	190079.399188702	54515.9126708977	186122.88347168	216610.227427806	196470.035926983	181047.695738806
573	60.4648443131296	60.4644779992813	60.4875067705076	661.083	660.524	661.43	7	5	336619.307944478	318001.947871091	355921.35967892	148778.113883928	143964.507756694	358959.156147323	16586.052645996	25092.0441406246	29101.5365703124	21176.2582821452	33360.3458903808	17958.4830613606
574	60.5184556796907	60.5183980875152	60.518481195662	1304.89	1304.41	1305.65	12	12	118273.479872295	87919.2291637058	99935.3713732904	121442.090579927	96231.8364018118	106008.446425781	99169.3081868485	118431.883011568	88730.0841838192	99366.4887797034	114152.120188804	98237.1420821117
575	60.5334424282729	60.5333883278417	60.5334799268197	660.7265	660.505	661.101	6	6	243510.812665181	300831.654264505	197439.773024414	274160.768620535	286706.395396201	149525.620098215	16586.052645996	25092.0441406246	29101.5365703124	25329.6047254639	33360.3458903808	17958.4830613606
576	60.5662543452128	60.5661196465911	60.5663890438346	660.5415	660.193	660.89	2	2	117083.632962891	97076.0338710929	107289.134175642	121930.817727864	120713.223686382	116366.552933036	6343.56943212887	5468.64632161449	5993.84731738279	10452.4990013835	2671.06556380208	7569.19025948659
577	60.5911909297538	60.5908647352501	60.5913157831394	119.1275	118.699	119.759	4	4	49250.5461621093	84571.1981199777	18812.0936410087	38305.3529799107	52421.3617892457	21204.1461953125	36423.0630976562	34346.215952846	34304.4973978794	19269.2595432129	41059.5308343331	74134.2581420357
578	60.6256417444135	60.6256417444135	60.6256417444135	661.083	661.083	661.083	1	1	117083.632962891	97076.0338710929	161984.65203711	121930.817727864	71941.473502231	170675.685120444	6343.56943212887	5468.64632161449	5993.84731738279	10452.4990013835	2671.06556380208	3148.67869765624
579	60.6316582550192	60.6316535290852	60.6316655745183	1304.73	1303.98	1305.8	5	5	62443.485095215	59550.2719052734	68356.5356030284	52120.0876259766	51882.6043518066	99980.8921614577	84341.5706513675	59783.3283402868	75843.2525656951	88886.72506969	51573.2554633244	60254.424051847
580	60.6853934711112	60.685367125258	60.6854195303342	1304.03	1303.61	1304.5	12	12	113958.610931728	66435.941556804	152205.835297854	113942.985077719	99220.2264364354	175041.649742837	172695.525288899	138668.025644123	167762.441642879	168304.475806994	147659.459002281	81099.2207945673
581	60.6940851653556	60.6940851653556	60.6940851653556	661.43	661.43	661.43	1	1	117043.370713171	151915.47417521	96532.3731041663	130720.355796875	132303.733977621	88503.8888059901	3883.32022558592	6342.54527994781	8798.85779866533	6442.87820568848	5975.47274902347	12426.2682158203
582	60.723457524455	60.7234185758341	60.7286776497886	1303.965	1303.22	1304.73	12	7	113809.206000979	68449.7697802728	86868.3728320325	107710.199097221	95527.4752430548	100804.095896485	80241.7094707034	79660.5903310548	86395.3403906253	102712.509968926	71557.384494629	82186.4703206375
583	60.7719048333844	60.7656780880449	60.7727499147614	1303.625	1302.73	1304.41	6	5	49284.8136805552	138583.616677247	462025.09890581	93830.2818303031	87690.687220458	533575.187389907	512652.360436795	418949.551811748	454221.952547944	520465.168696286	443504.637829361	43272.1775656463
584	60.7980204015685	60.7979919476412	60.8076515002746	1304.14	1303.06	1304.73	13	12	364811.793334962	224893.670802282	466975.294997901	341518.550056339	307033.343504919	540134.456240934	517901.672581131	426851.361412259	454520.292089841	525045.041687506	450382.440887278	267739.005669695
585	60.8030978532601	60.8030978532601	60.8030978532601	660.505	660.505	660.505	1	1	94326.3918260097	74675.6484293381	130002.078333985	107784.453032227	92569.6761114898	104743.996199464	7261.44542146809	8565.33706058749	6391.52535937498	15361.1756506348	14827.3752321777	6874.25338183592
586	60.8275574815169	60.8275574815169	60.8275574815169	660.563	660.563	660.563	1	1	87874.5042154025	98440.2410221341	129569.437332682	112726.364268749	92115.0778475749	106481.545361085	7256.26884301754	8560.75094401028	10514.7155685221	12112.4546745605	12007.0040924073	6868.10687487792
587	60.857677267883	60.8576566180196	60.8577034504558	1304.555	1303.81	1305.41	12	12	141935.181268311	113406.457420248	119243.803117678	141990.578474308	125507.277837665	140443.775390625	130617.523441686	144528.710250901	113904.562094351	120257.332601842	130782.033458533	133439.086239858
588	60.8782548062006	60.8782548062006	60.8782548062006	661.083	661.083	661.083	1	1	141508.209057618	158735.422892577	142234.968144532	135037.882898925	112505.636832588	131797.554902345	3117.1061993408	17907.2425455726	2703.70969946288	8641.97816088866	9554.72009106444	20460.0732316406
589	60.9265204198801	60.9265204198801	60.9265204198801	661.101	661.101	661.101	1	1	141508.209057618	158735.422892577	126177.218818568	135037.882898925	149190.767543783	131797.554902345	3117.1061993408	17907.2425455726	2703.70969946288	8641.97816088866	9554.72009106444	24349.8466977132
590	60.9330239081444	60.932536086893	60.9334883319039	1304.15	1303.61	1305.41	5	5	65285.6299138855	147660.541078725	123087.412880861	92379.1181265021	100747.397734374	144918.976363931	131523.29638916	144458.570139159	113652.072070312	115388.794083251	130718.564640299	107374.663440756
591	60.9718504099608	60.9718195507008	60.9719038566989	1304.14	1303.95	1305.65	7	7	129719.127828034	82322.9349609379	119470.550414663	119882.497484908	110317.368352717	118791.372389573	100076.655717773	58981.5233178707	96155.6314293312	120831.534371995	53214.0922375496	97946.0534490418
592	60.9666646298078	60.9648268909016	60.9678722748402	660.524	660.505	661.083	3	3	1328473.61507813	109798.516492465	1221417.14129166	144102.646816964	87918.891099608	1354708.49915886	3424155.35896873	3223004.31249995	3276854.07054165	3291513.96957812	3262819.86039064	2447330.5275625
593	60.9814892562976	60.9814602743445	60.9815122611322	1304.41	1303.81	1305.46	11	11	121544.136513671	63569.7609108653	159847.323768029	114536.220019126	106199.238607511	173458.75936105	159825.659179688	124360.264580891	155670.521689078	162293.39804484	150841.13873605	89302.6261194963
594	61.0046947103088	61.0038973490397	61.0082141615511	2447.515	2445.32	2451.28	54	12	697358.519839564	728949.638520935	933796.451890212	612038.580519313	17472860.7935647	16226909.2608614	744949.456646943	745585.666631849	737206.342188114	822688.397495121	945772.10432942	11815611.467505
595	61.0072552750541	61.0045659345908	61.0082604756228	2558.24	2544.66	2569.01	85	11	24825851.8815814	12609141.5397386	1909616.11850863	13948322.4783463	879541.527243652	15899674.6927082	618544.423938917	623852.11950335	16453081.8441925	1116918.3848844	12552340.3589908	79014.1257885722
596	61.007791009969	61.0072013603414	61.0079652310607	693.3355	684.386	697.256	50	10	12289302.6314086	10956479.6351928	8615185.68165285	11135637.5296149	11415140.0846528	10688087.2239856	25061727.4293937	17936187.7883408	15243338.9152669	24644916.0408783	13346919.9891316	10793478.9841169
597	61.0077866672021	61.0072511029083	61.0079153675468	724.548	720.939	731.29	44	11	16698357.5289693	12817168.4049839	17786526.0767284	16677671.6400703	15067664.6275863	18041385.4516325	16987550.0857995	18916504.1343047	19794755.007792	19360410.7024396	18257136.2268248	14010309.8718616
598	61.0075162195809	61.0045631675534	61.008259861713	2642.165	2633.78	2654.2	74	12	293926.41235766	7705549.10104973	14105689.0425576	1219236.50118062	10442714.1212823	10010591.6901678	333869.138011207	13443443.9285155	393803.752368165	121053.566083636	662833.813125003	11773336.4329513
599	61.0050653577764	61.0044972884614	61.0082321549673	2527.5	2517.35	2542.23	71	12	1886035.44950917	20059149.5676605	929014.279020799	14828062.4725858	515439.290457597	40227572.9183055	729865.404897458	891830.406606448	21347215.888286	313278.91804481	20750941.5423927	23276531.0751218
600	61.0076990547208	61.0072859035981	61.0078241541861	987.363	978.075	992.274	55	10	11453784.8185744	7605614.92433164	7819759.46331229	9991248.44607257	8902847.57300001	12855735.3751739	10904971.4014087	7955648.31335623	13500053.3060367	8234586.72906497	11428122.5211128	1891330.94634327
601	61.0078326396478	61.007235084605	61.007968885561	676.267	671.104	682.734	40	9	12235151.9222347	7728519.64167435	13695371.182883	11246091.4972741	9599593.75474731	25805288.1157073	11989279.0485709	11096255.92	10844947.9336341	11470030.8648714	11303370.3584005	9523786.72931928
602	61.007695308077	61.0074071369346	61.0077790733687	1044.13	1037.48	1048.48	53	10	8932181.50341794	7392293.46522982	11611776.212577	9581446.76483645	8545837.55578128	8617183.60687342	7102163.02119878	12352364.8175301	3277029.25761481	8164963.81850257	9785125.19575191	7896225.14643847
603	61.0076641788293	61.0072847843689	61.0077934084961	1071.39	1067.66	1078.21	47	8	6962497.62673832	4836555.37242495	7190192.65816141	5848451.7973893	5730197.0634375	8375729.46647899	9303234.9246036	6210971.99362494	5892604.46522728	7527288.33142275	6721307.66269045	4447241.70899205
604	61.0077273447621	61.0073063737608	61.0080005617989	756.609	755.398	762.56	34	6	14375319.1152813	11304807.9972059	18640885.8336832	13865605.5463456	13410880.6324963	16434733.461125	14517306.446785	12335392.6410787	18170727.4523089	17060001.1290252	14483128.2230114	11916243.179915
605	61.0050046579453	61.0044051764741	61.0081885627937	2492.15	2480.04	2498.87	53	12	22222029.0383143	3337539.1802245	27961700.8497314	25621999.4549689	28991651.2198776	2333463.49405992	771755.524338752	28252383.1215485	25574842.8215493	23298554.9522357	642290.294500245	1362804.9560559
606	61.0076759694316	61.0072569832969	61.0077303881986	1087.76	1083.8	1095.59	46	8	5073261.09293968	4834850.07917369	6622990.39064999	10740644.0521009	5706901.45683125	3620664.91042384	2355168.45958742	6515572.34157715	10364155.5313371	6432140.39210942	6149092.10371874	6101694.97317713
607	61.0073140429118	61.0045181911557	61.0081783856305	2579.6	2570.12	2585.62	50	11	12465118.3655965	12107757.6267842	651347.054600611	16700494.1294485	14939835.0280991	21348687.2315567	176549.51383057	424187.973910402	734274.234204435	12422763.4923203	97170.0729937735	17353617.1599437
608	61.0076968715752	61.0073470251312	61.0078590094122	1006.425	996.651	1027.55	70	11	7289240.09766468	8245687.40678152	12147248.9683433	6604186.02995361	7225619.77832753	7727608.7313175	30312376.8991439	7001172.58276568	9456676.2034702	8262441.83320472	4164954.47497144	6975336.84065446
609	61.0077137105531	61.0072929145015	61.0078990835068	943.806	926.867	956.887	74	11	8707365.54979531	11957156.1033365	14006957.2478137	9086162.29608724	10783174.8028839	12166271.9034763	5807078.22739821	34952179.7611061	18128309.1301476	13032984.0933045	17417043.6094292	6445033.94452837
610	61.0078121658549	61.0073315547126	61.0079981476371	805.071	796.534	812.069	38	8	9093609.47305149	7597751.30812499	21756426.1965925	12156967.3794336	8826306.27706252	7898510.48012304	13656194.9592106	14164210.0917433	10546518.1840013	5988384.27739399	14355055.593626	8179295.05628263
611	61.007648591933	61.0074597865704	61.0077169077224	1139.95	1138.09	1152.1	41	9	4987376.78444442	3822574.27030518	5443910.53202524	965707.652156382	4665089.39695309	6463516.01451466	10020842.0710128	6138642.23919712	5419679.73627404	5690287.27636457	6894320.39071003	6826130.34500329
612	61.0078420577802	61.0072244270255	61.0079874274332	607.831	599.541	614.168	42	10	1455128.51554684	9423565.7855182	17265621.3650103	12187057.1999503	11083281.944225	17382718.0849721	11691983.4299822	12253173.3391529	4957750.25503599	18318225.2409423	12360389.1749164	14314668.3333644
613	61.0076614970849	61.007454005756	61.0077829315479	1110.13	1100.87	1120.38	51	10	632155.892741662	2994640.67779772	5795555.73196171	7428549.31074463	5306481.81333535	5183764.74704546	9330036.01181638	7157287.36394158	6924528.46597266	10933902.3947352	9636707.4154952	5192867.86259257
614	61.0047119900499	61.0044380970891	61.0082350217298	2509.495	2500.73	2516.42	38	12	13439776.2857574	997919.636655535	429106.651121307	13181677.371469	578253.367105134	3001103.07044802	3084679.76287127	17541404.289325	90068.7969921927	904586.063449299	724796.148201237	521068.472925958
615	61.0077473774086	61.0072755567399	61.007899397172	769.5045	765.771	773.384	24	6	21582936.5437044	16290748.2385978	18429553.1780962	14838012.5272464	15493632.8843625	13218312.492603	19552966.9726227	2741782.9419968	19027549.6049375	19117398.3339592	20833639.8162661	14759362.6164258
616	61.0078020164631	61.0073061657599	61.0080852259833	585.04	579.259	595.105	40	11	21503992.3907465	23051887.1001058	22116110.2435369	26914562.8845166	20050479.9149694	21309214.2639887	25710770.5920123	34793557.1719335	38997261.4456737	21557373.4027829	33176306.6068506	11603740.1775449
617	61.0077467378479	61.007189226684	61.0081009616128	172.502	171.949	173.678	17	11	16629111.9814817	12031333.3789124	17745826.7078549	17617660.2457301	14492655.7780909	18566095.6209903	18136091.1434741	23429915.1711535	25191263.3152726	24519372.9689703	17398713.8011449	13630457.2258305
618	61.0047687581694	61.0044342313856	61.0086631774902	2472.68	2465.46	2479.1	26	10	12777656.2041865	662669.392483524	17253492.2967908	17474487.5791991	624746.384279468	15670718.4151189	717542.085575944	645645.648057527	732721.432814352	807750.847658693	14862009.336028	13217849.1040909
619	61.0079083491113	61.0071616357089	61.0081642720672	446.182	436.953	456.035	35	9	11017696.2584761	10093718.3663599	10451431.4522336	10951642.7202762	12094387.0386897	24207011.1380076	19452001.7666668	18827585.3417837	13051169.9758494	27122447.0955369	18244129.934304	11000204.8298373
620	61.0077475046348	61.0072993126062	61.0079368202869	884.991	869.144	890.315	32	7	11465624.9474964	6924757.71881381	10899514.3380947	9485798.26754174	8355560.56973829	10029047.4680859	9804840.94158855	9348568.81818487	1698860.30899517	1750679.17634442	8322684.57241446	13298640.3858072
621	61.0077102496521	61.0074007502505	61.007935931309	911.747	908.024	919.596	28	5	11489253.9119102	13381354.4340652	12529303.8741602	11070597.7069453	10011351.5244778	12395841.4128639	16295067.9548189	5156443.05966221	9699413.42233373	8046661.46546824	12122066.2535791	9585642.66437299
622	61.0076446745558	61.0075438769626	61.0077184138923	1182.85	1179.08	1204.5	31	7	3942035.11358298	3392614.12198153	4699752.06840818	3909901.14917971	3843644.11740233	8531562.28117773	6043303.5696198	4305990.02567137	5026121.72527586	4344524.25642298	3517876.75249777	3708014.80990353
623	61.0077699912787	61.0072623629782	61.0079367934878	787.106	778.823	790.56	23	4	7682278.49676658	8091640.55441405	11080898.6828907	10105763.1436562	9068045.17384898	12347144.42523	13463383.201673	10984699.06785	13251545.0066574	12353117.7130725	11452812.5305162	8825374.64128124
624	61.0076541448078	61.0075325116039	61.0077203769673	1161.41	1157.6	1165.96	19	4	7673017.1125718	492568.657075229	3687464.61137502	3238063.71646146	2908672.63174339	3610549.60756252	3548499.98969573	3385887.11043752	4204963.76409268	3694879.98224998	3517187.2832422	3012737.44936717
625	61.0076880511878	61.0072448161481	61.0079482237664	832.874	822.015	839.049	23	5	9130750.846	7485583.23533695	10086089.273731	14589258.8908603	8775947.74066304	10735539.2491902	10582954.9864442	10039209.477584	11182826.4697881	13087286.3625432	9789367.61391169	13833126.5978214
626	61.0078363795828	61.007098931433	61.0081994179691	394.75	384.615	410.24	33	11	11364542.2810109	10433546.3169082	17369868.4506452	15685600.4374655	14082179.0939228	23260689.3573038	16712088.4088837	27467845.092901	24930772.7159363	17027037.5052665	18290591.1912856	7747840.40156737
627	61.0077729431216	61.0070841048695	61.0080514352584	212.251	210.111	215.559	16	10	18822792.921954	15554684.1624885	21617477.604268	21289874.4712702	17762862.508625	23076014.1464398	21601519.119026	18954715.5403198	21538631.5719766	24541584.4480057	23063506.3223089	16253926.9879261
628	61.0077761736112	61.007331677205	61.0079209690396	851.605	843.11	863.324	25	8	17357163.4130902	7187480.35573056	13514088.019255	11814979.2636844	11428148.7188891	18883332.718328	10329661.9060559	22244200.7970469	7763903.0731592	13570150.9201915	14634480.0028395	10959336.7321094
629	61.0078567104342	61.0072044999119	61.0083196796522	348.469	337.594	358.71	22	9	15303274.0931365	15127133.7070718	14776992.5712	9747809.98550215	12087381.6476042	14105663.6862774	26480657.3477344	13838940.7640398	12041232.3367746	14355323.1934774	19837243.2759865	11838143.0321724
630	61.0076518261839	61.0075446260948	61.0076792756427	1225.66	1219.28	1231.87	21	4	1202021.18475732	1550849.16030911	2076836.34163045	1666591.09810014	1699795.62330163	2069726.00664742	2637276.22799983	1909574.97547554	2614639.52713744	1986624.89591372	1852500.46209579	2155770.04626936
631	61.007900748645	61.007397551645	61.0081316669819	483.716	479.652	490.873	17	6	10256379.5373401	8639695.78896634	11982789.0168437	10521519.98031	10163740.689375	17624504.3227443	13984859.4941653	11416770.6221461	14046541.7091891	12437514.873375	11936159.5361779	8834611.05636327
632	61.0077658853654	61.0071552012251	61.0081203075804	82.1559	77.777	90.9131	16	10	20310502.9245847	13262256.7288884	23959033.2068735	14625543.686911	18046764.1763695	12240517.9810993	43895778.5048898	20505783.8218974	23323510.6894571	26170449.586848	16166567.0183094	16680947.0888996
633	61.0078788876928	61.0073313597945	61.0081152134162	423.963	422.323	432.907	14	5	12933463.2555379	10021923.5767134	14041052.5750446	11209882.7757636	11835664.7077969	14598823.5099197	11526327.2993174	12625799.9323854	13662755.4530729	14098912.8594745	19130254.4376576	9033580.58447153
634	61.0288937157823	61.0286368702114	61.0290391815838	564.602	558.907	565.012	98	10	8543533.68812601	8189746.79190934	20486322.2913934	13119459.1652597	6742431.71791123	21381614.3619946	9066405.37181412	8839648.76057734	12569465.2437432	6836176.23168154	8118167.08172504	11219490.6195445
635	61.0076960664574	61.0045082224568	61.0289384038407	2603.8	2586.61	2617.22	124	12	16153317.7099124	6561114.59977135	55448.3649536115	871133.314233371	8030389.81693195	12648839.0575934	13374409.5727908	244444.925616803	131169.740221254	17833836.2066311	567062.837419436	929919.554179683
636	61.007629696825	61.0045674782575	61.0289394893694	2667.48	2654.89	2675.24	74	12	13016207.540062	9983688.76476154	14849880.2403585	7747896.41123332	14558116.5302522	16372299.086343	2021168.95886404	553856.274631175	295535.943987188	427022.682687552	4781430.83705755	324147.345041017
637	61.0288273796004	61.0072893139883	61.0290274685987	134.579	132.657	139.946	43	11	6625414.82126866	10406989.6270532	17424583.0062546	6291300.30975896	14263587.7279797	16032433.0096081	17765385.1330192	6525813.04298664	24769350.3794904	4239691.80406113	16564890.7054054	6516719.26900039
638	61.007878311846	61.0071019965616	61.0288737958764	644.693	627.461	653.519	80	12	11651054.0356877	15671563.6813983	15398063.5482487	18739395.1219793	3959217.35251535	22014370.1692597	19601997.5956236	14147461.3683804	14003585.2687587	24208259.6183953	18310563.9654581	7035165.77569434
639	61.0073248181455	61.0044542788791	61.0289908904015	2623.24	2617.82	2628	41	11	893799.556540451	10360865.2862259	6963282.95901166	14947074.8917672	226578.107577073	12051473.527647	145432.928437498	447951.373483176	6170498.09628771	383870.832072969	3738289.21681124	5848885.97992883
640	61.0073164809915	61.004518312342	61.0289241627885	2683.56	2676.64	2692.01	49	9	407051.834290176	226209.142038141	4683925.99503593	8947952.75297709	235513.382761231	11353126.341274	11974331.7208536	8750289.24432943	11009987.9783653	11777835.7729416	397420.150032039	9130543.7088543
641	61.028875805446	61.0287910061752	61.0290620079509	193.451	188.516	198.372	46	9	8966856.40901974	8579976.19804764	20286793.7158537	9377526.69505901	9784754.31970121	21411992.9428857	5707060.35376458	9127293.6308019	8709644.1220464	21285145.5002744	8694803.87616195	8793533.050836
642	61.0077646420249	61.0045544220032	61.0289390930259	2698.4	2692.6	2698.95	30	9	475497.304062625	1584661.76823562	9820737.56894474	0	4930961.51691974	6714963.40663827	0	4300299.30974115	274686.107205921	251526.105519824	4049821.26665133	68335.1759674101
643	61.0288789583477	61.0288011664238	61.0290084549724	156.915	152.305	161.675	37	9	7166274.48897334	4476051.11187192	14426419.38943	6892936.27205976	5869976.15177653	15266381.2895431	5081128.43528561	5704038.38373521	6380970.57113889	15539564.1223685	12327555.915998	5965114.92746944
644	61.0079032560298	61.0071727181003	61.0289465247565	500.9435	498.221	512.458	28	6	9030642.00615031	6700768.49642858	9269805.66636324	7089921.15009929	8053704.76672174	10295669.4815625	9378623.10244911	9414439.53546724	10092975.0981161	10971539.6855486	10277976.9727812	7886135.27868141
645	61.0079183925993	61.0071217191438	61.0290394085391	522.724	513.141	531.223	37	10	28389785.7138807	10139191.1424475	24058467.0696105	21245466.7337109	7628969.34978827	24068763.8710572	27057324.4343234	30131043.447635	28870766.920639	4732743.26663611	27799326.6571075	7902962.39892129
646	61.0079245511743	61.0072254935417	61.0289374481004	469.494	461.25	469.494	23	5	14192746.2882246	8496126.47600886	12953952.4164317	9060981.41987278	13022389.6339102	15655954.0404798	15883666.4580215	14647297.8331055	16006563.6557813	16342218.2260313	23011218.1136462	6326183.6340326
647	61.028853349126	61.0287834654973	61.028904397452	105.585	103.666	107.275	18	5	6958722.61046308	7894725.12646526	10874836.5187361	7428891.10503627	9419961.53449461	11237449.3920427	5146314.14160373	10064045.7941269	6839462.13264461	10743746.384243	10590928.5952089	8413625.43699178
648	61.0079290349912	61.0073923818479	61.0080224803084	538.027	536.108	541.362	17	4	14730117.0966162	11431179.9635	14251873.3345647	15191877.4130098	13436992.2996939	17050548.6221826	18249698.8982863	15598606.2290235	16697431.3627404	16652142.3987631	15870962.3509231	12160338.7363702
649	61.026042444478	61.0259925179133	61.0449470989447	1304.03	1303.59	1305.41	18	10	91099.0110378182	82322.9349609379	100695.342415974	87569.3215287282	77731.4084472656	146839.378061077	133956.459470882	108511.756336557	129220.254875709	136141.264270959	123970.876755594	97946.0534490418
650	61.0287907041245	61.0287907041245	61.0416886800497	672.652	660.505	672.652	14	3	187506.210320068	224595.49767271	2083492.28837108	1741422.65174282	2306048.42249997	2718727.59990451	4959567.42666668	4623827.01435419	4814937.44870139	4802777.62999995	4732239.77910762	3668824.71266665
651	61.0288971191198	61.0288278843426	61.0289971067653	6.82	3.7776	11.6535	8	6	9753346.43447141	9133190.07424453	0	8297209.34001863	0	3889401.41868975	8155237.74406717	0	0	13575538.1050285	8268433.93766785	7410328.10210824
652	61.0288669727886	61.0288669727886	61.0288883802073	2634.25	2634.25	2634.25	3	1	3903059.31394537	6586439.62676466	8738810.86268368	7677335.33411776	7400254.18485306	8809119.54606625	9120301.81805143	8043277.2580148	8144111.41619159	8845063.3340073	8220152.39470587	7047321.34117641
653	61.0288651759932	61.0288464383503	61.0289003575468	2642.17	2641.6	2645.61	4	2	14666826.509659	10673097.5394385	15947875.5899999	4460975.1907607	13431320.7115531	15760371.9410157	16318513.2845644	14617874.3123437	15673832.9137501	15717890.6261913	14975741.4439844	12928800.1147917
654	61.0860233154684	61.0855769709614	61.0869572692445	1304.15	1302.14	1304.99	11	11	178897.88927002	281405.070072114	109103.024197822	200903.544546596	203203.414389272	66725.4588662109	89764.219381976	156432.250295759	59542.6261655276	315389.384194712	115210.806101887	241445.834611628
655	61.0886337202599	61.0886337202599	61.0886337202599	660.193	660.193	660.193	1	1	320960.77911719	227253.103859373	165204.452196847	324523.002445798	266675.603015625	339504.800441408	5468.13024279782	3667.92776692702	2714.68620939126	2711.16114664713	2736.83204622396	5967.6791656494
656	61.1191179249638	61.1186291010676	61.1200261467263	1303.965	1303.57	1304.5	12	12	183210.214733323	110448.669143629	250504.28492432	181886.39547213	160808.57583496	288158.689643556	289677.114695872	226198.997306781	253889.773996233	309841.691716497	230690.086925224	137293.659194711
657	61.1109137986072	61.1092733687494	61.1155736117924	660.9865	660.505	661.101	8	6	365718.36917411	255862.169280968	383517.30743457	336466.704327008	303761.564527897	358089.160888394	5468.13024279782	3667.92776692702	2714.68620939126	6509.62960913086	2736.83204622396	5967.6791656494
658	61.1290223481785	61.1290223481785	61.1290223481785	660.524	660.524	660.524	1	1	324714.769964288	231628.113323158	339611.611919595	166286.497784598	266675.603015625	339504.800441408	5468.13024279782	3667.92776692702	2714.68620939126	6509.62960913086	2731.46187988283	5967.6791656494
659	61.1612485089079	61.1590246086173	61.1621430129839	1303.88	1303.22	1305.34	16	12	795593.632763675	95130.0211608895	534030.947712046	896650.751524136	858498.084696206	454675.649437781	512669.357941086	726776.969826829	491581.051095056	477763.975220057	626419.372688471	986443.009981615
660	61.1755861068903	61.1749263429692	61.1764481743558	660.524	660.505	661.083	3	3	133503.736683595	147155.669268413	94995.5942102861	95800.1676852676	114369.851691963	80409.2835524093	6892.24093872067	13658.7019205727	7049.3314982096	3403.97470373535	8124.9922497559	16966.2131289062
661	61.1889413547828	61.1826662591611	61.1951935516584	118.7885	118.307	119.116	18	11	105292.238964844	154291.692803571	64499.8666835241	112684.123587472	103114.099244071	105367.60730263	90560.0216061402	92775.6427929687	140133.959992187	78578.1088903461	81923.3521033063	127669.987846122
662	61.2032650643784	61.1995505449606	61.204300951798	660.5435	660.505	661.083	4	4	130467.488006121	166949.724534875	94995.5942102861	130853.842258928	100322.924328681	80409.2835524093	6892.24093872067	13658.7019205727	7049.3314982096	3403.97470373535	8129.34881396478	16966.2131289062
663	61.2257507052823	61.2255075964153	61.2266463140225	1303.725	1302.89	1304.49	8	8	152269.704022217	250965.157025239	532999.203222664	170946.338333833	177542.926716496	438717.80817708	487175.645844724	122746.034216308	72747.4969990236	71821.622625732	612904.560833329	204346.093712333
664	61.206945237595	61.206945237595	61.206945237595	118.924	118.924	118.924	1	1	61803.2299812011	170426.847875976	93377.4587386882	112227.528897095	114261.774155681	105074.172916016	143990.118000488	135827.968554687	140133.959992187	158014.682681397	135000.673691406	149126.072483886
665	61.2409592131944	61.2305323771305	61.2513871278481	1304.195	1303.16	1305.07	4	4	723121.143798828	1105571.05533984	485133.977453126	57886.9881657525	49578.2947033686	56522.5986347658	71774.6958466799	698124.950787469	452304.363077064	443840.901632814	597446.825417249	921449.01171875
666	61.2508505250129	61.2508505250129	61.2508505250129	661.795	661.795	661.795	1	1	382976.140009115	307262.952189123	442000.258192707	397698.342488687	340203.971869004	62295.3712978513	2765.34613253344	0	10545.5744407145	0	0	15918.2442276784
667	61.2734120315195	61.2721549994483	61.2751985804412	660.5435	660.193	661.083	8	6	478954.935598218	333990.01188151	495535.171465331	421581.053629463	364251.996115508	432280.148839287	2773.1889814453	3152.1266601562	10566.322306722	2764.41334082027	2650.99883935547	15933.3183225911
668	61.295345469393	61.2836143475916	61.2953835730499	118.355	118.102	118.355	3	2	41808.3674667969	69545.8893705357	38411.0505311686	37068.3516716309	44800.60474056	41867.3286848144	55031.888159668	34769.4595475261	51130.1746298828	56179.5847839763	44296.1232211216	73708.5235866698
669	61.2901444714321	61.2899658802906	61.2903230625736	1304.09	1303.61	1304.57	2	2	133800.190052086	61044.5430761721	157077.065907117	128275.73236111	119116.18423611	164041.227888186	172069.672309027	137099.794196775	152344.723007815	170524.731273871	145390.016118166	40160.2411230462
670	61.3246178136721	61.3229824451781	61.3246359522958	1303.98	1303.22	1304.57	13	12	142620.212210285	90549.3039071381	176186.6514481	142143.444745342	125362.574753417	191093.424553786	192078.614578684	46167.8951302081	170069.774607872	186273.402015475	175356.810954242	115709.033783428
671	61.3070795187887	61.3070795187887	61.3070795187887	118.355	118.355	118.355	1	1	41808.3674667969	37739.4469151786	38170.9385882161	37068.3516716309	44800.60474056	41867.3286848144	55031.888159668	34769.4595475261	51130.1746298828	56179.5847839763	45989.9727539062	73708.5235866698
672	61.3396014043674	61.3396014043674	61.3396014043674	660.505	660.505	660.505	1	1	384589.114046878	147663.620873603	442000.258192707	386637.747102211	340248.394198975	436481.099230146	2773.1889814453	3152.1266601562	10566.322306722	0	0	15933.3183225911
673	61.3876658298004	61.3871078949922	61.3893296781862	1304.73	1303.22	1305.65	9	8	59723.4130244142	18488.6353671875	70010.5613339845	54633.3324345704	49115.6420959473	106098.321293945	91591.6020206701	64925.8853623049	97715.4477166181	127126.803619384	83987.8956520782	25172.9592597657
674	61.4139326502928	61.4107881087511	61.4139635116606	661.101	660.505	661.46	7	6	122454.901405135	157119.755083145	105888.183633649	146506.195571428	134823.25259598	95739.7789587057	3501.57309704588	0	4240.7832955729	3135.42115734863	0	4800.57609879556
675	61.436845978222	61.4286564316738	61.438788889576	660.9865	660.563	661.409	4	4	232505.242648997	172041.783542409	247488.279531251	226890.117399738	67237.2103359365	205693.569991072	3501.57309704588	0	4240.7832955729	3136.42879135749	0	4800.57609879556
676	61.463405894726	61.4629129713369	61.4643301672508	1304.11	1303.49	1304.57	12	12	156529.926838378	85744.2622402343	216695.511567007	151833.365979942	123856.296777344	252753.388972356	236467.13291341	192345.794873047	220402.094474282	267158.250063476	193899.071698404	121292.368971353
677	61.4804786155085	61.4804786155085	61.4804786155085	1303.98	1303.98	1303.98	1	1	362995.477311196	330285.265571838	347348.013585068	368541.151204425	361397.136840275	47658.8709755861	351519.208046874	368066.359816622	308806.667937824	345569.883492838	349516.903233505	333952.663447263
678	61.5190770176979	61.5190525842179	61.5191012475413	1304.03	1303.61	1304.5	12	12	408099.893200685	365013.739218748	375208.869542518	416211.937446987	381032.669364106	375627.571459265	393340.274168529	420609.561819896	362474.505544997	396908.137373398	406568.208816965	372406.28192608
679	61.5034154347679	61.50187617534	61.52622050776	660.89	660.505	661.083	3	3	115437.416762696	133043.672717632	109853.063095704	131873.700210937	90620.2419207575	98118.6318214289	67510.0796425778	52332.6197916658	77966.6398771969	74075.2236193033	63342.105493815	30045.073295703
680	61.5448040015572	61.5447552287924	61.5576782765182	1303.98	1302.69	1304.54	15	12	170028.628269042	141956.624279784	158486.90176758	172457.816080416	154489.142104493	167336.01945613	166497.085188801	168769.705241291	155111.308133137	167935.677868089	168724.42468465	152667.165838622
681	61.5730440587248	61.5716472559152	61.574801285051	660.7265	660.505	661.101	6	6	262326.062942138	316956.85824609	219213.466439025	275170.773122767	281871.87049888	144824.620446429	5453.97516870114	3464.55133463536	10662.812972819	3159.37491320801	0	3049.27552437337
682	61.5951120943543	61.5840558837666	61.5951728625679	1304.15	1303.04	1304.99	17	12	80974.8717427189	70478.2275213071	66879.3752709971	67225.1692622892	72535.4089701708	58292.6050136719	53156.9971907549	63240.6702880851	59076.4011301484	53430.2924445129	75649.1707577226	74616.5770925076
683	61.6959773263093	61.6959773263093	61.6959773263093	1307.25	1307.25	1307.25	1	1	32919.4264055527	51367.1291959651	21644.9172859699	36153.4384765621	35503.1941455076	11039.4564640299	35035.0473828124	30964.1139689126	15191.3618326822	17382.4804492187	17940.6502490233	59933.2138061518
684	61.7012945848679	61.7005787851639	61.7132646015751	118.838	118.728	119.116	7	5	37903.3432163085	34194.844465332	40460.3262229411	37624.0246447754	35409.9483096517	45138.6496655274	40846.9151185608	43443.1361188616	87704.964633789	39323.7263203125	72398.7445485839	61239.6553099888
685	61.7347236970211	61.7347220918025	61.7347253022397	1306.4	1306.39	1306.41	2	2	47248.7969761443	44185.3836146763	21639.3257289343	42049.435982143	35539.8142529298	11039.4564640299	35035.0473828124	30964.1139689126	15191.3618326822	20696.3289843752	17940.6502490233	59852.2229766835
686	61.7374553175169	61.7374553175169	61.7374553175169	661.46	661.46	661.46	1	1	101267.778276787	130997.531762287	146465.09275358	124557.001678905	127775.318533936	135774.467411134	0	13293.6498697915	5137.09782486977	3543.94591809082	0	12784.8846876627
687	61.7853705486584	61.785203583745	61.7855375135719	660.7265	660.563	660.89	2	2	111457.697703684	100290.376543781	148605.676328613	120742.482511393	109197.378206869	145156.384470703	5621.58490759274	10296.8598688558	2951.63216341145	0	3969.41117919924	7274.33810864256
688	61.8155114078047	61.8092064774645	61.8218160096078	118.838	118.355	119.278	14	8	76527.7116115722	74804.4120128348	55914.5119199219	49548.6923353794	58426.1279037273	72321.8696054687	150371.694183594	131843.4159375	143155.751782227	160798.789762207	131536.295	135024.915844849
689	61.8513461316283	61.8513461316283	61.8513461316283	661.43	661.43	661.43	1	1	70016.9424977684	122260.058760578	73444.4421031898	61259.5959363838	101198.865253093	57628.7504708662	0	7573.33486328113	0	6507.84192016601	0	16364.4775882161
690	61.885052772795	61.8850233216444	61.8850602331816	1304.615	1304.08	1304.9	4	4	271729.582947266	256856.214894531	261960.30932422	292268.175117188	256308.949621582	89716.67471591	82514.7275771488	301562.846634766	79935.5689518224	94357.2083571544	261917.72969629	269557.672699219
691	61.9240445300462	61.9240023217224	61.924997114844	1304.15	1302.73	1304.88	13	12	285983.398120118	290327.881036657	293216.772359092	299484.170804536	268500.734579702	261770.910105543	257437.36343149	317404.731169086	244016.9002032	251379.336195162	325319.03676908	321752.177043268
692	61.922154127078	61.922154127078	61.922154127078	661.083	661.083	661.083	1	1	70016.9424977684	131896.751342074	76286.0394880021	83101.7830937498	79009.8960101314	57628.7504708662	0	7563.67499738418	0	6511.32764160146	0	16364.4775882161
693	61.9490023582067	61.9487176812129	61.9491775099531	1304.45	1303.81	1304.99	10	10	108769.838378905	91598.5539708528	261960.30932422	122430.548599041	93122.8136108398	88934.0635107418	80404.9129069006	120387.832590552	117588.543026593	93513.7932266502	111484.910213957	269557.672699219
694	61.9642605190001	61.964236064204	61.964289524898	1303.965	1303.57	1304.5	12	12	263324.144085787	161251.123317873	319511.801931157	259544.840923602	222606.067020154	369741.756733022	381762.035454801	305500.618423227	334694.06179199	360090.089768254	320363.84549429	206473.770992337
695	61.9946904808255	61.9946904808255	61.9946904808255	1304.54	1304.54	1304.54	1	1	688498.62978922	121565.117635216	831308.039033215	645305.468063158	619995.211346443	940437.927340489	922037.624899084	784882.18169433	822060.162909337	898074.163748686	810953.436887201	538129.761822922
696	62.0173488122876	62.0173488122876	62.0173488122876	661.409	661.409	661.409	1	1	84613.3045410162	128802.868626672	93953.7485647783	103694.653696777	106535.639201253	97638.1333678391	11192.7202760009	2988.56637369787	13232.4854309081	6452.79254089355	3247.82032287599	10956.3791207275
697	62.0411573765976	62.0411262292475	62.041176525417	1303.965	1303.57	1304.5	12	12	689119.458129885	495364.081772834	832917.229972087	646065.018915262	614553.544304009	941407.950989122	923228.580239961	785614.043270091	827881.102556485	895274.64006697	812311.467890627	538278.6632512
698	62.0655428191523	62.0650803150037	62.0660053233009	661.092	661.083	661.101	2	2	320710.303843752	448380.416386715	73496.6079208983	357665.160177081	106682.966688614	203892.921975262	3637.26313586424	6165.94977213532	6668.68544547523	5632.73525488281	2951.87493058268	10155.4871265055
699	62.0788656202112	62.0676895870766	62.0791189078905	118.868	118.728	119.116	5	5	45917.3138958334	76594.3036608886	28222.1135383301	38807.5175083008	32421.6657338868	36853.6767035784	66346.5659758301	65642.4006012834	62925.5431933594	80232.5551937779	55347.9438943917	73210.6292956194
700	62.0888590848098	62.0881881156865	62.0897076356649	660.563	660.193	661.409	7	6	151541.544917412	175611.0526981	167474.083268345	169970.245296875	198192.92175122	112506.556068081	3637.26313586424	6165.94977213532	6668.68544547523	5627.71140966797	2947.66247973631	10155.4871265055
701	62.0842385961812	62.0842385553387	62.0842386370237	1304.345	1304.15	1304.54	2	2	73915.6614990228	118428.814966946	51199.6999768074	78358.527011718	84960.1167912407	44382.3186881507	46368.9788948565	66624.5589937332	43750.2949926755	52970.0986450192	43240.4573701982	105831.219114584
702	62.1349540671413	62.1349313168761	62.1349919155665	660.5435	659.982	661.101	6	6	337741.439462056	453168.332856021	246880.411286272	391230.881318361	391484.440447691	180035.584011161	3637.26313586424	6165.94977213532	6668.68544547523	5627.71140966797	2947.66247973631	10155.4871265055
703	62.1988810250434	62.196414102227	62.1988928831086	1303.22	1302.89	1305.41	9	9	43696.0323150628	56575.3382409657	81269.042475043	63261.5366003427	41513.0085682264	75652.9439501964	98252.2263148092	79148.427185547	70178.9792822261	82305.4065863712	70286.7694319676	59640.819541625
704	62.2294497718569	62.2294497718569	62.2294497718569	661.083	661.083	661.083	1	1	71687.7986350452	132296.34355636	46124.9123267298	99846.5352366069	101327.036017822	51797.1318789066	2969.30028588866	5930.65970633368	2977.62679659596	2570.78574609371	2887.83157690427	11383.2656135254
705	62.2189429918511	62.2189429918511	62.2189429918511	118.355	118.355	118.355	1	1	12596.5360128581	48850.2442170759	16206.7144222005	8746.01030322265	16029.9775758464	15209.1269215088	25681.7786457519	17299.6743977865	29792.8940449219	24730.0236927897	16815.2187304687	32474.8321461181
706	62.2556149271432	62.254981684827	62.2565655489861	660.7265	660.505	661.101	6	6	314553.990406253	364173.22018917	262227.504266601	325871.253946428	339203.444604905	225455.785786559	8026.71093420406	14298.2811197914	5407.39022184242	3644.47470629883	10957.8950288085	9272.8509296061
707	62.2761822601227	62.2761581273189	62.2762062772744	1303.88	1303.49	1304.5	12	12	196491.640166013	138185.860573509	247560.608144535	188651.925542743	166801.796271308	278442.963061522	274440.663642577	230990.534483437	249972.539398079	267650.351644381	236784.941480711	150909.836491511
708	62.3019507761253	62.301916793395	62.3019797626265	660.7265	660.505	661.101	6	6	403748.193825896	591904.065822836	387086.690598081	508437.41655357	493577.620844297	307070.789375609	8004.01061282774	14280.0435163225	5399.39234779572	3646.42675488276	10957.8950288085	9264.07812834813
709	62.3977779186459	62.3977779186459	62.3977779186459	1304.08	1304.08	1304.08	1	1	214772.231417788	170120.421093751	236041.755507593	197297.540671166	195205.499430931	235934.113143646	89843.2084545894	227359.580988101	225586.745012426	245192.858894262	232252.313065964	166692.196259767
710	62.4117957223074	62.4117957223074	62.4117957223074	119.759	119.759	119.759	1	1	27657.4246787109	52674.9607218192	14411.2330653599	27903.0435557339	29243.4605053711	17194.9751280343	34719.8191709682	38874.4303125	39401.1275172991	38338.6068112444	39270.0295513741	41042.9168422242
711	62.4032695042443	62.3980345079003	62.4033071965746	1303.81	1302.89	1304.5	18	12	53937.8615413423	162026.944357912	67899.4837999128	196385.332577749	190934.652283934	242756.984120342	250155.509331053	219736.203164875	225957.531904295	238524.70442871	81052.429867277	162424.254182316
712	62.423157780496	62.4228709421435	62.4240308737816	660.89	660.505	661.46	5	5	161601.089570314	195054.206872207	160772.024670061	185152.464064732	167674.308633138	104336.874669643	3346.23779663084	5909.45537109365	0	0	6940.39761352542	9308.1075003255
713	62.4696143832127	62.4695932506488	62.4696288371538	660.7265	660.505	661.101	6	6	191993.853745537	331733.615849884	194341.389697265	242232.549712053	280474.421482542	106551.681194197	3105.63324975584	2871.27604166662	0	7584.40170678711	9991.5831020507	8438.14344510903
714	62.4697262219274	62.4697262219274	62.4697262219274	1303.95	1303.95	1303.95	1	1	42736.230573382	13859.7734933036	50412.9970877515	33913.0024288506	35621.9393854633	58778.4068324502	59745.2856054671	41758.1316922435	48275.1725781254	45845.7968401232	44922.4140454108	17877.1789634481
715	62.492935575712	62.492935575712	62.492935575712	661.43	661.43	661.43	1	1	191993.853745537	321973.266192216	184205.79241276	111182.377410714	273915.604205404	110456.962340821	3105.63324975584	2871.27604166662	0	7584.40170678711	9986.22855590825	8438.14344510903
716	62.5065873060244	62.5064216154839	62.5067529965649	118.843	118.355	119.331	2	2	32206.0609488933	102548.375933533	16366.5944167752	30925.3840046692	47236.5129940011	28417.0847542318	23396.8315682983	18864.1950182292	24446.7615710449	20408.0312769165	26871.3315848524	53724.2672534179
717	62.530963312665	62.530963312665	62.530963312665	118.355	118.355	118.355	1	1	29544.7205859375	49914.0620734253	16384.7299203055	32516.5241685267	45667.4385848214	20196.1836821987	25143.7440007324	15838.4916964286	23323.5373851493	20582.8551150251	29329.7312727399	60597.9542089844
718	62.5633083128402	62.5632681050289	62.5633177714804	1303.95	1303.49	1304.5	7	7	100709.743240235	74105.3372325297	154534.185230469	79761.141856357	101614.005578613	119533.525658737	121322.128610839	91627.1804243596	106432.085736329	117934.182158202	87549.9803413516	87196.1854980469
719	62.5670327990844	62.5670327990844	62.5670327990844	119.116	119.116	119.116	1	1	30250.1166098633	37700.3406787109	34563.0539419759	28915.8059084473	38330.000938558	26349.9847226562	62106.6227785644	54704.6612653459	61699.0648691406	59492.1158455811	55346.8672353515	49667.2155120442
720	62.5896925957707	62.5896077679791	62.5896929638839	1303.98	1303.81	1304.5	3	3	96654.9247558594	77696.8589619139	147411.27900586	102202.499276367	100568.609804687	117994.424987792	172071.673285157	137216.432596769	96537.703587891	115901.516489258	146529.729050735	87324.7302432533
721	62.609128855187	62.6090928140205	62.6091486596202	660.7265	660.524	661.101	4	4	270124.227475449	193123.235325194	288781.040605747	252450.499483258	246218.488612956	301791.687281251	0	0	3150.09172094725	7334.18724194336	0	4211.62636759439
722	62.6489549459463	62.6484457335556	62.6499125114174	1303.81	1302.57	1304.15	12	12	107742.958672281	57375.3439013667	157877.177433894	84953.435180664	101417.604181908	173552.672400715	173791.6169222	135130.987499999	161924.848544921	175645.360531781	147605.336791616	76866.2680717334
723	62.7271201001146	62.7266035062926	62.7280690160958	1303.81	1303.49	1304.15	12	12	227309.955672199	163821.741219951	293892.06346436	225248.066564002	196825.51764471	338876.135578801	340221.482852314	275249.96830679	283295.332652993	333391.74051232	285120.027151442	186151.512524413
724	62.7315960223963	62.7311061339331	62.7320859108594	660.9675	660.505	661.43	2	2	77382.649287389	105588.599468749	66097.8613131508	61171.5308415177	110579.713087891	69296.2891074223	6749.53507727047	14744.2027669268	7514.74677970374	7517.61383850098	7344.45081970218	27113.2049509277
725	62.7418957481995	62.7354009113872	62.7483786553358	118.924	118.728	119.331	14	8	47724.5153261718	65824.5068018973	52012.5620763347	55405.9964116211	50234.8665058594	50305.8901845703	50076.5037930908	64556.2277706473	100827.45170752	104067.90092892	60457.4682227051	92149.0379313616
726	62.7669422379257	62.7669042315314	62.7718958202343	1303.95	1302.89	1305.49	13	11	100628.047185246	85533.6668749995	83842.8836102764	110417.553093073	96063.1314453115	71948.1677551264	90873.7699479162	70136.1093603514	79654.5580297855	114285.836777343	87283.3111673984	96127.0600773734
727	62.7845078833948	62.7844898312282	62.7845289145033	1304.65	1304.15	1305.06	12	12	112887.045876464	97261.3160701486	101772.750450721	112806.479454347	99689.1585480296	90804.3180050227	89214.5836344397	111363.823233924	78408.2746289057	107689.163375714	112225.321880258	101397.037920735
728	62.7780475113803	62.7780475113803	62.7780475113803	661.101	661.101	661.101	1	1	152936.563812501	221933.872241209	174452.922291434	168181.377747395	177515.970676921	184876.536184571	6952.92731396481	17761.0359700518	6149.02882633461	3500.21636775716	8378.45852294921	11883.2470983073
729	62.8109820315729	62.8109820315729	62.8109820315729	1305.07	1305.07	1305.07	1	1	101761.896599123	93116.4013916027	107538.099483506	104189.741751707	50376.3704166663	83302.6039062489	94660.3241992204	95484.4514819351	88696.6807031265	90077.2556762712	91004.3574389634	97238.9700878891
730	62.826936803984	62.826051075337	62.8276566548355	660.9865	660.505	661.43	6	6	122287.278606586	224205.894778457	97711.0509568916	160890.435254464	157899.831056917	55942.8549174109	6952.92731396481	17761.0359700518	6149.02882633461	3497.09451940918	8378.45852294921	11883.2470983073
731	62.9645753760788	62.9644477097223	62.9647030424353	1303.025	1302.89	1303.16	2	2	93887.1231696433	54711.1019531252	124224.330548271	84511.9135477124	69418.0674267581	119898.102476284	61747.5023260489	116876.366559707	58363.6696569816	133380.99927455	103351.742501396	66036.3532421879
732	62.9672868869753	62.9672868869753	62.9672868869753	661.101	661.101	661.101	1	1	228839.55189258	391422.886421872	106969.417282715	278810.706678058	311116.517315918	169957.37602409	29788.3077136229	33854.8391927078	33218.7512708332	24961.9508930664	24738.6657561849	12909.6287393392
733	62.9786018372258	62.978575718909	62.9786244260728	1304.495	1303.81	1304.9	12	12	128027.413418375	69890.3755504264	163027.015697024	115553.87043213	93172.6549871278	168338.907528411	178848.964383951	148479.843374022	157164.539975585	179311.688020833	150791.215097248	88217.4687531059
734	62.9967854270819	62.9957489655267	62.9974049140837	661.4195	661.083	661.46	4	4	242650.876027588	448269.559324095	241347.65648228	277587.188731691	359885.852020384	173195.807756975	35897.497726283	39011.8571568079	37330.1912633926	25770.3875300295	37194.4495973774	12897.4152779017
735	63.0049420574238	63.0049420574238	63.0049420574238	1304.14	1304.14	1304.14	1	1	85620.979524739	49726.9467285173	59178.1466622493	76371.0586523432	62352.0359248033	122515.277851562	131963.685039062	106867.148292643	110772.936015625	123853.379231771	110033.633133137	65951.1670279945
736	63.1429656894293	63.1388494403603	63.1430183469467	1304.45	1303.59	1306.34	20	12	141329.353466797	131548.85060697	109140.427265627	147919.145887169	134472.683317683	130476.229620536	105831.621140136	91376.4121001838	100676.36229562	138142.403180804	143346.226754393	141872.930301607
737	63.138008666963	63.1369394014705	63.1386558972232	660.7265	660.505	661.101	6	6	509652.727832593	426976.454524548	512132.328248255	497285.885717776	412782.981433587	482473.032675291	3352.70355102537	0	0	3639.50728295898	6310.09334399409	0
738	63.1672932687938	63.1661634603977	63.1678981972109	661.4195	661.083	661.46	4	4	107287.012674108	201486.82395089	109566.385254069	127150.11171875	135415.350723212	82602.2301769211	0	6406.14000651031	3765.69102408852	2935.00262731934	0	5909.20412687173
739	63.2019653177526	63.1831109008885	63.2020484258952	1305.375	1304.54	1306.72	10	8	72589.0977189122	131086.768374398	69399.4664465342	66493.2134757495	94533.7962664247	49248.261910807	80541.1244797576	93588.8814852615	55982.4831140128	67744.2945103863	54822.899003155	69424.5573201491
740	63.2148534501392	63.2148534501392	63.2148534501392	661.083	661.083	661.083	1	1	123414.052302735	197310.465972166	103199.738220704	144726.137113606	115300.053170757	82602.2301769211	0	6406.14000651031	3765.69102408852	2937.62269750976	0	5919.56929609373
741	63.2301618390843	63.2301618390843	63.2301618390843	1307.25	1307.25	1307.25	1	1	38218.7965262279	76425.2931119815	49942.6756901039	50821.6442382808	55352.2233610022	40524.4776961261	41345.6768749999	55920.1435066729	54215.0880753578	43937.5877539061	50759.7116894528	78781.8236328119
742	63.2560728715053	63.2560382675311	63.2561026076423	1304.555	1304.15	1305.8	8	8	128079.731225961	187003.750336537	73241.6271459972	145326.755215219	145477.695676832	73174.7148958328	79683.5541540523	115144.314139122	82609.0089339187	71982.0879194771	64596.8401367193	164845.171326622
743	63.3088109372402	63.3080322280208	63.3099056529432	660.524	660.193	661.083	9	6	1666091.86727832	1838358.32184255	1724752.04294225	1673436.80365723	1763721.38106438	1455610.08493102	10154.3223859164	29207.3448669433	15533.5488278459	7427.6584993896	24764.177295349	22128.5416992186
744	63.3329198648103	63.3328383785983	63.3330013510223	660.7265	660.563	660.89	2	2	103712.993378907	1554705.60838182	1514934.47435157	1553357.45585057	1464158.2451888	94701.9012087057	10183.1212459716	29244.6467122391	15556.5579664713	3602.66752327474	18065.67465389	22156.3015185546
745	63.3827239242042	63.3827035341211	63.3827443142873	660.832	660.563	661.101	2	2	118621.260168528	150590.572182616	87731.9833623743	125045.605707437	138893.972885335	68610.0892652999	4049.25420703123	5458.21308593741	0	10179.7787561035	0	15562.5823619384
746	63.3980113521208	63.3980113521208	63.3980113521208	1306.72	1306.72	1306.72	1	1	42206.2037087184	37928.1168323857	26389.8878773085	23649.9038765094	25442.2896320137	46912.4916983314	37514.6810808767	57716.8093332734	46677.1212895069	44302.7972780535	44233.7661669928	44339.8619371442
747	63.4020756590229	63.3958605101694	63.4083207303179	119.0715	118.739	119.278	6	5	57660.0815273437	78519.6523426339	60958.1485771078	64931.6884760742	57760.4772210287	67026.4969584961	76870.0395964007	80895.1688071986	82486.801984375	88705.6380230306	83131.5731402762	61814.8060453286
748	63.4649743298041	63.4648815435018	63.4659934478738	1303.49	1302.14	1304.54	7	7	85111.31970703	90739.3102043264	103597.609596947	74429.8554865044	89912.8841534414	43456.075240885	112109.186718751	59027.7375174963	97830.1955921529	109982.599829103	85207.0422136883	77756.1163499096
749	63.480731105545	63.4754682961688	63.4815170216991	661.43	661.083	661.795	7	6	577216.450533636	514132.636128599	560995.229591305	51993.6078158481	562614.865183957	450495.264392027	4862.38052050775	20224.9841700962	13401.0042071009	7587.87984765613	15997.0161840819	13614.4161852677
750	63.5051956752865	63.5003498449078	63.5061880016744	1304.24	1303.04	1305.65	10	6	94409.5157785852	90548.1075639209	50047.121332465	80645.1981267761	85828.4472106934	98768.1307045205	87470.1287532548	94032.3226762239	80568.9715608719	91665.2698636306	61353.6064493811	84037.6772523088
751	63.5047471262537	63.5043871215512	63.5054941775764	660.563	660.193	661.083	5	5	453523.169111053	577142.185842348	444487.3471246	468296.453452008	482613.709254608	370670.88932501	4862.38052050775	20224.9841700962	13401.0042071009	7587.87984765613	15997.0161840819	13614.4161852677
752	63.5477678801017	63.5474412476363	63.5478777122078	118.7335	118.355	119.116	4	4	63973.5977695312	91704.2435771484	41638.9195959473	59086.0834748535	57278.5246490886	53943.214362915	66219.4137579172	59883.9605691964	59621.8020625	65672.7715074987	57573.1887656249	79424.8356654458
753	63.5640744962962	63.564062035475	63.5641029377572	1304.9	1304.41	1305.8	11	11	96098.6625142727	96975.1199534249	94973.9105236831	104959.669903159	87301.2157670461	89107.5486778846	91495.9422013342	100621.649370493	72997.8567499249	105253.686294321	86895.5489590739	106463.974751164
754	63.554766110517	63.5547475450094	63.5547846760245	660.8265	660.193	661.46	2	2	128861.70386105	123558.374564452	105857.193418666	170181.211728352	145985.499736979	285775.499167319	0	7043.82838541655	6308.83193969724	0	3790.35601806647	3100.45218066406
755	63.5602655467468	63.5602655467468	63.5602655467468	118.355	118.355	118.355	1	1	57979.9704155274	69032.826875	42566.4736842447	47228.8228395996	43641.0050417481	45362.3399221191	71536.5160515137	45640.5920833334	57043.4886835937	66030.5916242269	44460.8568325195	50090.6536152343
756	63.5897716308667	63.5891985800598	63.5902189999718	660.184	659.982	660.563	4	4	99409.0242700901	123558.374564452	102638.656284319	170181.211728352	77899.4670535702	114459.04230134	0	7043.82838541655	6308.83193969724	0	3791.7087504069	3100.45218066406
757	63.5901430097198	63.5901430097198	63.5901430097198	1303.04	1303.04	1303.04	1	1	64307.1921107704	72519.4455468752	64886.4389955361	73689.782479074	62730.8584786554	59367.7575857984	55807.1177929692	73163.2201381118	52886.7426060272	70700.8894921858	43871.1216943366	73184.4491364401
758	63.6237222388026	63.6237222388026	63.6237222388026	660.89	660.89	660.89	1	1	187338.313476564	123558.374564452	243270.961447267	170181.211728352	139133.319993325	259601.043736608	0	7043.82838541655	6308.83193969724	0	3791.7087504069	3103.22688281249
759	63.6512329854425	63.6512079844253	63.6512401394459	1304.82	1304.54	1305.34	4	4	182851.454507277	92648.9417258527	130033.694650391	45962.2395321381	52225.0336111107	100411.556197266	116021.891655762	170108.013956055	101883.440323243	109846.362251954	139615.745394532	84836.813408204
760	63.6532794383563	63.6532447019803	63.6533141747323	660.707	660.524	660.89	2	2	177271.66207422	196268.20469824	186840.271759277	138184.602145089	176114.75443457	124392.420110491	6854.75667443844	21083.7017252601	7015.40812402341	10399.8325748698	4943.6484539388	20347.5980201009
761	63.6783306683564	63.678282839082	63.6783554501639	1304.03	1303.61	1304.5	12	12	187987.599597169	272227.992439902	136714.867773087	206519.062590143	213206.364064377	105842.066658654	121453.539313476	182507.367103795	92508.2980078129	114389.488050631	144522.465033804	241407.747939828
762	63.6770722666157	63.6762569748633	63.6778875583681	661.246	661.083	661.409	2	2	177271.66207422	111188.109236606	176991.104768556	175881.704434569	98290.8499068065	158920.985977052	6854.75667443844	21083.7017252601	7015.40812402341	10393.8961738283	4943.6484539388	20347.5980201009
763	63.7275123963814	63.7237716080507	63.7275187342402	660.563	660.524	661.083	3	3	127087.227857144	195870.581664223	186840.271759277	122747.516122768	72728.3076026775	158920.985977052	6854.75667443844	21083.7017252601	7015.40812402341	10390.5569482422	4933.94810913088	20347.5980201009
764	63.7968110664577	63.7968110664577	63.7968110664577	661.43	661.43	661.43	1	1	131664.371588171	66992.5304878735	198797.962989094	95334.5344229908	68276.3896800538	221176.737931886	7498.59911206051	0	7788.34895206702	2755.75034375	6342.05247741702	0
765	63.8858145247963	63.869735686154	63.8892435598164	1303.965	1303.16	1305.06	20	12	74936.3260907451	213966.123401441	59436.3388081057	146241.642322716	145497.031607334	78250.4716422521	65483.7187968753	122199.331853692	61963.1661665041	78900.0986810298	101524.774553629	175703.045962289
766	63.9263579202387	63.9256462753267	63.9273591940107	661.101	660.505	661.46	5	5	124437.05008259	214345.249469863	91883.6801206751	146892.207580357	177097.660438055	100217.844590007	0	2794.23274739579	2826.18369799803	3240.35489868164	5974.42869506839	7908.15525089517
767	63.9292546747932	63.9292131513464	63.9292744628539	1303.355	1302.89	1304.15	6	6	65134.1189275558	215694.543770507	50853.3448007813	61552.1196422234	57558.5902099609	81640.0158203143	97736.5894325083	51955.9733333329	82670.5781179467	100425.084492188	55229.1015972218	179997.006518555
768	63.9621538685208	63.9621099368597	63.962188430473	1303.965	1303.59	1304.49	12	12	150319.13035006	145194.502268068	131460.331431887	160325.132324218	132760.268559569	122116.451842698	141133.292406412	144047.670067608	111945.250425028	118783.672009277	136540.894963378	118582.783196616
769	64.0162084922611	64.014801443835	64.0178816337961	2441.88	2440.44	2443.71	286	12	34066943.5819984	24983968.9516828	58927305.1869894	31749126.192324	29536305.1522797	938336.827397412	39956510.1184444	34670216.9688603	38912435.2315253	40939260.9559447	35077636.4703779	27507760.4945881
770	64.0161164500771	64.0074519486855	64.0176318701741	2273.62	2270.48	2280.91	350	12	138735805.446052	133903060.549342	200826141.317238	119878864.440245	1303715.02339803	635930.731387057	160578076.849927	143502925.39333	163679553.966662	2619616.3983107	593011.186935853	97604291.1782303
771	64.0162154775261	64.0145943111974	64.0172596449468	2073.19	2067.47	2095.71	76	11	221182378.968373	210340216.20426	241814503.14954	210039839.834814	182786580.066095	137130.237539066	238045634.730713	93988273.5732685	95282657.347634	113005836.532919	121460464.673586	152131746.740731
772	64.0162332415277	64.0155668772325	64.0168427561277	1991.01	1989.29	1998.21	51	10	38882504.446871	10599652.1403181	22366970.2830287	36581563.9371553	31105378.2983414	58654735.8298492	52200884.0461666	44146680.2175302	22561078.2145597	58998663.589182	46929820.3124744	28715492.2943867
773	64.0086167120471	63.9959989753132	64.0091650438768	118.4525	117.801	119.116	16	11	74845.6608984374	133213.961202009	64751.3239028728	65089.4266406249	79182.045827846	78643.8831091658	94779.2739041138	70802.2731612723	81897.3567008231	89117.1442430944	61019.2847428153	93965.8974561769
774	64.0248638801606	64.0181253400594	64.0249574449455	2271.71	2271.71	2277.76	6	3	115046843.057842	83480901.5489587	133108688.528623	110849017.320955	104188836.951528	137369903.714091	131743452.459051	123775102.82434	2607686.46750069	383831.462129882	542089.446956702	95023675.7818056
775	64.020905812202	64.020905812202	64.020905812202	660.524	660.524	660.524	1	1	834579.077633935	497479.59948567	619083.417397133	115754.095419643	541581.317527995	826184.099705734	1396230.95981249	1140765.76249998	1265710.65730208	1451921.63167969	1132456.17898438	650073.726359374
776	64.0652150824884	64.0652045682273	64.065230083007	660.378	660.175	660.89	4	4	96727.9191316972	328155.834574216	113803.158886858	253683.269805662	85262.3940435255	123271.364859375	0	6487.07659505198	10000.7441496582	0	7672.16342797851	6335.66231937662
777	64.1006663660917	64.1000065652566	64.1015797807131	661.255	660.89	661.46	6	6	241636.171399556	367501.50936328	191205.747061802	253084.262785714	287943.399542406	142314.603080358	0	6487.07659505198	10000.7441496582	0	7672.16342797851	6335.66231937662
778	64.1187391076697	64.1187391076697	64.1187391076697	118.739	118.739	118.739	1	1	12071.1067626953	13633.5612579346	15459.4866599121	14121.4523911133	24521.4701376343	21409.4959968567	36409.0130544434	33372.2999707031	37883.7062197266	37835.0140003967	27995.6144501038	41412.9135131836
779	64.1746788627911	64.163663354394	64.1758962381255	660.89	660.505	661.083	3	3	177603.693996095	79769.7315895637	183192.559739747	186735.82329492	109927.365785155	129829.6854375	7190.71832226559	6787.56549479156	0	2860.24662158203	0	3377.12793085937
780	64.1956504034669	64.1956504034669	64.1956504034669	660.524	660.524	660.524	1	1	177437.138484376	217645.189920245	183764.570798827	120423.459896205	145573.977065267	181465.919665366	7190.71832226559	6787.56549479156	0	2857.69556323242	3689.42190734865	3371.21457792154
781	64.2210910664759	64.2210877941555	64.2210943387963	118.7335	118.728	118.739	2	2	22002.094607666	11421.0207873535	17756.2602484538	11734.2188210449	16169.4638804118	23543.4783126395	43277.6502145081	31623.9688253348	38095.5869199219	41856.4812629046	27889.4288937988	29059.5645825893
782	64.2466688262683	64.2466688262683	64.2466688262683	660.505	660.505	660.505	1	1	177603.693996095	201265.170688614	183764.570798827	186735.82329492	145573.977065267	181465.919665366	7190.71832226559	6787.56549479156	0	2857.69556323242	3689.42190734865	3371.21457792154
783	64.2702166895765	64.2701952651766	64.2702466818983	1304.28	1303.61	1304.99	12	12	139061.165121695	130267.334296874	113176.513861086	147073.693374398	124454.17975891	104417.756610577	113525.080826322	144392.427451172	111590.299394531	122402.185642278	128989.845803572	141524.58690655
784	64.2976549791252	64.2976367806891	64.297675094155	1303.22	1302.73	1304.49	3	3	50500.8089328828	117202.782180446	49289.4102067068	120298.861036379	108813.331616212	89653.5462744154	97112.0042443833	114962.867423704	91354.6960028063	105846.528401692	98427.4924218764	43640.039350043
785	64.3400854267926	64.3400854267926	64.3400854267926	660.193	660.193	660.193	1	1	107472.844416016	187691.396212889	98023.0223561661	123604.25493343	221284.055270833	104976.124343751	7021.36004626461	9171.64108072902	2689.98872013345	0	5591.73909879557	14618.8529020182
786	64.3509764916912	64.3506539532295	64.351723422035	660.5435	659.982	661.101	4	4	220297.762614957	386358.207941403	243245.369947544	207271.135678571	278790.908119141	234115.518127233	7884.76481030269	12323.7447265623	12112.1125564778	3927.62649707031	12423.3255287272	12460.7563921712
787	64.3951138010014	64.3940980979321	64.3961295040707	660.8125	660.524	661.101	2	2	258801.377859377	390643.871714002	82865.8480195311	70080.2090758927	278790.908119141	245578.238454429	7884.76481030269	12323.7447265623	12112.1125564778	3927.62649707031	16059.4472321776	12460.7563921712
788	64.421209440626	64.4205926520247	64.4222696936894	661.083	660.505	661.43	5	5	209432.757617958	416175.523070494	151555.138952697	269145.958776857	300913.546473387	250257.578527343	7862.46592640893	16123.1088710239	12094.1979716796	3920.26351220701	16037.9313596801	12448.9675970981
789	64.5022503366496	64.4976296647372	64.5022754570442	661.101	660.89	661.46	7	6	202550.997941966	291343.891523434	88200.0031796873	237147.216991542	251518.535708983	157055.152024554	3490.2069213867	0	3027.11510156249	0	0	10678.0689538167
790	64.5277525625025	64.5277525625025	64.5277525625025	661.101	661.101	661.101	1	1	202741.127164064	291480.715517576	149619.43398577	230552.398705076	250682.317049479	159701.557625326	3490.2069213867	0	3027.11510156249	0	0	10678.0689538167
791	64.6014961505807	64.6009702501211	64.6020220510402	1304.32	1304.15	1304.49	2	2	82258.4496826175	166891.865914963	174761.511185305	189642.211596679	75661.1353215141	160075.196824543	167327.319191894	193065.068666241	169283.442315956	178514.482249099	196428.446372069	190845.772331354
792	64.5985483345638	64.5985483345638	64.5985483345638	661.409	661.409	661.409	1	1	101155.86016211	177878.87468694	109307.270136067	117741.57386621	123785.902555257	93311.700647136	2705.08067761229	7862.84342447904	0	3006.02953369141	4302.54589355471	4316.64905493163
793	64.6230627396914	64.6214078152605	64.6236233542783	660.193	660.193	660.563	3	2	95380.2763292419	169427.268097655	69558.0522811106	117741.57386621	117052.670559894	91789.0549466154	5989.9258346761	7862.84342447904	0	6240.77411376953	0	0
794	64.6468190348955	64.6463233408812	64.647812237292	1304.03	1303.59	1304.88	12	12	205582.149707032	164206.233590744	171173.672139047	189642.211596679	188063.684226637	159392.52624442	170600.25158203	188662.00483173	165377.072034255	177574.222657189	196523.819828726	190552.275354942
795	64.676552886636	64.676552886636	64.676552886636	118.739	118.739	118.739	1	1	22552.5718279622	23351.6832272949	16299.6601184896	13374.2791802979	19039.7439799805	29584.8892667236	39930.1267916783	34868.2061067708	44324.9627039387	38914.0198913574	32016.3829013672	38565.5540897623
796	64.673053859952	64.673053859952	64.673053859952	661.46	661.46	661.46	1	1	100242.190437501	121388.852465819	132501.868961588	112174.176066405	107099.681135824	102329.267331218	3775.06424121092	4074.82988281243	6368.75688199867	3067.32898718262	6722.79750915531	7320.78663887531
797	64.7025462452669	64.7014993748571	64.7026802953495	1305.06	1304.54	1305.82	13	11	123803.292164306	100055.022896634	137992.306190188	105690.303845623	89398.8833007812	60859.8314388018	66652.7234428137	82865.3969245792	73359.0181803381	131710.879663085	128227.662698103	94324.5167351726
798	64.7288550800733	64.7286470814465	64.7450866335003	1305.07	1303.81	1305.07	3	2	87955.121756418	74754.654559152	69181.7934374981	70785.9168359354	33203.5082706704	64499.607070313	66081.9958398443	69112.4713197549	43346.8110770092	71055.5039488009	63970.310869141	80839.6446665713
799	64.7724192170636	64.7712091225801	64.7782404997478	1304.41	1303.61	1305.8	19	12	165223.344177247	92337.3268278003	173044.404008792	133779.597590334	122657.486556302	173756.579717686	173096.24237386	165611.648488581	174035.893900992	187348.449355844	189234.936795372	120740.472397867
800	64.8277270534723	64.8242570615437	64.8277597397411	1304.08	1302.69	1304.57	13	12	117385.278442007	41336.6954577641	165346.726179202	100480.168173015	86723.9784179688	69881.7969824221	193397.975400392	141343.097380559	169742.378702798	207610.936435547	163883.922620442	98460.3755074047
801	64.8460649916417	64.8456519972992	64.8463481809959	119.027	118.739	119.116	3	3	19016.3241110026	13317.2007910156	22634.7500993246	15975.3133303223	15568.0589655762	33459.6465263672	58538.3450737305	60058.8456068638	57571.4694140625	55502.3705383301	56847.9595602678	37699.962064453
802	64.8510735909577	64.8506098136538	64.8515373682616	660.8125	660.524	661.101	2	2	107095.966691407	132882.389085378	96201.4856490302	127630.28776116	75845.5749470215	96560.6587115891	0	5624.43619791658	3753.67530851235	3409.21037158203	8307.38143212884	12438.9653644205
803	65.0194888199725	65.0194553435186	65.0195358557334	2273.91	2268.56	2278.86	15	11	1680725.43899535	1481045.41250613	5363356.13778924	1702007.56793371	2660925.13054468	2166119.03697195	3674490.31555369	2788258.72255344	2007349.65246081	2623142.46535945	2297603.88598846	2643389.23704546
804	65.0195250688506	65.0195052948909	65.0196490462993	2439.95	2439.08	2442.18	10	6	416142.625381945	345061.49844278	607552.186851673	478629.425436406	506612.614776752	643208.628408733	677387.685529723	564237.01621173	772878.413858942	596511.568825755	539685.227812971	463074.539505307
805	65.0167686812624	64.9932976239997	65.0171682274904	1305.16	1302.89	1305.91	4	4	75552.0987495119	64080.5700097656	82272.4892285164	71813.9892421876	62688.1865265452	63967.1800861157	53643.2638671868	69014.4730312486	34201.5105782648	88893.0725280758	75968.7720902883	56039.7536015626
806	65.0993861781334	65.0993851196532	65.0993872366136	660.9675	660.505	661.43	2	2	82443.1768716525	109297.699698659	90667.7099246415	88760.8874006694	119999.269316244	93883.3336497401	3093.73868005369	7980.09752604154	3873.98040120441	0	0	4232.01109724934
807	65.1259985404925	65.1259985404925	65.1259985404925	1304.73	1304.73	1304.73	1	1	47447.656968587	33134.8599487302	70210.5604215491	37800.4389038083	38805.9764143878	74644.876067708	78807.5728515622	67675.2421850583	40774.7481445316	73457.6066406248	62835.3500024437	16968.036344401
808	65.1299479710186	65.1299479710186	65.1299479710186	661.409	661.409	661.409	1	1	82520.5640839849	141006.572269529	90667.7099246415	114481.126828124	119999.269316244	93883.3336497401	3093.73868005369	7980.09752604154	3873.98040120441	0	0	4232.01109724934
809	65.1384418191139	65.1379346516134	65.13948157974	1303.88	1303.22	1304.54	10	10	72477.9875230813	45206.5432368163	99937.6186279306	53564.3040869148	48205.2630126953	103935.748977274	111693.966141691	92470.9500865577	89629.9701899418	117185.886220296	81419.3549804695	35442.6179785154
810	65.1518837731401	65.1518674811288	65.1518908682534	661.083	660.505	661.43	3	3	117120.658888673	198121.854941404	88770.1404306637	106175.689727678	127302.919272319	59659.0429977217	6152.90610754391	12762.8370442706	5816.79758447263	5781.91941064453	7196.22566467289	8037.57514143879
811	65.1811915053087	65.1807198974016	65.1822697870146	1303.81	1303.22	1304.15	10	10	85836.6852059646	120396.599653765	102908.901608399	65666.6470449218	70888.3713623047	128241.211674804	126448.56635476	102170.196912729	108848.880548649	133821.565899658	108411.699900125	156074.277766336
812	65.2092200204876	65.2039541178435	65.2102468820879	1303.965	1302.89	1304.54	14	12	229756.970309243	116369.621271307	274734.127595219	198352.077282366	177798.152651369	312492.452613701	293384.831408504	249071.710353065	275433.344536131	319998.524281182	264785.930633371	170778.313159179
813	65.2286390592549	65.2281335235659	65.2291445949439	661.092	661.083	661.101	2	2	117120.658888673	201694.083008299	89187.4389418246	128229.170753743	113170.35061607	59659.0429977217	6152.90610754391	12762.8370442706	5816.79758447263	5787.08091699218	3497.48157226562	8037.57514143879
814	65.2535850327807	65.2535615270362	65.2536332634237	660.563	660.524	661.083	3	3	101761.537091519	575883.330738925	295516.12091634	128681.901622768	112612.453669083	213259.610155275	15936.3711804198	26130.0106119787	20465.1540955403	9147.80704089355	16047.505419922	25745.1540259195
815	65.2784512538644	65.2784296819608	65.2784672880322	661.4195	661.083	661.46	4	4	351427.673679687	646087.238565536	300466.777581175	388960.44051758	441048.257710935	223056.660791655	15900.132776184	26096.6815168107	20434.8848310545	9130.6579650268	19609.7617728881	25712.8977026365
816	65.4612606122217	65.4611273197686	65.4613023234374	1303.625	1302.89	1304.15	12	12	97982.5417551831	104398.815062662	86341.2082250989	101731.301448567	100096.560429244	78516.9249058938	82870.6141965562	99176.4614388014	68413.5560076341	80223.8928817462	96070.648385416	105082.068841147
817	65.4583443040223	65.4582855078187	65.4584018022442	660.5435	660.193	661.083	6	6	1125099.40687782	1958856.45012586	914661.550891108	1249894.80553467	1359320.22789697	679720.724283688	14688.7594909317	44639.2409075054	16168.2378348213	13271.922977661	27761.4321057127	50741.465939941
818	65.5267647703762	65.5136876022892	65.526834140231	118.853	118.406	119.331	14	11	58738.0072236327	168362.227816964	96792.8441822103	52808.6708893694	126683.364580706	125111.899984445	151358.697192505	142480.399352678	141691.295347717	77231.8969802596	127693.257901786	155358.72739719
819	65.5317627948209	65.5317126217069	65.5317760814979	1303.965	1303.59	1304.49	12	12	351597.676928712	352227.007493988	306165.309785532	359318.754477162	346745.448014948	284258.243174579	310893.666650392	348072.392712055	288396.963345854	294930.709028696	328703.363989956	338174.001588791
820	65.5398295415856	65.5398074178624	65.5398423288436	118.7885	118.355	119.116	10	10	122109.883772461	214481.446279018	96792.8441822103	113701.539061105	120906.002235352	81342.1477903879	73618.8256065848	90230.9330915178	141293.339322266	73789.8689372211	85301.0971868024	155926.863435791
821	65.5886612203747	65.5886612203747	65.5886612203747	660.524	660.524	660.524	1	1	333571.597127793	446474.963267409	280913.549016112	120147.476647321	382204.800864584	268696.980418621	0	13147.7632161456	13207.6418282877	6761.26893774414	9832.4156860352	9266.12020414223
822	65.6032245414613	65.6031770496453	65.6032489442015	1303.965	1303.57	1304.5	12	12	860199.887402347	861379.819091797	789877.155322255	895577.849405693	845009.985850643	736850.368496097	784089.296184904	889016.524334642	733109.730635748	767575.595696852	837843.40873925	831324.945842287
823	65.5953808664299	65.5885818458972	65.6021159294137	118.924	118.355	119.116	4	3	38813.9931284179	65340.2343537946	41598.9383252767	55888.6498966064	55641.6565698243	44857.5215368652	42877.8809425049	45284.9397014509	45097.4198613281	41714.034962972	47097.976293457	51248.8930322265
824	65.6079599408226	65.607937152004	65.6079946091025	660.7265	660.524	661.101	4	4	270132.320917413	446522.097613277	253378.846125697	240240.658088169	382204.800864584	248146.984734376	0	13147.7632161456	13207.6418282877	6761.26893774414	9851.74661946614	9266.12020414223
825	65.6153554155178	65.6153397568872	65.6153738580589	1303.64	1303.61	1304.15	3	3	731056.933476573	60216.3170971677	674135.768232432	755554.971191416	59484.8751586914	608285.689453134	661994.837055654	728281.120734851	624963.044921866	633940.112695305	689749.812246104	50224.0041026471
826	65.6389063768579	65.6388504678146	65.6389491984872	660.9865	660.505	661.43	6	6	309240.78503247	474160.879911253	255100.538533263	366690.020195314	407265.870699522	197547.234291869	0	13130.9931100027	13188.1068860211	6743.16162939459	9824.50757690423	9257.35377064724
827	65.6640302328405	65.6640193849106	65.6640436947055	660.563	660.505	661.101	5	5	146691.017450894	301695.566693684	125237.085681762	170240.211315848	200777.250716796	97234.29380528	10987.9864473701	11537.3344560895	7740.85659793521	6117.90302935787	9531.68129809563	19440.6052868302
828	65.686984136212	65.6869405959331	65.6870095641351	1303.965	1303.49	1304.5	12	12	195651.587280274	187500.091147835	161408.21005033	201253.269617637	196662.702021484	143653.917273996	145540.05063101	188766.106184246	160639.485455228	171807.726251396	170498.072397085	194386.728466796
829	65.7891359571381	65.789113112089	65.7891695266055	661.4195	661.083	661.795	6	6	417076.118426343	354221.880965397	467551.270599301	389312.531200892	386090.559465696	413002.690170774	3037.59384704588	7869.27015904015	7274.8926910807	2639.13030371094	3451.02509106443	9431.39364872231
830	65.8157220249898	65.8157220249898	65.8157220249898	1304.49	1304.49	1304.49	1	1	84053.5720703128	43106.7907902642	64722.0369591346	59357.0892052293	50163.7950631008	64154.5594200721	59784.0789659706	60565.8463326321	43947.8548065655	40972.9112315153	42014.5727388821	71961.6721717245
831	65.8587763759017	65.8587122102228	65.8588428796587	1304.065	1302.3	1305.41	10	10	75011.8060506179	83733.5184281786	63934.4516748056	99554.4221970775	86893.7674072266	76860.5659830724	63707.0180525713	167964.59197221	78547.1969025203	215276.707540836	71224.8630114741	77562.2186787916
832	65.8756208463029	65.8753120979834	65.8757593074354	119.3045	118.924	119.759	4	4	54405.2358588866	153458.883601562	39547.3384094239	65187.0403992398	64248.0669273158	37254.9708215332	53154.8018436803	57288.9469029017	62736.2868503068	64077.5549712612	56832.1502695312	115271.757805393
833	65.8907873037612	65.8884076441957	65.9058667819611	119.3045	118.355	119.759	6	4	70858.4869020183	132546.918227679	37094.5160455729	65212.0699801025	68609.5786013882	37254.9708215332	55046.5582891671	56996.0586263021	62736.2868503068	61142.7769859619	56832.1502695312	102137.17285867
834	65.89360875311	65.8935268855518	65.8936906206682	660.534	660.505	660.563	2	2	103911.028995676	220853.280831379	113809.826722726	158476.131001789	228007.784270086	96686.21471317	3368.59070800782	22557.1223217772	5182.19079052737	3607.90449951166	7525.99210986322	33401.191617606
835	65.9154678039744	65.915191594288	65.9156315245427	1305.24	1304.73	1305.82	4	4	133490.751871447	103490.391690341	56488.4860787533	138464.448508524	122704.419750977	54804.2157226562	201206.30907129	159082.762280762	53254.4479687509	69341.266165526	169575.533994141	116272.068391336
836	65.9430975154805	65.9425331238682	65.944104421296	1304.45	1303.81	1305.46	12	12	138818.57186899	78709.286585581	187176.392314456	135554.292566856	122214.908544109	209573.452649489	205728.555288462	168308.286097506	180802.069427082	219224.862414727	180169.342545823	111497.413046499
837	65.9711043541638	65.9710896401569	65.9711458556101	660.563	660.505	661.101	5	5	288284.608409601	214165.578503625	269649.140238141	283572.403649553	366612.459769206	284769.353491072	15674.9140052489	19133.0218424476	7646.98188028968	19202.7969482422	21240.7290527345	21982.9863040364
838	65.9630429271222	65.9630429271222	65.9630429271222	1303.98	1303.98	1303.98	1	1	94548.542473633	58755.4220810546	92689.3159345706	82689.4408183595	79489.057043457	56900.9381276639	89219.3831733402	91739.7990585918	82298.9382285159	81120.8506611313	81307.3889052737	77550.5566171876
839	66.0109522236772	66.0103799948399	66.0115244525144	1305.53	1305.41	1305.65	2	2	59917.1733349608	58836.1776189633	103281.23945984	86522.6996186973	83304.1062531077	98469.6109993483	89283.9647029618	51854.0684025061	86557.2999381505	85016.334592728	86416.3345332839	77672.6354154834
840	65.9968727380695	65.9968727380695	65.9968727380695	660.505	660.505	660.505	1	1	321304.018250002	123464.83374386	297089.73252897	321342.626082517	366612.459769206	303696.261153973	15674.9140052489	19133.0218424476	7646.98188028968	19202.7969482422	21240.7290527345	21982.9863040364
841	66.0238068677369	66.0227276080085	66.0244927696018	661.083	660.505	661.43	3	3	321304.018250002	128911.024382253	297089.73252897	113389.963127232	104040.704591516	303696.261153973	15674.9140052489	19133.0218424476	7646.98188028968	19202.7969482422	21240.7290527345	21982.9863040364
842	66.0927886091553	66.0920737390788	66.0938133721181	661.255	660.89	661.46	6	6	199809.54868527	243088.152024901	200968.606633544	218114.762564941	240568.328933104	175888.545566527	6262.97500146476	13340.9764944894	7251.63397914336	2900.57986914058	17621.2507368163	13748.6679418944
843	66.1317354074869	66.1313580704218	66.132138303698	119.23	118.838	119.661	5	5	21487.0975520833	44074.8232321429	28293.1348362514	35063.4656198033	37200.3583725586	35921.1652365723	83405.4315573382	71668.1879357911	76448.1431463927	105169.185258161	82717.0455673828	84156.9542305299
844	66.1258782046581	66.1258603110342	66.125904706068	1305.07	1304.54	1306.34	5	5	86262.4180461237	143658.268383413	51765.0424804695	74144.1708512378	78070.4220670582	53610.799796698	47420.5818106351	69862.3445711993	49511.3298579539	38820.1049886066	62113.9283757996	132620.399988731
845	66.1450034914001	66.1445240293857	66.1586621034533	119.116	118.728	119.759	9	7	21487.0975520833	44074.8232321429	33811.4810852051	35063.4656198033	37200.3583725586	35921.1652365723	73329.0854803292	84116.3077719727	83352.9383487722	100549.118585144	76815.712097168	74904.6011632952
846	66.1531692664516	66.1531692664516	66.1531692664516	1304.49	1304.49	1304.49	1	1	39080.1756696431	44565.4896362319	54723.5024414061	37558.5579630532	36873.4149511716	56192.4284374998	53967.1034179686	58142.2723893226	46070.1621289061	55584.4797363281	46095.0319295245	39240.324209798
847	66.1755503712442	66.1755503712442	66.1755503712442	661.46	661.46	661.46	1	1	108822.112825894	612234.039044588	270039.389765949	352851.899438279	397267.161986979	207330.536934734	3612.26754235838	18693.3434570309	0	7577.10873803711	10779.1722814942	7079.67153344725
848	66.171506159164	66.171506159164	66.171506159164	119.421	119.421	119.421	1	1	79586.2585706381	82945.3768812255	101046.931002604	64101.1327177734	54461.7352265625	104431.972548218	106486.621275146	90807.3873730469	41243.2219888392	98477.2066769613	92057.0625834961	80691.4854483641
849	66.2066670138179	66.2057225680886	66.2075237323626	661.4195	661.083	661.795	6	6	310927.860883931	698387.787591123	284039.432713621	382344.176807863	429716.592284971	210741.3044588	3602.05169743996	18669.4999067033	3767.80949818636	7577.10873803711	10784.9519985351	7072.97364174101
850	66.1936060696612	66.1936060696612	66.1936060696612	1303.04	1303.04	1303.04	1	1	63538.8365588388	48656.9762402334	69457.3375561534	51460.832420655	36939.9734619145	71016.6828186046	65472.1844500723	70196.1524011219	59841.2538952646	67233.2358581535	49179.1007275401	46967.554102172
851	66.2518414848199	66.2385111545497	66.2526657521374	118.896	118.307	119.759	22	12	216329.727925781	185944.945640625	106361.142548479	204941.305561523	194318.838833191	101612.744799107	98826.3585109864	74112.7309555665	178548.446483673	79092.1185480347	81274.4168252563	145327.438682861
852	66.2655200598525	66.2650259964586	66.2788364634544	118.924	117.938	119.331	17	10	171846.758917969	230323.600023926	143580.554987444	174616.706233259	66151.4274494281	126996.034857841	180325.540538086	112862.845231445	102078.889467578	169596.496692464	51488.1657091239	73078.8022964953
853	66.328963950995	66.3284375436821	66.3300218515801	1304.73	1304.14	1305.07	11	11	114071.668250732	47909.210305664	161813.467706205	110100.578739015	87927.7501558067	150586.933772785	159161.803907877	139312.485543619	156293.361748047	184018.480400391	152506.722307945	81090.0146004977
854	66.333828999051	66.3334827297232	66.3341752683787	660.8035	660.524	661.083	2	2	157873.97306836	161411.153285399	154722.934454752	153053.675723214	141934.126520087	164932.996710287	3661.93247570799	3149.91819661453	0	0	4084.2223758138	0
855	66.350210552155	66.3487894660461	66.3647848243568	1304.08	1303.49	1304.73	21	12	85292.7558837878	139921.958049879	112251.568875734	157875.720442082	66789.6398726033	130922.84813777	117943.43452067	82310.2272319337	111584.505633876	130474.777841421	151541.914782902	158146.633173076
856	66.3589055309485	66.3579113796355	66.3596716059696	661.255	660.89	661.46	6	6	481409.255822549	506368.249202003	502354.702127316	480312.568071427	520832.877733274	443512.561912534	3974.56812744139	7589.31939435684	8229.93202718095	4076.15601025391	11345.1358132323	0
857	66.3931568815248	66.3920117398575	66.3980596548462	1304.145	1302.57	1305.41	18	12	229736.354931641	127145.854855768	295739.629171313	191336.399323918	170316.10732875	344472.815953545	323619.767064734	252221.025748948	75583.3565836584	342839.312145998	284333.640066965	155718.910295222
858	66.3964006857426	66.3964006857426	66.3964006857426	119.23	119.23	119.23	1	1	83588.8731197917	93624.9812182617	43656.1590375628	78902.5550994873	79526.1182819012	90338.1657189941	77843.9084841308	67069.727076823	76275.6504472656	67100.1552113037	71633.2358605957	61522.969924479
859	66.4101709808558	66.4095800352995	66.4234531249067	119.027	118.699	119.421	17	11	83337.3909213866	60804.2393956473	85556.2219220843	60600.2136642019	77414.9793863003	88416.6157386999	69751.9328873597	54743.3316964285	66216.7514807477	47703.2905940291	36840.1433451102	61522.969924479
860	66.4435268854882	66.4418369776787	66.4452167932976	660.794	660.505	661.083	2	2	397473.822031253	193350.403932475	433488.523484378	409172.740195309	130908.670387833	403780.749700523	3974.56812744139	7599.01201171863	8229.93202718095	0	11361.3489405111	0
861	66.5172911806291	66.5172911806291	66.5172911806291	661.101	661.101	661.101	1	1	2251372.8430215	2591409.26496287	129418.451773786	2389229.98874738	2265582.80212761	1889231.37823699	19872.9941817626	32310.5936197911	15255.2542049967	14847.1846499837	27983.7956655273	33027.7907937418
862	66.5247970734687	66.5247970734687	66.5247970734687	119.116	119.116	119.116	1	1	158153.361702474	160192.645310059	110738.608565593	133494.452381348	130520.105497803	141496.59620166	238118.343962402	54645.4200432477	223199.917607422	279630.310908447	194660.49553418	184527.433552083
863	66.5427743233855	66.5418154320811	66.5439757168748	660.524	660.193	661.083	9	6	2560383.39033392	2882940.62075975	1308324.46466231	2630049.79571535	2559410.53252294	2091394.87453234	19816.7914159805	32269.3811279296	15232.6907137973	19056.9892565306	31385.2906109007	32986.4099926755
864	66.5514756932727	66.5380906251564	66.5648667427211	118.739	117.938	119.116	30	12	158891.33503418	160081.614597098	110617.113396345	70027.9644412667	131569.488089042	55979.8079091797	239173.946508179	202990.074352678	222926.220590122	277865.643461635	195680.445734235	185141.087609375
865	66.5772327090836	66.5772066881585	66.5772768156593	1304.515	1304.14	1304.88	8	8	133908.942732872	210785.629952567	87722.6312548841	163998.830361703	152064.685789137	69913.9492529292	76966.5429252112	116065.581404747	65014.5261800126	59647.6190651627	100689.594126383	181048.768851412
866	66.5689328784842	66.5689328784842	66.5689328784842	660.89	660.89	660.89	1	1	126343.416054688	155109.688583006	104372.645574219	126789.108123209	129367.402191079	76931.9350245538	0	4094.7215494791	9801.48906070959	0	0	3574.17107910155
867	66.6277434053308	66.6265107269836	66.630020030637	660.524	660.505	661.083	3	3	126224.932075894	156174.141261159	106146.150397786	126318.660366071	134550.161460571	113705.560230307	3767.62155102537	4094.7215494791	9801.48906070959	0	3505.67319213869	3570.97528951008
868	66.6964740274883	66.6962881615422	66.6966598934343	661.2655	661.101	661.43	2	2	1159888.31155225	1368002.29469055	223077.979390799	140299.85656808	1177358.84559603	982985.319270514	17771.1250407714	24697.7153645829	13529.8646467285	8643.65459484863	13128.3359355468	22070.3259181315
869	66.7214149443218	66.7189450846251	66.7238827140144	1303.965	1303.57	1304.5	24	12	175437.175454477	162141.185565594	162296.156513674	176129.473121995	155639.018396934	157587.412248347	159707.948167067	174808.077765067	150123.42314453	146905.872670523	165625.691986608	157099.105998347
870	66.7283413892808	66.7267929349293	66.7290789696757	660.89	660.505	661.101	9	6	1251603.33983816	1523867.36440239	1256403.96265234	1314686.28789307	1256828.28281981	1032471.33753268	17720.8665659177	24666.2131766182	13509.8531164201	8627.45063604731	13110.7470610351	22042.6738183592
871	66.7533166827752	66.7528156530983	66.7540098159114	1304.03	1303.81	1305.46	8	8	840468.666892743	41960.2037880859	780928.56524219	77773.4673543303	769890.352441406	115304.396681464	113821.017534993	98194.6279646803	98285.8555766605	120599.043996175	110377.347252291	790918.729215204
872	66.7540963033767	66.7537965039984	66.7542722588083	660.5435	660.193	660.89	4	4	434758.581434155	496010.332671311	425467.490038511	463303.114871651	409111.639233561	336032.478577879	3872.29102661131	9304.00004882809	8223.23679833981	7005.01750207519	3047.39166064451	9485.63456172687
873	66.7824308405172	66.7818692353019	66.783475231538	1304.28	1303.81	1304.73	12	12	176006.839065347	98341.4819917795	244189.079477163	169645.434295249	133636.175692748	292712.47047468	278589.616347655	221778.050214843	261721.85372183	295721.562205153	236988.875010578	121964.889241535
874	66.7972816974288	66.7971979103155	66.7990865638789	1304.03	1303.49	1304.57	16	12	856559.956396487	93165.3304292439	808800.297751105	891431.52245313	68597.9412841797	788759.560929681	822409.763374032	894019.417166674	762782.665484381	820889.099739592	853536.906324211	798180.119889441
875	66.8454679932256	66.8454347795272	66.845493748097	1303.88	1303.49	1304.49	12	12	378791.782641603	353792.557163459	368477.150948656	382983.819358472	371200.242305813	353834.989446151	377059.59780649	396689.557895132	344943.292275392	375466.945788228	379491.306880581	370103.745259914
876	66.8804336944553	66.8804336944553	66.8804336944553	1303.57	1303.57	1303.57	1	1	85689.1082492885	176721.745561523	176481.826183594	201328.178132813	181208.62734375	166423.141128907	181631.018903321	198664.285510743	171283.740401368	192983.327862305	178754.229075196	185830.659033203
877	66.8823345084919	66.8812794855855	66.8831607884509	660.7265	660.505	661.101	6	6	244941.98752902	164535.636684708	331270.557257672	203630.608419642	169953.601334261	389358.929859376	6247.08846716305	18260.8432617185	4333.56231754555	3241.65874475098	6500.17296761067	23164.4903999023
878	66.8833293263805	66.8832907726748	66.8833553218707	1304.03	1303.61	1304.5	12	12	189629.13043213	182878.153563701	157928.895367338	197341.146416766	179072.345267427	148424.955507812	167502.527367467	195684.094536831	165438.271880581	171123.385035925	179131.675831474	182243.865076622
879	66.9316022954364	66.923645948114	66.9316462252613	1304.03	1303.49	1305.8	20	12	187371.972351075	85566.9927343758	174699.62571552	103799.403635255	81920.1094815345	173283.378403321	179753.182641603	205015.255212054	80251.6580344467	203342.905625699	176317.142931941	184076.857271634
880	66.9389328828811	66.9131526054248	66.9400580379289	661.101	660.505	661.795	7	5	211072.022945314	165282.370535712	136671.571641601	150626.039790178	168176.668208703	119645.477168247	6247.08846716305	18260.8432617185	4333.56231754555	3241.65874475098	6487.41843627933	23164.4903999023
881	66.9486172133032	66.9485875815448	66.9486397241936	1304.615	1303.81	1305.07	8	8	190080.230475586	175609.164796875	99246.0616522898	201328.178132813	58528.4248611107	105362.055375164	106286.466419566	104144.648048502	109628.048919396	117212.112088955	102645.323512963	187578.591621094
882	66.9768473842635	66.9768061877428	66.9830114881685	1304.45	1303.81	1306.41	14	12	250844.988121995	167969.508404446	295943.789948735	246194.554543832	210127.77481649	328326.482124374	325306.377178486	278929.477223305	291890.317217548	335317.810256001	293318.990416917	190993.75279447
883	66.9893174124133	66.9883863683056	66.9902484565209	660.792	660.175	661.409	2	2	121145.532418946	140612.015239396	130194.272115235	133986.470272623	121523.338117677	115497.292799317	3192.68388602701	11449.610611979	2420.24851757812	5863.6951097819	4043.52595458984	6765.30494824217
884	66.9974340718857	66.9973890698025	66.9974564309102	1304.555	1304.08	1305.06	12	12	268930.669018556	245379.096237979	237917.436394389	285550.509235143	244874.241556489	222638.802632534	234674.321139789	271728.541657367	235930.408917645	237961.951421878	264622.057282367	260544.034791086
885	67.0598486291184	67.0598147429278	67.0598685839017	1304.555	1303.49	1305.41	6	6	76007.9755891921	81820.5215204322	142031.22379761	76021.2300011265	60974.5003472218	137783.773308918	142980.623828938	159593.526703287	53446.6898282143	140472.48561834	145701.996001993	90806.6252610423
886	67.068740811832	67.0685310647055	67.0689505589585	660.5415	660.193	660.89	2	2	194771.74873047	122039.171987304	271359.634015904	173926.165156249	125184.806633369	288364.620026787	2662.7411656494	14254.6785481769	18933.1990260416	29081.5050291341	21328.7275218913	21725.7194688197
887	67.1133745061101	67.1100677726747	67.1166674563681	1304.41	1303.81	1304.88	24	12	139267.674434813	116118.303121743	135651.555681154	147676.476248873	132588.882579457	130952.42131022	115253.694726564	135427.544042969	108175.781335226	137650.510925105	123965.638645426	128879.801431884
888	67.1256732861789	67.1256645235258	67.1256820488319	118.7335	118.728	118.739	2	2	60698.4069609374	50019.3159716797	41592.1967884522	43450.4267248535	50102.3307776287	59473.1688172434	68027.7820495301	78672.0264062499	77734.8780234375	67008.4559549038	77574.6159720284	85754.0133501674
889	67.1907206827228	67.1906740025153	67.1907421979529	1304.28	1303.81	1304.73	12	12	735122.857225591	643057.848749996	706154.640464809	751484.086619002	686637.231458904	672676.435097659	707662.493311368	772805.126856777	652500.268261073	718382.26865756	726709.621489957	670652.717478378
890	67.2045104904706	67.204389015325	67.2054273535721	1303.71	1302.73	1304.5	8	8	686494.113916016	85784.2785629111	54475.3078157563	87127.0222843434	91299.9764373229	67983.7359019877	653880.993589846	70726.1355620119	627870.342146487	65616.9070522837	699456.645189455	69734.7109114591
891	67.2153247184275	67.2146033048411	67.2163835222221	661.092	660.505	661.46	6	6	135707.429297992	166443.665163031	139790.828751395	146729.624602678	167427.710740722	128250.302006469	5789.67261950681	14875.0187412806	3630.63805550129	5909.88636816397	2718.22534277342	7076.13100862629
892	67.2405130836656	67.2405130836656	67.2405130836656	1305.65	1305.65	1305.65	1	1	453617.907421873	421207.859082028	462511.745937498	477756.599511715	480344.466484372	453885.838802081	454548.421406248	513088.611100258	35406.4749218753	456001.388906248	479084.83191408	401015.758964842
893	67.2556782062852	67.2488931890033	67.2624632235671	118.7885	118.739	118.838	2	2	11513.4716944173	29611.6661657715	15466.9235586751	19650.2844609375	19991.2511254883	14441.1820297852	61134.2836318708	31865.572265625	20594.9915058594	30306.3090467529	24677.7384315185	43480.7036895926
894	67.2775390464119	67.2774983243487	67.2775697133092	1304.65	1303.61	1305.41	12	12	147856.782965745	129866.117015789	130415.163632061	159276.967488142	132610.646024263	130491.145530724	136384.973229632	150385.612363281	122006.619296874	130301.871719501	151598.004408483	139215.246317232
895	67.3182365618609	67.3181979483063	67.3182561676765	1304.08	1303.61	1304.5	11	11	107132.477587139	118703.092764422	102133.403583984	120840.013003104	112403.437420653	213777.829731444	86269.1593712441	120055.721635045	79761.7803496846	97815.1157838793	108208.863683036	120400.345812049
896	67.347559910772	67.3464706801385	67.3624958573425	1303.81	1302.65	1304.5	17	12	229036.160922036	221665.579386395	211490.644661396	237393.166699218	230422.999802809	205424.716647134	203316.20771647	233847.203819985	196426.924384764	192577.54918579	233921.60735921	230680.778558818
897	67.3926508257763	67.3926083906531	67.3926763186367	1304.145	1303.64	1304.73	12	12	334639.374609376	325797.391217913	295124.028258227	351223.969788644	317366.560896183	279983.421764789	285140.978038506	338218.150657555	282141.716853518	305844.507189595	311742.213046876	318416.537537559
898	67.3965390902889	67.3957400091586	67.3975563708991	661.4195	661.083	661.795	6	6	322582.567166015	676236.11854161	275988.441527098	383901.391816963	442213.455555051	206328.198365111	12734.7376463796	19717.4587829589	10118.6995652901	14206.8940864256	9651.58705957024	11235.0435373883
899	67.4074636574333	67.4074170705486	67.4098032930925	1303.95	1303.06	1304.5	13	12	165132.155007323	92577.3379794038	198540.01577637	143023.742799074	127127.725488281	247801.360824444	233128.249602863	181718.201842447	191157.229785158	226734.228325194	193482.478754474	117285.686888834
900	67.4369507128576	67.4369117574384	67.4369746339901	1303.965	1303.57	1304.5	12	12	385335.232189943	244621.905195311	479730.102079374	354373.607189001	320086.646989557	531435.395241701	526593.31933268	443026.249764122	478513.611624473	526835.684492888	459779.988882211	281702.38173828
901	67.4627625149156	67.4627625149156	67.4627625149156	661.083	661.083	661.083	1	1	117564.894109097	162374.649272598	157597.220573312	138133.641475446	79304.4437687984	135550.724886069	6081.71139843747	0	3540.45970005578	0	2558.59874633787	3286.20106180826
902	67.4556596850179	67.4555839185438	67.4720814106304	1304.5	1302.69	1305.65	7	6	85728.253520508	46157.7038491209	109285.803045899	53018.4421536957	55814.0038480051	105970.509597439	113121.921687012	48881.2637285146	110526.923335506	48096.6805576174	89521.4273491749	62636.6258847657
903	67.5242706093386	67.5242276659202	67.5243665446015	1303.88	1302.89	1304.14	8	8	67275.2075439453	67208.7864279508	102229.559956056	76858.4709027772	67208.0174999995	92936.8787871096	109221.470047852	54254.2685435271	104703.176116831	120066.860275268	82236.4429074916	73180.1809570308
904	67.5302387851333	67.5297064631584	67.5307711071083	660.5145	660.505	660.524	2	2	117564.894109097	120908.420843748	154498.40266276	78998.7087879462	114784.574179281	135550.724886069	6081.71139843747	0	3545.70402180988	0	2557.22757873536	3286.20106180826
905	67.5428826441604	67.5424331427092	67.543075709781	1304.9	1304.5	1305.06	5	5	85728.253520508	71843.3966611327	61247.0760996096	83461.7830019532	67248.4069335938	92234.9104000149	77938.3332155531	88300.325907713	80313.1984410501	87347.7160063022	96115.5986235353	73233.0186328126
906	67.55286341978	67.5521448265755	67.553948362581	661.409	661.083	661.43	3	3	122802.663702847	251882.042849717	104556.046907836	146366.149802247	199536.657808959	70298.1047863418	7249.99144405682	20121.1904270716	15300.9103112443	17356.2368188475	8113.84824365229	18377.5876060266
907	67.5639632931756	67.5633420314604	67.5649619502697	1304.41	1303.59	1305.41	11	11	146433.651611329	126429.764579326	147757.312674654	164440.890296349	152950.16666399	698954.565273433	157579.196367188	167826.86266146	143709.216457869	137563.68115009	158609.368476563	148216.031926081
908	67.5850523025085	67.5844779262442	67.5862338337801	661.2565	660.505	661.46	4	4	86040.2766551346	136978.134422431	102833.323701497	113406.89097991	104019.762374998	64987.9880992842	7270.55327783199	20146.8879882809	15323.5748530273	17388.8350634766	8120.37937988285	18394.9906245931
909	67.6128117925973	67.6081923808181	67.6139788416617	1303.98	1303.57	1304.73	13	12	797451.74277344	761349.388473553	729594.331644103	796447.705694058	769911.402801327	699675.508610494	731622.711849893	813351.486324225	674510.235781602	707469.913192716	775034.988549109	723270.97835787
910	67.6587642819078	67.658241442733	67.6598638139573	1304.15	1303.64	1304.88	11	11	89341.8513533522	176520.355579101	104763.515318697	82636.2275577066	71635.3729980469	123489.104555664	107862.082737039	91922.3590942387	110219.043547584	115561.456737836	103649.259427085	52069.8426445313
911	67.7013383058213	67.6999793891456	67.7033642857432	1303.965	1303.22	1304.73	20	12	59987.862878418	168324.546246994	158018.674460452	52505.7870175782	171885.669504174	137171.75524414	150752.702654622	71859.5007967853	149500.763302408	152248.301828612	166983.962088215	167723.724153019
912	67.7178407506679	67.7172331374721	67.7188528113957	1304.615	1303.95	1307.34	10	10	90358.8705973301	181371.90082564	100608.849095349	58632.6497843431	195727.671240234	121364.177218424	114029.840289713	86782.9609130848	100897.005948152	132850.701137694	117035.88500122	35851.149642856
913	67.74653966348	67.7459529228217	67.7475946365386	1304.45	1303.81	1304.88	12	12	233413.553771973	191119.455656549	285735.166215825	225728.76534142	192530.460907451	334666.118239183	300352.549720051	303017.458510045	280011.711991437	324033.964333684	311491.41233774	192714.849804687
914	67.7424468872034	67.7414615546332	67.7434322197735	661.246	661.083	661.409	2	2	213067.956718752	643745.990187172	231617.689662946	280481.577868303	384366.265784666	160996.456459808	12663.7888133239	43406.3811636787	18485.7090353394	16262.3868334958	18010.2978420409	50094.4774731441
915	67.7533955371803	67.7533955371803	67.7533955371803	1304.54	1304.54	1304.54	1	1	74181.9134090164	131739.329302884	83464.0440106214	70573.191450603	90964.3885274262	71591.6256315099	77585.4252156572	82326.2174458816	61276.05906901	58771.1833618165	63505.2510119624	103249.482343751
916	67.8448767587879	67.8448767587879	67.8448767587879	660.89	660.89	660.89	1	1	84856.2549345709	83533.0630825188	98401.1469023444	89413.9482919915	84511.3678473297	130314.482872768	0	7324.0778971353	6764.88456868487	0	0	8235.17680175779
917	67.8762505585649	67.8761813222462	67.8763197948836	660.9965	660.563	661.43	2	2	100362.211205916	292317.821922197	120626.756038899	112920.754310268	188930.361785482	107406.651094402	0	12492.9615234373	0	3599.66966906738	4286.30136108401	12407.1465628255
918	67.9414990686094	67.9413724310233	67.9416093176906	118.924	118.699	119.331	9	9	81553.9828330077	61451.9645491071	43985.2373196615	74285.3726011439	78530.5741828963	51571.5543289621	44344.0967806396	51362.3091992187	43013.354546875	52029.1782735771	63852.9890578962	66172.9031459962
919	67.9437836996488	67.9437706972347	67.9440281298313	1304.08	1303.22	1304.88	3	3	65356.7330406595	58895.5393732247	68915.0974431824	75174.6903506752	47676.6274652774	69363.0013583986	98127.4162239578	69991.9918079714	51105.3902503545	68822.5823783728	83270.6832889805	51961.643677202
920	67.9324945546031	67.9315981461692	67.933390963037	660.794	660.505	661.083	2	2	135101.447544644	311200.593762692	120614.504070382	177550.058794642	188586.437631591	107379.436111607	2675.94665593611	12477.0266235351	0	3601.59771923822	4288.59964599606	12401.1189020647
921	67.9552655110828	67.9551054898537	67.9690602854233	118.728	117.938	119.331	17	12	140641.344155578	292485.580572266	55511.9363420759	132010.236671317	123205.144763021	61959.3321330218	63028.5872426758	83781.4648483888	64489.7697589285	54271.8265862863	79023.6147280884	198737.180819662
922	67.9641656733124	67.9638632747811	67.9651946523261	1304.65	1304.15	1305.8	10	10	118261.198510743	76052.2274422192	328723.15181397	127033.1977971	108369.864421795	87617.3805415492	355379.195447589	128568.269462139	109122.569361854	117978.181877254	104466.383889509	123561.234972205
923	68.0089525675105	68.0083927547787	68.0100315582499	1304.815	1303.95	1306.27	10	10	76687.1423051321	197803.920170455	112112.215745192	53799.6602476921	42208.516015625	135077.857962239	121934.825428873	101805.224332181	109477.503084309	144838.902771935	94514.0430819433	209556.106157672
924	68.026520433452	68.0241720564151	68.0288614654498	1304.03	1303.57	1304.57	24	12	226086.002515461	195448.710276441	311373.153786626	212921.832624699	184725.911735175	192914.527692307	223201.517052178	218183.62093192	294931.954775389	366542.951138071	209509.69389509	164575.665952711
925	68.05875681109	68.0586996078269	68.0587821971391	1303.95	1303.57	1304.41	11	11	75904.959259143	79645.7277475585	109872.790544213	88399.3161938487	78397.010534668	133919.806395598	142713.079026692	85890.4649116213	106921.550466797	137502.969439697	102277.535595704	61078.9175415039
926	68.0676033233203	68.0670079862217	68.068198660419	660.5145	660.505	660.524	2	2	108946.128148438	135384.032861633	87370.0447672522	107914.18850558	120817.096105713	91626.9067607427	9984.90526318354	0	0	9890.09086999512	5358.71574645999	10964.2126512451
927	68.0864835906776	68.0864487236975	68.0865184576577	119.1275	118.924	119.331	2	2	39139.1279113769	52598.1212567139	40101.681065918	46595.3538419189	45571.9684999303	39175.2810556641	77197.2614165039	68627.3001285808	70070.2078652344	71003.8453409424	76769.149227539	57164.7304269611
928	68.0956522181244	68.095445033308	68.0958594029408	1303.11	1303.06	1303.16	2	2	125213.285302736	69977.8433764655	157903.488984377	104353.358264162	99738.0884155286	54298.2297326668	58012.0950371095	133127.98132324	156028.693348997	174814.287402341	136776.664698488	80169.2450439463
929	68.1213458536425	68.1172437505127	68.1270490342216	1303.965	1302.69	1304.5	24	12	91945.1258749098	72653.3552250535	145089.427510988	112576.760023083	107989.409297319	160246.377324218	161412.432001952	126837.061851916	144417.29122233	174808.683978271	141295.746000976	79802.9676118613
930	68.1248609328098	68.1002369416183	68.1248834572303	119.197	118.924	119.661	6	6	37791.5144194335	49783.1490122768	42859.3138942174	46595.3538419189	47540.8597437221	39175.2810556641	63785.2935045777	45137.331922433	61456.7457572544	71003.8453409424	60734.6043544006	57164.7304269611
931	68.1387156440862	68.1386774527744	68.1387301970449	119.421	119.027	119.759	7	7	43908.5503076172	52561.6651079799	32853.6132699149	46577.4696959752	47540.8597437221	39175.2810556641	58731.4032835694	63835.3553581544	62373.6509514508	56868.1352988892	68517.3644958147	54259.1852639771
932	68.1387311992117	68.138253248284	68.1472346773144	1303.98	1303.06	1304.5	7	6	135587.019488935	76019.8077734368	75494.3659889922	113368.598055555	108705.95892361	85031.1488193362	87002.1200177565	71873.0784370119	77805.6114052737	91181.9656893634	158564.978209473	90969.8549348952
933	68.1845476603741	68.1840169935014	68.1856719822911	1303.95	1303.57	1304.41	11	11	142716.248830565	257742.947887075	194625.658999587	132072.942281903	124400.729067383	221932.060237166	209732.501824543	164344.972123577	181517.836254882	219648.716180419	179013.578763833	110941.814287111
934	68.1982834638156	68.1843800978786	68.1983860065936	118.881	118.307	119.278	12	9	60818.7917504882	113864.972044643	77111.5340148926	228251.052989746	96214.2011132813	254281.143641113	76359.3975691616	64663.2224441964	315532.676589844	70775.0683536203	83721.9888168247	99354.1481597377
935	68.2145963276859	68.2140262414529	68.2156118922919	1303.965	1303.57	1304.5	12	12	379139.683361818	218745.625039061	455307.064013679	330038.431234975	300786.122070311	536352.8310519	497721.052283654	422936.904663461	461459.302841799	544602.372280974	443560.180404577	284753.797345439
936	68.2371674741102	68.2230230339539	68.2409742285592	118.924	118.307	119.759	17	12	272485.876321289	178318.453024554	39939.7270856585	239230.148973214	35758.1519447545	37233.856577009	343725.558556763	300767.304393555	324809.546183035	364252.521550564	309232.699273682	222065.65683469
937	68.2299302274114	68.2298840252192	68.2299583188638	1304.73	1304.15	1305.41	12	12	277241.697363282	233924.195402643	251679.184613557	286297.4122161	242799.822107872	247375.064049945	251689.214472658	275895.105945871	254397.716135093	266380.92768799	270715.453141742	248667.9035655
938	68.2649320608278	68.2511241739166	68.2756553455109	118.838	118.307	119.421	34	12	591266.88529779	86778.4645066964	376052.651461356	527554.689747488	530454.322002116	457307.769445313	619336.002161499	84632.5243582589	595333.871067626	666449.610075318	563436.542190857	101658.325480103
939	68.2796798680903	68.2796567600833	68.2797077436322	1304.45	1303.61	1304.88	12	12	254009.582696814	199406.073176081	252459.44658128	265291.096416766	248503.267980256	254381.237318639	260036.422181921	274443.482469952	241008.285674955	279042.076541575	258314.166010045	248692.88085374
940	68.303327312313	68.3032720667537	68.3172333560498	119.027	118.307	119.759	19	12	145627.809767578	162055.660003418	47159.3289472308	133103.445845424	135458.443722595	139180.385550293	388694.48367273	389966.467125977	103007.113332589	407339.817105469	367288.046746216	393901.238529243
941	68.3642107295748	68.3641686732164	68.364260604279	1304.03	1303.61	1304.5	12	12	183259.044628906	176783.491235353	168231.753940432	187926.209495192	166676.956835938	140929.94778483	150157.008066406	189011.849405799	145738.241735025	144252.354704589	192580.637619978	173629.669302133
942	68.3881795655402	68.3879563523233	68.3920979399271	118.924	118.307	119.331	19	12	253830.792793945	106245.156827567	214140.033419364	207213.08172154	194609.114133231	234636.750164272	270499.856603394	67318.8744754464	276869.865167572	291006.639883179	263730.56757843	150048.532379761
943	68.3686147963975	68.3685467066395	68.3686548277976	1304.73	1303.59	1305.41	12	12	88476.8475127703	86389.948945312	86420.4897836538	113518.993645021	69368.6725694439	82990.5133154291	88815.7679370113	114685.107714844	76535.4020880672	111894.555673828	100463.08097301	100001.364513752
944	68.4158427736452	68.4018705220914	68.4260529205765	118.838	117.997	119.759	53	12	127980.306105469	1118056.9373833	674231.31724156	136147.794860491	902454.608515734	856044.576516358	1368921.16314813	55173.1377734375	1308348.15340692	52425.3799825614	75079.7709507533	1188201.78517746
945	68.4153056807223	68.4152485965907	68.4199093904603	1304.88	1304.5	1307.25	7	7	35646.637667411	118942.537112379	335661.482650482	360171.546003198	320054.013591976	93862.3494406969	106346.521834309	365761.231507452	97243.2580557516	109185.91309204	86509.7005164512	325966.189284448
946	68.4285689275218	68.4285249998246	68.4286010580832	1304.52	1303.98	1305.06	12	12	352171.613684083	309709.021135603	342914.021184426	365629.078448661	319092.032729867	349828.747935269	349389.397405136	376850.994438805	338607.385559085	371326.059686107	365548.590652903	326483.439547024
947	68.4437366359059	68.4435730514806	68.4687152522705	118.739	117.938	119.331	17	12	654684.266205139	1336034.04094666	326393.668338449	72450.4667075892	717439.656168837	315440.450678572	341551.921091553	450409.327354493	342365.43082411	309063.76184314	398055.338635254	958942.070414932
948	68.4703243705062	68.4702833141146	68.4703556383727	1304.03	1303.61	1304.5	12	12	102461.72026123	91723.2386305934	87563.5099145521	96804.3001127492	99808.624628019	66219.0239985786	86301.7321954909	97593.8063667799	73495.9449995568	96555.7167893631	90005.5790087884	101388.219856772
949	68.4842184973506	68.4840450365947	68.4998570846089	1303.98	1303.16	1304.88	23	12	218170.307983023	212318.193885215	178658.138122561	126289.589197186	225434.399874769	185067.73543795	197304.815096028	232730.551732702	175314.230096027	183702.83029541	215377.122517089	199963.636290564
950	68.4825931425023	68.4825890318269	68.4825972531777	119.02	118.924	119.116	2	2	62925.6713488769	102585.166296997	82329.8145343832	86920.3512412109	102242.120143555	78243.0776541748	162839.087483887	80159.3622935267	162241.3221875	142137.653314209	162781.288820312	176710.676094401
951	68.5147324319802	68.5147324319802	68.5147324319802	119.661	119.661	119.661	1	1	98218.012201823	103152.743519653	79273.3132301431	85052.0365902508	104944.128771973	78243.0776541748	46869.4778897182	176203.635963542	161228.388584147	135220.225292969	170042.929637695	176710.676094401
952	68.5301810374447	68.5301770313459	68.5301850435435	661.246	661.083	661.409	2	2	73786.0391191411	145362.404028458	40253.1423339846	88620.5422217604	86683.4476071415	28322.0993310549	20813.7908774413	15598.0519205727	15580.7820119628	14321.7254807132	24379.0929562174	10935.4385555013
953	68.542651860448	68.528708046963	68.5427810672328	119.116	118.499	119.759	19	11	80965.4547585449	47685.9494003906	66824.8458829346	91024.7115053712	82851.8397227174	55413.1751203963	172350.544458374	171993.733713867	151001.088978678	127824.16665564	170206.571065063	88804.919739441
954	68.5466397521059	68.5290499903464	68.5466777303771	1303.81	1302.67	1304.9	15	12	543180.985034182	517947.561917064	500125.222762968	556084.28616211	529135.471464138	471945.812473495	505281.301794088	549640.903669275	45468.3157389321	496987.189504398	515907.440156251	522505.007702987
955	68.559654935891	68.5596044717038	68.5597401266848	1303.965	1303.57	1304.5	12	12	700588.69030762	715423.164975957	638202.01267368	726543.987221681	696109.938003303	611773.683784182	655533.748750004	710148.411210939	593312.774820318	608461.566159672	668899.665200895	662247.921800015
956	68.5761249543596	68.567370893079	68.5854025273765	118.924	118.307	119.759	28	12	160364.386230469	64023.6129642857	152123.821780832	355638.985597168	33653.1677087403	175292.574615653	192806.306705567	164425.035686384	199812.206418701	204417.157102051	176303.49520752	405009.658564453
957	68.5892128236675	68.5891795114808	68.5892338674516	1304.03	1303.81	1306.34	6	6	51155.0951603186	2693055.09417615	2425721.83950001	2682961.136625	2579327.92089844	108229.617182616	93758.2472900386	66523.748560547	84849.0025268558	94949.8956454179	2519937.89632813	2472608.38599433
958	68.5954651264331	68.5949941500842	68.6205167869029	118.868	118.307	119.331	20	12	337475.844678528	590507.928711914	202627.323601423	309339.278117327	98400.909990653	213071.294303153	217962.633958618	257253.867722168	213546.061467498	205590.486375671	70959.4981623884	63414.0996025391
959	68.6360751653905	68.6147449499714	68.6362071391087	1304.145	1303.57	1307.25	20	12	2694048.5551465	2733672.33496094	2479535.58231302	2780339.51442189	2660753.46915199	2415249.67314454	130549.701405361	2762851.51711591	2315393.8449424	140740.004801432	2603593.37461326	2497839.18461112
960	68.6345417394092	68.6255947411205	68.6485094061582	118.7885	118.307	119.759	24	11	208632.720287109	195548.90290625	148012.357653809	346067.230539795	165040.774515486	185093.018189523	54649.6262157157	51562.3257533482	271256.141184709	328955.576087403	257678.985386858	214511.089140503
961	68.6502245028357	68.6490962993513	68.6513589125635	1303.965	1302.73	1304.73	18	12	61481.9984863281	86747.9071289066	87315.5697070321	96507.9254630545	36837.488048269	110699.43950639	115763.585746256	93510.9633789061	85243.8817265628	115788.675317825	71185.071623047	95833.8776573764
962	68.6816529071771	68.6816094371827	68.6816708862013	1304.145	1303.64	1304.73	12	12	183970.065098469	92449.3580433243	240519.894361478	166473.763465985	144382.762361027	284823.617942457	275096.874108072	205238.744664212	250327.087598408	282985.990373348	223493.241199543	123797.747225247
963	68.6624882436305	68.6623668834997	68.6625186555552	118.853	118.307	119.278	10	10	106410.768916016	114423.813498884	74065.1666748048	91790.1543410644	93690.3672620676	73010.5244380581	71706.5144236756	82109.8201116071	71127.84446875	76404.525209682	85332.3853823939	102447.183839234
964	68.6667359371309	68.6666560901698	68.6667724068096	661.255	660.89	661.46	6	6	462834.118112521	912971.828418616	296005.786060301	524936.085222171	642084.791435543	286912.556554228	14793.8404890483	45778.9029785155	23522.5245284597	17352.6253776854	32226.0009471433	54892.2089721675
965	68.6863436182927	68.6862903219979	68.7127570363673	1303.965	1302.67	1304.5	22	12	317966.613905764	116125.601507976	85723.5524440354	109260.250708007	111803.852147216	292023.250971681	303202.131817803	316200.563789063	81360.0666992182	316426.170769045	96587.259387958	114431.831997445
966	68.7215460547215	68.7145064706457	68.7285785188578	118.853	117.997	119.278	14	8	56155.3128867187	141204.218319196	76789.1948626709	49925.7808614676	57120.8888928572	37902.0023321359	73357.2469375	42150.484266183	71127.84446875	75963.1390636394	44073.9003180106	58297.3230688477
967	68.7257647306895	68.7257196056647	68.7257914053711	1303.88	1303.57	1304.41	12	12	542377.508715822	522418.767613002	504167.092148431	557413.473563756	535280.837589112	483253.048219868	518568.119709127	567754.236799484	474965.092721822	510227.244154579	523790.401127925	520861.861328475
968	68.7681042002591	68.7680322315816	68.7715307536918	1304.57	1302.69	1304.9	3	3	131245.689375002	37246.5453748911	120052.355478514	136410.217528074	125393.640881345	52988.0584921877	125262.208281248	118892.540979353	109429.257148438	133965.63004761	110422.706824777	43485.4874157708
969	68.776046441219	68.7760199194394	68.7973907411923	1304.54	1303.49	1305.82	13	12	136446.763549805	117365.712506975	118912.177387694	50569.1398372393	120518.268712439	77996.6342254092	125386.305924945	133477.842615685	112440.673657925	129947.256122001	112422.704239783	141299.694910606
970	68.8231896872427	68.8164930997374	68.8327781000895	1304.15	1303.59	1306.34	21	12	60376.9134525549	103673.152612305	103547.403907472	104152.534375001	100582.609787597	69625.6777177736	103682.859714355	103443.063141423	80154.1838906253	124155.805460611	100394.692997504	93356.8676047591
971	68.8365479799953	68.836502101743	68.8629852801069	1304.65	1304.15	1305.41	16	12	137962.994326985	99507.3750545236	138056.836146242	81491.7788606763	122896.135862483	136086.815354191	143100.807519531	78690.8505634013	128920.371886268	152375.268454778	142097.228219403	130058.960536545
972	68.8607028331677	68.8606679575069	68.8607581606244	661.255	660.89	662.365	6	6	1171001.52551909	2335658.74935931	938002.487294428	1359825.36098145	1930068.19513573	829049.790911129	18081.6031171873	87113.3401663641	31015.3328100584	22389.0994573973	45090.7760172116	106497.352470702
973	68.8811957998056	68.8671553640799	68.881277784439	118.838	117.938	119.331	23	12	83576.2238876952	66630.6394441964	134297.358837891	74045.1062946428	79610.9874789342	147763.855826242	60794.3027461548	55500.9844887696	47122.487082611	45950.8001671666	57529.529793736	67618.2849884034
974	68.8903393370566	68.8634518990271	68.8903694383634	1304.495	1303.98	1306.34	12	11	100757.492721944	472362.2481179	149154.111156008	92787.1165734874	68173.2009765625	169784.609029947	163185.211931965	122959.179171424	143873.514502839	178448.398227945	132203.904088247	84955.3577110874
975	68.8953186086051	68.8952547307863	68.9093924769716	118.7335	117.938	119.278	22	12	139699.62890332	734526.694529731	138415.285609654	285618.516780134	335603.78410319	155578.687977539	202596.52548584	77423.7893247767	178248.487140834	214998.240864258	71110.5764116908	519993.052463434
976	68.9096458025161	68.9095929623068	68.909694269663	1303.88	1303.22	1304.5	12	12	482270.116235353	473359.69479567	433504.339541015	495726.202794469	481124.076701471	421871.921732703	453862.604873747	471147.88700893	399601.698613279	428676.383401928	457068.484185269	450993.135658615
977	68.9555503523762	68.9555503523762	68.9555503523762	1303.98	1303.98	1303.98	1	1	200392.356137698	189627.669162594	187311.479106448	218072.83428223	188118.014208987	57589.9160970065	184613.090355222	207966.331582028	190410.866572269	198916.360729978	203433.809809573	191361.22462402
978	68.9907880303459	68.9901439099022	68.9939649744651	2450.97	2448.87	2468.97	56	12	8108401.12498491	9111120.62072959	748442.145483392	7512687.5943927	9747898.24578487	7881209.91043065	775157.726818183	7368307.45087063	702675.342828924	897963.652402356	8523668.27152531	6926812.96470409
979	68.993773331589	68.9934258127637	68.9939651215445	2533.44	2527.71	2540.89	20	6	3719643.38666297	3563894.05348773	5971959.07157711	3844712.55805245	3862234.453125	7719551.37511758	5771545.41306974	3936892.50398998	9156342.46141213	2592193.33992496	5127079.54235381	3889882.46101002
980	68.9937297704619	68.993377351329	68.9939217706911	2501.54	2488.34	2511.69	28	9	10553684.5162259	4324825.73260311	9110428.38717069	618322.573904993	4969877.63576927	1374107.47955087	6015278.52671209	10487311.0164325	11039178.3473323	5556382.08823079	5417548.51996882	4884175.46611922
981	68.9937714586433	68.9934336201604	68.9938896194562	2580.83	2573.23	2599.66	19	4	1396599.35855387	1289006.28369143	2671880.14450938	1492022.09844532	1577192.37328127	973199.427221726	4348794.49865389	1492945.22789064	543011.970922813	6189247.15600417	2170124.00092657	1434263.06160157
982	68.9938182582326	68.9937377028164	68.9938382669755	2621.55	2621.55	2622.52	4	1	710235.746208492	646541.036099332	1437849.23420611	664036.84824161	699979.124394672	2937012.88397733	1675847.82782399	788320.774228522	1547120.96324793	1468043.24279988	1100872.4504409	644005.642028951
983	68.9937986330608	68.9937854287081	68.9938118374134	2652.33	2652.33	2652.33	4	1	233346.533960502	275304.287939454	486851.000155519	272224.336323244	291782.349024524	1005079.66788089	548076.196916232	376567.314843751	529819.858426102	560544.086555994	371682.224681349	246545.31968994
984	68.9937605880508	68.9937545056604	68.9937810066564	2687.19	2677.66	2688.16	4	2	121628.377061279	143628.273344494	213502.913706664	138395.343816893	147601.201573244	406536.904110436	227158.794628908	128847.999940796	184668.199230194	200315.627432128	186339.227443849	138507.432662354
985	68.9937737770199	68.9935496982618	68.9937737770199	2557.81	2557.81	2557.81	3	1	268652.286406201	246434.889335923	422675.805234448	276713.741093699	259002.312500015	945283.243684944	517234.808671965	280543.271718698	444626.826328202	455680.532812522	357843.999023499	288581.711093767
986	68.9938365988759	68.9938365988759	68.9938365988759	2639.93	2639.93	2639.93	2	1	319234.089498639	359908.420991752	609903.987033055	346838.771907092	382217.343251953	1348391.34118057	790532.322877605	433426.635919775	766348.058864121	810225.567357702	511753.636237881	290691.00559745
987	68.993688758959	68.9935795434466	68.9937979744713	2477.995	2477.06	2478.93	2	1	3283789.58709131	3045361.99802882	3781913.97721156	3269487.64436301	3270616.23006013	4643541.80424428	4137567.29019226	3342552.58588951	3804654.65084137	3819878.52782455	3195304.27301685	3290356.11504817
988	68.9998617008447	68.9992707625376	69.0009551072022	1304.45	1303.81	1306.34	12	11	97799.9623189283	226267.189506393	153613.64777344	103339.038064188	103436.502219461	177499.172955228	152804.743084309	131413.412581881	153757.069379882	182760.019217007	128137.122109781	86184.9226741529
989	69.0222362391468	69.0222053740045	69.0222678611897	661.409	661.083	661.795	5	5	341805.832077012	360051.748180241	312778.35648773	334584.718671874	354722.206390257	288135.285177454	289778.032697752	192734.886526925	234959.055862722	197611.784513184	155302.647900391	149070.733557291
990	69.0339019693206	69.0338571433518	69.0339186509472	141.797	141.314	142.4	4	4	71615.3105698241	53558.5982056748	79576.0075930176	47737.3516535645	71913.545825575	24967.559415741	80545.0628786892	73530.6751866319	51703.1778032472	93582.2760355902	64071.7567697753	42612.3258967895
991	69.0459239063391	69.0458661536582	69.045971794113	1304.65	1304.15	1305.06	12	12	262349.396093751	241814.666808363	255403.711241859	277681.551510185	239829.20201322	259250.167020303	238816.187811106	286316.076457826	240065.051402671	287930.051263638	268277.785556638	255377.264438963
992	69.0556470183931	69.055625820267	69.0556716722527	661.092	660.505	661.795	6	6	418108.129511284	898610.53669162	343575.424163572	503515.373652346	575072.216843259	267392.603269774	108250.30159054	121590.717846679	116443.432566963	160065.825217406	135737.408698363	148126.540136718
993	69.0626371007332	69.0626139931579	69.0626380842157	119.278	118.838	119.331	3	3	101948.047666992	77385.4742734375	120877.514214844	95452.1657148437	44753.6784824917	106790.200714111	81726.4774360351	70855.0346223959	116592.956078125	92022.8762366537	124517.718834961	52730.0339094239
994	69.071903447719	69.0612896558007	69.073098982597	1304.5	1303.81	1304.9	17	12	243375.944142127	213681.423518629	94487.8696875014	249801.606154437	223524.084686748	208711.507079381	102474.064178873	250976.923242938	204044.412662759	111213.504075372	68066.012006293	224002.107245342
995	69.0826983823106	69.0826943182304	69.0827024463908	661.4195	661.409	661.43	2	2	437936.401508932	182859.731328233	384327.327946986	109999.472723214	580962.812966509	319258.801170575	101881.207753417	121590.717846679	116443.432566963	142932.405622068	120412.560423339	134108.813696986
996	69.0703346827308	69.0703346827308	69.0703346827308	17.4452	17.4452	17.4452	1	1	702836.568400985	651551.83010518	758183.947160963	693105.63088953	661774.297647852	748727.173295099	818119.607720774	633161.039202361	827480.839058797	773125.986645646	801987.72241402	636299.095563086
997	69.0703045135539	69.0703045135539	69.0703045135539	66.705	66.705	66.705	1	1	538438.984743771	474993.873826151	661282.588851994	554568.50178125	519148.149744891	610050.725709889	653109.456679559	628822.080616622	624795.709175288	674856.258069082	579672.576834529	514714.81153751
998	69.0702672770994	69.0702672770994	69.0702672770994	2698.88	2698.88	2698.88	1	1	0	0	0	0	201590.529187825	0	0	0	208755.621054684	171460.776874997	0	0
999	69.070271959398	69.070271959398	69.070271959398	2677.72	2677.72	2677.72	1	1	1091754.90038245	1129089.08172595	1135119.70319679	1087390.21934583	1055688.12034174	1057820.68878985	1185159.21939669	1227022.54843645	1024266.74490615	1198056.86893027	1093843.41826568	1152307.01961307
1000	69.103593325285	69.1035389034657	69.1036984346148	1303.81	1303.16	1304.5	13	12	201263.248828126	254768.638311297	158516.170872805	201164.784219125	200099.20415283	144014.681311034	161186.256892089	187933.656218449	150606.142081705	136168.410179443	167943.625103666	213453.101663911
1001	69.1481636617608	69.1481237923466	69.1481711904662	660.563	660.524	661.101	3	3	198655.768608261	900734.540042306	185598.914267438	197618.814191964	554248.577431641	319258.801170575	101881.207753417	107868.37486979	104482.443372721	122779.245234619	103712.077659913	107608.14979069
1002	69.2087250765546	69.2084859925811	69.2099066603917	1304.73	1304.15	1305.65	7	7	61071.7381081326	66030.7671786225	69957.5058779299	75290.6369717689	68018.7463012695	59182.0270498049	71276.344699219	66015.2629882804	49827.9910573502	77595.8744902329	57364.6567317704	61351.9175800782
1003	69.2178326156611	69.2177675799446	69.2179074149685	660.7265	660.505	661.101	6	6	957091.548256347	931948.122838538	888182.092815424	979637.117343755	1013554.26804785	854872.572796871	8018.56678560955	17016.8363368442	8255.34720954235	7273.23549548335	10660.0507497558	14962.7626696427
1004	69.251330053701	69.251330053701	69.251330053701	661.083	661.083	661.083	1	1	141615.254390138	257919.170759763	94295.0271054694	153602.138465494	63455.3728694187	118405.149358399	0	26055.9833333329	12867.4429632161	9938.6973309733	11754.6113460286	27077.2974484374
1005	69.271759738831	69.2717283474854	69.2754230543756	1304.14	1303.06	1306.34	7	7	51066.0242350258	76128.928052246	59849.5014124651	116551.778191406	91839.7333740234	62817.801944444	77497.0140638308	57626.7799245376	66967.0369658206	89434.7226362738	158425.754997071	91818.6009726563
1006	69.3024535713042	69.3024208423445	69.3025255223819	1304.145	1303.61	1304.73	12	12	146463.917609675	48386.0220648866	168284.177885745	111538.182721762	84950.5255424367	194101.968346353	190992.499208983	141258.714864908	177420.448557942	201066.790472506	166676.179219501	83753.135531412
1007	69.3304916160748	69.3304916160748	69.3304916160748	661.409	661.409	661.409	1	1	150200.108651734	281837.091897568	105334.760628539	162783.569561768	224786.078510131	123526.843480865	0	26018.7605000001	16480.551851532	9911.21787884515	11722.1110827636	31683.0669873044
1008	69.344020239053	69.3433440602733	69.3448099047735	1304.65	1303.22	1305.65	6	6	74287.0925901441	79120.9164417617	168325.637402345	120121.483242632	62292.6660522468	197687.631021841	190357.315285868	82205.7716345209	41274.4474023441	202068.763158733	64054.8561181631	73658.4704569492
1009	69.3897455881503	69.389341040499	69.3905792990355	1304.14	1303.98	1304.88	5	5	208287.929163704	190146.040163353	78472.7362704197	217277.779404298	188437.370910645	86825.5174511713	60154.7432568356	222004.691854578	76051.4560946368	204544.585880679	62344.5399081149	216184.306055577
1010	69.4141350221985	69.4141139208033	69.4141447028746	661.43	661.083	661.795	5	5	275515.423795761	299252.449407362	262396.624891112	285885.596270089	289068.511319192	226221.088087462	5247.03543676755	12334.2606770831	4752.32595019529	10297.457644043	6626.71745361331	14275.4851936849
1011	69.4128467088632	69.4123471507791	69.4136566093311	1304.73	1304.08	1305.06	7	7	204323.312083008	183123.499257812	126407.481530541	209855.551253906	188437.370910645	137085.439857956	137348.870568847	130085.527177734	118355.942540837	143660.828334553	127441.156258879	210268.393371094
1012	69.434690836476	69.4341035088775	69.4357787712841	1304.11	1303.49	1304.73	12	12	208984.752110877	190547.555180287	189288.334298377	217622.560526216	194393.827937199	183277.513749303	173165.640543619	222376.187880108	190707.446458567	201827.031544365	202538.691215444	216527.352030122
1013	69.4415244765256	69.4415188875247	69.4415245357407	661.083	660.89	661.101	3	3	272055.481814734	338975.418213165	101242.750224539	290789.434147321	130496.810416296	103684.356422973	5247.03543676755	12318.5282017299	4745.29695786827	10302.9731542967	6630.27065332026	14275.4851936849
1014	69.448923922629	69.4346210467964	69.4493510886817	118.838	118.355	119.116	5	4	53832.5718024902	56855.243703125	41310.0330236817	50202.464579834	56550.842667684	33873.161045166	31196.7512810059	46754.1691266741	40878.61946875	37216.7872251791	41236.7139039713	44434.0725811942
1015	69.4500102922076	69.4495765129289	69.4502335154275	1303.7	1303.16	1303.98	6	6	281182.284082031	259391.707857421	69043.367751465	287766.126544922	266448.222986109	98973.2336541179	88786.0691042267	65499.0084494355	91409.5060360429	111174.984624466	272278.766144532	260186.86262207
1016	69.4710467052596	69.4699068972123	69.4712354774475	661.43	660.505	661.46	3	3	99389.7983325901	149164.468016739	128824.648882486	116185.282756696	164349.119605143	120351.903775066	15882.2126162109	12755.0297200519	3339.20800138345	18497.34830896	5585.98848937991	18855.7005644124
1017	69.4836261278616	69.4804100998528	69.4868466703748	1304.145	1303.61	1304.73	24	12	167285.734995116	82553.8824682608	235009.428991703	158801.455219914	112750.575146484	288701.994534739	277334.571824778	200490.854145132	235952.067908278	287248.073295523	215103.661690204	275231.860325269
1018	69.5015050884497	69.5014690782927	69.5015297552335	1304.145	1303.81	1304.57	12	12	144128.124600422	62019.8352314452	204320.036821292	136142.113593752	108208.595703125	242132.641681314	235736.64303711	175622.827960204	210960.606731769	256992.476041542	195153.133955078	83008.5298710938
1019	69.5323843953397	69.5323124145536	69.5324336213814	1303.81	1302.67	1303.98	5	5	294431.493036217	269157.914222302	282938.490345351	303755.959824221	281485.072114259	103416.965670072	280942.309871274	68111.0816472825	61746.2655051012	79351.189469604	82709.1044791661	274795.808339845
1020	69.5453692341351	69.5273967993205	69.5465996667475	661.4195	660.505	661.46	4	3	118157.095564733	130658.1103703	128824.648882486	133260.329787946	164349.119605143	120351.903775066	15882.2126162109	12755.0297200519	3339.20800138345	18497.34830896	5585.98848937991	18855.7005644124
1021	69.5611627654551	69.5611627654551	69.5611627654551	661.43	661.43	661.43	1	1	106875.148684153	110549.815854084	156860.050769205	103780.983772321	119082.604334798	168179.060069174	0	9993.05849609359	13018.3657577311	0	2785.32035705568	7345.38594344074
1022	69.5928557588453	69.5928220622389	69.592859381596	1304.08	1303.98	1304.5	3	3	74350.879598633	62829.7548692486	78834.6231718752	62286.6333632813	60098.542199707	78789.7693125002	70112.7323974601	79796.2410009762	62914.5370833348	72054.3433101021	71421.8868109805	59401.2645491533
1023	69.6275544217702	69.6134590961867	69.6278382504914	118.924	118.355	119.116	8	6	40239.027397705	57851.4214330357	34502.4912886149	41842.4407679966	41265.2017740886	41823.0927270508	59425.7957638812	65187.8905189732	64150.4637851562	70457.021795044	39160.0228601423	66209.5076848957
1024	69.6347730026332	69.6347633198702	69.6348092110897	1304.28	1303.61	1304.49	4	4	66736.3090221064	64225.4260193983	70544.5375654298	61836.8055439453	67750.7270251458	83340.0838541685	74902.0063974612	84550.1566914064	67763.9591982424	79917.0182958987	70889.7976204442	62126.1266174316
1025	69.6421748556482	69.6421748556482	69.6421748556482	118.924	118.924	118.924	1	1	42437.0293886718	55395.5987060547	34502.4912886149	41736.3709849853	41265.2017740886	41823.0927270508	59085.6236770019	65551.6066406249	64150.4637851562	70457.021795044	56838.5678903808	66209.5076848957
1026	69.6683230070798	69.6673639366236	69.6692820775361	661.246	661.083	661.409	2	2	172913.785020649	343707.678051878	178304.114292154	215672.968651227	280338.666183226	148701.413958007	3537.1763764648	11899.9783081054	7319.2531445312	4223.37096582031	10232.3649814452	12307.8566997767
1027	69.760546223894	69.7604955046261	69.7605605123317	1305.415	1303.64	1305.65	4	4	55087.3665665686	331441.949251953	328952.182904833	353305.333992188	329835.880322266	301197.081353029	348217.079952943	345377.235043938	58283.7737570527	72206.9004329425	326534.97076172	55883.4678906253
1028	69.7613818885031	69.7613818885031	69.7613818885031	660.505	660.505	660.505	1	1	335634.60307422	85484.9508462829	360738.002481902	310026.383828822	323826.531749104	372739.048404623	6551.18118570962	12239.299231901	8480.27393987625	6913.38685358075	5379.71333496097	12288.7595789062
1029	69.8052035648551	69.8040570904704	69.8060413828916	661.409	661.083	661.46	5	5	127448.045021206	142760.050642855	169391.366939732	144511.643621651	133243.061966516	381296.456170901	0	10025.1500325519	3046.69041707355	6901.31171435547	2650.53699829103	7042.24004292805
1030	69.8223398096787	69.8062990496123	69.8223657850013	1303.98	1303.61	1304.5	13	12	259481.797180177	247355.198028845	245422.992649865	266723.156178851	247484.395589073	69468.6099755861	254828.582511162	276245.413543528	228604.054104816	266830.038725588	247076.373364956	249976.858049128
1031	69.8327805802913	69.8317998092993	69.8337083541097	661.255	660.89	661.46	6	6	374483.473207942	396696.955771758	388451.102198381	357151.83139732	410386.361720418	395055.259956297	0	10025.1500325519	3046.69041707355	6905.00818554677	2651.95819775389	7042.24004292805
1032	69.8305293096402	69.8304594629438	69.8357377416217	1304.08	1303.22	1304.73	23	12	112038.269659705	344997.459373935	333031.221020132	127756.157528948	106740.014182128	321548.125204326	98107.8581966155	364544.034709822	317744.141143277	83502.158620605	346679.92044643	324890.13028846
1033	69.8483911706419	69.848367380826	69.8484149604579	119.02	118.924	119.116	2	2	43260.8633774414	27857.4253637695	23013.5367111003	38161.0199204101	25983.808957601	24302.1259348144	40062.4171599121	54496.7180175781	53085.7971015625	30859.5320303141	52591.9128158569	65673.828088867
1034	69.8675091838223	69.8670904788871	69.8678597267227	1304.115	1303.64	1304.73	10	10	153950.338507486	195193.08560697	1501893.59124026	172704.173722956	135739.852790715	120629.148402193	142294.084769693	142375.231330565	131454.449545898	1487520.67998223	139734.523480712	183876.038119741
1035	69.8671543754855	69.8667909616129	69.867517789358	661.2565	661.083	661.43	2	2	130070.480369018	218617.552402955	154213.470767144	91030.606425223	117161.075459838	80303.8421698676	5746.6827309842	12146.4152246092	3107.36176866318	11837.225216417	3694.7124145508	10054.342409668
1036	69.8984399562877	69.8978250801936	69.8993301159975	1304.28	1303.64	1304.88	12	12	167275.650891114	92526.6361283719	202802.876953125	142558.616880698	103357.056466176	241177.486478365	226801.70939378	170448.38449829	209102.141346154	242613.715330905	194363.479970706	140176.015085855
1037	69.9235358205896	69.9221287531489	69.925969730979	661.4195	661.083	661.46	4	4	130877.69723326	210023.957970702	154304.894451497	146739.15256808	229612.154027343	77486.385691895	5746.34111389157	6063.84280308313	3104.77537955728	5537.11792395019	3687.79162597658	7132.66210058592
1038	69.9167077423772	69.914293198547	69.9191378656431	1304.08	1303.57	1304.57	24	12	169301.291954751	84662.0044122873	237365.630024418	152367.167311448	131152.033767091	1509039.97086496	278604.135183294	205434.995634014	241281.637177733	1512201.18416147	223672.508130258	1449165.94261649
1039	69.9659089731258	69.9502638463063	69.9659492138536	1303.965	1303.59	1304.49	18	12	649901.815795901	610717.233185092	75716.5043661229	669396.26279576	620487.497408961	116805.206261392	101547.155701172	677012.68215402	83586.5676029819	120007.935362548	89224.2989778639	627353.676173271
1040	69.9648144457832	69.9648144457832	69.9648144457832	119.116	119.116	119.116	1	1	451539.945153646	432785.695097656	505139.34501823	476963.762814453	468244.892289714	436154.398933594	371694.582205078	45478.5842926897	401863.202210937	419290.636078776	386061.682605469	388105.012916666
1041	69.9930418222373	69.9878939385489	69.9931147643114	1304.49	1303.64	1305.06	20	12	87798.2946445314	113549.385177283	100835.04940796	86768.8008278593	115219.411108398	136314.840367544	143779.671336388	113630.960289416	130388.593705609	148149.73301595	115385.808693627	117349.738320688
1042	69.9791934453593	69.9791710916127	69.9792012970496	118.924	118.499	119.116	5	5	42571.7841093749	432785.695097656	505139.34501823	476963.762814453	468244.892289714	436154.398933594	371694.582205078	47238.2286439732	47113.3130348772	419290.636078776	45291.2661132115	60700.5126590577
1043	70.0129388961838	70.0126439283232	70.0130733866881	2446.435	2445.69	2446.6	16	12	3634878.20005371	3681880.72501328	4060049.81187373	3633881.36501291	3306560.31854248	3741459.02665358	4563631.7587201	4425430.44964419	4869445.90348232	4247158.37662909	4563806.52472147	4132560.74056582
1044	70.0129650165593	70.0129102232613	70.0130031063359	2552.42	2541.27	2559.74	19	12	5472204.53924496	6006460.89015568	4218310.85782133	3769629.15040021	3649727.70872578	6923711.43265198	4745908.93921063	4099487.52550488	2899144.73117894	3260369.78302696	4012547.47959882	2772727.96055307
1045	70.0129536467413	70.0128896496222	70.0129973048555	2617.225	2599.84	2632.36	28	12	2959347.23785712	3260538.3608333	3054270.8887233	3067566.43750118	3714857.45362755	3914238.38933335	2614529.0320276	326064.833260473	4068057.74614319	3179545.36120703	3139118.94046388	4937142.97694183
1046	70.0129703529811	70.0129452922423	70.0130061247388	2645.4	2641.86	2649.44	10	6	2434120.02643079	1558747.81552216	345193.305000013	1774653.15838814	3129569.60525001	1821431.51691394	1829539.55785364	1772310.65124176	1645085.71993419	1731112.33995535	1880749.36820311	1718856.34107734
1047	70.0129684850784	70.0128987901558	70.0130154797723	2665.35	2656.94	2674.16	15	9	3164055.27885027	2158325.79238377	3244545.85579182	1900482.73804675	3050663.76607368	2428598.95025109	3225129.97167969	3485780.51553563	4598869.07536671	3347284.19194432	3049337.59330722	2149110.69633757
1048	70.0129796577282	70.0128741977001	70.0130245836718	172.502	171.427	175.842	7	7	3990544.5658125	4241483.91481326	3860425.35808224	3770651.74053002	3794387.3625631	4470230.75035688	3606950.24905331	3986074.34739548	3990303.17549794	3348096.49312524	5015466.15535043	3078797.05890598
1049	70.0128951486106	70.0126677378235	70.0129758791672	2485.6	2477.37	2491.62	11	9	3469419.92016429	3899850.70290862	4420459.43623318	3989145.42273136	1223279.42648228	3970127.75826922	3544677.97014602	5643164.46332796	5165956.01162974	3830941.03876072	6826633.11595639	6102455.09755824
1050	70.0129755313206	70.0129131946524	70.0129923964772	2569.01	2564.83	2577.02	9	6	608830.35855472	598006.064218712	384222.792343721	1701043.7391162	519736.092509022	624985.62148433	3837049.22998045	576841.909218711	600476.948027338	2909404.07055393	589530.822890656	637685.938088986
1051	70.0129415565433	70.0129200187088	70.013007647865	2508.95	2499.52	2519.05	15	11	5395838.87675442	7944558.14523571	4777204.58295337	3823847.52640836	7141623.8967358	7185562.04301569	10250051.612217	5130465.86975861	7139673.38557232	4428293.18315312	3901988.03597612	3620260.68141
1052	70.0129112087372	70.0128753621017	70.0130083049481	2687.88	2682.53	2688.2	7	5	2089290.34260299	1675125.44598012	1753103.69717685	1713828.82209514	2954275.01482331	1838570.07596768	1653925.50414907	1891628.8787652	1761460.6113441	1816123.61132814	1764528.33636719	1720742.52899147
1053	70.0129687294563	70.0129024236349	70.0129988843857	2588.99	2586.24	2594.2	8	6	2448677.68974607	2388635.75215843	2548697.70762779	2632395.88519175	2579370.51178272	2492289.97902697	2544973.7671662	2401785.54688152	1690415.48596871	5839343.80378145	2338360.19821875	2384110.0710227
1054	70.0129530463124	70.0128847555656	70.0129888031486	2466.98	2466.78	2472.71	7	5	3138932.10846721	4195635.65141339	3368188.0041051	3138882.08755515	4200797.19868595	3097879.89969244	3081225.09466885	3290794.93727677	3098436.3494829	3510026.61862304	3270043.73012651	3269582.77732145
1055	70.0130234437408	70.0129561118362	70.0130234437408	2698.83	2698.39	2698.83	4	2	892275.010021279	867568.159897037	0	0	900907.833132096	1116449.6240796	0	0	919957.559804655	947868.735511349	1007077.43828369	0
1056	70.0129601106075	70.0129166871124	70.0129941278928	2530.52	2522.51	2535.18	6	4	5089657.84369903	4051243.46191965	4146888.25499995	2959800.06103262	4139539.88017861	3179758.77801481	4212064.35287109	4105035.69210379	4325224.30593753	4144349.69601565	4260669.74015628	4028709.1748495
1057	70.0129339830651	70.0129230086323	70.0129564057152	728.122	726.54	730.045	4	4	3966358.24044596	3737812.89807075	3929969.82393228	3993075.06252872	3951471.49363281	4006645.75842968	3897664.09195309	3914632.08616765	3805590.889472	4103798.10984701	3791583.13926355	3663327.31757487
1058	70.0129607273549	70.0129310853395	70.0129916386983	581.3225	579.381	585.98	4	4	3878967.83550347	2534598.15655221	3768409.50017708	3747138.79374936	3549965.05393718	3671605.01327344	5423523.2836774	3487005.75271318	3830155.43316884	3886778.12358724	4442852.27090473	3502024.82676042
1059	70.0129482914302	70.0128885551096	70.0129803378032	214.478	212.711	216.472	3	3	4329284.16651354	3907008.99902344	4355312.97649514	4265790.88571094	4355139.49658785	4618908.55305625	5008223.44652775	3920451.47149277	4406207.0315625	4451990.787538	5029299.18480064	4215961.03979365
1060	70.0041257696565	70.0040779094943	70.0041736298186	660.707	660.524	660.89	2	2	2010282.80453126	2359260.26814842	1920491.55778905	109928.385236607	1967815.41350391	104075.55802567	734512.977269527	803259.20208332	738957.13570833	844254.285864583	740991.320596354	703330.552604165
1061	70.012920955947	70.0129100869665	70.0129318249276	758.684	757.54	759.828	2	2	3357639.65475	3106292.51171172	3283070.2780677	3479923.69619583	3268630.86775989	3488844.3348	3525686.83136348	3297686.18357284	3278141.14874869	3254718.57586719	3115791.78835345	2948885.27140937
1062	70.006507251808	70.0064382612082	70.0142915341716	1304.45	1303.61	1305.8	22	12	267211.908361817	241984.451081729	246915.050660955	265922.108353364	247278.82937575	88020.4818532982	79779.5786905193	275567.644494794	81909.3923384223	80201.3427499103	63448.4965126955	242205.746788611
1063	70.0129872606017	70.0129735588446	70.0129994282302	84.5411	80.5097	91.7781	3	3	3487805.0179489	4098468.17266217	3704975.3748195	3657925.29970529	3620709.62177222	3739706.60158632	2295565.53382029	3617731.44974722	3761104.07448242	3920498.04348433	3794227.88753005	3551037.20776983
1064	70.0405187524522	70.0362346803842	70.0448094144771	1304.145	1303.06	1305.41	24	12	107342.465280574	135741.358273924	93922.6258300795	153015.638025093	138279.210608849	134507.077530693	127341.716774088	108249.596495767	94464.0228336582	150122.52973107	112265.360276818	156592.327778508
1065	70.0313442244737	70.0301782819279	70.0327805529462	660.524	660.193	661.083	9	6	2210695.83865674	2400064.76892219	1053880.08205041	2272085.65610841	2338125.73603063	1709373.89298339	846167.680555792	898358.482617184	836298.822618298	1056240.68074218	932634.2161914	935117.441249993
1066	70.0655186562943	70.0654835102233	70.0655542844975	581.359	580.552	582.214	8	6	2730369.05903167	4659047.30468852	6005535.27249979	3234454.59702474	3269763.87222916	3377794.43750261	3610048.99562832	3192527.05709896	5382133.56527449	3983481.75487528	4909734.47887499	3789652.3958407
1067	70.0763811500689	70.0763556824994	70.0764199007095	1304.28	1303.81	1304.73	12	12	175606.046302896	122343.652967121	211557.487148441	174468.048592938	146259.285498047	228189.949474282	231567.294594725	206397.965434569	205074.099348364	244697.93931866	211888.811134845	134778.176650389
1068	70.0655508473667	70.0655370182294	70.0655646765041	212.978	212.02	213.936	2	2	1573259.14866683	2257387.85066211	2733519.61380819	1645754.96674536	1729244.23110632	2112979.27435943	2106187.06998779	1689456.22665436	2823598.65760383	2123942.33243469	2772100.90450159	2026993.6355636
1069	70.0655486317721	70.0655486317721	70.0655486317721	140.15	140.15	140.15	1	1	1478556.0742642	2060187.29467992	2470914.5082142	1380406.99887388	1508597.6442938	1590480.12159683	1798121.56606747	1312433.01486056	2424620.30566193	1676974.19666246	2352712.09665625	1717349.62033594
1070	70.0655321213215	70.0655321213215	70.0655321213215	103.934	103.934	103.934	1	1	1812477.19491808	2684319.69098482	3307082.55753291	1754022.43605742	1998325.9662408	2088404.5497867	2345994.0577605	1706839.49775569	3215203.74801328	2251627.55685998	2813444.39119207	2415968.45654692
1071	70.0655588964005	70.0655588964005	70.0655588964005	161.226	161.226	161.226	1	1	1103403.12827208	1423489.42710938	1756551.45750614	1019695.65484961	1079920.63811922	1193042.70731658	1269890.01896637	939767.704242358	1687717.18850255	1209844.20773336	1693325.21924728	1236922.79333738
1072	70.0655545920213	70.0655545920213	70.0655545920213	59.7215	59.7215	59.7215	1	1	936688.652890967	1338208.70587125	1724850.60524782	847763.810403955	1008871.93684469	1057355.69393609	1142131.56709281	924242.174822491	1540198.42058289	1091949.82996023	1540277.7000018	1075904.94220918
1073	70.065528851985	70.065528851985	70.065528851985	280.045	280.045	280.045	1	1	1748186.0861183	2632503.31780491	3099659.62570744	1677832.31519269	1761468.5412557	2053696.99488348	2213869.66381027	1702955.41075603	2971799.29028705	2227408.82507813	2879445.78603571	2211485.99721137
1074	70.0655288070014	70.0655288070014	70.0655288070014	597.44	597.44	597.44	1	1	1723831.03275195	2216632.52082584	2763552.83208802	1609998.45044678	1771224.51195313	1805154.62268555	1963123.48461181	1642702.48372347	2461246.68526172	1959834.80984326	2635349.75112499	2137715.60679493
1075	70.0655349381139	70.0655349381139	70.0655349381139	549.032	549.032	549.032	1	1	1729072.60859324	2152105.7743518	2983771.69821381	1443150.4978377	1681853.17480797	1919097.97603831	2178982.83258253	1547696.80342225	2810322.44119355	2022845.25300769	2618942.74476663	2003032.82694557
1076	70.0654920623888	70.0654920623888	70.0654920623888	392.983	392.983	392.983	1	1	1643156.34790461	2393655.60209577	2918908.99103713	1612917.14177848	1666408.47267345	1839988.31389415	2008967.45336719	1592954.26245968	2839125.16307057	1955630.02917969	2628810.37710786	2054080.48348022
1077	70.0655665856022	70.0655665856022	70.0655665856022	479.062	479.062	479.062	1	1	2072268.94624342	2750796.33570102	3435667.64209988	1854870.25535066	1920404.60522708	2414882.82922132	2438723.961853	1968989.86457319	3336804.60851028	2459744.32366406	3317581.31614412	2485609.49773267
1078	70.0655540766391	70.0655540766391	70.0655540766391	321.217	321.217	321.217	1	1	1822383.53838449	2558250.69868125	3184554.11464428	1728914.90114476	1967845.17397433	1998886.90625357	2214886.03690683	1643162.08574833	2983368.12500848	2182855.3005904	2880741.70141786	2281701.4072433
1079	70.0655368690467	70.0655368690467	70.0655368690467	255.111	255.111	255.111	1	1	1502137.32248969	2312771.99119235	2750077.77935802	1471208.72923889	1581220.86162775	1798124.07581397	1972538.94757251	1491150.5590694	2621510.39068213	2010680.8997102	2514026.47802612	2006143.21203857
1080	70.0655999028916	70.0655999028916	70.0655999028916	361.428	361.428	361.428	1	1	104966.484687502	149069.759507814	265495.530911129	81705.0809570299	101342.29648438	101233.958	137862.556476562	109981.585999995	193488.367500007	129070.465265624	175223.999671876	125013.290624999
1081	70.0655537792795	70.0655537792795	70.0655537792795	30.8885	30.8885	30.8885	1	1	1259228.7845119	2118597.393	2502695.70140646	1243629.00126465	1457250.73374496	1577399.16417187	1769067.48956613	1277598.34481504	2366357.94639405	1607986.17861361	2302815.13630145	1655434.5346751
1082	70.0655157833751	70.0655157833751	70.0655157833751	636.807	636.807	636.807	1	1	2716427.15463553	3727399.10627472	4141602.27213496	2367263.70427683	2861652.11948014	2659420.36609927	3151825.86886565	2654101.96657218	4153786.00178922	3181118.39173318	4301523.02492714	3627731.25720279
1083	70.0655765421193	70.0655765421193	70.0655765421193	186.126	186.126	186.126	1	1	1089857.8947625	1596723.29261583	2093588.63196559	1037053.34810766	1178873.35958219	1302229.1624543	1414907.83073	1119175.99720031	1955355.74827687	1361418.21991265	1804330.38128625	1444261.10104597
1084	70.0655596329392	70.0655596329392	70.0655596329392	445.58	445.58	445.58	1	1	1364536.46370875	1863459.20261515	2278201.0784058	1321607.76752109	1460608.18763935	1502611.01007828	1590422.12125078	1283763.45703703	2179577.85803813	1628132.1051325	2193110.45914688	1674464.05453922
1085	70.0655501101842	70.0655501101842	70.0655501101842	421.674	421.674	421.674	1	1	686609.045773438	887206.257324574	1143239.32094352	586129.69315341	655900.58766797	651234.388270702	732533.612177557	663955.343089135	988167.025061081	740391.040613993	981768.727107955	697677.554090196
1086	70.065522981689	70.065522981689	70.065522981689	520.269	520.269	520.269	1	1	1133366.05610507	1359799.41238281	1888106.37434672	978401.133535548	1068082.81673574	1279206.2315875	1301457.52646133	1047786.84894453	1742235.92433789	1272859.70265879	1761039.98598984	1329586.98027501
1087	70.1066217817585	70.1065868812618	70.1066499206582	1304.145	1303.81	1304.57	12	12	507788.175244142	378259.50504507	585354.168103368	491640.308672624	454264.403570085	636903.614644255	643191.212638117	563447.714110576	558501.388415716	618546.003314303	569655.412049278	394600.06371319
1088	70.1286747298256	70.1286295338802	70.1287000746517	1304.145	1303.61	1304.73	12	12	733703.763476565	654903.235642085	696313.711323233	758869.762754605	681129.313191103	676437.995433876	711080.870556648	774750.641545579	667568.778031256	707466.375443643	727820.196055657	681256.864537181
1089	70.123250435196	70.1215453026493	70.1254593625193	660.707	660.193	661.46	6	6	189386.454573662	294288.000235487	162054.646189871	235678.381314732	238733.704396202	87919.6874631699	355326.334924803	257827.180989579	470517.614824217	349347.971386719	539935.773036458	399315.933608072
1090	70.1804925605671	70.1756924575934	70.1805253612904	1304.88	1304.15	1305.65	15	12	193740.129431153	142848.446490384	177995.891540874	190124.089847505	153604.095466496	82156.1052254245	183014.734397322	199221.926675783	176175.477655204	206770.486311385	192974.310502233	174320.885242397
1091	70.1955590935773	70.1954952818413	70.1991846328848	1304.08	1303.49	1304.73	20	12	61845.7308256837	245544.68715745	222861.728134014	266592.44029447	239745.086006985	86962.761352096	95181.5099680407	254919.318004056	206549.752327473	97284.8997660678	76941.0469965822	235608.629868513
1092	70.2288159394137	70.2147303840724	70.2428838952107	1304.495	1303.95	1304.9	24	12	134927.648782144	134368.218885216	128601.980046389	145840.241633488	123072.98527832	182058.260843332	129494.54289388	154724.630103666	127503.569259586	127661.072190162	217928.651986929	133269.919559325
1093	70.2317258914348	70.2303639823827	70.2328570878332	660.524	660.193	661.083	9	6	1238873.83972309	1633239.17054036	1187853.60109557	1268443.59149293	1295899.77597729	947895.007822993	11340.4225084401	23560.626889474	13201.619111049	9014.64326116937	12158.9453278808	21514.6336230467
1094	70.2493679485949	70.2493060698628	70.2563794945874	1304.28	1303.61	1305.42	20	12	292728.592793719	81729.6560901992	280532.135588383	299655.45605093	282116.951252628	276852.275751953	298351.648784556	310193.458660606	261937.185547251	283171.001783729	289580.078309795	90913.7764558911
1095	70.2594176365976	70.2590239639518	70.2602472016413	661.092	660.524	661.795	4	4	228498.585140906	255526.523459818	222374.651250304	226227.395555803	208855.804617858	180877.286317591	0	0	6470.26679464281	3009.29997436523	6327.80166577144	6780.25047488833
1096	70.3064593500795	70.3064354267905	70.3064899636007	661.255	660.89	661.46	6	6	154816.060935269	140891.312002788	161500.973637416	149586.039520089	148982.138579345	171189.028825378	0	0	6479.85090624997	3009.29997436523	6327.80166577144	6786.67116662596
1097	70.3356731398503	70.3356528815934	70.3356993378062	1304.03	1303.61	1304.5	12	12	1399155.4218794	1265303.03083147	1337635.30742883	1422651.11666992	1314427.91457448	1330506.29983818	1399124.61006349	1467538.59720314	1237589.20809669	1354477.67547007	1393329.23990233	1252778.37199742
1098	70.3232089754663	70.3228441327849	70.3256453741484	660.524	660.505	660.563	3	3	129900.810049108	151611.969438056	232772.178350748	132652.765765625	230845.583236817	193097.405017091	0	0	6479.85090624997	3009.29997436523	6324.41056091312	6786.67116662596
1099	70.3597001465068	70.3596637099269	70.3597238139446	119.027	118.739	119.116	3	3	80684.4799095052	91386.2697583008	52411.76968278	74962.6493100586	70282.4189746095	57342.2660848389	61533.9740710449	50370.2966113281	62545.3013007812	82091.9486407064	57563.2470515136	97873.3173135577
1100	70.3577929865646	70.3503396699634	70.3579502966743	1304.555	1303.04	1306.72	12	7	84208.3953530648	135939.946941105	207985.206571658	100049.960366212	94818.5551757809	204635.829303384	225792.85648885	69808.6543171573	195947.379405923	218166.059879556	80909.1300326771	119660.50233436
1101	70.3742577081483	70.3742179990074	70.3887791321748	118.924	118.355	119.116	7	6	79404.835555664	87287.3823939732	52411.76968278	74962.6493100586	70282.4189746095	57342.2660848389	66741.9842556763	74773.6958482142	62545.3013007812	82091.9486407064	67906.0561999162	70279.038001587
1102	70.3919511939409	70.3886847768065	70.3949487116191	1303.965	1303.57	1304.5	18	12	101951.051108841	136142.521517427	134759.678631926	110452.393145346	110837.947045898	81484.0929687488	156954.085947964	97120.4293321813	119870.590110352	131689.937946554	126670.8603951	103285.528590745
1103	70.3978701566416	70.3967391091018	70.3987919835927	661.092	660.505	661.46	6	6	293481.917035717	178706.740950333	395427.726849888	264495.268752231	223284.701738702	407780.381959823	5979.61225415036	0	0	0	6981.27234863285	13393.70878007
1104	70.4322604559369	70.4311725130014	70.4332038402737	661.083	660.505	661.795	5	5	265513.362555806	306987.757229491	183127.037410714	222442.447931919	247168.137847094	151481.225580147	5979.61225415036	0	0	0	6981.27234863285	13393.70878007
1105	70.4286618893851	70.428620844962	70.4286885138577	1304.45	1303.81	1304.88	12	12	218549.235333253	186166.256831429	208387.81053327	222014.439740459	198304.563016451	200962.615630581	215888.522454177	227674.87918795	189878.041152342	212096.46781843	212507.035140474	208835.197145432
1106	70.4587155229924	70.4586745812722	70.4587805527811	1304.11	1303.61	1304.57	12	12	185883.407971192	179947.17731971	166113.852076588	186917.118851412	179440.609814452	148495.180226863	164013.2004548	186540.536099331	153488.130927359	170954.102931084	174951.997633929	180653.656122295
1107	70.4722628194187	70.4722143069916	70.4722944053516	1304.11	1303.61	1304.57	12	12	164187.33763146	155806.632635215	151771.039547989	171319.113031475	148867.464528807	141658.004314904	149906.96078726	173147.733030134	145486.024759114	161234.289915249	163356.086450893	155813.693158428
1108	70.4887425658896	70.4870223760798	70.489944922702	661.409	661.083	661.43	3	3	139392.236274555	148936.091032768	133654.269931082	57733.1586796873	116375.726442993	117771.902118816	9983.71888623042	20782.7494628906	3037.8170378069	21696.7743945309	18380.66535791	9472.11536755369
1109	70.505115640735	70.5025750341962	70.5061005015031	1303.88	1302.69	1304.73	24	12	111287.7368022	177018.184146323	145766.26143677	94116.0720134949	82079.2715820313	167690.675229491	165710.036808894	123207.543860971	159771.074809569	169300.569287108	180923.191837971	66398.1367462717
1110	70.5519620556496	70.5436176578656	70.5519894525002	1304.08	1303.61	1304.5	13	12	857233.13146973	812670.958124995	803164.780623594	891071.985823104	815460.472215389	792091.902755305	60559.4355442122	885971.810787767	766815.46189584	819442.357505217	843076.419667961	793324.09254011
1111	70.5678204811601	70.567769537042	70.5702104144387	1303.95	1302.89	1304.5	13	12	322226.229640297	219628.08142578	382124.693979498	294744.910421048	268015.331867899	431515.524143877	452341.53139811	351620.174462074	376419.922978513	424130.258679763	378251.774067758	238107.156141355
1112	70.5832396741598	70.5832396741598	70.5832396741598	661.101	661.101	661.101	1	1	170277.312777345	186000.592878416	123047.532600028	176914.579836099	176379.280267619	233954.943297934	2700.29866589354	7662.87106119779	6311.19756290687	6366.59569238281	8069.7094872233	4624.02771720377
1113	70.5994078196643	70.5993714208722	70.5994899718858	1303.965	1303.57	1304.5	12	12	777397.9166626	548318.31260817	923744.367634614	716362.1698768	682335.723942681	1036181.40955009	1036675.42773717	859541.992232571	908082.193437833	993054.350146142	893149.371160717	570721.17913912
1114	70.5993333050166	70.5989459211764	70.5995098459997	660.9955	660.524	661.46	4	4	181828.449618305	186000.592878416	234709.25270731	145277.114053571	176379.280267619	260240.928306362	2700.29866589354	7662.87106119779	6311.19756290687	6360.91731591797	8069.7094872233	4624.02771720377
1115	70.6193891855635	70.6042228784787	70.6194531983368	1304.5	1303.61	1305.82	23	12	201365.565209959	194308.815904446	178607.503322757	100419.264736703	183354.141787554	183703.818453775	201048.203860427	100363.772762277	81341.0255622214	192026.828554688	80684.9411886163	100201.363587364
1116	70.6370837259744	70.6370448907249	70.6371061219044	1303.965	1303.59	1304.49	12	12	170969.410890925	173173.908978364	162931.460039062	181096.699554912	162181.381480711	156662.773838642	163308.515625	169952.227420372	152158.37767578	157656.688336839	161953.535034555	169450.374102313
1117	70.6870119007628	70.6870119007628	70.6870119007628	118.728	118.728	118.728	1	1	30753.456890625	63871.5233063965	21678.7363583984	29128.1065474447	38394.304040039	31719.7953342285	41824.4352224121	39831.4434065755	36969.8475416666	54584.597546317	34218.3546210937	45988.1473283284
1118	70.6929405549333	70.6793345478264	70.6932257678751	1303.88	1303.22	1304.9	12	11	110085.49003551	60247.3056019179	144977.623033449	110990.963015625	81736.1137847216	174813.504806314	165248.309661458	135540.636167805	158568.389861653	171113.366345879	136652.181687418	67031.1940795898
1119	70.7155649861431	70.7155649861431	70.7155649861431	660.524	660.524	660.524	1	1	84023.3010301346	116118.563791095	92799.1075254716	73637.5920212052	113154.728195068	82973.2030522466	3117.01790551756	0	0	3088.36054162598	2982.10517639162	4177.11500301106
1120	70.7365513254468	70.7365513254468	70.7365513254468	1304.49	1304.49	1304.49	1	1	69305.0215820315	60374.5246484371	153164.327524038	105007.582427135	99916.415941068	185422.851111779	176697.502600661	140116.849251803	158216.527980206	193425.936846053	143281.074296499	88296.0880521331
1121	70.756766331928	70.7567354126974	70.7567972511586	1305.405	1304.99	1305.82	2	2	446088.162053575	539232.036279303	423775.292890614	477224.716997754	519325.618470967	55350.03351888	61960.9537695323	544361.237846688	444532.034609383	457968.580371102	503699.792431633	503668.899492179
1122	70.7878528484601	70.7872195938421	70.7890602450527	1303.965	1303.57	1304.5	12	12	632308.974316409	617870.190754203	575155.078267291	652519.026397183	624160.422320547	550260.10925391	569057.292654858	647142.764635422	534827.863424946	542063.754869911	604697.462829243	587701.729199216
1123	70.8206055096418	70.8205919203194	70.8206634870908	1304.065	1303.16	1304.54	6	6	594445.170654297	88248.218101918	561448.480316408	85320.3570849619	80179.4755981445	73140.4089950274	70003.150443005	619205.335759767	520553.522583986	522077.547333986	585604.225628907	88266.6126171884
1124	70.8377414715083	70.8377414715083	70.8377414715083	661.409	661.409	661.409	1	1	141313.392743531	189339.17575358	131137.989071899	131074.476303101	144732.514721069	135895.285735839	15341.0089314879	21215.9460625001	9431.56421905519	2625.94015155028	21489.8892792967	39254.4365258786
1125	70.8371155101407	70.8366565689564	70.8530111150338	1303.98	1303.22	1305.07	15	12	140256.503421349	82690.0090889493	102357.902710336	116134.923515624	90039.9296533208	84078.9024472659	140033.74568182	98985.3487081476	74965.7794086917	132940.746531426	122325.612839761	99606.2863680759
1126	70.8847844433512	70.8847354771444	70.9001234058374	1303.965	1303.16	1304.9	14	12	182244.085024006	116453.347025924	215103.639759525	169407.624871828	149983.89375	258286.15390963	241830.907084519	202817.063430174	217262.384749642	243119.650803221	217250.232736815	124736.296733804
1127	70.9310664101153	70.9305227172281	70.9321871292949	1304.45	1303.57	1304.88	14	12	143942.45554606	131256.370974933	176889.987147219	148752.986621502	118741.639822153	219506.344371743	209783.121035969	193812.430170897	189659.992018228	203001.608649901	226375.889862873	149213.109513752
1128	70.9533029414569	70.9525215262988	70.9544010851896	661.4195	660.89	662.365	6	6	263067.687114258	365652.146006346	154269.019113891	269929.816546632	324587.439852049	155759.065132323	37751.2916919986	54263.7729335238	44622.141364676	63267.6680269771	42594.9580743405	47371.9530440844
1129	70.9459600706061	70.9459600706061	70.9459600706061	1303.04	1303.04	1303.04	1	1	133557.146897791	89127.9337280266	156136.678342284	125331.946588541	109172.00126953	177476.854285488	171007.805820312	153397.011289062	171781.844449876	164726.970296224	35936.2923632814	93938.8080208327
1130	71.0607375018745	71.060687748285	71.0608018121219	1971.48	1965.08	1973.55	12	12	1147033.918814	1676249.08486964	1749798.09822876	1129824.42819602	1240879.01960105	1138009.38786882	1211660.73818665	2369316.82634815	1664320.40311634	1659163.371072	1283664.44806693	1598931.27440429
1131	71.0858942579558	71.085800048916	71.0859243662576	1272.04	1257.49	1277.25	58	7	1339010.87381635	2599472.7066703	2880422.92221513	2258792.03785174	2445286.62603404	5172747.67156624	3082775.2182964	2456243.491876	4600513.20416505	2791055.0872612	2666577.59016142	1835050.62953592
1132	71.0858925921852	71.0858358493216	71.085937073028	1136.83	1134.68	1140.12	55	8	2708334.52305274	2415660.81023437	3961137.47701401	2271891.96855469	2293628.96195905	2451257.57774616	2239945.37348876	1586093.53986758	2146751.88760367	2770538.89870361	3821382.8203654	3168426.45689209
1133	71.085919242788	71.0858771524126	71.0859430919531	1323.72	1318.77	1327.66	55	8	1046963.08943533	993202.147375925	1112725.38026219	874914.191101791	945256.032795202	1366724.97417923	1741650.61928349	939377.931195589	1078920.20713749	1121603.52143383	943542.239379547	1005074.74938964
1134	71.0859069644184	71.0858722356949	71.0859471388269	894.315	892.435	896.24	47	7	2663957.95028159	3279314.73297527	5524026.68217516	2734045.87490126	2946441.79908203	390331.507456066	4084800.76544205	2962364.41803474	6621859.83168337	3483433.90400195	3817294.6645961	2994920.98301649
1135	71.0858789424868	71.0858281227287	71.0859145332518	1969.805	1964.63	1973.7	56	8	1159749.34138916	1801692.68428011	1233806.53705437	1723412.27275579	1777007.90742845	906987.912523674	2207242.30791901	1654798.14807998	1770058.68698969	1755482.75353102	1106621.3007287	913785.278826405
1136	71.0859364126781	71.0858875024969	71.0859532402368	726.31	722.888	731.783	40	5	2722585.45076693	2919025.79640156	3461192.44493282	2430355.59025625	2711399.26394792	471230.080371105	3460518.17483282	2748978.68680781	3630859.80654301	3380129.74307994	4710505.70930928	2995188.05351069
1137	71.0859368505851	71.085802030816	71.0859735992844	634.785	629.031	645.02	44	7	4930163.98592572	4743221.60322351	8223587.19906788	4462201.45946421	4436383.0281875	4312328.97553415	7185263.61976944	2607322.82552988	2259482.95418527	6258019.63899861	3958326.63107046	4819036.99319879
1138	71.0859016245223	71.0858308677522	71.0859455375456	1188.54	1179.66	1195.87	48	7	1679328.48552509	2500883.91473437	2929636.54570278	2104119.46586627	2297683.51334214	2368371.3561673	2451080.2579483	2088363.62633339	2761948.05267856	2639757.09898437	3294012.64863092	1838769.58365235
1139	71.0859178015655	71.0858486738962	71.0859626101446	605.162	599.789	615.954	41	6	3867405.23185879	3336572.15128502	4342757.69786719	3208693.01604121	3351892.62128437	6097012.42751439	4452383.92910047	2607630.32746848	4481955.1260474	4567718.75955936	2754584.87988965	3134252.84921969
1140	71.0858836894595	71.0858741346922	71.0859640546478	674.969	674.335	679.063	28	4	4300375.3706305	2394666.93564313	2666407.66015404	2080867.5801211	2216755.91639893	2848340.7289813	2808462.73337536	2492986.72915657	3167703.14109375	2956042.79035156	2939754.06475249	2349728.07665234
1141	71.0859286486785	71.0859090643232	71.0859695795579	688.1815	685.56	700.995	32	5	4568177.42829875	4497404.44688316	5990386.27848566	4214713.62718751	4217377.39848506	6026608.57697473	5523447.92153328	4445722.92557983	3055109.54763535	5613100.48044566	5148018.3449441	4586545.72756114
1142	71.0858798423258	71.0858428889983	71.0859044887806	1213.19	1211.33	1222.93	28	4	1691671.15187272	1611185.88564537	2188127.05091674	1273355.01904891	1454303.63579589	1744107.49072266	1013698.63753625	1408022.93419158	1788542.10224185	1692012.62434103	1749857.81309406	2061816.89233664
1143	71.0859272906384	71.0858168766838	71.0860649752798	134.225	130.208	135.202	20	8	2865418.71850409	2983935.99409722	3833126.72802618	2694885.72178936	2887865.07094386	3761611.63938736	4026770.65788301	3043354.97422365	3920733.45377586	3762536.02484675	3840964.75938739	2935721.89067983
1144	71.0859165907336	71.0858109152751	71.0859507321175	806.425	799.341	808.065	25	4	3326272.61805227	2690360.06887735	3148795.35739714	2419948.83004922	2577679.26221094	3155157.84056875	2651125.63777771	2461663.80072423	3020631.37100328	3059204.84864479	2982758.68282435	3032586.70657267
1145	71.0859558482526	71.0858625833847	71.0859758307286	565.559	546.408	568.744	43	7	6297779.94032076	5209291.69682812	7184965.98926162	4999153.102113	5115179.05038935	4954337.87545141	6481241.60132545	7212226.03141507	8034427.79167567	7230299.51293241	5130457.57695628	3242882.90874459
1146	71.0859408010528	71.0858559520076	71.0859881379602	865.19	863.586	865.45	19	2	2359438.72026266	2417208.64764583	2690523.96564509	2053021.2743676	2094067.51855902	2817706.28113422	2773741.27669166	2167855.2331649	2712588.45085764	2793263.07278125	2723425.21844113	2331383.9546024
1147	71.0859594620416	71.085751252745	71.0860117536508	156.022	151.86	159.806	22	8	3083495.33205307	2994452.62815881	7867717.37553544	2938000.2538847	2984990.40150862	4529746.43739442	3547563.48582366	2975412.27628013	4195622.11078472	3795651.94908203	3525936.14069996	3074317.95409863
1148	71.0860356286692	71.0859017379614	71.0963306285675	653.519	651.045	661.083	21	3	1865597.94599851	2050656.27222172	2346368.82493667	1671679.61753292	95507.9371900354	2171352.82126641	2759836.63099005	2229561.86539621	2805160.84869642	2745400.70669865	2993430.87623991	2172326.94305915
1149	71.0859162280302	71.0858898961876	71.0859603308665	1003.29	993.126	1014.34	39	5	2306878.11462624	3866527.16754509	3105793.4982706	2933127.0806814	3219398.16632528	4030657.95066642	3256063.29225191	3354780.1253239	3844257.79855214	4121735.28497395	4392381.3220581	3422822.29655754
1150	71.0858964064704	71.0858964064704	71.0859253800537	759.208	757.381	759.208	15	2	4600480.26589731	3885606.74978813	4611894.60600447	3447749.2257327	3794872.42921249	4800207.69343749	4589623.96869977	3614209.97233817	4561280.69895331	4484045.35498214	3828121.86911768	3584993.43067806
1151	71.0859076956524	71.0858647988895	71.0859383781021	1106.13	1097.29	1107.69	27	3	1755341.1998828	2217502.64902779	2060763.77480769	1744106.14478008	1880526.16475361	2076194.21667873	2243401.68499563	1849920.00631511	2268413.15975259	2292414.21051214	3947661.39349661	1766255.43685186
1152	71.0858879567112	71.0858546703493	71.0859114655376	1042.91	1039.34	1052.46	30	4	2079925.554917	2246660.58163543	2571017.23874998	1933274.74244532	2004694.59112067	2402481.79072915	2707244.20929198	1558735.39630372	3181032.67007495	2481411.40672915	2527172.30714584	2145377.70545834
1153	71.0858995656138	71.0858160484767	71.0860201553268	199.5015	195.496	214.554	22	6	445594.067433594	4002780.78415707	5203530.00379772	4053413.28839844	3950489.99971896	679749.957579343	3451362.85767731	6111271.04861592	7137878.73757178	5478223.94666069	5126042.50554582	5127677.74377207
1154	71.0859332336424	71.0858965417247	71.0859333177312	844.068	838.453	848.991	22	3	1308819.4345065	3258894.49356944	3592477.04524305	2663187.18657335	2838909.52055208	3574162.49296608	3427192.57576692	2864875.16351451	3647573.16893805	3567240.55031206	4623567.84755109	3314954.89515908
1155	71.0859097990501	71.0858655090018	71.0859185243979	1163.58	1156.38	1164.2	23	3	1647546.17427584	1894247.32941841	2061566.6162485	1625882.15922476	1697083.73217548	2106730.09786061	1830678.13681818	1845666.97830585	2110104.61981671	2031829.87693358	1984688.99222221	2077340.75623487
1156	71.0859608098353	71.0859080555252	71.0860501785347	104.108	84.6329	106.711	20	8	470515.629455159	2974589.75510915	4167272.40867339	2970340.08772321	3038662.2326476	6052685.35728296	4131993.52079152	3039644.01670096	4288615.96023567	4219303.32747478	6151516.32575124	2406198.64829381
1157	71.085922908115	71.085922908115	71.0859383365967	955.837	955.837	957.818	14	2	1714247.50396749	1957515.70938998	2201343.8226475	1740894.60231782	1805584.13365649	3115381.01646869	2143489.34869829	1866593.2410139	2291528.16116876	2234188.03340531	1488501.66856962	1856191.25781869
1158	71.0859999817192	71.085922809125	71.0861067420186	465.212	456.693	471.3	19	4	5808266.5721266	3435079.17900453	4990070.54900983	3414531.93294254	3349545.39768473	4686410.56684426	8130732.37555108	2100202.68650452	4818581.97413958	4739098.20646876	3582863.89455469	3381549.41059526
1159	71.0858970021408	71.0858970021408	71.0858970021408	1476.12	1476.12	1476.12	11	1	1036158.65574599	1248932.88325955	1393711.52061198	1046981.65627767	1159018.01369304	1358676.97265626	1356685.20946338	1304201.58949219	1361952.22770508	1388620.95053873	1424129.92256945	1185691.53923611
1160	71.0859306737137	71.0858761059053	71.0859425485785	519.942	519.942	520.965	15	2	3321923.9603756	1555402.73954087	2285928.09381696	1635635.90279576	1475790.42425962	2219142.07391826	452215.893534924	1691336.72689964	2305782.1390625	2336406.73462054	2050545.56055288	1549636.04508259
1161	71.0858920976774	71.0858569234426	71.085927761114	1066.73	1064.7	1077.91	22	4	1480172.86464286	1641045.05765625	1706410.64666941	1464967.85848586	1425363.04687499	2164590.25168212	1636322.72070312	1487227.03898809	3335386.97196915	1761902.9896875	1449164.37989458	1449081.49033296
1162	71.085972341503	71.0859281810476	71.086033110227	424.921	423.014	437.014	17	4	3836105.53498535	3593090.74435425	5118573.67417041	3509111.52723633	3576436.65878906	3901913.26022282	5049167.50017142	3219943.14158515	5050552.02022429	4890422.77041331	7397166.46695646	3566792.17212998
1163	71.0858820927901	71.0858436225334	71.0859068642999	937.0005	928.829	942.47	22	3	1841874.27641719	1738890.11166406	1803263.39316934	1652552.71712003	1740368.35282671	2086965.6351914	2282465.26450208	1696721.71642223	2158972.37162501	2067969.57119886	2079044.69946732	1776698.71786257
1164	71.0859614441272	71.0858944451919	71.0860243480613	187.087	186.009	188.26	9	4	3634130.06942519	3336778.5712352	4431718.8085556	3414653.56398082	3435720.22496591	4589006.17095703	4418160.08727539	3398244.90717456	4974500.43127436	4642380.48677685	4917742.89885694	1966024.13634888
1165	71.0859525898553	71.0858702872531	71.086029076999	372.039	348.163	383.418	25	4	3522472.27090674	1725260.60928906	2088722.51529447	1585036.86195312	1576743.31548158	2149294.310625	1997383.31482933	1775902.27592913	659943.620370602	2150562.93785577	3779255.92988672	334447.238619749
1166	71.0859539580926	71.0858893171038	71.0860250546971	482.526	479.062	498.569	12	4	3910165.96142922	4010835.09027143	10082933.4808775	3823499.11295714	3707930.15127734	4508732.08717142	5065553.12419531	3993039.99763787	4088782.24551629	5440437.46747886	2613207.32441634	3920477.88368839
1167	71.0858962832199	71.0858527503308	71.0859089532613	391.875	390.525	396.674	10	2	2880907.72172656	2827138.1028975	3858542.64488281	2795782.42312188	2710007.8587525	3786911.22752453	3743032.94332906	3015802.55565	3998625.83747812	3895401.14498499	4094657.59774817	2642420.41400846
1168	71.0859745285011	71.0858712981222	71.0860811936154	307.829	287.701	326.537	28	8	3241538.6758294	3538634.89997363	3322704.20151814	3495144.22604108	3372420.80823034	4927123.86980447	2722802.65935301	5977923.06927441	8664843.79188098	4894535.21778175	4695189.12910374	5899773.99196599
1169	71.0858960902142	71.0858960902142	71.0859005084382	829.73	820.838	829.73	13	2	2214997.90316076	2346240.35240929	2727106.2015574	2176138.93281641	2188697.6192458	5552326.13821399	2651906.49207725	2143064.24258654	301066.107968737	2523542.69058264	2697190.63541376	2263662.19299782
1170	71.0858884694025	71.0858788029117	71.0858884694025	1456.87	1456.87	1456.87	9	1	1320730.68758727	1657422.7655103	1863462.23462434	1385693.51392869	1479144.36344332	1792950.5665064	1690310.31437998	1614779.18041473	1782181.3568538	1784596.05222074	1879708.3316304	1521540.82169548
1171	71.0858895663336	71.0858895663336	71.0858895663336	1359.97	1359.97	1359.97	7	1	841297.644555665	946734.940078118	1037694.48800625	778504.611045313	800707.868175	1005928.72425077	975753.100919533	881613.166152344	980102.019698438	1073808.22965	949351.344190624	821167.041089063
1172	71.0859213388683	71.0858590768971	71.0860127802566	28.5457	20.1946	30.0439	7	4	2614648.67024878	2561133.7165072	3480122.02361423	2462672.94067527	2395568.4730902	4390721.63589617	623397.043206909	2672927.37655102	3526272.48867541	3465849.52777456	3704730.39928536	3813961.53731623
1173	71.0858683160147	71.0858683160147	71.0858683160147	1929.46	1929.46	1929.46	7	1	777062.316040038	968309.438149032	1097751.61870192	956397.752564611	992265.544101563	1003362.25008038	1071631.28347656	1006431.7156265	1073582.35191106	978144.752756914	1019572.35128005	1056828.8640257
1174	71.085946052503	71.085931375939	71.0859560171535	263.042	263.042	269.557	8	3	3896066.7243	3847074.21617344	4070551.05401897	3827843.04195312	3710940.25450736	5745473.56741646	5080645.45807537	3983967.60316406	5498820.27707946	5302638.75296415	4950247.68928539	4613885.47804918
1175	71.0860271829053	71.0859820775373	71.0860419127483	242.944	242.944	245.872	6	2	5669676.86654235	4301606.63996034	5914716.48912019	4392576.876875	4276358.14714844	6062239.25808894	5561868.13128516	4502127.36517434	4715289.3089404	5906957.14130921	5518672.61011842	4266847.78257111
1176	71.0860021358538	71.085953460519	71.0860113387579	405.451	404.496	411.177	7	2	4519031.15764374	2172357.7626542	3168193.17077138	2102248.15552344	2129255.68528125	2943478.8801398	2694569.76354817	463320.675953129	3136848.59805098	2973580.47076973	2886656.46709374	2088661.94512335
1177	71.0859291025554	71.0859291025554	71.0859291025554	789.862	789.862	789.862	4	1	2620498.68541016	2733321.88211042	3353784.65237316	2476014.68635052	2658008.45376458	3180544.00168593	3201580.94082866	2539966.98346406	3230416.31821796	3227461.55223542	3156441.60900572	2555916.93961458
1178	71.0859332966526	71.0858350654135	71.0859845379925	9.70935	3.7776	13.506	6	6	2094389.84026232	2330182.11922902	2419684.11275718	2411100.07179408	2248969.87690856	555294.232395459	2917471.41404043	3004716.51873426	0	3003444.3648159	5111515.29559023	1851706.60325921
1179	71.0859325959738	71.0857550858669	71.0859787399302	2608.97	2600.67	2610.82	5	5	2935063.79494591	2789049.02800783	475148.512414574	2917404.76237193	3132394.39177084	3408614.16862607	3777730.93506981	3396962.06797271	3553357.35586561	3662371.3838531	3611923.09256249	2704708.23620003
1180	71.0859254717891	71.0858893311027	71.0859853542235	2666.28	2663.57	2670.06	4	4	2216685.86611845	2147491.23420643	3287463.01594079	2209313.06187911	2286278.69533899	2853783.0072013	2798826.36257811	2746821.88022332	2695086.09090463	2802949.81718337	2912894.97532898	1931743.35193664
1181	71.1233059744971	71.1233059744971	71.1233059744971	661.409	661.409	661.409	1	1	519981.193190921	301076.957804686	655934.894769283	442331.133978273	484021.242659421	620993.955170651	996894.301078118	874504.978250002	1089926.52350098	1016100.35935351	964705.036632806	822606.782343743
1182	71.156662690481	71.1563120389188	71.1570133420432	661.2565	661.083	661.43	2	2	69647.1562020095	106784.955658481	89933.9408891598	84401.119034598	100982.129036254	69720.9491586918	0	2883.77327008928	6490.46566593422	0	7670.17158837885	4576.8273881022
1183	71.2285571385946	71.2285162717536	71.2285792889373	1304.52	1303.95	1305.06	12	12	148886.03347168	143378.386616586	140277.684340818	166891.346406948	134692.655108173	134750.746865235	134494.259294086	155475.067378907	141514.592548131	136745.337390835	149299.712578125	150963.606155483
1184	71.2335008986735	71.2334503947218	71.2369711406273	1303.95	1303.57	1304.5	13	12	370846.762524415	77142.4534975957	480918.207331731	341145.853658352	316809.14248798	547879.039019952	526760.759887001	434647.508852163	483533.400327153	543320.459305423	465140.358833707	276502.945233623
1185	71.2655395006369	71.2654955998414	71.2655628757068	1303.965	1303.57	1304.54	12	12	139173.201858316	74545.1960849609	188959.091132815	130132.735117596	115951.200708008	211836.976752928	218217.068586425	168063.584920372	189145.758695474	210086.707779947	169871.574086099	91264.2907836914
1186	71.2898984951437	71.2895128956932	71.2901350102431	1304.14	1303.81	1304.41	5	5	148798.64269206	85416.2154399949	65722.0720562063	56212.8045374648	74316.1160400391	223766.232425782	221825.713734376	167727.123659939	58800.8640605819	209014.660891927	87443.8377397025	101517.876525064
1187	71.3145025857948	71.3144711147691	71.314516830637	1303.81	1302.65	1304.5	7	7	42128.1539306641	85416.2154399949	74987.5954648439	131992.803402777	116628.645972221	94649.2999462884	214549.188483072	67531.5896533199	78756.8793867191	91963.7845157127	71760.1181997072	101701.121789551
1188	71.3266252239414	71.3258580565701	71.3279610889112	661.409	661.083	661.46	5	5	364690.192559461	1030756.94500671	182827.669823729	439433.121289065	624162.44267471	231181.197746372	16091.0648033619	70883.441541399	22794.866424107	24796.514206848	34037.3061137693	93383.5144933028
1189	71.3282978115422	71.3282343205284	71.3387388821146	1303.965	1303.22	1304.5	22	12	103719.010897104	64451.5480107421	180778.786347659	88223.2989399863	99918.0239501953	205415.634798176	201655.453489582	157808.172980289	180827.390310871	156924.578238635	160840.65171468	82109.8026979764
1190	71.362418599063	71.3604026179946	71.3624603555831	1304.285	1303.16	1305.34	4	3	64538.0850585928	302815.650372871	351734.644375001	57835.8492027703	317076.821459961	382047.077343754	50275.6164587395	371935.998064626	361452.256629967	402377.5431392	375056.511217155	322878.375850499
1191	71.4003340382924	71.3883592590297	71.4015757960667	1303.88	1302.73	1304.49	12	12	84349.2160229486	101146.813695913	122882.078704836	67254.5982353515	73663.6294140629	136374.616846589	127917.02091797	92932.0756279299	114766.778635253	131322.878331852	95405.0160111869	48202.0538747826
1192	71.4148730369595	71.4148730369595	71.4148730369595	660.89	660.89	660.89	1	1	56503.448759766	67155.0017187494	80478.4643100592	67762.61622998	63408.1785183912	60812.1260424109	2806.85571769205	18200.5692057289	6146.78287475583	2998.47275260416	2814.46542879231	7205.78007128904
1193	71.4322643012452	71.4262862245811	71.4337201794097	1304.15	1303.57	1305.41	21	12	218289.689195148	124344.166198325	293107.772686298	207212.694084475	174485.634086028	342995.616887019	109030.410667317	263162.547231069	302504.408424354	119618.60004357	277713.711192157	156795.205049717
1194	71.4490066280573	71.4489492956549	71.453972704786	1304.555	1303.98	1305.06	20	12	72500.6882412111	306952.251482282	339841.936019108	371309.703106167	333122.24629394	129455.53927897	130549.262886118	84120.6395219271	127805.128052885	137781.46262207	92866.4216242018	327692.704471262
1195	71.4715054632296	71.4715054632296	71.4715054632296	661.46	661.46	661.46	1	1	83688.9271099337	225599.774977211	92690.7280472001	124940.642711718	201515.339416341	86056.0571393234	6855.87072802731	30232.7814778641	13224.3721502278	15780.9072946777	14203.1843359376	34738.3832894693
1196	71.5003125264676	71.485416975047	71.5004343950342	118.838	118.307	119.331	19	12	99116.183052246	71296.1993459821	83125.4960239956	191292.29910226	191723.568092076	175591.862342495	121672.699069754	107905.305066964	214242.708955392	251084.667375837	206901.736417236	72629.7377792271
1197	71.5022891275771	71.502266771269	71.5023136263824	1304.45	1303.95	1304.73	12	12	447892.04617139	377503.261683873	431758.747868298	456963.204728656	415028.539509464	416837.909709823	431315.521487634	475806.510244795	413829.786378351	449184.841445315	449119.573593751	424138.6164917
1198	71.5127940175229	71.5127790250768	71.5128090099689	172.4885	171.309	173.668	2	2	352336.5858211	284305.166068914	395084.21787793	336036.764583274	327793.160187877	332229.190356407	391609.074191584	355039.59098909	412483.926869507	329583.236695905	349212.989087654	263233.661709869
1199	71.5152282962041	71.5151750667295	71.5301276199649	118.7335	117.997	119.331	16	12	180429.603588867	350154.277113839	33601.2205156599	169850.598434012	180741.834216797	123030.803209194	136525.155660217	155408.534235491	128275.234566127	139375.424793701	137398.049535435	48321.7267821045
1200	71.5079942961141	71.5079942961141	71.5079942961141	661.409	661.409	661.409	1	1	91884.1223251959	86303.0118024543	92690.7280472001	125290.120679198	201515.339416341	86056.0571393234	6855.87072802731	30232.7814778641	13224.3721502278	15780.9072946777	14203.1843359376	34738.3832894693
1201	71.5375233588774	71.5375031383717	71.5375435793831	1305.53	1305.41	1305.65	2	2	45909.1726497394	340053.624751464	398727.456999025	410389.086228516	348978.749361977	348800.333124999	351721.232499999	57225.1549837236	353607.801940103	392806.362513674	382651.566851126	380947.900716788
1202	71.5919090408083	71.5834767421561	71.5929290219787	1303.965	1303.16	1305.99	24	12	243394.626971153	59838.1383611508	217543.415778812	242631.399098557	64783.6970092773	201197.610084634	203928.967592776	77570.9887093093	65243.7581596228	71899.6868672686	223136.807336425	223561.860422926
1203	71.5976017897629	71.5975744725636	71.5976401474878	1304.73	1304.14	1305.82	12	12	119607.395996094	121128.150495793	112884.748907752	144179.269253305	97799.9005126949	84777.5403093614	106559.594801683	138940.616102215	106084.657042643	124987.539750225	107292.16245643	133919.819414813
1204	71.6476689428139	71.6476363746328	71.6476900025198	1304.73	1304.14	1304.99	8	8	96027.6249975579	234308.430946289	134290.154234621	243456.552997161	227896.01690785	139739.50383878	142928.368234676	92355.253032226	117905.826104402	151600.7168986	126677.933951825	221419.656691406
1205	71.6618528202182	71.6618138809262	71.678333435128	1304.73	1303.57	1305.41	13	12	262772.367248536	232491.369768415	250663.037174941	273142.006113282	234166.844373497	244052.88693778	246599.396875001	268472.072828127	243672.392110842	267690.669521137	263573.70935826	255996.844323732
1206	71.6774891102747	71.6774891102747	71.6774891102747	661.46	661.46	661.46	1	1	107943.96723884	184513.706714679	107476.856896484	120958.453164062	132800.272641195	88379.3508551438	3079.46382751463	0	0	10837.4718964844	6200.68083312991	7409.22428397622
1207	71.6930737421534	71.6929944005422	71.7065996846688	1303.725	1302.89	1305.65	16	11	112683.015368651	108831.513387785	99836.2499194351	64929.7056374294	58500.272277832	95726.55590918	107201.695291341	121403.136567789	104521.790345349	327178.589838868	108959.439718571	64492.1046516934
1208	71.7382074030942	71.730589015081	71.7382578786514	1304.15	1303.61	1304.73	19	12	171731.43602881	167079.675341045	304779.436748798	230150.62065054	231716.685250149	320793.14579311	317837.362529996	135501.221682944	284160.231790363	332241.982043808	102376.567617188	190694.066071964
1209	71.7695559371264	71.7695181528598	71.7696288707237	1304.65	1304.08	1305.41	10	10	63144.0024710786	1012679.66059766	107090.015899326	67571.5394611155	1018134.63491211	105438.8680451	118692.729269205	90793.6981800414	101178.934676845	110462.707308237	93043.8880304518	53174.7733945313
1210	71.7969230493163	71.7883623123281	71.8023915798039	1303.95	1302.89	1305.34	33	12	1061020.6583252	64665.1714173475	312607.349463266	1081718.24426967	69396.6029479973	976088.915616634	316855.277830638	351324.196925224	285019.433846905	74283.5098168941	79451.350140099	76591.6569270841
1211	71.8477298429358	71.8339880017588	71.8614526042479	1304.73	1303.81	1305.06	14	9	62656.221622314	1012679.66059766	99547.2123815933	1052012.33517188	63116.8394097217	94848.9766406244	91068.0799621578	61896.458047762	107061.27164595	97940.7871337872	90214.3466508353	956764.902843751
1212	71.8843279121727	71.870321393483	71.8893046667958	1304.03	1302.69	1305.07	16	12	3155970.5631885	3140570.00401088	2914643.16219513	67549.3777417	3089281.80227178	2885735.00250388	82856.3054728186	3236254.38998831	2699864.82561916	2832667.12787388	3046294.72348923	2872622.93235701
1213	71.8845862718711	71.8845862718711	71.8845862718711	661.43	661.43	661.43	1	1	82655.0456328132	116728.492543944	59394.1398450518	80692.5037745534	119743.849127441	27947.1356253257	7392.40445764156	14472.3956380206	13033.709256429	2776.66954089355	8761.9029541016	11987.3192954508
1214	71.8950305527365	71.8799902584349	71.895498853079	118.838	117.997	119.331	15	11	110523.928951172	159298.663328613	77242.7815952847	107518.6775354	109989.311937221	80882.2956309292	69903.0317815988	87500.3720089285	73418.2068898228	73610.9495811245	83606.2173970424	102102.281387695
1215	71.9006084346821	71.9005378977705	71.9006322854407	1303.95	1302.89	1303.98	3	3	2968404.97218756	2963185.59839407	2684619.94184026	2971296.40888887	2952509.92111109	66894.2846816408	2925370.11949652	3046692.98857638	49574.2339270012	2657322.63121527	66273.6607011265	2681641.21270832
1216	71.9331045719103	71.9330527616822	71.9331318772716	1304.11	1303.64	1304.54	12	12	128669.737680663	61816.0784846998	175483.422839358	104670.429262697	95716.8275949934	206740.621180889	189900.492521158	152198.914796317	173009.232574869	215851.904509976	162088.593494465	78286.8019371454
1217	71.9101778362591	71.9100393411588	71.9104642516512	119.027	118.307	119.421	7	7	68889.651988037	165471.824953613	60833.5786010743	107518.6775354	57605.3053836496	70707.5772615444	75984.8240056152	69320.6579645647	69563.9378671874	82062.9463347168	58595.6972174246	134382.733544759
1218	71.9610228031853	71.9380737912212	71.966447553937	1304.08	1303.59	1306.72	29	12	524954.856396486	351352.462953724	503979.237395362	548415.540817523	349622.638970476	493148.754358261	305781.178670482	355653.816428572	296800.477665076	302345.5819058	525917.895669644	506464.0467191
1219	71.9803808680329	71.9718210706608	71.9804276865381	1303.88	1303.49	1304.49	14	12	444066.805957033	77166.9306520428	414077.313794637	74894.7387563849	407448.955540113	402897.53063965	430952.278635605	453760.929190849	407096.348936467	417831.14370964	434007.930184153	410244.946585786
1220	72.0125855384095	72.0125855384095	72.0125855384095	118.355	118.355	118.355	1	1	436537.99175	58460.6743214286	207027.213757812	404510.645652344	409241.766179037	155094.072065918	178354.096367187	284606.405755208	180402.855777344	180407.503660156	214420.779685547	390708.719653971
1221	72.0257195004074	72.0201708281179	72.0258393794024	1304.11	1301.98	1305.99	18	12	99891.8938920077	92555.4479915373	96230.0929174819	72796.4358764646	88357.1903961172	78910.93000355	74348.1354918331	103337.58820394	88909.6823128249	96860.9961320614	63008.6021305334	88329.3699312647
1222	72.0343072571971	72.0342621871648	72.0477508880491	1304.03	1303.16	1304.73	22	12	88017.002198596	93988.2596923831	159835.522216097	107312.643207256	92555.0653594961	155685.996110492	162005.490043249	97542.0850991585	159303.459915203	66966.1851481117	78314.6707702631	82175.7162491855
1223	72.0685607450785	72.0685233587209	72.0686092342965	1970.33	1962.65	1974.94	11	11	1316295.73396268	776150.195034866	1178693.16172297	1042492.88350524	521444.824512942	1096540.34972751	1650544.12938777	1846470.97043609	1328349.45526245	899816.327922596	1254124.2558861	800982.63502201
1224	72.0587160475807	72.0587160475807	72.0587160475807	661.409	661.409	661.409	1	1	94174.861339417	200165.921265624	100086.063729339	103856.543623352	114657.320036193	101989.663631378	14953.3813094176	23545.4158964844	8039.81813214113	15117.1492127685	17681.5278956908	40871.0934887692
1225	72.0810553027389	72.0809835680819	72.0848189847197	1304.14	1303.57	1304.9	23	12	111907.595270995	152501.430253094	146409.155190315	155355.067956138	91042.1736891873	116055.454794032	149439.111749331	162805.86619629	137864.534518772	172648.351105957	154194.581480994	64620.7872833811
1226	72.0991388220508	72.0990879600768	72.0991739388219	1304.99	1304.41	1306.57	11	11	106739.483091196	88229.0951427278	82244.9012920673	108182.184405048	89072.5651961273	167286.611114171	83094.3363907128	104565.114571939	65108.2791267279	105244.478078801	113194.31203125	94572.8298209627
1227	72.1241728996416	72.1241552357152	72.1241740927774	1304.14	1303.98	1304.5	3	3	155304.180103516	152323.001651367	77893.1606010306	158682.756503906	161157.832324219	83073.9336194966	169084.422981446	171843.788449215	157705.914301758	92719.5626455955	158232.331732422	151615.57228125
1228	72.1568090577091	72.1567695172711	72.156843771975	1304.28	1303.61	1304.73	12	12	160255.362400841	77058.1154030543	207394.359510501	137862.048824058	114500.393310547	241667.010722655	231359.093260968	175445.365520832	216966.162339273	241806.787069937	199870.805656737	96911.4535600148
1229	72.1775022646224	72.1774598412229	72.1775271344964	1303.965	1303.57	1304.5	12	12	584507.196936037	567300.180498795	518252.105197566	585328.22679537	558521.125771858	526712.318935549	559784.050975171	604977.268334265	498520.832469952	516353.543901719	571536.967084467	534880.905752129
1230	72.1782183702541	72.1782110730007	72.1782256675074	661.246	661.083	661.409	2	2	83950.0364306646	144901.221263391	52198.4560048831	94921.2796834303	86077.855848213	41898.7176238609	3124.85210009764	17083.849316406	6480.41940348304	9201.88656713886	8911.97357739257	14733.636698527
1231	72.2336091187431	72.2336091187431	72.2336091187431	1305.99	1305.99	1305.99	1	1	337652.165792401	382713.564174108	43050.297241822	394269.869132256	408718.936156531	319201.805817525	294392.740624992	381121.773423538	286018.303742319	338638.264687491	348498.161132815	331919.796406252
1232	72.2968069123372	72.2967596152392	72.2968248040195	661.101	660.505	661.46	5	5	168754.331393988	302582.91753917	112123.33621228	182423.200674107	222749.444359862	328681.167359932	15548.6729852816	56876.6927071706	20726.5177321427	15829.5983380736	28343.8516391599	65109.6105982137
1233	72.2884913519969	72.2884695750122	72.2885203578137	1302.89	1301.81	1303.61	3	3	284011.428120121	78422.2680575288	281520.420468754	293847.785173344	268207.688476566	271071.22513184	295033.124831539	62843.4412847217	304471.494924044	309176.60064236	275347.569375004	48681.2971350102
1234	72.3236099413726	72.3235736661554	72.323639750034	1304.495	1303.98	1304.88	12	12	363280.292333986	307972.609897835	357147.392507668	368472.340839147	329732.607267877	358055.554220147	376005.153462614	383887.640189733	348105.727032881	375280.190246933	363326.747092635	338468.283372144
1235	72.3257918784348	72.3257186732467	72.325835899178	661.255	660.89	662.365	6	6	502311.592135632	1138146.27019574	329191.553884764	599413.792036136	874218.058638179	324429.748329527	15548.6729852816	56876.6927071706	20726.5177321427	15829.5983380736	28305.8775614012	65089.613789062
1236	72.3728559953292	72.3508611510828	72.3728836630589	1304.73	1303.81	1305.65	13	10	106858.630447997	309608.61583807	149804.061053469	96020.4330749523	69740.3854513884	176050.697866587	165749.872711088	113582.446821731	156917.843162434	176134.120933369	136128.322303062	258906.684671521
1237	72.3854144577627	72.3853564067613	72.395944034006	1303.965	1302.89	1306.58	14	12	231006.202955228	310262.389687498	205913.83675293	253934.067367788	250338.597125241	59133.2573916017	199665.135474446	226125.18483561	169071.677384766	179742.385975341	211582.535171711	259317.523448767
1238	72.5139712677408	72.5136200777645	72.51467799815	1303.04	1302.89	1304.5	3	3	36974.563945313	19976.3534719845	49686.1148583992	47279.2967236335	31405.9848144535	66634.2042297373	45785.4758966058	61155.2382638884	56670.4764306638	67965.2371488806	60927.5860961914	31524.6938330075
1239	72.5356541634285	72.5353059328137	72.5360892633519	661.409	660.89	661.46	10	6	4350070.4563203	9505728.86927438	3477280.07065012	5421405.75765506	6489834.88032784	2583460.73032909	21431.1231214422	109197.921117292	40054.1298247765	30225.8228217161	50339.9502416989	140330.795156249
1240	72.5656902057102	72.5656622656255	72.5657023000968	1303.98	1303.59	1304.15	7	7	185124.351996624	101548.316308594	70656.6673215561	160975.319650214	45805.936315918	112599.28181315	100117.229685725	68889.7659505203	93015.3765647537	100369.365732421	223872.510221192	120725.192308683
1241	72.5986390575395	72.5985894589564	72.6037264878103	1303.95	1303.57	1304.57	21	12	185138.354292367	78483.5832216795	239743.152158207	161041.206732586	140558.440960583	75694.5848693841	270906.854242038	76611.8735585939	63966.109550781	83360.8913488765	76583.1931130156	64091.7417933243
1242	72.6352463125915	72.6352463125915	72.6352463125915	661.101	661.101	661.101	1	1	85190.4540361334	148981.430189452	62452.2685104282	78911.9095503737	104405.126815755	61913.4547421879	3499.17661560057	9717.51507161443	0	0	10233.5766719564	11552.5006084798
1243	72.6809003205684	72.6808876076554	72.6809030882419	661.101	661.083	661.43	3	3	435927.932615237	633809.874714838	108104.855195591	114142.319540178	106567.419309708	346460.422330731	15027.4928159179	45028.6119791659	17520.0817610676	11282.1302023112	32081.6402381185	55377.0143140054
1244	72.7003892451054	72.7003793550924	72.701050037965	1304.15	1301.98	1304.54	3	3	110581.427111816	60318.01965554	108686.157648261	118757.722152344	64450.9779827874	97720.2706409787	112239.774327061	47741.552111817	96983.4892422771	107552.666616211	105269.800014203	111327.175390625
1245	72.7101713843959	72.7101462389057	72.7101892912834	660.9865	660.505	661.46	6	6	353950.176726562	432835.288027098	304175.214538939	343223.053482668	390420.02224951	276339.280597777	14984.9936005857	44971.1775251115	17494.1684458704	11241.8800053712	31992.9378792722	55324.6235719861
1246	72.7290736629578	72.7290379390328	72.7291093868827	118.9645	118.699	119.23	2	2	42908.5581412761	88232.8168579101	35750.2096487863	40065.1435337611	41798.2700453288	30450.1124932861	48064.6115245361	58347.6044921874	39659.4387773437	67430.0889160157	38591.5502800293	66564.8393299966
1247	72.740373222257	72.7397295073975	72.7415395359601	1304.03	1303.49	1305.06	12	12	114959.054715294	105466.397489422	112389.057692308	127137.267768555	115194.324442232	99996.6864483173	108132.130392252	129961.553333083	97047.1893994134	99896.8997900385	111693.583125	117113.578179117
1248	72.7462584796444	72.7462257709847	72.7462980672544	661.4195	660.89	661.985	6	6	339058.533204209	544394.591523435	210045.775663329	356715.479306642	464950.567859372	221829.326798949	14984.9936005857	44971.1775251115	17494.1684458704	11250.9362996825	31992.9378792722	55307.63197998
1249	72.7755990345478	72.7755938970831	72.7756182048293	661.101	661.083	661.43	3	3	521589.49779381	646770.677797425	108854.572714965	179646.786339285	209604.46496704	429754.215515628	10809.4351922607	20685.2922886439	6613.6562523716	13078.2319316404	9231.43365234368	19807.8832717285
1250	72.8120408007285	72.8120105276221	72.8120672530032	1304.45	1303.81	1304.88	12	12	187029.28058675	94304.9819957391	252975.45702393	170130.512722358	136150.183396663	285808.965185545	284300.049476146	212497.21245643	256995.884147134	295269.328803711	244712.491030649	120964.632865084
1251	72.8315117752668	72.8315117752668	72.8315117752668	661.409	661.409	661.409	1	1	526182.597779544	156494.961417317	487136.084070798	543940.057244875	583085.326430417	443394.513032957	10784.8551496886	20682.1221289063	6616.06315301515	13046.7265549316	12762.1526801147	19783.0658056639
1252	72.8451672110857	72.8451129481741	72.8452484455516	1304.41	1303.59	1305.07	9	9	75765.1890234364	103466.303895508	110706.684015449	69177.4243545815	51426.9694791663	114424.977634944	124649.789009602	207181.089256343	107471.763403763	127224.85736206	101819.010427025	117984.5205
1253	72.8463016694203	72.8462867719118	72.8463357607339	661.255	660.89	661.46	6	6	516913.126949707	628071.438441892	469140.826789062	541467.226749999	574952.963244382	418467.349248045	10778.8650552803	20685.2922886439	6613.6562523716	13071.2307368164	9231.43365234368	19789.1435524552
1254	72.921597798452	72.9215337782542	72.9216523835928	661.255	660.89	661.46	6	6	2228225.14164854	2911120.05378818	2107952.39392137	2385547.60635743	2602733.13373631	1832372.24523485	11811.1937339563	31559.3795654296	18303.845615025	14522.2011327514	20830.7664630736	27041.7984521482
1255	73.0470812882144	73.0466439662421	73.0479017484109	1304.28	1303.61	1305.41	8	8	102282.502355957	205828.83685096	80452.3495051457	152626.734286733	143313.638512244	66886.7693603511	74678.6190584306	117070.299165737	59651.7146582027	61181.5969118089	97075.6894084824	185429.742688927
1256	73.0435488735688	73.0435168160373	73.0435768078549	661.255	660.89	661.46	6	6	565420.610166014	1233618.77743359	422391.890650632	669453.204086917	834074.322840328	322767.579456297	8237.75910546864	42128.0512363977	16824.35120452	16155.5700291747	27243.2596797484	50353.6420898433
1257	73.0582825633069	73.0581376782441	73.0584274483698	119.1275	118.924	119.331	2	2	34626.4909570312	1241060.64960937	1482298.27327083	1022463.26323437	34388.4621162807	1387081.4655625	1434485.42102344	1125875.92114583	1422635.3084375	1418680.75299479	1369151.40726562	1222729.98665104
1258	73.0526281109306	73.0526123119055	73.0526439099558	173.2145	170.996	175.433	2	2	2036565.8014233	1625770.16755937	2334290.3843125	1595401.83396563	1689405.67778125	23212.5243563755	2304667.98593437	1646467.85579375	35531.7613	2237820.95859375	2079779.26089375	1677446.99499375
1259	73.0652546424008	73.0640424794367	73.0654685735239	743.881	743.203	745.276	103	12	15518095.1841587	10365544.7081561	14341395.7421291	11659649.5994432	11485483.4522904	18230088.1589042	14696192.0679495	12929342.0244179	14197467.7043583	15730510.9950441	14429596.0054913	13255498.1906514
1260	73.065238831309	73.0652053813831	73.0653412024622	2608.705	2600.33	2619.73	10	7	6166185.46933483	5870806.35811924	10385439.51129	4107976.37695312	718342.703869721	4479730.83187498	4817113.08750008	12264507.5336719	7041562.66943006	977338.340214887	5015915.25071098	3630099.52831251
1261	73.0652264597615	73.0650957534051	73.0652990645641	677.775	676.793	680	108	12	11069576.8400167	9087413.46208077	9686535.08145289	7092897.25936	6590519.78810045	10067235.9617106	10583727.8171072	8574437.00995637	14375237.7987062	10125352.3537447	9216095.62043853	6880180.23803961
1262	73.0898354885329	73.0806203450077	73.0977723351052	1304.9	1304.5	1306.72	15	12	83597.5450654299	67018.8489443359	91656.7933117689	95387.3493265799	70390.8631773798	84808.6163375149	78877.1468994137	87314.4461530948	89287.184698486	95029.3493483324	69968.421354417	86318.3751298007
1263	73.1339597080493	73.1339295387066	73.1339908389168	661.092	660.505	661.46	6	6	354371.613350097	442660.676264036	311305.346026731	362955.581566963	388557.953218015	289467.215354002	1309168.79364954	1074880.38540736	1209130.39710937	1115971.63882031	1260729.82223437	922124.390392849
1264	73.160479076052	73.1560550319075	73.1648853065597	1304.03	1303.59	1304.57	24	12	191253.149951173	159392.311240236	162657.882036884	173723.11745042	177480.907958984	151786.317085336	147718.272385817	189948.561830358	138179.262433417	174070.850782297	172650.523660715	162620.316517052
1265	73.1634782801833	73.1634685369577	73.1637967084278	661.409	660.89	661.46	5	5	125147.125702881	225614.41446791	180076.75252246	142046.293415178	159403.398401977	87609.2193171382	8319.9986030273	9662.7840192522	4004.04969670756	0	5488.80427734378	3100.35715437825
1266	73.1956260009339	73.1956260009339	73.1956260009339	661.46	661.46	661.46	1	1	83728.5195217641	206436.52156738	180076.75252246	187117.450799999	190706.31303304	169296.059913412	8319.9986030273	9675.12473958318	4009.98071321613	0	5488.80427734378	3100.35715437825
1267	73.2045891829573	73.2045675409519	73.2046104554071	1304.73	1303.61	1305.41	7	7	78015.6440839091	135035.675183292	176631.529493411	108862.421478741	88145.2227219798	178572.810035806	181454.358539224	74327.5941751802	164083.636142577	185389.34538981	62226.9660711121	130749.204803936
1268	73.2135797566735	73.213216279311	73.2139432340361	660.832	660.563	661.101	2	2	95492.237987724	204302.055248777	112498.123550084	187640.846749999	190706.31303304	169296.059913412	8319.9986030273	9675.12473958318	4009.98071321613	0	5497.63345312509	3100.35715437825
1269	73.2547560463475	73.2547097010409	73.2547810526956	1304.03	1303.61	1304.5	12	12	855472.206982425	820068.83468192	797739.561964275	895780.416148442	798448.2761268	787111.977693921	820973.545875659	877861.687479174	757544.985062506	817864.502895842	843178.932118156	793599.067215752
1270	73.2598920287436	73.2598438812026	73.2701974764566	1304.15	1302.89	1304.73	13	12	215729.736013371	126098.467116698	291860.012920673	200210.968605393	174994.336328124	344404.812354215	335392.613278462	252480.826870492	297595.193353741	348440.380394115	285580.765525841	161684.912184495
1271	73.2933215727843	73.2932921275726	73.2933588344026	1303.98	1303.57	1304.57	11	11	81504.7694624455	813275.029794038	116609.007084963	76030.7958634449	73437.7345182286	134297.882498372	131508.562323404	91749.5283072183	114851.62011541	141580.989970092	109506.360276692	41894.9118347161
1272	73.3100924759264	73.3100681638954	73.3101181953861	1303.965	1303.59	1304.49	12	12	527743.812695314	520722.755929129	494317.651293939	570628.07194336	513995.143344349	449092.274119701	480727.914013677	551775.628275671	469855.868700525	491821.618979844	534326.852791011	524198.641268137
1273	73.3391761333887	73.3336449278045	73.3392562198609	1304.41	1303.61	1305.41	23	12	159888.640435697	154997.350222355	149911.462935793	108586.59621867	158770.71355356	176431.132703951	173712.585077374	143359.241842447	161682.840083007	189702.613170072	156350.055736929	91687.0358011873
1274	73.3619755820961	73.3619565936823	73.3621019005229	1304.08	1304.08	1304.5	3	2	212111.646328129	190883.058135849	188570.132025824	207239.346527776	195196.089652776	180972.07267144	60549.5620072804	217229.008342013	182693.007768016	59558.9593136934	195237.432660589	201232.142210285
1275	73.3855477365136	73.3855173106343	73.3855810864828	1304.28	1303.61	1304.73	12	12	220038.242340089	188826.273602763	201567.607258676	213590.77915978	201896.895266488	199227.910966798	213800.935506419	234364.51890024	190939.572346379	211705.227359901	209353.555094867	204524.214147009
1276	73.4090212743181	73.4077873584241	73.4098372481536	661.255	660.89	661.46	6	6	181361.241502234	250088.396245533	140828.416344587	206676.670611607	198649.989984372	121291.395294643	0	20001.3228515622	0	7764.79100976562	0	0
1277	73.4090802097699	73.4090290692375	73.4286074961386	1304.14	1303.59	1307.19	19	12	195656.442175294	186362.277814593	155813.013408203	202403.487468073	59682.8860884236	152267.003228935	158127.121616909	181703.11648738	156576.900208834	111544.977388582	183635.406010045	198987.388052133
1278	73.4335917861378	73.4335781331188	73.4336336861491	661.4195	661.083	661.795	6	6	123462.202310269	147932.746736328	99623.6627940846	115754.283486607	129342.516060912	99089.9421405024	0	19975.8109601701	0	7764.79100976562	3588.19317480466	0
1279	73.4610070213049	73.4609750800681	73.4610334153722	1304.28	1303.81	1304.73	12	12	246683.205335787	164497.467361652	291691.118429237	233933.923061526	207488.431577757	323972.306470102	318339.95525616	285899.520810546	299104.522421124	328246.930318134	306180.048816965	195315.570111553
1280	73.4846679411076	73.4846241938179	73.4938021436806	1304.28	1303.61	1305.41	14	12	592684.401538088	49299.1445667616	586023.727805517	609809.584056223	549656.227629205	587335.569949779	599367.144467079	631882.109468755	550697.756968104	615447.571407649	602654.773911832	545968.019521834
1281	73.5321533436844	73.5318272566173	73.5325274086211	2445.67	2445.38	2446.26	22	12	7596674.22383523	5344669.24642573	8783268.45182237	7731686.14401597	6232628.86184692	10216223.1964302	8098638.72877041	6986808.69090516	6687131.84363393	6921477.88345336	7001664.1197213	5528565.12304695
1282	73.5321354864274	73.5318979731483	73.532311733053	954.637	944.667	956.887	27	7	3830808.78888996	3170592.77434897	4434800.08026562	3747152.86811821	2849523.725375	5356568.38768963	7870440.31621297	4286972.13935893	4811179.66588575	4969015.63966869	7519377.89135517	3531580.27438705
1283	73.5321212003573	73.5319299070569	73.5321740805246	1074.415	1069.2	1078.66	28	6	3736214.74049561	2357196.06960939	3488825.17265626	2859801.57413084	2318665.77771973	3512194.29932063	6992558.82300023	2832905.37517088	3315525.5126107	3493146.54585937	4863543.3936516	2566296.50039404
1284	73.5322046488007	73.532004754714	73.5323428607433	2577.845	2563.49	2592.89	46	11	2837386.66382876	2480374.55876468	4135256.00370686	1431177.78091424	3156530.65297713	4190144.35930608	5613025.49348639	2922586.37958729	2598150.8467651	6793845.00889171	5365603.84118363	4046430.90930161
1285	73.5321855567513	73.5320502157759	73.5322067229224	2672.82	2662.86	2690.74	38	10	800726.234833574	448494.042635992	1071307.25528608	1166463.13102173	579093.556406254	1184944.09142163	764709.914673934	1013529.20654355	1335670.4916606	984539.634532699	797122.563864635	1249876.5996885
1286	73.5321350583658	73.5319843212025	73.5321845360888	992.274	987.201	1005.16	33	8	7224000.69089893	5676313.54990941	5610542.06732244	5154827.69148772	7964446.31653351	6054765.19286133	6553680.63659031	7514804.951785	8798892.4410196	10025273.5491736	5913024.88740412	6114137.06252906
1287	73.5321629932949	73.5320193778095	73.5322007912065	2622.62	2619.64	2632.43	30	8	1560106.20095704	1969637.24034598	1820186.65385741	2079188.587164	1426167.02574869	2348173.33198401	1927179.23634124	1749401.18648438	2320088.83645296	1467607.92771189	2226889.05740807	1251198.79466377
1288	73.5320978426395	73.5319014372137	73.5321839277105	1045.125	1035.86	1052.77	32	9	4076761.86308334	3396428.58629032	2238450.15209263	4999050.51396975	5426275.44542725	7326262.07701532	3004246.6949634	4619687.35726318	4054676.96545685	6192491.67942957	2776852.96079359	3535445.57103123
1289	73.5321360526943	73.5320247695223	73.5321607520451	1155.45	1149.73	1162.34	26	5	4230824.26804144	3427215.00742096	4471459.53523255	3938894.20414971	1495356.29336426	3675766.75053509	5051782.33857949	5429445.39627717	4710537.13612847	4862347.38117735	4651062.93374999	3737602.27820857
1290	73.5322006320098	73.5321115425275	73.5322719374867	2603.71	2602.24	2611.14	25	7	2166698.23125644	1290335.28666295	5267046.23126702	2008585.38986653	1943102.22012883	2483143.91238746	2610109.40693807	2637312.85487341	2223398.34295244	2370398.21334371	2353801.53291879	1827237.21215248
1291	73.532155169888	73.5318043919498	73.5326063513206	2492.2	2474.57	2505.13	35	12	12087671.3984628	5815584.00000956	21787739.7586678	10143200.9493206	1433776.09888193	12646586.2431297	1981198.22359563	6859701.4198353	4702285.61217542	19535214.5526626	21787549.2339643	18137645.6822537
1292	73.5321582166902	73.5319622460426	73.5322047034283	725.687	721.746	729.43	19	11	8261823.11657802	5185614.84979687	7205221.47062182	6577972.77692802	3093386.53125388	8458399.68808932	7976279.36553235	7573478.72954224	7187878.70295879	7799195.146369	8091825.03482312	6295401.93412859
1293	73.5321362640404	73.5316154384526	73.5323683680798	2535.43	2524.38	2548.33	26	10	4108282.03449668	3308069.68348343	4192422.46491722	5520492.9182081	4929530.99694319	7852848.03938725	6804963.26952108	1401327.84502938	6997954.14006647	5924244.98542444	1045036.71870441	5318849.34597648
1294	73.5402490871512	73.5402309542229	73.5402774436424	1304.805	1304.41	1305.41	12	12	255612.799047852	206814.637265624	240030.867580912	268020.791297433	239547.35906266	229447.195005581	236043.776370445	272584.571792971	229878.174819989	258689.523227889	256628.658081052	243880.230611477
1295	73.5321355245107	73.5320174684647	73.5321582541133	1185.02	1177.12	1188.83	19	4	3451131.83102637	2417654.829356	3704465.46549181	2843270.42144296	2837628.24819362	2906868.50775263	3422217.11807433	3085552.66469595	3371767.10866554	3457841.79114865	3170156.97504223	2678141.57702914
1296	73.5321637678202	73.5320886275392	73.5322153738421	2652.47	2644.62	2654.2	24	6	1250071.37604883	823077.671386716	1344098.05288783	1016589.42881078	851940.532975648	1275464.13933326	1279652.095459	1580052.71101834	1306656.86820871	1496019.06287654	1263045.058125	886016.04554025
1297	73.5320943162227	73.5318670870896	73.5321627865287	1013.7	1012.76	1015.42	14	3	3581477.72062501	2778778.65611326	3948536.72907554	3241001.24039063	3333677.13063803	4363506.55005459	4571419.82736863	2670669.99780028	3855007.25810545	4080840.35601563	3850845.51552082	2923072.0900651
1298	73.532152366581	73.5318917378681	73.5322429976645	648.124	641.499	652.578	18	11	4541261.12787292	4930960.97141593	7771745.430758	6865595.26937552	3534883.07320392	7619334.14916257	6846573.03474043	6555620.39140814	8056960.19950828	9694614.8960901	6989861.12019819	6320783.50896966
1299	73.532144798009	73.5318478910307	73.53225039851	693.729	686.52	700.099	19	9	5152334.84556997	3797929.76029001	4384218.21766823	4641801.06854884	4566441.2406599	4512771.39614769	4396401.31440106	8125671.03089018	7866284.14391231	5888375.97600269	6345668.27224454	4123406.24249999
1300	73.53213762566	73.5319581889713	73.5321931508733	1102.88	1093.4	1113.43	27	6	395778.714990261	2588190.76322337	3579176.61459202	3971894.76661438	4075917.88446921	3782569.41927085	3573160.77727429	3230331.50934605	3885449.14067753	4473300.38782363	3913916.3910752	2744585.38222224
1301	73.5322091155828	73.531926301968	73.5322822794016	2516.435	2506.59	2521.09	14	6	4947239.6005642	3103352.30013606	5465534.58298614	6928925.35130304	4071340.12493317	5448260.52378475	6667674.34225071	11473399.6541173	5336302.16701392	7206842.40152363	5035810.99589407	4136156.31515623
1302	73.532070278022	73.5316283734765	73.5322817256747	804.609	803.676	812.523	15	5	6332064.69960044	3677286.85110678	5315958.97548505	4571113.88804688	4264736.62671614	5456530.31516927	4681542.09961465	815622.332700183	5284560.77812238	5559828.70755186	10224046.5324613	4139433.0629922
1303	73.5320623533365	73.5318475362815	73.5322505593634	877.543	872.889	888.869	20	6	4769010.89176752	3961124.48044444	5383279.27308565	4871446.87099999	4345850.66289904	5281204.82456179	5058694.69964609	564094.566959449	6753998.0764695	9155537.50034402	5221086.47622164	4439617.55598379
1304	73.532120919957	73.5320160301122	73.5321883704975	900.025	897.175	916.827	22	7	4435613.7485625	3545776.6268275	4949896.99346153	4495429.84638463	6514996.98695193	644998.723824207	7494315.26400147	4119818.46132546	4831796.78906377	5794082.22642023	6004006.67640296	3770190.91346625
1305	73.5320786002136	73.5319127933113	73.5321711423001	934.343	923.229	941.34	15	6	3684286.85507175	2509953.6163177	5379031.23973392	3312368.91303783	643231.804472169	4410085.66955799	3685376.30275412	2799256.97229034	3761668.729375	4257126.59406738	3595283.6647204	2939572.67709004
1306	73.5321515238578	73.53191935506	73.5321765127347	974.343	974.343	978.201	13	3	3760976.54316438	2664048.33454241	3721303.31575521	3234945.40933184	3079327.02797099	3574532.79410936	3750811.39719493	3438915.18255184	3739656.44125112	3661824.39105804	4583788.59602801	2839028.35080134
1307	73.532197035427	73.5321247526978	73.5322317596403	173.216	171.949	174.475	9	9	2036640.16574819	1371557.62801572	2647775.23285463	2082688.17202193	1712656.87266926	2352241.56621461	2597645.21639886	2128787.12936935	2788422.06467036	2985303.06165188	2361272.4450485	1718824.6513922
1308	73.5321006388034	73.5318370113731	73.5321915338356	765.802	755.168	776.96	23	9	5342334.75845588	5303449.66797703	7286907.69606342	6582625.28112835	3527092.1602253	10933913.374805	6091823.71927513	5936032.64409683	12113060.4310742	15331627.6500738	6201425.2122439	5847002.52731383
1309	73.5321882582976	73.5321475708885	73.5322588034307	211.686	210.735	214.161	9	9	2454189.76958128	1237159.42922022	2922893.80541796	2149092.97024155	1791411.372186	2970915.14082819	2914060.9293886	2214132.88343773	3156083.17235329	3135376.13290161	2662220.26276032	1646378.78985617
1310	73.5321538508365	73.5319922111379	73.5322516524773	676.639	673.47	680.656	10	6	4249443.38074275	4024669.14645814	9963147.29454273	9305175.98991373	4822306.51688283	6120052.26998048	6386287.00043266	5528097.20571876	5984465.75803581	4568879.01693584	5858965.7532221	4696497.71557786
1311	73.5321477443602	73.5320767441159	73.5321717376991	2698.95	2697.98	2698.95	7	3	0	169071.809342449	0	0	154772.355810546	376792.089531261	0	0	271978.175908193	518575.2050679	0	0
1312	73.532185477762	73.5321295468636	73.5322023587096	136.232	131.878	137.932	8	8	1514236.86405927	977413.906534255	1694246.78109426	1523597.73583407	1118929.5816028	1789164.26417372	1767018.57610116	1501644.10146716	2220831.71431614	1637915.33808198	1709287.25413898	892270.54712387
1313	73.5321928711968	73.5321082043037	73.5322269203509	590.426	585.04	591.812	9	9	9197159.69929703	6811880.60945787	5185037.81725605	7583567.43424621	7905677.63176889	10047218.9475037	5601743.18255834	10611459.3226872	11123600.6698464	10950434.0668142	12591513.2357169	7112299.58107702
1314	73.5321660921672	73.5320984785607	73.5322955854988	2553.2	2551.64	2557.66	8	3	5961953.28737433	4603959.61508047	8244972.50385497	5398328.10454544	3201811.40082856	6146606.35904357	6099557.2969887	5817000.11537877	6221954.35940342	6383516.63181824	6098262.19924718	4991188.97262314
1315	73.5321558185626	73.5318663843708	73.5322379569336	826.265	817.976	834.74	14	5	3753422.09119724	5446224.37012828	7908873.16044258	4272747.35640039	9093173.62172431	8256882.28490626	7824056.92028886	7671460.64457236	909864.67304686	8495765.80229761	7836686.31276564	6051857.66742188
1316	73.5321693983758	73.5320379686117	73.532219001481	609.774	604.474	619.794	10	8	4716868.93565266	3060640.44094602	4326412.56389111	4318606.12006442	3389549.9461116	796326.677060155	1374600.70609357	6844514.17393876	5072778.46707799	5063986.7564461	4031483.41226042	2962110.09610789
1317	73.5321355543072	73.5320591062355	73.5321355543072	1138.06	1134.54	1138.06	7	2	2698846.38648926	2144909.1684125	2776875.48378124	2581667.9587125	2600689.70414375	3138590.619525	2933624.42648438	2685560.59005	3063047.72520003	3083530.82955625	3212959.31189048	2280189.99890625
1318	73.5321529940503	73.532059589829	73.5322940396203	2467.1	2464.9	2473.5	7	6	5975009.07957815	6317756.50204044	6605844.39453135	5901560.18024995	5884442.74011722	4899694.82462609	8328258.91496333	6257617.1695001	5736666.59837665	6747235.81120315	6711515.15893675	5880256.33561598
1319	73.5321620810649	73.5320913352172	73.5321620810649	1224.11	1224.11	1231.26	8	2	2336294.65478032	1544013.76182757	2162996.81493861	1842133.75124023	1776736.39118489	2292804.4098191	2333735.58079892	2275652.20167038	2173563.23114398	2294614.73857515	1727885.22298739	1772348.40121605
1320	73.5321784632831	73.5321513545615	73.5322059481395	87.166	78.9526	91.7662	9	8	1065209.67218727	655809.948758626	3999120.2662393	1125499.46982447	957808.890956419	1615328.66665235	1433285.53631306	1173704.24308899	1040489.55804555	1074819.19587102	838368.050363332	875139.945243419
1321	73.5321380963952	73.5319588645897	73.5321994758694	859.082	857.202	865.977	7	4	5383717.08298829	4033481.10120312	5800774.76515178	5122581.57470087	3447238.88109859	8289333.79639802	6021614.21491072	4912951.5451102	5901852.82372878	5913688.86429466	6249789.52356308	4481921.33901704
1322	73.5321124658788	73.5318055610792	73.5321725701362	787.106	784.861	789.862	5	3	4480675.44683947	3530452.32510937	3033155.56997933	4357115.11615624	3640009.3961631	4997838.23292544	5373102.29571672	4610754.2121875	5069351.28931792	7331752.2683195	4538537.27870028	3784339.43226989
1323	73.532122975599	73.5320581934281	73.5321424336054	1241.05	1241.05	1241.05	4	1	1149892.82732421	772328.36984197	1218031.96257339	920959.872354406	1004216.24910867	1273872.49979161	1273180.02405303	1283349.99490707	1191385.35264205	1308402.02741004	1096450.35790483	893617.194996747
1324	73.5321846248427	73.5321555221432	73.5322031709059	512.991	509.553	527.595	5	5	1668682.55371289	1146413.53958337	2067503.09688212	1478842.92581575	1392993.54174455	2599916.1942446	1934871.3207603	1746811.62948211	3021097.20326936	1636031.97134582	1988663.66541992	1349016.03989706
1325	73.5321716023539	73.5321657366517	73.5321757419314	289.577	288.069	289.611	3	3	1791585.68385156	1075931.02023564	2547421.47294283	1654470.66350391	1507239.14940402	4083383.67559121	2038712.26688764	1859082.42181468	2287185.12149311	2006451.22035248	2223213.99165763	1407457.78793103
1326	73.5321613818123	73.5321373053474	73.5321904834367	416.298	396.465	422.607	5	5	2762603.98490701	1765601.64225342	3302729.25965039	2460985.5770462	2359193.77119	3570211.22814041	3036723.4306257	2552502.2468321	3291706.96856458	2948962.81827184	2988544.22960936	2142742.54297317
1327	73.5321413262225	73.5321260450821	73.532156607363	538.678	537.248	540.108	2	2	1431842.19980153	989569.834470483	1913143.49795022	1328352.27150506	1224067.08557512	1875025.60284953	1858230.12810701	1530441.19823558	2050466.02992789	1815285.3723748	1822591.08129527	1135475.32678891
1328	73.5321709014478	73.532170594103	73.5321712087925	465.8495	464.117	467.582	2	2	2511992.84491253	1693795.02014096	3282850.05419693	2622503.25889105	2312500.54367179	3123439.45120877	2990106.22672546	2702121.83708399	3319754.34236056	3074833.05790812	2963157.6163133	2093098.31537134
1329	73.5321776668145	73.5321776668145	73.5321776668145	49.9737	49.9737	49.9737	1	1	506135.967128065	295722.50262808	616568.909136734	457719.58192467	431896.365664258	655549.516132692	641180.937948528	507688.535855619	675765.447267038	620594.213975481	645616.818058594	345927.907762267
1330	73.5563820716399	73.5478135039932	73.5720973913622	1304.57	1303.49	1307.34	14	7	75703.1645282451	139922.81967548	159318.635740359	102103.615221229	81201.1196240226	145677.113732095	156794.584080403	88459.7676627598	143312.413784179	154320.640872802	61025.0471169217	85981.0958571211
1331	73.586737418167	73.5855258678246	73.5877066530738	660.524	660.193	661.083	7	6	410222.699493307	325385.370633924	390919.624765136	404398.524502231	375112.702818075	348934.734498885	8903.90322363277	9088.98958333318	0	11974.0974853516	6730.45990177408	10018.3241850179
1332	73.5770247136755	73.5769856191985	73.5770498252288	1304.49	1303.81	1304.88	11	11	98806.3942590325	97141.4083121734	155768.578002487	113486.601232098	104874.790014648	110282.725493163	111334.314064941	118302.411098632	105392.539417615	102577.753269708	120103.666634615	106061.002901203
1333	73.6106159389484	73.6070974646439	73.614132909763	1304.28	1303.59	1305.06	24	12	146380.973986815	132067.556619467	131597.858254396	152762.259899902	134492.636121825	118029.002991536	128952.905765787	139766.872376596	136538.681215124	143445.711140138	145014.482561848	149135.908486703
1334	73.6236141803178	73.62226013825	73.6243419950907	661.4195	661.083	661.46	4	4	103546.607871095	135715.852967632	362556.68427604	115499.029142857	104392.184911271	335716.687062339	8903.90322363277	9088.98958333318	0	11974.0974853516	10080.2965423584	10018.3241850179
1335	73.6207499259171	73.620550332185	73.6209495196492	119.0715	119.027	119.116	2	2	42466.1382578125	34338.6490832519	20280.6610747884	39856.1923713379	28751.2720581869	5627.24511547851	25828.6238585205	50468.3751757812	48230.5795078125	32780.6511648763	50741.4127965262	48738.0768053384
1336	73.6361127099079	73.6361127099079	73.6361127099079	119.116	119.116	119.116	1	1	42466.1382578125	34338.6490832519	20280.6610747884	39856.1923713379	28751.2720581869	5627.24511547851	25828.6238585205	42337.9324469866	48230.5795078125	32780.6511648763	50832.5768481445	48738.0768053384
1337	73.685223674053	73.6837088906613	73.6877416923842	660.563	660.505	661.101	8	6	260345.93349777	385591.300581189	180854.430190848	296887.86972991	290728.030896759	145049.440651611	5839.23283227536	3181.49498697911	0	7578.8754597168	5441.17536474605	0
1338	73.7067074148481	73.7066651872381	73.7067320558142	1304.145	1303.61	1304.73	12	12	730968.951293948	643857.789399035	696150.601522033	752749.343507816	682899.343411957	669627.551399277	713865.964391745	767350.210950527	666235.745966477	712597.162991774	732323.528537948	679403.699338729
1339	73.7232041821219	73.7219044075013	73.7304658416739	1304.49	1303.49	1307.25	9	7	100305.8498753	93489.4335486773	694805.64286378	83103.9562434888	100443.096345402	668937.569378251	84472.6902043269	79827.9148429987	658643.145706376	702304.437260738	731099.222227371	99633.8873730479
1340	73.7793928197945	73.7791364382413	73.7796492013478	1305.475	1304.54	1306.41	2	2	231942.66978711	140212.462123326	226674.642473145	241705.749140625	226424.95341211	200552.022773439	234765.441874997	229718.514510743	204857.630410157	224689.08494922	212418.358743653	66746.8372314442
1341	73.7891938749516	73.78631095347	73.7919963500811	1304.45	1303.61	1305.06	24	12	147642.003796199	124460.834381009	181152.49704346	138830.742964993	101037.044506836	114775.228264723	110514.627024739	173210.112888371	196693.884433595	219532.18880999	183276.555887169	105388.005566406
1342	73.8020591409015	73.7999088152812	73.8031568507206	660.7265	660.505	662.315	10	6	1315478.86567822	1500902.69197005	1276122.11502099	1354127.0570105	1421937.3007401	1035481.80548748	9314.67018680233	25887.321684919	18349.4670710797	9890.20027398675	6102.25185864254	27221.5713270087
1343	73.8387057712493	73.838671611154	73.8387370626411	1304.03	1303.61	1304.5	12	12	264087.760607911	236743.164998081	250562.443929266	275230.189870257	243958.934436973	245950.300186943	263406.811824778	272303.526643231	241133.128767417	251752.428571214	259235.670915037	255913.1349235
1344	73.8607532944726	73.8607103725723	73.8607962163729	118.6395	118.355	118.924	2	2	46417.6442768554	58182.6619827009	21670.0794890544	35569.7384859619	28320.5125349935	32390.8496491699	38807.5745286865	41077.6431315104	36854.8851289062	31210.5952338867	32094.649447998	48883.1675234374
1345	73.8895210518787	73.8894829768	73.8895371495844	1304.03	1303.49	1304.5	10	10	80273.2258699538	591057.210807287	87006.0413458815	60516.3886922944	51782.8147827148	99374.4925781253	107275.28334961	85158.8667480457	89119.293678223	108247.860240144	100859.571300048	589635.620794267
1346	73.9006962355915	73.8993435620468	73.903241023108	660.563	660.505	661.101	5	5	345505.482975449	519624.576806634	241112.462701729	413078.222078124	368389.54686495	195495.347633139	7249.67760644527	3681.26103515619	7095.84637947588	2790.6647479248	3563.7185852051	0
1347	73.9387458271817	73.9387062739997	73.9387701141963	1304.03	1303.61	1304.5	12	12	696775.984337407	643181.984235491	671947.930066955	724014.522226566	652476.056366131	670882.636627924	696350.591246752	728370.565519537	634862.066931972	688433.24961496	696389.357182123	648081.175575476
1348	73.9557521886731	73.9557074746221	73.9557781873349	1303.88	1303.49	1304.5	12	12	143896.040563741	98950.2380326709	197831.170920413	126063.843372693	119870.568432617	216406.520056965	221182.762853189	180573.363392536	186614.654460007	213227.93465983	178176.903546699	102211.607067871
1349	73.9896467334445	73.9896096149559	73.9896757480801	1303.965	1303.57	1304.5	12	12	387461.951495363	249830.534041465	481150.558143029	355947.679625524	322946.186128747	544026.046156531	530823.942908654	444248.19400691	479756.748173829	535520.062104117	464831.757317457	286543.939941405
1350	73.994861024019	73.9948283492524	74.0111313522911	1304.49	1303.61	1305.06	14	11	79258.8253605768	134930.33952524	131338.527563476	159157.307008713	129453.167651367	137320.197064733	536036.106655271	150843.880170201	122304.451533204	148407.712775531	134598.070195313	140466.776678936
1351	74.0182416842328	74.0170752917328	74.0188645939438	661.092	660.505	661.795	6	6	714021.777615234	888232.373232296	626930.641798214	726783.943571427	733299.99059576	534375.873916257	111956.389359373	106323.64291469	79683.4751353231	128539.346361816	112357.306751952	84493.9590368296
1352	74.033155167606	74.0325249157899	74.0332140028372	2446.32	2445.32	2446.58	7	5	576572.072388368	490139.083638329	802190.946100112	732914.918464831	569991.763414966	693044.363680659	713672.543636364	907249.466597053	1294022.37910871	1129029.81928664	727488.274639106	580411.106661857
1353	74.0330188946662	74.0330188946662	74.0330188946662	812.256	812.256	812.256	1	1	650009.034376343	467119.108441553	1035366.99628891	559487.300853455	577364.996237501	744775.774729114	763870.379222681	594834.255244555	706162.55867798	668987.114167494	605611.597694409	486978.262611529
1354	74.0330912626562	74.0330912626562	74.0330912626562	766.528	766.528	766.528	1	1	582182.614799291	406043.472549955	871777.492321485	567475.695126352	539588.380549504	759761.211961612	670577.089911357	629302.169744991	702307.840643254	713240.41805664	583692.353837953	429171.236805739
1355	74.0300833692351	74.0300278095233	74.0301064616315	1303.965	1303.57	1304.57	12	12	127394.394449462	118300.265403647	128976.22586426	128568.680293784	120663.938554686	118595.811269531	122758.48445638	127452.791430288	111147.200384114	121704.085393066	118726.825260416	123663.470785757
1356	74.0483187682668	74.0482834827249	74.0485237758973	660.89	660.563	661.43	3	3	112733.72210547	791531.099249664	599999.327641273	126394.850310268	674020.658664388	120604.743649554	96383.8134697261	100134.885156248	67917.4225624997	128539.346361816	82603.2795996098	71240.6094864094
1357	74.0409281395776	74.0409281395776	74.0409281395776	119.116	119.116	119.116	1	1	50582.3174028321	26909.6910998535	45344.2966053874	41829.2163022461	33846.4502754721	59854.2056461182	76966.1434812012	64005.0951632254	82218.968484375	83320.5593732097	58055.2821848144	33862.3241603189
1358	74.0605003367946	74.0601392981651	74.0608150129404	172.715	172.266	173.45	33	12	10704196.4547999	10560721.990404	10954209.5029047	10455994.0896374	10554401.0048859	12286993.9304582	12668424.3199671	11130375.7243595	11149951.0011375	12588044.9655719	11372185.0977139	10610702.0456335
1359	74.0604149725828	74.0603814710156	74.0604942231263	592.461	591.858	593.685	22	6	8495139.63470381	6113493.78282443	7529335.63677654	7009896.86476407	6907587.08181283	13864372.4478348	9800580.54240352	7365081.81817603	7854033.30900306	9434159.13789121	8826626.11559847	6638642.89097826
1360	74.0604263525578	74.0603823338301	74.0604314614652	2096.55	2092.96	2101.13	26	4	1251330.37270964	1242016.35273055	1125785.57509834	1153955.0100625	1148773.57710938	1184931.05119324	1712933.62287112	1139791.20339912	1256106.78546605	1977861.1388655	1347008.48718277	1127786.60448005
1361	74.0604366105666	74.0604052694066	74.0604473627608	2469.58	2466.82	2474.44	22	4	1410489.75970109	1487444.89481063	1630612.55198032	1390188.0083373	1349804.39826938	371573.015625024	2248656.81220109	1580461.3447062	2015060.97554348	4735243.24337367	1428398.81261625	1322058.29430027
1362	74.0604090907411	74.0603927874685	74.0604618724121	1541.91	1536.49	1549.38	31	4	453307.537377924	703577.391127235	544068.99099609	458543.584843745	480641.669921872	1441598.01295518	637403.543852553	486783.502841808	489025.154223628	1390947.45894396	284367.421611317	417120.222612301
1363	74.060419927567	74.0604106721792	74.0604577220213	2429.01	2424.12	2430.95	22	4	1042828.71052511	1039537.32404142	1176541.8553711	1173314.88047607	1040832.93649053	1405746.16366381	1539639.16768001	1121479.24320695	1257289.95772588	1649564.13170799	1226050.4724993	1097967.33650008
1364	74.0604552291133	74.0603716067181	74.0604933763343	2407.51	2400.62	2414.63	28	4	1499204.28251952	1056526.79135521	1353644.52639034	1359489.2884592	1424320.0380357	2098103.54032323	2014481.91261997	1514483.06404019	1777687.771882	5446963.11014698	835761.094745298	1330732.04209682
1365	74.0604037236174	74.0603829123387	74.0604396434859	1768.76	1761.75	1770.65	22	4	1258335.0345788	1144506.83461446	1448710.19662435	1302143.19580503	1273667.29033854	1756429.78735235	1893829.32895832	1436302.91897078	1471014.33620117	2232345.94940248	1442206.31653626	1311554.43183595
1366	74.0604298930495	74.0604080647521	74.0604466074893	1713.44	1711.56	1718.35	21	4	785877.488459817	217844.689086917	889920.045351557	799383.436312509	763264.828476557	1152124.17226789	1152144.07365513	788406.136458331	817842.171093744	1448215.2730675	1819206.74492597	790218.435835937
1367	74.0604463940168	74.0604134287414	74.0604621179575	1877.21	1868.76	1878.94	17	3	1277496.78501954	1177983.22683085	1362398.89799168	1281547.09755682	1357028.15281784	2104982.15711792	1859893.09122868	1378192.80569958	1395109.87153764	1563751.49476184	1443165.63514653	1348036.68024456
1368	74.0604046765706	74.0603790152334	74.0604277367773	2323.56	2321.43	2328.34	19	4	1128612.11546875	1977672.22445983	1183990.83959408	1167764.09712636	1173633.11210087	1185221.38010253	1663079.12055875	1176965.6245737	1412081.12364131	2157524.20943666	473423.920688486	1136067.24638672
1369	74.0604016953442	74.0603815673383	74.0604156187348	2368.48	2361.07	2371.32	21	4	893853.998952215	1051510.9991175	1022965.16070772	845164.459453109	862766.021355683	1564332.30858505	1231337.48303769	902007.253745389	1107000.8434329	278546.374856755	1330120.62597367	878635.683756902
1370	74.0604215052923	74.0603985183143	74.060458130247	863.543	852.545	868.374	26	4	3217489.57142308	4096441.39327094	3420177.66772837	3188706.21364683	3246499.63983652	3231840.9060243	4560056.02218148	3252836.25773898	3351764.88189904	2466384.45457884	4316440.58896854	3036707.43562499
1371	74.0604020500263	74.0603862296991	74.0604281229922	2015.43	2014.74	2015.47	17	3	821342.811512808	691475.288065257	954213.606942523	846169.881197147	841536.849008931	1338146.76588731	1365431.62953906	919656.727781252	1043356.96827567	1431507.83365044	995508.252742261	777794.754124539
1372	74.0603914095085	74.0603825207941	74.0604126124573	2185.7	2182.65	2188.86	19	4	860845.585234384	618928.489693462	817005.91018694	839318.410093935	856420.785220423	1569974.34458059	1152213.44352677	883054.80878907	967218.291502974	1138316.83700685	1026841.14280202	859657.728102676
1373	74.0605068259147	74.0604787306148	74.0605695515181	2597.67	2594.79	2603.48	19	4	2561756.51445314	1026313.79188368	2914793.51175273	2613969.28610439	2673439.63817931	10270087.6272425	3561628.76664773	2635614.06330254	3295210.58507813	1929635.28096147	3893946.46230236	2401884.19545451
1374	74.0604390087762	74.0604110154385	74.0604664181584	2537.15	2532.3	2555.92	22	4	2656734.0531315	1937662.77861325	2794310.00976567	2613971.92784997	2510176.99469375	9979137.21629617	3745080.53555624	2855153.84765002	3439974.89071878	4289493.38061826	1867813.65143193	2542160.98270311
1375	74.0604145468393	74.0604126309708	74.0604783514399	1375.95	1374.81	1381.2	19	4	996139.300436581	154169.723144535	1080024.37702691	985523.068683366	1054067.30600695	1022089.36564454	1360222.95308824	1055707.15085708	1030252.44151654	2519070.49935302	1601499.34343524	852087.331001837
1376	74.0604225075288	74.0604145199598	74.0604359179727	990.165	989.329	992.274	17	3	2259572.5161221	1899970.84525391	2383814.13633101	2178565.82645833	2109790.96669792	2424148.78276385	3115290.87625259	2295155.81027879	2381340.30854311	3655596.97792032	2429981.37873945	1952503.70151779
1377	74.0604140469362	74.0603956836249	74.0604360535061	1408.41	1407.81	1422.7	19	4	1608541.22862204	924747.580002569	1749817.16103906	1573554.03007139	1505681.35648303	2938240.49801861	2276354.43210129	1625910.12398034	1675836.93459051	2138321.29262761	2589503.03189262	1467250.36075566
1378	74.0604138627824	74.0603863787912	74.0604487671816	1020.21	1015.31	1023	19	4	1427867.43878907	1630993.90611107	1413120.98569011	1338604.17878907	1278076.38340279	557342.240532229	2109842.41787325	1374902.44570312	1426375.74299402	2175028.89427355	3232984.42061831	1253027.50293658
1379	74.0604312677312	74.0604195868758	74.0604628887204	1973.7	1966.97	1975.41	19	4	2627402.35006504	3138635.36854469	2787157.59960107	2587568.48425781	2422888.8911245	2751955.08556721	3370262.71060299	2568335.21775101	2679159.94259143	4407817.47118362	1717346.50871266	2499954.92249128
1380	74.060422410817	74.0604069896445	74.060440919693	1457.03	1447.7	1463.85	26	4	792283.289246643	1147976.28969249	872873.224343754	770008.786071419	815742.505999992	716681.363499774	1056801.47167969	835971.931289055	956726.887276049	894947.362122696	1979773.699532	710480.557617192
1381	74.0604257315239	74.0604126709495	74.0604309957653	1835.74	1834.03	1842.96	15	3	1140919.02298108	1392760.89681758	1204430.797794	1111228.49429482	1188419.95879102	1427524.34037829	1590599.01958594	1076589.70761103	1307639.18725781	1841871.31983807	218318.485429689	1179389.48440625
1382	74.0604209852522	74.0603897864114	74.0604740683129	1060.87	1058.36	1065.63	17	3	1907457.82734374	1692055.38731608	2034561.61686848	1828848.74485514	1920964.55882814	1953155.69226045	2748723.00764973	1949711.69110351	1995939.21745768	3122509.95716545	3238259.58381591	1654015.02942764
1383	74.0604001429953	74.0603677982244	74.0604090181298	1221.06	1213.58	1233.18	21	4	1985458.4971289	1805013.03603656	2131658.24173076	1883134.02579177	1918240.59810847	2356094.61159137	2801986.59005409	2010734.96571214	2119620.20346155	4304895.86139479	1646714.18251301	1743595.57876352
1384	74.0604093994455	74.0603751157588	74.0604318894041	1612.33	1605.3	1615.75	19	4	1465935.65714543	904122.475775077	1551470.9445583	1358660.297503	1357579.23952073	1791481.5124448	1984970.79695012	1499158.40129207	1477840.22095001	2348699.00290771	1973635.05323005	1261393.07546574
1385	74.0604952274605	74.0604176804455	74.0605478601422	2571.08	2566.32	2575.88	19	4	1955816.18922921	1732693.29106109	2045391.62968747	1783711.34187498	1932553.67973629	1507838.17803381	2506681.41966667	1974197.32510746	2238055.32063021	5555124.05599258	365436.047812475	1769431.58292189
1386	74.0604088920474	74.0603887079761	74.0604481701029	1347.33	1337.81	1347.33	12	3	1025579.82487413	1135255.41130771	1037181.09262154	984801.55023871	989358.264999995	1380745.11670957	1447911.58467448	970934.478543191	1030771.54758271	2461954.01702393	973949.333085776	874199.523076753
1387	74.0604157375637	74.0603277604068	74.0604242396159	966.927	958.795	978.303	21	4	1657146.84147461	1648655.0851709	1691465.71300184	1685195.39984708	1651941.9688625	2757044.23597803	2377736.27878126	1671067.68800782	1921536.6447375	2223183.23836847	2094088.8097549	1511088.18511406
1388	74.0604608690609	74.060354309067	74.0606097856589	490.873	465.074	502.366	36	4	2484657.19638555	2271229.23326837	2692705.20382187	2406482.34891797	2353260.9674625	4374793.61681721	3317718.58990469	2546921.61554063	2682788.45353203	3047000.49575567	2561204.32150764	2260941.91344688
1389	74.0603775955046	74.060374178064	74.060433647165	2062.82	2052.85	2068.78	18	4	740621.21235862	103370.986621086	786057.857552081	722613.809549856	770270.329927199	1319057.27764122	1106320.24446429	767352.362291665	869041.161212795	1263267.73040985	1046387.51699816	726297.122633924
1390	74.0604135998829	74.0604005810409	74.0604135998829	2456.55	2453.81	2456.55	12	3	1214125.79433025	1138215.30839707	1307954.07227051	1245218.24469604	1104632.15748859	1805339.26923829	1809788.49250327	1149711.62418293	1591823.61504068	2332570.57819911	1144968.24542748	1147256.52933919
1391	74.0604059553131	74.0604059553131	74.0604441501205	799.215	799.215	800.264	10	2	2037111.53789759	1791442.8407517	2157563.54962501	1980412.74217901	2013969.64122656	2878997.84273234	2885203.76341474	1994814.27421875	2202520.77419531	2462493.74271476	2583061.49390248	1898446.4198818
1392	74.0604622498227	74.0604420286277	74.060553415497	2664.9	2659.23	2672.35	18	5	3304284.08064513	2352503.97181269	3745533.2444196	3153331.36499998	3209172.09217239	443270.579692345	4669385.64368952	3441446.82262096	4267399.16255296	10850199.6409709	4338536.17364886	2961052.45604838
1393	74.0604404136941	74.0604317545491	74.0604632670066	1318.51	1317.02	1326.59	19	4	1537586.01078704	1319120.00554219	1506279.85132324	1362233.83151258	1434877.18717425	1968078.0175446	2123405.45466796	1515422.71522181	1644943.57430105	2570995.12551635	1865173.34897314	1337699.69546875
1394	74.0604131845068	74.0603964898128	74.0604135530356	2295.2	2290.85	2300.89	19	4	1699734.73407938	1766470.72870589	1676401.52104306	1675665.47861276	1660973.49812499	3642529.31004445	2270103.73771115	1720843.82270322	2070940.93417018	2235179.57075195	1662107.02411103	1619884.42581926
1395	74.0604371857095	74.0604174979166	74.0604749450456	723.823	721.875	732.228	19	4	2706899.39890302	1956976.96149732	2916012.85196406	2457824.85005172	2595335.1138125	3182250.18875172	3865215.95083204	2818560.80575997	2803233.8007961	4362157.57124032	3321230.53903816	2613225.49651954
[truncated: 13,633 more rows]
