# Supplementary material for: iMet-Q: A User-Friendly Tool for Label-Free Metabolomics Quantitation Using Dynamic Peak-Width Determination
Source: PLoS One. 2016 Jan 19;11(1):e0146112. doi: 10.1371/journal.pone.0146112 (PMC4718670; doi:10.1371/journal.pone.0146112)
Supplement: S2 File — (ZIP) [file pone.0146112.s002.zip › XCMS_Standard_Mixture_Centroid/XCMS-Std-fp-pw_15_30-ppm35-sn10.csv]

mz	mzmin	mzmax	rt	rtmin	rtmax	npeaks	Standard_mzXML_Centroid	s1.1	s1.2	s1.3	s1.4	s1.5	s1.6	s2.1	s2.2	s2.3	s2.4	s2.5	s2.6
1	50.0082654564515	50.0080003668533	50.0085067720381	118.838	118.728	119.116	5	5	57100.3349002279	47866.2918347168	39724.7817472738	43485.2391469726	40788.6067888184	54311.832682373	109220.806151018	97140.3762025669	105595.370640625	123733.867720982	92504.8224697265	68663.4174770508
2	50.0655235862365	50.05661282011	50.0662021309635	1304.57	1303.81	1305.91	11	11	134468.891784668	196583.087340744	77132.2767517101	149383.235370342	140908.403928786	50498.9335921221	41576.8520312504	113073.068227163	62480.2728302549	106397.782205254	110014.716646206	177502.483813476
3	50.0648227803666	50.0648227803666	50.0648227803666	661.083	661.083	661.083	1	1	88908.8877427463	257109.77339676	113824.217620117	119675.725274553	121526.815771118	158429.411840333	20178.7493034667	67353.8700962609	26246.6183190567	21658.3481386715	41377.4072116696	92396.5820250649
4	50.0899830811836	50.0847744870567	50.0944397714278	1304.73	1303.61	1305.99	14	11	93451.0662198162	86544.4044401032	85856.7815878909	101632.598218712	88098.102105307	73996.8444938146	79639.5240942379	98050.5366894525	90310.8487613926	106397.782205254	82660.9079387018	104605.811480243
5	50.1500203761529	50.1500074663592	50.1500529582131	661.873	661.083	662.365	4	4	277423.930574218	737019.469441309	172211.524976012	347898.803953454	523239.291135739	233601.384200316	23069.4200079954	67343.5476640627	33859.2004027405	21606.1733171385	47609.8758812253	98251.0413354484
6	50.1849758005252	50.1834900802553	50.1864688382135	1304.28	1303.61	1305.07	24	12	175903.703564454	123120.819636418	485911.3476402	153689.643496469	323318.150670447	131232.057945034	166047.45607701	159728.517271206	124792.216413924	157095.73483538	464338.532511162	144337.254420823
7	50.1648894625754	50.1648665620434	50.1651451974711	661.246	661.083	661.43	4	3	272873.643546877	361016.446689018	150170.656901793	205985.042366944	271786.747933592	141695.587604492	2934.92502218188	15102.2954694475	16786.7108516321	0	13859.3706521606	20956.9373872766
8	50.2101496003222	50.2053636441667	50.2149204569392	1304.03	1303.57	1304.54	24	12	155664.542677001	850460.778930283	201980.231550105	140417.867797039	124988.223071289	235596.549410806	225829.379555663	187319.669164663	201533.573574217	228433.650680965	204006.603710935	110975.644968825
9	50.2343835998334	50.2282448639514	50.2466483807216	1304.41	1303.22	1305.8	38	12	75344.0214046218	37098.522708333	263834.547758793	201984.223024091	175746.712127281	102807.698351236	99666.140118964	91758.9939075804	89473.0783037112	102574.420370205	85263.1369844557	166144.397945462
10	50.2607554070109	50.250389761728	50.2711210522939	661.4195	661.409	661.43	2	2	159972.9411423	213449.561170247	126860.213509765	99380.5367957587	214634.946234372	109040.698392579	18622.0723905028	21921.0433593749	12994.0364558453	3599.88477783197	15687.4854616698	24785.97143607
11	50.2709947371106	50.2709762300181	50.2710138238853	1304.03	1303.61	1304.5	12	12	203522.012109376	192642.26536953	166165.042020357	200231.349598106	183723.788288761	158051.929697964	148077.65219351	196614.587686943	161700.346044574	166639.184427666	182393.098219725	193911.914836237
12	50.2776713709733	50.2776713709733	50.2776713709733	119.278	119.278	119.278	1	1	34573.8296754557	45014.757297433	29329.2995239257	35370.8420664062	33798.0370293376	36604.9672050781	49835.4841032715	43210.0779915365	48791.572515625	54967.1749841309	39654.9131440429	51840.1442276203
13	50.2860013274689	50.2859991757852	50.2866561506084	661.409	661.083	661.43	4	3	159972.9411423	223713.089071044	128998.55133081	134564.466228028	151313.413851989	111118.400850167	22278.6492404085	21921.0433593749	12994.0364558453	3591.21267852781	15666.4679302367	24774.5580954239
14	50.3120854237633	50.3101392631676	50.318819519977	1303.725	1302.73	1306.34	20	11	93388.3223690504	75482.9439098015	80831.5256250012	114265.27634074	83872.0954711914	293308.723503907	78191.632228781	102534.854055664	55958.354281005	73845.7123974605	87336.4029418945	94159.8470182302
15	50.3189717498042	50.3188679651466	50.3286101565528	661.083	660.505	661.795	3	3	159972.9411423	130879.319260323	126860.213509765	170251.063966517	94949.5085068354	130501.418165108	18622.0723905028	21921.0433593749	12994.0364558453	3599.88477783197	15687.4854616698	24798.0188511962
16	50.3453368026427	50.345279309164	50.3498758660048	1304.73	1304.15	1306.27	15	12	281389.334582521	231053.241885515	247252.420181358	285256.4526137	248971.391704098	239629.255509209	254045.069286298	278151.457449778	250588.996978192	265920.428546319	271983.814151786	257248.377332939
17	50.3818766393416	50.3728697731845	50.3822571513885	118.739	118.307	119.116	20	12	78821.2618227538	91097.475328683	118232.121564593	160270.104944196	164954.191341248	156012.290002023	65101.7068843994	70755.2764955357	63616.3570546874	64737.6475360631	70461.2903871372	88406.5029020647
18	50.3718197579754	50.3718039417584	50.3718421948096	661.255	660.89	661.46	6	6	346706.288993408	651833.18421853	237212.909457518	392244.965051271	485379.415694822	223023.441982543	9639.10685278307	24333.5287510462	9101.86719029011	8175.075092102	22305.9769389037	43058.2690619416
19	50.3630312410415	50.3626569949959	50.3633664051392	1305.34	1304.54	1306.34	5	5	75587.2688354495	134361.331778845	119654.883396608	99804.026333383	72706.6035071916	111207.249511718	129461.623687744	134026.524460448	109514.557244465	128311.658716947	122512.507272338	116437.413829627
20	50.3860017838474	50.3859808820244	50.3971918431984	1304.15	1303.04	1304.73	10	9	89722.729956054	95562.4216479501	79432.0444775402	104740.561112154	42672.5027008049	106231.004939629	129482.906216709	92680.3754589837	65777.920288529	123361.773924892	71426.2466035604	90568.3213942304
21	50.3908359646043	50.3904832508399	50.399558970958	118.7885	118.307	119.116	12	11	159498.023750976	154530.811084821	112035.649124582	159620.692439453	137521.152060477	146943.250175851	239622.385333313	211899.379881417	224950.681929827	266748.54236928	196153.758181501	183604.043437866
22	50.4395679414471	50.4395391798321	50.4395881055031	1304.73	1303.59	1306.34	11	11	106649.626999699	83465.8924560554	101841.899035643	126021.559020057	113509.133097447	111207.249511718	114769.615949706	129598.187613431	99561.4788151035	107732.885398888	121696.983459285	107543.781524188
23	50.4641712850988	50.4622710493202	50.4660715208775	119.344	119.027	119.661	2	2	19280.0649908854	42166.2382514648	22807.1468468424	27061.7771617432	18865.2959780273	19969.7205280762	25393.3463527135	28388.1505371094	34421.0010322266	45484.1378533122	39389.0165153111	32979.5016841633
24	50.4846749687381	50.4846479533673	50.4846875071137	1304.45	1303.81	1304.88	12	12	256663.825329591	184737.080624999	313536.981671313	256016.146604566	224164.038390064	342401.050736609	339893.000036274	293376.036084683	302196.510322266	339556.072482564	317954.174238282	203679.900373722
25	50.4857494320029	50.4855369558027	50.4859619082031	660.638	660.193	661.083	2	2	112889.562992677	153631.29839868	119174.69924993	128730.051437499	113660.841535713	120054.001912436	5041.39341870115	3886.05227864577	6645.7062128906	2789.96404264323	13597.3970249837	11175.4128908284
26	50.5031750323495	50.5031528255128	50.503213041902	1304.805	1304.08	1305.41	8	8	88299.6267356187	179476.604701172	111900.29092596	83196.8588802093	220502.062597214	126837.902804361	121242.56496845	287729.457950103	106909.081174537	131953.037697346	118803.755400392	196200.938226563
27	50.5328334315768	50.5328334315768	50.5328334315768	1304.5	1304.5	1304.5	1	1	224259.520128037	159547.487719729	287429.527118054	229428.205748696	210004.093993054	318566.146447481	309089.480078124	268516.514587672	287604.707339416	54903.8394365224	293456.588606769	183758.144537759
28	50.5708347617782	50.5707495664471	50.5708611942337	1304.41	1303.59	1304.99	7	7	91881.6858781549	139601.686481935	139269.132674563	89236.7825899561	72496.2809401289	133341.213134765	69493.7053694658	80613.0440072865	131280.358833007	80693.6169035457	144238.086444905	74152.4100567155
29	50.5752938012513	50.5752938012513	50.5752938012513	661.101	661.101	661.101	1	1	139846.123710938	155132.220691893	165680.10786506	137193.236728352	153675.933236491	187259.857991049	6072.64154663083	10099.8725260415	5073.71175105792	12455.1352902832	0	3991.91513736978
30	50.5892439904726	50.5892439904726	50.5892439904726	118.728	118.728	118.728	1	1	30487.7195	66162.1871777343	17059.0847337647	31256.1381263428	28153.0214082845	29003.400376709	46538.9151142578	46467.8830729166	42856.4813808594	44805.291398019	35353.1640153808	46488.5886255697
31	50.6026269614407	50.6025686306844	50.6026562500146	1304.145	1303.64	1304.73	12	12	162601.258691407	143393.586436297	139538.720620115	151042.132583383	137755.743926532	137365.6017041	138759.08631557	166769.902016928	131415.769208287	144767.669565082	144479.629034599	137264.672934194
32	50.5950393841699	50.5950393841699	50.5950393841699	661.43	661.43	661.43	1	1	143935.243711497	154174.666331785	169834.036227864	117434.888223214	153675.933236491	187259.857991049	6072.64154663083	10099.8725260415	5073.71175105792	13117.5960135498	0	3991.91513736978
33	50.6301541523964	50.6267401475458	50.6505897303538	661.409	660.89	661.43	3	3	143935.243711497	136573.914740233	169834.036227864	69208.6077087052	153675.933236491	85381.2857878414	6072.64154663083	10099.8725260415	5073.71175105792	13117.5960135498	0	3991.91513736978
34	50.6655787258328	50.6655787258328	50.6655787258328	660.505	660.505	660.505	1	1	214516.452761162	77448.3035241696	194675.12487723	218384.938325892	188583.32062277	190297.072159318	8236.45891904983	10799.7279471261	2537.9125096261	4610.01878955082	8479.66429994423	13637.2306702008
35	50.7139482796272	50.711727762581	50.7146895031214	1303.95	1303.22	1304.73	15	12	180216.642529298	143308.219938401	155182.090703123	227062.130157	205445.177850811	126354.911790865	153986.906445313	165111.421633113	143354.507081474	144721.450850361	159985.026010045	130866.144206355
36	50.7429997419591	50.7429565430199	50.7430138417496	1303.61	1303.16	1304.49	11	11	95895.793472566	56918.9496972655	122045.506278854	77916.1840527349	61630.1029861106	141589.767736002	128417.464666194	118246.238512979	118796.978528052	135184.602685545	107686.540698242	151139.804101563
37	50.7530440621818	50.7440762030427	50.7537990821927	660.89	660.505	661.101	8	6	255053.185277711	370945.634665174	206523.285002806	286445.476187499	158252.912035712	188160.437052456	5125.24562915036	3111.41158854162	3276.75491040038	0	0	7050.52347062173
38	50.765102015578	50.765102015578	50.765102015578	661.101	661.101	661.101	1	1	383014.431735354	395076.502003903	123990.356809152	420944.221864865	358596.707466472	364538.430743492	5125.24562915036	3111.41158854162	3276.75491040038	0	0	7050.52347062173
39	50.7966135757911	50.795472174407	50.7983915711971	660.7265	660.505	661.101	6	6	230695.563382814	219043.473751113	258937.420543805	229842.894844865	218639.420578122	274256.641824778	5125.24562915036	3111.41158854162	3276.75491040038	0	0	7050.52347062173
40	50.7999972922673	50.7999805972074	50.8000061200868	1303.81	1302.67	1304.99	3	3	52598.2519638673	47060.3264133025	79664.3520410159	54103.4403164063	53077.6734130859	80171.095036133	53790.7778710927	64586.2566362306	65554.2633966625	57964.2035422578	64034.5768771974	58027.6361206055
41	50.809421503323	50.8084734895013	50.8109743909344	660.5435	660.193	661.083	6	6	438342.07503237	366376.583800219	425475.7873833	460285.702764508	415057.158999436	436341.148098216	5125.24562915036	3111.41158854162	3276.75491040038	0	0	7050.52347062173
42	50.8247288181183	50.8247101991339	50.8247474371026	119.5185	119.278	119.759	2	2	63011.5173632813	99137.6859331054	46409.8603855329	62247.8605026508	58535.9624655413	47569.5712375139	73784.330461356	81200.547028739	75223.04555256	89344.6120958426	72836.8849677037	83684.1098012695
43	50.8537311060525	50.8462570863101	50.8608649114502	1304.26	1303.61	1305.49	4	3	36728.6287930579	36114.141997768	54738.0155433244	48221.8116104407	58793.4853038445	56694.9854781096	50281.7901482594	36786.0068403759	38184.3935262779	49417.9981813738	46705.7388527614	65660.6519738764
44	50.833755333784	50.8337393680969	50.8337923761459	119.278	118.924	119.759	3	3	36208.4801535644	99660.7154863281	46075.2440734864	59059.1882537842	58795.861898519	47609.6436286621	73835.3412905273	83481.2219077846	75605.4766884766	89415.564113851	73162.149775844	65340.2410654298
45	50.8765128369126	50.8758881051057	50.8769699898253	660.8035	660.505	661.46	4	4	628260.152388019	1311081.7518189	685494.052955684	705108.821384281	808160.144047054	538987.254725827	16898.5117770079	27896.6036315917	15321.7310553849	13655.7229954833	22762.6349841917	26475.6348413084
46	50.9035542038821	50.9035542038821	50.9035542038821	118.355	118.355	118.355	1	1	26432.3078610026	43908.7488063616	26698.6115258789	32310.7287976074	36999.9949488933	26071.0571561279	22200.6209421387	19376.8018033854	30827.2197265625	25364.0049453939	30203.5241843262	37125.0041934407
47	50.9331134257083	50.9320880410109	50.9344326948663	660.5145	660.175	660.89	6	6	496666.840329245	403064.692051892	423957.218780273	447177.717954546	370940.746168521	389959.182515626	10310.0827445068	27932.2314778641	15344.4264379882	13681.370986084	22825.7457689616	26508.8480032958
48	50.956603320666	50.956603320666	50.956603320666	119.278	119.278	119.278	1	1	54530.5698095703	49353.9580368304	38836.9423245442	52712.6861973877	52539.0010073243	44878.7955825195	38592.0963083496	46692.8440283203	40559.3325605469	45732.5180146485	43434.5555786133	53022.733087565
49	50.9840232037296	50.97999186506	50.9861232640712	1303.81	1302.73	1304.5	23	12	398175.780932619	274549.95977614	474487.261998354	77551.1089518222	366439.786930024	90325.4200744621	513816.201883373	81438.9026127931	455991.442760292	100604.240178222	453734.230379466	305819.690035305
50	51.0001874887964	50.9994682897458	51.0007253943923	661.409	661.083	661.43	3	3	277745.491427737	478590.784074434	267458.07635272	294056.699121095	366929.117272337	228637.816962332	9471.89719172002	26110.9290108816	17214.242376674	7756.64996130366	14340.4573353271	25485.0483655132
51	51.003424215074	51.0033978062584	51.0034412986463	1303.81	1303.16	1304.41	12	12	165396.729303384	106107.983895597	196261.555187991	148689.05077759	143632.248068236	226480.292589768	214495.022652701	187679.912952974	185715.841462178	219404.769433592	190260.950177814	123529.204455972
52	51.0330697068156	51.0330148124974	51.0416512441734	1303.965	1303.57	1305.8	14	12	147596.921910806	102028.89034091	191765.602949594	147795.418855168	130388.929516602	209805.775517577	205971.010045572	168770.958822834	191684.972475585	200588.031990966	189440.419923377	118207.091040166
53	51.0305415115044	51.0175362985875	51.030597294323	660.524	660.175	661.101	5	4	270393.045179201	149474.52396261	94223.9188357978	157633.650419642	150930.146792408	224362.725253257	9498.76061315913	22482.0178059892	13460.5882212727	7771.21839428711	14380.2171222331	25509.1819340413
54	51.020385725576	51.020336686371	51.0293375816722	118.896	118.838	119.278	4	4	53582.9895190429	63782.7111166295	39081.2437230632	52712.6861973877	52539.0010073243	40549.2777122629	38592.0963083496	44058.341796875	40559.3325605469	45732.5180146485	40568.5534181315	36712.5527066127
55	51.0630828192743	51.053797894389	51.0722298876669	118.739	118.307	119.278	28	12	49312.3123110351	379668.161315918	101974.663507952	42804.8700146484	56179.550609096	126541.818426688	140199.247310913	158391.557486049	214899.753252825	134313.706870396	138001.398781128	259472.907358643
56	51.0525029542513	51.0524469921839	51.0525047364846	1303.19	1303.06	1303.81	4	4	215547.986118167	207579.698510738	52815.8821398934	227405.801679691	200683.711938479	65522.0160681162	68825.6385573999	197596.10993303	73694.1041616214	185038.441003416	180964.714746095	198731.025786831
57	51.0576470925622	51.0569448431908	51.0583493419335	661.4195	661.409	661.43	2	2	276395.541022324	149376.944321706	293676.105750324	132386.32006808	235811.342531006	339276.745451988	5972.76366503903	9447.7092773436	3056.203513916	3670.69133361816	0	12810.0320983886
58	51.080894401552	51.0805405892992	51.0811583715173	118.868	118.406	119.278	9	9	94695.4864599608	70268.9461054687	134926.411134847	193647.06559668	83939.7785943603	97592.0736258023	137673.348405396	100707.158666295	218342.790733398	144893.446661028	108145.774337612	83329.0751088868
59	51.1030890724962	51.1023727339068	51.1148577502275	661.101	660.89	661.46	7	6	276395.541022324	260569.95283705	317483.902677873	280931.11816741	292048.656403455	299420.005359376	5972.76366503903	9447.7092773436	3056.203513916	3670.69133361816	0	12810.0320983886
60	51.1172399969868	51.1144917803537	51.1173900073398	1304.9	1303.81	1305.42	3	3	263472.172564454	236358.375654297	234020.601175782	273589.228171875	240412.289404297	70420.313579477	215716.664970704	269778.802685543	55565.9000455727	86510.6599751787	252053.072105826	268138.433577772
61	51.1467146266327	51.1466107364493	51.1467310636587	1304.555	1304.08	1305.06	12	12	280404.18022461	256535.746210936	244526.952087748	289160.181728516	249776.147521033	236065.781155135	228505.036010046	275837.862857144	236891.299446128	237611.49563407	261820.007148435	272019.689643741
62	51.1597002790337	51.1589917112654	51.161650401725	661.409	661.083	661.46	3	3	99080.3182147222	191343.433891739	297477.709628348	251893.537551593	174770.114208129	307996.362102215	6302.29629052731	7047.4917643228	5928.15351863604	15548.281582031	5618.11280126949	22649.8216705729
63	51.1800253776295	51.1786630303956	51.1813877248634	119.197	119.116	119.278	2	2	38569.8341352539	70023.5674654018	32923.7323096924	35747.6014255371	38914.6403608399	41614.3758509348	47880.923645874	29509.1064113159	39923.1278808594	58535.0195367839	45538.0803987165	57671.2094408482
64	51.1739034920801	51.1739034920801	51.1739034920801	660.505	660.505	660.505	1	1	246195.365245973	105116.03710498	302491.951838865	260765.818463136	268392.751314665	313063.169939207	6287.96522619624	7037.42391894533	10256.5117883606	15510.8258715819	5610.58585485836	22621.4435156248
65	51.1956903397008	51.1953404442275	51.195845406822	1304.28	1303.59	1304.88	12	12	111436.294282669	103330.565362454	104247.407988283	123549.872509767	112121.185312499	88690.135385045	103023.779315593	114507.724799053	90886.8726057937	125346.305508376	76955.5248313217	113801.043644831
66	51.2276187536407	51.2176645266979	51.2277553489997	661.101	660.563	661.43	5	5	209061.318606029	173653.446176895	259586.783522391	197862.00531808	264850.208852214	199920.124553572	6302.29629052731	7047.4917643228	5928.15351863604	15539.9580908203	5615.10202270511	22649.8216705729
67	51.2498661360172	51.2274027110235	51.250463199125	1304.52	1303.98	1305.65	10	9	96689.590232598	122858.940808293	75615.3912634289	106908.277275391	96147.1322753906	55223.4709218752	68549.5349920106	47599.4088400606	89403.3483558227	99352.9982116695	51854.4789098003	65246.5521428032
68	51.289380230877	51.2844749701103	51.2894179046587	1304.28	1303.61	1304.99	22	12	239447.590283204	184169.905931489	112890.051452637	239088.091257887	308240.81763822	314571.332754605	321960.724510674	276565.778618539	84668.3468861612	318167.643369892	158127.576227679	214247.635866135
69	51.3083480319892	51.308309708679	51.3197340391898	1304.49	1303.81	1305.41	13	9	84383.1471089675	534983.613769531	97928.5772114711	82063.9955611175	66490.7181152344	95879.9348757112	313030.570089845	92155.0426003184	46602.9982621631	118394.706280517	70389.5309215205	385148.6244375
70	51.3213871778159	51.3209569579391	51.3219318483689	660.9865	660.505	661.46	6	6	417132.798530273	477433.101902342	369152.233641691	419814.422713625	433863.183706968	356885.165857542	5962.14621728508	12290.7837524414	17678.8183747209	0	6426.51587219234	7645.91880691958
71	51.3387714559379	51.3386902993561	51.3388466624506	1304.45	1303.81	1305.49	12	12	113581.690356446	67746.2323819979	133878.888599856	101836.280739747	82155.8004010001	126058.422112927	132312.152599283	119341.88976481	133222.145965168	134858.156705729	135424.171577758	72730.5166406239
72	51.3776613958073	51.3776377022046	51.3776807185384	1304.03	1303.59	1304.73	12	12	232813.827386568	208102.847848556	214062.046830116	238678.663269981	221339.169037334	202018.253748497	211938.363306363	233924.495883413	199918.767787711	220134.423883714	229863.137042411	226234.945451471
73	51.3741285894241	51.3649611056543	51.3748690096824	661.101	660.89	661.46	7	6	549790.801224825	1288579.53563406	419072.714191587	667402.828732913	81740.9578272887	331290.930946832	10434.5845642437	36968.1002615791	13389.5579873046	11081.3254978027	15207.4957509765	52826.7382324215
74	51.4100642011586	51.4096419502816	51.4102156828318	1304.03	1303.61	1304.5	12	12	355675.800488283	395239.96936129	297517.56404994	367335.747446987	325713.589650314	273006.255632674	283422.384536949	332689.122672992	283065.151383791	305284.071562503	321884.671891742	380492.194554095
75	51.3994587142842	51.3994231752299	51.3996037950757	661.255	660.89	661.46	6	6	204900.216440185	218086.388136912	209970.550279296	213134.865911866	219239.856545714	216234.392962279	10434.5845642437	36968.1002615791	13389.5579873046	11072.4057294923	15207.4957509765	50031.8588454237
76	51.4461767417067	51.4343925770884	51.4468904393957	661.43	660.89	662.365	7	6	808865.235297958	1069278.90293641	789310.04065771	864708.303615727	994934.478312983	705737.724868649	10434.5845642437	36968.1002615791	13389.5579873046	11081.3254978027	15207.4957509765	52826.7382324215
77	51.4597369395464	51.4594462009672	51.4623033583211	1303.95	1301.76	1304.49	13	12	129268.220202637	125855.719113581	112675.956068209	129613.453380408	131018.066129244	98762.2514438099	103519.759164663	128655.164606585	80642.942938756	104666.727480468	123428.135164621	127041.498918269
78	51.4913178134121	51.490910504977	51.4916343498807	661.6125	661.101	662.315	4	4	234189.74933566	199382.639707824	198837.204926757	182876.432015625	533775.922681966	152158.382569172	4771.3968391113	21529.9643711634	8361.69869881181	0	18933.844611328	20573.611902832
79	51.4819956539653	51.4819956539653	51.4819956539653	1303.61	1303.61	1303.61	1	1	71811.0797656248	33204.4009654019	59692.2027734373	69166.5704069007	74247.724710286	54037.5714648436	57045.9305859373	72896.9523356116	53545.9581445311	65573.4234654024	70776.9821923825	77789.5442301428
80	51.5332886720552	51.5325307838245	51.5337492906251	661.083	660.505	661.101	3	3	234189.74933566	286627.50711838	98234.4854195551	232871.378709821	215327.768849913	192332.726876952	4757.90286349045	21529.9643711634	8349.33121463443	3086.64366607664	18933.844611328	20554.1477477677
81	51.5505788540042	51.5499631577995	51.5513300562679	661.255	660.89	662.365	6	6	499396.700925997	1156752.97258859	335131.152755125	608582.427995608	915290.459568476	339727.89451245	18222.4791688056	59016.3674665177	22903.3338610489	23541.6530519408	34076.7405671995	71196.6554150385
82	51.5539525655487	51.5539525655487	51.5539525655487	1303.06	1303.06	1303.06	1	1	39717.8167724607	20553.4611572272	57827.0074853513	20648.8788883462	28194.5045117186	47034.1338134769	38776.9074951171	51380.0693107094	57452.1649414061	55664.9619954427	45064.866014811	31888.8246557616
83	51.5720583151255	51.5715562884563	51.572737198623	661.2655	660.505	661.795	6	6	350870.404253906	476214.048110485	332444.3567301	376929.824095461	397847.202644529	289060.350609513	18222.4791688056	59016.3674665177	22903.3338610489	20125.1377944336	34104.1701947023	68473.1365005574
84	51.6429507665437	51.6429507665437	51.6429507665437	1303.98	1303.98	1303.98	1	1	50468.0406982432	29584.2471777341	62734.5264594181	37960.1557291664	39438.411458333	72442.7258144533	46422.3196918401	68412.9083680553	69034.151037328	74599.1154877386	59167.5987575952	36022.1507600909
85	51.6767841759173	51.6761090603222	51.6780876836036	661.255	660.89	661.46	8	6	4530997.63865394	9733739.43210665	3533668.02299178	5585698.60390628	6933948.37937435	2626182.19116127	23837.6289464415	106083.278864397	41521.7268671265	26767.3838357542	55695.4408718258	150573.593100585
86	51.6896356728963	51.6896309669151	51.6896477161177	1303.98	1303.59	1304.73	3	3	45146.8193325196	23077.8004853515	69090.1996562502	33937.4290664063	38181.7236328125	67157.7331259768	78014.8704301761	66641.6885441881	69938.3707763674	61088.77530721	48075.6646430119	36370.0625449219
87	51.7416342299269	51.7414893990568	51.741779060797	118.9275	118.739	119.116	2	2	25220.4480402832	30827.6938439941	20928.6241224772	21969.2912817383	21600.9424766846	27811.4311629639	49510.1967260394	38746.8168666294	47036.1896523437	54236.7702386068	42344.6729559733	39550.4128873697
88	51.7913148533943	51.7910971217809	51.7914693735202	660.823	660.524	661.101	4	4	111041.291184711	530612.715462232	128656.925403878	95339.302285714	117454.617807618	302418.34660482	15180.6602406005	48649.9840494784	16863.3110859374	13699.2109550781	28565.483086548	54094.5895745849
89	51.7970211229782	51.7966132857278	51.7977110869167	1303.81	1303.16	1305.34	11	11	81274.1200301101	64018.2654003908	79068.8409697267	60850.4892586267	61534.4696533203	102072.486034405	99433.6366885663	79708.3983959962	77387.3532861331	101388.131850585	87349.03832564	48669.7563515626
90	51.803610210429	51.8028627914022	51.8216966735081	661.101	660.505	661.985	9	6	327915.265851128	539401.743268661	202815.115250731	362323.298449709	218224.22602246	226333.918290892	15137.7278528528	48587.9304983955	16838.3691763392	13673.5295205077	28542.5081671751	54026.8140014644
91	51.8701757142018	51.8693149860381	51.8739140890809	1303.64	1302.89	1305.07	20	12	159142.713300897	152643.647704326	118713.65144336	142561.745939753	140710.376021727	125757.742985276	155756.782013346	85422.9185420729	127083.470865235	119707.83322998	155982.198182091	133938.135197566
92	51.9242516846005	51.9242087184957	51.9248184395098	1304.03	1303.59	1304.73	12	12	289830.060302735	468655.787079324	182100.226934986	365245.811263254	362725.121200795	133826.590563401	164407.88365374	289212.079388023	155709.419868816	156068.815852614	216305.010536131	403654.022934193
93	51.9093532491312	51.9093532491312	51.9093532491312	661.409	661.409	661.409	1	1	87338.1865795903	205196.149734266	86616.876694427	96540.1040496829	144370.493144286	66665.1287202755	10471.2593773498	27906.6439101563	18220.4589641419	4203.25254760739	10264.7146387328	20646.74404541
94	51.9473686730239	51.9374307764749	51.9573270415677	1304.045	1303.06	1305.91	6	4	285821.169617361	467668.252308241	177075.007128907	330339.951633525	302399.911499023	62088.0721256506	59249.1454524737	258274.114697262	74743.1181355791	84315.3666943354	211235.980690698	403014.510713781
95	51.9668020557108	51.9668020557108	51.9668020557108	660.505	660.505	660.505	1	1	90203.9324884038	164059.867442165	95522.2420095819	106053.698605347	119349.970773071	99482.3478781123	3335.92643862913	25357.9112919922	8842.71968508913	10156.0804594726	9801.66855548089	33237.6895898435
96	52.075570690268	52.0706926332698	52.0802493559813	118.739	118.499	119.331	8	6	41715.8456438802	50502.263817749	37436.3123830567	39299.4569107666	43407.5913810687	38668.9442036132	64760.8042088013	46683.6434291294	59427.7893537946	69756.5620354353	48510.6341581333	68743.2029263508
97	52.0787349915801	52.0653289183143	52.0794921466088	1303.98	1303.06	1305.41	8	8	80506.7279094049	139481.153749999	76869.3376757824	108205.415867262	98730.5502910904	66278.5970149735	89281.76719401	84172.6061927207	71717.0764775393	76340.5528381343	86260.1672886143	128691.672508826
98	52.1401476072981	52.1401476072981	52.1401476072981	660.505	660.505	660.505	1	1	107119.841545411	114611.22812972	104050.882450378	116217.406238556	116942.114923644	90673.436604858	0	15207.2210117188	6470.94661193849	0	3289.76129895017	21905.3948291014
99	52.1517005828046	52.1516724033808	52.1610131647648	118.7335	117.997	119.278	10	8	54762.8655102538	78282.2266618304	36022.7653680827	48769.1869252232	48245.2104165039	47252.6355534668	52394.1239072266	48066.3077566964	53529.6218271484	56289.5841759208	41045.2904373605	66409.2758861607
100	52.2069459512097	52.2067873464168	52.2070598461321	1304.06	1303.81	1304.73	6	6	296840.300061697	299736.36690341	85438.2394831731	307951.981578482	290941.375048425	91677.6075063851	261637.235735676	88219.6254404998	79483.148242187	86789.640520019	70860.091841518	290629.095648084
101	52.201104790775	52.2009928693222	52.2011397963645	661.409	661.083	661.46	5	5	196645.114535716	258928.270702006	160790.850064454	221533.667734374	206858.416279015	112723.155247885	3750.38235314939	9407.69010416651	4362.39565836587	6597.03447216797	2460.82356140138	11737.9441778971
102	52.237248770716	52.2372335677964	52.2372687632287	1304.03	1303.61	1304.5	12	12	303182.933032228	300369.294374998	262242.511620393	308440.646503154	291128.427494764	234601.165359074	261975.181015626	297425.528136162	239123.243220403	242789.599737027	279633.50748884	291090.272239332
103	52.2880778251424	52.2878175863132	52.2881033695854	1304.14	1303.59	1304.73	11	11	139464.171920072	130602.420901442	106466.945305363	128675.055650809	119443.806909179	82143.192226562	90246.9041466346	115191.738149789	68966.1823014318	87064.664897461	102083.433330829	137808.126395357
104	52.2915452962456	52.2912475292118	52.2918430632794	661.697	661.409	661.985	2	2	155023.180283483	327228.165436414	130928.78618321	148955.722362165	176154.850782104	106850.10984082	12146.3338908996	35362.2174734932	17171.8214252014	12117.5379106443	17236.0085222167	52950.9079907222
105	52.3297061352031	52.3296886449137	52.3297606002584	661.083	660.505	661.43	3	3	141600.397650392	139987.392179128	128525.432489908	116731.248457589	112359.410080913	102049.99087321	12174.0169149169	35407.3799479161	17191.0009603678	12111.0510059814	14272.740275879	53017.3338609618
106	52.3922412737938	52.3899487427619	52.3947652264889	1304.515	1303.81	1306.34	6	5	68187.7571171876	101610.531610576	55185.1791093752	77893.261810547	86634.164440918	47589.6197558595	48909.0295400393	51249.9585317384	48684.9890947268	37868.009196506	48683.8770170899	89165.4866756177
107	52.4207747202874	52.4207664013818	52.4208690443307	661.4195	661.083	661.46	4	4	362468.312959526	1034141.13187977	178523.163078124	451049.614370119	632882.381872555	239915.964616698	15041.6350647277	71338.2894784107	22543.5771858257	21988.3796239012	34352.3340644529	104186.193940429
108	52.4941421150312	52.4848141802345	52.4941722696039	118.699	117.997	119.331	9	7	54727.4283662109	90089.3833208705	38455.1257972005	52915.1269984653	45735.5414690291	54192.7291364398	66884.9994248745	62837.3780598958	65702.0424130859	70469.0784800852	53912.5502436523	82024.2732097169
109	52.5660721124136	52.5660701513741	52.5660740734531	660.794	660.505	661.083	2	2	148391.539487306	228645.700041292	107537.86644043	150654.898548176	118757.472227677	113956.322301433	7094.37036840817	27700.4961588537	13717.7755489094	10789.9967618655	12975.1807526855	27915.1754252929
110	52.6084563386311	52.5989851874357	52.6177747039655	118.838	118.355	119.278	16	9	110884.212732422	134813.821626116	76907.8371167806	93747.6905356445	90037.5045449917	69147.9030805665	70342.7680833741	85019.0144587053	128534.678449219	150490.416393101	70874.6604866768	113464.835683411
111	52.6143385459981	52.604149315583	52.6144537288002	1303.785	1302.89	1305.06	10	7	62572.7803593751	35943.0991943359	88622.3811115065	65977.6587421876	54498.8126966445	118673.227137785	118358.000510743	82984.2122739241	90590.7654012773	119446.07926225	92478.0685384134	31732.0698105469
112	52.6115728826418	52.6115728826418	52.6115728826418	661.409	661.409	661.409	1	1	156973.25348047	184730.434087463	127946.02483782	161322.502671875	211604.791013116	116127.688904854	7074.30679708417	32320.5611415317	13697.4860864257	10757.6429484864	12930.8742896903	27888.7656093748
113	52.6180624382951	52.6180624382951	52.6180624382951	119.116	119.116	119.116	1	1	111628.213707682	134907.326896973	76907.8371167806	93747.6905356445	98917.8732038983	98429.2058625488	129865.344723389	58256.8665080915	128534.678449219	145193.277383911	113827.542161133	126116.629832519
114	52.6577794535997	52.6577601924873	52.6577973159943	661.7095	660.89	662.365	6	6	402050.55887272	833794.059178165	259215.272912718	472235.506008943	653437.478884274	239752.134562499	21915.5514232	27155.0582728794	14990.9810754045	11641.5820412597	16008.1701818847	43921.2192114254
115	52.6681818204969	52.6681818204969	52.6681818204969	1303.61	1303.61	1303.61	1	1	29404.3263574225	86901.8872609862	44230.7927625866	48020.0603819441	54767.2937499996	27339.4016113287	21794.2417892794	46331.0800694441	23627.3504985893	25807.0556608888	21622.935141602	58371.1797645394
116	52.7087717959285	52.7087717959285	52.7087717959285	1303.61	1303.61	1303.61	1	1	35335.6492297361	58804.4910321511	47828.0435559089	60567.9224106859	60043.9493412279	38309.4816414385	25644.2139160155	52271.3643990068	23684.3525504556	25843.6981019006	24468.4652264402	70754.4777148445
117	52.7325088659803	52.7325088659803	52.7325088659803	661.409	661.409	661.409	1	1	405671.213986819	214405.010269205	262344.898125304	470996.868858339	653437.478884274	239993.180503417	21927.7304625853	27150.8965781251	14996.4367266541	11641.5820412597	16008.1701818847	43921.2192114254
118	52.7637862436029	52.7637602697345	52.7640560615097	1304.145	1303.61	1304.73	12	12	283109.125927735	475287.490363766	185597.354002509	340354.081741769	333228.776850257	147725.726205358	165945.802456056	258646.067050783	171486.430188478	174955.990405972	212760.613526786	397136.336307897
119	52.7976260619239	52.7975886862394	52.7976459800916	1303.725	1303.22	1304.15	12	12	531351.313598635	378997.20402043	640774.351773212	501400.527155948	471914.649652615	727073.96787598	738570.001600172	611997.845022323	626509.857778321	731848.340935761	624080.706780136	424716.732267877
120	52.7834932456585	52.7789460230266	52.7880404682905	661.439	660.563	662.315	2	2	78967.4662332596	102707.003038086	115259.244824869	129770.377400309	126572.746162761	134189.493837566	14135.2472281493	16855.4925580705	6932.69325502227	7690.49320690918	0	15841.0912201741
121	52.8225957279826	52.8209981902333	52.8241686884312	1304.735	1303.81	1306.39	4	4	531944.471953117	40885.7101021632	644520.127747698	519418.669666196	491376.343185372	67050.0954785158	736807.655044396	62358.8316543861	638683.417480465	726884.885946369	623413.622596759	60408.9920683944
122	52.8581088111395	52.858059492534	52.8700379722063	1304.08	1303.49	1304.9	21	12	90843.4755293776	83144.1730557532	92105.9368505873	102853.306396079	79066.4138385001	421379.295725099	404839.595086389	336222.255887278	355183.369422435	426559.356391226	104493.386510823	221012.005472505
123	52.8898349400841	52.8897927840431	52.8943215055914	1304.41	1302.89	1304.88	17	12	284399.886627443	270053.30840745	263569.901460712	299320.529505332	269675.942692682	82403.121397373	257183.051086776	289806.510658052	256473.710101843	80891.3082555033	277905.509899554	270984.812841796
124	52.8964316318332	52.8964257298605	52.896432454476	661.083	660.505	661.101	3	3	166358.243226564	139398.714541014	114023.967029855	154229.127137247	146956.734526229	222420.445723797	2685.78927575682	7372.04817708321	9973.4341717122	3109.32509191894	2561.12969055177	8249.11138305662
125	52.9186502251811	52.9186034718826	52.9244228307373	1303.57	1302.89	1303.95	9	8	73133.0528328445	250183.379079859	83449.6943609631	292133.004583331	264906.257777776	96379.0383818362	94577.8585919754	68796.546180555	86498.2481867018	104115.99147949	66485.5862365732	250436.021002603
126	52.9758665367852	52.9751077471078	52.9766253264627	661.092	661.083	661.101	2	2	221569.439245119	202068.673801756	78994.6824295478	202008.206873696	88474.3141992174	263901.234668296	24776.542918579	21566.1885742184	33399.3027096353	34177.5492718099	19879.8653075358	28482.956573649
127	52.9793454492749	52.9792830848133	52.989341381746	1303.59	1302.65	1303.98	9	8	44699.6297222219	317056.483500431	79697.5675678713	56549.4605902773	259939.724236109	51767.2258516199	235744.135054252	81104.3597304689	76708.0388862308	81784.2645179323	77433.628218218	275227.005234373
128	53.006342607918	52.9941447470408	53.0172735860264	660.3585	659.982	661.409	4	4	254459.741589199	97628.5249670747	337584.549893346	103310.932305803	229010.268112931	423911.31405243	66819.7467498321	66030.9068334386	53223.4876126097	72383.306263672	63130.6831277573	71939.9741965031
129	52.9977329072377	52.9977329072377	52.9977329072377	1302.89	1302.89	1302.89	1	1	132502.466692713	222154.811035154	158684.316669921	163679.299999999	173618.472094725	172583.968969733	168941.314218749	163734.996484374	38886.7760009768	164271.82828776	115154.524759119	192553.367024738
130	53.0445224273188	53.0398236635403	53.0502993737247	1304.28	1303.22	1305.41	24	12	204275.992055288	351418.906129806	221261.033122562	193128.623649714	259402.949729566	238331.426804387	245178.674663785	219624.003128908	132057.955640347	131622.521785715	221612.64962346	315666.545195313
131	53.0656904186161	53.0648567535265	53.0660607464684	661.101	661.083	661.46	3	3	135898.58826451	313611.354052732	160563.403124442	374956.116472694	177690.23907589	406144.528917971	3018.51622119139	3178.96751302078	3326.32267195637	0	9525.38713403319	2720.6887228597
132	53.0535034071851	53.0534827937343	53.0535700545404	1304.235	1303.22	1304.73	6	6	64787.4301824386	103665.765445312	85208.148914701	126326.609964844	117044.060205078	87723.1032670442	183010.652619141	72884.7143243953	170861.84640088	84246.4143479216	65261.8663509128	148785.221118164
133	53.1106816835243	53.0977560739107	53.1127756411105	660.563	660.193	661.101	9	5	234755.81118527	313464.141713166	66896.0213698383	60402.7418493302	238063.11553163	252184.276265626	3018.51622119139	3178.96751302078	3326.32267195637	0	9511.79400219719	2720.6887228597
134	53.1254254746092	53.1137980215025	53.1271879144476	661.101	660.505	661.46	7	6	381225.791137939	354470.121782362	450306.318686887	448956.594314025	431162.345260038	509318.85697009	7079.64359026218	3174.91270751952	3321.40282917129	0	9511.79400219719	2718.11475055801
135	53.1494834401442	53.1490961947686	53.1502210372448	1303.965	1303.49	1304.57	12	12	131337.067927466	82608.9418872069	171010.047370608	121091.328652344	108337.687402344	189097.956981531	186521.902197266	156302.009938741	170260.612619849	168605.440409267	175773.64176188	92530.8655724155
136	53.1918526418145	53.1814158336484	53.1923352430994	1304.14	1303.61	1306.34	15	12	182830.893854572	142081.33427584	204448.724219974	203592.770057091	164878.41658292	194110.092146809	198771.666947427	212965.488613281	180913.558320311	216103.914499324	192401.214007662	162394.790888263
137	53.1973427183326	53.196647631765	53.197851802193	661.255	660.89	661.46	6	6	331591.265276583	595332.43825543	311810.750224485	384174.362124478	504585.827925534	255762.153409789	3538.90677329794	17833.4922467912	8521.87303724882	0	4760.69035693356	11590.7069311523
138	53.2125061033191	53.2124180083566	53.2125335375236	1304.03	1303.61	1304.5	12	12	434095.600891115	380796.61403245	401854.877138678	429543.23430739	401752.825856369	401559.549442663	417779.82628767	442692.702890624	378621.362076322	419912.321928365	427928.158647085	390681.680462473
139	53.2424620110286	53.2376380549146	53.2474578821809	119.0715	119.027	119.116	4	2	27972.9669946289	43363.0778027344	24516.2093444011	32322.3673171387	28142.0018421224	31839.7956652832	51194.1951600342	30474.0433928571	56173.8712480469	59901.6855332845	37701.6514162946	41202.6718754882
140	53.2579295784013	53.2567401734518	53.259220930205	661.255	660.89	661.46	6	6	479313.311175227	565197.293854795	530021.43561102	485391.464339284	599922.626517148	474481.51485864	9977.7154369767	8424.60314156666	12150.6028506556	2543.30935473633	6209.24392529292	13983.0537098213
141	53.2736866767595	53.2736652226622	53.2737109617888	1304.41	1302.73	1305.8	9	9	94722.0273636567	60027.9574679898	436542.927156251	87370.1167912407	71876.0876660161	474701.714144533	63834.8880517575	71645.0113103684	59677.1403169382	445324.972451164	56075.4357510658	57381.29086697
142	53.2863311919651	53.2850607249714	53.2876016589589	118.8165	118.355	119.278	2	1	54357.046991862	108675.221897678	23420.826886556	36986.9660888672	48310.0114680176	21609.6227230225	31861.3325093994	25963.1211083984	23384.6060771484	27604.1882784831	34467.853185791	77929.8885205077
143	53.2750160848918	53.2750160848918	53.2750160848918	660.175	660.175	660.175	1	1	409626.138845177	473130.124816895	409560.258595048	400750.047331505	82516.2323259631	411788.322761722	6717.10627482095	4794.85388492834	10406.6861132812	2546.94200512697	5447.48433288569	4720.48146074213
144	53.2951203706084	53.2945879728592	53.3050378337587	118.838	118.406	119.278	5	5	51923.059072998	102964.630489014	25554.3072771345	33576.5176150948	50455.2934094238	21717.1003783134	31839.3203813128	26096.5389969308	23355.9309010881	27582.2841180246	34648.4522007882	68009.2850066529
145	53.3357890540755	53.3354066057215	53.336538164083	1303.965	1303.57	1304.5	12	12	362599.91102295	233106.078347984	441122.14453125	334102.606998466	323276.504758863	484255.161228378	469065.837439904	401949.82935697	422873.200131085	455564.41564979	415167.18370643	264944.685167517
146	53.3295895495795	53.3288358372098	53.3298938715466	661.092	660.563	661.43	6	6	245655.435228239	385702.049681517	192630.81995056	286882.017955356	291394.897814728	168355.116053283	6712.3177478027	8424.60314156666	7675.03610180661	2543.30935473633	6209.24392529292	13996.2952379557
147	53.3620241227371	53.3472311076032	53.3621227980951	660.8035	660.505	661.46	6	5	173096.928933838	111646.101120813	103556.273189732	164026.462839285	158992.302083703	296170.648843426	2406.32746142577	13519.9920898435	3358.286394694	0	15777.3904943848	3828.39035831705
148	53.3971135447552	53.3735292302719	53.3978438855754	1303.965	1303.81	1307.34	6	6	156714.440673831	133341.555771483	167071.318833985	142341.318888888	143932.261462402	91605.9141621096	192801.383143067	57085.2533164064	88273.6938076175	93515.4682199918	89382.3552778772	50885.4778292394
149	53.3912708821096	53.3900103701617	53.4093116901976	661.1495	660.193	661.46	4	4	215248.689890627	213033.457450332	121524.120946149	304631.32675781	279719.703867676	209208.954512555	2406.32746142577	13519.9920898435	3358.286394694	0	15777.3904943848	3828.39035831705
150	53.3988287140385	53.3988287140385	53.3988287140385	118.355	118.355	118.355	1	1	32172.1563363444	32612.7568699428	23197.2222310791	32066.8063174642	39359.2175527344	17265.3259108887	38100.286301595	54101.8246744791	40123.522697998	33090.6002426147	47401.5810842285	76207.6993741049
151	53.4292664677205	53.4292358487943	53.4294355230715	1303.88	1303.16	1304.49	12	12	177872.456619591	115302.036239791	172519.723575442	157945.364816518	139857.065190241	178746.623478189	187129.144021664	178919.991094969	166113.054658203	169988.856086425	176148.651906738	129294.926312725
152	53.4396254301592	53.4393771155023	53.4398647715856	660.7265	660.524	661.101	4	4	320896.792159601	282564.283960447	289112.217569754	287646.429369419	279719.703867676	289847.215372769	2406.32746142577	13519.9920898435	3358.286394694	0	12138.7268198242	3828.39035831705
153	53.4475083220239	53.447233809501	53.4571825384168	119.946	119.759	120.256	5	4	35795.5978694197	67040.7038894043	23052.2136977539	31854.7997660087	44310.1728164063	22783.6249969308	40876.8042239118	50407.3614313965	44037.3402747395	34180.8126351842	42638.08196875	87912.632119846
154	53.4602588860322	53.4602588860322	53.4602588860322	118.838	118.838	118.838	1	1	33115.337439209	87901.9683691406	22945.1435227051	37613.5122210693	40166.6107687989	31278.6510163574	53033.2109616699	53150.2749348958	58860.4245039062	54892.4316868897	48506.8058922932	36148.0955433873
155	53.5005006772221	53.499458625083	53.5019921974273	660.7265	660.505	661.101	6	6	189726.325050013	262389.868014506	154877.015929408	206277.657952882	228487.283944701	102168.683159599	8727.10659228511	12356.9256147112	9976.06899910477	7577.49503747559	2641.90840283201	18878.4291242269
156	53.5049323896213	53.5039083946882	53.5050391813675	1303.88	1303.49	1304.57	6	4	68965.5718512507	129246.085086264	56195.6984730119	112120.942644856	109974.606787109	68789.0223366467	66198.7856516342	55256.4685067476	51366.6692693541	53258.3346665041	56062.6590514018	103141.209881122
157	53.5130958863713	53.5130958863713	53.5130958863713	118.355	118.355	118.355	1	1	32896.8907490234	63735.5024988839	22801.7107626953	37613.5122210693	40166.6107687989	31078.893798584	53033.2109616699	52770.6301139323	58860.4245039062	54892.4316868897	52076.0756052246	82341.8500375975
158	53.5226642057265	53.5226642057265	53.5226642057265	118.355	118.355	118.355	1	1	32896.8907490234	87172.7661897321	22801.7107626953	37613.5122210693	40166.6107687989	31078.893798584	53033.2109616699	52770.6301139323	58860.4245039062	54892.4316868897	52076.0756052246	82341.8500375975
159	53.5730210583706	53.5725516376301	53.5732727138638	661.083	660.563	661.101	3	3	220588.005607145	212242.018817381	203634.449828334	228637.096949217	202083.507326448	218430.583433758	2918.62579138182	10249.2136067707	3237.63550797525	13297.9894977213	20453.0863351237	13163.1045366618
160	53.6226459271752	53.6226459271752	53.6226459271752	661.101	661.101	661.101	1	1	226119.17816797	212242.018817381	83150.3753113838	228637.096949217	220094.190241048	218430.583433758	2918.62579138182	10249.2136067707	3237.63550797525	13297.9894977213	20453.0863351237	13163.1045366618
161	53.6342718246538	53.6246532381401	53.6348952714059	118.896	118.307	119.421	22	12	175544.707864258	29177.1754771205	84686.2097730713	167996.575868408	66439.0042035436	80168.5221435897	133998.176094544	110532.91726709	267848.027019043	127219.198496643	125386.190565491	106742.264370484
162	53.6238139009196	53.6238019150144	53.6238258868248	1305.475	1304.54	1306.41	2	2	56905.557987467	89241.7804086533	49098.3373168953	63789.8732682299	76920.3711584481	49311.3880344465	34125.5359431964	40911.1357066756	35208.1275346231	74665.9529317217	58847.7752485801	55192.6541011551
163	53.6344697892639	53.6328846044448	53.6354247404986	661.101	661.083	661.409	3	3	226119.17816797	98779.8541339273	84543.38778833	228637.096949217	78373.232628347	218430.583433758	2918.62579138182	10249.2136067707	3237.63550797525	13286.1290004883	21172.3501208497	13163.1045366618
164	53.6444269352006	53.6438800323602	53.6540305630514	118.868	118.307	119.331	21	12	138840.131978577	148905.875768555	126828.748529925	130342.844146205	150244.026339464	102974.012072545	171133.638293121	162083.136885742	160714.282033508	95200.0583645207	174530.976474215	217930.944171278
165	53.6585590889899	53.6585477721657	53.658564051955	1303.895	1303.04	1304.99	8	8	63559.7049865717	45995.0348144533	93831.9268359368	65985.4689728342	44099.3244711029	106822.477019856	103193.237965745	59683.068817274	85450.250324042	117473.709742713	70708.1265913894	39043.8664794924
166	53.6540846457487	53.6534880408366	53.6576510075095	660.707	660.505	661.101	6	5	420206.741767303	99316.4164393442	109802.078766811	122983.951901785	129952.209373188	103482.480627374	20381.1169211425	27715.9206194195	27294.6824930941	15846.0862050779	14602.7633979491	45735.1137993163
167	53.6729608670854	53.6723155024538	53.6733020208767	661.409	661.083	661.795	5	5	420206.741767303	357774.313891179	351939.283418333	380788.835171874	376468.961593199	375954.963231862	20381.1169211425	27715.9206194195	27294.6824930941	13115.6180236816	14594.9376940919	45735.1137993163
168	53.7128809121511	53.7128384556194	53.7129233686828	118.8075	118.499	119.116	2	2	70813.2953429362	112836.663662842	70599.6906197916	54792.3330927735	60723.4156347656	59073.907901123	103348.220915365	71289.5212678573	74608.3572639508	101341.161291504	93416.1713217773	116434.694632161
169	53.7226441082542	53.7131524697416	53.7401011927633	118.838	118.499	119.331	14	9	71143.7234978026	111986.677206421	38469.1315429688	57452.7320263672	55582.6453496443	40092.6048401577	82067.4139511414	76597.8729396973	79237.6183954467	85594.6321604005	56973.211989467	78138.2466161412
170	53.7295241315547	53.7289994443172	53.7303162712183	661.255	660.89	661.46	6	6	349709.41700868	721143.160630965	265885.864616087	403762.151435549	516013.454715329	212293.801850097	20323.4771346956	27715.9206194195	27294.6824930941	19562.5964786986	14583.1991383056	45677.8118847653
171	53.7529746856601	53.7529374331267	53.7529949519256	1304.555	1303.98	1305.06	12	12	132748.74591271	130298.805183292	140300.580378606	151697.358574969	124994.267443849	129078.980408654	148651.456565754	149712.455342548	128814.807629744	144338.922215403	142301.505471003	130571.706276292
172	53.7497096811389	53.7492366570611	53.7685652485587	119.173	118.728	119.759	16	11	70813.2953429362	33594.2129824219	66974.1962036133	38890.4343540736	44407.8554855206	52031.609416783	61979.6865383911	74570.9275151368	83890.6237968749	74348.7712229005	79543.1914627075	65870.346722726
173	53.7435703525048	53.7435703525048	53.7435703525048	660.505	660.505	660.505	1	1	421636.575408328	120506.311657009	397692.32132092	475265.182824708	586300.524176755	337630.675995482	20334.7714171751	27711.6729687501	30270.9186567994	19562.5964786986	14583.1991383056	45677.8118847653
174	53.7677415131215	53.7677415131215	53.7677415131215	1304.54	1304.54	1304.54	1	1	393944.044114708	96561.207938058	508221.391676683	369855.884495198	326562.821245492	596115.896484375	583331.262651368	462070.816952373	525115.015898813	599375.891155138	490930.149359975	304331.101812273
175	53.8025939019702	53.8025639665542	53.8026145446702	1304.11	1303.61	1304.73	12	12	388729.677319337	238182.377253604	504217.680398888	370021.365876651	318872.53801307	596896.524444059	580989.310546878	458786.758728966	518613.298341347	599115.451536695	489237.343769533	299262.743907751
176	53.8065980342064	53.8060496273252	53.8072503320969	660.7265	660.505	661.101	6	6	985451.27811393	953997.777722381	894417.292866572	967069.149617925	1016689.75016235	864175.456718258	15715.7400012205	23014.7236607142	11897.7337795758	4676.6215837402	14956.5656489257	24388.0464038084
177	53.8427725781834	53.8427725781834	53.8427725781834	119.116	119.116	119.116	1	1	51485.3028992513	64810.318338623	46157.3608946127	48524.6817563476	47452.9213599447	50772.9574287109	90545.4034094238	75276.8737555803	88544.8524980469	107189.133824382	80771.8992429199	83163.6234781086
178	53.8609656511775	53.8604958152465	53.8615830332384	1303.88	1303.16	1304.57	12	12	155111.905573542	193543.526760816	155684.450381986	175711.207456617	162925.269993895	115005.928788176	132674.504749646	124891.97313273	115648.246826985	140657.700109676	135835.559952798	145953.351594426
179	53.8542592221028	53.8538941389887	53.8544393856433	660.7265	660.524	661.083	4	4	185347.470337055	908778.995598203	360521.004448566	199070.721283482	186730.530158141	165696.975662475	11972.5447836913	49051.8995989117	20200.7513663736	15305.9180632324	29004.9233679197	48010.4454655761
180	53.8524791963971	53.8524616265563	53.8524817067169	118.838	118.499	119.116	5	5	44346.0586417643	38132.7816662598	33028.7825903321	41271.8240849609	38094.601661438	43765.9049604492	86488.1014034598	80428.7748242187	86082.3481469029	97355.5174219157	80013.8375850306	69189.231984375
181	53.8644990014991	53.8641739212713	53.864778591821	1304.15	1303.64	1304.73	13	12	199082.60175171	98423.822029747	287768.035283766	186602.339757361	141105.837772107	332810.096672016	339683.062428155	226603.035507812	288729.884898588	355153.779657452	257086.299123885	121505.705744628
182	53.8974300364159	53.8970680567635	53.9067157124743	1305.49	1304.14	1307.25	13	10	88554.9657402346	138329.601343148	100969.177214357	93674.8529428332	79332.0575915536	292005.444164598	284890.44975408	68702.0706951341	97953.6103364689	128729.257392954	77373.6889948917	95086.4754184969
183	53.8993483705936	53.898940183216	53.9001894235768	661.4195	661.083	661.46	4	4	183218.450665256	410179.904455185	366560.660450925	232586.289104005	311586.996414305	422309.626844236	11945.3198958739	49051.8995989117	23974.0371460657	15277.2245906981	28966.0636099241	47950.2927685543
184	53.9166555498291	53.9162365071029	53.9173959916744	1304.03	1303.22	1304.54	12	12	138726.803340595	93814.4692157446	184404.28009033	126020.191420491	105446.083297118	196076.220791714	189095.69966518	160696.160809152	177448.652153319	179863.633340891	162568.910641742	97552.9778001048
185	53.9181465488281	53.9176039864694	53.9189189663185	661.255	660.89	661.46	6	6	463275.390508679	929670.494470537	297498.037658445	530005.895576174	639196.545355465	307395.946011839	11938.6852593469	49051.8995989117	23974.0371460657	15277.2245906981	28966.0636099241	47950.2927685543
186	53.9456052964004	53.9416785143366	53.9523470761476	1304.08	1303.22	1305.82	13	10	94850.4006103519	118587.16124399	56880.2121816408	80054.1648055758	73400.4515234367	60763.651129262	63354.2105330401	225193.833298559	72515.1239746089	59432.8597607421	235830.500308057	87895.6955275312
187	53.9409519548597	53.9312399950333	53.9410275835693	118.838	118.728	119.116	7	5	44552.9856921386	38132.7816662598	33028.7825903321	41271.8240849609	38094.601661438	43983.5791376954	39295.1256872907	43600.7412918527	88924.3180273437	94613.3968329033	73584.5033331473	63184.0648197798
188	53.9410724449254	53.9406243460113	53.9418999937655	661.4195	661.083	661.46	4	4	268336.90727902	297819.58749888	360521.004448566	282306.095828124	283126.939161826	415474.706826825	11972.5447836913	49114.5457031242	20200.7513663736	15305.9180632324	26317.9488659669	48010.4454655761
189	53.9892485945408	53.9892199003755	53.9892797020745	1304.28	1303.61	1305.06	8	8	159886.636169434	271201.456508412	73010.3404504405	186149.876122001	185086.700419919	155794.338191106	171684.095579426	145413.249182478	167324.553548678	168951.972677284	112219.240128349	235428.169906181
190	53.9983505408153	53.9983091677388	53.9983961941808	1303.965	1303.59	1304.49	12	12	280437.519519044	424718.73449519	186852.798863431	316719.847389572	306178.22370042	149671.619323382	168858.980467356	250261.76435826	164280.123295288	155111.634624023	218213.812868304	346452.546206429
191	54.0368678637794	54.0368152560783	54.0408149932182	1305.06	1302.89	1305.91	13	12	112460.958395433	71591.6564884432	92907.3133966628	105857.773895265	89471.4018554688	81285.0684082026	91243.857963053	109463.909529215	88132.4020481188	100238.285489908	111089.831433293	103636.538457219
192	54.0530763004373	54.0523610751205	54.0539927143791	661.101	660.89	661.46	7	6	2808803.80428623	5959006.63792673	2262703.77981993	3502535.71802858	4477705.53475739	1815473.17010741	22272.5548582935	98066.6634547639	40792.7045032084	21105.3858994139	56700.4146839596	128254.260402831
193	54.0518117644143	54.0517613307429	54.0624250607996	1304.03	1303.57	1305.46	16	12	71600.4704272456	1755808.76803153	839958.616360201	1384744.8854827	60702.8806518555	707663.6713644	819313.093631193	74832.0668100587	740732.811312506	749852.636260425	976867.577291007	1440657.64523438
194	54.0852475607461	54.083578816709	54.0868994405708	1304.11	1303.61	1304.88	24	12	227607.05822754	178544.510733172	187955.590814491	210644.693560321	179128.562156324	200247.003663505	212021.630885883	528631.749592635	184555.265237629	197373.717355018	553401.685647323	175644.410836087
195	54.1144329916528	54.1143987961402	54.1144641844567	1304.14	1303.06	1304.73	11	11	169406.523437501	269770.326784854	104852.559142019	197481.465733924	188767.414817457	72400.6971313471	86277.7923677885	144384.81609375	77774.4689632156	781286.8407497	127041.213616072	243022.054694476
196	54.143996152506	54.1439110187879	54.1440358021442	1303.965	1303.16	1304.49	10	10	85838.9595516677	1670675.51617969	112936.277384035	69922.6450088783	64744.5046508789	129607.813255506	124872.788839667	96152.0132990044	108573.698099122	137651.300551757	116175.32397461	1375641.33196875
197	54.149384035822	54.1488972321638	54.1495684877319	1303.98	1303.49	1304.5	13	12	229617.059741212	126811.572707331	299200.522046649	201573.722042142	178994.652548452	374395.031043528	330879.611586218	267095.28357422	325278.154775663	369958.691106145	300475.457477679	153346.860734675
198	54.1886096533765	54.1880419347982	54.1893207699533	661.255	660.89	661.46	6	6	476711.683817273	914398.879284013	293078.371778318	525511.681774905	648670.496787228	301957.246933592	21027.4330974816	54647.4835327147	31369.1042838307	20319.2550487059	24925.4012098387	52043.2758984371
199	54.20153373429	54.1824541630017	54.2070119943813	1304.65	1303.16	1306.34	24	12	119964.3508436	62105.5187167968	64050.4815955529	107175.168023212	84826.7731567383	162804.533336839	159470.067566965	128595.282859074	150441.179654947	162260.818163687	133400.923013071	94708.974337769
200	54.2072653453305	54.2068828107547	54.2082236495524	661.083	660.505	661.46	3	3	146278.726453125	252344.462005696	295522.449374846	516792.272041851	160822.004113036	286795.006861606	21027.4330974816	54647.4835327147	31369.1042838307	20319.2550487059	24925.4012098387	52059.264616071
201	54.229393038183	54.2121582240339	54.229432286796	1304.54	1303.81	1305.07	17	12	114089.644531249	84833.1201882106	72397.8387331328	120202.852554119	101689.332966531	79171.8893294266	58837.7378261721	119300.415859374	113942.460986329	80654.8674033188	103805.637742105	113959.334082844
202	54.2428716510158	54.242853254582	54.2428911897009	1304.28	1303.61	1304.57	4	4	138795.307265421	148536.425471754	146807.48376343	109498.631064077	78193.0830570849	167670.942586262	160833.374217122	140597.18746053	159002.728701985	164898.968351236	142525.699020995	119018.8181096
203	54.2757409601939	54.2754146222052	54.2855743006109	118.728	118.355	119.116	5	4	54245.511543457	110388.177934152	37735.7867767945	42481.0906171875	54553.9893538819	46242.9066433105	50431.1594374303	38036.68671875	53644.4610195312	57223.3589236189	49522.8911105957	69503.7507711587
204	54.305714029118	54.3056161861915	54.3058189757773	1303.7	1302.89	1305.07	8	8	105981.132556373	107518.274254262	102537.873599855	97183.1558078841	56718.826159668	105244.261933595	110976.978390449	93318.7462915032	78801.2492564815	104478.796483154	90726.5512984206	101444.355229049
205	54.338023568733	54.338023568733	54.338023568733	1306.39	1306.39	1306.39	1	1	96846.4667207034	70116.6418678965	100980.769482422	84520.5570644532	77725.2512695313	104657.991498047	114303.223984373	97678.7065634745	79851.7129755862	109909.482773436	99472.188112305	93933.4804160157
206	54.3568902951479	54.3486161382473	54.370147701105	1304.45	1303.81	1305.07	26	12	82791.2866512771	128161.617690428	126401.37161133	73512.9607981184	164128.312192007	141116.559853515	74151.9164994681	103773.836538972	59569.3796865237	134419.179741653	117346.315345349	149821.451632079
207	54.3598442236605	54.359724699636	54.3695897038658	118.9755	118.728	119.278	10	6	84681.0690029296	76378.1543448661	60330.176848226	76183.5707182617	81376.3425247397	75121.0206341553	85093.6716069336	90996.5914815848	87980.5376474609	106855.121135795	88902.2177096121	75970.8358902065
208	54.381374045634	54.3782554694311	54.384280277406	1303.81	1303.06	1304.49	18	11	85953.3687398586	86626.5564630685	74108.6361584484	89531.7515838074	167867.668409422	52046.4455200203	76963.4916610448	134336.32245524	63538.5587021487	170300.907483399	80666.9868204001	78156.4763492847
209	54.3994235725936	54.3992873477532	54.399559797434	661.101	661.101	661.101	2	1	147653.936354981	188935.192874998	515354.09400687	167110.449320637	177196.244867025	161921.538019369	2365.57769458007	17500.3734700518	4021.64242871092	6247.2786340332	7353.6962762858	35383.3139604492
210	54.4170477325217	54.4054906243957	54.4288705513507	660.7265	660.524	660.89	4	3	444486.047871094	221172.009178569	152726.909878801	407684.709407365	180456.629130299	433256.555025671	2366.12013385882	17500.3734700518	4021.64242871092	6245.04985107412	10670.5066560058	38416.7654582867
211	54.4394082395414	54.438592392981	54.4498077315742	661.083	660.505	661.083	4	2	147653.936354981	368356.631201446	145940.257649415	167110.449320637	384217.940021478	161921.538019369	2365.57769458007	17500.3734700518	4021.64242871092	3085.47741694342	7353.6962762858	35383.3139604492
212	54.4522738418144	54.4522738418144	54.4522738418144	1304.88	1304.88	1304.88	1	1	118233.863845485	98325.1692583569	105163.544752061	117892.995270182	111039.150624999	102923.927401258	100615.70296875	110816.168415798	96412.8142393659	106907.828062066	49089.8852802736	117455.74599121
213	54.4771266360209	54.477120305076	54.4771329669658	660.9675	660.505	661.43	2	2	110609.481622211	108633.441272878	91007.6639964189	108125.264915178	110901.764339925	78728.6741191411	3344.47260461424	6889.72265624989	6167.332887207	3155.55704406738	12238.311673584	3785.20841349283
214	54.5170730418836	54.5169614138812	54.527910629351	1304.495	1303.61	1305.06	12	12	129986.080923227	113180.51794922	116772.66391226	134113.119989483	120322.876224459	47439.2205349403	99485.2868424474	130248.128119741	115797.744547525	129626.400837403	135800.265172776	134166.592769681
215	54.5493349838793	54.5493349838793	54.5493349838793	1302.89	1302.89	1302.89	1	1	97781.5017382817	86845.1728962056	81564.1650292973	95532.4889397325	86111.7171770372	79089.2314243867	77351.5569531257	79849.3255078122	40310.7377014154	86693.7812276765	92183.3077845987	98337.8231445318
216	54.5939980114875	54.5939183903995	54.5940179538942	1304.32	1303.95	1304.73	4	4	109989.218834473	59984.9335019531	87923.2916711439	87194.7190898438	84453.1860717774	169355.370345704	150798.756317872	120683.860440339	58777.7833513842	89653.6956990556	65664.2066132814	58821.4666552735
217	54.6142056078339	54.6141936945112	54.6142298875786	660.9865	660.505	661.46	6	6	181369.771897323	281843.6397433	134459.030338169	194209.767238839	205961.014677452	80972.364559152	0	6066.37021484365	5190.8787116699	6269.33631665039	7000.99616406249	7695.84811421711
218	54.6449470245901	54.6445394693336	54.6457202159011	1304.145	1303.81	1304.73	10	10	111605.34265963	60067.3789240059	145820.355161135	86599.9423117903	79760.9972820496	177174.355438059	150907.912131347	120683.860440339	148376.038029784	150730.954684835	142192.602663762	58914.0624311971
219	54.6856222350239	54.6851242345233	54.68623944454	660.7265	660.505	661.101	6	6	171796.205172434	180047.9179481	193024.696978236	166407.222168526	158375.720833312	189185.56646317	2955.65717907713	20034.173177083	8489.0723958333	7612.94410742187	12630.4346542968	24058.5747635498
220	54.6800352909773	54.6800352909773	54.6800352909773	1304.08	1304.08	1304.08	1	1	44761.0562255869	43112.240842556	49667.2844319659	55374.400069444	38314.1089409719	68725.6768630639	58890.5257866213	55131.9847504338	68962.7640266943	63814.0712825519	54151.0593044702	19866.0193603514
221	54.7113427318885	54.7113427318885	54.7113427318885	661.409	661.409	661.409	1	1	194447.51854065	269571.700172959	234302.967355162	207526.104574586	264902.906127776	211516.523177123	6400.41065277095	20005.5529296875	8479.60136718752	10394.0443139648	12613.5128500976	24028.431569824
222	54.7282276472485	54.7282276472485	54.7282276472485	660.505	660.505	660.505	1	1	187078.297435548	135637.499263949	224496.740290689	200172.319814452	261390.522626628	208093.209034181	2955.65717907713	20034.173177083	8489.0723958333	7612.94410742187	12623.6659326172	24058.5747635498
223	54.7757441645189	54.773250451406	54.7776720087364	660.89	660.505	661.43	12	6	178273.252301899	173156.287243859	199724.341604771	202199.263620535	182643.839417408	196316.216467635	12132.9310839843	49321.2544270825	24233.951339274	13909.139972168	30227.7244501953	65092.8293655598
224	54.7846574586927	54.7742240589626	54.784782232801	1304.08	1302.69	1305.65	15	12	113347.449819778	43056.4835016742	143493.659714358	99930.9211645519	65383.9497436523	148232.342502253	156909.225822753	127461.181736246	126050.956195844	140229.140767821	145156.209476724	75106.7932128906
225	54.8051716332876	54.8046464752841	54.8056965967666	1304.32	1303.95	1304.99	6	6	147194.290173527	120965.295545248	75811.0325877028	134917.471972656	117580.765975343	93804.4415701734	87869.9708314737	170140.553742064	83332.4243701166	86205.1237751122	59088.8538760644	128510.392148439
226	54.8365296109836	54.8364713840833	54.8365507706672	1304.57	1304.08	1305.07	11	11	127629.370142008	120827.094620029	163645.459453127	118029.142159329	90981.8244500184	210098.449243165	205204.25896345	153594.806170246	183148.535345051	205395.008890787	164361.805511568	78859.1317288909
227	54.8493217327586	54.8492963647133	54.8493505292181	661.4195	661.083	661.46	4	4	283297.391024739	756310.801537866	302608.218899412	368478.880295412	462601.719213865	311585.141284331	12105.3414868163	49258.3446637833	24198.1077839703	17289.8539534301	33230.4802220457	67774.5283300776
228	54.8417919470206	54.8409566603888	54.8418868598835	1305.41	1303.22	1306.41	3	3	73684.3021972659	121082.234789663	182252.469287112	134758.855304364	93770.1128455525	215753.94205078	210964.225168456	170140.553742064	190187.885309244	219567.491523062	181192.926666258	76183.9069071445
229	54.8796109063358	54.8795388405325	54.8796829721391	1305.015	1304.54	1305.49	2	2	663312.048401441	98988.2147025234	475832.631310096	765404.041166629	705862.646601561	396556.047475962	442926.974538763	630238.347062048	415518.995555139	435766.483008377	547275.01178786	88236.0584959315
230	54.8662508738677	54.8662508738677	54.8662508738677	661.409	661.409	661.409	1	1	77771.8886875005	214934.173520087	105623.565139648	110141.67564274	116753.434721191	68530.1267519535	2493.34707019042	0	8678.00449593095	6133.24177099609	6812.11602905277	6514.84324735513
231	54.8852754229836	54.8852328605906	54.900546006875	1304.05	1303.06	1305.91	12	11	136869.897767052	197316.42646334	475535.235915534	161062.974861027	158133.058366511	83630.5979243616	52112.3762069419	127282.759294085	86783.620969461	99938.850838717	107658.320709228	165668.412988281
232	54.943676648509	54.9436126410131	54.9437100228224	1304.03	1303.61	1304.5	12	12	668168.343627932	969218.737785648	476455.745470139	766378.808217928	706658.952876663	397075.347061944	443560.78370815	630727.716826828	416581.763072269	436834.847259119	548094.558394526	804156.125647323
233	54.9796279812744	54.9795941687327	54.9796799305822	1303.88	1303.57	1304.41	12	12	896836.610363773	655270.639819708	1066635.74513252	843346.856808734	792169.420313024	1184823.61513672	1182835.60798829	1016818.93134246	1050868.69817351	1171522.09875782	1031283.50720424	717192.240363422
234	54.9878085710785	54.9878042438848	54.9878128982722	661.2565	661.083	661.43	2	2	144515.735046318	285647.068132809	142899.999843424	126464.919861607	199227.213848265	129661.687063152	5226.58457958982	25913.9100585937	6874.41351595049	6877.51384570312	8838.58575659173	20736.3853376871
235	55.0078519867028	55.0043894164783	55.0133187834939	1304.54	1302.89	1305.42	15	11	82160.9587291378	103326.799969951	71887.6494882814	72866.5082040132	64351.839440918	91926.6021235782	1154789.25909375	84025.5508544911	59458.6090191642	59887.1839122177	61308.6055331149	93712.0651930585
236	55.0390969866037	55.0344915449141	55.0438809140611	1303.81	1303.16	1304.5	24	12	183649.323067157	104901.835253907	224814.827438968	185571.70494103	157934.378481002	241188.695201821	669353.22939872	219925.053714693	223039.30173828	677191.86711496	215346.050495604	139610.369796955
237	55.0484224827001	55.0432935214866	55.0535514439136	660.5325	659.982	661.083	2	2	145007.477417603	285647.068132809	142885.485598354	156559.825728655	106142.667307739	93318.2779206234	7961.59232101005	24864.6051203611	6875.81595661276	6881.19757031239	8838.58575659173	20726.3111521693
238	55.0670997323256	55.0562947658683	55.0776330794477	1304.45	1303.81	1304.88	24	12	207244.038140024	172551.860970864	190783.245695804	208073.028326011	185377.447000735	175799.002638345	188235.710502929	222074.323982121	174878.240932616	195826.903325195	211844.217739633	198042.854341946
239	55.0873941365464	55.0769882070919	55.0878143463602	118.868	118.307	119.331	20	12	44819.2271279296	143129.597545898	77355.7702357701	171388.494403263	155485.811734863	84005.0571288366	149345.056757202	113238.612605713	146411.032921875	156628.62919043	127598.156044006	279621.908663452
240	55.0929231274652	55.0819110878171	55.0985596156533	1304.41	1303.04	1305.49	29	12	256644.381359864	351046.136579241	276758.165351908	145939.186598557	279241.514118839	275251.181368106	159431.333702568	243067.628219867	152181.110592698	154929.300224959	212878.263766742	322364.763997629
241	55.1029892062349	55.1025631298429	55.1030017475982	661.255	660.89	661.46	6	6	356715.660524847	648173.167203936	351497.514674253	402602.638681643	486789.899209958	214285.188039916	13410.0885979351	37489.7611764089	10411.5119352678	21042.8731176756	13165.2323706664	22880.0729736326
242	55.0972310602305	55.0971286971156	55.1072176391932	118.853	118.307	119.759	14	12	135957.659288086	192756.057771973	111417.333461217	131117.72055385	141906.141313058	95895.1745223215	139687.321070679	171073.274288574	139517.612246521	43515.8688563756	166980.110858459	288080.301574762
243	55.1279950452348	55.1246469920209	55.1281597580961	119.278	118.924	119.759	4	3	34581.7641306152	38664.2154614955	152639.581703404	153794.561376587	150963.708927002	161882.121240723	277140.130904297	276116.268166852	271119.443708008	278210.686726644	265350.10254813	59385.5979754775
244	55.1290738012037	55.1289606136882	55.1420425718229	1304.52	1303.64	1306.75	18	12	304183.918981935	56347.0218516705	406992.327116345	281525.302449777	236988.883405949	486225.255568193	453081.407428853	355199.828993389	428006.535348962	502008.178325526	393122.727271206	223645.178044245
245	55.1301351270014	55.1301351270014	55.1301351270014	661.083	661.083	661.083	1	1	327825.232858401	586509.469847163	223410.660064455	365787.900874672	100597.786227119	200594.072566082	13448.121196289	31962.2825520828	10426.9340338541	16913.1236189779	13201.7337751465	18452.2314796874
246	55.1380764845915	55.1380764845915	55.1380764845915	120.196	120.196	120.196	1	1	163640.902838542	79332.1071716308	135098.018181315	148253.538152222	152178.188484375	155417.469148926	266013.494492188	260124.620976848	265719.801308919	271405.287237549	250354.531501831	245921.66305957
247	55.1786591576225	55.16852378644	55.1788216187659	119.0715	118.499	119.759	20	12	96990.9179326171	65904.6179430804	68860.9038678851	86009.8346568079	36504.409876988	58580.1062896206	113906.831345337	76749.4520590821	87885.8381099329	77141.3222081299	86060.145065918	131979.294191298
248	55.1770127272347	55.1619385066246	55.182801476668	1304.11	1303.06	1304.88	18	12	120285.609091045	158937.825441706	67758.7961425791	66886.9340462247	117154.045759465	113521.415901228	111755.236512921	83645.7670321367	108196.748073543	108892.792931462	93825.8619923751	135106.639864408
249	55.1966960333336	55.1864744043117	55.209498114259	118.868	118.307	119.421	45	12	318223.007129852	97151.2240605468	59713.0341064454	54098.2981243024	71397.8243563843	69316.799715088	103282.77098999	58702.6999330357	41233.4628753967	103723.626631976	81259.0383435058	337079.352405708
250	55.1926630566941	55.1832547567384	55.1932581075392	1304.14	1303.64	1304.73	21	11	86027.4964000342	760156.916122162	108929.986678711	156937.686913657	134545.174151	159885.761541191	154138.613061969	89531.589466959	259236.253745115	153919.316528696	91051.4992187493	58826.0128788243
251	55.226868042449	55.2167743229126	55.2369158208461	118.838	118.307	120.196	27	12	563327.96002832	193025.056152832	362276.957082694	519430.569236817	560882.978216526	376382.216175503	640664.379458649	731741.539202393	626898.209111571	639436.295016236	156837.040523071	103951.289984009
252	55.2370643472512	55.2370262011624	55.2371483930625	1304.28	1303.81	1304.73	12	12	578536.23182468	761762.074014419	400963.550336909	640861.549959543	603028.165687421	339704.410157647	389201.929731449	532199.473235681	348464.494539065	363272.937486051	456640.757176341	680531.812948174
253	55.2374991238411	55.2374774283254	55.2375113000876	661.092	660.505	661.46	6	6	130429.492529908	167672.245084418	126217.704489623	151113.880017857	171100.601508788	126845.993098388	7654.29595682188	17725.7564679826	7224.36234591234	6135.61884472647	4904.20151953121	28964.6363452146
254	55.2473651527153	55.2469420475834	55.2481862743538	1303.81	1303.49	1304.15	12	12	249366.491101262	165739.783783052	291258.501304086	224020.406281925	206696.778817983	299081.884698016	315956.087962243	268328.256579242	285979.849779898	316375.346199081	283545.266852839	190121.456173001
255	55.2622161755636	55.2622161755636	55.2622161755636	661.43	661.43	661.43	1	1	159006.296941966	93212.2343684883	232336.286511067	60056.1860156248	110739.730933268	241147.350404949	2610.39479223631	10018.0659505207	6039.59812377927	8770.60694836426	3471.34804016115	10507.060059082
256	55.2740693992017	55.27367640299	55.2785129855076	1305.06	1303.22	1306.27	13	9	79734.9601570632	63449.9857128906	83151.355994319	60059.0270933953	74849.8156054688	92716.1560997596	75066.1135391504	89117.3671985961	69742.5329083798	79782.8463747556	54511.1487389196	99141.3188777039
257	55.2885423990047	55.2783041776086	55.2986811187673	118.868	118.307	119.846	33	12	357403.674029296	188988.898597098	104879.380407715	300625.495207868	297695.411679409	105433.168967285	182412.039057617	143217.73746875	614029.12839392	190640.606550293	167820.676669006	435486.880705567
258	55.3267323153934	55.3181165389638	55.3477764768041	119.027	118.307	119.759	27	12	97058.5822998046	42603.439328125	60848.7514107841	72224.2144587053	41226.3742700893	59458.4271940221	96302.0532141114	80157.7327483258	85575.9886712035	74874.616955985	85830.7024708557	178735.611880643
259	55.3547745022327	55.3531443170272	55.3556577432349	1304.03	1303.16	1304.5	20	12	227902.905685096	156018.981123455	108939.618654787	91804.9539888145	71313.4719620033	148116.743682767	108712.244408737	108276.376629082	114505.921608399	114672.02223322	236755.631834718	173788.490090737
260	55.3593167451497	55.3480405722784	55.375297577403	118.924	118.307	119.278	21	9	94082.1022836913	150097.976503348	54282.2096086775	500341.898339355	528448.111444499	367865.019599609	99156.5916888733	112506.157893415	99134.3540049525	105852.31932966	71628.990653669	107331.834618443
261	55.3875498266919	55.3875159861187	55.3875741929628	1304.45	1303.61	1304.88	12	12	297647.013162112	465636.656508787	184332.90316406	342337.719640627	318516.36704443	148069.691371373	170151.320680805	267468.018388023	167277.961106772	168340.868943918	219270.826214842	379504.298487375
262	55.4124551546989	55.3985469937621	55.4205767067831	1303.98	1303.57	1304.54	25	12	355784.671249248	309142.670694109	336262.514589849	348436.155254656	339443.142583758	357878.988301532	360960.080628253	374722.007883864	309140.894747719	356345.258886719	344070.871990685	312176.289524488
263	55.4184258491874	55.4081742207738	55.4287972895112	118.868	118.499	119.759	23	12	73283.2029726562	57224.8180969238	55730.9594185966	70690.4243345423	73429.9791669225	49868.2270229842	114495.229807861	125126.290313895	78691.6289355468	79073.6476823731	119528.21182251	88711.3265056764
264	55.4226471487935	55.4220661727994	55.4232281247877	660.5145	660.505	660.524	2	2	113421.439953684	129003.299059143	106734.312802734	96477.5008995533	110205.269263835	96121.2351572271	9203.98791979976	6133.61674543106	3558.04202594864	3111.65200476074	8088.69578002934	14244.8035248209
265	55.4239501144433	55.4239022240811	55.4467557695118	1304.15	1303.61	1305.99	15	12	164568.491136193	91050.0072235571	237380.255798685	159009.101603816	132599.772782076	276195.504843751	263870.252837613	200654.262446987	233719.124342914	271732.596817106	220355.084481027	119201.272145432
266	55.4574538157029	55.457388895247	55.467618306139	118.881	118.307	119.116	10	6	65296.566941162	48927.7372363281	55698.9641156878	60389.0397258301	63257.5781778158	55699.0989189453	102697.720155243	95939.7447628348	108364.103269531	118539.139674235	58841.6861177455	64885.4194537528
267	55.4630735295211	55.4391926680343	55.4638096098665	661.101	660.563	661.43	5	5	86870.9941015632	100322.69120676	138462.770869837	137568.306246651	209701.445604899	118771.936396206	5857.25070410153	3905.5301432291	0	6745.65947766113	0	10399.7717450358
268	55.4855837182688	55.4832031258297	55.4889650725366	1304.11	1303.04	1305.06	20	12	47124.0373779297	99608.1578964842	86493.6432421888	129323.133649497	108709.343188477	97766.8664428703	102197.006138509	137445.335176532	76087.4598222659	132458.509921124	123144.350558143	120859.136527193
269	55.4870542281601	55.4869408466433	55.4871676096769	660.5435	660.524	660.563	2	2	229322.002571989	221601.897459307	321838.665401203	185282.170928571	209701.445604899	328408.86452523	5857.25070410153	3905.5301432291	0	6745.65947766113	0	10399.7717450358
270	55.539168851522	55.5387499420874	55.5401391407219	660.5145	660.193	661.083	4	4	244805.51811133	188380.819763949	159674.338198939	158521.688017857	138009.617186382	328408.86452523	5857.25070410153	3905.5301432291	0	6745.65947766113	2770.37338110351	10399.7717450358
271	55.5540234062329	55.5438451899966	55.5540560499548	118.868	118.499	119.331	19	11	57902.625993164	130003.609328613	58665.6619941814	55536.1859640066	63220.4030162528	48424.342940918	73315.6527642212	83679.9066964285	70812.8365261579	80089.2097828544	74489.4303505859	89010.6678286134
272	55.5515908597656	55.5511838962667	55.5523931365193	1303.965	1303.57	1304.5	12	12	265094.890696613	177589.529654446	328241.032475022	247831.090416541	237495.929790789	373562.209713791	346827.925310871	312525.367558595	337000.822833158	347955.888671875	326529.891044921	197741.599815955
273	55.584378561559	55.5800763698902	55.5850910601806	661.101	660.563	661.43	5	4	112782.524419086	429507.961007809	89267.7752624161	113173.147023437	392768.630456055	122465.575047991	2896.64770202635	7284.56663411447	2647.90328483072	3214.87167053223	0	3187.69608646647
274	55.5798830961766	55.574356784012	55.5856412279573	1303.4	1302.89	1304.54	4	4	255695.057161464	95341.6239137614	305939.984939234	234989.123055554	225769.994756943	353598.196777351	77871.3297167965	301530.020644532	44650.5174884027	330509.844680989	303090.206204433	76735.587382813
275	55.6040089295216	55.602872700819	55.6055720083433	661.255	660.89	661.46	6	6	496126.324854915	531042.846529569	462535.006106137	483567.354466517	526754.429939724	449565.524823667	2896.64770202635	7284.56663411447	2647.90328483072	3214.87167053223	0	3187.69608646647
276	55.6189680903179	55.6188929093175	55.6189850006782	1303.88	1303.22	1304.5	12	12	114692.98939453	105471.256368164	110261.538632814	126669.310155031	109450.642767889	107873.064441731	107881.069580967	132668.215159504	109376.209610261	110613.019636895	119023.418682454	104052.946686199
277	55.6468062305885	55.6467872445666	55.6468179955933	118.924	118.499	119.331	7	7	55034.6058603515	121352.098478027	44406.9234165737	59115.9792313057	67993.8743757674	48184.6914797363	82078.212796875	57329.2452851563	37895.0459444057	74219.4262845052	91032.4636135602	141792.282505968
278	55.6509454860701	55.6509228730935	55.6512592873845	1303.88	1302.89	1304.5	12	12	177378.771250812	148028.845868389	205030.883873197	187965.413860614	165085.427457274	215553.702249348	242945.693975422	210512.50540283	196622.515509439	216196.276319111	218834.637816256	151765.105880032
279	55.6806202003539	55.679898857185	55.681233220211	660.5435	660.193	661.083	6	6	343564.431968753	569789.096997482	273949.383927455	400948.255279017	346463.809623879	177261.847761161	11791.8130312499	15726.1177408852	7221.86904077145	3160.73482397461	7165.55676293945	6315.90844604491
280	55.7160137155515	55.7155073034356	55.7169963602246	1303.965	1303.16	1306.41	12	12	97285.7238694055	75537.6290118966	97975.2286889663	69116.0837757462	72173.0739624023	136415.043001301	121436.234864097	114771.070917968	110152.050042171	114244.633278808	118778.994874877	49065.1554827012
281	55.7454580539838	55.7441377628505	55.7469545562122	661.255	660.89	661.46	6	6	766616.21669024	940186.972693627	820782.725347956	813201.008542409	1000562.64681048	648935.923914731	11758.4646339284	15706.0589172363	7211.18743715118	3162.42777246089	7155.33120922846	6309.9331305803
282	55.7286861294981	55.72829772724	55.7290745317562	1304.36	1304.15	1304.57	2	2	175891.991678801	147800.188872959	204782.568519178	177866.348996801	47276.5721324565	215624.445177554	240458.362571913	210598.788092153	186434.898581767	211288.470716444	216105.032309123	92070.8288517875
283	55.7595313211766	55.7595313211766	55.7595313211766	1304.54	1304.54	1304.54	1	1	63187.2600073252	42420.5679334849	76278.185149535	58574.0028582754	41354.4490209954	82294.8468579115	84800.5714453113	61229.5028503408	77096.2497515882	92664.627182617	78091.0934326183	49625.8382275382
284	55.8222672701778	55.8215326317347	55.8229389874657	660.7265	660.505	661.101	6	6	236626.638474332	387201.200901223	176382.501974051	241143.365366071	286804.137632024	101240.733689732	0	6975.55878906239	5681.07878572589	2911.02562512207	0	10997.5748343099
285	55.8614629954994	55.8470648775129	55.8639132815375	1303.98	1302.89	1304.99	13	11	60646.8453144532	153588.068765023	91142.9563073744	133430.924729816	114594.971828612	91788.5540429681	92247.5994513503	101088.34925476	88454.0394673284	101013.428199573	82773.3058682536	115207.351901043
286	55.8646258747775	55.8618968138476	55.8877441435113	661.083	660.505	661.46	7	5	97221.0323258937	128588.305108032	380059.582232177	107952.05797991	115682.193195869	316549.956013394	9736.90821899409	13496.7941080727	10197.7245658365	17297.5666704099	10382.3071472167	14206.3226531168
287	55.9005797995863	55.8947079668044	55.9005958407976	1303.81	1301.76	1304.5	6	5	103624.372179199	54328.1931141488	116881.317830078	105593.982333984	101811.174206543	133385.226777344	136617.378200684	109459.782916813	102529.818629883	42532.2944714362	117418.873566487	116110.923714844
288	55.8882505098355	55.8882505098355	55.8882505098355	661.101	661.101	661.101	1	1	364947.317643069	379059.515199704	394801.592111885	380464.290526527	361844.982818522	314705.747277997	9736.90821899409	13496.7941080727	10197.7245658365	13648.2290011393	10397.1443135579	14206.3226531168
289	55.9951096105379	55.9950727822935	56.0054421228047	1304.555	1303.61	1305.42	14	10	88784.1086474603	85607.1340852872	79665.7428259289	97259.8184626649	84087.5236267081	78267.8252704327	869552.613614905	726880.19687499	73051.0098697912	69524.9903892926	83244.6924552403	89627.4433274486
290	56.0051115911605	56.0043344232468	56.0069601634243	661.409	661.083	661.46	5	5	173159.285350448	271752.232390622	163925.911367492	210686.290699776	200945.284985488	134540.561195964	6287.78735668942	0	6730.60058398435	9840.54950537109	6395.80714111331	11467.9181206868
291	56.0108273242572	56.010804489939	56.0108596356973	1305.74	1304.54	1306.34	4	4	86554.6132121393	143747.050757211	777885.252352635	576133.507029922	85463.567913708	891289.384794936	859069.599332679	731458.611349279	787189.977010088	894392.985416663	759180.377760427	119052.614071514
292	56.0300964555972	56.0300964555972	56.0300964555972	660.89	660.89	660.89	1	1	179022.58616797	239091.131404295	146905.229488282	204120.336233397	195683.291387774	74106.0221869422	2897.22167635091	0	6730.60058398435	10099.7245257161	8910.20710343424	11478.1811582031
293	56.047693393533	56.0469393714731	56.0478609232656	1303.98	1303.61	1304.5	13	12	638120.110668948	481243.488054384	788126.351478784	605083.902281321	547685.084519604	904860.162095428	879911.194775388	747287.863763027	794567.020518978	919748.391192458	766559.56430761	516857.483616284
294	56.0385849047162	56.0385849047162	56.0385849047162	119.027	119.027	119.027	1	1	27112.2553299154	19690.2172338867	28697.2168017985	31244.636592041	24088.8853795573	34240.9001060791	53963.645081543	57196.2845052083	66128.6390185547	64464.129642863	32913.943001988	34801.4702006021
295	56.094218269608	56.0941995529045	56.0942419774617	661.255	660.89	661.46	6	6	215370.660450895	238628.606395642	201989.399726562	215057.179209821	234094.98256079	178417.671795043	6903.31188903805	13152.311553955	2854.32978173827	9310.27868798814	4055.98333886716	12337.1953950195
296	56.109555426358	56.103505756107	56.1118666888276	1304.08	1303.16	1304.88	29	12	166304.338009315	66131.8230924472	251873.774461674	285080.568054198	108451.858959961	291113.949769381	278467.903482144	208384.942192007	253781.397431639	293687.068976112	245686.184874443	98704.4408549367
297	56.113268002818	56.1131011719705	56.113720960083	1304.145	1303.61	1304.73	12	12	319356.851611329	151643.753613282	428306.215104277	291286.587576997	253449.034953425	486447.892563827	456475.518944562	391134.000309711	450874.648943222	497867.432495469	403675.510781251	213823.623322941
298	56.1487877655642	56.1482819803731	56.1493141658326	1304.28	1303.81	1304.9	14	12	192763.144045222	347794.887527041	286476.290914311	328013.570489031	300299.530904446	260408.351015626	277295.149939904	310413.798808595	246235.943017579	287352.190034931	282401.042112379	337382.6772198
299	56.1574066987809	56.1574066987809	56.1574066987809	118.924	118.924	118.924	1	1	41961.271368164	88102.6471240234	45343.6272587891	61353.2608095703	70569.6936818442	48487.8392233887	55188.6076676025	58183.9093098958	45668.7633935547	45176.4180092367	55693.4834916992	77537.8667897948
300	56.1694645751914	56.1585062867252	56.1756238673535	1304.08	1302.89	1306.41	15	12	260900.448181153	150276.101099759	364435.905275525	248962.793340594	217343.081811301	427754.590062083	392237.306912439	300100.645797992	376098.000641743	448690.607994562	347106.010279019	188114.518014265
301	56.1677829482246	56.1677153333816	56.1781227155731	118.924	118.355	119.331	8	6	70232.8432968749	73876.9244441964	45343.6272587891	61353.2608095703	41970.5015679409	48487.8392233887	43946.9539561942	58065.1666378348	45508.7463112095	45176.4180092367	55693.4834916992	77537.8667897948
302	56.1697849229145	56.1697849229145	56.1697849229145	661.795	661.795	661.795	1	1	269097.99233724	241429.829833981	276173.090939289	264593.930623697	267327.996226007	98134.2199481721	0	11511.1596274414	8245.10384659832	2954.42676586914	7296.31642639164	7265.32066071422
303	56.1893525108975	56.1892212534502	56.1895128675478	660.7265	660.524	661.101	4	4	282706.959732145	249550.37968945	293323.985280273	260263.636982142	267362.902733399	276786.549592162	0	11537.9441406248	8261.32565706377	2954.42676586914	7300.22866040033	7272.20069921874
304	56.2063070097495	56.2058890790869	56.2071291887345	1303.965	1303.59	1304.49	12	12	799329.023897955	1155205.9437779	534965.519715395	882136.167406255	872112.638779981	444881.391780136	491865.676899419	714588.842425787	464104.624890303	480816.954200526	611112.693065424	967955.200170203
305	56.2463415387047	56.2463016303765	56.2463602525554	1303.965	1303.59	1304.49	12	12	429401.49007764	617976.621706727	281025.522767156	480473.163633511	473668.736300913	229740.625715144	276079.0174721	387675.898001305	255047.408923016	262086.882122281	327174.430680804	522822.725205428
306	56.2506975938827	56.2500750246633	56.2514327573039	661.092	660.505	661.43	4	4	456890.76862891	203641.149640299	86002.1379821427	136045.317207032	151974.553541991	451103.298689451	7488.73069600994	22576.9644784109	7957.9036829659	5423.28103320304	6649.26367236323	33772.6633136158
307	56.2727760243293	56.2725020745887	56.2736276261998	1303.95	1303.61	1304.49	9	9	177927.902563477	281637.233479566	104607.419505113	197957.44354283	203124.625927734	877368.252695307	1000969.67847005	143606.223352866	78267.593452593	927242.489707783	138672.980859375	232654.185116811
308	56.2969689471015	56.2969434971045	56.2969959086327	1305.34	1304.15	1305.8	9	9	87541.6265808099	1949783.49117969	75594.7741992199	71065.3957336434	62891.3755493164	850993.654016344	59294.4011759437	79493.4379085281	882690.561242887	61506.0005704006	56498.0506903085	65143.2698160801
309	56.3085337533862	56.308428284795	56.3094814372555	660.524	660.505	660.563	3	3	82522.3171082596	141135.464963168	453531.30467936	96496.3783493301	463981.595637045	442668.526184247	7509.96962255855	22605.7984049475	4591.1170940755	2867.13813452148	6645.70029418949	33804.64500236
310	56.3379123934824	56.3275162354854	56.3379389651091	118.699	117.811	119.116	15	9	90776.4049262694	71815.2909386161	47506.3107229004	89643.7168171037	70953.5199291295	36187.6879190674	54564.3377797852	75308.1366462053	75177.6709404297	57016.8877198661	72297.1713558175	74515.5591749442
311	56.3128493705095	56.3127856357833	56.3177581471321	1303.965	1303.57	1305.65	14	12	1439027.12015821	2048089.38078962	1022695.09847376	1609692.51421387	1585492.08322915	878273.222527905	1008081.74257	1356329.61769142	903009.580012377	927603.384755218	1175479.26211913	1695053.00119071
312	56.3500036280218	56.3466327108526	56.3501696799876	1304.14	1303.57	1304.99	25	12	138644.578073729	115993.485804037	130900.290674955	145679.590430626	130437.530540114	124811.497560096	1014951.91346691	839073.80698959	132499.750692232	134212.974682617	887475.702482414	134863.405382361
313	56.3332235804875	56.3325767430866	56.3339830420461	661.4195	661.083	661.795	6	6	459048.696519287	393887.493231022	480363.381622189	442633.993578124	469364.070488889	436810.981915281	7488.73069600994	22576.9644784109	7957.9036829659	2867.13813452148	6649.26367236323	33772.6633136158
314	56.3482925916266	56.348238506038	56.3483114985507	118.406	118.355	118.699	3	3	104479.639705729	43356.0070496652	47209.3432509765	39687.462867606	43182.5626494141	36187.6879190674	63693.3354134521	82773.4050130209	75177.6709404297	58963.3108724772	74773.9876772461	115030.631551025
315	56.3794133187403	56.3697214874449	56.3794557020422	1304.28	1303.61	1305.82	16	10	108892.980945763	183553.433912259	61282.3597952974	128028.729022686	130822.202510985	54858.0225360577	996499.758948563	114357.70295759	63048.2729687496	1002523.43184081	86820.5515700118	160985.842303467
316	56.384468992158	56.384468992158	56.384468992158	661.795	661.795	661.795	1	1	191443.679825196	303829.661844071	128325.622499348	195886.358904948	231731.999473775	87319.6518348211	4314.71697544637	25459.4695464274	11801.0708459473	3128.8552064209	9787.06376708989	21740.3687801337
317	56.4089166250985	56.406174696116	56.4109021948094	1303.95	1303.49	1304.5	24	12	148617.670546124	76471.0340465202	254983.530955904	147059.737931941	127506.975359496	283347.729922923	208704.661228026	171615.533895262	254475.466376951	239481.977319686	196696.498476968	100585.392145183
318	56.4161668351731	56.4159167625487	56.4169137004942	1304.08	1303.49	1304.73	13	12	343296.111315919	186766.025156249	461021.684129458	323523.26227276	273304.770502177	524459.922655555	503949.652732983	419020.749879327	478274.01353655	554914.903874864	436709.454496578	237243.767337739
319	56.4518053763739	56.4517555292495	56.4518318071264	1304.65	1304.15	1305.06	12	12	139341.583179838	122579.151601562	120258.823381349	135782.059472656	114437.413898314	105992.242556965	124736.817272601	136374.137352121	89484.8356427546	127834.405917969	130151.038989633	129595.297365159
320	56.4522755077294	56.432107186964	56.4535180460474	661.255	661.083	661.46	6	5	334096.997499999	655219.105137259	98728.5124273675	392290.479975588	230074.911025145	351571.916100445	3997.75541448097	25428.1216238838	14782.8091409737	15375.3988753051	11055.6122915038	22272.971205915
321	56.4732358363244	56.4723724863445	56.4786055976855	1304.08	1303.59	1304.73	17	12	226607.519848634	207155.466679686	329814.165870643	251646.991659459	186698.601673993	108008.077521033	327221.1215346	85404.4738637697	50170.1030644532	399038.599500004	305786.886169431	204349.238407076
322	56.4774101224244	56.4771529067536	56.4781477788672	660.563	660.505	661.101	5	5	264773.917483261	186597.726487163	272030.74608796	245735.507812499	466691.270451172	266570.412735167	4009.09352197264	25460.5968749996	14804.7062430826	15404.2767374268	11064.5113623047	22294.0630347086
323	56.5160114709739	56.5050892395454	56.5163873741462	1304.49	1303.61	1305.06	15	12	117844.576411132	210429.204302883	113753.284464113	154862.797261868	156077.138958739	132557.711818182	125693.345554387	109012.542558186	112608.728116862	140036.588620606	93100.5984840744	160781.228263972
324	56.579152869178	56.579152869178	56.579152869178	660.505	660.505	660.505	1	1	1078469.36166909	194234.78453906	761287.952085936	1207629.90592411	1477301.63592855	719130.638673551	15084.0978348214	69066.3374963373	27843.5368829173	23408.1346591793	41128.6909599606	83199.509153355
325	56.5929244408751	56.5929244408751	56.5929244408751	1303.61	1303.61	1303.61	1	1	90717.4486035175	65927.0898500975	84078.9684787322	87424.7124652771	102590.865902777	90685.6523003492	88843.472592773	89692.2717708327	81085.8311881507	107352.144949219	94072.2184163431	109082.700371093
326	56.6172647102636	56.6172299713313	56.6224749864248	1304.555	1303.81	1306.34	8	8	84522.0172729495	140058.769585336	101124.111269533	102482.365881697	103531.232758787	108453.160781249	112289.508156738	111886.2338444	71810.4289116214	102312.17151123	83943.3973129884	133091.447089092
327	56.5973104383678	56.5966159078889	56.5979815435009	661.092	660.505	661.46	6	6	1233653.42158257	1957359.20332481	831779.265889643	1332045.44835938	1609366.83426256	818713.217362057	15037.9902455355	69002.8865661619	25214.0149291293	23351.744613159	44375.6217232053	83135.6568823236
328	56.6280085071397	56.6279901666388	56.6280268476407	118.527	118.355	118.699	2	2	44455.6438024089	59386.7602901786	26693.3855976563	31547.0430719866	42929.7104506023	33154.754395752	39382.1203408203	19159.8462890625	40714.1091816406	34529.3576854655	28987.4962220052	49117.8348554686
329	56.6512907986898	56.6506284282135	56.6514028831799	1304.45	1303.61	1305.65	12	12	135699.474154866	98978.1765527353	144377.007512019	132581.897830904	98773.5161385838	102435.678162936	104970.985101412	114010.095038311	95912.6255915716	167416.625345929	140382.097387319	108199.28053426
330	56.6384467629206	56.6383994658192	56.638857857552	118.699	117.997	119.278	3	3	44008.0615297851	61784.0844363839	26693.3855976563	43487.94851702	42929.7104506023	33154.754395752	39382.1203408203	19159.8462890625	40714.1091816406	34529.3576854655	28987.4962220052	49117.8348554686
331	56.660081859186	56.6600253551161	56.6604200514192	1303.625	1302.89	1304.41	12	12	181045.631323243	291580.202349758	121785.495958534	210916.557654747	210445.391474607	102892.746264648	132835.261437174	160426.616700721	108107.410307174	92955.5345764155	137432.582225748	234170.02161959
332	56.7424579032794	56.7417785071664	56.7431852834491	661.255	660.524	661.795	6	6	404867.193301757	747314.370873369	359330.352898802	467786.48225342	497986.017859235	262871.742939696	13585.8687634887	37982.1337803431	13693.5142910156	15831.5837662963	19248.5439537963	33014.8079150388
333	56.7634340272269	56.7625164549937	56.7831703435496	660.505	660.193	661.43	3	3	107719.114058874	119645.262725151	106582.500598563	101749.248883928	134869.965565267	86591.6143748378	2762.60353308104	6106.75830078115	8197.97491487627	0	7892.89413208002	11431.7412954101
334	56.7850173699834	56.7848680440522	56.7984466960452	1304.615	1302.69	1305.06	8	8	72333.9767272944	46382.1179942104	64325.6596911631	205384.896797764	59137.3849975586	67188.1294905595	207269.853779298	206194.06010298	64478.5910049708	68138.8837162643	65715.0797180171	162152.880576173
335	56.811102840343	56.8076556564446	56.8176135819014	1304.14	1303.57	1305.46	25	12	205254.366381837	89469.5417508942	148257.169991457	205710.806034029	97105.1115966797	163571.173577974	163739.437370605	128480.672719929	180328.70510091	158170.002747802	146458.673512835	162410.188305663
336	56.8272654702237	56.8272654702237	56.8272654702237	118.924	118.924	118.924	1	1	37434.0542387695	56132.4711889648	20239.881509196	29968.6132728271	36864.8936754558	31860.9268143311	23834.5194228516	36009.6053059895	32934.8066640625	43420.3839281413	33877.3017604573	51425.3362895507
337	56.87840193383	56.8781349561933	56.8786689114667	1304.34	1303.95	1304.73	2	2	128147.603704834	78766.3186743163	144496.196104493	119421.491883789	112826.466699219	161618.919217774	151228.47117334	59572.6773606183	148422.080740723	151061.264702637	85334.5814142408	89155.3007202148
338	56.888953160836	56.888953160836	56.888953160836	661.409	661.409	661.409	1	1	96224.8585014655	130211.546501114	106456.109666666	121071.958962564	165284.341819662	95741.0766731777	4737.4415899658	20638.7676432288	8074.28961149085	3386.01690771484	8359.39260742192	49373.9960548095
339	56.9035872034539	56.9035805224728	56.9035932671402	119.655	119.027	120.037	4	4	43182.4083465402	40779.5794375	34683.8329000651	31566.6102066244	34461.7020791015	34485.7945712891	41662.7260191127	35850.8089419644	36089.4441489257	48055.8264718696	36393.2570567801	34158.3783183594
340	56.9232112241903	56.9231695480305	56.9233189112748	1303.88	1303.16	1304.54	12	12	130588.945301513	79211.7492016592	144574.55629761	120014.325954369	112771.023718041	164996.866843449	144781.170532672	138179.761643287	150702.805728412	151307.292821044	147374.129153645	81230.6247314453
341	56.9679915950681	56.9679915950681	56.9679915950681	661.101	661.101	661.101	1	1	143201.065142579	163961.584681639	467431.918367675	165505.702017577	172013.279571045	153976.839422527	10427.1932076415	10224.3467447915	6823.86627058916	5954.68950463867	6524.14354475911	8966.15745686847
342	56.981057329012	56.9697568469665	56.9810906441699	1303.95	1303.57	1304.5	13	12	332435.91982422	46714.9863793936	399754.460963304	303266.937545071	297076.129201096	438537.06259417	419677.016445315	367591.722765068	407416.756030602	421124.743695071	396041.207896206	254983.761587289
343	56.9715274625818	56.9683580823807	56.9746968427829	660.9955	660.89	661.101	2	2	143201.065142579	163961.584681639	444523.529728027	165505.702017577	172691.505155689	463413.010774555	10427.1932076415	10224.3467447915	6823.86627058916	5954.68950463867	6524.14354475911	11690.3715302385
344	56.9998768780559	56.9995366268887	57.0222765285101	660.563	660.505	661.083	5	4	465809.086243865	442713.868228789	146024.600944661	426142.658474329	418871.182028074	153976.839422527	10427.1932076415	10224.3467447915	6823.86627058916	3177.35071374512	6511.3419787598	8966.15745686847
345	57.0521762450499	57.0521762450499	57.0521762450499	1303.98	1303.98	1303.98	1	1	341632.953637692	267740.154313153	378497.375640053	333595.798779294	309975.314123532	65285.5834870792	413249.565708014	362924.415067543	388091.045667315	417826.567375486	369144.22730794	288246.896295576
346	57.0696192763691	57.069595277138	57.0696967237333	1333.86	1332.88	1334.16	5	5	31903.5543750002	26963.2923772637	28482.2782393971	53099.4595560947	28013.3597202844	46698.4896490185	78473.6023357105	35409.3398386453	46686.3095902055	56772.616138139	26877.7961622838	54084.0828009709
347	57.0919352392342	57.0908184478566	57.0923088985529	1303.81	1303.16	1304.49	12	12	132374.958682083	138940.901263022	107655.821619875	115750.198582106	115449.59217811	110081.47897372	97112.6663964853	80717.5041969982	84922.15322168	112685.064147949	109733.120452473	127073.630742938
348	57.0924843278571	57.0920416467216	57.0929270089926	661.092	661.083	661.101	2	2	123355.100195313	133214.564371581	97707.8024183871	132166.526628498	118257.770702007	104995.998431397	5369.75609399411	0	6272.33528352862	3578.13488623047	9777.5239185384	11232.6266716308
349	57.1172622839568	57.1137225860603	57.1185178329118	1303.98	1303.49	1305.49	23	12	273674.926180138	242953.093395431	244824.788452152	276406.106212439	265674.619439227	184566.268157088	170750.229732144	131036.959009602	159497.13290039	249251.806494139	139637.070251116	244208.508475435
350	57.1522094489007	57.1516012669803	57.153063772626	1303.965	1303.59	1304.49	12	12	396711.777832033	607204.845876559	285383.239716793	454610.01701451	441696.531431704	237199.127164831	276308.574366865	367053.509531253	243317.395285158	264460.425395836	308981.437433037	509371.893849052
351	57.1879197141841	57.1878837472611	57.1993041163437	1303.95	1303.57	1305.46	11	10	86891.8354309076	80576.8932853197	107009.184254152	75560.4056241871	414436.786816406	115776.357298176	100916.797132458	89272.0019620016	103390.001556284	92874.4026273959	98832.2152187502	500077.345681821
352	57.1985690558175	57.1982518342714	57.1986444501437	661.2655	661.083	661.43	4	3	154906.448923829	187163.515037596	98690.1611946148	163122.673263392	126443.686304128	109002.357423178	3086.21454052733	10039.5761393228	2712.32423331705	6379.76167171223	6311.10163012695	7155.56366280109
353	57.2108577946766	57.2081614630823	57.2211187911763	1304.14	1303.61	1305.49	11	10	369395.162220704	110323.762469951	71576.1571022734	427788.800742188	55360.8396803634	96918.9675691725	75874.8197347016	80337.7617708328	71637.3991845706	89020.6437656233	55169.7495654298	85582.5112235507
354	57.2394563568943	57.239361708724	57.2395510050645	660.992	660.524	661.46	2	2	136927.196430805	187089.450461423	143694.81793815	111146.597214285	166821.624254069	109002.357423178	3086.21454052733	10039.5761393228	2712.32423331705	7064.49553662109	7330.32308044437	7155.56366280109
355	57.2614868091124	57.2502155538656	57.2615144312355	1304.49	1303.81	1305.82	13	12	287891.172680665	452106.766845703	185583.650834958	340771.950641044	331955.463806643	40893.27583435	166182.80154855	257261.804698661	165963.099554689	45833.2088653573	233224.69172949	392198.02780692
356	57.2750073638796	57.274633030972	57.2757784037529	660.7265	660.505	661.101	6	6	171290.282563617	179792.258923547	189159.330780273	174813.047227678	159452.512789618	181897.432818081	8857.63908544917	6923.9048502603	13016.5011597493	3006.74743530273	3355.92208846028	3042.22357368977
357	57.3059208523918	57.2997206475129	57.3115384381568	1304.15	1303.57	1305.82	25	12	257737.611669923	356615.707247594	154946.414139122	712228.28084682	675200.131476343	952319.02470006	47473.8659873048	838537.496350267	870646.332915046	956672.340259125	869476.350033485	325762.315885415
358	57.3027101280527	57.3027100639415	57.3027101921638	661.246	661.083	661.409	2	2	181737.548191407	216828.455248323	201472.58898047	211260.251766763	101443.982383927	194308.51468034	8857.63908544917	6923.9048502603	13016.5011597493	3007.71371728522	3355.92208846028	3042.22357368977
359	57.3575887548784	57.3355113215173	57.3579878998362	1304.14	1303.81	1306.39	11	11	340714.087439903	30579.3713169644	436026.88793119	328043.59908541	291612.740150035	501194.472190803	475484.986185829	388245.831600811	431805.455072302	484186.593821365	424608.41310268	63605.1428462722
360	57.3699581158408	57.3460476639136	57.3727001056223	660.563	660.505	661.101	11	6	202562.155406252	153553.845241907	190309.347287946	130857.510021205	222676.594674104	137323.811732143	5683.31757604978	3938.49759114577	2985.85391886392	6112.17625866699	3650.23115763346	6731.94170939126
361	57.3681018120809	57.3580208797521	57.3816513550317	1304.14	1303.49	1305.65	27	12	101707.005960693	217759.715276441	52580.50774059	93572.7571313487	256647.805757962	83607.4881310096	396623.029783763	342149.3212192	372136.819755861	408058.336946364	345079.068900671	79428.2279361988
362	57.3802721855313	57.3736683421724	57.3876669168496	661.092	660.89	661.101	4	3	184819.842708986	193549.247009764	164380.63363616	185174.184542154	128676.288751672	185285.590723063	5683.31757604978	3938.49759114577	2985.85391886392	2837.01169506836	3650.23115763346	6731.94170939126
363	57.4040259768941	57.4001982355644	57.4162360608304	1304.08	1303.06	1305.34	24	12	286255.462841798	261700.948037859	264286.186314171	295852.382543944	265097.661420146	229541.380129206	122827.123421223	74887.5775083009	96053.3403339847	246997.63248723	106120.306133162	77394.5050105165
364	57.4257500307804	57.4202224404995	57.4269993959908	1304.495	1303.16	1305.41	24	12	320343.964367677	258369.331466938	433691.71475132	215072.496611328	242371.950704251	493131.821190594	457832.940655695	158906.525022322	122524.052751653	504178.04194406	138975.769104002	224722.583778733
365	57.4455966311953	57.4348730169218	57.4456882054358	118.868	117.938	119.278	15	8	58290.0587988281	72745.1730390625	57078.8487571615	58172.9188079834	52297.7744731446	67109.1796254535	105702.338275543	101216.633722098	95106.2540039062	105615.558087263	97731.871723842	90100.6991442522
366	57.4584119234606	57.4580620199982	57.4586926665582	1304.28	1303.81	1304.73	12	12	416767.010864259	228554.633360876	537560.5132366	386047.82607108	326398.373082556	619515.792022882	608091.75569011	490398.340532556	573828.310565923	657365.485453757	524749.179628901	285745.466301619
367	57.4505900644271	57.4505877378497	57.4505959244757	661.246	660.563	661.43	4	4	177860.949037977	378569.272033636	263405.310977399	231402.658796874	322547.936889647	253300.74405139	12466.7326318053	24538.0899588448	12569.4431330217	14014.9299511717	15570.0292807616	29727.8997875974
368	57.47993333654	57.4794643417809	57.5037677338698	1304.57	1303.81	1307.34	13	12	171866.055713703	162743.896141826	156699.381445315	178494.39560359	160044.452215171	142743.458308918	141775.083098708	188174.346102121	140631.476227213	141108.188859049	164106.521822416	167609.813996769
369	57.5098807721896	57.5096526875893	57.5101481267177	660.5435	660.193	660.89	4	4	215257.017860493	341567.784958981	246971.146958705	187652.203593749	322056.078339844	229787.670696429	12495.1458848876	24569.4285156246	12588.0616768391	14007.4273120117	11895.0138623861	25892.1860609944
370	57.5324427290664	57.5324010144458	57.532484443687	119.393	119.027	119.759	2	2	26388.0510901693	31229.1441386719	26350.9228802083	25448.0145976563	34685.3544082031	20787.9224723772	36968.8260042899	33896.1836767578	38802.367750279	30908.8966307896	46992.0642251587	36132.2800394112
371	57.5265863813786	57.5259868634338	57.5329440718234	1304.11	1303.49	1304.73	14	12	166941.4228951	78966.3674338938	259673.013325199	150647.581067811	107733.853302611	274680.022607046	272326.442630442	214496.749208233	240752.881680572	301237.70482497	231134.757902644	73989.9572159824
372	57.5736511129701	57.5579062951668	57.5739091810222	1304.65	1302.89	1305.8	14	11	243604.341552735	69634.2629837736	160991.272989908	277026.077354911	256009.278864933	477288.526442308	140528.732479074	211132.897282367	141261.53254948	141489.328335311	184931.742544389	316140.959487679
373	57.5736173949451	57.5735912446104	57.5736360995695	661.101	660.505	661.46	5	5	126332.940588135	219767.714142296	108692.366385602	162732.960169642	185163.689148031	57747.3912421877	4785.80493090818	11999.8867187498	0	7144.70497436523	10909.9110125733	8488.82428243
374	57.5846473779163	57.5842015577588	57.5854820586369	1303.88	1303.49	1304.49	12	12	344052.367591311	218787.075174278	435813.231632597	318231.066530413	293222.064062499	471665.641976843	464212.340849614	400628.945786461	439454.622951176	478608.562463943	431563.836400387	268345.776847956
375	57.6232660409876	57.6227886405942	57.6240418761856	1304.41	1303.61	1304.88	11	11	296146.774194337	458971.63620192	191614.755478513	347269.635786133	324648.350912709	477288.526442308	174235.666756187	265338.681352867	183086.979431317	175870.23111119	223361.820062498	391098.508180107
376	57.6081623416545	57.5990592545825	57.6172786961875	660.5145	660.505	661.083	4	3	140981.528830567	233107.297402899	132954.891073893	86538.8328526783	127151.287111605	92218.8885019537	4785.80493090818	11999.8867187498	0	7144.70497436523	10909.9110125733	8488.82428243
377	57.6592301211917	57.6592301211917	57.6592301211917	661.083	661.083	661.083	1	1	268726.784128908	405484.865612789	280129.145882814	304170.809129881	111163.431259485	224028.273660809	5471.50480078122	14792.265332031	11817.6268867187	0	9272.75991577148	6462.21977499998
378	57.6751980777966	57.6586690128907	57.686836170411	1304.57	1303.61	1306.72	7	4	240557.24436168	81189.6540258796	188275.058544036	255302.141342331	47152.5416503906	173740.892154654	194350.419920985	218597.070849606	180942.945532668	190124.497605644	31597.4504045761	87074.3672288158
379	57.6998332311125	57.6998161349459	57.6998740758835	1304.15	1302.67	1304.88	9	9	77834.5395629877	46755.2039143875	63435.2990717775	81733.5142337473	64001.747265625	168059.240033204	186461.032514649	74316.8983376233	173137.954444337	67944.0756528322	58344.6712690879	62620.7412828484
380	57.7225472037648	57.7220890627035	57.7225519068831	661.43	661.101	661.985	5	5	267077.074743896	438961.758826441	333442.375562742	286354.618845981	326815.85735449	228296.992603515	5456.03085156243	14773.3976466587	16134.3191136997	0	9259.5272937011	9674.51537053563
381	57.7386179700988	57.7336954353425	57.7455808348267	1304.28	1303.57	1305.99	32	12	173216.115202635	351736.354574608	133867.23252216	168420.98987549	149685.758300781	154381.89508789	162231.619016337	201897.831897322	127615.157871092	150269.689147386	165526.263806558	292993.21001352
382	57.7518974949401	57.7479736774631	57.7558213124171	660.5435	660.524	660.563	2	2	125948.425463171	110155.724510903	86435.5491354163	77798.4206874998	97716.151673991	85308.6449879562	2701.69950329588	10407.1775390623	9113.96573974605	0	0	11188.49128125
383	57.7707382051315	57.7689064839846	57.7728545196036	1304.03	1303.61	1304.5	24	12	432823.708728029	374699.725871392	411482.885766596	431633.320983539	402913.654894079	401293.782097518	423917.376487168	276096.664411273	386354.171245817	412688.052166228	434738.290323726	385212.911853965
384	57.7947852646149	57.794724955422	57.7948455738077	661.16	660.89	661.43	2	2	65087.1351621098	107902.148476073	86435.5491354163	52719.3714687499	97716.151673991	72864.5221473217	2701.69950329588	10407.1775390623	9113.96573974605	2734.69329882812	2711.67233829752	11188.49128125
385	57.81179558647	57.806018078825	57.8175162667518	118.924	118.499	119.331	16	9	49714.6644609374	65462.8732126116	54654.5163863933	49920.0392016601	45419.0575699638	57137.5342196045	96364.7932511161	59135.4863085937	99961.0055984932	43908.79606536	57364.4259114118	91841.5811906739
386	57.8285123533404	57.8280566321035	57.835635925119	1303.98	1302.73	1306.27	17	12	82958.8930110671	55813.9334868702	103895.86341797	40385.6514592635	72811.9430551379	42622.9128557481	118209.614527065	77477.9631958004	63905.1934326169	126978.210303861	77145.3849147537	51936.6569835065
387	57.8277927883905	57.8276851851549	57.8279003916261	119.194	118.739	119.649	2	2	63829.8292506511	65508.2774865722	54654.5163863933	49920.0392016601	53647.6210508627	57137.5342196045	44183.139760219	96507.1701529948	100083.732431641	48847.2286213728	95034.1737788086	96969.1301648761
388	57.8667348539551	57.8667348539551	57.8667348539551	661.083	661.083	661.083	1	1	121776.497792412	207071.354268692	131767.390950335	149572.682885602	104866.865632629	122267.357840007	3010.91975830077	6232.3631260463	12990.7941682477	0	15804.8730798339	8617.66583117674
389	57.8874128386064	57.8834777097641	57.8880465707488	1303.22	1302.89	1303.81	5	3	277266.990981449	180370.6606311	53591.2357324227	250442.778942874	238066.465917972	380804.488374029	371803.893989252	318832.90589355	66022.2285761721	378771.390087886	48259.3100219727	205187.203769528
390	57.8720815153058	57.8720589280745	57.8721910594141	661.4195	661.083	661.46	4	4	107279.679887278	200422.107972096	131780.775824218	147975.140069196	156876.812809149	122267.357840007	3010.91975830077	6240.32272135406	9481.32505021155	0	12812.9632049561	8617.66583117674
391	57.9467172866429	57.9461962508451	57.9468424768601	1304.145	1303.81	1304.57	12	12	342012.828735353	207310.174528244	424071.767815085	303215.888885966	300281.020504055	464448.26445801	436564.382456755	381675.262695315	417368.192523767	452486.184916298	396073.000848215	244354.977257361
392	57.9856893670879	57.9856723967951	57.9857119111332	1303.55	1303.22	1304.57	4	4	89471.7887462439	114058.78921274	59113.0743420419	72781.6854435845	80506.2586340323	63099.0923697913	71534.5170369463	80818.3253621413	63578.9272428381	66758.028641827	92047.3569413242	108556.03447829
393	57.9964623955643	57.99645879104	57.9964660000885	661.092	661.083	661.101	2	2	134943.427264649	162391.823837889	124534.954878767	147553.238669107	148308.961901783	156556.334998536	0	4129.39388020827	3089.91467041014	5662.27738761393	0	6959.80974137368
394	58.0141447690638	58.0140506188944	58.0277298085786	1303.95	1302.69	1304.15	3	3	73076.7915185562	53575.0649305311	55902.7276529945	71599.7470138884	45245.1288696289	63023.1608506958	61103.536839735	66607.5656716577	59120.6832590074	62500.9099641926	78171.3843637697	94313.1800130202
395	58.0866794938417	58.0827503071068	58.0876282443228	1304.145	1303.16	1304.99	18	12	122105.000697866	89388.6462890629	79497.2081705725	110847.593783367	103431.698167726	100473.227226561	103141.71325646	116899.320821815	91574.3208723952	105749.229280006	81997.7552265627	103180.976617188
396	58.0877158953358	58.0877158953358	58.0877158953358	660.524	660.524	660.524	1	1	174797.098245258	207158.147749021	241525.974752603	104406.496777902	172705.293395915	257973.508777427	2528.68148254393	12727.4154947915	5284.41952905271	9189.03670019531	8331.85016357426	26750.2627370605
397	58.0967881607999	58.0964950269952	58.0973274854467	1304.57	1303.49	1305.41	5	5	86679.3092285159	150711.784194711	117464.133054201	95169.3254687491	88964.2018047623	120289.72559733	124043.463752441	122257.756985269	108914.383815103	127404.665025165	119757.057650959	131195.024932391
398	58.1102239704066	58.1095384731717	58.1109094676416	661.255	661.101	661.409	2	2	174797.098245258	195276.82367932	145503.819993513	180277.942723214	172705.293395915	257973.508777427	2528.68148254393	16712.9427455357	5284.41952905271	9189.03670019531	8336.31764355462	26750.2627370605
399	58.1352575930478	58.1352575930478	58.1352575930478	661.101	661.101	661.101	1	1	174961.175621583	203347.611156248	217235.417196428	177445.029860025	172705.293395915	257973.508777427	2528.68148254393	12727.4154947915	5284.41952905271	12146.817836263	8348.2309235026	26750.2627370605
400	58.1588603108753	58.158844540021	58.1588995365757	1304.08	1303.59	1304.57	11	11	83742.1337988268	307166.403142757	111453.513134767	77742.5920784514	60229.3583374023	127992.987584886	114485.538301594	91818.3728493418	108524.671512783	119949.523405762	111933.38710205	50517.7595097657
401	58.1642586996253	58.1642087698548	58.1642819630029	660.3495	659.982	660.563	4	4	92519.0109587061	174104.713320311	166431.117529296	80451.9633883926	89027.780614954	112897.55146875	3512.43734399412	9161.27688802068	6082.11460489906	5886.31499394543	6403.01119718424	9026.22657295734
402	58.1923054102738	58.1897667306935	58.194844089854	660.5145	660.505	660.524	2	2	161288.388970983	125579.029590679	166431.117529296	126047.68782366	164480.054953776	158310.916111329	3512.43734399412	9161.27688802068	6082.11460489906	5884.42390966797	6390.44731506351	9026.22657295734
403	58.1994515811201	58.1994488480707	58.2051584063481	1303.81	1303.04	1303.98	3	3	163191.523017582	286249.812438149	117635.669894748	191882.016805554	198983.846840276	67205.0986250002	113823.246279296	154047.124155815	52847.616151801	116067.098039279	39489.0458251957	219903.830354816
404	58.2400865416165	58.2398591506287	58.2409291458024	1303.81	1302.89	1304.49	11	10	179079.175720215	307815.019981969	93388.8245214846	215467.617803485	214136.584002163	131221.127089843	123226.038125813	166872.637866586	92794.6141238844	90993.103209228	140370.158789061	241843.409480167
405	58.239158100216	58.2385264461738	58.2405643857523	661.4195	661.101	661.46	4	4	136468.510684153	140108.611786829	153317.53615904	144378.041671875	164480.054953776	158310.916111329	3512.43734399412	9161.27688802068	6082.11460489906	5884.42390966797	6390.44731506351	9026.22657295734
406	58.2645622714646	58.2645050536261	58.2725995275528	1304.41	1303.57	1304.88	21	12	264832.963452146	155479.955841345	353958.2109375	249126.961465218	230797.121888145	387389.117207031	126024.148370768	316668.21288161	114870.056931559	396829.449752855	335394.685848215	197167.461489633
407	58.259830379659	58.2586603760264	58.2616352505077	660.7265	660.505	661.101	6	6	530435.033508933	429795.628286825	522708.993731961	493089.375674106	439086.033545838	469738.567445798	0	17348.2189453122	6572.43343880205	6172.52785412598	8674.69232519524	9995.85274178058
408	58.2847159736611	58.2798650824957	58.2855789556515	1304.57	1303.81	1306.34	9	9	85809.0721191409	151396.33688494	72331.2236975108	122122.545035575	107726.911955216	393695.675844724	379155.531254881	316857.948086342	93843.273025567	92878.3762961637	64767.808627931	138575.673467548
409	58.2771150240662	58.2771150240662	58.2771150240662	660.524	660.524	660.524	1	1	440973.592950109	381077.62248767	473615.584985054	152791.035681818	407091.324293043	482955.920148442	3654.4730399414	17295.5547092284	6555.77357539062	6152.69112829594	12124.756442627	16241.8412868164
410	58.3074041045789	58.3074041045789	58.3074041045789	118.838	118.838	118.838	1	1	53128.9222814128	101328.988960327	38473.3561155598	46006.5270367839	53358.0120461426	53962.6375898437	86624.4073541667	78547.7529785157	68501.0661146646	96220.329901123	69442.607217041	89653.3160741489
411	58.3183717049173	58.3181776924279	58.329389712852	118.868	118.355	119.331	11	9	64152.2918701171	102560.74455542	46498.9004987445	46138.7534482422	56771.6718570033	64549.6666392649	93279.3417943116	76271.5994475446	68920.1082607422	104633.502204163	71811.5416044573	109139.574820731
412	58.3438503471925	58.3410872872815	58.3466134071035	660.803	660.505	661.101	2	2	439443.800527347	206464.867228792	83294.1194778179	455907.963635047	402594.606117025	462136.028139326	0	17348.2189453122	6572.43343880205	6172.52785412598	8687.08917024739	9995.85274178058
413	58.3907888763645	58.3903028184655	58.3915920692973	1303.95	1303.16	1304.5	13	12	224449.884631348	342257.992031248	152493.46230957	260652.700018779	253494.122804126	138018.114015068	134249.809653322	209226.024355468	126345.451897786	135809.837195348	169883.202053572	281285.746819895
414	58.4057854419351	58.4053443074734	58.4066778377091	1304.9	1304.41	1305.65	11	11	82881.8159823338	70130.1049501952	483195.150015985	96014.3410192882	80870.3610884239	80487.2899235021	76699.0564021806	98289.2948730467	73885.4379372345	89548.346610514	89354.6185772234	84534.1406871454
415	58.4114787083678	58.4102088827192	58.413042894176	661.255	660.89	661.46	6	6	683807.768716524	640089.391242738	707420.509978206	599370.687825891	689705.707691403	674715.314770199	7264.65128063961	3972.46606096539	0	2662.9949486084	9991.50451684563	9766.69344352212
416	58.4366236693689	58.4360069717556	58.4366565793149	1304.11	1303.61	1304.73	12	12	388947.821948244	298926.954345703	495114.20347551	375215.564468472	336271.359308379	551354.332094031	524732.1473019	454669.338690108	505776.37483464	561790.735564666	472247.177243305	311774.802864582
417	58.4182438617285	58.4181894031858	58.429472253301	118.728	118.355	118.739	3	3	51615.0829322917	96188.4784988839	36627.0327320963	44342.4686328125	49395.6038988038	42889.5745424805	70251.4463066406	71447.3519921875	65848.373921875	82470.162550886	60248.2643129883	97009.9368161619
418	58.4587723843164	58.4583159736712	58.4591548708681	1305.99	1304.54	1307.25	5	5	42918.8117929316	52080.4609531249	191468.692545411	64442.0527811694	48988.7796235798	222585.003133302	214015.043574215	202670.54976855	207099.118223633	241146.907600581	188562.732307618	51252.2984531238
419	58.4730588077223	58.4730588077223	58.4730588077223	660.505	660.505	660.505	1	1	199776.532460939	79366.2342112155	162069.849471679	214704.738877684	198197.632497315	137483.470561199	8356.31793640132	3366.39729817703	7184.19162451169	3085.62134814453	3954.24849243166	9303.06087707518
420	58.4960013397817	58.4784025505812	58.4970373320693	1304.08	1303.59	1305.06	21	12	292399.456921388	151076.974609374	398307.068573167	274329.996443361	226534.716583721	85568.2228232424	92054.4645889569	83656.1341974421	96907.514139736	96772.5950710216	377616.045911207	211282.167707707
421	58.4938818929091	58.4931030590045	58.4941017633217	660.524	660.193	661.083	5	5	199776.532460939	236674.675468189	135557.438757603	197914.529864955	214919.449633925	131091.471950893	8356.31793640132	3366.39729817703	7184.19162451169	5990.36091878255	3962.02270751953	9303.06087707518
422	58.5041874143973	58.5017041308816	58.5069319390201	1303.98	1302.89	1305.41	16	10	71153.6639340822	364891.866051138	140760.470137942	92796.1126640626	79311.3423217774	164755.932136898	150375.26583252	94238.6258442385	155436.64427246	180973.341958007	145557.967469888	316329.074115769
423	58.5347235693487	58.5342975780056	58.5355819487823	1303.965	1303.59	1304.49	12	12	237702.226391602	365662.376778844	149842.13662222	288895.150296876	268704.897760478	131552.043489333	142642.559070174	217577.372344077	134844.973277994	146147.741601938	187191.332226563	316831.031993689
424	58.537563946165	58.5363546460807	58.5392877618926	661.092	660.505	661.46	6	6	125329.909397322	212716.965380578	99167.7164979072	147526.505412946	154166.941140563	69548.6713928574	8356.31793640132	3366.39729817703	7184.19162451169	3085.62134814453	3956.36873291013	9303.06087707518
425	58.5635965085401	58.5633762372073	58.5644042089205	660.5435	660.193	660.89	4	4	418296.928004468	329917.31627905	429170.964223841	414494.268633927	361176.802215495	368364.083367189	5891.06039392087	9929.76751302067	2838.32843098957	0	3083.51579085286	7098.91890303547
426	58.5658690534075	58.5654104938455	58.566618144247	1304.03	1303.59	1304.57	12	12	332049.959960939	199155.439945912	438960.698661406	307592.262053034	268355.076855468	503679.924977681	493870.521547157	394621.384035159	442717.939574874	529845.742036485	416411.680479912	262574.619655762
427	58.5928743410635	58.5926617754762	58.6005657432268	1304.5	1303.57	1307.27	13	11	107880.289527345	62963.0562576488	170444.281854165	114359.90044608	1589907.60190113	166808.20320255	170535.705079754	131295.348499582	136091.645946352	142920.785877685	117306.074960936	84984.9660691478
428	58.6052973010122	58.6049259395925	58.6062218837296	1303.965	1303.57	1304.5	12	12	1464759.67492677	2149611.36927534	1042135.86256556	1656175.63729688	1630210.8667897	885362.632960383	1007965.05361492	1361799.17763022	920492.663090177	941408.601586541	1198527.88365722	1715220.50686506
429	58.6202936212494	58.6202936212494	58.6202936212494	660.524	660.524	660.524	1	1	400450.990800506	329781.221932369	403044.63372298	110113.846651785	361176.802215495	349249.987088869	5891.06039392087	9929.76751302067	2838.32843098957	0	3077.46536743166	7098.91890303547
430	58.6479504169836	58.6478673381351	58.6479890603059	1304.05	1303.61	1304.73	8	8	172570.662988282	269372.8882512	1031396.12061769	186990.038007061	194081.037563851	884450.35822265	985450.770345047	140051.216651786	66505.6547833798	929136.960596831	127361.795072545	236432.170147235
431	58.6386951639098	58.6385610023968	58.6548801813729	118.355	117.997	119.116	5	4	48905.6919594726	57235.3619375	30948.9026315104	44677.3304987444	45259.918949463	34724.9027631836	42133.0963388672	31818.0726120606	36843.864046875	46248.7300843913	32174.7848616071	54179.5319555663
432	58.6759592129316	58.6657008121158	58.676904252645	1304.03	1301.98	1304.5	18	12	110999.525305176	186718.990108172	134739.739805439	266791.247190504	123998.57731201	119199.267279146	142052.533645369	217503.761534599	119154.491799096	138564.321810478	186208.080368304	146622.233407827
433	58.6902869453831	58.6891211128191	58.691939053395	661.255	660.89	661.46	6	6	236755.519136163	355581.811911436	197729.837673033	277520.882101562	327315.605142852	141958.516707092	3798.60538220213	9332.44223981582	0	9486.12991235351	7634.36794116205	11814.217094401
434	58.718768149278	58.71874399646	58.7187894551282	1303.965	1303.59	1304.49	12	12	491756.032711429	732859.021362305	326402.038708143	567040.611859378	551953.934627503	271558.000560827	304855.812272728	451462.715304691	303624.813568362	304592.527610563	394504.234409176	638762.665743584
435	58.7584487416199	58.7582689537321	58.7585036634072	1304.03	1303.61	1304.5	12	12	482107.611621095	331813.739005407	576542.812031242	449593.386448103	400018.154645666	644888.771664344	625573.552553717	524942.6787221	574688.067032231	659228.712718757	566122.261662592	363586.919365584
436	58.7729746234798	58.7729746234798	58.7729746234798	661.101	661.101	661.101	1	1	183006.696101564	195165.975640623	142300.356334193	197014.446198892	182992.342835612	207626.871921551	2729.59373510741	12637.7079427081	6298.45675122067	6149.05980777994	2502.12254012044	5894.77740893554
437	58.7799042448455	58.7795530964049	58.7803467551994	1304.57	1304.41	1305.41	6	5	96925.2876299578	150078.241643629	569356.858806161	138004.43765963	96690.5365946463	634242.891975907	619298.874778643	524065.073935136	566433.389809567	632887.020801998	561244.220868323	151788.774553034
438	58.7856186377267	58.7856041222598	58.7856486014882	661.409	661.083	661.46	5	5	123727.598720983	134949.849532409	118077.030632952	139451.787060548	144867.54812683	207626.871921551	2729.59373510741	12621.5884172712	10687.5971056779	6143.5754519043	2497.21291687013	5894.77740893554
439	58.8197438867008	58.8181510233242	58.8228409501542	1304.14	1303.64	1304.57	28	12	135496.467913261	160264.583303224	180024.417377932	272467.377875224	160010.541916502	431656.992044505	156888.67621449	154801.634161551	397195.517644854	192199.67973445	162021.25567871	132875.540091646
440	58.8289892492243	58.8287394454421	58.829336461826	1304.495	1303.95	1304.99	8	8	106810.401271785	327499.83303874	163084.956085111	438939.245084631	397169.245100284	179633.240342548	163669.093702568	100973.494881923	143686.451860352	185866.343677134	124434.831733774	361232.482150069
441	58.887806536496	58.8877170387925	58.8878960341994	661.43	661.43	661.43	2	1	149018.660505582	139837.126199542	171511.60339095	155049.411308035	145991.343840658	153322.993845379	2642.88555029296	15612.5087890622	11138.1983828125	3398.02911096191	6991.34840270999	15890.0131618652
442	58.8815481172433	58.8791950974786	58.883901137008	1303.14	1303.06	1303.22	2	2	249622.687712055	233209.569776786	277669.16341518	253566.34045759	33049.9514620537	53349.8310763885	302622.474843753	277590.980566398	301479.565178574	346194.24388392	284303.019015069	249171.527706475
443	58.8888707549655	58.8882230565887	58.8898211705272	1304.145	1303.61	1304.73	12	12	287026.385302735	224812.84224459	375006.900894681	270809.018614677	231659.899896709	428370.671621793	405493.796250002	343763.814354717	380266.168516325	480486.857358402	350579.24510066	233938.71584097
444	58.9288383245982	58.9235788908682	58.9294115760464	1305.185	1304.41	1307.25	6	6	81219.4380126956	165067.385375434	375037.521514898	114897.264605243	70953.761619874	427929.279894203	413749.554685057	366006.98011268	383667.565734112	458098.415953651	56447.7354802917	138536.899297626
445	58.9467137051375	58.9466312306944	58.9467961795806	118.9885	118.699	119.278	2	2	42019.653417155	38116.8841428571	13265.9005228678	41649.8540541294	35123.8559114584	10154.7287758789	32646.0795437012	27948.3412760416	24011.2948457031	34299.4825268555	20609.8099603271	35047.7438665364
446	58.9408673760364	58.9370136185117	58.9409179829871	1303.965	1303.16	1305.06	18	12	328302.056884767	284459.004690503	316798.557363286	328704.022273136	301090.273230918	79791.923050425	332003.71872768	345317.584006911	76401.9193945303	98844.2070227045	80460.338123669	302639.598450645
447	58.9581811533331	58.9575226579508	58.9693393443384	118.699	117.997	119.116	15	10	89093.0701992186	113146.393912388	188305.161562175	99015.0461802454	82561.4096856167	137682.497411133	55397.330376709	90542.3081166294	71924.5077688686	57467.9918940779	73259.1559679129	111047.747531372
448	58.964987795548	58.964966778972	58.9770955126071	1303.98	1303.49	1304.54	13	12	125567.765699572	107888.480803221	121285.411380617	131084.104859731	121029.812939453	131002.895813801	136232.29435384	133065.681800424	120268.029292805	143279.979850887	130033.869502359	104521.72250444
449	59.0122053218261	59.0121842857784	59.0122302727802	1304.11	1303.59	1304.9	12	12	119799.469139403	108551.287232258	105091.231080324	119359.019212241	111353.778832565	105381.252158204	109603.970854492	117774.266235351	104906.610847981	131127.413662861	120266.800548095	105360.561644177
450	59.0420009791479	59.0418183177485	59.042327278027	660.7265	660.524	661.101	4	4	240632.826257814	202732.006640623	272368.163303989	214288.796022321	221298.765707031	260609.097840403	29965.4981308592	38954.9958984369	48028.1119425454	32682.6069151611	35639.7690768229	33459.6472976887
451	59.0480083463227	59.0475215261198	59.0484951665257	1304.015	1303.95	1304.08	2	2	130774.375322268	115099.061167969	126205.651350911	132725.205347221	128280.443055555	130813.721957032	87065.5818883176	136646.945639649	123705.349445801	140589.03375293	79368.9818212892	115777.051391602
452	59.0495773414928	59.0495773414928	59.0495773414928	2637.21	2637.21	2637.21	1	1	994192.912648036	954456.544456716	1654448.99636102	1021333.51435445	1105753.16804585	1060265.91360711	1271996.45943612	1589090.50480057	1265790.679559	1055218.08581621	1700913.67576942	1132153.96563001
453	59.0495837702182	59.0495837702182	59.0495837702182	2679.68	2679.68	2679.68	1	1	761646.97854456	902223.217675784	1304917.20784142	827767.20680411	817750.883100247	716821.597288039	1030081.80838349	1167891.93042319	1029979.56682943	933979.521824728	1179823.82929687	898174.370578709
454	59.0671183638768	59.067070846203	59.0671491276098	661.2655	660.89	661.46	4	4	85846.3800435275	214063.393897179	86293.4736540177	80062.0006037944	151017.084226074	100785.365033752	2953.47150769041	8030.1520833332	8656.58737703447	6029.2217019043	6470.25796435542	15200.5845002034
455	59.0848194934784	59.0848158901792	59.0848808596887	660.524	660.505	661.083	3	3	124622.782045899	116263.156005579	134915.823118164	80694.3771406248	83168.5094196416	116380.986688315	2953.47150769041	8030.1520833332	8656.58737703447	6029.2217019043	3494.95240173342	15200.5845002034
456	59.0884748917163	59.0884748917163	59.0884748917163	1303.61	1303.61	1303.61	1	1	48993.3551753366	74601.2025528978	50756.4539095796	61499.6016783562	62950.5571464403	58236.7188405531	47306.6198330971	45098.1801682354	34177.281576261	41574.4520910642	53638.5997345517	75656.9929802916
457	59.1037520211654	59.1037520211654	59.1037520211654	661.083	661.083	661.083	1	1	124622.782045899	205185.820525145	132661.630552735	146362.319250975	67988.0343013382	116380.986688315	2953.47150769041	8030.1520833332	8656.58737703447	9233.43807771809	6479.50449235025	11210.5527746093
458	59.1408611273487	59.1296844650798	59.1412340706388	118.924	118.355	119.116	6	4	48175.1789267578	67908.9469670759	40992.7987322591	62358.0195256348	69663.1784148764	50996.3627125244	38446.0237104492	51054.2967313058	50567.1879248047	44998.0814871419	49922.3772541852	74112.6921966958
459	59.1495603878715	59.1495603878715	59.1495603878715	661.409	661.409	661.409	1	1	124505.911665738	181658.483781982	137512.598140345	153415.470458705	150997.367657647	118598.55375844	6210.42881480181	8019.90954241069	8643.78373374715	6013.07488427739	3489.86591413227	15186.2036255579
460	59.1701914951336	59.1695491827703	59.1710181228767	660.7265	660.505	661.101	6	6	340120.709866074	477148.401095518	260882.218365792	363822.013374999	398352.409041289	208861.865634704	9749.96749145503	9982.53138020817	17372.5537657877	12503.6153325195	3163.01373120115	7909.41514485676
461	59.2131008492245	59.1967336077388	59.2131454197879	660.707	660.505	661.083	4	4	327022.010875003	181874.002785712	282265.254578124	174353.89816741	198555.504850402	137534.197861608	9749.96749145503	9982.53138020817	17372.5537657877	12503.6153325195	3163.01373120115	7909.41514485676
462	59.256359802212	59.2494629319127	59.2632686137339	1304.14	1303.16	1304.88	21	11	108513.875512696	82390.0701081726	110795.577396242	91003.329449464	71515.759387207	125941.818624674	170996.709088041	93628.0195511567	115673.042700195	194813.592546388	119126.324287554	68470.1564945849
463	59.2702383902873	59.2702383902873	59.2702383902873	119.116	119.116	119.116	1	1	27247.2622871094	25867.3160583496	32027.5715336507	16521.6179222412	18315.8698467611	32399.966315918	53508.7668852539	59028.9746316964	52220.4610410156	62230.4272732748	57030.3913469238	41797.8768843993
464	59.3037041807772	59.3037041807772	59.3037041807772	661.43	661.43	661.43	1	1	438124.879455919	706203.454759105	431174.060500975	65908.577970982	541833.41094987	282583.371665692	13262.6528338622	30453.6875325516	12728.3083942057	7268.22165588379	16410.0339184571	28321.4928192545
465	59.320621111572	59.3204772401952	59.3210970601551	1304.28	1303.81	1304.73	12	12	355316.273431951	298529.045850359	309248.263342848	277767.136151591	248484.640207143	312350.097946081	247115.697403156	297964.808454026	218930.17986328	270650.125375978	361668.858093449	316845.712626956
466	59.3253754471273	59.3247870909841	59.3263272694788	661.083	660.193	661.46	5	5	509000.973975368	806494.978762801	477713.874290646	582267.548912356	581275.433863766	287967.821457728	16290.7231588656	34465.9277526854	12709.4824165736	9732.63397869867	19146.8332957762	32178.8367779015
467	59.3576824309359	59.344110734423	59.3584325375983	1304.145	1303.57	1306.41	20	12	254688.715818276	165996.841539418	256281.751076664	85726.1648550177	173675.836905611	282832.505160154	58411.3719389651	232154.898247768	248923.999099933	73864.1230286746	292384.68129964	181694.26758188
468	59.3684862663865	59.3684560207074	59.3686695025425	660.563	660.193	661.083	5	5	213222.306397323	244467.972965818	205715.081515625	230912.698707589	248262.159023434	121343.097810268	5556.10511315915	16568.4636067706	0	2812.10838134765	0	6242.37878837076
469	59.3688114727816	59.3687665695653	59.3927143124859	1303.965	1303.16	1305.34	18	12	169078.315988768	118456.154243608	209028.751589359	154811.727203778	78717.5293579102	76377.3394287103	218379.096360087	192175.589794922	203023.58586426	218956.611906737	214483.136043293	121421.706712645
470	59.4304121827865	59.4303878419229	59.4304610946201	1303.965	1303.57	1304.5	12	12	850591.269238284	635310.076171875	990439.15142496	806092.121812504	776017.418374396	1073998.00940151	1072244.3643778	947240.024866074	967378.334986174	1042440.1701308	974734.779999014	665328.27908278
471	59.4360918902377	59.4360918902377	59.4360918902377	660.505	660.505	660.505	1	1	207948.871844531	116133.489922668	177644.104267708	220554.347114675	238092.881713867	119882.704117057	14345.062050879	26390.3173386067	5761.54162124025	15239.3599602538	2836.8703836914	15040.9981364583
472	59.4708296800024	59.4708296800024	59.4708296800024	1302.3	1302.3	1302.3	1	1	79124.5090332025	94079.8656087248	72756.1534880183	79172.7453027336	51435.9330425554	65812.4786914058	79683.3257625322	81376.7578086338	62754.3666813147	76968.1140930171	68652.4561505122	88301.4418001311
473	59.4811684541458	59.4805902434769	59.4819342506614	660.7265	660.505	661.101	6	6	300139.923786928	426228.937029051	237074.336308165	344985.600540178	368554.565142332	206382.88113684	8283.9504177245	16100.9609200613	13141.1049824915	13833.3013833006	7886.53078051752	11033.1549575892
474	59.5033803215878	59.503037648187	59.5039910823396	1304.61	1303.59	1305.07	4	4	63577.2371853295	81841.429292534	65931.2934980471	66365.5633333328	53460.412487793	56380.4602695314	71219.2701313479	58721.5670609908	48037.9809635428	74729.5154765628	60619.6956840822	74135.8052587886
475	59.5245632028027	59.5244184142929	59.524758693252	660.8035	660.505	661.101	4	4	281979.66206885	231289.591913781	163539.091862444	195144.288607205	197131.060657363	212280.999627605	8307.44468151851	16121.5240885414	9847.00986962886	13833.3013833006	7897.80127823893	11043.6030209961
476	59.5472102143985	59.5472102143985	59.5472102143985	1303.61	1303.61	1303.61	1	1	79085.6272105812	80297.828942058	69629.6873146757	79069.1838307888	76955.152752575	61013.9145667605	75447.5040474084	77638.8860236156	58198.7695245921	76968.1140930171	63613.1737133779	80466.7620885125
477	59.5758704929154	59.5717021491876	59.5772473359087	1304.08	1303.61	1305.07	19	12	394159.515844728	319815.972752402	90556.6538234299	352991.551303334	333453.19955679	107625.277280971	92911.7594612626	56368.6715398607	313404.766477862	134574.282610562	407099.348867938	337468.616295446
478	59.5998854292258	59.5782432178358	59.6076688952213	1304.28	1303.81	1305.82	16	12	443395.452295672	313767.753229853	435496.099989537	378929.29389186	379205.177849122	75587.310237925	68618.2813045979	413038.743634707	437113.119545455	466258.194074707	432477.686657713	329417.502642057
479	59.6105589993854	59.6101775257351	59.61165762203	661.409	661.083	661.46	3	3	85107.2515390632	209153.255424663	70234.5582041013	121615.69299414	124994.380952007	49297.6332278649	0	6170.34254557282	9826.4735339355	6276.15000061035	2657.80098205568	0
480	59.6127799270194	59.612319290685	59.613629383928	1304.145	1303.61	1304.73	12	12	306928.084183596	464817.194475446	192901.71366699	362772.744093752	324624.926190654	159663.132098912	174829.256501117	272401.585319013	173983.742651369	174221.425052085	229810.756708006	398541.30821045
481	59.6507539547556	59.6507298522576	59.6507769377822	1303.88	1303.16	1304.5	12	12	254349.266208308	181671.231508791	295634.138049321	244284.131911057	221625.682535398	331490.409693509	334505.047851562	290499.675127704	305639.544833609	320119.78776217	294259.188224282	193503.316462589
482	59.6365208833656	59.6365208833656	59.6365208833656	661.083	661.083	661.083	1	1	104900.694000001	223147.178804686	72423.558073731	121615.69299414	115913.131955355	49297.6332278649	0	6170.34254557282	9826.4735339355	8934.19068277994	2663.02632804362	0
483	59.6546793244347	59.6546793244347	59.6546793244347	661.101	661.101	661.101	1	1	80712.4159140631	125709.232268554	129270.781526995	82486.6298984369	103322.508167643	106113.026722576	5729.52718652341	15597.322753906	5673.70496175128	0	3993.1344563802	23738.1104361165
484	59.7118595584025	59.7116652394897	59.7121502558921	118.881	118.193	119.331	6	6	55793.3817773437	123357.415678571	42004.9893058268	61626.6043024553	71925.9764643555	40135.9017832031	77575.7136677246	54398.2419587053	70245.863243164	70622.9300550944	82703.8143110351	147107.780308051
485	59.7093845648968	59.7092191085193	59.7095500212742	1304.555	1304.54	1304.57	2	2	255126.567278716	77353.011236573	295706.972278944	243897.110653411	232934.534410513	331030.772408852	333993.998472899	293762.844841306	308536.743275551	319634.353251949	298193.854431557	72270.7781616208
486	59.7231379650924	59.7227847454127	59.723496765345	118.8315	118.406	119.759	10	10	71355.6176835937	76801.5113950195	42004.9893058268	67940.4834374999	73878.0344192505	42241.4321628244	75465.3641945191	89892.8991098634	70300.1527252022	69373.2609793528	77216.4429379185	130027.01549349
487	59.7354887071184	59.7354887071184	59.7354887071184	1302.69	1302.69	1302.69	1	1	255126.567278716	56282.3909139002	295706.972278944	243897.110653411	232934.534410513	331139.413948859	334048.904604495	287407.198452594	303296.838202462	323150.588992308	294379.796138135	189612.681202061
488	59.7493059764623	59.7493059764623	59.7493059764623	660.505	660.505	660.505	1	1	80712.4159140631	96280.0188800211	108176.710601888	82486.6298984369	103322.508167643	106113.026722576	5729.52718652341	15597.322753906	5673.70496175128	0	3985.29919433596	23738.1104361165
489	59.7699003808377	59.7698743997143	59.769931047711	1303.965	1303.57	1304.5	12	12	407475.41567383	306714.213647835	459017.972379065	367074.978846152	356082.418649548	491453.35981864	488184.420625003	438307.017840403	454978.896090336	489432.43148682	462624.675117189	321143.298773014
490	59.7815124811044	59.7810431659477	59.7823711642597	1304.52	1303.95	1305.06	12	12	332623.190771486	452952.701790863	228332.231585516	369054.311307897	359343.464862927	181915.206417411	202032.427352122	311541.711020836	183457.077716147	208011.28896066	262159.014073661	410239.463822197
491	59.8151427546242	59.8037009801254	59.8155300200344	118.924	118.307	119.759	17	12	40684.4872910156	38745.1740343192	69309.1562569755	37700.3190401785	43618.456202846	76093.2866028182	132876.616510986	145209.050279018	119142.060362723	122359.486339914	140828.841761169	284681.224143881
492	59.8120415271561	59.8120415271561	59.8120415271561	661.101	661.101	661.101	1	1	110177.637296876	116031.723822265	155650.00420159	113270.743953002	112520.813914714	110501.793800782	5650.59364929196	10303.9651367186	9675.05130981441	2373.19799853515	8523.85958577473	11265.4462045898
493	59.8318731834641	59.8313246632049	59.8321205602879	1303.88	1303.57	1304.41	12	12	201823.767296318	130455.839405926	277690.229072752	189626.114907601	158795.899147948	296971.394685409	295895.096311386	229459.612399554	247583.96313395	309179.823811223	237191.121652644	140370.647688804
494	59.8265326814906	59.8261773855864	59.8268930691887	118.881	118.499	119.331	10	10	99060.9251249999	122436.196688232	70080.7174804688	97642.1780748291	106400.197686096	76432.5473381696	124621.969264038	141707.534093262	115918.751760315	133476.989892439	126303.728441569	187813.172057834
495	59.8427625223453	59.8426638580753	59.8546318076545	1303.81	1302.57	1305.41	17	12	92728.8432173659	53147.0802035247	114099.944919435	71248.7360145787	61444.9148610622	107975.854365235	115195.637888999	108723.734417317	98941.6076819945	127299.19814979	62684.9081840822	71572.6725905544
496	59.8769356471606	59.8769356471606	59.8769356471606	1304.54	1304.54	1304.54	1	1	249165.755293415	64009.6961547844	205571.247866657	280609.670310726	242969.810513141	218785.730254796	224714.910109639	241256.038441048	199130.94173384	246634.418666584	209003.368164064	323297.636583809
497	59.9198567626559	59.9029493811835	59.9199411472598	1304.41	1303.64	1305.99	21	12	117942.805200196	56008.8289133025	166574.196701097	104787.78938176	71183.1001736106	178350.241166991	158348.761148274	123671.926705979	168355.696701097	160845.469460042	124865.490582831	57211.9425042715
498	59.9123980863294	59.9118173833286	59.9236564701068	118.924	118.728	119.331	9	7	50732.3648022461	58541.0030078125	48267.9838652344	48977.2105310058	50211.4990097928	55177.5468168945	97223.3425265765	59082.1174525669	102958.170607422	44416.7496801061	94912.2744882812	76889.3150124512
499	59.9293413097966	59.9293413097966	59.9293413097966	660.89	660.89	660.89	1	1	125135.914052735	155822.003336913	130850.75772461	127256.797209146	118073.779093098	105729.645873884	0	0	0	0	3142.22139583333	0
500	59.9393041080459	59.9270028493461	59.9449817679844	1304.41	1302.67	1305.49	25	12	355611.062231447	365511.272875599	188419.422589981	109386.697860952	86570.9113131006	242709.106840821	174945.327223558	271239.069324778	172376.502251326	221443.386164552	266402.205853795	378985.108555037
501	59.9617815254995	59.955614702864	59.9677483937572	118.868	118.307	119.331	24	12	66847.6418569335	113300.924260045	52839.5658351354	72990.2504251803	121827.651097831	41513.4214960937	95762.5135512696	112851.149394531	86640.718445526	92986.8906007953	91546.6199123263	214658.24079126
502	59.9618256553496	59.9613549473743	59.9627034981107	1304.495	1303.81	1304.9	12	12	227908.382397462	220588.005168268	222723.099334811	236928.216562124	218177.160146859	197295.804086538	209442.451809646	242474.496228377	194107.466891151	207228.031029898	228812.131305804	218420.574310771
503	59.978923430926	59.9784928657883	59.979096001163	118.853	118.499	119.23	8	8	137462.446178385	139028.67008817	80766.9734200614	144931.574524693	127394.802749582	72256.1213028391	142282.081485046	114842.80720459	143323.506959635	131622.833998291	126249.147767029	65522.5901185128
504	59.98572065039	59.9855194354089	59.9861958505751	1304.54	1303.98	1305.34	5	5	5286441.02268751	56132.7062296543	5259434.93131252	72833.9073775236	70040.1260375977	54763.3482579208	5258485.62999998	5381007.83343739	73635.3206591799	5683726.60631239	4788373.77881942	4711990.639125
505	60.0011310595498	59.999974764086	60.0117082917091	1303.95	1302.89	1304.57	23	12	62021.5070920623	105455.757239177	84893.8140380862	56999.0969813379	49461.6520486107	113706.386432291	91523.0775952152	234839.752697566	87012.4036450199	104903.288371581	70542.5639781611	145261.961608885
506	60.0161108444238	60.0046151394251	60.0276594643624	118.868	118.307	119.331	19	11	100019.361675293	103033.983772321	30301.8828944615	128674.075278809	82078.3962384208	85680.753425014	172709.044134626	154812.519095982	168546.950998744	179749.738552421	152057.677115444	160539.063375855
507	60.0146401048067	60.0138317767801	60.0152720257542	660.9865	660.505	661.43	6	6	229076.033186386	284847.716161827	191187.662509764	235186.344272321	243289.952510375	161025.328703979	380811.925839842	414999.172140066	367457.084695311	379175.032113281	414855.075164059	185507.783543619
508	60.0448221401948	60.0447849360483	60.0448844243845	2554.15	2548.43	2561.63	973	7	115293.235742221	499552.313314305	1701071.10663513	747442.658990398	1658729.9377175	1018689.12426338	2140560.29345889	1012072.64653739	1431519.36955849	1427647.9739209	206916.236875012	699429.5164537
509	60.0448489431125	60.044712694987	60.0448891530645	2588.24	2578.92	2598.95	1088	7	124633.087646476	758801.178379289	2417879.34890136	1216244.23888888	1548896.84217298	1557096.25611477	2562215.25660665	1477038.59830078	1533996.66552135	1340637.56540008	922865.760804689	996189.849887702
510	60.0448357475271	60.0447627849545	60.0449104672944	2675.81	2658.26	2684.89	1123	7	709010.356209198	495965.440473401	906610.415226326	697270.0790301	377461.850288429	1103270.67061977	857083.040628462	896663.528845637	971267.513555867	795780.543490101	1066482.57148768	592616.219693214
511	60.0448232673276	60.0448218521161	60.0449660683988	2642.55	2636.25	2647.75	741	6	649850.143866312	432324.129852453	776211.718828122	526173.475121433	563257.783387591	775762.570020375	1312395.19669214	777767.579067586	955618.993319777	765607.00577107	704183.254428161	450579.835617788
512	60.0448396374906	60.044799001946	60.0448457993769	2619.43	2615.1	2625.15	709	6	865409.702729122	619818.816153071	1943048.35886158	788061.394962432	503125.582217456	1165733.19573351	646557.155702596	1055948.74032408	1395452.29935224	1190996.05138256	1208870.97160788	686406.446799875
513	60.0448348934414	60.0448149089234	60.0448418928034	2532.64	2527.86	2536.91	557	4	1737763.2363889	1210940.8262193	658705.052900368	1658364.25358797	1606590.63922315	1962458.64358794	2180712.21533562	1879358.02831595	3325738.64928605	2246814.92669958	1960231.17612705	1336229.6703559
514	60.0448390796698	60.0448142889971	60.0449520427207	2519.05	2511.99	2524.19	597	4	2022911.37359619	1276555.83639371	1822371.08645959	1732948.44460378	1482267.10336496	2060593.29195033	448438.816492193	1909773.93434429	2134330.27699217	2149264.74530134	3108331.68606358	1380799.68909179
515	60.0448272693152	60.0448149508269	60.0448824243789	2698.68	2695.4	2698.95	387	3	274580.431507329	0	268826.702458499	0	166404.193414061	263226.11882812	0	0	277021.466406245	252932.345929682	0	0
516	60.0448080618886	60.0447046390812	60.0448253026045	2571.08	2569.24	2571.08	249	2	1641281.64127105	915758.302584138	1736773.16883411	1451629.85057993	1337915.61232639	1684894.15941107	1833053.53260216	1798093.18102166	1833705.06837888	1548726.34375889	2178336.59835904	1159706.55657491
517	60.0448392475184	60.0448392475184	60.0450151658183	2495.83	2495.83	2499.79	259	2	1526151.18413212	1012382.26234946	1698757.10729167	1527400.49872622	1397588.81017035	1838704.60433108	1869585.810625	1545508.83911685	1732243.16413894	1892164.25842559	1687412.99693034	1155766.02501708
518	60.044868979666	60.0441357509139	60.0455515979185	2011.68	2010.06	2014.19	178	7	20925300.2302954	12333016.825625	23182229.497767	15981940.3511904	19266723.1003766	20988558.4614204	19795670.6940982	18004269.2639583	21781115.1480057	21145391.1915088	20142638.3585637	13999984.1789582
519	60.0448031812781	60.0446207799041	60.0450302432406	2431.5	2412.16	2432.9	208	7	26171527.5634102	20383772.6586457	16034352.8241982	25755919.4673495	37125368.2653662	29689367.7118002	61800515.2664222	27284651.6335429	52997583.5249184	18464587.8306782	19408687.0745905	22200999.1335399
520	60.0448429139097	60.044058849586	60.0454882030078	2069.41	2057.61	2074.84	180	7	113938115.922093	52634357.80625	86279921.5843079	65600268.077168	74329097.0386391	80055091.6888652	28943835.0233608	71499844.0829103	3867885.9986797	22820904.7386091	112682103.610497	58442157.3408595
521	60.0448328451379	60.0443185270764	60.0454866397677	2272.53	2271.13	2278.54	160	9	75156443.0845887	57179352.4192141	81023932.7110091	69785245.9263235	84675210.5934772	52859510.4899869	65973135.3110717	74126672.3412045	86315788.0776297	139378173.674432	95713690.9236417	44087114.3889903
522	60.0447797269044	60.0440479489274	60.0457432726163	2139.94	2125.42	2157.14	269	7	22320480.0935717	20253842.1330357	21796340.1982641	25082650.1211907	34817166.8731649	28719151.9553571	40293162.6003374	26731158.9031547	29928199.2801303	15371523.5306172	36581630.9341553	22294951.1567262
523	60.0447770398196	60.0438897422486	60.045735388631	2000.67	1997.74	2002.38	95	4	1458354.83093255	25137338.2864062	39096988.0758333	33014997.110625	30086565.6981771	41227782.1813777	46315231.9801308	36997809.4203444	44113498.883262	45191823.4838795	37101099.7281576	28719484.8201658
524	60.0447262528781	60.0438422938756	60.0451702622145	1990.32	1990.03	1995.65	70	5	15060837.165639	12402046.6864903	20666175.2125708	16298024.4663823	14152523.3649571	20231943.0472117	19895095.2175481	18092964.0598556	42397171.8450251	19781459.3627405	42109714.6158765	14126721.4950481
525	60.0448059937505	60.04430189915	60.0456905480031	2086.44	2079.46	2096.55	169	7	29381853.6498363	18209447.3245396	27725858.491574	22319926.9761512	18734611.8115586	26016177.5427634	26490221.7888993	23980417.3003288	2498919.30184519	55180578.243909	26687106.8402883	19685584.9075659
526	60.0448454519503	60.0442726151312	60.0452170955849	2115.64	2107.49	2120.18	123	6	34063036.2129499	22464508.0136455	38588207.8074657	26852012.7390759	34384001.3403035	32298624.8285868	16330551.8552187	28818262.0695656	29693885.4940355	32953474.3999999	30632783.6041184	25070955.9465623
527	60.0449073181421	60.0445317970041	60.045057361348	2348.87	2339.61	2348.87	107	6	18042119.9272507	12852206.264928	17528879.0479569	15750131.8639182	1821096.4429228	18103469.2516827	43511786.6559757	16874468.9961539	21464896.7928075	16873232.0950739	21909613.0267911	14037567.3895674
528	60.0448902315245	60.0439161904988	60.0455749644957	2209.87	2193.52	2222.17	195	7	6540817.7457518	27772267.6315086	24675768.3127591	32468229.1165183	28634427.8284217	38286283.1383929	26334329.1572191	36002848.7534482	57295293.670012	34000544.2694902	47452862.0861162	30344804.0876075
529	60.0447557697868	60.0446000962214	60.0455958871211	2368.19	2366.24	2383.71	95	6	24790625.2655608	8826898.3287847	9843148.68910996	11013116.8456944	16109499.1208458	12785120.9643401	12913859.6576388	12639286.7077631	11606554.9428136	14653471.6135038	21693276.2821152	10381136.8312499
530	60.0449065788632	60.0439740715651	60.0456899091253	2040.73	2040.37	2043.68	81	4	26671063.0225508	17330131.4484375	24330326.8372666	21171056.0817708	19957177.0828645	27622506.9318752	32516513.8925505	24640419.366325	22079610.9021488	27649363.1621252	24067844.7933333	19409360.3158
531	60.0448383299507	60.0438764168951	60.0459157408149	2173.79	2166.38	2183.25	118	7	29248444.6974966	29985730.0225	24254306.9250937	35746582.645403	27092594.2637072	41798899.3500001	44090833.6435978	38805424.2233869	33831569.0550207	31563146.8659931	43036694.1902425	32384659.4116938
532	60.0447908243817	60.0441418806555	60.0456906959478	2250.84	2240.63	2250.84	78	4	16366156.086923	12771320.3092307	17181091.8661538	15823071.1336535	22681144.6234585	17879338.0457692	14005105.985717	16030714.3846156	33279203.8409787	5493869.10400408	17257243.3876922	14407461.5432689
533	60.0447791980116	60.0440848292176	60.0454988833953	2234.06	2232.03	2239.65	66	4	28093354.377192	26121030.0938891	34303984.8458332	32671155.8112051	17810976.315875	37509290.3973214	48986153.3817686	33209496.0874999	36922014.9814285	38435207.4290622	38322849.9184522	28674474.5068981
534	60.0448936391937	60.0446918240775	60.0449580622238	1747.07	1746.73	1760.76	70	6	12528673.2140625	9728053.24993061	13000023.130253	12211648.1618055	1317146.30424319	15046662.1010576	21372209.0530722	13109296.3184855	17840782.962259	13303045.0317307	10223556.134294	10900965.2213541
535	60.0447769225514	60.0446410784127	60.0450716166636	1814.94	1809.58	1824.83	52	5	9797954.45631628	5834569.8541797	4700622.14489096	7767276.77711397	7184456.94205079	9012954.03499993	19002411.5131347	8176263.07025388	22138169.2580252	9710716.76093751	8006261.00578	6737381.65283203
536	60.0449176271955	60.0446546606054	60.0450202184595	1941.03	1931.52	1958.12	44	6	26792150.6700572	11080257.8577344	12556129.8465635	14115935.9658692	11800192.5283032	17481630.8558788	22165683.5292568	15471929.7543359	8819297.94037944	14936665.5808916	15751170.2425977	13035851.509375
537	60.044746844422	60.0446847525621	60.0451314021304	1883.78	1882.81	1906.36	34	6	11858300.9326589	6977941.46176566	12861938.0693257	8801998.26914063	12758534.6910554	11339973.7061094	11161247.0509688	9974696.82734375	7871561.72954368	17350937.5068486	11307650.4715389	8216161.58099997
538	60.0710186167842	60.0588927519363	60.0826816837898	118.896	118.307	119.759	42	12	173918.159232422	194886.71369873	74115.6894548689	129490.822106585	140174.34916095	98679.487929304	144174.804135611	101928.27539481	143344.992437134	115946.915939087	157690.010099487	268458.137583496
539	60.073426831531	60.0729473350113	60.0743176839519	1303.81	1303.49	1304.15	12	12	402111.626123048	278338.029579325	489927.034647036	378162.909181564	352000.430656549	556478.831598077	546751.129400115	450561.107578124	489087.878391465	565692.662393628	485877.982449778	325005.770278695
540	60.1145476406022	60.1140737402181	60.1154146878763	1304.11	1303.61	1304.57	12	12	396874.950000001	586945.549386161	278161.396471815	458232.440438407	428515.906633111	229868.583542133	257271.791295575	355976.056305805	242221.346979494	265096.505848961	328927.342898434	505534.97592634
541	60.1142831799519	60.1137439344401	60.1257872243625	118.868	118.307	119.421	20	12	363336.606861328	195024.462077637	101827.120950753	307058.807361572	304126.314150574	334278.324436105	616492.332581421	136947.274302455	614960.984236111	651435.214916748	577646.264064331	54072.8555347595
542	60.1272039563598	60.1271887870414	60.1272299255245	1304.555	1304.14	1304.99	12	12	162827.056360269	132236.135889798	166621.72928467	172341.281943361	148901.678709719	156855.373647837	170431.185052584	180431.814577824	150425.002836913	167885.558911509	163646.523697915	141190.366415639
543	60.1459905825536	60.1457011649585	60.1467655746668	660.89	660.524	661.101	5	5	364707.440666298	233208.008215399	375282.481443709	350445.683895088	294752.515936937	395996.378006864	13887.5705057372	6143.69947916657	6493.42873551429	3285.9978422851	0	9101.4112338867
544	60.1521117850104	60.1520243204157	60.1521992496051	1305.555	1305.46	1305.65	2	2	79495.2656176759	55594.7210316041	73451.760640137	90376.0880859376	83458.1280585938	79021.3246596683	71540.6887109361	48508.736905184	67781.0384404299	88221.6989101546	76810.1781376955	91964.8113398438
545	60.1735768371866	60.1733033489734	60.1738503253998	661.2715	661.083	661.46	2	2	121146.955348215	220412.386272459	145685.340508137	187159.307538247	142007.661627788	125288.251279786	8671.51798754878	11257.8197265623	2857.76971427408	6796.3518813478	3180.34570507817	3054.00296842447
546	60.1839386081176	60.1724375704724	60.1875202256195	118.896	118.307	119.331	22	12	45013.5448784179	116517.807057129	163615.446418108	53629.8692557198	53658.7345692313	129740.666150391	209158.002796997	60161.0004331055	198769.751797485	146817.778899658	52023.7574271066	98263.143836914
547	60.1816954093916	60.1814285582154	60.1822771132674	1303.895	1303.61	1304.41	4	4	89271.2065763971	103532.514329927	79716.8866223156	84976.4474740832	78591.1694918116	83598.1856722	81583.0954280595	81569.3023832188	73096.0521256506	98870.0182669772	85813.2758473708	96549.9560584431
548	60.2186879824431	60.2154694753664	60.2303427052593	118.924	118.307	119.759	25	12	76480.6780246581	117415.074708984	95880.8236294556	415469.268352399	68863.5269830497	79686.3272508023	936991.946939698	839073.017268556	914353.309134581	1052574.75943578	832356.980093994	144659.535755697
549	60.2414048643751	60.2413934432032	60.2414162855469	660.794	660.505	661.083	2	2	137445.221548829	172006.796587609	142785.099104493	187159.307538247	118477.081551896	125288.251279786	8671.51798754878	11257.8197265623	2857.76971427408	6796.3518813478	3181.48073209635	3054.00296842447
550	60.2392716470823	60.238572677829	60.2507152105058	118.868	118.307	119.661	15	9	54984.8356860351	1366358.30751465	43613.8227748326	828069.740360351	55859.8091036988	58021.3299891881	74812.1891002808	49676.9712904576	60686.1817391662	56736.8517306781	46586.116648856	1758328.31072656
551	60.2736854895978	60.2736525008869	60.2740206214861	1303.895	1303.57	1304.14	6	6	63210.0904418945	100981.344726563	90642.9288757338	145210.091661045	143443.245656295	96309.266693209	86108.4877620438	195232.066185411	77539.410249468	102766.883555439	196252.754978433	125514.443757103
552	60.3091137738597	60.3090774866566	60.3092487304116	1304.145	1303.61	1304.73	12	12	165165.65334147	100981.344726563	203019.001918948	144898.598697511	134868.935394621	224801.810246394	224100.994436848	191810.785659178	210213.909589842	234502.50649414	201201.494658203	120916.354511311
553	60.3002084558012	60.2968613266936	60.3118867370074	119.3495	119.027	119.661	8	6	171531.457535888	87793.71403852	143087.970284598	157767.722625907	150677.199345703	161655.576140485	56780.5877167969	67531.0190171984	63428.2225538504	63279.2426827257	49704.8887131696	266409.619648228
554	60.3049342654411	60.3040904374865	60.3057266095425	661.4195	661.083	661.795	6	6	486427.801294378	383660.373852116	562434.07496539	436714.696343749	473480.521068113	427108.68551898	3550.77748667685	14368.7306736537	8560.37079255016	2825.48202783199	9198.13539257805	10409.0729224329
555	60.3320994679568	60.3204196026108	60.3428656695743	118.7885	118.307	119.331	16	12	138243.097228271	198982.95847998	105128.642599051	126664.216296997	138422.131882324	97097.45544036	143031.925007324	168987.001025391	141280.433878265	41237.0589720285	152712.7542453	283641.574737359
556	60.3337164264686	60.3336214525455	60.3338484006998	1304.14	1303.81	1305.34	7	7	164957.148458985	100842.742880859	126416.408943538	73325.3354614266	138053.915594482	180866.863575108	161962.829797587	139909.43767578	127689.292792969	234035.623675777	149293.783515217	120676.916185547
557	60.3269467644756	60.3269467644756	60.3269467644756	661.101	661.101	661.101	1	1	390762.172309573	334367.866958981	116566.167237304	392081.386605791	374503.287343425	376317.621325849	3560.84791186522	14387.0815429685	8573.05088004554	2826.4904082845	9211.28028059895	10418.9299990641
558	60.343649457173	60.3430041094053	60.3555334918029	118.868	118.307	119.846	17	12	181226.02956372	136970.601452567	149360.213922991	169357.298770229	158098.62874707	169182.110293527	140446.226074402	112971.797688477	295507.024232391	138834.129908831	127225.54979262	281092.114749078
559	60.3875061959511	60.3873673631513	60.3877403977904	119.027	118.924	119.116	3	3	34573.3867199707	37817.9225891113	73424.4749469402	41143.1701926269	37321.9586079509	66765.223618164	122503.841635742	34075.1922963169	119501.64434375	121525.398426921	52932.245340053	53286.4071999918
560	60.3918694006595	60.3853114614449	60.3919065343865	1303.98	1303.04	1305.34	17	10	79539.9208288568	56869.0153897375	106730.731593019	57713.8832519527	44967.781041259	107371.424801135	101875.334022686	85997.5280695123	107433.349484049	108604.982905883	90782.9885964142	61691.050342685
561	60.4008496493095	60.4008185926072	60.4008807060118	660.8035	660.524	661.083	2	2	129615.726224889	193340.675778457	136049.695161295	106005.140379464	112221.750353698	111423.863282064	0	6989.54827619278	6763.16334871416	2496.44086315918	0	11628.0555991211
562	60.4217078087621	60.4216846470688	60.4217152929183	1305.53	1303.49	1305.65	4	4	55351.690598633	53344.9580029307	100150.818506401	60967.8708789066	69147.4360416661	122779.02431098	111670.447226562	47438.2344992891	45672.2824815536	115664.923972982	95328.9605848519	57454.4775309241
563	60.4592870703674	60.4592628771608	60.4593136473914	1303.965	1303.57	1304.5	12	12	431858.066088869	284221.915180287	532420.827815504	401131.052104493	358754.943558442	616272.33535017	589551.574612168	485319.689196618	537818.648369796	596474.718736227	513483.025178573	318095.427486477
564	60.460137615097	60.460137615097	60.460137615097	661.101	661.101	661.101	1	1	346735.171208987	318001.947871091	105967.418490932	343317.828505287	295713.434174479	354832.21548633	16586.052645996	25092.0441406246	29101.5365703124	21176.2582821452	33360.3458903808	17958.4830613606
565	60.4631561053123	60.46311679308	60.4882224811724	1304.49	1303.81	1305.8	17	12	72110.0726047574	173926.050504807	184393.275578616	203493.37385066	188880.298931415	197258.087965263	190079.399188702	54515.9126708977	191255.981979417	216610.227427806	196470.035926983	181047.695738806
566	60.4648107965092	60.4637210391071	60.4875067705076	660.9865	660.505	661.43	8	6	336619.307944478	170352.333105467	355921.35967892	148778.113883928	143964.507756694	358959.156147323	16586.052645996	25092.0441406246	29101.5365703124	25329.6047254639	33360.3458903808	17958.4830613606
567	60.5184556796907	60.5183980875152	60.5185268267331	1304.89	1304.41	1305.65	12	12	122248.903899489	87919.2291637058	99935.3713732904	121442.090579927	96231.8364018118	106008.446425781	99169.3081868485	118431.883011568	88730.0841838192	99366.4887797034	114152.120188804	98237.1420821117
568	60.5334424282729	60.5333883278417	60.5334799268197	660.7265	660.505	661.101	6	6	243510.812665181	300831.654264505	197439.773024414	274160.768620535	286706.395396201	149525.620098215	16586.052645996	25092.0441406246	29101.5365703124	25329.6047254639	33360.3458903808	17958.4830613606
569	60.5662543452128	60.5661196465911	60.5663890438346	660.5415	660.193	660.89	2	2	117083.632962891	97076.0338710929	107289.134175642	121930.817727864	120713.223686382	116366.552933036	6343.56943212887	5468.64632161449	5993.84731738279	10452.4990013835	2671.06556380208	7569.19025948659
570	60.5911909297538	60.5908647352501	60.5913157831394	119.1275	118.699	119.759	4	4	49250.5461621093	84571.1981199777	18812.0936410087	38305.3529799107	52421.3617892457	21204.1461953125	36423.0630976562	34346.215952846	34304.4973978794	19269.2595432129	41059.5308343331	74134.2581420357
571	60.6256417444135	60.6256417444135	60.6256417444135	661.083	661.083	661.083	1	1	117083.632962891	97076.0338710929	161984.65203711	121930.817727864	71941.473502231	170675.685120444	6343.56943212887	5468.64632161449	5993.84731738279	10452.4990013835	2671.06556380208	3148.67869765624
572	60.6316582550192	60.6316535290852	60.6316655745183	1304.73	1303.98	1305.8	5	5	62443.485095215	59550.2719052734	68356.5356030284	52120.0876259766	51882.6043518066	99980.8921614577	84341.5706513675	59783.3283402868	75843.2525656951	88886.72506969	51573.2554633244	60254.424051847
573	60.6853877263381	60.6852066915015	60.6854195303342	1304.03	1303.61	1304.5	12	12	113958.610931728	66435.941556804	152205.835297854	113942.985077719	103565.180166904	180172.806489257	172695.525288899	138668.025644123	167762.441642879	168304.475806994	147659.459002281	84801.2213108137
574	60.6940851653556	60.6940851653556	60.6940851653556	661.43	661.43	661.43	1	1	117043.370713171	151915.47417521	96532.3731041663	130720.355796875	132303.733977621	88503.8888059901	3883.32022558592	6342.54527994781	8798.85779866533	6442.87820568848	5975.47274902347	12426.2682158203
575	60.7235136377469	60.7234185758341	60.7286776497886	1303.98	1303.22	1304.73	13	7	113809.206000979	68449.7697802728	86868.3728320325	107710.199097221	95527.4752430548	120379.319201172	80241.7094707034	72531.3699931626	93021.412831055	102712.509968926	71557.384494629	82186.4703206375
576	60.7718994633875	60.7656780880449	60.7727499147614	1303.64	1302.73	1304.41	7	5	49284.8136805552	138583.616677247	462025.09890581	93830.2818303031	92906.1134667959	533575.187389907	512652.360436795	418949.551811748	454221.952547944	520465.168696286	443504.637829361	43272.1775656463
577	60.7980204015685	60.7979919476412	60.8076515002746	1304.14	1303.06	1304.73	13	12	364811.793334962	224893.670802282	466975.294997901	341518.550056339	307033.343504919	540134.456240934	517901.672581131	426851.361412259	454520.292089841	529442.787286464	450382.440887278	267739.005669695
578	60.8030978532601	60.8030978532601	60.8030978532601	660.505	660.505	660.505	1	1	94326.3918260097	74675.6484293381	130002.078333985	107784.453032227	92569.6761114898	104743.996199464	7261.44542146809	8565.33706058749	6391.52535937498	15361.1756506348	14827.3752321777	6874.25338183592
579	60.8275574815169	60.8275574815169	60.8275574815169	660.563	660.563	660.563	1	1	87874.5042154025	98440.2410221341	129569.437332682	112726.364268749	92115.0778475749	106481.545361085	7256.26884301754	8560.75094401028	10514.7155685221	12112.4546745605	12007.0040924073	6868.10687487792
580	60.8576948657836	60.8576063654021	60.8578015710637	1304.52	1303.81	1305.06	12	12	148243.82354126	113406.457420248	119243.803117678	141990.578474308	125507.277837665	140443.775390625	130617.523441686	149698.36985652	113904.562094351	120257.332601842	139070.495700871	138240.467668269
581	60.8782548062006	60.8782548062006	60.8782548062006	661.083	661.083	661.083	1	1	141508.209057618	158735.422892577	142234.968144532	135037.882898925	112505.636832588	131797.554902345	3117.1061993408	17907.2425455726	2703.70969946288	8641.97816088866	9554.72009106444	20460.0732316406
582	60.9265204198801	60.9265204198801	60.9265204198801	661.101	661.101	661.101	1	1	141508.209057618	158735.422892577	126177.218818568	135037.882898925	149190.767543783	131797.554902345	3117.1061993408	17907.2425455726	2703.70969946288	8641.97816088866	9554.72009106444	24349.8466977132
583	60.9330239081444	60.932536086893	60.9334013269878	1304.15	1303.61	1305.41	5	5	77492.4539465326	147660.541078725	123087.412880861	92379.1181265021	100747.397734374	144918.976363931	131523.29638916	144458.570139159	113652.072070312	115388.794083251	130718.564640299	107374.663440756
584	60.9718504099608	60.9718195507008	60.9719038566989	1304.14	1303.95	1305.65	7	7	129719.127828034	82322.9349609379	119470.550414663	119882.497484908	110317.368352717	118791.372389573	100076.655717773	58981.5233178707	96155.6314293312	120831.534371995	53214.0922375496	97946.0534490418
585	60.9666646298078	60.9648268909016	60.9678722748402	660.524	660.505	661.083	3	3	1328473.61507813	109798.516492465	1221417.14129166	144102.646816964	87918.891099608	1354708.49915886	3424155.35896873	3223004.31249995	3276854.07054165	3291513.96957812	3262819.86039064	2447330.5275625
586	60.9814892562976	60.9814247457635	60.9815122611322	1304.41	1303.81	1305.46	11	11	121544.136513671	63569.7609108653	159847.323768029	114536.220019126	106199.238607511	173458.75936105	159825.659179688	128480.644095553	155670.521689078	162293.39804484	150841.13873605	89302.6261194963
587	61.0057181412688	61.0050519951615	61.0075457054431	2446.54	2445.91	2447.76	29	12	12314514.4422527	1315154.4341769	19642389.5327626	15139997.3581427	14307246.4079841	1572198.19393955	21595621.4731257	1062058.21476441	897653.868670977	1145657.94944744	19298615.3119074	17244937.5040674
588	61.005932917492	61.0052166604085	61.0076893429681	2492.2	2480.8	2511.04	46	12	1635720.48114867	1923240.54278019	26765385.0444984	28704026.0001103	41235514.8070483	34853733.263231	1204625.03979973	1156031.693253	27377486.7625484	23477881.0614931	23665527.5836489	1672967.46867736
589	61.0067883947201	61.0059008533061	61.0074254218333	172.643	172.068	173.668	22	12	16728948.6156467	12451513.8260523	18193410.8095268	14519386.9828248	19672445.8779429	18843158.9031987	25272201.2120601	23840153.501092	18057621.016407	25334694.9440389	17796212.4382652	13729615.223983
590	61.0070416792157	61.0057732591508	61.0073305949689	1139.33	1138.09	1152.1	26	9	5100788.26650669	4146464.04979352	5599704.70371529	4309400.11914374	5778850.52854063	6698334.05966178	6531543.09127562	4232885.8107404	5811026.29982723	6777046.75652445	7025041.25498185	7341311.50312001
591	61.0066870576257	61.0058964031263	61.0073056850575	212.52	210.111	215.559	19	10	19339449.9091125	15745078.7061161	23207938.0684964	20729842.4156531	17564991.9584582	23455616.7831755	22232832.1962908	20192709.8712038	22779213.0950856	25815414.6981608	23613964.456112	16253926.9879261
592	61.0066604689256	61.0058236622095	61.0072078404148	724.839	720.592	727.552	17	12	17875870.6144446	13700093.9276308	9053398.53175341	17104701.8712698	14920244.5489877	18415004.4906429	19347906.0441433	18787502.9700839	20891047.9498049	19728013.0828204	18363424.0933884	14551789.743502
593	61.0060013870767	61.0053079131117	61.0074740151193	2615.76	2597	2633.07	41	12	139682.30458985	1150622.64471905	1983470.51250401	11056376.2941687	29400891.0984099	1139559.35364133	14245958.1868494	12312002.829864	910659.656138558	20148709.7737475	16184415.8522231	10998167.6354782
594	61.0065976886928	61.0059148238864	61.0073914613619	82.1559	77.777	90.9131	20	12	21645966.5924626	13800906.5863755	23583419.8426442	14598119.8260363	19610051.5232659	12382970.2580765	45407586.9043077	20796026.8880088	25358504.1892414	25608066.3997307	26988129.8497415	15716643.259926
595	61.006686940559	61.0058827484645	61.0073288734867	586.9865	579.259	599.789	20	11	33370527.1498532	24116295.7015515	22904200.2356357	27942117.1642172	27531514.551825	19048339.5950583	24753044.8929352	35387314.0195644	40537181.4220873	37722516.7587091	34336054.7890909	24492221.9512697
596	61.0065207383415	61.0058141535184	61.0071933089735	648.3395	634.041	656.318	20	12	12218219.5330959	15982286.7624002	15483311.588944	19040111.644353	10300805.3692927	26867445.6083017	13402802.0518792	26681455.0490723	14560159.2168545	25787818.4776233	19082314.8862037	12347013.0380413
597	61.0060601168987	61.0057551201559	61.0071430232443	693.2205	685.591	697.298	14	7	23661451.9583867	11560096.8061889	12225978.6111127	11693555.3920603	9594672.37277147	14509573.2180324	26181810.9698014	12570198.7822716	13290448.7142019	26197074.9328559	13241117.9037963	10551201.1536154
598	61.0065513364148	61.0057871397609	61.0071140456301	996.7535	979.149	1015.43	32	12	19214632.8352969	8876472.6963715	13209306.3674885	7303679.68271484	14586162.9864488	13423459.2180882	32188994.5044584	15879090.2616353	14445520.5747669	11223591.2685968	13230962.6666557	1414997.69990819
599	61.0066086248551	61.0053929101937	61.00739426811	2641.92	2633.78	2654.2	19	11	299463.030011794	1455801.70202655	14602024.8208572	13856970.9464285	11007322.5364978	12263178.4065	726893.139598636	13984163.8208202	503510.875634715	17009541.4884948	17016565.2839064	12276106.2761285
600	61.0071226405374	61.0059050180395	61.0072993548009	501.863	499.177	510.329	13	4	11015002.2578462	8255732.70709132	15690911.3591052	9414645.5398869	9996461.1705024	12370406.6878312	7282154.38013843	11415271.6814904	12469998.0678005	12902522.5222898	11228784.22085	9215435.21650001
601	61.0058451136884	61.005223034757	61.007380119641	2471.765	2463.6	2478.3	14	7	13588731.8973939	17534496.6310568	17077990.3632811	15397682.1229947	7475591.47057316	17649334.4225	8350787.62091175	1078908.61913978	1284262.37424315	1242874.63406876	16532123.1734374	14087496.6957813
602	61.0065786929825	61.0058550688001	61.0075700973539	349.7725	339.514	362.541	20	11	11927208.5903198	16165751.4308131	13897617.5708951	10514188.5626565	10810335.9555676	14323700.4818819	12872570.3705031	16781703.205409	11701171.233599	14759273.5694338	20177228.8577722	9909381.65983385
603	61.0071977303986	61.0058658160893	61.0075923374721	449.1545	436.953	456.987	18	10	12430516.6640523	11111153.109082	10233496.5054055	10892642.1796164	13417202.8759396	14171627.4137905	19828301.7854931	18154371.9946604	13436602.1543723	27989559.6259322	18082583.7904417	12076819.7920781
604	61.0060778434737	61.0056661561943	61.0073064172774	674.519	671.104	681.509	11	7	11318304.5926125	8555936.68912646	12664445.9987615	11749183.0096649	21331758.8464209	11738623.6153036	12764193.4438477	11530875.1204336	11370469.7832965	12040399.7057578	12470675.6944125	19156826.3468754
605	61.0066045099263	61.0057117359714	61.0072285503205	1042.37	1035.28	1048.48	15	11	9203344.63999509	7760657.99142477	10401590.6199643	10270512.1843286	13335414.5845752	9367610.9541457	7454329.57464111	12665755.8246341	9529228.30659092	7658488.54033933	11883560.8437158	8190023.88227441
606	61.0070341448687	61.0059404173309	61.0074255970937	22.93465	16.4876	33.7316	12	9	11638154.0366431	8818476.67345708	12794107.5869731	12046704.7003547	9608682.41460385	16483603.7731848	13168711.0779056	13838784.0422201	14672883.772196	11252825.0476838	20728461.7380172	18459086.033639
607	61.006717245594	61.0057863295091	61.0072234280929	1085.7	1079.58	1095.59	14	9	5743366.19947877	7272899.50303375	10389525.5800041	10835977.478793	5231899.37567872	7246092.12937614	19146848.8456714	9287961.75758789	8113990.32082417	10466440.4248519	9535209.04246707	6952946.03918818
608	61.006477145764	61.0058815527068	61.0072219352235	756.108	755.053	759.992	8	4	13546118.5563488	10259166.0493568	19705308.075149	13048932.3100423	9628410.06592974	15518719.2670867	14721368.8917305	13432220.2900615	14222227.1045806	17415817.0551757	13650214.8098135	10869457.0289062
609	61.0065932819294	61.0059097905726	61.0069001349504	769.467	763.392	771.036	9	5	22213452.2333101	16298570.2765402	21056789.452157	13117558.1886382	17076701.3627329	21900412.6213125	21368886.398505	19435977.5873708	20823929.9547784	21890281.0187701	21399675.7505802	18322696.0230483
610	61.0067268939086	61.0058678916067	61.007386139466	521.919	514.166	530.272	14	9	13824279.8226324	9606735.6294417	18061470.3508597	16153318.8718536	21933382.6972429	24527411.3130059	10048540.705681	17491801.9075152	19045961.3451358	2475255.48865164	25702973.7865457	22502169.2863151
611	61.0064289128148	61.0057512761003	61.0071497632633	953.644	951.115	956.887	9	6	9286221.77300933	7491545.93092063	10059280.6108259	9316177.52782008	8857816.6488416	12144286.9747767	18128582.6262359	9280479.73890845	10117200.1039655	15342719.3922893	9381992.75665515	6226193.34301479
612	61.0068896583	61.0058807525387	61.0072937189633	806.7055	800.319	815.185	12	8	15713743.8924477	10812356.353964	25195462.3577644	13061302.2979261	11718596.5715263	14392881.5743639	13994451.9987198	12230284.2357953	14974358.4733286	13954317.4342144	11158644.8483823	11720890.4679716
613	61.0067619732923	61.005899904689	61.0074969647753	284.836	272.311	307.504	19	11	11052596.9638229	9509080.21260059	24458974.9048434	18823320.4464342	9156042.02458587	32379616.1174889	15921599.4928847	15607975.2025199	17737802.1617731	16719500.295875	21902366.4981864	16605121.4949693
614	61.006734958073	61.0057734997263	61.0070479516065	934.419	926.867	943.46	15	9	12218513.8140899	7420559.21212497	14104264.2231119	10269822.5902129	3671171.16666531	10883953.4594799	6152994.4758916	33548643.3739494	1607266.25440509	10608307.3358036	18756499.4645248	13363038.4406197
615	61.0068304467643	61.0058563121043	61.0071913572737	834.335	822.015	852.545	17	10	9873469.15335506	9969359.60629233	13727031.8122801	18736939.6109496	8522915.21367517	1874385.6736299	13650609.4262097	10627426.9774622	10496140.9156605	13787973.8596018	15146868.8530795	13991015.1352348
616	61.0064646586153	61.0058884463698	61.0073063980757	1114.24	1103.67	1121.3	13	9	694215.731564989	5883151.35936035	6193982.81698359	3002911.10052976	4230081.54190475	5119268.23272728	4888142.14540178	6393692.18009491	5222671.23707082	5509025.10883323	9990462.99797186	5770515.92356202
617	61.0070921525617	61.0058595587603	61.0074687019348	324.934	319.87	331.75	12	6	1415026.2143276	9720566.54050216	28699811.8450973	8693388.91826563	11243623.6358913	16532763.0176419	14442268.2447414	13501865.3292239	14383566.6366918	14448666.1495621	13610062.7210453	11287563.0981094
618	61.0064517489011	61.0058390224026	61.0071848406225	1071.23	1067.66	1072.02	8	5	6950744.44272217	4847420.246725	8234050.79202605	5788344.16546873	5520541.69968748	8766130.30005789	6403336.99783853	6112382.49796875	6549300.152038	8873401.82519534	6348309.83395	5115522.92366251
619	61.0069581460399	61.005943469796	61.0071312677193	786.167	784.086	790.56	8	3	10370621.9829687	8066485.63572919	11108619.8416667	9710833.28624477	9062465.22441403	11914691.9330938	15093534.730039	10574169.1439088	12587960.9667122	13015389.3929916	11037222.6300195	8799622.36156378
620	61.0068624085133	61.0059740940231	61.0075009468599	483.121	478.694	490.873	10	7	9982301.13205149	7653977.60536958	11055211.7949905	9673651.66195924	16807205.3098465	15974887.8751998	12367432.8647271	11600367.1141262	13748612.8212503	11465234.8553437	10661810.2089946	9455280.74343698
621	61.0068841257079	61.0058604299458	61.0074219617728	401.126	385.572	417.107	19	12	10204070.7850421	12256691.9187489	17339032.385629	15999686.5651727	5127192.15569626	25821475.2462938	18556868.5432725	27909625.7505321	14219609.9703255	17537778.6089836	19693924.5559509	7997736.21298005
622	61.0064807955753	61.0058732932667	61.0073719851482	252.581	244.879	263.104	13	8	15496187.9227262	10104549.2441403	14493279.0651865	13989421.2931459	10344450.7785645	15291060.2685363	14417006.3253379	13482197.6416167	23368913.6792731	12483202.7489441	13609551.1678219	21413055.5244431
623	61.0067336064964	61.0057267142305	61.0070551957579	878.752	869.144	889.719	13	7	9901253.73565731	9979335.98466911	10959067.7667491	10067205.8361742	12398750.5192526	13860966.445375	14022750.908364	12808573.9345454	14018952.5042757	20003541.033773	10730208.9581605	14392863.3914619
624	61.0068035004015	61.005892962037	61.0073867976626	1182.85	1175.82	1198.89	12	9	4357092.53626364	3265331.72733872	4661285.83605091	3848569.14017135	4115926.01223784	8704033.52561689	5817472.24486706	6187584.01802874	3491008.62404713	5134506.42843507	473737.927897128	3697219.4972402
625	61.006688821508	61.0060186421928	61.0073547049545	424.811	422.323	432.907	8	5	12430700.9433333	10444890.9013026	13560723.3202546	11096724.2404787	11367113.6176574	14082902.5597778	17751837.4463249	12187675.900131	13199008.0952885	13590943.4548269	20079220.4978791	8890587.99585853
626	61.0061042426492	61.0058187351276	61.0072299819958	907.8485	905.229	916.652	8	5	10072710.0252187	9751793.22016663	11054344.636741	7575342.09281017	9127981.94448215	11256510.0716797	14789484.0027714	10640049.6603214	8145769.30384818	10879900.021906	10770639.7422578	8617875.91041968
627	61.0063522428787	61.0059099135317	61.007217898946	862.613	861.459	865.442	5	3	9956816.08710096	7984114.8015	11295764.1163657	10827577.424445	9420248.51170433	11514393.1047693	23387913.3061424	10505150.7757176	11023319.0426395	9211348.23863509	10683183.5033942	8635307.00796634
628	61.0060330902504	61.0059661692268	61.0069975570022	43.3878	37.9329	45.4677	6	4	6016966.51505979	16845777.6105354	1806239.30554928	5928238.45722792	10525812.256745	7373689.63715562	7101711.44154375	6351098.44542542	7195784.38220396	1940309.5521254	6868360.42625104	5756536.13024551
629	61.0059428389244	61.0057939126757	61.007403332015	117.479	116.879	118.868	5	5	7693350.97204688	6874266.27188059	8115240.45208946	7787657.51140965	8838427.20310603	9400712.44504688	8251864.46977149	7753281.16474005	8496954.90209375	8707382.81874716	8034496.94432955	6676021.3060788
630	61.0072835707226	61.0058740129755	61.028918770106	136.062	132.657	140.143	27	12	14671828.9579121	11193097.0993766	17467532.0935369	14926306.4085662	12400341.4245336	16262324.7970473	17922852.5837527	6563521.42566865	25582687.7821189	19004521.8635214	16996951.2618181	6526530.38538069
631	61.0288240160317	61.028152084138	61.0289395314804	564.132	558.907	565.012	29	10	13257432.5899718	10520537.7744479	22192372.5558563	13227731.482571	6815551.98604995	23200029.83477	8255668.82178285	8898212.72929825	12683683.6336905	6843501.80854	8942898.3463053	11539751.183289
632	61.0066068526702	61.0053276480222	61.0288487209365	2528.625	2516.39	2546.76	46	11	17999720.4359257	33930545.472439	2822901.04872202	15426152.0469985	14177328.6952015	40848468.7855174	10167695.6022285	1166635.4565869	24231820.3670829	771315.580445067	20495974.0060158	3581075.51646158
633	61.0062755226836	61.0053423816849	61.0287904594568	2563.345	2550.53	2574.18	32	10	1089864.45693359	693148.833136629	3092030.78016965	14564774.1718416	1144448.38729101	15050333.8444565	1192841.27801366	11065307.1734919	14964776.3907202	582923.598242181	14029809.4586139	3908245.98339537
634	61.005995381545	61.0054501578092	61.0288845123412	2698.46	2693.13	2698.99	16	8	475497.304062625	1590123.43026362	5041293.77353066	5421582.69610876	4247737.53348957	4967760.24312503	0	221567.024779294	400467.250283205	429952.744583876	0	378193.255379644
635	61.0062253578827	61.0053315549781	61.0289230639014	2673.43	2662.6	2691.93	41	12	477058.243030373	10489773.4267485	633449.764047278	9214086.45736895	17054815.2395448	22334704.6018524	11047495.7984059	3792490.06419794	22418265.9788213	9799876.15247066	5754427.52222582	8936143.80578926
636	61.0288162686513	61.0283255877887	61.0288946152803	192.62	188.516	198.372	19	9	8980087.91292139	8338997.14070235	20775063.4203728	9894491.76528127	9827349.6553084	21892934.9393452	5721978.94929524	9146899.30331418	9142563.41069697	21813396.4834732	8922873.13550648	9010546.47413107
637	61.0288111987112	61.0280580714009	61.0289095953422	156.915	152.305	161.675	16	8	7246619.52920967	4480145.44792499	14868860.1135	6960476.24953777	12554290.6884875	15266381.2895431	5389463.05556547	5740744.13698007	6380970.57113889	15539564.1223685	12422027.9602814	5978481.63006456
638	61.0064634291617	61.0052245658503	61.0288161022118	2585.62	2576.07	2593.06	19	10	2876599.91960578	18141107.9236911	6899312.1272612	1641486.61987416	598240.628357604	15944189.6907933	21777506.5386941	1166444.51381871	16490889.5154214	15287284.2070313	674336.881511535	504019.714039303
639	61.0260241832354	61.0259925179133	61.0260485419714	1304.11	1303.81	1304.5	10	10	91099.0110378182	76517.0457148437	131562.002535513	87569.3215287282	77731.4084472656	146839.378061077	133956.459470882	108511.756336557	129220.254875709	146628.43811442	123970.876755594	97792.110732422
640	61.028729209875	61.027889816429	61.0288858167483	104.705	103.666	107.275	8	5	7035262.79295848	8191197.12531789	11321579.3283806	7481748.7076703	9819783.60064359	11680043.0575091	5321756.5142932	10450038.324047	6890833.8926779	11197451.7622969	11011021.4426748	8595374.23030767
641	61.0288737958764	61.0285131238022	61.0288737958764	641.518	635.344	641.518	16	3	17841378.6329411	6968181.6272758	19152446.3184957	2524669.72572321	3959217.35251535	20609471.0075805	21600825.7196974	20497756.4617682	21208076.3266128	22420038.5050801	20983856.8160747	16000311.7825347
642	61.0287907041245	61.0285010291229	61.0414457819035	672.652	660.505	672.652	8	3	187506.210320068	240220.010481336	2083492.28837108	1731474.02436654	2306048.42249997	2718727.59990451	4959567.42666668	4623827.01435419	4814937.44870139	4802777.62999995	4732239.77910762	3668824.71266665
643	61.0287032603075	61.028216543677	61.0288530636071	2621.02	2614.96	2628.18	7	6	12103151.7674374	10008589.0071999	6992208.26489372	1379733.71690827	11921419.948037	13441944.0754124	13533641.2716249	5752182.09228501	13242125.4645124	13373101.51795	3752554.31090246	6081061.97258637
644	61.0288743410798	61.0282346591683	61.0289240701375	8.22325	3.7776	11.6535	6	6	9765932.49741318	9133190.07424453	0	8365459.76712556	0	3891323.2190211	8320666.30727347	0	0	13575538.1050285	8279682.10101624	7415926.63662177
645	61.0288416403884	61.0284867936265	61.0289292857747	2603.67	2601.12	2608.47	4	4	5922903.08193252	9688025.18791029	12874318.972704	11168619.1434782	11094100.0825545	13101660.1188587	12649918.4803803	12177316.0028396	3426937.25870672	12993920.1538315	12237683.8306522	763315.4028198
646	61.0286726586007	61.0286208963202	61.0287213804552	2640.705	2634.25	2642.74	4	4	4128958.01566056	10718540.142268	11468994.6294293	4480762.56155606	9802774.74415773	11137200.9481535	11364853.2692472	5713087.4825	10864262.7042331	11190219.834659	10934897.3635325	8973771.97096594
647	61.0285872558669	61.0283783030664	61.0287962086674	2655.185	2655.02	2655.35	2	2	8952433.66650771	9471414.85625003	12592336.7260186	11441606.2558481	10572247.4309375	12534689.7240384	12675970.2810184	12060639.5400578	12237562.9986459	12717425.7429629	4119222.1061845	10079211.5018519
648	61.028612048192	61.0284620740787	61.0287620223054	521.772	521.772	521.772	2	1	12527353.4538125	9753075.86612299	13332471.7222875	11846209.3543261	7766036.48943984	13951198.3675075	13391299.3533491	12430910.608431	13456000.397	14171907.1059562	13320139.212224	10640233.7244188
649	61.028474786758	61.0280551888458	61.0288943846703	500.024	500.024	500.024	2	1	11465321.7789954	8887941.90450445	12772667.5780312	7161727.47911977	10428436.9620926	13354495.6549074	13011158.3549954	11858451.3741667	12956591.2721111	12824708.6627608	12173232.826066	9978812.33979862
650	61.0442720239216	61.0438791466488	61.0449470989447	1304.06	1303.59	1305.41	8	8	61772.0363769529	82322.9349609379	118389.085438435	119931.56530477	110254.216440838	149716.002762043	133339.74254357	95323.6154064001	126501.177464191	180770.379762996	111244.987131911	97946.0534490418
651	61.0860233154684	61.0855769709614	61.0869572692445	1304.15	1302.14	1304.99	11	11	178897.88927002	281405.070072114	109103.024197822	200903.544546596	203203.414389272	66725.4588662109	89764.219381976	156432.250295759	59542.6261655276	315389.384194712	115210.806101887	241445.834611628
652	61.0886337202599	61.0886337202599	61.0886337202599	660.193	660.193	660.193	1	1	320960.77911719	227253.103859373	165204.452196847	324523.002445798	266675.603015625	339504.800441408	5468.13024279782	3667.92776692702	2714.68620939126	2711.16114664713	2736.83204622396	5967.6791656494
653	61.1191179249638	61.1186291010676	61.1200261467263	1303.965	1303.57	1304.5	12	12	183210.214733323	110448.669143629	250504.28492432	181886.39547213	160808.57583496	288158.689643556	289677.114695872	226198.997306781	253889.773996233	309841.691716497	230690.086925224	137293.659194711
654	61.1106738298617	61.1090714129332	61.1155736117924	660.563	660.175	661.101	7	6	365718.36917411	255862.169280968	383517.30743457	336466.704327008	309569.789852674	358089.160888394	5468.13024279782	3667.92776692702	2714.68620939126	6509.62960913086	2736.83204622396	5967.6791656494
655	61.1290223481785	61.1290223481785	61.1290223481785	660.524	660.524	660.524	1	1	324714.769964288	231628.113323158	339611.611919595	166286.497784598	266675.603015625	339504.800441408	5468.13024279782	3667.92776692702	2714.68620939126	6509.62960913086	2731.46187988283	5967.6791656494
656	61.1612485089079	61.1586869357457	61.1621430129839	1303.965	1303.57	1306.27	16	12	795593.632763675	95130.0211608895	534030.947712046	955235.140395509	917314.330501869	454675.649437781	512669.357941086	726776.969826829	495490.592780929	477763.975220057	626419.372688471	986443.009981615
657	61.1755861068903	61.1752305516114	61.1764481743558	660.505	660.175	660.524	3	3	133503.736683595	147155.669268413	94995.5942102861	95800.1676852676	121021.044142297	80409.2835524093	6892.24093872067	13658.7019205727	7049.3314982096	3403.97470373535	8124.9922497559	16966.2131289062
658	61.1889413547828	61.1826662591611	61.1951935516584	118.7885	118.307	119.116	18	11	105292.238964844	154291.692803571	64499.8666835241	112684.123587472	103114.099244071	105367.60730263	90560.0216061402	92775.6427929687	140133.959992187	78578.1088903461	81923.3521033063	127669.987846122
659	61.2032650643784	61.1995505449606	61.204300951798	660.5435	660.505	661.083	4	4	130467.488006121	166949.724534875	94995.5942102861	130853.842258928	100322.924328681	80409.2835524093	6892.24093872067	13658.7019205727	7049.3314982096	3403.97470373535	8129.34881396478	16966.2131289062
660	61.2257507052823	61.2255075964153	61.2265559429868	1303.725	1302.89	1304.49	8	8	157250.679071045	250965.157025239	532999.203222664	170946.338333833	177542.926716496	438717.80817708	487175.645844724	122746.034216308	72747.4969990236	71821.622625732	612904.560833329	204346.093712333
661	61.206945237595	61.206945237595	61.206945237595	118.924	118.924	118.924	1	1	61803.2299812011	170426.847875976	93377.4587386882	112227.528897095	114261.774155681	105074.172916016	143990.118000488	135827.968554687	140133.959992187	158014.682681397	135000.673691406	149126.072483886
662	61.2409592131944	61.2305323771305	61.2513871278481	1304.195	1303.16	1305.07	4	4	723121.143798828	1105571.05533984	485133.977453126	57886.9881657525	49578.2947033686	56522.5986347658	71774.6958466799	698124.950787469	452304.363077064	443840.901632814	597446.825417249	921449.01171875
663	61.2508505250129	61.2508505250129	61.2508505250129	661.795	661.795	661.795	1	1	382976.140009115	307262.952189123	442000.258192707	397698.342488687	340203.971869004	62295.3712978513	2765.34613253344	0	10545.5744407145	0	0	15918.2442276784
664	61.2732538169781	61.2719574083592	61.2753651525502	660.563	660.193	661.083	7	6	478954.935598218	343583.069091797	495535.171465331	421581.053629463	376544.571089466	432280.148839287	2773.1889814453	3152.1266601562	10566.322306722	2764.41334082027	2650.99883935547	15925.5775711495
665	61.295345469393	61.2836143475916	61.2953835730499	118.355	118.102	118.355	3	2	41808.3674667969	69545.8893705357	38411.0505311686	37068.3516716309	44800.60474056	41867.3286848144	55031.888159668	34769.4595475261	51130.1746298828	56179.5847839763	44296.1232211216	73708.5235866698
666	61.2901444714321	61.2899658802906	61.2903230625736	1304.09	1303.61	1304.57	2	2	133800.190052086	61044.5430761721	157077.065907117	128275.73236111	119116.18423611	164041.227888186	172069.672309027	137099.794196775	152344.723007815	170524.731273871	145390.016118166	40160.2411230462
667	61.324163070514	61.3238209713915	61.3244774245613	1303.81	1303.22	1304.57	13	12	170773.442975666	120557.410305398	186222.944693078	183531.807945838	165137.0254069	212229.371063702	207180.238950894	212860.420036273	200836.323387169	207209.937946965	191077.091166295	142568.896101261
668	61.3070795187887	61.3070795187887	61.3070795187887	118.355	118.355	118.355	1	1	41808.3674667969	37739.4469151786	38170.9385882161	37068.3516716309	44800.60474056	41867.3286848144	55031.888159668	34769.4595475261	51130.1746298828	56179.5847839763	45989.9727539062	73708.5235866698
669	61.3396014043674	61.3396014043674	61.3396014043674	660.505	660.505	660.505	1	1	384589.114046878	147663.620873603	442000.258192707	386637.747102211	340248.394198975	436481.099230146	2773.1889814453	3152.1266601562	10566.322306722	0	0	15933.3183225911
670	61.388209681489	61.3878789556967	61.3886267947238	1304.32	1303.95	1305.41	8	8	59723.4130244142	21148.8576216265	125286.346604567	54741.7319036871	49159.8904221604	160476.48453125	138732.018658354	90081.6672799245	128678.087652994	178824.13804988	109569.850707193	28126.9615487395
671	61.4139326502928	61.4107881087511	61.4139635116606	661.101	660.505	661.46	7	6	122454.901405135	157119.755083145	105888.183633649	146506.195571428	134823.25259598	95739.7789587057	3501.57309704588	0	4240.7832955729	3135.42115734863	0	4800.57609879556
672	61.4367865583183	61.4286564316738	61.438788889576	660.9865	660.563	661.409	4	4	232505.242648997	172041.783542409	247488.279531251	226890.117399738	67237.2103359365	214515.873977679	3501.57309704588	0	4240.7832955729	3136.42879135749	0	4800.57609879556
673	61.463405894726	61.4629129713369	61.4643301672508	1304.11	1303.49	1304.57	12	12	156529.926838378	85744.2622402343	216695.511567007	151833.365979942	123856.296777344	252753.388972356	236467.13291341	192345.794873047	220402.094474282	267158.250063476	193899.071698404	121292.368971353
674	61.4804786155085	61.4804786155085	61.4804786155085	1303.98	1303.98	1303.98	1	1	362995.477311196	330285.265571838	347348.013585068	368541.151204425	361397.136840275	47658.8709755861	351519.208046874	368066.359816622	308806.667937824	345569.883492838	349516.903233505	333952.663447263
675	61.5190768119805	61.5190525842179	61.5191012475413	1304.03	1303.61	1304.5	12	12	411201.847729494	365013.739218748	375208.869542518	416211.937446987	381032.669364106	375627.571459265	393340.274168529	420609.561819896	362474.505544997	396908.137373398	406568.208816965	372406.28192608
676	61.5139373024613	61.50187617534	61.52622050776	660.707	660.505	661.083	4	4	115437.416762696	133043.672717632	94836.2408984381	81629.6866484373	90620.2419207575	98118.6318214289	67510.0796425778	52332.6197916658	77966.6398771969	69319.3357711928	63342.105493815	38803.5389136148
677	61.5448058335582	61.5447666598124	61.5576782765182	1304.03	1302.69	1304.54	14	12	170028.628269042	141956.624279784	163068.602069094	172457.816080416	154489.142104493	167336.01945613	166497.085188801	168769.705241291	155111.308133137	167935.677868089	173824.793119709	152667.165838622
678	61.5730440587248	61.5715372151831	61.574801285051	660.7265	660.505	661.101	6	6	262326.062942138	316956.85824609	219213.466439025	275170.773122767	290730.356568076	144824.620446429	5453.97516870114	3464.55133463536	10662.812972819	3159.37491320801	0	3049.27552437337
679	61.5951120943543	61.5839439751926	61.5951728625679	1304.14	1303.04	1304.99	17	12	80974.8717427189	70478.2275213071	66879.3752709971	67225.1692622892	72535.4089701708	58292.6050136719	53156.9971907549	63240.6702880851	59076.4011301484	53430.2924445129	75649.1707577226	79244.9103870744
680	61.6192138635402	61.6192138635402	61.6192138635402	661.43	661.43	661.43	1	1	227765.247380024	286035.018569332	185728.272347818	92191.3685100444	234268.76051058	140141.58338558	5453.97516870114	3464.55133463536	10662.812972819	3159.37491320801	0	3049.27552437337
681	61.66218462161	61.66218462161	61.66218462161	660.89	660.89	660.89	1	1	130074.580951173	131549.858660643	144017.933365235	128246.320989013	122548.708586424	98979.4887522325	4281.07564754231	13293.6498697915	5137.09782486977	0	0	12063.7178945312
682	61.6959773263093	61.6959773263093	61.6959773263093	1307.25	1307.25	1307.25	1	1	32919.4264055527	51367.1291959651	21644.9172859699	36153.4384765621	35503.1941455076	11039.4564640299	35035.0473828124	30964.1139689126	15191.3618326822	17382.4804492187	17940.6502490233	59933.2138061518
683	61.7012945848679	61.7005787851639	61.7132646015751	118.838	118.728	119.116	7	5	37903.3432163085	34194.844465332	40460.3262229411	37624.0246447754	35409.9483096517	45138.6496655274	40846.9151185608	43443.1361188616	87704.964633789	39323.7263203125	72398.7445485839	61239.6553099888
684	61.7347236970211	61.7347220918025	61.7347253022397	1306.4	1306.39	1306.41	2	2	47248.7969761443	44185.3836146763	21639.3257289343	42049.435982143	35539.8142529298	11039.4564640299	35035.0473828124	30964.1139689126	15191.3618326822	20696.3289843752	17940.6502490233	59852.2229766835
685	61.7374553175169	61.7374553175169	61.7374553175169	661.46	661.46	661.46	1	1	101267.778276787	130997.531762287	146465.09275358	124557.001678905	127775.318533936	135774.467411134	0	13293.6498697915	5137.09782486977	3543.94591809082	0	12784.8846876627
686	61.7850489654681	61.7847644959632	61.7853334349729	660.7265	660.563	660.89	2	2	130780.357007256	100290.376543781	148605.676328613	120742.482511393	109197.378206869	152418.474331891	5621.58490759274	10296.8598688558	2951.63216341145	0	3969.41117919924	7274.33810864256
687	61.8155114078047	61.8092064774645	61.8218160096078	118.838	118.355	119.278	14	8	76527.7116115722	74804.4120128348	55914.5119199219	49548.6923353794	58426.1279037273	72321.8696054687	150371.694183594	131843.4159375	143155.751782227	160798.789762207	131536.295	135024.915844849
688	61.8513461316283	61.8513461316283	61.8513461316283	661.43	661.43	661.43	1	1	70016.9424977684	122260.058760578	73444.4421031898	61259.5959363838	101198.865253093	57628.7504708662	0	7573.33486328113	0	6507.84192016601	0	16364.4775882161
689	61.8850565818916	61.8850526149884	61.8851519861025	1304.615	1304.08	1304.9	4	4	271729.582947266	256856.214894531	261960.30932422	292268.175117188	256308.949621582	94258.8001251785	82514.7275771488	301562.846634766	79935.5689518224	94357.2083571544	261917.72969629	269557.672699219
690	61.9240446910144	61.9240023217224	61.924464665063	1304.28	1303.64	1304.88	12	12	341857.741284181	290327.881036657	293216.772359092	299484.170804536	268500.734579702	261770.910105543	257437.36343149	317404.731169086	244016.9002032	251379.336195162	328929.048326697	321752.177043268
691	61.9225040342963	61.922154127078	61.9228539415147	661.246	661.083	661.409	2	2	70016.9424977684	123073.66640039	76286.0394880021	83101.7830937498	79009.8960101314	58576.7935014035	0	7563.67499738418	0	6511.32764160146	0	16343.9743945311
692	61.9489564973939	61.9487176812129	61.9491775099531	1304.28	1303.81	1304.73	10	10	108769.838378905	91598.5539708528	261960.30932422	122430.548599041	93122.8136108398	88934.0635107418	112584.550847981	120387.832590552	117588.543026593	93513.7932266502	111484.910213957	269557.672699219
693	61.9642605190001	61.964236064204	61.964289524898	1303.965	1303.57	1304.5	12	12	263324.144085787	161251.123317873	319511.801931157	259544.840923602	222606.067020154	369741.756733022	381762.035454801	305500.618423227	334694.06179199	360090.089768254	320363.84549429	206473.770992337
694	61.9946904808255	61.9946904808255	61.9946904808255	1304.54	1304.54	1304.54	1	1	688498.62978922	121565.117635216	831308.039033215	645305.468063158	619995.211346443	940437.927340489	922037.624899084	784882.18169433	822060.162909337	898074.163748686	810953.436887201	538129.761822922
695	62.0173488122876	62.0173488122876	62.0173488122876	661.409	661.409	661.409	1	1	84613.3045410162	128802.868626672	93953.7485647783	103694.653696777	106535.639201253	97638.1333678391	11192.7202760009	2988.56637369787	13232.4854309081	6452.79254089355	3247.82032287599	10956.3791207275
696	62.0411573765976	62.0411344848715	62.041176525417	1303.965	1303.57	1304.5	12	12	689119.458129885	498917.420760213	832917.229972087	646065.018915262	614553.544304009	941407.950989122	923228.580239961	785614.043270091	827881.102556485	895274.64006697	812311.467890627	538278.6632512
697	62.0655428191523	62.0650803150037	62.0660053233009	661.092	661.083	661.101	2	2	320710.303843752	448380.416386715	73496.6079208983	357665.160177081	106682.966688614	203892.921975262	3637.26313586424	6165.94977213532	6668.68544547523	5632.73525488281	2951.87493058268	10155.4871265055
698	62.0788656202112	62.0676895870766	62.0791189078905	118.868	118.728	119.116	5	5	45917.3138958334	76594.3036608886	28222.1135383301	38807.5175083008	32421.6657338868	36853.6767035784	66346.5659758301	65642.4006012834	62925.5431933594	80232.5551937779	55347.9438943917	73210.6292956194
699	62.0886260385064	62.0881881156865	62.0895110050899	660.7265	660.505	661.101	6	6	151541.544917412	193761.479931359	194054.277849293	169970.245296875	198192.92175122	129310.866284599	3637.26313586424	6165.94977213532	6668.68544547523	5627.71140966797	2947.66247973631	10155.4871265055
700	62.0842385961812	62.0842385553387	62.0842386370237	1304.345	1304.15	1304.54	2	2	73915.6614990228	118428.814966946	51199.6999768074	78358.527011718	84960.1167912407	44382.3186881507	46368.9788948565	66624.5589937332	43750.2949926755	52970.0986450192	43240.4573701982	105831.219114584
701	62.1349540671413	62.1349313168761	62.1349919155665	660.5435	659.982	661.101	6	6	337741.439462056	453168.332856021	246880.411286272	391230.881318361	391484.440447691	180035.584011161	3637.26313586424	6165.94977213532	6668.68544547523	5627.71140966797	2947.66247973631	10155.4871265055
702	62.19887418171	62.196414102227	62.1988928831086	1303.57	1302.89	1305.07	9	9	93182.7207048992	62393.7092871088	81269.042475043	69915.9648958328	41513.0085682264	75652.9439501964	98252.2263148092	79148.427185547	70178.9792822261	82305.4065863712	105358.093485885	73036.1134155273
703	62.2207419193241	62.2204819288004	62.2210019098478	1303.78	1303.06	1304.5	2	2	77179.2100952151	69471.7645427595	92151.8960336539	74640.1293760465	65426.9283112979	52610.2718444832	91499.2756512921	93601.0896868012	90448.7387918531	69741.4991748046	89250.9414103815	70806.4391734097
704	62.2294497718569	62.2294497718569	62.2294497718569	661.083	661.083	661.083	1	1	71687.7986350452	132296.34355636	46124.9123267298	99846.5352366069	101327.036017822	51797.1318789066	2969.30028588866	5930.65970633368	2977.62679659596	2570.78574609371	2887.83157690427	11383.2656135254
705	62.2189429918511	62.2189429918511	62.2189429918511	118.355	118.355	118.355	1	1	12596.5360128581	48850.2442170759	16206.7144222005	8746.01030322265	16029.9775758464	15209.1269215088	25681.7786457519	17299.6743977865	29792.8940449219	24730.0236927897	16815.2187304687	32474.8321461181
706	62.2556149271432	62.254981684827	62.2565655489861	660.7265	660.505	661.101	6	6	314553.990406253	364173.22018917	262227.504266601	325871.253946428	339203.444604905	225455.785786559	8026.71093420406	14298.2811197914	5407.39022184242	3644.47470629883	10957.8950288085	9272.8509296061
707	62.2761822601227	62.27604707108	62.2762062772744	1303.88	1303.49	1304.5	12	12	196491.640166013	138185.860573509	247560.608144535	188651.925542743	171866.853195136	278442.963061522	274440.663642577	230990.534483437	249972.539398079	267650.351644381	236784.941480711	150909.836491511
708	62.3019507761253	62.301916793395	62.3019797626265	660.7265	660.505	661.101	6	6	403748.193825896	591904.065822836	387086.690598081	508437.41655357	493577.620844297	307070.789375609	8004.01061282774	14280.0435163225	5399.39234779572	3646.42675488276	10957.8950288085	9264.07812834813
709	62.3977779186459	62.3977779186459	62.3977779186459	1304.08	1304.08	1304.08	1	1	214772.231417788	170120.421093751	236041.755507593	197297.540671166	195205.499430931	235934.113143646	89843.2084545894	227359.580988101	225586.745012426	245192.858894262	232252.313065964	166692.196259767
710	62.4117957223074	62.4117957223074	62.4117957223074	119.759	119.759	119.759	1	1	27657.4246787109	52674.9607218192	14411.2330653599	27903.0435557339	29243.4605053711	17194.9751280343	34719.8191709682	38874.4303125	39401.1275172991	38338.6068112444	39270.0295513741	41042.9168422242
711	62.4032695042443	62.3980345079003	62.4033071965746	1303.81	1302.89	1304.5	18	12	53937.8615413423	162026.944357912	67899.4837999128	196385.332577749	190934.652283934	242756.984120342	250155.509331053	219736.203164875	225957.531904295	238524.70442871	81052.429867277	162424.254182316
712	62.423157780496	62.4228709421435	62.4240308737816	660.89	660.505	661.46	5	5	161601.089570314	195054.206872207	160772.024670061	185152.464064732	167674.308633138	104336.874669643	3346.23779663084	5909.45537109365	0	0	6940.39761352542	9308.1075003255
713	62.4696807568037	62.4696058398936	62.4701391432734	660.7265	660.505	661.101	6	6	191993.853745537	340234.351493299	205691.236620396	242232.549712053	280474.421482542	132990.441947545	3105.63324975584	2871.27604166662	0	7584.40170678711	9991.5831020507	8438.14344510903
714	62.4695626255379	62.4695626255379	62.4695626255379	1303.95	1303.95	1303.95	1	1	42736.230573382	13859.7734933036	50412.9970877515	33913.0024288506	35621.9393854633	58778.4068324502	59745.2856054671	41758.1316922435	48275.1725781254	45845.7968401232	52516.471882325	17877.1789634481
715	62.492935575712	62.492935575712	62.492935575712	661.43	661.43	661.43	1	1	191993.853745537	321973.266192216	184205.79241276	111182.377410714	273915.604205404	110456.962340821	3105.63324975584	2871.27604166662	0	7584.40170678711	9986.22855590825	8438.14344510903
716	62.5065873060244	62.5064216154839	62.5067529965649	118.843	118.355	119.331	2	2	32206.0609488933	102548.375933533	16366.5944167752	30925.3840046692	47236.5129940011	28417.0847542318	23396.8315682983	18864.1950182292	24446.7615710449	20408.0312769165	26871.3315848524	53724.2672534179
717	62.530963312665	62.530963312665	62.530963312665	118.355	118.355	118.355	1	1	29544.7205859375	49914.0620734253	16384.7299203055	32516.5241685267	45667.4385848214	20196.1836821987	25143.7440007324	15838.4916964286	23323.5373851493	20582.8551150251	29329.7312727399	60597.9542089844
718	62.5633083128402	62.5632681050289	62.5633177714804	1303.95	1303.49	1304.5	7	7	100709.743240235	74105.3372325297	154534.185230469	79761.141856357	101614.005578613	119533.525658737	121322.128610839	91627.1804243596	106432.085736329	117934.182158202	87549.9803413516	87196.1854980469
719	62.5670327990844	62.5670327990844	62.5670327990844	119.116	119.116	119.116	1	1	30250.1166098633	37700.3406787109	34563.0539419759	28915.8059084473	38330.000938558	26349.9847226562	62106.6227785644	54704.6612653459	61699.0648691406	59492.1158455811	55346.8672353515	49667.2155120442
720	62.5896501818749	62.5852967274202	62.5896929638839	1304.24	1303.81	1305.82	4	3	96654.9247558594	77696.8589619139	147411.27900586	102202.499276367	100568.609804687	117994.424987792	172071.673285157	137216.432596769	96537.703587891	115901.516489258	146529.729050735	87324.7302432533
721	62.609128855187	62.6090928140205	62.6091486596202	660.7265	660.524	661.101	4	4	270124.227475449	193123.235325194	288781.040605747	252450.499483258	246218.488612956	301791.687281251	0	0	3150.09172094725	7334.18724194336	0	4211.62636759439
722	62.6489549459463	62.6484457335556	62.6499125114174	1303.81	1302.57	1304.15	12	12	107742.958672281	57375.3439013667	157877.177433894	84953.435180664	101417.604181908	173552.672400715	173791.6169222	135130.987499999	161924.848544921	175645.360531781	147605.336791616	76866.2680717334
723	62.7106200048853	62.7106200048853	62.7106200048853	661.43	661.43	661.43	1	1	77382.649287389	165004.933569334	66097.8613131508	55776.4565758927	110579.713087891	69296.2891074223	6749.53507727047	14744.2027669268	7514.74677970374	7517.61383850098	7344.45081970218	27113.2049509277
724	62.7270963182281	62.7264978290442	62.7280690160958	1303.81	1303.49	1304.15	12	12	227309.955672199	163821.741219951	293892.06346436	225248.066564002	203193.877287377	338876.135578801	350840.989253306	282538.357429387	288744.908203123	333391.74051232	285120.027151442	186151.512524413
725	62.7315960223963	62.7311061339331	62.7320859108594	660.9675	660.505	661.43	2	2	77382.649287389	105588.599468749	66097.8613131508	61171.5308415177	110579.713087891	69296.2891074223	6749.53507727047	14744.2027669268	7514.74677970374	7517.61383850098	7344.45081970218	27113.2049509277
726	62.7418957481995	62.7354009113872	62.7483786553358	118.924	118.728	119.331	14	8	47724.5153261718	65824.5068018973	52012.5620763347	55405.9964116211	50234.8665058594	50305.8901845703	50076.5037930908	64556.2277706473	100827.45170752	104067.90092892	60457.4682227051	92149.0379313616
727	62.7669469326402	62.7669042315314	62.7717930372002	1303.95	1302.89	1305.49	13	11	100628.047185246	85533.6668749995	83842.8836102764	110417.553093073	103146.277180988	71948.1677551264	90873.7699479162	70136.1093603514	79654.5580297855	114285.836777343	87283.3111673984	96127.0600773734
728	62.7845078833948	62.7844898312282	62.7845289145033	1304.65	1304.15	1305.06	12	12	112887.045876464	97261.3160701486	101772.750450721	112806.479454347	99689.1585480296	90804.3180050227	89214.5836344397	111363.823233924	78408.2746289057	107689.163375714	112225.321880258	101397.037920735
729	62.7787051471636	62.7787051471636	62.7787051471636	661.101	661.101	661.101	1	1	152936.563812501	221933.872241209	207619.794496651	168181.377747395	177515.970676921	184876.536184571	6952.92731396481	17761.0359700518	6149.02882633461	3500.21636775716	8378.45852294921	11883.2470983073
730	62.8109820315729	62.8109820315729	62.8109820315729	1305.07	1305.07	1305.07	1	1	101761.896599123	93116.4013916027	107538.099483506	104189.741751707	50376.3704166663	83302.6039062489	94660.3241992204	95484.4514819351	88696.6807031265	90077.2556762712	91004.3574389634	97238.9700878891
731	62.826936803984	62.826051075337	62.8276566548355	660.9865	660.505	661.43	6	6	122287.278606586	224205.894778457	97711.0509568916	160890.435254464	157899.831056917	55942.8549174109	6952.92731396481	17761.0359700518	6149.02882633461	3497.09451940918	8378.45852294921	11883.2470983073
732	62.9645753760788	62.9644477097223	62.9647030424353	1303.025	1302.89	1303.16	2	2	93887.1231696433	54711.1019531252	124224.330548271	84511.9135477124	69418.0674267581	119898.102476284	61747.5023260489	116876.366559707	58363.6696569816	133380.99927455	103351.742501396	66036.3532421879
733	62.9677955659282	62.9672868869753	62.9683042448811	661.092	661.083	661.101	2	2	228839.55189258	391422.886421872	106969.417282715	278810.706678058	106888.250651784	169957.37602409	29788.3077136229	33854.8391927078	33218.7512708332	24961.9508930664	24738.6657561849	12909.6287393392
734	62.9785960739377	62.9785276691322	62.9786232709628	1304.495	1303.81	1304.9	12	12	128027.413418375	69890.3755504264	163027.015697024	115553.87043213	93172.6549871278	168338.907528411	178848.964383951	148479.843374022	161587.57399414	179311.688020833	150791.215097248	88217.4687531059
735	62.9967854270819	62.9957489655267	62.9974049140837	661.4195	661.083	661.46	4	4	242650.876027588	448269.559324095	241347.65648228	277587.188731691	359885.852020384	173195.807756975	35897.497726283	39011.8571568079	37330.1912633926	25770.3875300295	37194.4495973774	12897.4152779017
736	63.005023527393	63.005023527393	63.005023527393	1304.14	1304.14	1304.14	1	1	85620.979524739	49726.9467285173	63847.2285958431	76371.0586523432	62352.0359248033	122515.277851562	131963.685039062	106867.148292643	110772.936015625	123853.379231771	110033.633133137	65951.1670279945
737	63.1429674503535	63.138748053765	63.1430700441071	1304.45	1303.59	1306.34	20	12	141329.353466797	131548.85060697	109140.427265627	147919.145887169	134472.683317683	130476.229620536	105831.621140136	91376.4121001838	100676.36229562	138142.403180804	143346.226754393	146818.11968149
738	63.138008666963	63.1368968562586	63.1387719591043	660.7265	660.505	661.101	6	6	509652.727832593	433136.797807751	512132.328248255	497285.885717776	420349.612736043	482473.032675291	3352.70355102537	0	0	3639.50728295898	6310.09334399409	0
739	63.1672932687938	63.1661634603977	63.1678981972109	661.4195	661.083	661.46	4	4	107287.012674108	201486.82395089	109566.385254069	127150.11171875	135415.350723212	82602.2301769211	0	6406.14000651031	3765.69102408852	2935.00262731934	0	5909.20412687173
740	63.2019653177526	63.1831109008885	63.2020484258952	1305.375	1304.54	1306.72	10	8	72589.0977189122	131086.768374398	69399.4664465342	66493.2134757495	94533.7962664247	49248.261910807	80541.1244797576	93588.8814852615	55982.4831140128	67744.2945103863	54822.899003155	69424.5573201491
741	63.2148534501392	63.2148534501392	63.2148534501392	661.083	661.083	661.083	1	1	123414.052302735	197310.465972166	103199.738220704	144726.137113606	115300.053170757	82602.2301769211	0	6406.14000651031	3765.69102408852	2937.62269750976	0	5919.56929609373
742	63.2296260970152	63.2296260970152	63.2296260970152	1306.34	1306.34	1306.34	1	1	56045.4897460939	108680.760697702	70741.8421093748	76215.3394775386	77426.4300048823	64071.1970312498	67504.6073828123	79535.4050922306	75538.2825547957	57168.874126519	74989.0022894961	102535.570647786
743	63.2560728715053	63.2560382675311	63.2561026076423	1304.555	1304.15	1305.8	8	8	128079.731225961	187003.750336537	73241.6271459972	145326.755215219	145477.695676832	73174.7148958328	79683.5541540523	115144.314139122	82609.0089339187	71982.0879194771	64596.8401367193	164845.171326622
744	63.3091062184482	63.3082162672715	63.3099678896452	660.5435	660.193	661.083	6	6	1727877.88614258	1870523.05875563	1766028.50713579	1699387.84382447	1835558.16211284	1509728.27005315	10154.3223859164	29207.3448669433	15533.5488278459	7427.6584993896	24764.177295349	22128.5416992186
745	63.3330104378444	63.3328383785983	63.3331824970905	660.7265	660.563	660.89	2	2	112736.186877791	1554705.60838182	1514934.47435157	1553357.45585057	1464158.2451888	94701.9012087057	10183.1212459716	29244.6467122391	15556.5579664713	3602.66752327474	18065.67465389	22156.3015185546
746	63.3827239242042	63.3827035341211	63.3827443142873	660.832	660.563	661.101	2	2	118621.260168528	150590.572182616	87731.9833623743	125045.605707437	138893.972885335	68610.0892652999	4049.25420703123	5458.21308593741	0	10179.7787561035	0	15562.5823619384
747	63.3980113521208	63.3980113521208	63.3980113521208	1306.72	1306.72	1306.72	1	1	42206.2037087184	37928.1168323857	26389.8878773085	23649.9038765094	25442.2896320137	46912.4916983314	37514.6810808767	57716.8093332734	46677.1212895069	44302.7972780535	44233.7661669928	44339.8619371442
748	63.4020756590229	63.3958605101694	63.4083207303179	119.0715	118.739	119.278	6	5	57660.0815273437	78519.6523426339	60958.1485771078	64931.6884760742	57760.4772210287	67026.4969584961	76870.0395964007	80895.1688071986	82486.801984375	88705.6380230306	83131.5731402762	61814.8060453286
749	63.4649743298041	63.4648815435018	63.4659934478738	1303.49	1302.14	1304.54	7	7	85111.31970703	90739.3102043264	103597.609596947	74429.8554865044	89912.8841534414	43456.075240885	112109.186718751	59027.7375174963	97830.1955921529	109982.599829103	85207.0422136883	77756.1163499096
750	63.480731105545	63.4754682961688	63.4816311724549	661.43	661.083	661.795	7	6	577216.450533636	514132.636128599	560995.229591305	51993.6078158481	571042.174599606	450495.264392027	4862.38052050775	20224.9841700962	13401.0042071009	7587.87984765613	15997.0161840819	13614.4161852677
751	63.5051956752865	63.5003498449078	63.5061880016744	1304.24	1303.04	1305.65	10	6	94409.5157785852	90548.1075639209	50047.121332465	80645.1981267761	85828.4472106934	98768.1307045205	87470.1287532548	94032.3226762239	80568.9715608719	91665.2698636306	61353.6064493811	84037.6772523088
752	63.5047471262537	63.5043871215512	63.5054941775764	660.563	660.193	661.083	5	5	453523.169111053	577142.185842348	444487.3471246	468296.453452008	482613.709254608	370670.88932501	4862.38052050775	20224.9841700962	13401.0042071009	7587.87984765613	15997.0161840819	13614.4161852677
753	63.5477678801017	63.5474412476363	63.5478777122078	118.7335	118.355	119.116	4	4	63973.5977695312	91704.2435771484	41638.9195959473	59086.0834748535	57278.5246490886	53943.214362915	66219.4137579172	59883.9605691964	59621.8020625	65672.7715074987	57573.1887656249	79424.8356654458
754	63.5640744962962	63.564062035475	63.5641029377572	1304.9	1304.41	1305.8	11	11	96098.6625142727	96975.1199534249	94973.9105236831	104959.669903159	87301.2157670461	89107.5486778846	91495.9422013342	100621.649370493	72997.8567499249	105253.686294321	86895.5489590739	106463.974751164
755	63.554766110517	63.5547475450094	63.5547846760245	660.8265	660.193	661.46	2	2	128861.70386105	123558.374564452	105857.193418666	170181.211728352	145985.499736979	285775.499167319	0	7043.82838541655	6308.83193969724	0	3790.35601806647	3100.45218066406
756	63.5602655467468	63.5602655467468	63.5602655467468	118.355	118.355	118.355	1	1	57979.9704155274	69032.826875	42566.4736842447	47228.8228395996	43641.0050417481	45362.3399221191	71536.5160515137	45640.5920833334	57043.4886835937	66030.5916242269	44460.8568325195	50090.6536152343
757	63.5897716308667	63.5891985800598	63.5902189999718	660.184	659.982	660.563	4	4	99409.0242700901	123558.374564452	102638.656284319	170181.211728352	77899.4670535702	114459.04230134	0	7043.82838541655	6308.83193969724	0	3791.7087504069	3100.45218066406
758	63.5901430097198	63.5901430097198	63.5901430097198	1303.04	1303.04	1303.04	1	1	64307.1921107704	72519.4455468752	64886.4389955361	73689.782479074	62730.8584786554	59367.7575857984	55807.1177929692	73163.2201381118	52886.7426060272	70700.8894921858	43871.1216943366	73184.4491364401
759	63.6237222388026	63.6237222388026	63.6237222388026	660.89	660.89	660.89	1	1	187338.313476564	123558.374564452	243270.961447267	170181.211728352	139133.319993325	259601.043736608	0	7043.82838541655	6308.83193969724	0	3791.7087504069	3103.22688281249
760	63.6512329854425	63.6512079844253	63.6512401394459	1304.82	1304.54	1305.34	4	4	182851.454507277	92648.9417258527	130033.694650391	45962.2395321381	52225.0336111107	100411.556197266	116021.891655762	170108.013956055	101883.440323243	109846.362251954	139615.745394532	84836.813408204
761	63.6532794383563	63.6532447019803	63.6533141747323	660.707	660.524	660.89	2	2	177271.66207422	196268.20469824	186840.271759277	138184.602145089	176114.75443457	124392.420110491	6854.75667443844	21083.7017252601	7015.40812402341	10399.8325748698	4943.6484539388	20347.5980201009
762	63.6783306683564	63.6782405189585	63.6783554501639	1304.11	1303.61	1304.73	12	12	187987.599597169	272227.992439902	136714.867773087	206519.062590143	213206.364064377	105842.066658654	121453.539313476	187831.301835938	92508.2980078129	114389.488050631	144522.465033804	241407.747939828
763	63.6770722666157	63.6762569748633	63.6778875583681	661.246	661.083	661.409	2	2	177271.66207422	111188.109236606	176991.104768556	175881.704434569	98290.8499068065	158920.985977052	6854.75667443844	21083.7017252601	7015.40812402341	10393.8961738283	4943.6484539388	20347.5980201009
764	63.727629218698	63.7237716080507	63.7276667776882	661.083	660.563	661.43	3	3	134895.305544644	195870.581664223	186840.271759277	130469.50185491	72728.3076026775	158920.985977052	6854.75667443844	21083.7017252601	7015.40812402341	10390.5569482422	4933.94810913088	20347.5980201009
765	63.7968110664577	63.7968110664577	63.7968110664577	661.43	661.43	661.43	1	1	131664.371588171	66992.5304878735	198797.962989094	95334.5344229908	68276.3896800538	221176.737931886	7498.59911206051	0	7788.34895206702	2755.75034375	6342.05247741702	0
766	63.8701284668786	63.8695200497716	63.8703328253098	1304.5	1303.98	1305.06	5	5	142548.019433148	224737.780823865	59436.3388081057	156132.207244319	163641.704844639	78250.4716422521	76537.7820263679	137500.218061965	70745.0718831376	93347.1312215165	113333.468150747	190380.398771308
767	63.8852191440464	63.8848924905436	63.8892435598164	1303.81	1303.06	1304.5	17	12	75946.0658569339	250425.398269229	115930.871993878	202091.372372671	218731.385015399	100725.091331613	169371.930739183	167488.215862004	134732.39558744	127534.03556697	165923.47998884	228351.990236252
768	63.9264808764852	63.9256462753267	63.9273591940107	661.101	660.505	661.46	5	5	132688.205372769	214345.249469863	91883.6801206751	154992.358546875	177097.660438055	100217.844590007	0	2794.23274739579	2826.18369799803	3240.35489868164	5974.42869506839	7908.15525089517
769	63.9292546747932	63.9292131513464	63.9292744628539	1303.355	1302.89	1304.15	6	6	65134.1189275558	215694.543770507	50853.3448007813	61552.1196422234	57558.5902099609	81640.0158203143	97736.5894325083	51955.9733333329	82670.5781179467	100425.084492188	55229.1015972218	179997.006518555
770	63.9621538685208	63.9621099368597	63.962188430473	1303.965	1303.59	1304.49	12	12	150319.13035006	145194.502268068	131460.331431887	160325.132324218	132760.268559569	122116.451842698	141133.292406412	144047.670067608	111945.250425028	118783.672009277	136540.894963378	118582.783196616
771	64.0161806297347	64.0160095423801	64.0162314919683	2618.98	2612.28	2627.43	315	7	736796.689991065	218020.860230472	437948.228112945	370237.940324999	302544.40344375	832156.513357596	437026.527649734	519260.750833016	719226.310604801	835252.635559227	634330.856135058	264234.933477539
772	64.0161866938135	64.0160495800877	64.0162228819907	2592.22	2587.2	2602.73	293	6	1016113.93986417	431577.944208542	1405090.61157227	824769.245368726	689214.7508078	1197703.03667016	1381063.81162501	2487138.20590821	1013271.50348436	1741943.20645044	1568745.92059325	584695.130087
773	64.016178991271	64.0158363419015	64.0162502309057	2684.52	2676.64	2698.95	285	8	132190.132916816	109646.603572998	66970.2247500023	148804.252122937	131936.540332032	378941.696916503	302172.175787109	226131.651575882	363165.532882484	198332.460502607	291655.060249106	109812.063086751
774	64.0162102529599	64.0076215496512	64.0179906524614	2273.62	2257.95	2279.94	231	12	150790094.967895	137132110.994207	220109572.276258	121606327.302404	73326366.8030917	123430223.88602	163018217.125011	129526771.024557	162281470.468693	265375223.408645	640729.757670378	59934209.2648459
775	64.0161877076728	64.0160842035727	64.0163816430552	2664.64	2656.12	2676.09	273	8	198502.511449381	126502.452252373	246098.781862793	159038.713698098	145165.95295227	675821.527831639	296154.878301959	376986.461152122	379246.338409424	409935.178427734	256471.758305435	156036.263859774
776	64.0162033906903	64.0161700319654	64.0162033906903	2635.02	2634.06	2636.17	99	2	294591.516785642	202834.25883328	507564.94856337	237374.496485188	250107.735567104	589631.650844908	515505.677351893	518334.760121993	478921.36919615	578452.761532294	465311.787143734	206637.798589408
777	64.0161919424534	64.0161624388885	64.0162190345188	2646.78	2641.98	2649.73	126	2	336241.866430257	201280.370660633	494249.226808264	264569.716316391	238182.266500109	598284.09864149	649876.205750983	477330.591912706	476607.410305535	579522.514756666	513579.823004645	249867.198575914
778	64.0162306562266	64.0150362493466	64.0177965621517	2441.88	2440.44	2442.9	111	12	34208839.1693875	25409016.0774505	59163560.3855875	32291028.2091925	29870543.8381105	41115806.1958894	40244797.4408321	35007510.7342092	39411308.4519262	41755668.0741431	35170836.0799627	27941500.5350847
779	64.016221501433	64.0161411200514	64.016240022712	2574.97	2573.35	2575.25	82	2	1326954.79373131	492993.216204634	1744875.50230232	998847.152524884	822706.668683844	1615795.35595702	1556649.47109376	1438097.51921873	1546189.21438573	1648638.19919077	1518878.84227129	625160.350844879
780	64.0161938365938	64.0161088293132	64.0162376383301	2529.07	2521.18	2534.49	133	3	5389219.5497246	3084377.64206251	6471172.22703123	4350309.98076416	4425186.63863962	7032556.41999998	6936854.92453124	6192910.17488578	6891368.81673026	7036274.37934573	4931061.14831151	3755113.23768746
781	64.0161209636886	64.0134509731238	64.0179162476318	2075.59	2067.47	2096.55	105	12	249556649.591041	219443397.221366	277145348.471343	222209387.263124	179598729.736951	252096923.30238	272959025.286413	116854804.365615	214806213.313821	150638348.937967	124771527.885514	233306885.656313
782	64.014952482532	64.0148585494659	64.0175596492665	2346.24	2336.71	2356.44	76	9	29353275.0827795	47110084.7971865	27018272.1481522	20890297.4416301	8343495.12825192	33753206.6049589	74704215.4048851	25372867.4509118	29752415.2774522	25142935.662058	38139813.2456671	18266394.485971
783	64.0139238054442	64.0135795658765	64.0179173201564	2180.39	2161.58	2190.79	98	10	55548731.7693485	42024223.8481518	89966441.6593507	113667634.450192	42384917.0232189	90040587.2850328	22478444.6538789	23891132.073067	77123495.7886535	61959112.5944316	60549748.3456055	77572157.1160874
784	64.0147006151003	64.0146857158531	64.017760801442	2326.48	2315.24	2335.74	56	8	43471035.3877485	25255000.6487181	45391715.041667	28878024.9658919	28169018.2204659	47371284.7972877	76227898.6547567	22830486.3094096	42718946.5452	54250961.1776354	43204459.5237498	30023947.2683123
785	64.0151445495223	64.0136210422825	64.0179754052018	2205.51	2194.41	2222.85	65	12	63833480.1037438	61354461.4108671	78446330.7236658	59477627.7867554	62239597.2362092	74071412.5677694	146519452.615996	5234068.64507584	133343528.219516	62354335.672908	50242694.0381898	54603535.7844842
786	64.0139113880551	64.013381028893	64.0162147892169	2156.26	2150.06	2159.67	32	4	78107072.4530168	50939571.9996428	76850969.7237034	64126841.6471428	61610195.3294637	79581270.2700898	10984052.5091385	72029082.0883344	3202361.7800824	84739652.5477125	75975752.6932141	56760015.3889289
787	64.0161910400929	64.0161910400929	64.0162052250541	2551.26	2551.26	2551.26	30	1	2761569.02803351	1344165.68819181	3459194.67278987	2442530.27457852	2215095.8919228	3768945.01611021	3700199.11048519	3168585.16010898	3564568.17485402	3709371.3302154	3725180.90102637	1741706.35089124
788	64.014211083182	64.0136187017904	64.0170713416005	2114.39	2105.5	2118.53	39	9	65501956.4023675	41048230.210625	72542747.3589436	71132139.1830008	66951460.6253449	86222624.1279896	61334738.9285709	16451015.3867437	32435614.5882584	66338599.8047736	69131048.1595446	56604070.3961627
789	64.0086167120471	63.9959989753132	64.0092479978941	118.4525	117.801	119.116	16	11	74845.6608984374	133213.961202009	64751.3239028728	65089.4266406249	79182.045827846	78643.8831091658	94779.2739041138	70802.2731612723	81897.3567008231	89117.1442430944	61019.2847428153	98950.8651049806
790	64.016124298271	64.0147892603004	64.0175899976595	2406.49	2390.65	2409.74	35	7	37650814.1285783	25942122.1795313	45100408.5464377	41699552.3826869	21229902.2919781	51334320.0612325	46432141.2841875	42548466.2272108	39299513.1022028	47006327.6093419	38608067.5445198	28791732.571875
791	64.0161890236172	64.0147898105301	64.0178191423907	2373.27	2363.08	2387.03	35	11	36960982.6562321	19536324.5398332	58240313.6749758	29330906.5460552	26120632.7247086	31357685.1350124	58933434.9821551	26928265.7993684	21334452.262316	23371208.0627864	36061569.4835719	28552656.9545197
792	64.0161589494184	64.0147970117759	64.0174172961644	1993.57	1989.29	1998.21	15	10	38552266.6465659	10724149.2307826	22681839.079981	42829390.1839176	32039612.5903357	59940741.82377	53474214.2671398	44889130.6544222	23094422.3382619	60060784.6057249	48915597.0446862	28775297.5992852
793	64.0148165116509	64.0137039867802	64.0185986708964	2138.97	2127.35	2149.79	85	10	60111296.7216663	40327973.0389856	71446879.9276376	79936886.1167783	50551088.2009833	76297263.0341435	11043255.2038472	71272478.493411	47607488.778563	79678230.8725281	56252078.1877268	49181954.5690622
794	64.0162120813394	64.0140019389209	64.0181298332163	2012.7	2011.06	2015.47	28	10	22341899.5423948	13976977.3985227	29393427.349164	21916907.6845143	19939049.451186	31711733.1120299	27993774.1026245	27025394.0264349	28027250.2712342	29917408.4605318	25620073.6773913	18274899.2644846
795	64.0161850560457	64.0136296682912	64.0184258641835	2236.74	2227	2254.32	37	11	9963736.21128775	55629670.9458682	74607210.3962016	9358547.24765513	44136802.6843137	40019898.8881639	36957547.907827	85882649.3049762	53716790.5342109	77066686.3670173	72383903.4022825	66173896.0039694
796	64.0161312638866	64.0136630996544	64.018331465546	2040.37	2039.73	2041.85	15	6	34677893.2297705	19465123.3680684	40038798.4110823	28008605.5795736	25429479.9981249	40592261.0730853	39987206.9714402	34500165.3446858	42021749.5963742	38668896.75	39108533.378048	22848516.9862215
797	64.0184589534183	64.0180113291282	64.0190360329368	2077.795	2071.69	2093.26	16	10	246689553.862954	147223951.223665	137461558.054069	235577257.989492	185195407.40076	245875907.572995	266758817.311288	255242844.454688	90091294.044445	141640145.530959	129749805.941391	165775585.826359
798	64.0184467300898	64.0180140045858	64.0187098268984	2201.86	2190.79	2216.83	25	8	62892277.8369239	48176365.9581729	72339540.3866411	59553056.7611535	111187072.730614	86905684.6336509	123662840.361228	5246016.83686661	70787297.7063003	56180970.5147193	109291470.005494	54100552.1824109
799	64.0184166667364	64.0180350879273	64.0247296678745	2274.35	2270.48	2279.5	13	8	127445728.714838	94179519.9704838	203157578.180647	122736523.067787	117213297.058367	82082100.464272	162998779.225465	145106970.905775	161596844.637952	255111853.246294	595077.470255934	107016657.000725
800	64.0185358365865	64.0182915927552	64.018783451705	2180.39	2174.59	2183.25	9	4	60160992.4904008	47306981.6739425	73520754.1403849	66703132.3464635	58110949.337019	72522539.0846004	71211950.4202876	95791011.3160704	79443706.1371559	64799626.3541948	69277617.1472002	53312947.2877887
801	64.0184861518652	64.0182959423179	64.0185368573587	2105.5	2103.24	2105.5	3	2	31150209.6499998	23090130.174166	14440620.3620032	30626665.0593743	28632218.3799999	41407997.7548069	36020832.6450006	36834874.3625005	39601198.217309	41041236.7921161	68991634.1179414	28339502.0557696
802	64.0209810976076	64.0209810976076	64.0209810976076	661.43	661.43	661.43	1	1	834579.077633935	497479.59948567	619083.417397133	122353.750916294	541581.317527995	826184.099705734	1396230.95981249	1140765.76249998	1265710.65730208	1451921.63167969	1132456.17898438	650073.726359374
803	64.0248977344359	64.0248977344359	64.0248977344359	2440.3	2440.3	2440.3	1	1	30603937.738672	22723896.1556249	33135632.6090629	112449.164122804	26581165.2102082	35821665.3288542	36302744.0095308	31124612.8584376	34864698.9146352	33800405.1714584	31843570.3907813	24613963.8852087
804	64.0623343343194	64.0623343343194	64.0623343343194	1302.89	1302.89	1302.89	1	1	33808.7395198579	30629.0783081052	30280.639181315	33977.5512727862	32293.3308105466	35643.0538094088	38837.7878710936	44793.7587109373	35642.6055175784	41819.7714436849	29694.7439957693	30358.6053336587
805	64.0652150824884	64.0652045682273	64.065230083007	660.378	660.175	660.89	4	4	96727.9191316972	328155.834574216	113803.158886858	253683.269805662	85262.3940435255	123271.364859375	0	6487.07659505198	10000.7441496582	0	7672.16342797851	6335.66231937662
806	64.1006663660917	64.1000065652566	64.1015797807131	661.255	660.89	661.46	6	6	241636.171399556	367501.50936328	191205.747061802	253084.262785714	287943.399542406	142314.603080358	0	6487.07659505198	10000.7441496582	0	7672.16342797851	6335.66231937662
807	64.1187391076697	64.1187391076697	64.1187391076697	118.739	118.739	118.739	1	1	12071.1067626953	13633.5612579346	15459.4866599121	14121.4523911133	24521.4701376343	21409.4959968567	36409.0130544434	33372.2999707031	37883.7062197266	37835.0140003967	27995.6144501038	41412.9135131836
808	64.1751992191666	64.163663354394	64.1761415495817	660.9865	660.505	661.083	4	3	177603.693996095	79769.7315895637	186286.453295933	186735.82329492	152646.560690916	147773.194078125	7190.71832226559	6787.56549479156	0	2859.22619824214	3691.40014965817	3371.21457792154
809	64.1903722756141	64.1853064689647	64.1954380822635	660.707	660.524	660.89	2	2	177603.693996095	218562.850666014	183764.570798827	139724.621804687	145573.977065267	88111.022183036	7190.71832226559	6787.56549479156	0	2860.24662158203	0	3371.21457792154
810	64.2210910664759	64.2210877941555	64.2210943387963	118.7335	118.728	118.739	2	2	22002.094607666	11421.0207873535	17756.2602484538	11734.2188210449	16169.4638804118	23543.4783126395	43277.6502145081	31623.9688253348	38095.5869199219	41856.4812629046	27889.4288937988	29059.5645825893
811	64.2465969369587	64.2465969369587	64.2465969369587	660.505	660.505	660.505	1	1	177603.693996095	209339.938664618	183764.570798827	186735.82329492	145573.977065267	181465.919665366	7190.71832226559	6787.56549479156	0	2857.69556323242	3689.42190734865	3371.21457792154
812	64.2702166895765	64.2701952651766	64.270311616306	1304.28	1303.61	1304.99	12	12	139061.165121695	130267.334296874	113176.513861086	147073.693374398	124454.17975891	104417.756610577	113525.080826322	144392.427451172	111590.299394531	127544.605852614	128989.845803572	141524.58690655
813	64.2976549791252	64.2976367806891	64.297675094155	1303.22	1302.73	1304.49	3	3	50500.8089328828	117202.782180446	49289.4102067068	120298.861036379	108813.331616212	89653.5462744154	97112.0042443833	114962.867423704	91354.6960028063	105846.528401692	98427.4924218764	43640.039350043
814	64.3400854267926	64.3400854267926	64.3400854267926	660.193	660.193	660.193	1	1	107472.844416016	187691.396212889	98023.0223561661	123604.25493343	221284.055270833	104976.124343751	7021.36004626461	9171.64108072902	2689.98872013345	0	5591.73909879557	14618.8529020182
815	64.3509764916912	64.3506539532295	64.351723422035	660.5435	659.982	661.101	4	4	220297.762614957	386358.207941403	243245.369947544	207271.135678571	278790.908119141	234115.518127233	7884.76481030269	12323.7447265623	12112.1125564778	3927.62649707031	12423.3255287272	12460.7563921712
816	64.3953103900361	64.3944912760014	64.3961295040707	660.8125	660.524	661.101	2	2	258801.377859377	390643.871714002	82865.8480195311	87914.0177522319	278790.908119141	245578.238454429	7884.76481030269	12323.7447265623	12112.1125564778	3927.62649707031	16059.4472321776	12460.7563921712
817	64.4212285610988	64.4205926520247	64.4222696936894	661.083	660.505	661.43	5	5	213991.878557513	416175.523070494	151555.138952697	269145.958776857	300913.546473387	250257.578527343	7862.46592640893	16123.1088710239	12094.1979716796	3920.26351220701	16037.9313596801	12448.9675970981
818	64.5022443013706	64.4976296647372	64.5022754570442	661.101	660.89	661.46	7	6	202550.997941966	291343.891523434	88200.0031796873	237147.216991542	260661.804499877	157055.152024554	3490.2069213867	0	3027.11510156249	0	0	10678.0689538167
819	64.5277525625025	64.5277525625025	64.5277525625025	661.101	661.101	661.101	1	1	202741.127164064	291480.715517576	149619.43398577	230552.398705076	250682.317049479	159701.557625326	3490.2069213867	0	3027.11510156249	0	0	10678.0689538167
820	64.6014961505807	64.6009702501211	64.6020220510402	1304.32	1304.15	1304.49	2	2	82258.4496826175	166891.865914963	174761.511185305	189642.211596679	75661.1353215141	160075.196824543	167327.319191894	193065.068666241	169283.442315956	178514.482249099	196428.446372069	190845.772331354
821	64.5985483345638	64.5985483345638	64.5985483345638	661.409	661.409	661.409	1	1	101155.86016211	177878.87468694	109307.270136067	117741.57386621	123785.902555257	93311.700647136	2705.08067761229	7862.84342447904	0	3006.02953369141	4302.54589355471	4316.64905493163
822	64.621750793343	64.6208996381557	64.623085685021	660.5435	660.193	661.083	4	4	118373.32271038	169347.737225444	109458.3332406	125011.159945312	86434.5238681636	93311.700647136	2705.08067761229	7862.84342447904	0	3006.02953369141	4304.85288867184	4316.64905493163
823	64.6468190348955	64.6463233408812	64.647812237292	1304.03	1303.59	1304.88	12	12	205582.149707032	164206.233590744	171173.672139047	189642.211596679	188063.684226637	159392.52624442	170600.25158203	188662.00483173	165377.072034255	177574.222657189	196523.819828726	190552.275354942
824	64.676552886636	64.676552886636	64.676552886636	118.739	118.739	118.739	1	1	22552.5718279622	23351.6832272949	16299.6601184896	13374.2791802979	19039.7439799805	29584.8892667236	39930.1267916783	34868.2061067708	44324.9627039387	38914.0198913574	32016.3829013672	38565.5540897623
825	64.673053859952	64.673053859952	64.673053859952	661.46	661.46	661.46	1	1	100242.190437501	121388.852465819	132501.868961588	112174.176066405	107099.681135824	102329.267331218	3775.06424121092	4074.82988281243	6368.75688199867	3067.32898718262	6722.79750915531	7320.78663887531
826	64.7023009980027	64.7021089198606	64.7026463512597	1304.98	1304.08	1305.49	10	10	123854.03537775	100055.022896634	143101.461632082	118125.424955242	93080.3869140625	114400.994608488	114800.766556612	100300.286940695	115101.552115885	131710.879663085	128227.662698103	94324.5167351726
827	64.7450017349523	64.7287757621947	64.7450866335003	1304.08	1303.81	1305.07	3	3	87955.121756418	74754.654559152	68668.3696393699	67548.0878710941	37863.4390551755	64499.607070313	53902.1167382805	69112.4713197549	43346.8110770092	71055.5039488009	63970.310869141	80839.6446665713
828	64.7723432744217	64.7713233898987	64.7782404997478	1304.41	1303.61	1305.8	19	12	165223.344177247	92337.3268278003	177592.393421633	143262.247953696	122657.486556302	173756.579717686	179132.619901529	165611.648488581	179344.24888409	187348.449355844	193890.132816256	120740.472397867
829	64.7691786671873	64.7691786671873	64.7691786671873	660.89	660.89	660.89	1	1	91357.8149726569	92783.8086699211	110308.002566407	89244.2080944004	138534.7847513	114918.888917411	9838.90927640786	5683.22480468741	0	2822.70722509765	0	3785.22470898436
830	64.8277270534723	64.8242570615437	64.8278001578176	1304.08	1302.69	1304.57	13	12	117385.278442007	41336.6954577641	165346.726179202	100480.168173015	86723.9784179688	69881.7969824221	193397.975400392	141343.097380559	169742.378702798	207610.936435547	163883.922620442	98460.3755074047
831	64.8460649916417	64.8456519972992	64.8463481809959	119.027	118.739	119.116	3	3	19016.3241110026	13317.2007910156	22634.7500993246	15975.3133303223	15568.0589655762	33459.6465263672	58538.3450737305	60058.8456068638	57571.4694140625	55502.3705383301	56847.9595602678	37699.962064453
832	64.8510735909577	64.8506098136538	64.8515373682616	660.8125	660.524	661.101	2	2	107095.966691407	132882.389085378	96201.4856490302	127630.28776116	75845.5749470215	96560.6587115891	0	5624.43619791658	3753.67530851235	3409.21037158203	8307.38143212884	12438.9653644205
833	65.0194888199725	65.0194553435186	65.0195358557334	2275.11	2268.56	2278.86	13	11	1680725.43899535	1481045.41250613	5363356.13778924	1702007.56793371	2729217.01752245	2168226.86461879	3674490.31555369	2788258.72255344	2007349.65246081	2624930.92363811	2299493.25996053	2643389.23704546
834	65.0195152272592	65.0195052948909	65.0196490462993	2439.97	2439.08	2442.18	7	6	416142.625381945	345061.49844278	607552.186851673	478629.425436406	508603.126995139	643208.628408733	677387.685529723	564237.01621173	776346.879999079	596511.568825755	539685.227812971	464675.970861661
835	65.0167686812624	64.9930262663094	65.0173334473951	1305.44	1301.97	1305.91	4	4	75552.0987495119	64080.5700097656	62564.9741028948	71813.9892421876	62719.0066772461	63967.1800861157	53643.2638671868	69014.4730312486	39881.9094098775	96858.545720213	71806.7384980471	56039.7536015626
836	65.0993861781334	65.0993851196532	65.0993872366136	660.9675	660.505	661.43	2	2	82443.1768716525	109297.699698659	90667.7099246415	88760.8874006694	119999.269316244	93883.3336497401	3093.73868005369	7980.09752604154	3873.98040120441	0	0	4232.01109724934
837	65.1259985404925	65.1259985404925	65.1259985404925	1304.73	1304.73	1304.73	1	1	47447.656968587	33134.8599487302	70210.5604215491	37800.4389038083	38805.9764143878	74644.876067708	78807.5728515622	67675.2421850583	40774.7481445316	73457.6066406248	62835.3500024437	16968.036344401
838	65.1299479710186	65.1299479710186	65.1299479710186	661.409	661.409	661.409	1	1	82520.5640839849	141006.572269529	90667.7099246415	114481.126828124	119999.269316244	93883.3336497401	3093.73868005369	7980.09752604154	3873.98040120441	0	0	4232.01109724934
839	65.1384418191139	65.1379346516134	65.13948157974	1303.88	1303.22	1304.54	10	10	72477.9875230813	45206.5432368163	99937.6186279306	53564.3040869148	48205.2630126953	103935.748977274	111693.966141691	92470.9500865577	89629.9701899418	124409.570131429	81419.3549804695	35442.6179785154
840	65.1518837731401	65.1518674811288	65.1518908682534	661.083	660.505	661.43	3	3	117120.658888673	198121.854941404	88770.1404306637	106175.689727678	127302.919272319	59659.0429977217	6152.90610754391	12762.8370442706	5816.79758447263	5781.91941064453	7196.22566467289	8037.57514143879
841	65.1811588038188	65.1807198974016	65.1822697870146	1303.81	1303.22	1304.15	10	10	85836.6852059646	120396.599653765	102908.901608399	65666.6470449218	74890.6295654297	128241.211674804	126448.56635476	102170.196912729	108848.880548649	133821.565899658	108411.699900125	156074.277766336
842	65.2093070030497	65.2039541178435	65.2102468820879	1303.95	1302.89	1304.54	15	12	229756.970309243	116369.621271307	274734.127595219	202804.223167551	182581.89551107	312492.452613701	293384.831408504	249071.710353065	275433.344536131	319998.524281182	267001.349338728	173484.950721153
843	65.228629866037	65.2281335235659	65.229439608749	661.083	660.505	661.101	3	3	117120.658888673	121789.118048177	105514.103163016	128229.170753743	113170.35061607	59659.0429977217	6152.90610754391	12762.8370442706	5816.79758447263	5787.08091699218	3497.48157226562	8037.57514143879
844	65.2535850327807	65.2535615270362	65.2536332634237	660.563	660.524	661.083	3	3	101761.537091519	575883.330738925	295516.12091634	128681.901622768	112612.453669083	213259.610155275	15936.3711804198	26130.0106119787	20465.1540955403	9147.80704089355	16047.505419922	25745.1540259195
845	65.2784512538644	65.2784296819608	65.2784672880322	661.4195	661.083	661.46	4	4	351427.673679687	646087.238565536	300466.777581175	388960.44051758	441048.257710935	223056.660791655	15900.132776184	26096.6815168107	20434.8848310545	9130.6579650268	19609.7617728881	25712.8977026365
846	65.3813677856472	65.3813677856472	65.3813677856472	660.175	660.175	660.175	1	1	95937.3780546882	105363.27647119	105506.430955079	109130.67756315	87500.6980287375	87053.5036707362	0	9434.87343749985	5815.33143603513	0	6221.78999332682	13452.6585015625
847	65.4612645194412	65.4611273197686	65.4615349376353	1303.61	1302.89	1304.15	13	12	97982.5417551831	104398.815062662	86341.2082250989	101731.301448567	100096.560429244	78516.9249058938	82870.6141965562	99176.4614388014	68413.5560076341	80223.8928817462	96070.648385416	105082.068841147
848	65.4583443040223	65.4582855078187	65.4584018022442	660.5435	660.193	661.083	6	6	1125099.40687782	1958856.45012586	914661.550891108	1249894.80553467	1359320.22789697	679720.724283688	14688.7594909317	44639.2409075054	16168.2378348213	13271.922977661	27761.4321057127	50741.465939941
849	65.5267544402925	65.5136876022892	65.526834140231	118.853	118.406	119.331	14	11	58738.0072236327	168362.227816964	96792.8441822103	52808.6708893694	126683.364580706	125111.899984445	151358.697192505	142480.399352678	141691.295347717	77231.8969802596	127693.257901786	155358.72739719
850	65.5317627948209	65.5317126217069	65.5317760814979	1303.965	1303.59	1304.49	12	12	351597.676928712	352227.007493988	306165.309785532	359318.754477162	346745.448014948	284258.243174579	310893.666650392	348072.392712055	288396.963345854	294930.709028696	328703.363989956	338174.001588791
851	65.5398295415856	65.5395272866244	65.5398423288436	118.7885	118.355	119.116	10	10	122109.883772461	214481.446279018	96792.8441822103	113701.539061105	120906.002235352	85139.3881948243	73618.8256065848	90230.9330915178	141293.339322266	73789.8689372211	85301.0971868024	155926.863435791
852	65.5886612203747	65.5886612203747	65.5886612203747	660.524	660.524	660.524	1	1	333571.597127793	446474.963267409	280913.549016112	120147.476647321	382204.800864584	268696.980418621	0	13147.7632161456	13207.6418282877	6761.26893774414	9832.4156860352	9266.12020414223
853	65.6032413575908	65.6031770496453	65.6078026645238	1303.88	1303.22	1304.5	14	12	860199.887402347	861379.819091797	789877.155322255	895577.849405693	856253.811029563	740789.979942063	784089.296184904	893634.642963549	733109.730635748	767575.595696852	837843.40873925	49643.4529958763
854	65.5953808664299	65.5885818458972	65.6021159294137	118.924	118.355	119.116	4	3	38813.9931284179	65340.2343537946	41598.9383252767	55888.6498966064	55641.6565698243	44857.5215368652	42877.8809425049	45284.9397014509	45097.4198613281	41714.034962972	47097.976293457	51248.8930322265
855	65.6079872338803	65.607937152004	65.6080205412319	660.7265	660.524	661.101	4	4	277104.420777904	446522.097613277	253378.846125697	240240.658088169	382204.800864584	248146.984734376	0	13147.7632161456	13207.6418282877	6761.26893774414	9851.74661946614	9266.12020414223
856	65.6153554155178	65.6153397568872	65.6153738580589	1303.64	1303.61	1304.15	3	3	731056.933476573	60216.3170971677	674135.768232432	755554.971191416	59484.8751586914	608285.689453134	661994.837055654	728281.120734851	624963.044921866	633940.112695305	689749.812246104	50224.0041026471
857	65.6389063768579	65.6388504678146	65.6389491984872	660.9865	660.505	661.43	6	6	309240.78503247	474160.879911253	255100.538533263	366690.020195314	407265.870699522	197547.234291869	0	13130.9931100027	13188.1068860211	6743.16162939459	9824.50757690423	9257.35377064724
858	65.6640302328405	65.6640193849106	65.6640436947055	660.563	660.505	661.101	5	5	146691.017450894	301695.566693684	125237.085681762	170240.211315848	200777.250716796	97234.29380528	10987.9864473701	11537.3344560895	7740.85659793521	6117.90302935787	9531.68129809563	19440.6052868302
859	65.686984136212	65.6869405959331	65.6870095641351	1303.965	1303.49	1304.5	12	12	195651.587280274	187500.091147835	161408.21005033	201253.269617637	196662.702021484	143653.917273996	145540.05063101	188766.106184246	160639.485455228	171807.726251396	170498.072397085	194386.728466796
860	65.7891890349089	65.7891156912252	65.789379574216	661.4195	661.083	661.795	6	6	433273.467828129	354221.880965397	489235.434909376	398612.292861606	386090.559465696	413002.690170774	3037.59384704588	7869.27015904015	7274.8926910807	2639.13030371094	3451.02509106443	9431.39364872231
861	65.8157220249898	65.8157220249898	65.8157220249898	1304.49	1304.49	1304.49	1	1	84053.5720703128	43106.7907902642	64722.0369591346	59357.0892052293	50163.7950631008	64154.5594200721	59784.0789659706	60565.8463326321	43947.8548065655	40972.9112315153	42014.5727388821	71961.6721717245
862	65.8587744955918	65.858570401734	65.858891146401	1304.15	1302.3	1305.41	9	9	85169.8778279616	83733.5184281786	68259.7537316905	99554.4221970775	86893.7674072266	208616.047304246	69125.0513037106	167964.59197221	78547.1969025203	215276.707540836	71224.8630114741	77562.2186787916
863	65.8756208463029	65.8753120979834	65.8757593074354	119.3045	118.924	119.759	4	4	54405.2358588866	153458.883601562	39547.3384094239	65187.0403992398	64248.0669273158	37254.9708215332	53154.8018436803	57288.9469029017	62736.2868503068	64077.5549712612	56832.1502695312	115271.757805393
864	65.8907873037612	65.8884076441957	65.9058667819611	119.3045	118.355	119.759	6	4	70858.4869020183	132546.918227679	37094.5160455729	65212.0699801025	68609.5786013882	37254.9708215332	55046.5582891671	56996.0586263021	62736.2868503068	61142.7769859619	56832.1502695312	102137.17285867
865	65.89360875311	65.8935268855518	65.8936906206682	660.534	660.505	660.563	2	2	103911.028995676	220853.280831379	113809.826722726	158476.131001789	228007.784270086	96686.21471317	3368.59070800782	22557.1223217772	5182.19079052737	3607.90449951166	7525.99210986322	33401.191617606
866	65.9154954330693	65.9153604558977	65.9156315245427	1305.24	1304.73	1305.82	4	4	133490.751871447	103490.391690341	56488.4860787533	138464.448508524	122704.419750977	54804.2157226562	201206.30907129	159082.762280762	66378.8728526491	69341.266165526	169575.533994141	116272.068391336
867	65.9431066751682	65.9425331238682	65.944104421296	1304.45	1303.81	1305.46	12	12	138818.57186899	78709.286585581	187176.392314456	135554.292566856	122214.908544109	215081.256020132	205728.555288462	168308.286097506	180802.069427082	219224.862414727	180169.342545823	111497.413046499
868	65.9714783875941	65.9711434785966	65.9717388348961	660.563	660.505	661.101	5	5	305843.183613842	221005.314282921	278911.739827148	292906.959524553	366612.459769206	284769.353491072	15674.9140052489	19133.0218424476	7646.98188028968	19202.7969482422	21240.7290527345	21982.9863040364
869	65.9630429271222	65.9630429271222	65.9630429271222	1303.98	1303.98	1303.98	1	1	94548.542473633	58755.4220810546	92689.3159345706	82689.4408183595	79489.057043457	56900.9381276639	89219.3831733402	91739.7990585918	82298.9382285159	81120.8506611313	81307.3889052737	77550.5566171876
870	65.9971023055737	65.9968727380695	65.9973318730778	660.9675	660.505	661.43	2	2	326593.433873887	123464.83374386	297089.73252897	121668.51341183	366612.459769206	303696.261153973	15674.9140052489	19133.0218424476	7646.98188028968	19202.7969482422	21240.7290527345	21982.9863040364
871	66.0109522236772	66.0103799948399	66.0115244525144	1305.53	1305.41	1305.65	2	2	59917.1733349608	58836.1776189633	103281.23945984	86522.6996186973	83304.1062531077	98469.6109993483	89283.9647029618	51854.0684025061	86557.2999381505	85016.334592728	86416.3345332839	77672.6354154834
872	66.0238068677369	66.0227276080085	66.0244927696018	661.083	660.505	661.43	3	3	321304.018250002	128911.024382253	297089.73252897	113389.963127232	104040.704591516	303696.261153973	15674.9140052489	19133.0218424476	7646.98188028968	19202.7969482422	21240.7290527345	21982.9863040364
873	66.0927886091553	66.0920737390788	66.0938133721181	661.255	660.89	661.46	6	6	199809.54868527	243088.152024901	200968.606633544	218114.762564941	240568.328933104	175888.545566527	6262.97500146476	13340.9764944894	7251.63397914336	2900.57986914058	17621.2507368163	13748.6679418944
874	66.1317354074869	66.1312674911114	66.132138303698	119.116	118.307	119.661	5	5	21587.360390625	44074.8232321429	34210.7546501813	35063.4656198033	37200.3583725586	36099.8228033622	83405.4315573382	71668.1879357911	76448.1431463927	105169.185258161	85225.8592776925	84156.9542305299
875	66.1258782046581	66.1258603110342	66.125904706068	1305.07	1304.54	1306.34	5	5	86262.4180461237	143658.268383413	51765.0424804695	74144.1708512378	78070.4220670582	53610.799796698	47420.5818106351	69862.3445711993	49511.3298579539	38820.1049886066	62113.9283757996	132620.399988731
876	66.1450034914001	66.1445240293857	66.1586621034533	119.116	118.728	119.759	9	7	21487.0975520833	44074.8232321429	33811.4810852051	35063.4656198033	37200.3583725586	35921.1652365723	73329.0854803292	84116.3077719727	83352.9383487722	100549.118585144	76815.712097168	74904.6011632952
877	66.1531692664516	66.1531692664516	66.1531692664516	1304.49	1304.49	1304.49	1	1	39080.1756696431	44565.4896362319	54723.5024414061	37558.5579630532	36873.4149511716	56192.4284374998	53967.1034179686	58142.2723893226	46070.1621289061	55584.4797363281	46095.0319295245	39240.324209798
878	66.1755503712442	66.1755503712442	66.1755503712442	661.46	661.46	661.46	1	1	108822.112825894	612234.039044588	270039.389765949	352851.899438279	397267.161986979	207330.536934734	3612.26754235838	18693.3434570309	0	7577.10873803711	10779.1722814942	7079.67153344725
879	66.171506159164	66.171506159164	66.171506159164	119.421	119.421	119.421	1	1	79586.2585706381	82945.3768812255	101046.931002604	64101.1327177734	54461.7352265625	104431.972548218	106486.621275146	90807.3873730469	41243.2219888392	98477.2066769613	92057.0625834961	80691.4854483641
880	66.2066216303609	66.2057225680886	66.2075237323626	661.4195	661.083	661.795	6	6	316989.378967637	698387.787591123	284039.432713621	387519.900129396	429716.592284971	216840.860122558	3602.05169743996	18669.4999067033	3767.80949818636	7577.10873803711	10784.9519985351	7072.97364174101
881	66.1963306306494	66.1936060696612	66.1990551916376	1303.77	1303.04	1304.5	2	2	71483.2199829102	53567.4767036132	79794.759928385	56890.9337412109	45297.2586805552	78004.8837510868	74108.5157177731	74567.4502083328	64775.8368299693	49190.433491821	49179.1007275401	51683.4798095703
882	66.2518414848199	66.2385111545497	66.2526657521374	118.896	118.307	119.759	22	12	216329.727925781	185944.945640625	106361.142548479	204941.305561523	194318.838833191	101612.744799107	98826.3585109864	74112.7309555665	178548.446483673	79092.1185480347	81274.4168252563	145327.438682861
883	66.2655200598525	66.2650259964586	66.2788364634544	118.924	117.938	119.331	17	10	171846.758917969	230323.600023926	143580.554987444	174616.706233259	66151.4274494281	126996.034857841	180325.540538086	112862.845231445	102078.889467578	169596.496692464	51488.1657091239	73078.8022964953
884	66.328963950995	66.3284375436821	66.3300218515801	1304.73	1304.14	1305.07	11	11	114071.668250732	47909.210305664	161813.467706205	110100.578739015	87927.7501558067	150586.933772785	159161.803907877	139312.485543619	156293.361748047	184018.480400391	152506.722307945	81090.0146004977
885	66.333828999051	66.3334827297232	66.3341752683787	660.8035	660.524	661.083	2	2	157873.97306836	161411.153285399	154722.934454752	153053.675723214	141934.126520087	164932.996710287	3661.93247570799	3149.91819661453	0	0	4084.2223758138	0
886	66.350210552155	66.3487894660461	66.3647848243568	1304.08	1303.49	1304.73	21	12	85292.7558837878	139921.958049879	112251.568875734	157875.720442082	66789.6398726033	130922.84813777	117943.43452067	82310.2272319337	111584.505633876	130474.777841421	151541.914782902	158146.633173076
887	66.3589055309485	66.3579113796355	66.3596716059696	661.255	660.89	661.46	6	6	481409.255822549	506368.249202003	502354.702127316	480312.568071427	520832.877733274	443512.561912534	3974.56812744139	7589.31939435684	8229.93202718095	4076.15601025391	11345.1358132323	0
888	66.3931568815248	66.3920117398575	66.3980596548462	1304.145	1302.57	1305.41	18	12	229736.354931641	127145.854855768	295739.629171313	191336.399323918	170316.10732875	347758.835007164	323619.767064734	252221.025748948	75583.3565836584	342839.312145998	284333.640066965	155718.910295222
889	66.3964006857426	66.3964006857426	66.3964006857426	119.23	119.23	119.23	1	1	83588.8731197917	93624.9812182617	43656.1590375628	78902.5550994873	79526.1182819012	90338.1657189941	77843.9084841308	67069.727076823	76275.6504472656	67100.1552113037	71633.2358605957	61522.969924479
890	66.4101709808558	66.4095800352995	66.4234531249067	119.027	118.699	119.421	17	11	83337.3909213866	60804.2393956473	85556.2219220843	60600.2136642019	77414.9793863003	88416.6157386999	69751.9328873597	54743.3316964285	66216.7514807477	47703.2905940291	41155.7794374651	61522.969924479
891	66.4435268854882	66.4418369776787	66.4452167932976	660.794	660.505	661.083	2	2	397473.822031253	193350.403932475	433488.523484378	409172.740195309	130908.670387833	403780.749700523	3974.56812744139	7599.01201171863	8229.93202718095	0	11361.3489405111	0
892	66.5172911806291	66.5172911806291	66.5172911806291	661.101	661.101	661.101	1	1	2251372.8430215	2591409.26496287	129418.451773786	2389229.98874738	2265582.80212761	1889231.37823699	19872.9941817626	32310.5936197911	15255.2542049967	14847.1846499837	27983.7956655273	33027.7907937418
893	66.5247970734687	66.5247970734687	66.5247970734687	119.116	119.116	119.116	1	1	158153.361702474	160192.645310059	110738.608565593	133494.452381348	130520.105497803	141496.59620166	238118.343962402	54645.4200432477	223199.917607422	279630.310908447	194660.49553418	184527.433552083
894	66.5433397064703	66.5422137818835	66.5442122120794	660.563	660.193	661.083	8	6	2740395.71549289	3025384.9900722	2570616.99501918	2766221.40884645	2694518.59351415	2199918.16843065	19816.7914159805	32269.3811279296	15232.6907137973	19056.9892565306	31385.2906109007	32986.4099926755
895	66.5514756932727	66.5380906251564	66.5648667427211	118.739	117.938	119.116	30	12	158891.33503418	160081.614597098	110617.113396345	70027.9644412667	131569.488089042	55979.8079091797	239173.946508179	202990.074352678	222926.220590122	277865.643461635	195680.445734235	185141.087609375
896	66.5772327090836	66.5772066881585	66.5772768156593	1304.515	1304.14	1304.88	8	8	133908.942732872	210785.629952567	87722.6312548841	163998.830361703	152064.685789137	69913.9492529292	76966.5429252112	116065.581404747	65014.5261800126	59647.6190651627	100689.594126383	181048.768851412
897	66.5689328784842	66.5689328784842	66.5689328784842	660.89	660.89	660.89	1	1	126343.416054688	155109.688583006	104372.645574219	126789.108123209	129367.402191079	76931.9350245538	0	4094.7215494791	9801.48906070959	0	0	3574.17107910155
898	66.6285975314802	66.6265107269836	66.630020030637	660.5145	660.193	661.083	4	4	126224.932075894	156174.141261159	140274.57864401	126318.660366071	134550.161460571	113705.560230307	3767.62155102537	4089.49869035992	9801.48906070959	0	3507.55290966794	3570.97528951008
899	66.6964740274883	66.6962881615422	66.6966598934343	661.2655	661.101	661.43	2	2	1159888.31155225	1368002.29469055	223077.979390799	140299.85656808	1177358.84559603	982985.319270514	17771.1250407714	24697.7153645829	13529.8646467285	8643.65459484863	13128.3359355468	22070.3259181315
900	66.7214149443218	66.7189450846251	66.7238827140144	1303.965	1303.57	1304.5	24	12	175437.175454477	162141.185565594	162296.156513674	176129.473121995	155639.018396934	157587.412248347	159707.948167067	174808.077765067	150123.42314453	146905.872670523	165625.691986608	157099.105998347
901	66.7283413892808	66.7272707120066	66.729294804229	660.89	660.505	661.101	7	6	1300943.90984619	1616288.65124202	1266782.7265393	1314686.28789307	1494061.08519285	1063407.9542742	20726.9816987914	24666.2131766182	13514.7697424011	8627.45063604731	13110.7470610351	22042.6738183592
902	66.7533166827752	66.7528156530983	66.7540098159114	1304.03	1303.81	1305.46	8	8	840468.666892743	41960.2037880859	780928.56524219	77773.4673543303	769890.352441406	115304.396681464	113821.017534993	98194.6279646803	98285.8555766605	120599.043996175	110377.347252291	790918.729215204
903	66.7540963033767	66.7537965039984	66.7542722588083	660.5435	660.193	660.89	4	4	434758.581434155	496010.332671311	425467.490038511	463303.114871651	409111.639233561	336032.478577879	3872.29102661131	9304.00004882809	8223.23679833981	7005.01750207519	3047.39166064451	9485.63456172687
904	66.7824308405172	66.7818692353019	66.783475231538	1304.28	1303.81	1304.73	12	12	176006.839065347	98341.4819917795	244189.079477163	169645.434295249	133636.175692748	292712.47047468	278589.616347655	221778.050214843	261721.85372183	295721.562205153	236988.875010578	121964.889241535
905	66.79776221233	66.7972118928399	66.7981138511444	1304.03	1303.61	1304.5	12	12	895227.870507816	905169.334163156	819053.011954509	956863.696601567	868293.78259555	794158.120709629	832046.440987964	940224.196292976	768023.075659512	820889.099739592	881994.942243156	889072.303875211
906	66.8454679932256	66.8454347795272	66.845493748097	1303.88	1303.49	1304.49	12	12	378791.782641603	353792.557163459	368477.150948656	382983.819358472	371200.242305813	353834.989446151	377059.59780649	396689.557895132	344943.292275392	375466.945788228	379491.306880581	370103.745259914
907	66.8802389890332	66.8800442836111	66.8804336944553	1303.53	1303.49	1303.57	2	2	85689.1082492885	176721.745561523	182031.749915662	82835.5545735669	189357.382982956	174286.982464486	187142.108440165	198664.285510743	171283.740401368	192983.327862305	178754.229075196	185830.659033203
908	66.8823345084919	66.8812794855855	66.8831607884509	660.7265	660.505	661.101	6	6	244941.98752902	164535.636684708	331270.557257672	203630.608419642	169953.601334261	389358.929859376	6247.08846716305	18260.8432617185	4333.56231754555	3241.65874475098	6500.17296761067	23164.4903999023
909	66.8833293263805	66.8832907726748	66.8833553218707	1304.03	1303.61	1304.5	12	12	189629.13043213	182878.153563701	157928.895367338	197341.146416766	179072.345267427	148424.955507812	167502.527367467	195684.094536831	165438.271880581	171123.385035925	179131.675831474	182243.865076622
910	66.9315950976877	66.923645948114	66.9316462252613	1304.03	1303.49	1305.8	20	12	187371.972351075	85566.9927343758	174699.62571552	103799.403635255	81920.1094815345	173283.378403321	179753.182641603	205015.255212054	80251.6580344467	203342.905625699	180772.849571815	184076.857271634
911	66.9389328828811	66.9136246470294	66.9400580379289	661.101	660.505	661.795	7	5	211072.022945314	216111.898191683	135382.990500279	176968.451665178	178881.389547988	119645.477168247	6247.08846716305	18260.8432617185	4333.56231754555	3241.65874475098	6487.41843627933	23164.4903999023
912	66.9486172133032	66.9485875815448	66.9486397241936	1304.615	1303.81	1305.07	8	8	190080.230475586	175609.164796875	99246.0616522898	201328.178132813	58528.4248611107	105362.055375164	106286.466419566	104144.648048502	109628.048919396	117212.112088955	102645.323512963	187578.591621094
913	66.9768331379647	66.9766982786006	66.9830114881685	1304.45	1303.81	1306.41	14	12	250844.988121995	167969.508404446	295943.789948735	249293.903796386	210127.77481649	328326.482124374	325306.377178486	282846.835659178	291890.317217548	341180.107437223	303273.412740384	190993.75279447
914	66.9893174124133	66.9883863683056	66.9902484565209	660.792	660.175	661.409	2	2	121145.532418946	140612.015239396	130194.272115235	133986.470272623	121523.338117677	115497.292799317	3192.68388602701	11449.610611979	2420.24851757812	5863.6951097819	4043.52595458984	6765.30494824217
915	66.9974340718857	66.9973890698025	66.9974564309102	1304.555	1304.08	1305.06	12	12	268930.669018556	245379.096237979	237917.436394389	285550.509235143	244874.241556489	222638.802632534	234674.321139789	271728.541657367	235930.408917645	237961.951421878	264622.057282367	260544.034791086
916	67.0598486291184	67.0598147429278	67.0598685839017	1304.555	1303.49	1305.41	6	6	76007.9755891921	81820.5215204322	142031.22379761	76021.2300011265	60974.5003472218	137783.773308918	142980.623828938	159593.526703287	53446.6898282143	140472.48561834	145701.996001993	90806.6252610423
917	67.068740811832	67.0685310647055	67.0689505589585	660.5415	660.193	660.89	2	2	194771.74873047	122039.171987304	271359.634015904	173926.165156249	125184.806633369	288364.620026787	2662.7411656494	14254.6785481769	18933.1990260416	29081.5050291341	21328.7275218913	21725.7194688197
918	67.1133825471351	67.1100677726747	67.1169110391366	1304.41	1303.81	1304.88	24	12	139267.674434813	116118.303121743	135651.555681154	147676.476248873	132588.882579457	130952.42131022	115253.694726564	135427.544042969	108175.781335226	137650.510925105	123965.638645426	128879.801431884
919	67.1256732861789	67.1256645235258	67.1256820488319	118.7335	118.728	118.739	2	2	60698.4069609374	50019.3159716797	41592.1967884522	43450.4267248535	50102.3307776287	59473.1688172434	68027.7820495301	78672.0264062499	77734.8780234375	67008.4559549038	77574.6159720284	85754.0133501674
920	67.1818986721797	67.1818350729685	67.1819622713909	660.9965	660.563	661.43	2	2	57356.0096176151	200600.070094864	155332.523196777	68270.1457968748	186081.994245533	136168.909929688	5789.67261950681	14894.0162109373	3630.63805550129	5909.88636816397	2718.22534277342	7072.69327078682
921	67.1907206827228	67.1906740025153	67.1907421979529	1304.28	1303.81	1304.73	12	12	735122.857225591	643057.848749996	706154.640464809	751484.086619002	686637.231458904	672676.435097659	707662.493311368	772805.126856777	652500.268261073	718382.26865756	726709.621489957	670652.717478378
922	67.2044854711835	67.204389015325	67.2054273535721	1303.71	1302.73	1304.5	8	8	686494.113916016	85784.2785629111	54475.3078157563	87127.0222843434	95167.9440229941	67983.7359019877	653880.993589846	70726.1355620119	627870.342146487	65616.9070522837	699456.645189455	69734.7109114591
923	67.2153247184275	67.2145188260829	67.2163835222221	661.092	660.505	661.46	6	6	135707.429297992	166443.665163031	139790.828751395	146729.624602678	177498.741131837	128250.302006469	5789.67261950681	14875.0187412806	3630.63805550129	5909.88636816397	2718.22534277342	7072.69327078682
924	67.2405130836656	67.2405130836656	67.2405130836656	1305.65	1305.65	1305.65	1	1	453617.907421873	421207.859082028	462511.745937498	477756.599511715	480344.466484372	453885.838802081	454548.421406248	513088.611100258	35406.4749218753	456001.388906248	479084.83191408	401015.758964842
925	67.2556606338221	67.2488580440771	67.2624632235671	118.7885	118.739	118.838	2	2	11513.4716944173	29714.2864951869	15466.9235586751	19730.2311160714	20049.9933356585	14441.1820297852	63113.9312401123	31865.572265625	20686.5388316825	30482.4047836566	24677.7384315185	43480.7036895926
926	67.2775390464119	67.2774983243487	67.2775697133092	1304.65	1303.61	1305.41	12	12	147856.782965745	129866.117015789	130415.163632061	159276.967488142	132610.646024263	130491.145530724	136384.973229632	150385.612363281	122006.619296874	130301.871719501	151598.004408483	139215.246317232
927	67.3182365618609	67.3181979483063	67.3182561676765	1304.08	1303.61	1304.5	11	11	107132.477587139	118703.092764422	102133.403583984	120840.013003104	112403.437420653	213777.829731444	86269.1593712441	120055.721635045	79761.7803496846	97815.1157838793	108208.863683036	120400.345812049
928	67.347559910772	67.3464706801385	67.3624958573425	1303.81	1302.65	1304.5	17	12	229036.160922036	221665.579386395	211490.644661396	237393.166699218	230422.999802809	205424.716647134	203316.20771647	233847.203819985	196426.924384764	192577.54918579	233921.60735921	230680.778558818
929	67.3926508257763	67.3926083906531	67.3926763186367	1304.145	1303.64	1304.73	12	12	334639.374609376	325797.391217913	295124.028258227	351223.969788644	317366.560896183	279983.421764789	285140.978038506	338218.150657555	282141.716853518	305844.507189595	311742.213046876	318416.537537559
930	67.3965390902889	67.3957400091586	67.3975563708991	661.4195	661.083	661.795	6	6	322582.567166015	676236.11854161	275988.441527098	383901.391816963	442213.455555051	206328.198365111	12734.7376463796	19717.4587829589	10118.6995652901	14206.8940864256	9651.58705957024	11235.0435373883
931	67.4080162132152	67.4074170705486	67.4084555534004	1304.03	1302.89	1304.73	12	12	165132.155007323	92577.3379794038	241251.72546204	176991.615745852	158737.007055664	305872.192587515	277691.073253579	208001.287781574	224667.015949043	226734.228325194	193482.478754474	117285.686888834
932	67.4369334378633	67.4365113317149	67.4369746339901	1303.965	1303.57	1304.5	12	12	389986.719348146	261895.530231369	479730.102079374	354373.607189001	320086.646989557	531435.395241701	526593.31933268	443026.249764122	478513.611624473	526835.684492888	466952.035836087	293580.95437575
933	67.4627625149156	67.4627625149156	67.4627625149156	661.083	661.083	661.083	1	1	117564.894109097	162374.649272598	157597.220573312	138133.641475446	79304.4437687984	135550.724886069	6081.71139843747	0	3540.45970005578	0	2558.59874633787	3286.20106180826
934	67.4556596850179	67.4555839185438	67.4720814106304	1304.5	1302.69	1305.65	7	6	85728.253520508	46157.7038491209	109285.803045899	53018.4421536957	55814.0038480051	105970.509597439	113121.921687012	48881.2637285146	110526.923335506	48096.6805576174	89521.4273491749	62636.6258847657
935	67.4776874204206	67.4776874204206	67.4776874204206	661.083	661.083	661.083	1	1	117675.249141114	156840.079472655	154979.805208009	135962.990069823	76014.149956472	135550.724886069	6081.71139843747	0	3545.70402180988	0	2562.25519327799	3291.96529492187
936	67.5242720947147	67.5242276659202	67.5244242820433	1303.88	1302.89	1304.14	8	8	67275.2075439453	67208.7864279508	102229.559956056	76858.4709027772	67208.0174999995	92936.8787871096	109221.470047852	54254.2685435271	104703.176116831	120066.860275268	88131.7474085569	73180.1809570308
937	67.5302387851333	67.5297064631584	67.5307711071083	660.5145	660.505	660.524	2	2	117564.894109097	120908.420843748	154498.40266276	78998.7087879462	114784.574179281	135550.724886069	6081.71139843747	0	3545.70402180988	0	2557.22757873536	3286.20106180826
938	67.5428826441604	67.5424331427092	67.543075709781	1304.9	1304.5	1305.06	5	5	85728.253520508	71843.3966611327	61247.0760996096	83461.7830019532	67248.4069335938	92234.9104000149	77938.3332155531	88300.325907713	80313.1984410501	87347.7160063022	96115.5986235353	73233.0186328126
939	67.55286341978	67.552330615297	67.553948362581	661.409	661.083	661.43	3	3	122802.663702847	251882.042849717	104556.046907836	146366.149802247	205542.09073712	70298.1047863418	7249.99144405682	20121.1904270716	15300.9103112443	17356.2368188475	8113.84824365229	18377.5876060266
940	67.5639632931756	67.5633420314604	67.5649619502697	1304.41	1303.59	1305.41	11	11	146433.651611329	126429.764579326	147757.312674654	164440.890296349	152950.16666399	698954.565273433	157579.196367188	167826.86266146	143709.216457869	137563.68115009	158609.368476563	148216.031926081
941	67.5850523025085	67.5844779262442	67.5862338337801	661.2565	660.505	661.46	4	4	86040.2766551346	136978.134422431	102833.323701497	113406.89097991	104019.762374998	64987.9880992842	7270.55327783199	20146.8879882809	15323.5748530273	17388.8350634766	8120.37937988285	18394.9906245931
942	67.6128117925973	67.6081923808181	67.6139788416617	1303.98	1303.57	1304.73	13	12	797451.74277344	761349.388473553	729594.331644103	796447.705694058	769911.402801327	699675.508610494	731622.711849893	813351.486324225	674510.235781602	707469.913192716	780043.977020091	723270.97835787
943	67.6586850429456	67.658241442733	67.6598638139573	1304.41	1303.81	1304.88	11	11	89341.8513533522	176520.355579101	104763.515318697	86833.657601208	76072.1707275391	123489.104555664	107862.082737039	91922.3590942387	110219.043547584	115561.456737836	107588.340541994	56075.2030781251
944	67.7015284561716	67.6999793891456	67.7033642857432	1303.965	1303.22	1304.73	18	12	232682.625212808	178558.963266225	158018.674460452	52505.7870175782	171885.669504174	137171.75524414	150752.702654622	71859.5007967853	149500.763302408	152248.301828612	253999.410225828	180877.062350803
945	67.7178407506679	67.7174373000902	67.7188528113957	1304.495	1303.81	1307.34	10	10	90358.8705973301	181371.90082564	100608.849095349	58632.6497843431	195727.671240234	121364.177218424	125142.378889973	86782.9609130848	106810.30934659	132850.701137694	117035.88500122	35851.149642856
946	67.7465016571276	67.7459529228217	67.7472190094405	1304.41	1303.81	1304.88	13	12	269731.409631349	191119.455656549	285735.166215825	225728.76534142	192530.460907451	334666.118239183	300352.549720051	303017.458510045	285281.092269006	324033.964333684	311491.41233774	212136.09649752
947	67.7424468872034	67.7414615546332	67.7434322197735	661.246	661.083	661.409	2	2	213067.956718752	643745.990187172	231617.689662946	280481.577868303	384366.265784666	160996.456459808	12663.7888133239	43406.3811636787	18485.7090353394	16262.3868334958	18010.2978420409	50094.4774731441
948	67.7533955371803	67.7533955371803	67.7533955371803	1304.54	1304.54	1304.54	1	1	74181.9134090164	131739.329302884	83464.0440106214	70573.191450603	90964.3885274262	71591.6256315099	77585.4252156572	82326.2174458816	61276.05906901	58771.1833618165	63505.2510119624	103249.482343751
949	67.8448767587879	67.8448767587879	67.8448767587879	660.89	660.89	660.89	1	1	84856.2549345709	83533.0630825188	98401.1469023444	89413.9482919915	84511.3678473297	130314.482872768	0	7324.0778971353	6764.88456868487	0	0	8235.17680175779
950	67.8762505585649	67.8761813222462	67.8763197948836	660.9965	660.563	661.43	2	2	100362.211205916	292317.821922197	120626.756038899	112920.754310268	188930.361785482	107406.651094402	0	12492.9615234373	0	3599.66966906738	4286.30136108401	12407.1465628255
951	67.941437692353	67.9412613584111	67.94155554781	118.924	118.699	119.331	9	9	81553.9828330077	74504.8072516741	43985.2373196615	74285.3726011439	78530.5741828963	51571.5543289621	44344.0967806396	58866.7850837053	43013.354546875	52029.1782735771	63852.9890578962	66172.9031459962
952	67.9439097087334	67.9437836996488	67.9440281298313	1303.95	1303.22	1304.08	3	3	65356.7330406595	58895.5393732247	68915.0974431824	75174.6903506752	47676.6274652774	69363.0013583986	98127.4162239578	69991.9918079714	51105.3902503545	68822.5823783728	88759.0234790032	51961.643677202
953	67.9324945546031	67.9315981461692	67.933390963037	660.794	660.505	661.083	2	2	135101.447544644	311200.593762692	120614.504070382	177550.058794642	188586.437631591	107379.436111607	2675.94665593611	12477.0266235351	0	3601.59771923822	4288.59964599606	12401.1189020647
954	67.9552566147894	67.9550434334228	67.9690602854233	118.699	117.801	119.331	17	12	140641.344155578	295337.00199745	55511.9363420759	132010.236671317	123205.144763021	61959.3321330218	63028.5872426758	83781.4648483888	64489.7697589285	58253.4641804549	79023.6147280884	198737.180819662
955	67.9641656733124	67.9638632747811	67.9654349783963	1304.65	1303.61	1305.8	10	10	118261.198510743	126238.165634014	328723.15181397	127033.1977971	108369.864421795	87617.3805415492	355379.195447589	128568.269462139	109122.569361854	117978.181877254	104466.383889509	128089.387267127
956	67.9593155501779	67.9593155501779	67.9593155501779	661.409	661.409	661.409	1	1	75240.1378344728	104003.450503052	64529.3250700683	85620.3973521838	104030.948773082	67707.3069058946	19887.7757102273	21020.0225888673	31404.1283559349	19062.6302900169	21031.4615402611	21444.3348014914
957	68.0089525675105	68.0083927547787	68.0100315582499	1304.815	1303.95	1306.27	10	10	76687.1423051321	197803.920170455	112112.215745192	53799.6602476921	42208.516015625	135077.857962239	121934.825428873	107071.478254207	109477.503084309	144838.902771935	94514.0430819433	209556.106157672
958	68.026520433452	68.0241720564151	68.0289162973864	1304.03	1303.57	1304.57	24	12	226086.002515461	195448.710276441	311373.153786626	212921.832624699	184725.911735175	192914.527692307	223201.517052178	218183.62093192	299217.489222003	366542.951138071	209509.69389509	164575.665952711
959	68.05875681109	68.0586996078269	68.0587821971391	1303.95	1303.57	1304.41	11	11	75904.959259143	79645.7277475585	109872.790544213	88399.3161938487	78397.010534668	133919.806395598	142713.079026692	85890.4649116213	106921.550466797	137502.969439697	102277.535595704	61078.9175415039
960	68.0676033233203	68.0670079862217	68.068198660419	660.5145	660.505	660.524	2	2	108946.128148438	135384.032861633	87370.0447672522	107914.18850558	120817.096105713	91626.9067607427	9984.90526318354	0	0	9890.09086999512	5358.71574645999	10964.2126512451
961	68.0865772946351	68.0865184576577	68.0866361316124	119.1275	118.924	119.331	2	2	43036.1144743652	52598.1212567139	40101.681065918	46595.3538419189	45571.9684999303	39175.2810556641	77197.2614165039	68627.3001285808	70070.2078652344	71003.8453409424	76769.149227539	57164.7304269611
962	68.0956522181244	68.095445033308	68.0958594029408	1303.11	1303.06	1303.16	2	2	125213.285302736	69977.8433764655	157903.488984377	104353.358264162	99738.0884155286	54298.2297326668	58012.0950371095	133127.98132324	156028.693348997	174814.287402341	136776.664698488	80169.2450439463
963	68.121439996354	68.1172437505127	68.1270490342216	1303.965	1302.69	1304.5	24	12	97652.995939718	72653.3552250535	145089.427510988	112576.760023083	107989.409297319	160246.377324218	161412.432001952	126837.061851916	144417.29122233	174808.683978271	141295.746000976	79802.9676118613
964	68.1258104452009	68.1004214472955	68.1262137338904	119.197	118.739	119.759	8	8	42094.8953730468	56625.2450987723	42859.3138942174	46595.3538419189	47540.8597437221	39175.2810556641	106964.872212647	78432.7424972098	99014.1202592075	97600.6090096261	94400.6918183899	44346.9714011579
965	68.1393775885375	68.1386774527744	68.1394636459845	119.116	118.728	119.661	7	7	43908.5503076172	52561.6651079799	32853.6132699149	46577.4696959752	47540.8597437221	39175.2810556641	67977.369116333	83334.8619637045	74848.707032645	62475.4093703003	84698.9718698381	79977.7179861451
966	68.1387311992117	68.138253248284	68.1474680728028	1303.98	1303.81	1304.5	7	6	135587.019488935	76019.8077734368	75494.3659889922	113368.598055555	108705.95892361	57807.7797470705	87002.1200177565	71873.0784370119	77805.6114052737	91181.9656893634	158564.978209473	90969.8549348952
967	68.1845476603741	68.1840169935014	68.1856719822911	1303.95	1303.57	1304.41	11	11	142716.248830565	257742.947887075	194625.658999587	132072.942281903	124400.729067383	221932.060237166	209732.501824543	164344.972123577	181517.836254882	219648.716180419	179013.578763833	110941.814287111
968	68.1982834638156	68.1843800978786	68.1983860065936	118.881	118.307	119.278	12	9	60818.7917504882	113864.972044643	77111.5340148926	228251.052989746	96214.2011132813	254281.143641113	76359.3975691616	64663.2224441964	315532.676589844	70775.0683536203	83721.9888168247	99354.1481597377
969	68.2146343583772	68.2140262414529	68.2156118922919	1303.88	1303.49	1304.5	12	12	379139.683361818	218745.625039061	455307.064013679	340947.122346378	306018.573873196	536352.8310519	497721.052283654	422936.904663461	461459.302841799	544602.372280974	443560.180404577	284753.797345439
970	68.2371674741102	68.2230230339539	68.2409742285592	118.924	118.307	119.759	17	12	272485.876321289	178318.453024554	39939.7270856585	239230.148973214	35758.1519447545	37233.856577009	349086.992884155	300767.304393555	324809.546183035	364252.521550564	309232.699273682	222065.65683469
971	68.2299302274114	68.2298840252192	68.2299583188638	1304.73	1304.15	1305.41	12	12	277241.697363282	233924.195402643	251679.184613557	286297.4122161	242799.822107872	247375.064049945	251689.214472658	275895.105945871	254397.716135093	266380.92768799	270715.453141742	248667.9035655
972	68.264927924787	68.2511241739166	68.2755815201086	118.838	118.307	119.331	33	12	591266.88529779	86778.4645066964	376052.651461356	527554.689747488	530454.322002116	457307.769445313	626768.369025971	84632.5243582589	599886.7174057	666449.610075318	567914.249342651	104366.719511902
973	68.2796798680903	68.2796567600833	68.2797077436322	1304.45	1303.61	1304.88	12	12	254009.582696814	199406.073176081	252459.44658128	265291.096416766	248503.267980256	254381.237318639	260036.422181921	274443.482469952	241008.285674955	279042.076541575	258314.166010045	248692.88085374
974	68.303327312313	68.3032720667537	68.3172333560498	119.027	118.307	119.759	19	12	145627.809767578	162055.660003418	47159.3289472308	133103.445845424	135458.443722595	139180.385550293	388694.48367273	389966.467125977	103007.113332589	407339.817105469	367288.046746216	393901.238529243
975	68.3639926095716	68.3636412916198	68.3641012409747	1304.03	1303.57	1305.06	12	12	198241.91413161	202386.321242678	176854.737557376	208260.242330228	176609.178380125	146893.534615884	176595.357806333	199315.43503155	156502.945493163	149082.248045653	203762.10046038	188122.556062199
976	68.3881193369641	68.3879563523233	68.3920979399271	118.896	118.307	119.331	18	12	253830.792793945	110722.425791295	214140.033419364	207213.08172154	194609.114133231	234636.750164272	270499.856603394	69651.1579806518	280207.23530816	291006.639883179	263730.56757843	150048.532379761
977	68.3686062518861	68.3684701619516	68.3686548277976	1304.555	1303.59	1305.06	12	12	93095.1889423075	86389.948945312	86420.4897836538	113518.993645021	90258.2895747519	82990.5133154291	88815.7679370113	114685.107714844	76535.4020880672	115666.298530086	100463.08097301	100001.364513752
978	68.4151166398499	68.4147068812068	68.420218403733	1304.88	1304.5	1306.34	7	7	49269.1336953126	139258.496808893	335661.482650482	360171.546003198	320054.013591976	118280.705883346	106346.521834309	365761.231507452	97243.2580557516	121598.576707763	100703.917340369	325966.189284448
979	68.4260156805779	68.4153249112055	68.4401107026797	118.7335	117.938	119.331	48	12	90478.4631298827	3067455.00468005	996635.920059388	121318.048334263	62017.0203323364	1291582.60743206	2116640.53242981	62675.2432449776	2012875.50269793	2401430.95930042	45198.6145787528	2740734.1133208
980	68.4285689275218	68.4285249998246	68.4286010580832	1304.52	1303.98	1305.06	12	12	352171.613684083	309709.021135603	342914.021184426	365629.078448661	319092.032729867	349828.747935269	349389.397405136	376850.994438805	338607.385559085	371326.059686107	365548.590652903	326483.439547024
981	68.4437366359059	68.4435730514806	68.4687152522705	118.739	117.938	119.331	17	12	654684.266205139	1336034.04094666	326393.668338449	72450.4667075892	717439.656168837	315440.450678572	341551.921091553	450409.327354493	342365.43082411	309063.76184314	398055.338635254	958942.070414932
982	68.4703243705062	68.4702833141146	68.4703556383727	1304.03	1303.61	1304.5	12	12	102461.72026123	91723.2386305934	87563.5099145521	96804.3001127492	99808.624628019	66219.0239985786	86301.7321954909	97593.8063667799	73495.9449995568	96555.7167893631	90005.5790087884	101388.219856772
983	68.4843435927082	68.4840450365947	68.4999237497294	1303.965	1303.06	1304.88	24	12	218170.307983023	212318.193885215	178658.138122561	126289.589197186	225434.399874769	195224.670445962	199339.283854399	237862.183334264	175314.230096027	189191.236647949	215377.122517089	199963.636290564
984	68.4825931425023	68.4825890318269	68.4825972531777	119.02	118.924	119.116	2	2	62925.6713488769	102585.166296997	82329.8145343832	86920.3512412109	102242.120143555	78243.0776541748	162839.087483887	80159.3622935267	162241.3221875	142137.653314209	162781.288820312	176710.676094401
985	68.5287250311199	68.5147324319802	68.5288474799351	119.23	118.728	119.759	11	8	98676.3159199217	105802.190166295	66824.8458829346	91024.7115053712	108553.132492257	62936.7078230286	46869.4778897182	151633.747624146	151001.088978678	127824.16665564	142477.116921115	88804.919739441
986	68.5301810374447	68.5301770313459	68.5301850435435	661.246	661.083	661.409	2	2	73786.0391191411	145362.404028458	40253.1423339846	88620.5422217604	86683.4476071415	28322.0993310549	20813.7908774413	15598.0519205727	15580.7820119628	14321.7254807132	24379.0929562174	10935.4385555013
987	68.5466397521059	68.5290499903464	68.5466777303771	1303.81	1302.67	1304.9	15	12	543180.985034182	517947.561917064	500125.222762968	556084.28616211	529135.471464138	471945.812473495	505281.301794088	549640.903669275	45468.3157389321	496987.189504398	515907.440156251	522505.007702987
988	68.5427720864315	68.5424475967458	68.5566915262003	119.027	118.499	119.759	20	11	80965.4547585449	47685.9494003906	75840.4177263533	91024.7115053712	82851.8397227174	55413.1751203963	172350.544458374	171993.733713867	163253.826555298	136676.343242798	170206.571065063	135352.491553006
989	68.559654935891	68.559574720208	68.5597401266848	1303.965	1303.57	1304.5	12	12	700588.69030762	718150.509556362	638202.01267368	726543.987221681	696109.938003303	616207.060830778	655533.748750004	710148.411210939	593312.774820318	608461.566159672	668899.665200895	662247.921800015
990	68.5711905218314	68.567370893079	68.5854025273765	118.924	118.307	119.759	27	12	160364.386230469	69216.8668515625	152123.821780832	355638.985597168	33653.1677087403	175292.574615653	192806.306705567	164425.035686384	199812.206418701	204417.157102051	176303.49520752	89126.019969157
991	68.5892128236675	68.5891795114808	68.5892338674516	1304.03	1303.81	1306.34	6	6	51155.0951603186	2693055.09417615	2425721.83950001	2682961.136625	2579327.92089844	108229.617182616	93758.2472900386	66523.748560547	84849.0025268558	94949.8956454179	2519937.89632813	2472608.38599433
992	68.5953093958667	68.5945480103573	68.6205167869029	118.868	118.307	119.331	21	12	341744.640594055	590507.928711914	202627.323601423	309339.278117327	98400.909990653	223314.490458985	247997.852941345	293808.166220215	244336.647752288	240677.975404114	70959.4981623884	63414.0996025391
993	68.6360644309774	68.6147449499714	68.636346873933	1304.145	1303.57	1307.25	20	12	2702538.29993654	2733672.33496094	2479535.58231302	2780339.51442189	2660753.46915199	2415249.67314454	130549.701405361	2762851.51711591	2315393.8449424	140740.004801432	2603593.37461326	2497839.18461112
994	68.6345417394092	68.6255947411205	68.6485094061582	118.7885	118.307	119.759	24	11	208632.720287109	195548.90290625	148012.357653809	346067.230539795	165040.774515486	185093.018189523	54649.6262157157	51562.3257533482	271256.141184709	333582.149937221	257678.985386858	214511.089140503
995	68.6501376717006	68.6490962993513	68.650526631452	1303.71	1302.73	1304.73	12	12	163985.749271239	86747.9071289066	171350.966524661	115407.67691854	129322.860114204	167781.213536929	171732.83995524	163355.563473557	156618.593250623	187415.26262207	163370.981798753	120539.584322415
996	68.6816529071771	68.6816094371827	68.6816708862013	1304.145	1303.64	1304.73	12	12	183970.065098469	92449.3580433243	240519.894361478	166473.763465985	144382.762361027	284823.617942457	275096.874108072	205238.744664212	250327.087598408	282985.990373348	223493.241199543	123797.747225247
997	68.6624882436305	68.6623668834997	68.6625186555552	118.853	118.307	119.278	10	10	106410.768916016	114423.813498884	74065.1666748048	91790.1543410644	96271.4548855591	73010.5244380581	71706.5144236756	82109.8201116071	71127.84446875	76404.525209682	85332.3853823939	102447.183839234
998	68.6667359371309	68.6666560901698	68.6667724068096	661.255	660.89	661.46	6	6	462834.118112521	912971.828418616	296005.786060301	524936.085222171	642084.791435543	286912.556554228	14793.8404890483	45778.9029785155	23522.5245284597	17352.6253776854	32226.0009471433	54892.2089721675
999	68.6863436182927	68.6862903219979	68.7127805622143	1303.965	1302.67	1304.5	22	12	317966.613905764	116125.601507976	85723.5524440354	109260.250708007	116613.853107909	292023.250971681	303202.131817803	316200.563789063	81360.0666992182	316426.170769045	100257.53674861	114431.831997445
1000	68.7215460547215	68.7145064706457	68.7286922878234	118.853	117.997	119.278	14	8	56155.3128867187	141204.218319196	76789.1948626709	49925.7808614676	57120.8888928572	37902.0023321359	73357.2469375	42150.484266183	71127.84446875	75963.1390636394	44073.9003180106	58297.3230688477
1001	68.7257647306895	68.7257196056647	68.7257914053711	1303.88	1303.57	1304.41	12	12	542377.508715822	522418.767613002	504167.092148431	557413.473563756	535280.837589112	483253.048219868	518568.119709127	567754.236799484	474965.092721822	510227.244154579	523790.401127925	520861.861328475
1002	68.7681042002591	68.7677979834326	68.7715307536918	1304.57	1302.69	1304.9	3	3	131245.689375002	41094.6436903207	120052.355478514	136410.217528074	125393.640881345	52988.0584921877	125262.208281248	118892.540979353	109429.257148438	133965.63004761	110422.706824777	43485.4874157708
1003	68.7760326379506	68.7755602985614	68.7973907411923	1304.49	1303.49	1305.82	13	12	162672.734424938	120597.956298828	118912.177387694	50569.1398372393	120518.268712439	77996.6342254092	125386.305924945	133477.842615685	118461.712241909	129947.256122001	112422.704239783	141299.694910606
1004	68.8231896872427	68.8162200667373	68.8327781000895	1304.14	1303.22	1306.34	21	12	60376.9134525549	103673.152612305	103547.403907472	108220.484155718	116125.400253295	87968.277511719	103682.859714355	103443.063141423	80154.1838906253	68109.9507279822	100394.692997504	93356.8676047591
1005	68.836551805115	68.836502101743	68.8629852801069	1304.555	1304.08	1305.41	18	12	137962.994326985	99507.3750545236	138056.836146242	81491.7788606763	122896.135862483	136086.815354191	143100.807519531	78690.8505634013	128920.371886268	111048.488338622	142097.228219403	130058.960536545
1006	68.8606748401833	68.8605128801249	68.8607581606244	661.255	660.89	662.365	6	6	1171001.52551909	2343582.298261	938002.487294428	1359825.36098145	1938583.93003444	829049.790911129	18081.6031171873	87113.3401663641	31015.3328100584	22389.0994573973	45090.7760172116	106497.352470702
1007	68.8811105805902	68.8671553640799	68.881277784439	118.838	118.307	119.331	23	12	83576.2238876952	66630.6394441964	134297.358837891	74045.1062946428	79610.9874789342	153712.632134549	60794.3027461548	55500.9844887696	47122.487082611	45950.8001671666	57529.529793736	67618.2849884034
1008	68.8903326804948	68.8634518990271	68.890505772357	1304.495	1303.98	1306.34	12	11	100757.492721944	472362.2481179	153782.31662842	99672.3802963871	68173.2009765625	169784.609029947	163185.211931965	127870.826840445	153582.148604401	178448.398227945	132203.904088247	84955.3577110874
1009	68.8954072698919	68.8951077131253	68.9093924769716	118.7335	117.938	119.278	22	12	139699.62890332	738632.859137804	138415.285609654	285618.516780134	335603.78410319	155578.687977539	206239.500695618	77423.7893247767	178248.487140834	214998.240864258	71110.5764116908	519993.052463434
1010	68.9096355220723	68.9095919822087	68.909694269663	1303.88	1303.22	1304.5	12	12	482270.116235353	473359.69479567	433504.339541015	495726.202794469	481124.076701471	425789.190814734	453862.604873747	471147.88700893	399601.698613279	428676.383401928	457068.484185269	450993.135658615
1011	68.9555503523762	68.9555503523762	68.9555503523762	1303.98	1303.98	1303.98	1	1	200392.356137698	189627.669162594	187311.479106448	218072.83428223	188118.014208987	57589.9160970065	184613.090355222	207966.331582028	190410.866572269	198916.360729978	203433.809809573	191361.22462402
1012	68.9913733017014	68.990438721172	68.9925142923991	2450.55	2448.87	2458.59	30	12	9141602.85716485	10122705.7572009	912218.05295165	8421731.96705138	8050769.42293237	930630.56120443	928187.331136364	8186309.69706868	907577.922452083	996796.561092585	9534717.68973202	8438832.70363356
1013	68.9918214908494	68.9916037753153	68.9922449085462	2535.47	2530.32	2540.89	9	6	3817555.91285564	3503633.02265623	6648362.32158199	3952727.6414305	3971236.70255658	8197977.1190088	7144496.25623932	4057533.44221444	6169864.49512936	8649672.87538499	6035301.41772902	5442828.89118424
1014	68.9918681526816	68.9916113510853	68.9921676747576	2501.14	2487.4	2509.82	12	10	10822033.05958	6102381.47327229	1264946.72779945	2953945.41548951	6750639.43517853	4897636.59123871	11990530.8937054	12514539.7856627	13807135.3784098	6758242.81769239	6188377.44191559	6577391.12881306
1015	68.9918892302325	68.991601076149	68.9931694352978	2581.165	2574.17	2594.13	10	7	1669745.66004411	1491075.06140436	2934605.94693562	1746749.14189455	1803708.01492441	7929700.9165354	6113839.10767074	1587199.19605712	5039292.01692523	5358446.83825154	2025803.08582941	1599554.49393144
1016	68.9921194428002	68.9919272644884	68.9922544452255	2671.86	2667.53	2677.75	5	5	163670.501547365	180269.353024554	268890.252975261	153669.836138428	170573.922459076	439838.019865731	483491.572416015	237740.107810617	425927.159482712	311621.657350556	454853.238901194	165921.581091312
1017	68.9917818260291	68.9916277950604	68.9923084616425	2559.55	2554.97	2565.58	5	4	1924456.51992187	1825462.22267044	5497968.59315697	1943000.96026987	2003314.63269887	4369627.85049984	3517736.3664773	2623093.03204355	3237725.22452421	3310643.08909094	3390200.98154709	1988327.24500003
1018	68.9918541937586	68.9918194793031	68.9919600041781	2660.03	2653.3	2661.31	4	3	252915.547416666	293017.761108396	626889.684367757	271979.180429687	301401.235382541	1272689.91482162	856599.167891849	387644.793573404	569560.052166827	585715.871162766	384802.545456458	253304.460342772
1019	68.9917261958155	68.9914063549663	68.9920320060551	2474.17	2470.83	2476.12	4	3	4855851.47818752	4501588.4702344	6384558.85407045	4915581.22772658	5059834.22580349	8776114.69856934	7176094.07155506	4954542.19518746	5636739.54260158	5690525.89617182	4943972.20515626	4830331.59769534
1020	68.9919096020753	68.9918751456815	68.9921186076733	2640.05	2639.93	2645.57	3	3	202150.912649901	257647.630776853	413419.52981005	227145.006784669	285926.848449712	892928.841449218	505593.390209961	506153.009390499	696962.967774594	926698.265537125	345346.970126222	204870.695607564
1021	68.9918827307644	68.9917351219709	68.9926964115347	2621.55	2616.55	2621.55	3	2	709531.281005859	665116.0363151	1959386.57956307	671353.863689632	721895.8919478	3493562.18624174	1743230.96280896	779608.357910156	1547655.30904356	1527111.30027935	1168072.57604138	707050.548760657
1022	68.9922216419555	68.9920582366	68.992385047311	2697.92	2697.53	2698.31	2	2	58067.6848453018	77034.7417294051	131706.814024353	86167.905947265	79532.6582291664	157597.192070314	0	159148.025542707	105281.026406249	121503.358146305	93167.148244626	0
1023	68.9926251182805	68.9921335464117	68.9931166901494	2686.52	2685.85	2687.19	2	2	148491.147227928	176035.916946289	272812.37975464	175075.724804404	173706.193696291	579071.136377976	264742.031311524	176995.480662372	249225.634161817	266571.445131055	259285.837631226	175719.068603706
1024	68.9997971449468	68.9992707625376	69.0007400809553	1304.41	1303.81	1305.41	11	11	112965.899224039	226267.189506393	170707.61376343	103339.038064188	103436.502219461	177499.172955228	152804.743084309	135670.104789663	153757.069379882	182760.019217007	128137.122109781	86184.9226741529
1025	69.0222362391468	69.0222053740045	69.0222678611897	661.409	661.083	661.795	5	5	341805.832077012	360051.748180241	312778.35648773	334584.718671874	354722.206390257	288135.285177454	289778.032697752	192734.886526925	234959.055862722	197611.784513184	155302.647900391	149070.733557291
1026	69.0339019693206	69.0338571433518	69.0339186509472	141.797	141.314	142.4	4	4	71615.3105698241	53558.5982056748	79576.0075930176	47737.3516535645	71913.545825575	24967.559415741	80545.0628786892	73530.6751866319	51703.1778032472	93582.2760355902	64071.7567697753	42612.3258967895
1027	69.0459239063391	69.0458258549728	69.0460198716299	1304.65	1304.15	1305.06	12	12	262349.396093751	241814.666808363	255403.711241859	277681.551510185	239829.20201322	259250.167020303	238816.187811106	286316.076457826	244704.968235354	293167.54907277	268277.785556638	255377.264438963
1028	69.0556470183931	69.0556150445639	69.0556716722527	661.092	660.505	661.795	6	6	418108.129511284	912389.368649047	343575.424163572	503515.373652346	575072.216843259	267392.603269774	108250.30159054	121590.717846679	116443.432566963	160065.825217406	135737.408698363	148126.540136718
1029	69.0626371007332	69.0626139931579	69.0626380842157	119.278	118.838	119.331	3	3	101948.047666992	77385.4742734375	120877.514214844	95452.1657148437	44753.6784824917	106790.200714111	81726.4774360351	70855.0346223959	116592.956078125	92022.8762366537	124517.718834961	52730.0339094239
1030	69.0826983823106	69.0826943182304	69.0827024463908	661.4195	661.409	661.43	2	2	437936.401508932	182859.731328233	384327.327946986	109999.472723214	580962.812966509	319258.801170575	101881.207753417	121590.717846679	116443.432566963	142932.405622068	120412.560423339	134108.813696986
1031	69.0702902601881	69.0702902601881	69.0702902601881	17.4452	17.4452	17.4452	1	1	702836.568400985	651551.83010518	758183.947160963	693105.63088953	661774.297647852	748727.173295099	818119.607720774	633161.039202361	827480.839058797	775130.362871259	801987.72241402	636299.095563086
1032	69.0700719438941	69.0700719438941	69.0700719438941	2597.58	2597.58	2597.58	1	1	542149.538208442	535001.634986683	522992.806392935	517702.56734019	487214.392873215	447012.739325285	519943.967815164	577735.192748582	495108.496143467	531452.696065342	553622.323384678	452802.181329006
1033	69.0703045135539	69.0703045135539	69.0703045135539	66.705	66.705	66.705	1	1	538438.984743771	474993.873826151	661282.588851994	554568.50178125	519148.149744891	610050.725709889	653109.456679559	628822.080616622	624795.709175288	674856.258069082	579672.576834529	514714.81153751
1034	69.0702672770994	69.0702672770994	69.0702672770994	2698.88	2698.88	2698.88	1	1	0	0	0	0	284679.50519206	0	0	0	290356.930732413	250137.871884758	0	0
1035	69.0702341112522	69.0702341112522	69.0702341112522	2677.72	2677.72	2677.72	1	1	1091754.90038245	1129089.08172595	1135119.70319679	1087390.21934583	1060512.68068206	1057820.68878985	1185159.21939669	1227022.54843645	1024266.74490615	1198056.86893027	1093843.41826568	1152307.01961307
1036	69.0702468952993	69.0702468952993	69.0702468952993	48.3646	48.3646	48.3646	1	1	801883.145564401	730046.858151906	848176.971075565	762046.72138307	795502.40929119	870467.759470773	877288.647838335	785442.876348005	869092.773494873	985003.688113089	935199.837884082	807742.993632092
1037	69.07028858122	69.07028858122	69.07028858122	2643.27	2643.27	2643.27	1	1	496840.407004123	441303.608981666	548524.678125006	484027.425984701	512429.280336139	503896.410517033	512080.509251306	547831.746382371	501546.197493481	518627.875208337	495873.887476122	407868.324875219
1038	69.0703239117321	69.0703239117321	69.0703239117321	2627.05	2627.05	2627.05	1	1	1355872.05215691	1230829.67113207	1437002.51115911	1283639.13634655	1365564.21519071	1389299.57581865	1414447.9190625	1491545.9638729	1409072.79923902	1403944.57798349	1425661.59405734	1216420.95445829
1039	69.0702248328915	69.0702248328915	69.0702248328915	101.415	101.415	101.415	1	1	1079985.07304423	1110637.89015791	1265306.1604129	1114228.7516633	1076921.49350581	1258242.90853741	1188466.4820658	1154464.90332945	1240919.5063233	1287763.31347759	1282171.2785882	1067844.06559746
1040	69.0918808185918	69.073098982597	69.0919072002146	1304.145	1303.61	1304.73	12	11	243375.944142127	66217.7925580506	209964.740760216	135981.523100588	113613.677752575	253175.476162108	240747.409254808	174157.765767043	212753.635305988	250688.826988244	195832.702868304	237997.83499645
1041	69.1035942896694	69.1035389034657	69.1037379414137	1303.88	1303.16	1304.5	12	12	201263.248828126	254768.638311297	158516.170872805	201164.784219125	207338.369783277	144014.681311034	166004.376499836	187933.656218449	155867.120035806	141499.142644042	167943.625103666	213453.101663911
1042	69.1481636617608	69.1481237923466	69.1481711904662	660.563	660.524	661.101	3	3	198655.768608261	900734.540042306	185598.914267438	197618.814191964	554248.577431641	319258.801170575	101881.207753417	107868.37486979	104482.443372721	122779.245234619	103712.077659913	107608.14979069
1043	69.2087250765546	69.2084859925811	69.2099066603917	1304.73	1304.15	1305.65	7	7	61071.7381081326	66030.7671786225	69957.5058779299	75290.6369717689	68018.7463012695	59182.0270498049	71276.344699219	66015.2629882804	49827.9910573502	77595.8744902329	57364.6567317704	61351.9175800782
1044	69.217848390549	69.2177675799446	69.2179074149685	660.7265	660.505	661.101	6	6	957091.548256347	939287.671479054	888182.092815424	979637.117343755	1013554.26804785	854872.572796871	8018.56678560955	17016.8363368442	8255.34720954235	7273.23549548335	10660.0507497558	14962.7626696427
1045	69.2516595967782	69.2516595967782	69.2516595967782	661.083	661.083	661.083	1	1	141615.254390138	257919.170759763	94295.0271054694	153602.138465494	80754.0316975434	118405.149358399	0	26055.9833333329	12867.4429632161	9938.6973309733	11754.6113460286	27077.2974484374
1046	69.2725535509827	69.2717562819474	69.2754230543756	1304.5	1303.98	1306.34	7	7	51066.0242350258	76128.928052246	59849.5014124651	116551.778191406	91839.7333740234	93003.795738635	127413.604073893	88144.0447958085	111576.451197916	89434.7226362738	166335.817939898	91963.1402894182
1047	69.3024535713042	69.3024208423445	69.3025255223819	1304.145	1303.61	1304.73	12	12	146463.917609675	48386.0220648866	168284.177885745	111538.182721762	84950.5255424367	194101.968346353	190992.499208983	141258.714864908	177420.448557942	201066.790472506	166676.179219501	83753.135531412
1048	69.3304916160748	69.3304916160748	69.3304916160748	661.409	661.409	661.409	1	1	150200.108651734	281837.091897568	105334.760628539	162783.569561768	224786.078510131	123526.843480865	0	26018.7605000001	16480.551851532	9911.21787884515	11722.1110827636	31683.0669873044
1049	69.344020239053	69.3433440602733	69.3448099047735	1304.65	1303.22	1305.65	6	6	74287.0925901441	79120.9164417617	168325.637402345	120121.483242632	62292.6660522468	197687.631021841	190357.315285868	82205.7716345209	41274.4474023441	202068.763158733	64054.8561181631	73658.4704569492
1050	69.3897455881503	69.389341040499	69.3905792990355	1304.14	1303.98	1304.88	5	5	208287.929163704	190146.040163353	78472.7362704197	217277.779404298	188437.370910645	86825.5174511713	60154.7432568356	222004.691854578	76051.4560946368	204544.585880679	62344.5399081149	216184.306055577
1051	69.414186671344	69.4141139208033	69.4142593829849	661.4195	661.083	661.795	6	6	282412.617406252	299252.449407362	259110.571575743	294014.502310267	289068.511319192	226221.088087462	5247.03543676755	12334.2606770831	4752.32595019529	10297.457644043	6630.27065332026	14275.4851936849
1052	69.4128467088632	69.4123471507791	69.4136566093311	1304.73	1304.08	1305.06	7	7	204323.312083008	183123.499257812	126407.481530541	209855.551253906	188437.370910645	137085.439857956	137348.870568847	130085.527177734	118355.942540837	143660.828334553	127441.156258879	210268.393371094
1053	69.434690836476	69.4341035088775	69.4357787712841	1304.11	1303.49	1304.73	12	12	208984.752110877	190547.555180287	189288.334298377	217622.560526216	194393.827937199	183277.513749303	173165.640543619	222376.187880108	190707.446458567	201827.031544365	202538.691215444	216527.352030122
1054	69.4416272795081	69.4415244765256	69.4416406907432	661.083	660.89	661.101	3	3	272055.481814734	338975.418213165	108213.037570731	290789.434147321	130496.810416296	107875.180025024	5247.03543676755	12318.5282017299	4745.29695786827	10302.9731542967	6630.27065332026	14275.4851936849
1055	69.448923922629	69.4346210467964	69.4493510886817	118.838	118.355	119.116	5	4	53832.5718024902	56855.243703125	41310.0330236817	50202.464579834	56550.842667684	33873.161045166	31196.7512810059	46754.1691266741	40878.61946875	37216.7872251791	41236.7139039713	44434.0725811942
1056	69.4500102922076	69.4495765129289	69.4502335154275	1303.7	1303.16	1303.98	6	6	281182.284082031	259391.707857421	69043.367751465	287766.126544922	266448.222986109	98973.2336541179	88786.0691042267	65499.0084494355	91409.5060360429	111174.984624466	272278.766144532	260186.86262207
1057	69.4710467052596	69.4699068972123	69.4712354774475	661.43	660.505	661.46	3	3	99389.7983325901	149164.468016739	128824.648882486	116185.282756696	164349.119605143	120351.903775066	15882.2126162109	12755.0297200519	3339.20800138345	18497.34830896	5585.98848937991	18855.7005644124
1058	69.4836261278616	69.4804100998528	69.4868466703748	1304.145	1303.61	1304.73	24	12	167285.734995116	82553.8824682608	235009.428991703	158801.455219914	112750.575146484	288701.994534739	277334.571824778	200490.854145132	235952.067908278	287248.073295523	215103.661690204	275231.860325269
1059	69.5015050884497	69.5013334534116	69.5015297552335	1304.145	1303.81	1304.57	12	12	144128.124600422	62019.8352314452	204320.036821292	136142.113593752	108208.595703125	242132.641681314	235736.64303711	175622.827960204	210960.606731769	256992.476041542	195153.133955078	88310.6990390626
1060	69.5323843953397	69.5323124145536	69.5324336213814	1303.81	1302.67	1303.98	5	5	294431.493036217	269157.914222302	282938.490345351	303755.959824221	281485.072114259	103416.965670072	280942.309871274	68111.0816472825	61746.2655051012	79351.189469604	82709.1044791661	274795.808339845
1061	69.5453692341351	69.5273967993205	69.5465996667475	661.4195	660.505	661.46	4	3	118157.095564733	130658.1103703	128824.648882486	133260.329787946	164349.119605143	120351.903775066	15882.2126162109	12755.0297200519	3339.20800138345	18497.34830896	5585.98848937991	18855.7005644124
1062	69.5611627654551	69.5611627654551	69.5611627654551	661.43	661.43	661.43	1	1	106875.148684153	110549.815854084	156860.050769205	103780.983772321	119082.604334798	168179.060069174	0	9993.05849609359	13018.3657577311	0	2785.32035705568	7345.38594344074
1063	69.5928557588453	69.5928220622389	69.592859381596	1304.08	1303.98	1304.5	3	3	74350.879598633	62829.7548692486	78834.6231718752	62286.6333632813	60098.542199707	78789.7693125002	70112.7323974601	79796.2410009762	62914.5370833348	72054.3433101021	71421.8868109805	59401.2645491533
1064	69.6275544217702	69.6134590961867	69.6278382504914	118.924	118.355	119.116	8	6	40239.027397705	57851.4214330357	34502.4912886149	41842.4407679966	41265.2017740886	41823.0927270508	59425.7957638812	69697.6288922991	64150.4637851562	70457.021795044	39160.0228601423	66209.5076848957
1065	69.6347726866525	69.6343391887695	69.6348092110897	1304.28	1303.61	1304.49	4	4	66736.3090221064	64225.4260193983	70544.5375654298	61836.8055439453	77337.1795324699	83340.0838541685	74902.0063974612	84550.1566914064	67763.9591982424	79917.0182958987	70889.7976204442	62126.1266174316
1066	69.6421748556482	69.6421748556482	69.6421748556482	118.924	118.924	118.924	1	1	42437.0293886718	55395.5987060547	34502.4912886149	41736.3709849853	41265.2017740886	41823.0927270508	59085.6236770019	65551.6066406249	64150.4637851562	70457.021795044	56838.5678903808	66209.5076848957
1067	69.6683230070798	69.6673639366236	69.6692820775361	661.246	661.083	661.409	2	2	172913.785020649	343707.678051878	178304.114292154	215672.968651227	280338.666183226	148701.413958007	3537.1763764648	11899.9783081054	7319.2531445312	4223.37096582031	10232.3649814452	12307.8566997767
1068	69.7605343767951	69.7602028445296	69.7605605123317	1305.41	1303.64	1305.65	5	5	55087.3665665686	331441.949251953	329017.064992188	353305.333992188	329835.880322266	70616.594120718	341545.276034181	358784.115740407	58283.7737570527	72206.9004329425	342263.424627134	55883.4678906253
1069	69.7613818885031	69.7613818885031	69.7613818885031	660.505	660.505	660.505	1	1	335634.60307422	85484.9508462829	360738.002481902	310026.383828822	323826.531749104	372739.048404623	6551.18118570962	12239.299231901	8480.27393987625	6913.38685358075	5379.71333496097	12288.7595789062
1070	69.8052035648551	69.8040570904704	69.8060413828916	661.409	661.083	661.46	5	5	132446.993411865	142760.050642855	180366.364748465	144511.643621651	133243.061966516	381296.456170901	0	10025.1500325519	3046.69041707355	6901.31171435547	2650.53699829103	7042.24004292805
1071	69.8223484156992	69.8062990496123	69.8223824009499	1303.98	1303.61	1304.5	13	12	259481.797180177	247355.198028845	245422.992649865	270287.586771764	247484.395589073	69468.6099755861	254828.582511162	276245.413543528	228604.054104816	266830.038725588	247076.373364956	249976.858049128
1072	69.8327805802913	69.8317998092993	69.8337083541097	661.255	660.89	661.46	6	6	374483.473207942	396696.955771758	388451.102198381	357151.83139732	410386.361720418	395055.259956297	0	10025.1500325519	3046.69041707355	6905.00818554677	2651.95819775389	7042.24004292805
1073	69.8305293096402	69.8304594629438	69.8357588452606	1304.08	1303.22	1304.73	23	12	112038.269659705	344997.459373935	333031.221020132	127756.157528948	106740.014182128	321548.125204326	98107.8581966155	364544.034709822	317744.141143277	83502.158620605	346679.92044643	324890.13028846
1074	69.8483911706419	69.848367380826	69.8484149604579	119.02	118.924	119.116	2	2	43260.8633774414	27857.4253637695	23013.5367111003	38161.0199204101	25983.808957601	24302.1259348144	40062.4171599121	54496.7180175781	53085.7971015625	30859.5320303141	52591.9128158569	65673.828088867
1075	69.8675091838223	69.8670904788871	69.8678597267227	1304.115	1303.64	1304.73	10	10	153950.338507486	195193.08560697	1501893.59124026	172704.173722956	135739.852790715	120629.148402193	142294.084769693	142375.231330565	131454.449545898	1487520.67998223	139734.523480712	183876.038119741
1076	69.8671543754855	69.8667909616129	69.867517789358	661.2565	661.083	661.43	2	2	130070.480369018	218617.552402955	154213.470767144	91030.606425223	117161.075459838	80303.8421698676	5746.6827309842	12146.4152246092	3107.36176866318	11837.225216417	3694.7124145508	10054.342409668
1077	69.8984399562877	69.8978250801936	69.8993301159975	1304.28	1303.64	1304.88	12	12	167275.650891114	92526.6361283719	202802.876953125	142558.616880698	103357.056466176	241177.486478365	226801.70939378	170448.38449829	209102.141346154	242613.715330905	194363.479970706	140176.015085855
1078	69.9235358205896	69.9221287531489	69.925969730979	661.4195	661.083	661.46	4	4	130877.69723326	210023.957970702	154304.894451497	146739.15256808	229612.154027343	77486.385691895	5746.34111389157	6063.84280308313	3104.77537955728	5537.11792395019	3687.79162597658	7132.66210058592
1079	69.9167077423772	69.914293198547	69.9191378656431	1304.08	1303.57	1304.57	24	12	169301.291954751	84662.0044122873	237365.630024418	152367.167311448	131152.033767091	1511416.15757011	278604.135183294	205434.995634014	241281.637177733	1512201.18416147	223672.508130258	1449165.94261649
1080	69.9659089731258	69.9502638463063	69.9659492138536	1303.965	1303.59	1304.49	18	12	649901.815795901	610717.233185092	75716.5043661229	672564.363829746	620487.497408961	116805.206261392	101547.155701172	677012.68215402	83586.5676029819	120007.935362548	89224.2989778639	627353.676173271
1081	69.9648144457832	69.9648144457832	69.9648144457832	119.116	119.116	119.116	1	1	451539.945153646	432785.695097656	505139.34501823	476963.762814453	468244.892289714	436154.398933594	371694.582205078	45478.5842926897	401863.202210937	419290.636078776	386061.682605469	388105.012916666
1082	69.9930418222373	69.9878939385489	69.9931147643114	1304.49	1303.64	1305.06	20	12	87798.2946445314	113549.385177283	100835.04940796	86768.8008278593	115219.411108398	136314.840367544	143779.671336388	113630.960289416	130388.593705609	148149.73301595	115385.808693627	117349.738320688
1083	69.9791934453593	69.9791710916127	69.9792012970496	118.924	118.499	119.116	5	5	42571.7841093749	432785.695097656	505139.34501823	476963.762814453	468244.892289714	436154.398933594	371694.582205078	47238.2286439732	47113.3130348772	419290.636078776	45291.2661132115	60700.5126590577
1084	70.0128725004663	70.0112409550149	70.0133454728861	2446.26	2445.69	2446.6	17	11	3750377.42724609	3707041.02545684	4187922.33898395	3745682.65843283	3318713.73941379	3840971.99557765	4587849.90451281	4448956.57455752	4885727.6775066	4368489.69615607	4573821.04387147	3840533.30181819
1085	70.0128756062559	70.0122100479183	70.0130154797723	2667.03	2656.94	2674.16	21	11	870282.59892579	2176000.75799544	2798457.67570278	1900482.73804675	2290871.513231	2428598.95025109	845190.411735008	3439465.10500346	4940392.85128902	3385188.4686729	3079626.46377475	2428786.82365772
1086	70.0129102232613	70.0120253353581	70.01312373486	2556.64	2535.18	2577.02	33	12	5677442.17291432	6677869.26933972	4221002.27589657	3954960.7995469	2643553.28572765	7290578.50663557	4939695.95377911	4156781.79712524	2901522.25713775	3311156.46735738	4082023.90774329	1344425.30575634
1087	70.0128952983901	70.0120529450167	70.0129905990024	2615.235	2598.89	2631.15	26	12	2683746.63313109	5619201.84359892	1944236.6253627	3114376.15350094	3704974.28757254	3994877.9270659	2614529.0320276	2525902.68250171	2898877.63499508	3183618.06106726	3318761.2095382	5080279.96406808
1088	70.012870240188	70.0113810235227	70.0130379958926	2469.685	2466.78	2477.37	12	5	3262532.21365056	4189251.15784371	3368188.0041051	3648400.60730915	3734110.54019462	3173445.19685406	3233846.98766335	3426450.45830969	3242273.41349431	3524421.31137339	3428632.5674219	3436157.07505685
1089	70.0121443612908	70.0116372718789	70.0129519899456	2489.27	2481.93	2491.62	11	7	7808444.66654519	5044921.79514017	4350614.83905096	5230356.49112136	5392851.47753906	5148571.28133731	4976603.28443654	5789397.85404899	5290351.51737566	3766237.479047	6833239.84148669	6409613.3216394
1090	70.0128657791609	70.0123458027781	70.0130536484572	2687.88	2682.53	2688.39	9	5	2093677.60632087	1696677.45805398	1753103.69717685	1713828.82209514	1962374.52157442	1838570.07596768	1660491.90267973	1909373.90003585	1761460.6113441	1816123.61132814	1764528.33636719	1720742.52899147
1091	70.0129434172529	70.0128741977001	70.0130175045392	172.502	171.427	175.842	7	7	3990544.5658125	4244132.27865267	3860425.35808224	3770651.74053002	3794387.3625631	4477186.60065643	3611625.07383143	3991106.46389274	3990303.17549794	3352975.31150962	5019245.13786982	3081451.09720734
1092	70.0125017669831	70.0115492811872	70.0129491866911	2512.37	2499.79	2530.52	18	12	4841693.27983959	8292734.21097007	5058401.9406027	3133779.38693949	7151935.50771236	7795747.99716876	6724189.01505546	5592606.62581469	7393444.61181638	5433574.81876445	3931804.86564047	3542196.31484323
1093	70.0130234437408	70.012412559334	70.0130234437408	2698.83	2698.39	2698.83	5	2	892275.010021279	867568.159897037	0	0	900907.833132096	1116449.6240796	0	0	919957.559804655	947868.735511349	1020110.45569946	0
1094	70.0129024236349	70.0123455266868	70.0129583319594	2590.32	2584.34	2594.2	7	5	2451344.52204588	2967769.40464563	3177843.99700808	3348948.45599888	3167385.14906249	3094957.16065684	3284231.31869976	2213133.51059567	2409593.02924551	6452648.38288109	4169347.534997	2996000.72597227
1095	70.0128972321176	70.0118683392854	70.0129506919502	726.618	722.579	729.626	6	5	3966358.24044596	3737812.89807075	3929969.82393228	3910252.04551997	3951471.49363281	4006645.75842968	4194753.05542053	3918167.7310129	3805590.889472	4107597.45681254	3920663.53297116	3711145.77584993
1096	70.0129897894143	70.012411813962	70.0129913173619	2647.595	2645.18	2649.44	6	4	1974532.79742291	1710604.61562502	345193.305000013	1801835.72648029	3165257.3179096	1823313.00563452	1891104.45896873	1797323.73462171	1749896.48818359	1890976.76516015	1828948.42951069	1836332.46873437
1097	70.0041736298186	70.0040779094943	70.0051156638138	660.89	660.524	661.083	3	3	2010282.80453126	2359260.26814842	1945291.64031251	109928.385236607	96321.6092862708	104075.55802567	734512.977269527	803259.20208332	738957.13570833	844254.285864583	740991.320596354	623918.591037498
1098	70.012929649978	70.0128927222874	70.0129721075324	582.7345	579.381	587.274	4	4	4326304.25171133	2534598.15655221	4159023.12227033	4246328.87091816	3923757.91281851	4162388.28420606	4372812.43869375	4624980.67565043	4360565.30330507	4322285.76733073	4450846.64308501	6397391.82898924
1099	70.0129406218777	70.0129406218777	70.0129406218777	678.067	678.067	678.067	2	1	3267172.78062722	3093582.65911367	3140467.39376451	3226677.29819475	3203952.30035857	3154692.26762228	3304222.32624192	3321277.44948884	3393526.38726373	3535497.86155172	3238527.48111663	3059947.05132678
1100	70.0129621680573	70.0129150559815	70.0129872606017	84.5411	80.5097	90.3508	3	3	3487805.0179489	4100929.93945922	3704975.3748195	3657925.29970529	3620709.62177222	3739706.60158632	3673235.22023913	3617731.44974722	3761104.07448242	3920498.04348433	3804141.32169742	2184771.72410807
1101	70.0065058497127	70.0064382612082	70.0142915341716	1304.41	1303.61	1305.8	21	12	267211.908361817	241984.451081729	246915.050660955	265922.108353364	247278.82937575	234777.265039761	79779.5786905193	275567.644494794	81909.3923384223	80201.3427499103	245865.246177456	242205.746788611
1102	70.0129128251564	70.0128408574833	70.0129953793327	645.954	636.311	647.986	3	3	5156939.93196742	4608345.74478275	5387469.4480586	5293912.02519687	5248640.33160765	4169524.12525119	4208085.1693604	4302222.01894688	4199022.53704555	4451665.55053603	4324101.284625	3034908.90034367
1103	70.0129335186118	70.012932959263	70.0129340779606	213.5945	212.711	214.478	2	2	4249209.60551314	3822512.17583411	4354991.54623056	4272409.62685781	4268157.36450373	4598839.64822396	4344489.01271236	3924766.9597864	4322317.90026669	4435632.01274432	5038733.17721824	4139776.50945833
1104	70.0124488046633	70.0124488046633	70.0124488046633	757.54	757.54	757.54	1	1	3206823.4842087	2952769.79850224	3030128.49067913	3270032.60427567	3089129.71713868	3281581.4539922	3053266.96332255	3347746.62493339	3062661.90718987	3034403.61189062	3005746.45508091	2710124.17600655
1105	70.0402178318545	70.0361771976947	70.0448427395313	1304.15	1303.06	1305.41	24	12	107342.465280574	135741.358273924	147942.402606025	153015.638025093	138279.210608849	134507.077530693	127341.716774088	115285.045384928	114064.036984049	150122.52973107	112265.360276818	156592.327778508
1106	70.031882856615	70.0308807353159	70.0330178308655	660.563	660.193	661.083	8	6	2350526.76023096	2514936.3219134	2207426.94884618	2328409.74706056	2467324.76145262	1786851.61593474	846167.680555792	898358.482617184	836298.822618298	1056240.68074218	932634.2161914	935117.441249993
1107	70.0655168435907	70.0652471849835	70.0655217990132	581.466	580.552	582.214	8	6	2730369.05903167	4662661.4791416	6016322.89365887	3291184.504125	3269763.87222916	3377794.43750261	3610048.99562832	3247200.05728659	5467395.88476527	3929365.62726036	5006310.27803386	3789652.3958407
1108	70.0763811500689	70.0763556824994	70.0764199007095	1304.28	1303.81	1304.73	12	12	175606.046302896	122343.652967121	211557.487148441	174468.048592938	146259.285498047	228189.949474282	231567.294594725	206397.965434569	205074.099348364	244697.93931866	211888.811134845	134778.176650389
1109	70.0655288070014	70.0655288070014	70.0655288070014	597.44	597.44	597.44	2	1	1723831.03275195	2216632.52082584	2763552.83208802	1609998.45044678	1771224.51195313	1805154.62268555	1963123.48461181	1642702.48372347	2461246.68526172	1959834.80984326	2635349.75112499	2137715.60679493
1110	70.0654914209716	70.0654670585682	70.0655157833751	636.807	636.807	636.807	2	1	2716427.15463553	3727399.10627472	4147720.16028014	2367263.70427683	2861652.11948014	2659420.36609927	3151825.86886565	2654101.96657218	4153786.00178922	3181118.39173318	4301523.02492714	3627731.25720279
1111	70.0655508473667	70.0655370182294	70.0655646765041	212.978	212.02	213.936	2	2	1573259.14866683	2257387.85066211	2733519.61380819	1645754.96674536	1729244.23110632	2112979.27435943	2106187.06998779	1689456.22665436	2823598.65760383	2123942.33243469	2772100.90450159	2026993.6355636
1112	70.0653824231925	70.0653824231925	70.0653824231925	2569.43	2569.43	2569.43	1	1	1705410.5737675	2207387.92881467	2613597.01529095	1761858.9942147	1647415.32456222	1474340.77552532	2050213.22229769	2547689.05059669	2172866.03465493	1903790.48508621	2615225.78170798	1743802.81323142
1113	70.0655177416383	70.0655177416383	70.0655177416383	140.15	140.15	140.15	1	1	1478556.0742642	2060187.29467992	2470914.5082142	1380406.99887388	1508597.6442938	1590480.12159683	1798121.56606747	1312433.01486056	2424620.30566193	1676974.19666246	2352712.09665625	1717349.62033594
1114	70.0655666109162	70.0655666109162	70.0655666109162	2634.33	2634.33	2634.33	1	1	1213056.65391251	1687186.97977678	2196510.40218331	1358361.36810268	1196837.30828124	1266592.0990625	1612819.96578311	2077990.99307475	1646350.16970284	1429119.36083986	2236249.52339566	1373046.43365437
1115	70.0655321213215	70.0655321213215	70.0655321213215	103.934	103.934	103.934	1	1	1812477.19491808	2684319.69098482	3308957.03814114	1754022.43605742	1998325.9662408	2088404.5497867	2345994.0577605	1706839.49775569	3215203.74801328	2251627.55685998	2813444.39119207	2415968.45654692
1116	70.0655514711208	70.0655514711208	70.0655514711208	2666.15	2666.15	2666.15	1	1	1237860.75618698	1678334.89052735	2319574.23304937	1267765.20374999	1173493.65321533	1271779.13728011	1683792.7914296	2163417.8943687	1678293.75645919	1431542.99806831	2300958.13606856	1345669.8047883
1117	70.065564657667	70.065564657667	70.065564657667	2606.54	2606.54	2606.54	1	1	104281.800585918	204222.628476549	165297.862500006	106709.098828156	98921.0358593807	74236.0200000028	174528.406210924	143084.63964841	131378.984999943	93793.0324219019	142911.279492229	95453.1574219024
1118	70.0655588964005	70.0655588964005	70.0655588964005	161.226	161.226	161.226	1	1	1103403.12827208	1423489.42710938	1756551.45750614	1019695.65484961	1079920.63811922	1193042.70731658	1269890.01896637	939767.704242358	1687717.18850255	1209844.20773336	1693325.21924728	1236922.79333738
1119	70.0655545920213	70.0655545920213	70.0655545920213	59.7215	59.7215	59.7215	1	1	936688.652890967	1338208.70587125	1724850.60524782	847763.810403955	1008871.93684469	1057355.69393609	1142131.56709281	924242.174822491	1540198.42058289	1091949.82996023	1540277.7000018	1075904.94220918
1120	70.065528851985	70.065528851985	70.065528851985	280.045	280.045	280.045	1	1	1748186.0861183	2632503.31780491	3099659.62570744	1677832.31519269	1761468.5412557	2053696.99488348	2213869.66381027	1702955.41075603	2971799.29028705	2227408.82507813	2879445.78603571	2211485.99721137
1121	70.0655001129089	70.0655001129089	70.0655001129089	85.6665	85.6665	85.6665	1	1	819617.397793056	1215459.61579264	1530109.0001123	761006.146471637	954594.592659636	935015.108870443	1075735.30724818	816375.753249566	1497052.47856228	1056931.96603008	1313214.86268878	1117398.51434065
1122	70.0655349381139	70.0655349381139	70.0655349381139	549.032	549.032	549.032	1	1	1729072.60859324	2152105.7743518	2983771.69821381	1443150.4978377	1681853.17480797	1919097.97603831	2178982.83258253	1547696.80342225	2810322.44119355	2022845.25300769	2618942.74476663	2003032.82694557
1123	70.0655540766391	70.0655540766391	70.0655540766391	321.217	321.217	321.217	1	1	1822383.53838449	2558250.69868125	3184554.11464428	1728914.90114476	1967845.17397433	1998886.90625357	2214886.03690683	1643162.08574833	2983368.12500848	2182855.3005904	2880741.70141786	2281701.4072433
1124	70.0654920623888	70.0654920623888	70.0654920623888	392.983	392.983	392.983	1	1	1643156.34790461	2393655.60209577	2918908.99103713	1612917.14177848	1666408.47267345	1839988.31389415	2008967.45336719	1592954.26245968	2839125.16307057	1955630.02917969	2628810.37710786	2054080.48348022
1125	70.0655665856022	70.0655665856022	70.0655665856022	479.062	479.062	479.062	1	1	2072268.94624342	2750796.33570102	3435667.64209988	1854870.25535066	1920404.60522708	2414882.82922132	2438723.961853	1968989.86457319	3336804.60851028	2459744.32366406	3317581.31614412	2485609.49773267
1126	70.0655368690467	70.0655368690467	70.0655368690467	255.111	255.111	255.111	1	1	1502137.32248969	2312771.99119235	2750077.77935802	1471208.72923889	1581220.86162775	1798124.07581397	1972538.94757251	1491150.5590694	2621510.39068213	2010680.8997102	2514026.47802612	2006143.21203857
1127	70.0656147139348	70.0656147139348	70.0656147139348	361.428	361.428	361.428	1	1	799505.318495361	1232809.6258208	1586380.94592773	784491.253063475	879743.805657228	976866.342742186	1083167.0197572	897784.581849607	1577070.55450684	1078738.42399292	1428494.0225625	1026015.57752783
1128	70.0656226334503	70.0656226334503	70.0656226334503	30.8885	30.8885	30.8885	1	1	1483677.45751953	2420374.93332598	2852515.32171042	1441470.49332132	1644229.39951887	1838837.31145091	2038416.45565938	1524741.49992742	2725648.8858546	1844756.05391909	2628052.22284438	1917223.53481498
1129	70.0655596329392	70.0655596329392	70.0655596329392	445.58	445.58	445.58	1	1	1364536.46370875	1863459.20261515	2278201.0784058	1321607.76752109	1460608.18763935	1502611.01007828	1590422.12125078	1283763.45703703	2179577.85803813	1628132.1051325	2193110.45914688	1674464.05453922
1130	70.0655501101842	70.0655501101842	70.0655501101842	421.674	421.674	421.674	1	1	686609.045773438	887206.257324574	1143239.32094352	586129.69315341	655900.58766797	651234.388270702	732533.612177557	663955.343089135	988167.025061081	740391.040613993	981768.727107955	697677.554090196
1131	70.0655765421193	70.0655765421193	70.0655765421193	186.126	186.126	186.126	1	1	1089857.8947625	1596723.29261583	2093588.63196559	1037053.34810766	1178873.35958219	1302229.1624543	1414907.83073	1119175.99720031	1955355.74827687	1361418.21991265	1804330.38128625	1444261.10104597
1132	70.0655603868964	70.0655603868964	70.0655603868964	2690.33	2690.33	2690.33	1	1	573260.193193356	877383.136100265	1213907.49328561	654686.553115232	638185.343528652	753365.808615462	950485.07909117	1212704.05168404	962546.536697039	894036.269342438	1284237.60815973	787945.141217449
1133	70.065522981689	70.065522981689	70.065522981689	520.269	520.269	520.269	1	1	1133366.05610507	1359799.41238281	1888106.37434672	978401.133535548	1068082.81673574	1279206.2315875	1301457.52646133	1047786.84894453	1742235.92433789	1272859.70265879	1761039.98598984	1329586.98027501
1134	70.1066064347428	70.1065469224083	70.1066499206582	1304.145	1303.81	1304.57	12	12	507788.175244142	378259.50504507	585354.168103368	491640.308672624	454264.403570085	642269.885267162	643191.212638117	563447.714110576	558501.388415716	624248.375529222	569655.412049278	394600.06371319
1135	70.123250435196	70.1215453026493	70.1254593625193	660.707	660.193	661.46	6	6	189386.454573662	294288.000235487	189502.866473911	235678.381314732	238733.704396202	87919.6874631699	355326.334924803	257827.180989579	470517.614824217	349347.971386719	539935.773036458	399315.933608072
1136	70.1286795860037	70.1285961131591	70.1287657472089	1304.145	1303.61	1304.73	12	12	733703.763476565	657930.48179277	696313.711323233	758869.762754605	681129.313191103	676437.995433876	711080.870556648	774750.641545579	667568.778031256	710726.257831861	727820.196055657	689981.144209414
1137	70.1804720123989	70.1757054739447	70.1805253612904	1304.88	1304.15	1305.65	15	12	193740.129431153	142848.446490384	177995.891540874	190124.089847505	153604.095466496	91691.6438069676	189448.04904576	203808.08109245	176175.477655204	206770.486311385	192974.310502233	179085.407414202
1138	70.1955516030125	70.1954952818413	70.1991846328848	1304.08	1303.49	1304.73	20	12	61845.7308256837	245544.68715745	228080.321688326	266592.44029447	239745.086006985	86962.761352096	95181.5099680407	254919.318004056	206549.752327473	97284.8997660678	76941.0469965822	235608.629868513
1139	70.2288159394137	70.2147303840724	70.2429701552792	1304.495	1303.95	1304.9	24	12	134927.648782144	134368.218885216	128601.980046389	148804.523193185	123072.98527832	182058.260843332	129494.54289388	154724.630103666	127503.569259586	127661.072190162	217928.651986929	133269.919559325
1140	70.2315766810377	70.2305154991232	70.2324965344447	660.7265	660.505	661.101	6	6	1254321.71099967	1644537.48966503	1217962.37903844	1268443.59149293	1338859.18253686	964150.843106135	11340.4225084401	23560.626889474	13201.619111049	9014.64326116937	12158.9453278808	21514.6336230467
1141	70.2493679485949	70.2492872377172	70.2565000829892	1304.28	1303.61	1306.34	20	12	292728.592793719	86925.1366566055	280532.135588383	299655.45605093	282116.951252628	279431.143185096	298351.648784556	313545.160761343	270581.062696815	283171.001783729	289580.078309795	90913.7764558911
1142	70.2594176365976	70.2590239639518	70.2602472016413	661.092	660.524	661.795	4	4	228498.585140906	255526.523459818	222374.651250304	226227.395555803	208855.804617858	180877.286317591	0	0	6470.26679464281	3009.29997436523	6327.80166577144	6780.25047488833
1143	70.3064593500795	70.3064354267905	70.3064899636007	661.255	660.89	661.46	6	6	154816.060935269	140891.312002788	161500.973637416	149586.039520089	148982.138579345	171189.028825378	0	0	6479.85090624997	3009.29997436523	6327.80166577144	6786.67116662596
1144	70.3356731398503	70.3356528815934	70.3356993378062	1304.03	1303.61	1304.5	12	12	1399155.4218794	1265303.03083147	1337635.30742883	1422651.11666992	1314427.91457448	1330506.29983818	1399124.61006349	1467538.59720314	1237589.20809669	1354477.67547007	1393329.23990233	1252778.37199742
1145	70.3241057345287	70.3228441327849	70.3256453741484	660.5435	660.505	661.101	4	4	129900.810049108	151611.969438056	144261.759425153	132652.765765625	230845.583236817	193097.405017091	0	0	6479.85090624997	3009.29997436523	6324.41056091312	6786.67116662596
1146	70.3596637099269	70.3595875987001	70.3597001465068	119.027	118.739	119.116	3	3	80684.4799095052	91386.2697583008	52411.76968278	74962.6493100586	70282.4189746095	57342.2660848389	61533.9740710449	53876.1712416294	62545.3013007812	82091.9486407064	57563.2470515136	97873.3173135577
1147	70.3577929865646	70.3503396699634	70.3579502966743	1304.555	1303.04	1306.72	12	7	84208.3953530648	135939.946941105	207985.206571658	100049.960366212	94818.5551757809	204635.829303384	225792.85648885	69808.6543171573	195947.379405923	218166.059879556	80909.1300326771	119660.50233436
1148	70.3742577081483	70.3742179990074	70.3887791321748	118.924	118.355	119.116	7	6	79404.835555664	87287.3823939732	52411.76968278	74962.6493100586	70282.4189746095	57342.2660848389	66741.9842556763	74773.6958482142	62545.3013007812	82091.9486407064	67906.0561999162	70279.038001587
1149	70.3916893081653	70.3885475394903	70.3948551408025	1304.03	1303.57	1304.88	18	12	119712.844603603	155649.75053185	168032.19728427	119527.567441815	110837.947045898	92632.9282279816	192364.802115654	112099.233326322	143474.390941407	165808.799401292	152662.937346755	125066.743162184
1150	70.3978701566416	70.3967391091018	70.3987919835927	661.092	660.505	661.46	6	6	293481.917035717	178706.740950333	395427.726849888	264495.268752231	223284.701738702	407780.381959823	5979.61225415036	0	0	0	6981.27234863285	13393.70878007
1151	70.4318981063439	70.430638285511	70.4330758967124	660.89	660.505	661.101	5	5	265513.362555806	362840.091894652	183127.037410714	254147.175272321	255992.302496648	167795.256858189	5979.61225415036	0	0	0	6981.27234863285	13393.70878007
1152	70.4286618893851	70.428620844962	70.4286885138577	1304.45	1303.81	1304.88	12	12	218549.235333253	186166.256831429	208387.81053327	222014.439740459	198304.563016451	200962.615630581	215888.522454177	227674.87918795	189878.041152342	212096.46781843	212507.035140474	208835.197145432
1153	70.4587076138498	70.4585356618399	70.4587805527811	1304.11	1303.61	1304.57	12	12	197815.213937557	179947.17731971	166113.852076588	186917.118851412	179440.609814452	148495.180226863	164013.2004548	186540.536099331	153488.130927359	170954.102931084	174951.997633929	180653.656122295
1154	70.4728347738437	70.4722143069916	70.4731560175106	1304.11	1303.61	1304.57	12	12	194660.35556259	155806.632635215	188267.528779294	175909.361930964	159369.744484862	183775.236686199	203544.11313101	178513.583002233	194824.863055012	194026.436454731	201791.060156251	155813.693158428
1155	70.4887425658896	70.487137279138	70.4892894668253	661.409	661.083	661.43	3	3	139392.236274555	156048.285602972	133654.269931082	95830.1438247765	116375.726442993	117771.902118816	9983.71888623042	20782.7494628906	3037.8170378069	21696.7743945309	18380.66535791	9472.11536755369
1156	70.5047285535718	70.5025750341962	70.5061005015031	1303.95	1303.22	1304.73	21	12	298227.282370196	227673.652996421	145766.26143677	94116.0720134949	82079.2715820313	167690.675229491	165710.036808894	123207.543860971	159771.074809569	169300.569287108	184901.331783853	239154.845560396
1157	70.5519634731871	70.5436176578656	70.5520944964783	1304.08	1303.61	1304.5	13	12	857233.13146973	812670.958124995	803164.780623594	891071.985823104	815460.472215389	797127.266455779	60559.4355442122	885971.810787767	766815.46189584	819442.357505217	843076.419667961	793324.09254011
1158	70.5678273362391	70.567769537042	70.5688085828502	1303.965	1303.57	1304.5	12	12	322226.229640297	219628.08142578	382124.693979498	299503.025632887	268015.331867899	463234.300265549	476602.389352211	351620.174462074	417838.4917985	424130.258679763	378251.774067758	238107.156141355
1159	70.5994078196643	70.5993714208722	70.5994899718858	1303.965	1303.57	1304.5	12	12	777397.9166626	548318.31260817	923744.367634614	716362.1698768	682335.723942681	1036181.40955009	1036675.42773717	859541.992232571	908082.193437833	993054.350146142	893149.371160717	570721.17913912
1160	70.5991194378045	70.5832396741598	70.5995098459997	660.9955	660.505	661.46	6	5	181828.449618305	168337.206691796	123047.532600028	145277.114053571	176379.280267619	260240.928306362	2700.29866589354	7662.87106119779	6311.19756290687	6366.59569238281	8069.7094872233	4624.02771720377
1161	70.6193891855635	70.6042228784787	70.6194531983368	1304.5	1303.61	1305.82	23	12	201365.565209959	194308.815904446	178607.503322757	100419.264736703	183354.141787554	183703.818453775	201048.203860427	100363.772762277	81341.0255622214	192026.828554688	80684.9411886163	100201.363587364
1162	70.6370837259744	70.6369146828403	70.6371061219044	1303.965	1303.59	1304.49	12	12	170969.410890925	177562.713088941	162931.460039062	181096.699554912	166314.175200194	156662.773838642	163308.515625	169952.227420372	152158.37767578	157656.688336839	161953.535034555	169450.374102313
1163	70.6870119007628	70.6870119007628	70.6870119007628	118.728	118.728	118.728	1	1	30753.456890625	63871.5233063965	21678.7363583984	29128.1065474447	38394.304040039	31719.7953342285	41824.4352224121	39831.4434065755	36969.8475416666	54584.597546317	34218.3546210937	45988.1473283284
1164	70.6930452885195	70.6793345478264	70.6934657414347	1303.965	1303.22	1304.9	12	11	125881.035828301	60247.3056019179	144977.623033449	114710.977852895	86776.2882638882	186166.077495116	165248.309661458	146512.276500243	164694.05595703	171113.366345879	142411.802248127	67031.1940795898
1165	70.7156426975068	70.7155649861431	70.7157204088705	660.8035	660.524	661.083	2	2	84102.1714628912	114392.380163573	92799.1075254716	73637.5920212052	65649.4164642847	82973.2030522466	3117.01790551756	0	0	3088.36054162598	2987.96811775716	4177.11500301106
1166	70.7365513254468	70.7365513254468	70.7365513254468	1304.49	1304.49	1304.49	1	1	69305.0215820315	60374.5246484371	153164.327524038	105007.582427135	99916.415941068	185422.851111779	176697.502600661	140116.849251803	158216.527980206	193425.936846053	143281.074296499	88296.0880521331
1167	70.756766331928	70.7567354126974	70.7567972511586	1305.405	1304.99	1305.82	2	2	446088.162053575	539232.036279303	423775.292890614	477224.716997754	519325.618470967	55350.03351888	61960.9537695323	544361.237846688	444532.034609383	457968.580371102	503699.792431633	503668.899492179
1168	70.7878528484601	70.7872195938421	70.7890602450527	1303.965	1303.57	1304.5	12	12	632308.974316409	617870.190754203	575155.078267291	652519.026397183	624160.422320547	550260.10925391	569057.292654858	658581.742311235	534827.863424946	542063.754869911	604697.462829243	587701.729199216
1169	70.8370134642945	70.8205919203194	70.8378914387897	1303.98	1303.16	1305.07	20	12	161089.668189979	92266.6567728687	102357.902710336	85320.3570849619	80179.4755981445	73140.4089950274	140033.74568182	98985.3487081476	102923.572176106	132940.746531426	135014.783078205	88266.6126171884
1170	70.8377414715083	70.8377414715083	70.8377414715083	661.409	661.409	661.409	1	1	141313.392743531	189339.17575358	131137.989071899	131074.476303101	144732.514721069	135895.285735839	15341.0089314879	21215.9460625001	9431.56421905519	2625.94015155028	21489.8892792967	39254.4365258786
1171	70.8680073788385	70.8529666969603	70.869241884341	1303.98	1302.89	1304.5	15	12	108823.043080609	102223.998393111	101488.061843263	113327.227703452	95590.8992431641	84078.9024472659	88026.3914488645	105719.673098144	74965.7794086917	87231.0357452937	91405.1469216095	112264.302910157
1172	70.8847671291557	70.8842004720692	70.9001234058374	1304.06	1303.16	1304.9	14	12	222659.703233975	122432.325958807	215103.639759525	169407.624871828	149983.89375	258286.15390963	241830.907084519	202817.063430174	217262.384749642	243119.650803221	226023.665774113	136821.511373197
1173	70.9310664101153	70.9305227172281	70.9315708173352	1304.45	1303.81	1304.88	12	12	198227.346716307	131256.370974933	176889.987147219	148752.986621502	118741.639822153	219506.344371743	209783.121035969	193812.430170897	189659.992018228	203001.608649901	226375.889862873	149213.109513752
1174	70.9533029414569	70.9526121196621	70.9544010851896	661.4195	660.89	662.365	6	6	263067.687114258	365652.146006346	154269.019113891	269929.816546632	328202.369402434	155759.065132323	37751.2916919986	54263.7729335238	44622.141364676	63267.6680269771	42594.9580743405	47371.9530440844
1175	70.9459600706061	70.9459600706061	70.9459600706061	1303.04	1303.04	1303.04	1	1	133557.146897791	89127.9337280266	156136.678342284	125331.946588541	109172.00126953	177476.854285488	171007.805820312	153397.011289062	171781.844449876	164726.970296224	35936.2923632814	93938.8080208327
1176	71.0607375018745	71.0606799390697	71.0608392436295	1971.48	1965.08	1973.55	12	12	1147033.918814	1676249.08486964	1749798.09822876	1129824.42819602	1242705.29167021	1138009.38786882	1211660.73818665	2372334.96728124	1665807.04225262	1660212.82144263	1283664.44806693	1598931.27440429
1177	71.0858808724185	71.085800048916	71.0859123584044	1272.16	1259.37	1277.25	14	7	973370.319853943	2585405.07089469	2856341.10689322	2248442.29810547	2429101.62665265	5178688.98297157	3085452.26166339	2461362.1909036	4600513.20416505	2792736.78343749	1467854.32848567	1840722.86319085
1178	71.0859187754915	71.0858771524126	71.0859430919531	1323.72	1318.77	1327.66	14	8	1049132.39246808	993202.147375925	1117380.79932217	874914.191101791	945256.032795202	1366724.97417923	1741650.61928349	939377.931195589	1078920.20713749	1121603.52143383	943542.239379547	1005074.74938964
1179	71.0858925921852	71.0857821253252	71.0859359573903	1136.83	1134.68	1140.12	12	8	3254447.70291667	2415660.81023437	3961137.47701401	2222663.76632812	2293628.96195905	2454403.70033001	2239945.37348876	1586093.53986758	2136681.59929688	2770538.89870361	3824868.15506846	3182130.0547998
1180	71.0859364126781	71.0858875024969	71.0859532402368	726.31	722.888	731.783	9	5	2722585.45076693	2919025.79640156	3461192.44493282	2430355.59025625	2711399.26394792	471230.080371105	3460518.17483282	2748978.68680781	3630859.80654301	3380129.74307994	4710505.70930928	3004108.75800268
1181	71.0858735813237	71.0858547752515	71.0859186038807	895.1215	892.435	896.24	10	6	2666908.92109795	3709124.95226086	5524026.68217516	3092138.77534299	3249457.37401914	4029034.09378239	3997650.38754838	2962364.41803474	6628937.28406268	3940972.84103316	3821286.41720212	3375138.65032622
1182	71.0858722222567	71.0857575545056	71.0859582500214	1968.99	1964.63	1973.7	13	8	1161305.20216186	1796984.55745192	1233806.53705437	1723412.27275579	1777007.90742845	908524.405735825	2207242.30791901	1656628.23131687	1898639.54730733	1755482.75353102	1105313.32255908	914723.458009722
1183	71.0859445562171	71.0859021970166	71.0859892571858	156.623	152.808	159.806	9	8	3093570.07650727	2994452.62815881	7874372.77801434	2938000.2538847	2984990.40150862	4529746.43739442	3547563.48582366	2975412.27628013	4202424.71218144	3795651.94908203	3528290.59812128	3081026.53718767
1184	71.0859444070025	71.0858266323449	71.0860649752798	134.225	130.208	135.202	8	8	2868452.44053234	2983935.99409722	3833126.72802618	2694885.72178936	2887865.07094386	3761611.63938736	4034592.75162077	3045745.69515868	3922713.47047291	3762536.02484675	3842952.77542792	2935721.89067983
1185	71.0859412008043	71.0858509880364	71.0859671536869	104.892	97.9606	106.711	9	8	3431567.09701887	2974589.75510915	4169848.50713809	2970340.08772321	3038662.2326476	6058299.60935776	4131993.52079152	2920378.43479999	4295968.63020599	4219303.32747478	6157421.713453	2406198.64829381
1186	71.085906695531	71.0858308677522	71.0859455375456	1187.75	1182.45	1195.87	12	7	1740315.0618404	2500883.91473437	2929636.54570278	2104119.46586627	2297683.51334214	2442972.50123504	2517602.94528528	2094230.91085635	2761948.05267856	2639757.09898437	3294012.64863092	1955139.11181446
1187	71.0859626817353	71.085802030816	71.0859735992844	634.785	629.031	645.02	9	6	4930163.98592572	4743221.60322351	8223587.19906788	4462201.45946421	4436383.0281875	4315478.34662876	7188778.14687451	5060764.45047555	2263165.1925558	6258019.63899861	3958326.63107046	4819036.99319879
1188	71.0858949718824	71.08577706428	71.0860070319492	199.195	186.724	214.554	10	8	448191.133916667	3526550.02726287	4439332.53570297	3579689.81953125	3565596.29846898	614557.540217448	3783521.08103472	6119984.51995864	7140385.46547095	4967018.73371117	5076191.18907351	8055135.18299815
1189	71.0859626101446	71.0858486738962	71.0859626101446	601.024	599.789	605.997	7	4	2001552.25797065	2522520.56065476	3069410.26240625	2471907.68062855	2510668.61173259	3213678.48864733	4452383.92910047	2611179.50594318	3338825.70235715	3481133.49664346	2316364.15772533	3137881.31088992
1190	71.0859267758982	71.0858741346922	71.0859640546478	674.969	674.335	679.063	7	4	4303893.93778249	2394666.93564313	2666407.66015404	2080867.5801211	2216755.91639893	2848340.7289813	2808462.73337536	2492986.72915657	3167703.14109375	2956042.79035156	2939754.06475249	2349728.07665234
1191	71.0858428889983	71.0858428889983	71.0858798423258	1213.19	1212.58	1222.93	7	3	1641707.18643127	1215309.9269761	1342127.81911764	890769.779296878	1068609.31881433	1228497.30680148	1016543.92622165	1056302.09988051	1350444.24421646	1198511.6291992	1219331.87215992	1998528.47604491
1192	71.0859274329363	71.0858456223448	71.0859362725031	687.41	685.56	700.995	6	5	4568177.42829875	4497404.44688316	5990386.27848566	4214713.62718751	4217377.39848506	6026608.57697473	5523447.92153328	4445722.92557983	3055109.54763535	5613100.48044566	5157049.01235052	4597475.75052882
1193	71.0859383781021	71.0858647988895	71.0859383781021	1106.13	1097.29	1107.69	7	3	1911597.92446794	2363964.89296875	2217181.61501115	1889343.00804149	2011474.66491212	2076194.21667873	2411632.40531771	1989744.77136449	2439225.71497845	2468331.49554822	3954013.35327501	1885513.73730334
1194	71.08589555553	71.0858307711259	71.0860045215001	565.3235	546.408	568.744	10	7	5571566.10108265	5101686.12205358	7010145.24527382	4874552.0872433	4996722.09359952	4954337.87545141	6484833.12878122	7216760.09804452	8034427.79167567	7061047.7673828	5135218.39199021	3718818.46366146
1195	71.0858879567112	71.0858879567112	71.0859114655376	1042.91	1039.34	1052.46	7	4	2079925.554917	2246660.58163543	2571017.23874998	1933274.74244532	2004694.59112067	2402481.79072915	2707244.20929198	1628887.35860597	3186701.88716981	2481411.40672915	2527172.30714584	2145377.70545834
1196	71.0858913638399	71.0858655090018	71.0859185243979	1163.58	1156.38	1164.2	7	3	1602627.51354689	1817911.36616587	1974649.69711408	1551867.36650156	1641109.97921875	2041696.82669302	1830678.13681818	1770733.43641677	2015733.45920625	1961676.1231875	1918188.72721152	2085489.11594568
1197	71.0860356286692	71.0859017379614	71.0963306285675	653.519	651.977	661.083	6	3	1865597.94599851	2050656.27222172	2346368.82493667	1671679.61753292	95507.9371900354	2171352.82126641	2759836.63099005	2229561.86539621	2805160.84869642	2745400.70669865	2993430.87623991	2172326.94305915
1198	71.085946452225	71.0858898961876	71.0859603308665	1012.23	993.126	1014.34	8	5	2306878.11462624	3866527.16754509	3105793.4982706	2933127.0806814	3219398.16632528	4030657.95066642	3256063.29225191	3354780.1253239	3847667.78781897	4121735.28497395	4560424.64391635	3422822.29655754
1199	71.0858834640494	71.0858249712521	71.0860127802566	11.6108	5.8503	26.165	7	6	2096705.16108353	2715962.53919294	2421707.9799353	2817487.69776741	2662019.6634	3034675.63521426	625548.796793172	2668665.97993199	0	3704306.27612062	5119079.3232781	2751219.54527988
1200	71.0858981061524	71.0858434540047	71.0859527583001	615.3565	614.759	615.954	4	2	3657185.33820362	3408343.02045817	4344373.439875	3435729.40758871	3560090.49945313	6097012.42751439	4467433.53928099	2712751.79719605	4843184.57305241	4343522.69725781	4448676.03556351	3671626.03172729
1201	71.0858970021408	71.0858970021408	71.0858970021408	1476.12	1476.12	1476.12	3	1	1036158.65574599	1248932.88325955	1393711.52061198	1046981.65627767	1159018.01369304	1358676.97265626	1356685.20946338	1304201.58949219	1361952.22770508	1388620.95053873	1424129.92256945	1185691.53923611
1202	71.0858436225334	71.0858436225334	71.0859104384232	942.47	928.829	957.818	7	4	1841874.27641719	1886848.58133016	1803263.39316934	1698600.41177344	1811735.65772283	3118682.90462112	2282465.26450208	1761680.28391355	2235706.32757133	2199821.49752377	2171704.58875951	1813219.44338027
1203	71.0859292146708	71.0858109152751	71.0859547246005	805.517	799.341	808.065	4	4	3326272.61805227	2690360.06887735	3148795.35739714	2419948.83004922	2577679.26221094	3155157.84056875	2651125.63777771	2461663.80072423	3020631.37100328	3059204.84864479	2982758.68282435	3036062.9377133
1204	71.0859425485785	71.0858761059053	71.0859425485785	519.942	519.942	520.965	4	2	3321923.9603756	1555402.73954087	2285928.09381696	1635635.90279576	1475790.42425962	2219142.07391826	452215.893534924	1691336.72689964	2305782.1390625	2336406.73462054	2050545.56055288	1549636.04508259
1205	71.0859332336424	71.0858965417247	71.0859333177312	846.5295	838.453	848.991	4	3	1308819.4345065	3258894.49356944	3592477.04524305	2663187.18657335	2838909.52055208	3574162.49296608	3427192.57576692	2864875.16351451	3647573.16893805	3567240.55031206	4623567.84755109	3383398.16904918
1206	71.085968009468	71.0859195224711	71.0860171748349	464.117	456.693	471.3	5	4	5940784.23908677	3435079.17900453	4990070.54900983	3414531.93294254	3349545.39768473	4686410.56684426	8142956.25140132	2100202.68650452	4818581.97413958	4739098.20646876	3588100.32993945	3381549.41059526
1207	71.0859779049098	71.0859072903989	71.0859802462717	428.3825	423.014	431.844	4	3	4050900.4693125	3933918.7668875	5441314.77774609	3733355.56629826	3793938.03627298	5208347.86024701	5059868.25246281	3110662.68600083	5688736.27794353	5508438.36350268	7404763.03503326	3742520.66398661
1208	71.085953460519	71.085953460519	71.0860021358538	406.987	405.451	406.987	3	2	2461986.47518966	1199514.89637188	1767805.06793125	1148401.06885547	1125846.78887187	1643854.67417501	1616605.11277968	463320.675953129	1893753.69888068	1805674.3079375	1699918.7778473	1260802.91862926
1209	71.0858543794682	71.0857833788828	71.0859253800537	758.2945	757.381	759.208	2	2	4604336.71464688	3885606.74978813	4611894.60600447	3447749.2257327	3794872.42921249	4800207.69343749	4589623.96869977	3614209.97233817	4561280.69895331	4484045.35498214	3834653.40155332	3584993.43067806
1210	71.0858962832199	71.0858695746987	71.0859318583935	390.525	386.266	391.875	3	3	3107196.22680378	3085252.13083247	4127179.51490385	2987310.45582692	2950664.896454	3797993.5356305	3893483.0158068	3148451.28465865	4181404.38914424	3847856.226345	4094657.59774817	3217858.23986668
1211	71.0859426731114	71.0858791696152	71.0859715935686	314.987	307.829	326.537	5	5	3004366.002189	5249415.19348006	7089059.39536006	5085147.07958051	4891205.67699372	4750567.88857093	2856994.6387766	5388781.23666372	7154617.89456232	7145636.04367663	4695189.12910374	5904860.25968716
1212	71.0859594814285	71.0858559520076	71.0860630108493	865.32	865.19	865.45	2	2	2359438.72026266	2417208.64764583	2690523.96564509	2053021.2743676	2094067.51855902	2817706.28113422	2779716.11205173	2167855.2331649	2712588.45085764	2793263.07278125	2723425.21844113	2331383.9546024
1213	71.0859133078094	71.0858592544173	71.0859667024331	293.166	288.045	294.664	3	3	3124399.71936574	4657134.13101562	6324659.6112439	4617489.72402534	4439180.55238377	6088351.51386719	6145548.43108803	5984154.22305441	8373391.57173278	6348921.92618064	5889549.1109873	4575017.83829268
1214	71.0859824744231	71.085955445065	71.0860095037813	243.9315	242.944	244.919	2	2	3711788.86917236	3352352.90102343	4395430.65453933	3307151.57722872	3363492.00047656	4535941.0412861	4414679.13087683	3609348.63060703	4715289.3089404	4546609.52636853	4407493.81988437	3251607.55798594
1215	71.0859203948702	71.0858745557346	71.0859662340058	40.47675	38.6437	42.3098	2	2	2925665.95203957	3111925.46542411	4239537.92520419	2981607.85452824	2947162.91881741	4306995.72084844	4098162.39803683	3238503.97482422	5096234.60717254	4224532.19443125	4068976.4402726	3143320.70607818
1216	71.0859032598978	71.0858325510048	71.085989718881	368.377	358.752	376.217	4	4	3532010.26059827	2491263.33097767	3253857.72692411	2483171.3759098	2346987.70899033	3358264.75217262	3103194.20449702	2518889.42511607	662598.282258297	3345529.36983184	3784219.56640219	3661376.4555518
1217	71.0858413910462	71.0858413910462	71.0858413910462	1848.83	1848.83	1848.83	2	1	963832.159591618	1032443.68437927	1043992.08415527	841506.90326538	904167.305745848	1007855.45364258	1072332.69238586	1060736.89242065	1016265.20756836	1120381.66803589	1095023.87293701	1009036.77956726
1218	71.085961776985	71.0859332949175	71.085966811149	486.104	482.526	498.569	3	3	4414940.06333133	4474447.78569231	6237845.71259374	4203377.24773037	4270759.28756731	4513580.04789962	5842763.90039403	4640772.50192308	4088782.24551629	6268714.46783814	7540784.84124944	4359039.54038582
1219	71.0859530008986	71.0859482228013	71.0859577789958	229.007	228.797	229.217	2	2	5300345.49119182	5349445.7931888	6969298.42887642	5391442.03396061	5229223.05266195	7413659.34471354	6867872.27129471	5540853.98204471	7318579.77364628	7236702.00811286	7519512.41508289	5149728.10764339
1220	71.085973690886	71.0859722504858	71.0859751312863	266.2995	263.042	269.557	2	2	4212260.08352179	4299886.63850801	5804561.68669243	4305720.39671998	4137189.34623077	5751903.87524117	5662126.22808799	4453214.06020888	5955652.97203947	5944525.86725905	5520698.0951213	4619291.27198138
1221	71.0859291025554	71.0859291025554	71.0859291025554	789.862	789.862	789.862	1	1	2620498.68541016	2733321.88211042	3353784.65237316	2476014.68635052	2658008.45376458	3180544.00168593	3201580.94082866	2539966.98346406	3230416.31821796	3227461.55223542	3156441.60900572	2555916.93961458
1222	71.0858745403457	71.0858529904772	71.0858960902142	825.284	820.838	829.73	2	2	2405860.74089355	2346240.35240929	2921477.4538432	2349716.16503697	2188697.6192458	5736612.29366059	2651906.49207725	2305434.38029854	301066.107968737	2729326.18533203	2851957.29392913	2350962.82901701
1223	71.0859805343145	71.0859805343145	71.0859805343145	65.6305	65.6305	65.6305	1	1	4126838.67720078	4046574.12415794	5456765.79786758	4011188.74449578	3853700.34159966	5419722.78387222	5132856.67429167	4227171.25185484	5508055.19434206	5615877.6580464	5387110.61945308	4329482.80969653
1224	71.0860097746153	71.0860097746153	71.0860097746153	53.8136	53.8136	53.8136	1	1	4919327.81093896	4832539.29633638	6406378.4846706	4553933.10247936	4411263.6161677	6466675.58543081	6167504.27317769	4931667.2929621	6544052.28828946	6515823.47488472	6405288.97009474	4793929.03950363
1225	71.0859706815789	71.0859706815789	71.0859706815789	337.934	337.934	337.934	1	1	3191979.18573119	3161914.96601215	4241080.09400058	3136584.35976061	2896670.49580092	4249218.59346875	4013974.14637269	3237539.42960445	4306554.94908536	4224339.4257824	4276917.55774427	2993910.15631864
1226	71.0858895663336	71.0858895663336	71.0858895663336	1359.97	1359.97	1359.97	1	1	841297.644555665	946734.940078118	1037694.48800625	778504.611045313	800707.868175	1005928.72425077	975753.100919533	881613.166152344	980102.019698438	1073808.22965	949351.344190624	821167.041089063
1227	71.1233059744971	71.1233059744971	71.1233059744971	661.409	661.409	661.409	1	1	519981.193190921	301076.957804686	655934.894769283	442331.133978273	484021.242659421	620993.955170651	996894.301078118	874504.978250002	1089926.52350098	1016100.35935351	964705.036632806	822606.782343743
1228	71.156662690481	71.1563120389188	71.1570133420432	661.2565	661.083	661.43	2	2	69647.1562020095	106784.955658481	89933.9408891598	84401.119034598	100982.129036254	69720.9491586918	0	2883.77327008928	6490.46566593422	0	7670.17158837885	4576.8273881022
1229	71.2285571385946	71.2285162717536	71.2285792889373	1304.52	1303.95	1305.06	12	12	148886.03347168	143378.386616586	140277.684340818	166891.346406948	134692.655108173	134750.746865235	134494.259294086	155475.067378907	141514.592548131	136745.337390835	149299.712578125	150963.606155483
1230	71.2335008986735	71.2334503947218	71.2369711406273	1303.95	1303.57	1304.5	13	12	370846.762524415	77142.4534975957	480918.207331731	341145.853658352	316809.14248798	547879.039019952	526760.759887001	434647.508852163	483533.400327153	543320.459305423	465140.358833707	276502.945233623
1231	71.2655273321037	71.264938181509	71.2655628757068	1303.95	1303.16	1304.54	13	12	139173.201858316	74545.1960849609	188959.091132815	130132.735117596	125981.609387207	211836.976752928	230034.517024738	168063.584920372	198561.843951008	210086.707779947	169871.574086099	91264.2907836914
1232	71.2898984951437	71.2895128956932	71.2901350102431	1304.14	1303.81	1304.41	5	5	148798.64269206	85416.2154399949	65722.0720562063	56212.8045374648	74316.1160400391	223766.232425782	221825.713734376	167727.123659939	58800.8640605819	209014.660891927	87443.8377397025	101517.876525064
1233	71.3145025857948	71.3144711147691	71.314516830637	1303.81	1302.65	1304.5	7	7	42128.1539306641	85416.2154399949	74987.5954648439	131992.803402777	116628.645972221	94649.2999462884	214549.188483072	67531.5896533199	78756.8793867191	91963.7845157127	71760.1181997072	101701.121789551
1234	71.3266252239414	71.3258580565701	71.3279508911142	661.409	661.083	661.46	5	5	364690.192559461	1042695.20443908	182827.669823729	439433.121289065	624162.44267471	231181.197746372	16091.0648033619	70883.441541399	22794.866424107	24796.514206848	34037.3061137693	93383.5144933028
1235	71.3282978115422	71.3282343205284	71.3387388821146	1303.98	1303.22	1304.73	22	12	103719.010897104	64451.5480107421	180778.786347659	88223.2989399863	99918.0239501953	205415.634798176	201655.453489582	157808.172980289	180827.390310871	166808.214624536	160840.65171468	82109.8026979764
1236	71.3617284673097	71.3613111140505	71.3620543692309	1303.57	1303.16	1304.41	3	3	81590.5603284789	302815.650372871	351734.644375001	87983.3140735979	317076.821459961	382047.077343754	120808.031674804	371935.998064626	361452.256629967	402377.5431392	375056.511217155	322878.375850499
1237	71.4003340382924	71.3883592590297	71.4015757960667	1303.88	1302.73	1304.49	12	12	84349.2160229486	101146.813695913	122882.078704836	67254.5982353515	73663.6294140629	136374.616846589	127917.02091797	92932.0756279299	114766.778635253	131322.878331852	99840.5254616486	48202.0538747826
1238	71.4148730369595	71.4148730369595	71.4148730369595	660.89	660.89	660.89	1	1	56503.448759766	67155.0017187494	80478.4643100592	67762.61622998	63408.1785183912	60812.1260424109	2806.85571769205	18200.5692057289	6146.78287475583	2998.47275260416	2814.46542879231	7205.78007128904
1239	71.4322643012452	71.4262862245811	71.4337201794097	1304.15	1303.57	1305.41	21	12	218289.689195148	124344.166198325	293107.772686298	207212.694084475	174485.634086028	342995.616887019	109030.410667317	263162.547231069	302504.408424354	119618.60004357	277713.711192157	156795.205049717
1240	71.4490349482305	71.4489491977775	71.4541810944518	1304.54	1303.98	1305.06	21	12	72500.6882412111	306952.251482282	344772.573364253	65358.5178016251	333122.24629394	145400.807091346	130549.262886118	87463.204631347	138780.223010066	379743.008667692	92866.4216242018	327692.704471262
1241	71.4715054632296	71.4715054632296	71.4715054632296	661.46	661.46	661.46	1	1	83688.9271099337	225599.774977211	92690.7280472001	124940.642711718	201515.339416341	86056.0571393234	6855.87072802731	30232.7814778641	13224.3721502278	15780.9072946777	14203.1843359376	34738.3832894693
1242	71.5003125264676	71.485416975047	71.5004343950342	118.838	118.307	119.331	19	12	99116.183052246	71296.1993459821	83125.4960239956	194705.011759338	191723.568092076	175591.862342495	121672.699069754	107905.305066964	214242.708955392	251084.667375837	206901.736417236	72629.7377792271
1243	71.5023060039871	71.5016368066563	71.5023577535762	1304.41	1303.61	1304.73	13	12	447892.04617139	422138.409842355	431758.747868298	456963.204728656	415028.539509464	421729.38857143	431315.521487634	479743.369828129	413829.786378351	449184.841445315	449119.573593751	428104.174540319
1244	71.5127474282022	71.5127436397364	71.512751216668	172.012	171.309	172.715	2	2	355028.722744928	270245.446587516	383339.176017016	326871.411684619	319659.979870532	314985.676479745	380418.762524805	344147.696718043	402117.668267511	319944.339375	333640.122931958	248303.51198323
1245	71.5147786571068	71.5142975123037	71.5301276199649	118.838	117.938	119.331	15	10	287336.404354585	380808.616723389	33601.2205156599	266003.943350174	236774.339652334	236526.097301605	180840.569708404	241919.365042328	286939.747497162	153978.524347656	209618.592985026	48321.7267821045
1246	71.5079942961141	71.5079942961141	71.5079942961141	661.409	661.409	661.409	1	1	91884.1223251959	86303.0118024543	92690.7280472001	125290.120679198	201515.339416341	86056.0571393234	6855.87072802731	30232.7814778641	13224.3721502278	15780.9072946777	14203.1843359376	34738.3832894693
1247	71.5375233588774	71.5375031383717	71.5375435793831	1305.53	1305.41	1305.65	2	2	45909.1726497394	340053.624751464	398727.456999025	410389.086228516	348978.749361977	348800.333124999	351721.232499999	57225.1549837236	353607.801940103	392806.362513674	382651.566851126	380947.900716788
1248	71.5920018667305	71.5833567743409	71.5923956267869	1303.98	1303.16	1305.8	15	12	322472.909891075	299326.984206729	270900.406779789	314632.50895057	285601.559814011	238858.993554686	267708.398382165	321972.380549128	267709.176542967	285840.046307843	284035.227506948	298155.231956129
1249	71.5975913957039	71.5974391325155	71.5976401474878	1304.65	1303.59	1305.82	12	12	119607.395996094	121128.150495793	112884.748907752	144179.269253305	125393.858298903	84777.5403093614	106559.594801683	138940.616102215	106084.657042643	139324.874974835	107292.16245643	133919.819414813
1250	71.6476694911647	71.6476363746328	71.6489357301853	1304.73	1304.14	1305.46	9	9	96027.6249975579	88990.0691256004	134290.154234621	243456.552997161	227896.01690785	139739.50383878	142928.368234676	92355.253032226	117905.826104402	156185.967364501	126677.933951825	227999.393091266
1251	71.6618528202182	71.6618138809262	71.678333435128	1304.73	1303.57	1305.41	13	12	262772.367248536	232491.369768415	250663.037174941	273142.006113282	234166.844373497	248157.023303572	246599.396875001	268472.072828127	243672.392110842	267690.669521137	263573.70935826	255996.844323732
1252	71.6774891102747	71.6774891102747	71.6774891102747	661.46	661.46	661.46	1	1	107943.96723884	184513.706714679	107476.856896484	120958.453164062	132800.272641195	88379.3508551438	3079.46382751463	0	0	10837.4718964844	6200.68083312991	7409.22428397622
1253	71.6930737421534	71.6929944005422	71.706830115706	1303.725	1302.89	1305.65	16	11	112683.015368651	108831.513387785	99836.2499194351	72530.222514205	58500.272277832	95726.55590918	107201.695291341	121403.136567789	104521.790345349	327178.589838868	108959.439718571	64492.1046516934
1254	71.7382124856613	71.730589015081	71.7383109126872	1304.15	1303.61	1304.73	19	12	171731.43602881	167079.675341045	314368.643780048	230150.62065054	231716.685250149	320793.14579311	317837.362529996	135501.221682944	284160.231790363	332241.982043808	102376.567617188	195890.128902493
1255	71.7695559371264	71.7695181528598	71.7697544340243	1304.65	1304.08	1305.41	10	10	63144.0024710786	1012679.66059766	107090.015899326	67571.5394611155	1018134.63491211	105438.8680451	123817.825531412	90793.6981800414	101178.934676845	110462.707308237	93043.8880304518	53174.7733945313
1256	71.7964891860109	71.7883623123281	71.8024387711626	1303.95	1303.57	1305.34	33	12	1061020.6583252	83008.6564688391	312607.349463266	1081718.24426967	101291.424036864	976088.915616634	316855.277830638	351324.196925224	88148.0846988926	1004407.77500782	84456.299610126	339980.228879957
1257	71.847861714887	71.8340167484869	71.8614526042479	1304.73	1303.81	1305.06	14	9	62656.221622314	3024288.99046093	86814.4628869642	3086633.00859375	74787.6665972217	94848.9766406244	91068.0799621578	61896.458047762	107061.27164595	97940.7871337872	90214.3466508353	2773095.01940625
1258	71.8843190018801	71.870321393483	71.8893046667958	1304.03	1302.69	1305.07	16	12	3155970.5631885	3145838.91824777	2919294.63185752	67549.3777417	3089281.80227178	2885735.00250388	82856.3054728186	3236254.38998831	2699864.82561916	2832667.12787388	3049009.27643796	2872622.93235701
1259	71.8847814820478	71.8847814820478	71.8847814820478	660.524	660.524	660.524	1	1	82655.0456328132	116728.492543944	59394.1398450518	85041.9681707587	119743.849127441	27947.1356253257	7392.40445764156	14472.3956380206	13033.709256429	2776.66954089355	8761.9029541016	11987.3192954508
1260	71.8950305527365	71.8799902584349	71.895498853079	118.838	117.997	119.331	15	11	110523.928951172	159298.663328613	77242.7815952847	107518.6775354	109989.311937221	80882.2956309292	69903.0317815988	87500.3720089285	73418.2068898228	73610.9495811245	83606.2173970424	102102.281387695
1261	71.9006084346821	71.9005378977705	71.9006322854407	1303.95	1302.89	1303.98	3	3	2968404.97218756	2963185.59839407	2684619.94184026	2971296.40888887	2952509.92111109	66894.2846816408	2925370.11949652	3046692.98857638	49574.2339270012	2657322.63121527	66273.6607011265	2681641.21270832
1262	71.9331045719103	71.9330527616822	71.9331318772716	1304.11	1303.64	1304.54	12	12	128669.737680663	61816.0784846998	175483.422839358	104670.429262697	95716.8275949934	206740.621180889	189900.492521158	152198.914796317	173009.232574869	215851.904509976	162088.593494465	78286.8019371454
1263	71.9101778362591	71.9100393411588	71.9104642516512	119.027	118.307	119.421	7	7	68889.651988037	165471.824953613	60833.5786010743	107518.6775354	57605.3053836496	70707.5772615444	75984.8240056152	69320.6579645647	69563.9378671874	82062.9463347168	58595.6972174246	134382.733544759
1264	71.9610228031853	71.9380737912212	71.9665757095525	1304.08	1303.59	1306.72	29	12	524954.856396486	354755.592785455	503979.237395362	548415.540817523	358206.748491863	493148.754358261	305781.178670482	360492.831010046	299788.833766737	302345.5819058	525917.895669644	506464.0467191
1265	71.980372134244	71.9720145579031	71.9804276865381	1304.11	1303.59	1305.8	18	12	444066.805957033	84520.9627794466	414077.313794637	119552.381826547	407448.955540113	402897.53063965	430952.278635605	453760.929190849	407096.348936467	417831.14370964	434007.930184153	410244.946585786
1266	72.0125855384095	72.0125855384095	72.0125855384095	118.355	118.355	118.355	1	1	436537.99175	58460.6743214286	207027.213757812	404510.645652344	409241.766179037	155094.072065918	178354.096367187	284606.405755208	180402.855777344	180407.503660156	214420.779685547	390708.719653971
1267	72.0257143896375	72.0199903013592	72.0258747171421	1304.145	1301.98	1305.41	18	12	99891.8938920077	92555.4479915373	96230.0929174819	84834.2442129279	60438.8761065667	78910.93000355	74348.1354918331	103337.58820394	88909.6823128249	96860.9961320614	63008.6021305334	88329.3699312647
1268	72.034308964153	72.0342621871648	72.0477082515609	1303.98	1303.16	1304.73	21	12	88017.002198596	97842.7491870126	159835.522216097	112040.962911283	168953.676397235	155685.996110492	162005.490043249	97542.0850991585	159303.459915203	66966.1851481117	78314.6707702631	82175.7162491855
1269	72.0685514292898	72.0684847913256	72.0686092342965	1970.33	1962.65	1974.94	11	11	1319594.99471668	776150.195034866	1180263.98616132	997717.593219557	521444.824512942	1096540.34972751	1650544.12938777	1846470.97043609	1329763.30670861	899816.327922596	1254124.2558861	800982.63502201
1270	72.0573304202538	72.0573035634037	72.0587160475807	661.409	660.89	661.43	3	3	93855.5000867753	200165.921265624	100086.063729339	82207.1019727266	114657.320036193	81346.4575848217	14953.3813094176	23549.0249424525	8036.893274414	15117.1492127685	17681.5278956908	40871.0934887692
1271	72.0810553027389	72.0809040287106	72.0848189847197	1304.14	1303.57	1304.9	23	12	111907.595270995	152501.430253094	146409.155190315	155355.067956138	91042.1736891873	116055.454794032	149439.111749331	162805.86619629	137864.534518772	172648.351105957	158357.835806791	64620.7872833811
1272	72.0991388220508	72.0990879600768	72.099318983794	1304.99	1304.41	1306.57	11	11	111569.862575871	88229.0951427278	82244.9012920673	108182.184405048	89072.5651961273	167286.611114171	83094.3363907128	104565.114571939	65108.2791267279	105244.478078801	113194.31203125	94572.8298209627
1273	72.1241728996416	72.1240967282842	72.1250720901306	1304.14	1303.98	1304.5	3	3	155304.180103516	152323.001651367	77893.1606010306	158682.756503906	161157.832324219	125211.092061436	169084.422981446	171843.788449215	157705.914301758	96425.7018804926	158232.331732422	151615.57228125
1274	72.1568061480086	72.1567234219353	72.156843771975	1304.28	1303.61	1304.73	12	12	160255.362400841	77058.1154030543	207394.359510501	137862.048824058	114500.393310547	241667.010722655	231359.093260968	175445.365520832	225066.886241737	241806.787069937	199870.805656737	96911.4535600148
1275	72.1774952812809	72.1774598412229	72.1775271344964	1303.965	1303.57	1304.5	12	12	584507.196936037	567300.180498795	518252.105197566	585328.22679537	558521.125771858	530930.84062291	559784.050975171	604977.268334265	498520.832469952	516353.543901719	571536.967084467	534880.905752129
1276	72.1782183702541	72.1782110730007	72.1782256675074	661.246	661.083	661.409	2	2	83950.0364306646	144901.221263391	52198.4560048831	94921.2796834303	86077.855848213	41898.7176238609	3124.85210009764	17083.849316406	6480.41940348304	9201.88656713886	8911.97357739257	14733.636698527
1277	72.2336091187431	72.2336091187431	72.2336091187431	1305.99	1305.99	1305.99	1	1	337652.165792401	382713.564174108	43050.297241822	394269.869132256	408718.936156531	319201.805817525	294392.740624992	381121.773423538	286018.303742319	338638.264687491	348498.161132815	331919.796406252
1278	72.2968069123372	72.2967596152392	72.2968248040195	661.101	660.505	661.46	5	5	168754.331393988	302582.91753917	112123.33621228	182423.200674107	222749.444359862	328681.167359932	15548.6729852816	56876.6927071706	20726.5177321427	15829.5983380736	28343.8516391599	65109.6105982137
1279	72.2885203578137	72.2884913519969	72.288571354956	1302.89	1301.81	1303.61	3	3	284011.428120121	82528.6935191765	281520.420468754	293847.785173344	268207.688476566	271071.22513184	295033.124831539	62843.4412847217	304471.494924044	309176.60064236	275347.569375004	48681.2971350102
1280	72.3236099413726	72.3235736661554	72.323639750034	1304.495	1303.98	1304.88	12	12	363280.292333986	307972.609897835	357147.392507668	368472.340839147	329732.607267877	358055.554220147	376005.153462614	383887.640189733	348105.727032881	375280.190246933	363326.747092635	338468.283372144
1281	72.3257918784348	72.3257186732467	72.325835899178	661.255	660.89	662.365	6	6	502311.592135632	1138146.27019574	329191.553884764	599413.792036136	874218.058638179	324429.748329527	15548.6729852816	56876.6927071706	20726.5177321427	15829.5983380736	28305.8775614012	65089.613789062
1282	72.3728605096615	72.3508611510828	72.3729588515695	1304.73	1303.81	1305.65	13	10	106858.630447997	309608.61583807	149804.061053469	96020.4330749523	69740.3854513884	180878.138221154	165749.872711088	113582.446821731	156917.843162434	176134.120933369	136128.322303062	258906.684671521
1283	72.3854144577627	72.3853564067613	72.395944034006	1303.88	1302.89	1306.58	14	12	231006.202955228	310262.389687498	205913.83675293	253934.067367788	250338.597125241	189986.265351562	199665.135474446	226125.18483561	169071.677384766	179742.385975341	211582.535171711	259317.523448767
1284	72.5139712677408	72.5136200777645	72.51467799815	1303.04	1302.89	1304.5	3	3	36974.563945313	19976.3534719845	49686.1148583992	47279.2967236335	31405.9848144535	66634.2042297373	45785.4758966058	61155.2382638884	56670.4764306638	67965.2371488806	60927.5860961914	31524.6938330075
1285	72.5355810955043	72.5354395142975	72.5358925777622	661.255	660.89	661.46	6	6	4376009.69031238	9598662.05804646	3477280.07065012	5451632.60946902	6648907.85786471	2583460.73032909	21431.1231214422	109197.921117292	40054.1298247765	30225.8228217161	50339.9502416989	140330.795156249
1286	72.5660203333781	72.5655937349545	72.5664831056516	1303.81	1303.16	1304.14	8	7	185124.351996624	101548.316308594	70656.6673215561	160975.319650214	59762.4957519531	117212.860633137	146052.103045101	68889.7659505203	121779.34243089	100369.365732421	223872.510221192	120725.192308683
1287	72.5986390575395	72.598401414767	72.6037264878103	1303.95	1303.57	1304.57	21	12	185138.354292367	78483.5832216795	239743.152158207	161041.206732586	140558.440960583	75694.5848693841	270906.854242038	76611.8735585939	63966.109550781	83360.8913488765	76583.1931130156	64091.7417933243
1288	72.6348056819662	72.6348056819662	72.6348056819662	661.101	661.101	661.101	1	1	85190.4540361334	148981.430189452	75344.2675288433	78911.9095503737	104405.126815755	61913.4547421879	3499.17661560057	9717.51507161443	0	0	10233.5766719564	11552.5006084798
1289	72.6809030882419	72.6809003205684	72.6809221833978	661.101	661.083	661.43	3	3	435927.932615237	633809.874714838	108104.855195591	117001.684023285	106567.419309708	346460.422330731	15027.4928159179	45028.6119791659	17520.0817610676	11282.1302023112	32081.6402381185	55377.0143140054
1290	72.7005877666839	72.7003793550924	72.701050037965	1304.15	1301.98	1304.54	3	3	110581.427111816	60318.01965554	108686.157648261	118757.722152344	64450.9779827874	97720.2706409787	112239.774327061	51834.6974365241	96983.4892422771	107552.666616211	105269.800014203	111327.175390625
1291	72.7101713843959	72.7101462389057	72.7101892912834	660.9865	660.505	661.46	6	6	353950.176726562	432835.288027098	304175.214538939	343223.053482668	390420.02224951	276339.280597777	14984.9936005857	44971.1775251115	17494.1684458704	11241.8800053712	31992.9378792722	55324.6235719861
1292	72.7290736629578	72.7290379390328	72.7291093868827	118.9645	118.699	119.23	2	2	42908.5581412761	88232.8168579101	35750.2096487863	40065.1435337611	41798.2700453288	30450.1124932861	48064.6115245361	58347.6044921874	39659.4387773437	67430.0889160157	38591.5502800293	66564.8393299966
1293	72.740373222257	72.7397295073975	72.7415395359601	1304.03	1303.49	1305.06	12	12	114959.054715294	105466.397489422	112389.057692308	127137.267768555	115194.324442232	99996.6864483173	108132.130392252	129961.553333083	97047.1893994134	99896.8997900385	111693.583125	117113.578179117
1294	72.7462584796444	72.7462257709847	72.7462980672544	661.4195	660.89	661.985	6	6	339058.533204209	544394.591523435	210045.775663329	356715.479306642	464950.567859372	221829.326798949	14984.9936005857	44971.1775251115	17494.1684458704	11250.9362996825	31992.9378792722	55307.63197998
1295	72.7755990345478	72.7755938970831	72.7756182048293	661.101	661.083	661.43	3	3	521589.49779381	646770.677797425	108854.572714965	179646.786339285	209604.46496704	429754.215515628	10809.4351922607	20685.2922886439	6613.6562523716	13078.2319316404	9231.43365234368	19807.8832717285
1296	72.8120408007285	72.8120105276221	72.8120672530032	1304.45	1303.81	1304.88	12	12	187029.28058675	94304.9819957391	252975.45702393	170130.512722358	136150.183396663	285808.965185545	284300.049476146	212497.21245643	256995.884147134	295269.328803711	244712.491030649	120964.632865084
1297	72.8315117752668	72.8315117752668	72.8315117752668	661.409	661.409	661.409	1	1	526182.597779544	156494.961417317	487136.084070798	543940.057244875	583085.326430417	443394.513032957	10784.8551496886	20682.1221289063	6616.06315301515	13046.7265549316	12762.1526801147	19783.0658056639
1298	72.8451672110857	72.8451129481741	72.8452484455516	1304.41	1303.59	1305.07	9	9	75765.1890234364	103466.303895508	110706.684015449	69177.4243545815	51426.9694791663	114424.977634944	124649.789009602	207181.089256343	107471.763403763	127224.85736206	101819.010427025	117984.5205
1299	72.8462975024248	72.8462086148255	72.8463347065378	661.255	660.89	661.46	6	6	516913.126949707	628071.438441892	477795.692394949	541467.226749999	574952.963244382	427140.407551378	10778.8650552803	20685.2922886439	6613.6562523716	13071.2307368164	9231.43365234368	19789.1435524552
1300	72.921597798452	72.9215337782542	72.9216523835928	661.255	660.89	661.46	6	6	2228225.14164854	2911120.05378818	2107952.39392137	2385547.60635743	2602733.13373631	1832372.24523485	11811.1937339563	31559.3795654296	18303.845615025	14522.2011327514	20830.7664630736	27041.7984521482
1301	73.0470812882144	73.0466439662421	73.0479017484109	1304.28	1303.61	1305.41	8	8	102282.502355957	205828.83685096	80452.3495051457	152626.734286733	143313.638512244	66886.7693603511	74678.6190584306	117070.299165737	59651.7146582027	61181.5969118089	97075.6894084824	185429.742688927
1302	73.0435488735688	73.0435168160373	73.0435768078549	661.255	660.89	661.46	6	6	565420.610166014	1233618.77743359	422391.890650632	669453.204086917	834074.322840328	322767.579456297	8237.75910546864	42128.0512363977	16824.35120452	16155.5700291747	27243.2596797484	50353.6420898433
1303	73.0579381748207	73.0505058391066	73.0584274483698	118.406	117.914	118.924	3	3	34626.4909570312	1241060.64960937	1482298.27327083	1022463.26323437	37028.3399425572	1387081.4655625	1434485.42102344	1106716.07083333	1422635.3084375	1418680.75299479	1376040.20094531	33061.4322965611
1304	73.0526281109306	73.0526123119055	73.0526439099558	173.2145	170.996	175.433	2	2	2036565.8014233	1625770.16755937	2334290.3843125	1595401.83396563	1689405.67778125	23212.5243563755	2304667.98593437	1646467.85579375	35531.7613	2237820.95859375	2079779.26089375	1677446.99499375
1305	73.0651792130701	73.0650086526354	73.0652820456157	677.775	676.793	680	21	12	11087218.0315656	9096725.69258111	9693305.81262274	7092897.25936	6594519.80394526	10085458.0485751	10590867.7566363	8574437.00995637	14384660.0405632	10146552.4852938	9225534.40534201	6883116.32909566
1306	73.0651746047534	73.0651029011798	73.0653368533513	744.006	743.203	744.782	14	12	15545001.5662846	10385680.5493989	14373078.3076419	11721437.4927335	11523530.3797046	18262313.876233	14713388.0115019	12945114.5082169	14231609.4539338	15927767.5893264	14441263.4967941	13263524.62236
1307	73.0651844303626	73.0651793803138	73.0651894804115	1795.615	1793.16	1798.07	6	1	155059.937239585	195288.79131531	178447.951171878	166675.299062502	134321.851562502	184646.977604169	214552.81773436	157483.318007814	173603.062617176	211002.196015629	178065.182500002	121024.343945315
1308	73.065198512479	73.0651637813249	73.0652332436331	2533.705	2529.5	2537.91	6	1	3367530.46873623	3305752.61610596	4341569.91590075	3350275.08655905	2901044.9709099	3880969.76927081	4500428.65406711	3949247.42229548	4405216.53133276	4190036.68636364	4449861.30906485	3121937.30144074
1309	73.0651408774422	73.0651408774422	73.0651408774422	795.201	795.201	795.201	3	1	6816066.98899985	6147616.54829945	8338514.15774823	6352707.23270725	5926773.70669921	8547928.62621934	8660573.78856491	6817307.47332989	8153139.16500179	8765018.19070814	8240057.32370872	6221992.64112751
1310	73.0651360756815	73.0651360756815	73.0651360756815	2011.64	2011.64	2011.64	3	1	316635.545416992	244167.986051433	333239.285363348	295134.653566406	257678.153454168	417842.353997071	443656.918735859	294297.916625135	358918.288432788	488391.772535808	345564.735442148	236279.061738282
1311	73.0651551859355	73.0651551859355	73.0651551859355	1861.9	1861.9	1861.9	3	1	926933.812018223	889401.395796101	985013.411632134	903665.929152021	855089.359869792	1198189.33812499	1262044.0242448	969876.046424155	1079244.16662842	1244555.66917969	1056562.46985677	876355.50130208
1312	73.0651721835103	73.0651721835103	73.0651721835103	1294.25	1294.25	1294.25	3	1	670319.339873053	789194.900441122	892156.571614581	627176.841059568	673697.236562496	903955.801289071	987418.630989581	796382.071838105	919992.278255204	1000605.02636719	796836.819959859	656079.323830834
1313	73.0651537814451	73.0651537814451	73.0651537814451	2065.65	2065.65	2065.65	3	1	591061.101972161	497511.207119754	692452.33097957	613353.438222654	537241.292881114	822799.16674354	840538.686135818	685729.303467049	716743.961690708	878557.548018561	656337.752294297	510144.360802284
1314	73.065238831309	73.065238831309	73.065238831309	2606.54	2606.54	2606.54	3	1	5873645.62774994	5870806.35811924	7840949.06638613	6033702.12182291	5362409.54967743	6872497.25346772	7445814.27537496	7852941.62131047	7499730.91691663	7220266.90744793	7823029.40791839	5529002.72686494
1315	73.0651627320678	73.0651627320678	73.0651627320678	1319.56	1319.56	1319.56	3	1	1160790.61116313	1225706.73788802	1404282.0053987	1134305.87129849	1132969.69095568	1460941.48852034	1542678.65537715	1264118.59476158	1450001.60644531	1602634.71528152	1310444.82148437	1147341.65751953
1316	73.0651320128952	73.0651320128952	73.0651320128952	1271.63	1271.63	1271.63	3	1	3107936.18392804	3094862.61497592	3803997.51085936	2999827.13539193	2952462.70210337	4080808.09305552	4236272.08256647	3339914.38068435	3915707.88710337	4229503.51544737	3674733.52323015	3026294.53847018
1317	73.0651584758921	73.0651584758921	73.0651584758921	1389.12	1389.12	1389.12	3	1	1017044.13468751	952898.702404039	1191964.25124468	948145.25847568	882581.686675253	1301794.24800781	1386168.75438211	1097996.60981533	1194104.24517044	1320925.67661398	1141226.62619319	914173.487180402
1318	73.0652105460134	73.0652105460134	73.0652105460134	2490.29	2490.29	2490.29	3	1	2178691.86936081	1952981.32845932	2774441.46244554	2283964.2124716	1875371.04305162	2654096.62142046	2831388.30243131	2571216.50080016	2944259.66525449	2864998.4299479	2574725.29822266	1966247.37604168
1319	73.0652298851362	73.0652298851362	73.0652298851362	1818.69	1818.69	1818.69	3	1	1324345.01838616	1229188.8937736	1562370.56040122	1301492.48759096	1195261.03308824	1532112.60877356	1853584.76034375	1488770.03218025	1541547.63909041	1763776.7563058	1441219.5352288	1233654.00785714
1320	73.065218141324	73.0651974219827	73.0652388606653	1178.64	1173.52	1183.76	6	1	1315190.39388392	1292865.99844529	1639258.25848214	1212977.35511439	1229665.92564174	1680668.61549107	1809939.62578125	1313494.42982142	1602871.42245535	1582430.4365625	1561337.60348772	1180204.88370535
1321	73.0651811799923	73.0651811799923	73.0651811799923	1354.22	1354.22	1354.22	3	1	1428076.52064138	1375912.4724176	1690343.2122694	1380501.02593372	1243773.93609375	1784895.74387601	1853661.57686491	1565786.47546623	1770033.5970514	1802587.60465726	1618371.10527344	1320268.43077054
1322	73.065157455685	73.065157455685	73.065157455685	1967.66	1967.66	1967.66	3	1	1793154.2801785	1635589.29333008	2156488.5627342	1732794.94548611	1671515.12245561	2300230.07503581	2375515.75089648	2023091.47070987	2139950.77007279	2375390.64334499	2056070.43362216	1670387.04986062
1323	73.0652881368867	73.0652128667197	73.0653875843297	9.6835	7.5859	13.4344	4	4	0	7538289.12207471	0	7833382.88733591	11566179.176402	9058875.00717545	0	0	0	9834090.92137774	9748735.32184556	4269450.06403016
1324	73.0651732817181	73.0651732817181	73.0651732817181	1771.49	1771.49	1771.49	3	1	1137356.9923222	1060052.14101135	1287931.65514817	1063511.11926118	1055101.1894666	1416551.85635775	1454335.10456333	1265511.63465517	1295594.85677533	1493603.70266164	1332276.66844424	1063531.8902061
1325	73.0652067147339	73.0652067147339	73.0652067147339	2567.9	2567.9	2567.9	3	1	5298620.24712895	5220974.96323535	6924193.35788085	5434638.87656255	4706772.48640623	5806933.58010253	6887385.17460931	6741775.70718755	6923288.70625487	6695298.69397948	6752013.84156739	4812474.21416021
1326	73.0651927173565	73.0651927173565	73.0651927173565	1132.57	1132.57	1132.57	3	1	2022916.89503907	1932099.47438761	2505513.96703123	1838716.95021738	1933679.61243207	2625888.89474862	2786509.51382811	2150884.58527175	2473148.96547555	2628481.45078126	2508129.50930708	1888515.14599865
1327	73.0651647870947	73.0651647870947	73.0651647870947	1533.73	1533.73	1533.73	3	1	1863069.026875	1775384.10408447	2362344.51117187	1977039.31384511	1748840.66186821	2489119.30237346	2630018.5143725	2125484.70907746	2336299.47059614	2711798.19557405	2337286.1436379	1775921.0212766
1328	73.0651547115364	73.0651547115364	73.0651547115364	884.443	884.443	884.443	3	1	2666509.85266251	2400185.2679126	3125497.0836525	2421559.90998687	2533533.93143813	3542554.61733563	3794163.63648562	2779237.36153344	3316814.2390275	3470130.514215	3195354.33010937	2419026.795725
1329	73.0651810187369	73.0651810187369	73.0651810187369	2345.48	2345.48	2345.48	3	1	1679158.63212891	1567218.72461201	1963521.97307176	1703055.0125429	1598578.5601304	2199744.97794883	2345540.77644608	1868949.15291821	2297649.95642464	2352115.59399817	1946499.08813189	1618732.92967793
1330	73.0651612155881	73.0651612155881	73.0651612155881	2410.74	2410.74	2410.74	3	1	727097.364073251	742390.433409833	808996.047706063	719893.852295907	676647.523816414	916598.07890625	965033.801249999	737439.492333984	871099.400791537	956528.647474598	820330.896508778	630937.63496916
1331	73.065252278309	73.0651684449493	73.065252278309	2679.63	2672.47	2679.63	4	2	6249676.31441664	7707148.94201388	8385271.32871972	6606233.90167333	5765776.23048383	7212742.53715624	8161874.24356843	7074379.62820701	7970851.58020833	7657248.0895313	8231756.65042336	5757994.45619958
1332	73.0652014210606	73.0652014210606	73.0652014210606	1106.54	1106.54	1106.54	3	1	2320405.09139973	2108100.42019883	2714961.61574218	2135619.47695149	2080228.59496746	2917554.51469725	3008436.18847004	2273881.64490487	2770787.90820637	3017944.64086591	2699756.54643228	2099387.10025718
1333	73.065152196141	73.065152196141	73.065152196141	998.756	998.756	998.756	3	1	2208292.67923403	2099935.40269011	2696203.94382881	2141592.79971298	2028641.64677616	2890725.80299798	3021893.10591032	2309442.34919021	2777898.71328737	2958777.39209918	2664046.11353125	2163606.18703125
1334	73.0651515342944	73.0651515342944	73.0651515342944	1740	1740	1740	3	1	1391098.88894848	1345866.04145564	1726376.46714844	1475895.39748767	1292666.31635537	1971159.5382977	1911601.8618935	1643961.83060033	1766485.64487869	1984033.65928248	1706837.35006756	1318701.12712069
1335	73.0651717301029	73.0651717301029	73.0651717301029	1155.84	1155.84	1155.84	3	1	2435221.1053125	2232053.00770464	2922288.44560096	2386685.69315806	2312417.7383083	3152346.65226863	3101315.04947116	2531532.24630109	2880725.40152644	3011245.35977765	2816077.51326923	2206360.39255259
1336	73.0651646561725	73.0651646561725	73.0651646561725	2307.46	2307.46	2307.46	3	1	1493772.21308307	1400643.31904717	1635329.47951758	1503560.72997759	1295548.17990808	1943767.48750192	2090293.26729627	1708426.5953776	1983070.70489545	2032170.94997739	1657063.26486577	1376309.10577895
1337	73.0651400189741	73.0651400189741	73.0651400189741	2036.7	2036.7	2036.7	3	1	292412.720444122	212829.529108428	342439.419616699	270736.326898566	237886.19303902	371332.883144936	444062.784086102	301315.147075197	351020.502620443	383442.441542118	295836.053360222	221289.544539184
1338	73.0651793968083	73.0651793968083	73.0651793968083	1592.55	1592.55	1592.55	3	1	807377.230418951	783046.402736697	1002862.56298242	822945.533554683	754723.354306645	1080562.98522656	1114731.06992188	939686.975302728	990834.325875003	1077578.35521875	962054.963064457	766349.713291533
1339	73.0651614790371	73.0651614790371	73.0651614790371	1702.61	1702.61	1702.61	3	1	1236437.03150327	1128140.73744392	1395845.43645854	1164157.10016003	1059859.70239604	1587630.80024698	1639197.12159526	1382957.47995022	1428032.10181451	1644644.44887097	1471312.89629977	1038908.10179561
1340	73.0651753136709	73.0651753136709	73.0651753136709	1908.07	1908.07	1908.07	3	1	768372.800621099	756180.227659038	946953.737963867	788070.808171869	713404.684995121	996446.101953125	1064819.06078905	887178.996330172	927772.929769741	1019901.25798437	925721.774384765	740344.531760738
1341	73.0651912841439	73.0651912841439	73.0651912841439	1669.18	1669.18	1669.18	3	1	1416608.23354601	1418022.30139476	1676034.35651339	1400151.38362793	1279110.7020128	1809419.38422852	1876731.04513889	1541433.32653538	1695077.02723524	1882115.22326715	1637496.41699924	1267703.23018663
1342	73.0651900357182	73.0651900357182	73.0651900357182	964.37	964.37	964.37	3	1	1724040.04263787	1629125.78615392	2090655.57573528	1621628.20698069	1610781.96983823	2228893.51525737	2283736.18683457	1862121.95056434	2195864.52171921	2280823.65275736	2128128.98130744	1601906.96069463
1343	73.0651813682766	73.0651813682766	73.0651813682766	1414.44	1414.44	1414.44	3	1	1765066.01161859	1622807.88848877	2107048.84770432	1672248.87259615	1590807.60523487	2244534.3406831	2416896.32139522	1870853.14699319	2137837.14338042	2289667.36334135	2013322.32910657	1637974.96213942
1344	73.0651316472026	73.0651316472026	73.0651316472026	839.832	839.832	839.832	3	1	4231910.40623892	3658043.71535839	4781968.07797959	3541318.77428806	3605829.03236366	4905220.95029461	5249870.54496471	4054423.09382031	4969158.65032484	5166807.84408821	4630753.98183718	3678559.81637196
1345	73.0651990001462	73.0651990001462	73.0651990001462	1025.69	1025.69	1025.69	3	1	3094850.83602746	2822457.9642614	3644185.6468679	2853787.31551136	2813217.87826232	3867923.34386838	4183796.08380918	3264602.43712121	3692235.30184423	4018646.51426137	3687655.26235796	2804141.09495028
1346	73.0651718250568	73.0651718250568	73.0651718250568	1457.35	1457.35	1457.35	3	1	853663.761973682	793617.980226074	970340.803495061	840043.019078945	738485.215592112	1136382.19014185	1121358.89393914	936054.526657071	1069225.02398849	1137411.64164474	999292.439999997	772965.534417145
1347	73.0652137606443	73.0652137606443	73.0652137606443	1891.41	1891.41	1891.41	3	1	695503.148645833	661508.053477335	785199.230909285	736147.729926215	679909.817957902	917367.161067709	894854.049583333	740106.043541666	871042.723263885	925183.921705727	794141.228255203	643141.545917973
1348	73.0651906008807	73.0651906008807	73.0651906008807	1059.13	1059.13	1059.13	3	1	3726638.45209134	3444782.4854314	4531140.40864184	3352999.54911558	3418113.37933594	4544505.54609177	4764400.77735577	3743718.22716346	4288083.84891826	4794962.29352965	4365665.21291469	3251239.97711539
1349	73.0651333803217	73.0651333803217	73.0651333803217	2246.4	2246.4	2246.4	3	1	511952.592543945	446677.674316073	543071.649370823	486627.12442487	445382.442505587	638180.701895234	753484.946378307	541031.858574222	613355.413759062	660362.87590785	522576.385775669	452911.995527343
1350	73.0651301639328	73.0651301639328	73.0651301639328	2652.99	2652.99	2652.99	3	1	3532582.78725583	3630829.83227948	4195670.52775008	3429240.92170907	3025677.12965819	3880837.61761725	4308656.74130854	4252605.89731442	4392824.5876758	4102751.81140626	4497427.58773434	3007785.06166992
1351	73.065192158047	73.065192158047	73.065192158047	2636.85	2636.85	2636.85	3	1	4845885.38773438	4979655.83440978	6463945.44130208	5201052.40107428	4363372.01781256	5353698.926549	6318769.84585942	5978549.32985054	6352195.57234379	6079071.91718748	6181737.80013586	4587535.83923827
1352	73.0651675890357	73.0651675890357	73.0651675890357	1934.49	1934.49	1934.49	3	1	1186282.39934402	1150339.1847688	1316269.97441271	1190977.91215921	1101334.59586948	1470143.41067887	1522693.59480469	1328678.96896013	1337078.96234375	1437216.22327427	1314077.92210938	1108938.85070649
1353	73.0651261541866	73.0651261541866	73.0651261541866	2100.53	2100.53	2100.53	3	1	523657.927223956	466077.583651715	567050.808534827	513317.341753903	517850.993179688	699373.710680336	763814.395950518	558991.852463542	678384.948429679	718427.203966805	550250.362921872	527214.83222461
1354	73.065188807033	73.065188807033	73.065188807033	1637.7	1637.7	1637.7	3	1	1078552.60003472	1011507.81045593	1340463.68034578	1059119.90693359	1001348.91490017	1410258.25373408	1486415.7671441	1149026.96384239	1276311.08838253	1437738.04673032	1304815.96409289	1036089.3914634
1355	73.0898354885329	73.0806203450077	73.0977723351052	1304.9	1304.5	1306.72	15	12	83597.5450654299	67018.8489443359	91656.7933117689	95387.3493265799	70390.8631773798	84808.6163375149	78877.1468994137	91702.0698587739	89287.184698486	95029.3493483324	69968.421354417	86318.3751298007
1356	73.133938612382	73.1338506704651	73.1339908389168	661.092	660.505	661.46	6	6	354371.613350097	442660.676264036	319366.36627136	362955.581566963	388557.953218015	289467.215354002	1309168.79364954	1074880.38540736	1209130.39710937	1115971.63882031	1260729.82223437	922124.390392849
1357	73.160479076052	73.1560550319075	73.1648853065597	1304.03	1303.59	1304.57	24	12	191253.149951173	159392.311240236	162657.882036884	173723.11745042	177480.907958984	151786.317085336	147718.272385817	189948.561830358	138179.262433417	174070.850782297	172650.523660715	162620.316517052
1358	73.1634958474512	73.1634685369577	73.1637967084278	661.409	660.89	661.46	5	5	125147.125702881	225614.41446791	180076.75252246	149420.679815848	159403.398401977	87609.2193171382	8319.9986030273	9662.7840192522	4004.04969670756	0	5488.80427734378	3100.35715437825
1359	73.1956260009339	73.1956260009339	73.1956260009339	661.46	661.46	661.46	1	1	83728.5195217641	206436.52156738	180076.75252246	187117.450799999	190706.31303304	169296.059913412	8319.9986030273	9675.12473958318	4009.98071321613	0	5488.80427734378	3100.35715437825
1360	73.2045891829573	73.2045675409519	73.2046104554071	1304.73	1303.61	1305.41	7	7	78015.6440839091	135035.675183292	176631.529493411	108862.421478741	88145.2227219798	178572.810035806	181454.358539224	74327.5941751802	164083.636142577	185389.34538981	62226.9660711121	130749.204803936
1361	73.2135797566735	73.213216279311	73.2139432340361	660.832	660.563	661.101	2	2	95492.237987724	204302.055248777	112498.123550084	187640.846749999	190706.31303304	169296.059913412	8319.9986030273	9675.12473958318	4009.98071321613	0	5497.63345312509	3100.35715437825
1362	73.2547560463475	73.2547097010409	73.2547810526956	1304.03	1303.61	1304.5	12	12	855472.206982425	820068.83468192	797739.561964275	895780.416148442	798448.2761268	787111.977693921	820973.545875659	877861.687479174	757544.985062506	817864.502895842	843178.932118156	793599.067215752
1363	73.2598920287436	73.2598438812026	73.2701974764566	1304.15	1302.89	1304.73	13	12	215729.736013371	126098.467116698	291860.012920673	200210.968605393	174994.336328124	344404.812354215	335392.613278462	252480.826870492	297595.193353741	348440.380394115	285580.765525841	161684.912184495
1364	73.2933215727843	73.2932921275726	73.2933588344026	1303.98	1303.57	1304.57	11	11	81504.7694624455	813275.029794038	116609.007084963	76030.7958634449	73437.7345182286	134297.882498372	131508.562323404	91749.5283072183	114851.62011541	141580.989970092	109506.360276692	41894.9118347161
1365	73.3100924759264	73.3100668747033	73.3101181953861	1303.965	1303.59	1304.49	12	12	527743.812695314	520722.755929129	494317.651293939	570628.07194336	513995.143344349	449092.274119701	480727.914013677	551775.628275671	469855.868700525	491821.618979844	534326.852791011	531187.596472454
1366	73.339136604485	73.3336449278045	73.3393235724536	1304.41	1303.61	1305.41	23	12	159888.640435697	154997.350222355	149911.462935793	108586.59621867	158770.71355356	176431.132703951	173712.585077374	143359.241842447	161682.840083007	189702.613170072	161059.811129432	91687.0358011873
1367	73.3620387413095	73.3619755820961	73.3621019005229	1304.29	1304.08	1304.5	2	2	212111.646328129	190883.058135849	188570.132025824	207239.346527776	195196.089652776	180972.07267144	66620.3941406256	217229.008342013	182693.007768016	59558.9593136934	195237.432660589	201232.142210285
1368	73.3855449607002	73.3854346646903	73.3855810864828	1304.28	1303.61	1304.73	12	12	220038.242340089	188826.273602763	201567.607258676	213590.77915978	201896.895266488	203950.551080498	213800.935506419	234364.51890024	190939.572346379	211705.227359901	209353.555094867	204524.214147009
1369	73.4090212743181	73.4074844470127	73.4095599101209	661.255	660.89	661.46	6	6	181361.241502234	282077.393934427	144484.816732422	206676.670611607	204533.929476559	121291.395294643	0	20001.3228515622	0	7764.79100976562	0	0
1370	73.4090802097699	73.4090290692375	73.4287469562955	1304.14	1303.59	1305.41	19	12	195656.442175294	186362.277814593	155813.013408203	202403.487468073	59682.8860884236	152267.003228935	158127.121616909	181703.11648738	156576.900208834	111544.977388582	183635.406010045	198987.388052133
1371	73.4335917861378	73.4335781331188	73.4336336861491	661.4195	661.083	661.795	6	6	123462.202310269	147932.746736328	99623.6627940846	115754.283486607	129342.516060912	99089.9421405024	0	19975.8109601701	0	7764.79100976562	3588.19317480466	0
1372	73.4610028041202	73.4609216830424	73.4610334153722	1304.28	1303.81	1304.73	12	12	246683.205335787	164497.467361652	291691.118429237	233933.923061526	207488.431577757	333018.3575	318339.95525616	285899.520810546	299104.522421124	328246.930318134	306180.048816965	195315.570111553
1373	73.4846566463142	73.4846065665769	73.493478798703	1304.28	1303.61	1305.46	14	12	597120.310852053	503669.129867785	586023.727805517	609809.584056223	549656.227629205	590860.274606775	599367.144467079	631882.109468755	550697.756968104	615447.571407649	602654.773911832	545968.019521834
1374	73.5320851408821	73.5320442762141	73.5322279886638	2675.83	2663.82	2686.46	28	10	802714.061642656	555935.124016113	1006735.7683064	1160386.9403409	580988.217070317	1279302.18209987	764709.914673934	1128181.53495786	1073495.31911843	1494165.54296545	861751.883012098	1256372.25834884
1375	73.5402490871512	73.5402309542229	73.5402774436424	1304.805	1304.41	1305.41	12	12	255612.799047852	206814.637265624	240030.867580912	268020.791297433	239547.35906266	229447.195005581	236043.776370445	272584.571792971	229878.174819989	258689.523227889	256628.658081052	243880.230611477
1376	73.5318938792334	73.5317277235914	73.5320663462594	1188.83	1177.12	1188.83	15	4	3404294.93903698	2468769.98129112	3725866.02318664	2215649.71704687	2837628.24819362	2143555.65962339	3422217.11807433	3172522.24799343	3453939.67969984	3513457.0034519	3233164.82365132	2744366.15008224
1377	73.5320767441159	73.5320767441159	73.5321626423948	2698.95	2698.69	2698.95	10	2	0	169071.809342449	0	0	177188.841883642	390837.346621089	0	0	312037.283969349	518575.2050679	0	0
1378	73.5315347723082	73.5312329826717	73.5320929636506	2445.65	2445.38	2446.09	10	8	7650169.6568407	5420613.21093623	8884024.23753917	7827363.35786078	5873085.08777138	6650216.74006466	6774803.43782063	7084744.2516305	6613396.85392176	7028569.5295996	6860179.03434252	5599912.35786336
1379	73.532100289283	73.5319878248166	73.5322114834984	211.686	210.735	214.161	9	9	2458807.48901355	1237159.42922022	2933774.95211283	2130915.50760872	1791411.372186	2988214.75771485	2921154.99697592	2231519.48920455	3171474.31120356	3149099.89556639	2685758.13018855	1646378.78985617
1380	73.5318187035893	73.5312581233817	73.5320870737903	647.3245	641.499	651.717	12	11	4567249.82598876	5306890.27235253	7194177.85394107	3930025.20399218	3592256.6164648	7835757.93239382	6884248.09917965	6889414.815561	9027925.00583263	9567269.06153703	7049685.83162144	6546994.7606709
1381	73.532143739889	73.5318485444982	73.5322007912065	2625.98	2619.64	2632.43	16	8	1235257.03419727	1978880.51993791	1570009.14553571	2079188.587164	1229511.40160158	2350424.23570209	1868435.69653202	1417972.44300781	2394172.89863804	1536340.02414771	934655.039112083	1160453.77588977
1382	73.5321398487257	73.5320351179492	73.532190199665	172.926	171.949	174.475	7	7	1969329.42656081	1320364.01649001	2527185.56330161	2050440.24413259	1693814.05235461	2361060.42443187	2487373.84821191	2135661.00332294	2811678.60821808	2999182.47134426	2377037.04176007	1712666.65278049
1383	73.531548378592	73.530956202177	73.5318330353598	2492.2	2479.49	2502.61	13	12	18867165.7032422	6216733.729648	4681494.89803159	10253997.3276549	10533763.4443034	13064094.6491737	17478038.3112717	12722055.0908273	23725255.406892	18277495.6244505	19123094.112205	13379076.5944835
1384	73.5319390165828	73.5317951714004	73.5320612231828	590.426	585.04	591.523	9	9	9258692.66654784	6811880.60945787	9590766.88574627	7646420.24609006	7905677.63176889	10129468.8660502	5636138.00421865	10684485.5033108	11201621.0437973	11037650.0585332	12689023.4163472	7112299.58107702
1385	73.5321205797373	73.5319188120893	73.5321205797373	2610.32	2603.68	2611.14	9	5	2149502.572525	1293940.40493304	2624360.41833233	2119199.87812498	1952680.33811811	2590047.13628905	2616923.58679403	2742738.97562657	2338184.89835155	2479362.99254807	2444640.43876805	2006684.12879673
1386	73.5320632385805	73.5319196938115	73.5320853878624	2652.47	2641.45	2654.2	13	7	1200567.22900424	823358.552246091	230336.258203134	1055871.24861051	854392.630764767	1284977.45888671	1289471.54822982	2225139.61643286	1331675.94378906	1439268.10469823	1340471.54520158	925525.274346724
1387	73.5317404990005	73.5315724893456	73.5319268133793	725.687	721.746	729.43	9	9	8184588.96547352	5185614.84979687	7239987.30385327	6646945.36644811	6069885.80849298	8402390.98251828	8043224.81745411	7065826.96641797	7267909.29258658	7859430.49929381	8171764.29145755	6375010.85454243
1388	73.5321543023927	73.5321171197985	73.5321647326115	135.108	131.878	137.932	7	7	1697394.07566352	1179394.23635576	2099094.84401988	1715320.7550477	1381709.3389168	1791202.85237988	1772574.04082678	1510495.02620179	2224275.16444654	1998192.27898248	1806912.25329248	1101440.80331084
1389	73.5319660136335	73.5316456157284	73.5320505541788	2575.82	2563.49	2592.89	13	11	2841059.55165453	2497989.18801273	4398719.90371876	1602217.09254969	3178010.70539929	4225421.63105873	5099075.47165994	3604253.61077765	2957160.15680385	6806073.95046442	5191861.13335094	3944639.52274191
1390	73.5318451772686	73.5312634086096	73.531899239491	696.267	693.254	698.19	6	6	5777238.88776421	3955139.55815566	4406640.71653194	4969439.00940264	4726495.67055107	4545985.09329765	5881670.319375	7115118.96793365	7728306.41520244	5913843.32797088	5387515.5558059	4448014.27867428
1391	73.5317560026955	73.5313962297667	73.5320971902655	764.8775	754.295	778.823	10	9	6241875.26283731	6805290.90228432	8700469.73454994	7645355.21469433	6674815.66526972	11010949.9088281	6133295.52635754	7667527.84279747	12673659.2820582	15407358.3154573	8374370.65536013	6588023.18407186
1392	73.5321460896696	73.5320894180483	73.5322059481395	86.5212	78.9526	91.7662	8	7	1002621.64344899	636071.318850494	4022386.48809203	1008851.23238891	957808.890956419	1617761.80406171	1438010.81820795	1185960.45496261	1042681.79024942	1156776.13477447	840587.801679435	836873.661449426
1393	73.5318057021616	73.5305252075195	73.5319821222087	868.238	857.202	876.328	9	8	4524651.63745935	3333317.93199898	4740498.1809205	3576278.58245117	3339360.4046771	8350108.54868872	11417003.8543029	4951299.51170955	6829909.27163252	4876609.89304892	2304829.59099913	3650803.57489675
1394	73.5316380627322	73.5311921813824	73.5318852072055	888.869	882.357	899.466	8	6	6134948.32148572	3724769.35535951	6783278.47928037	6076192.1536875	6792810.96934496	5097388.89874713	7118972.88178124	8854931.95656883	6697780.15452206	7156086.19045614	6238744.09597403	5374264.57336168
1395	73.5318170600052	73.5315699448517	73.5320425673521	678.658	673.47	687.107	7	7	4269770.07355723	7436373.1327418	10144432.14655	9426223.35738814	9063039.9261698	6153090.56448244	8235327.87386874	9803518.94617188	10426280.3324189	10899332.24625	10109096.7847768	8175058.60543313
1396	73.531781575716	73.5316505817498	73.5320027659005	990.6205	974.343	1005.16	10	10	3808511.85582203	5109172.81721039	5509215.92654623	4891899.64543083	8031536.52862427	6304838.44111806	6918136.27291083	3506634.51640066	9011443.71600795	9918757.41552727	5785564.69806625	5667928.0718099
[truncated: 14,244 more rows]
