# Supplementary material for: iMet-Q: A User-Friendly Tool for Label-Free Metabolomics Quantitation Using Dynamic Peak-Width Determination
Source: PLoS One. 2016 Jan 19;11(1):e0146112. doi: 10.1371/journal.pone.0146112 (PMC4718670; doi:10.1371/journal.pone.0146112)
Supplement: S2 File — (ZIP) [file pone.0146112.s002.zip › XCMS_Standard_Mixture_Centroid/XCMS-Std-fp-pw_15_30-ppm40-sn10.csv]

mz	mzmin	mzmax	rt	rtmin	rtmax	npeaks	Standard_mzXML_Centroid	s1.1	s1.2	s1.3	s1.4	s1.5	s1.6	s2.1	s2.2	s2.3	s2.4	s2.5	s2.6
1	50.0082654564515	50.0078090527516	50.0085067720381	118.838	118.728	119.116	5	5	57100.3349002279	47866.2918347168	39724.7817472738	43485.2391469726	40788.6067888184	54311.832682373	120672.37944576	97140.3762025669	105595.370640625	123733.867720982	92504.8224697265	68663.4174770508
2	50.0655235862365	50.05661282011	50.0662021309635	1304.57	1303.81	1305.91	11	11	134468.891784668	196583.087340744	77132.2767517101	149383.235370342	140908.403928786	50498.9335921221	41576.8520312504	113073.068227163	62480.2728302549	106397.782205254	110014.716646206	177502.483813476
3	50.0648227803666	50.0648227803666	50.0648227803666	661.083	661.083	661.083	1	1	88908.8877427463	257109.77339676	113824.217620117	119675.725274553	121526.815771118	158429.411840333	20178.7493034667	67353.8700962609	26246.6183190567	21658.3481386715	41377.4072116696	92396.5820250649
4	50.0899830811836	50.0847744870567	50.0943501036206	1304.73	1303.61	1305.99	14	11	93451.0662198162	86544.4044401032	85856.7815878909	101632.598218712	88098.102105307	73996.8444938146	79639.5240942379	98050.5366894525	90310.8487613926	106397.782205254	82660.9079387018	104605.811480243
5	50.1500203761529	50.1499434068367	50.1500529582131	662.326	661.083	662.365	4	4	277423.930574218	748277.008379004	172211.524976012	347898.803953454	523239.291135739	233601.384200316	23069.4200079954	67343.5476640627	33859.2004027405	21606.1733171385	47609.8758812253	98251.0413354484
6	50.1849758005252	50.1834900802553	50.1864688382135	1304.28	1303.61	1305.07	24	12	175903.703564454	123120.819636418	485911.3476402	153689.643496469	323318.150670447	131232.057945034	166047.45607701	159728.517271206	124792.216413924	157095.73483538	464338.532511162	144337.254420823
7	50.1651451974711	50.1648844423689	50.1651517390791	661.409	661.083	661.43	3	3	272873.643546877	361016.446689018	150170.656901793	214110.247252198	278183.41500482	141695.587604492	2934.92502218188	15102.2954694475	16786.7108516321	0	13859.3706521606	20956.9373872766
8	50.2101496003222	50.2053636441667	50.2149204569392	1304.03	1303.57	1304.54	24	12	155664.542677001	850460.778930283	201980.231550105	140417.867797039	124988.223071289	235596.549410806	225829.379555663	187319.669164663	201533.573574217	228433.650680965	204006.603710935	110975.644968825
9	50.2424122961924	50.2342279448103	50.2627857279249	1304.03	1303.16	1305.8	38	12	72679.8907763667	42264.5499077687	104883.576799806	80791.3874650074	351772.680496919	102807.698351236	105623.642178623	72668.7792504884	88910.6673911136	107283.551959338	85263.1369844557	356910.231234586
10	50.2607554070109	50.250389761728	50.2711210522939	661.4195	661.409	661.43	2	2	159972.9411423	213449.561170247	126860.213509765	99380.5367957587	214634.946234372	109040.698392579	18622.0723905028	21921.0433593749	12994.0364558453	3599.88477783197	15687.4854616698	24785.97143607
11	50.2709899498523	50.262816196083	50.2710138238853	1304.03	1303.61	1304.5	14	12	203522.012109376	357315.575913459	166165.042020357	200231.349598106	183723.788288761	158051.929697964	148077.65219351	196614.587686943	161700.346044574	166639.184427666	182393.098219725	193911.914836237
12	50.2776713709733	50.2776713709733	50.2776713709733	119.278	119.278	119.278	1	1	34573.8296754557	45014.757297433	29329.2995239257	35370.8420664062	33798.0370293376	36604.9672050781	49835.4841032715	43210.0779915365	48791.572515625	54967.1749841309	39654.9131440429	51840.1442276203
13	50.286608827939	50.2865773817144	50.2866561506084	661.409	661.083	661.43	3	3	159972.9411423	276424.736477185	128998.55133081	149728.841330567	194407.965496398	111118.400850167	22278.6492404085	21921.0433593749	12994.0364558453	3591.21267852781	15666.4679302367	24774.5580954239
14	50.3120854237633	50.3101392631676	50.318819519977	1303.725	1302.73	1306.34	20	11	93388.3223690504	75482.9439098015	80831.5256250012	114265.27634074	83872.0954711914	293308.723503907	78191.632228781	102534.854055664	55958.354281005	73845.7123974605	87336.4029418945	94159.8470182302
15	50.3189717498042	50.3188679651466	50.3286101565528	661.083	660.505	661.795	3	3	159972.9411423	130879.319260323	126860.213509765	170251.063966517	94949.5085068354	130501.418165108	18622.0723905028	21921.0433593749	12994.0364558453	3599.88477783197	15687.4854616698	24798.0188511962
16	50.3453368026427	50.345279309164	50.3498758660048	1304.73	1304.15	1306.27	15	12	281389.334582521	231053.241885515	247252.420181358	285256.4526137	248971.391704098	239629.255509209	254045.069286298	278151.457449778	250588.996978192	265920.428546319	271983.814151786	257248.377332939
17	50.3818766393416	50.3728697731845	50.3822571513885	118.739	118.307	119.116	20	12	78821.2618227538	91097.475328683	118232.121564593	160270.104944196	164954.191341248	156012.290002023	65101.7068843994	70755.2764955357	63616.3570546874	64737.6475360631	70461.2903871372	88406.5029020647
18	50.3718197579754	50.3718039417584	50.3718421948096	661.255	660.89	661.46	6	6	346706.288993408	651833.18421853	237212.909457518	392244.965051271	485379.415694822	223023.441982543	9639.10685278307	24333.5287510462	9101.86719029011	8175.075092102	22305.9769389037	43058.2690619416
19	50.3630312410415	50.3626569949959	50.3633664051392	1305.34	1304.54	1306.34	5	5	75587.2688354495	134361.331778845	119654.883396608	99804.026333383	72706.6035071916	111207.249511718	129461.623687744	134026.524460448	109514.557244465	128311.658716947	122512.507272338	116437.413829627
20	50.3860017838474	50.3859808820244	50.3971918431984	1304.15	1303.04	1304.73	10	9	89722.729956054	95562.4216479501	79432.0444775402	104740.561112154	42672.5027008049	106231.004939629	129482.906216709	92680.3754589837	65777.920288529	123361.773924892	71426.2466035604	90568.3213942304
21	50.3908359646043	50.3904832508399	50.399558970958	118.7885	118.307	119.116	12	11	159498.023750976	154530.811084821	112035.649124582	159620.692439453	137521.152060477	146943.250175851	239622.385333313	211899.379881417	224950.681929827	266748.54236928	196153.758181501	183604.043437866
22	50.4395679414471	50.4395391798321	50.4395881055031	1304.73	1303.59	1306.34	11	11	106649.626999699	83465.8924560554	101841.899035643	126021.559020057	113509.133097447	111207.249511718	114769.615949706	129598.187613431	99561.4788151035	107732.885398888	121696.983459285	107543.781524188
23	50.4641712850988	50.4622710493202	50.4660715208775	119.344	119.027	119.661	2	2	19280.0649908854	42166.2382514648	22807.1468468424	27061.7771617432	18865.2959780273	19969.7205280762	25393.3463527135	28388.1505371094	34421.0010322266	45484.1378533122	39389.0165153111	32979.5016841633
24	50.4846749687381	50.4846479533673	50.4846875071137	1304.45	1303.81	1304.88	12	12	256663.825329591	184737.080624999	313536.981671313	256016.146604566	224164.038390064	342401.050736609	339893.000036274	293376.036084683	302196.510322266	339556.072482564	317954.174238282	203679.900373722
25	50.4857494320029	50.4855369558027	50.4859619082031	660.638	660.193	661.083	2	2	112889.562992677	153631.29839868	119174.69924993	128730.051437499	113660.841535713	120054.001912436	5041.39341870115	3886.05227864577	6645.7062128906	2789.96404264323	13597.3970249837	11175.4128908284
26	50.5031750323495	50.5031528255128	50.503213041902	1304.805	1304.08	1305.41	8	8	88299.6267356187	179476.604701172	111900.29092596	83196.8588802093	220502.062597214	126837.902804361	121242.56496845	287729.457950103	106909.081174537	131953.037697346	118803.755400392	196200.938226563
27	50.5328334315768	50.5328334315768	50.5328334315768	1304.5	1304.5	1304.5	1	1	224259.520128037	159547.487719729	287429.527118054	229428.205748696	210004.093993054	318566.146447481	309089.480078124	268516.514587672	287604.707339416	54903.8394365224	293456.588606769	183758.144537759
28	50.5708347617782	50.5707495664471	50.5708611942337	1304.41	1303.59	1304.99	7	7	91881.6858781549	139601.686481935	139269.132674563	89236.7825899561	72496.2809401289	133341.213134765	69493.7053694658	80613.0440072865	131280.358833007	80693.6169035457	144238.086444905	74152.4100567155
29	50.5752938012513	50.5752938012513	50.5752938012513	661.101	661.101	661.101	1	1	139846.123710938	155132.220691893	165680.10786506	137193.236728352	153675.933236491	187259.857991049	6072.64154663083	10099.8725260415	5073.71175105792	12455.1352902832	0	3991.91513736978
30	50.5892439904726	50.5892439904726	50.5892439904726	118.728	118.728	118.728	1	1	30487.7195	66162.1871777343	17059.0847337647	31256.1381263428	28153.0214082845	29003.400376709	46538.9151142578	46467.8830729166	42856.4813808594	44805.291398019	35353.1640153808	46488.5886255697
31	50.6026269614407	50.6025686306844	50.6026562500146	1304.145	1303.64	1304.73	12	12	162601.258691407	143393.586436297	139538.720620115	151042.132583383	137755.743926532	137365.6017041	138759.08631557	166769.902016928	131415.769208287	144767.669565082	144479.629034599	137264.672934194
32	50.5950393841699	50.5950393841699	50.5950393841699	661.43	661.43	661.43	1	1	143935.243711497	154174.666331785	169834.036227864	117434.888223214	153675.933236491	187259.857991049	6072.64154663083	10099.8725260415	5073.71175105792	13117.5960135498	0	3991.91513736978
33	50.6301541523964	50.6267401475458	50.6505897303538	661.409	660.89	661.43	3	3	143935.243711497	136573.914740233	169834.036227864	69208.6077087052	153675.933236491	85381.2857878414	6072.64154663083	10099.8725260415	5073.71175105792	13117.5960135498	0	3991.91513736978
34	50.6655787258328	50.6655787258328	50.6655787258328	660.505	660.505	660.505	1	1	214516.452761162	77448.3035241696	194675.12487723	218384.938325892	188583.32062277	190297.072159318	8236.45891904983	10799.7279471261	2537.9125096261	4610.01878955082	8479.66429994423	13637.2306702008
35	50.7119141225067	50.711727762581	50.7119600319484	1303.61	1303.22	1303.64	3	3	171555.169747313	143308.219938401	171191.629423831	168234.217240603	87872.128236741	168170.259882811	174267.092514648	180258.239932453	155903.64332438	181188.462560472	167658.049164631	130866.144206355
36	50.7139482796272	50.712961182307	50.7146895031214	1304.08	1303.59	1304.73	13	12	180216.642529298	138893.312292667	155182.090703123	227062.130157	205445.177850811	126354.911790865	153986.906445313	176564.284317157	143354.507081474	144721.450850361	159985.026010045	250955.205895056
37	50.7429997419591	50.7429565430199	50.7430138417496	1303.61	1303.16	1304.49	11	11	95895.793472566	56918.9496972655	122045.506278854	77916.1840527349	61630.1029861106	141589.767736002	128417.464666194	118246.238512979	118796.978528052	135184.602685545	107686.540698242	151139.804101563
38	50.7529059154464	50.7440762030427	50.7537990821927	660.89	660.505	661.101	8	6	255053.185277711	370945.634665174	206523.285002806	286445.476187499	158252.912035712	188160.437052456	5125.24562915036	3111.41158854162	3276.75491040038	0	0	7050.52347062173
39	50.765102015578	50.765102015578	50.765102015578	661.101	661.101	661.101	1	1	383014.431735354	395076.502003903	123990.356809152	420944.221864865	358596.707466472	364538.430743492	5125.24562915036	3111.41158854162	3276.75491040038	0	0	7050.52347062173
40	50.7966135757911	50.795472174407	50.7983915711971	660.7265	660.505	661.101	6	6	230695.563382814	219043.473751113	258937.420543805	229842.894844865	218639.420578122	274256.641824778	5125.24562915036	3111.41158854162	3276.75491040038	0	0	7050.52347062173
41	50.7999972922673	50.7999805972074	50.8000061200868	1303.81	1302.67	1304.99	3	3	52598.2519638673	47060.3264133025	79664.3520410159	54103.4403164063	53077.6734130859	80171.095036133	53790.7778710927	64586.2566362306	65554.2633966625	57964.2035422578	64034.5768771974	58027.6361206055
42	50.809421503323	50.8084734895013	50.8109743909344	660.5435	660.193	661.083	6	6	438342.07503237	366376.583800219	425475.7873833	460285.702764508	415057.158999436	436341.148098216	5125.24562915036	3111.41158854162	3276.75491040038	0	0	7050.52347062173
43	50.8247288181183	50.8247101991339	50.8247474371026	119.5185	119.278	119.759	2	2	63011.5173632813	99137.6859331054	46409.8603855329	62247.8605026508	58535.9624655413	47569.5712375139	73784.330461356	81200.547028739	75223.04555256	89344.6120958426	72836.8849677037	83684.1098012695
44	50.8537311060525	50.8462570863101	50.8608649114502	1304.26	1303.61	1305.49	4	3	36728.6287930579	36114.141997768	54738.0155433244	48221.8116104407	58793.4853038445	56694.9854781096	50281.7901482594	36786.0068403759	38184.3935262779	49417.9981813738	46705.7388527614	65660.6519738764
45	50.833755333784	50.8337393680969	50.8337923761459	119.278	118.924	119.759	3	3	36208.4801535644	99660.7154863281	46075.2440734864	59059.1882537842	58795.861898519	47609.6436286621	73835.3412905273	83481.2219077846	75605.4766884766	89415.564113851	73162.149775844	65340.2410654298
46	50.8765128369126	50.8758881051057	50.8769699898253	660.8035	660.505	661.46	4	4	628260.152388019	1311081.7518189	685494.052955684	705108.821384281	808160.144047054	538987.254725827	16898.5117770079	27896.6036315917	15321.7310553849	13655.7229954833	22762.6349841917	26475.6348413084
47	50.9035542038821	50.9035542038821	50.9035542038821	118.355	118.355	118.355	1	1	26432.3078610026	43908.7488063616	26698.6115258789	32310.7287976074	36999.9949488933	26071.0571561279	22200.6209421387	19376.8018033854	30827.2197265625	25364.0049453939	30203.5241843262	37125.0041934407
48	50.9331668800292	50.9320880410109	50.9344326948663	660.5145	660.175	660.89	6	6	496666.840329245	403064.692051892	423957.218780273	457746.007954546	370940.746168521	389959.182515626	10310.0827445068	27932.2314778641	15344.4264379882	13681.370986084	22825.7457689616	26508.8480032958
49	50.956603320666	50.956603320666	50.956603320666	119.278	119.278	119.278	1	1	54530.5698095703	49353.9580368304	38836.9423245442	52712.6861973877	52539.0010073243	44878.7955825195	38592.0963083496	46692.8440283203	40559.3325605469	45732.5180146485	43434.5555786133	53022.733087565
50	50.9840265417634	50.97999186506	50.9850888659456	1303.81	1302.73	1304.54	22	12	398175.780932619	371269.973668868	474487.261998354	77551.1089518222	366439.786930024	90325.4200744621	513816.201883373	81438.9026127931	455991.442760292	100604.240178222	453734.230379466	305819.690035305
51	51.0001874887964	50.9994682897458	51.0007253943923	661.409	661.083	661.43	3	3	277745.491427737	478590.784074434	267458.07635272	294056.699121095	366929.117272337	228637.816962332	9471.89719172002	26110.9290108816	17214.242376674	7756.64996130366	14340.4573353271	25485.0483655132
52	51.003424215074	51.0033978062584	51.0034412986463	1303.81	1303.16	1304.41	12	12	165396.729303384	106107.983895597	196261.555187991	148689.05077759	143632.248068236	226480.292589768	214495.022652701	187679.912952974	185715.841462178	219404.769433592	190260.950177814	123529.204455972
53	51.0330697068156	51.0330148124974	51.0416512441734	1303.965	1303.57	1305.8	14	12	147596.921910806	102028.89034091	191765.602949594	147795.418855168	130388.929516602	209805.775517577	205971.010045572	168770.958822834	191684.972475585	200588.031990966	189440.419923377	118207.091040166
54	51.0299400035559	51.0175362985875	51.0305415115044	660.524	660.175	661.101	5	4	270393.045179201	161593.96624944	122837.631965262	194666.679580357	150930.146792408	224362.725253257	9498.76061315913	22482.0178059892	13460.5882212727	7771.21839428711	14380.2171222331	25509.1819340413
55	51.020385725576	51.020336686371	51.0293375816722	118.896	118.838	119.278	4	4	53582.9895190429	63782.7111166295	39081.2437230632	52712.6861973877	52539.0010073243	40549.2777122629	38592.0963083496	44058.341796875	40559.3325605469	45732.5180146485	40568.5534181315	36712.5527066127
56	51.0630828192743	51.053797894389	51.0722298876669	118.739	118.307	119.278	28	12	181211.342330566	388903.993835449	101974.663507952	42804.8700146484	56179.550609096	126541.818426688	140199.247310913	158391.557486049	214899.753252825	134313.706870396	138001.398781128	259472.907358643
57	51.0525029542513	51.0524469921839	51.0525047364846	1303.19	1303.06	1303.81	4	4	215547.986118167	207579.698510738	52815.8821398934	227405.801679691	200683.711938479	65522.0160681162	68825.6385573999	197596.10993303	73694.1041616214	185038.441003416	180964.714746095	198731.025786831
58	51.0579460850405	51.0575428281475	51.0583493419335	661.4195	661.409	661.43	2	2	276395.541022324	149376.944321706	293676.105750324	167184.146882812	235811.342531006	339276.745451988	5972.76366503903	9447.7092773436	3056.203513916	3670.69133361816	0	12810.0320983886
59	51.080894401552	51.0805405892992	51.0811583715173	118.868	118.406	119.278	9	9	94695.4864599608	70268.9461054687	134926.411134847	193647.06559668	83939.7785943603	97592.0736258023	137673.348405396	100707.158666295	218342.790733398	144893.446661028	108145.774337612	83329.0751088868
60	51.1030890724962	51.1023727339068	51.1148577502275	661.101	660.89	661.46	7	6	276395.541022324	260569.95283705	317483.902677873	280931.11816741	292048.656403455	299420.005359376	5972.76366503903	9447.7092773436	3056.203513916	3670.69133361816	0	12810.0320983886
61	51.1172399969868	51.1144917803537	51.1173900073398	1304.9	1303.81	1305.42	3	3	263472.172564454	236358.375654297	234020.601175782	273589.228171875	240412.289404297	70420.313579477	215716.664970704	269778.802685543	55565.9000455727	86510.6599751787	252053.072105826	268138.433577772
62	51.1467146266327	51.1466107364493	51.1467310636587	1304.555	1304.08	1305.06	12	12	280404.18022461	256535.746210936	244526.952087748	289160.181728516	249776.147521033	236065.781155135	228505.036010046	275837.862857144	236891.299446128	237611.49563407	261820.007148435	272019.689643741
63	51.1597002790337	51.1592442320823	51.161650401725	661.409	661.083	661.46	3	3	99080.3182147222	191343.433891739	297477.709628348	251893.537551593	184957.641336913	307996.362102215	6302.29629052731	7047.4917643228	5928.15351863604	15548.281582031	5618.11280126949	22649.8216705729
64	51.1800253776295	51.1786630303956	51.1813877248634	119.197	119.116	119.278	2	2	38569.8341352539	70023.5674654018	32923.7323096924	35747.6014255371	38914.6403608399	41614.3758509348	47880.923645874	29509.1064113159	39923.1278808594	58535.0195367839	45538.0803987165	57671.2094408482
65	51.1739034920801	51.1739034920801	51.1739034920801	660.505	660.505	660.505	1	1	246195.365245973	105116.03710498	302491.951838865	260765.818463136	268392.751314665	313063.169939207	6287.96522619624	7037.42391894533	10256.5117883606	15510.8258715819	5610.58585485836	22621.4435156248
66	51.1956903397008	51.1953404442275	51.195845406822	1304.28	1303.59	1304.88	12	12	111436.294282669	103330.565362454	104247.407988283	123549.872509767	112121.185312499	88690.135385045	103023.779315593	114507.724799053	90886.8726057937	125346.305508376	76955.5248313217	113801.043644831
67	51.2276187536407	51.2176645266979	51.2277553489997	661.101	660.563	661.43	5	5	209061.318606029	173653.446176895	259586.783522391	197862.00531808	264850.208852214	199920.124553572	6302.29629052731	7047.4917643228	5928.15351863604	15539.9580908203	5615.10202270511	22649.8216705729
68	51.2498661360172	51.2274027110235	51.250463199125	1304.52	1303.98	1305.65	10	9	96689.590232598	122858.940808293	75615.3912634289	106908.277275391	96147.1322753906	55223.4709218752	68549.5349920106	47599.4088400606	89403.3483558227	99352.9982116695	51854.4789098003	65246.5521428032
69	51.289380230877	51.2844749701103	51.2894179046587	1304.28	1303.61	1304.99	22	12	239447.590283204	184169.905931489	112890.051452637	239088.091257887	308240.81763822	314571.332754605	321960.724510674	276565.778618539	84668.3468861612	318167.643369892	158127.576227679	214247.635866135
70	51.3083480319892	51.308309708679	51.3197340391898	1304.49	1303.81	1305.41	13	9	84383.1471089675	534983.613769531	97928.5772114711	82063.9955611175	66490.7181152344	95879.9348757112	313030.570089845	92155.0426003184	46602.9982621631	118394.706280517	70389.5309215205	385148.6244375
71	51.3213871778159	51.3209569579391	51.3219318483689	660.9865	660.505	661.46	6	6	417132.798530273	477433.101902342	369152.233641691	419814.422713625	433863.183706968	356885.165857542	5962.14621728508	12290.7837524414	17678.8183747209	0	6426.51587219234	7645.91880691958
72	51.3387714559379	51.3386902993561	51.3388466624506	1304.45	1303.81	1305.49	12	12	113581.690356446	67746.2323819979	133878.888599856	101836.280739747	82155.8004010001	126058.422112927	132312.152599283	119341.88976481	133222.145965168	134858.156705729	135424.171577758	72730.5166406239
73	51.3776613958073	51.3776377022046	51.3776807185384	1304.03	1303.59	1304.73	12	12	232813.827386568	208102.847848556	214062.046830116	238678.663269981	221339.169037334	202018.253748497	211938.363306363	233924.495883413	199918.767787711	220134.423883714	229863.137042411	226234.945451471
74	51.3741285894241	51.3649611056543	51.3748690096824	661.101	660.89	661.46	7	6	549790.801224825	1288579.53563406	419072.714191587	667402.828732913	81740.9578272887	331290.930946832	10434.5845642437	36968.1002615791	13389.5579873046	11081.3254978027	15207.4957509765	52826.7382324215
75	51.4100569941902	51.4095388715697	51.4102156828318	1303.98	1303.61	1304.5	13	12	355675.800488283	383346.665562221	297517.56404994	367335.747446987	325713.589650314	273006.255632674	283422.384536949	332689.122672992	283065.151383791	305284.071562503	321884.671891742	380492.194554095
76	51.3994587142842	51.3994231752299	51.3996364027883	661.255	660.89	661.46	6	6	204900.216440185	222442.70098211	209970.550279296	213134.865911866	219239.856545714	216234.392962279	10434.5845642437	36968.1002615791	13389.5579873046	11081.3254978027	15207.4957509765	50031.8588454237
77	51.4461767417067	51.4343925770884	51.4468904393957	661.43	660.89	662.365	7	6	808865.235297958	1069278.90293641	789310.04065771	864708.303615727	994934.478312983	705737.724868649	10434.5845642437	36968.1002615791	13389.5579873046	11081.3254978027	15207.4957509765	52826.7382324215
78	51.459735136342	51.4594462009672	51.4604820040672	1303.965	1303.59	1304.49	12	12	129268.220202637	169272.127509013	112675.956068209	129613.453380408	131018.066129244	98762.2514438099	103519.759164663	128655.164606585	80642.942938756	104666.727480468	123428.135164621	127041.498918269
79	51.4914533563514	51.490910504977	51.4916343498807	661.2655	660.89	662.315	4	4	234189.74933566	199382.639707824	198837.204926757	182876.432015625	533775.922681966	175606.823926594	4771.3968391113	21529.9643711634	8361.69869881181	0	18933.844611328	20573.611902832
80	51.4819956539653	51.4819956539653	51.4819956539653	1303.61	1303.61	1303.61	1	1	71811.0797656248	33204.4009654019	59692.2027734373	69166.5704069007	74247.724710286	54037.5714648436	57045.9305859373	72896.9523356116	53545.9581445311	65573.4234654024	70776.9821923825	77789.5442301428
81	51.5332012611892	51.5145432111701	51.534360910708	660.823	660.505	661.101	4	4	67436.6351526928	336626.745996635	108989.988275146	232871.378709821	231238.294307616	191841.350187743	4760.54695330807	21529.9643711634	8349.33121463443	0	18933.844611328	20547.835048828
82	51.5505788540042	51.5499631577995	51.5513300562679	661.255	660.89	662.365	6	6	499396.700925997	1156752.97258859	335131.152755125	608582.427995608	915290.459568476	339727.89451245	18222.4791688056	59016.3674665177	22903.3338610489	23541.6530519408	34076.7405671995	71196.6554150385
83	51.5539525655487	51.5539525655487	51.5539525655487	1303.06	1303.06	1303.06	1	1	39717.8167724607	20553.4611572272	57827.0074853513	20648.8788883462	28194.5045117186	47034.1338134769	38776.9074951171	51380.0693107094	57452.1649414061	55664.9619954427	45064.866014811	31888.8246557616
84	51.5720583151255	51.5715562884563	51.572737198623	661.2655	660.505	661.795	6	6	350870.404253906	476214.048110485	332444.3567301	376929.824095461	397847.202644529	289060.350609513	18222.4791688056	59016.3674665177	22903.3338610489	20125.1377944336	34104.1701947023	68473.1365005574
85	51.6429507665437	51.6429507665437	51.6429507665437	1303.98	1303.98	1303.98	1	1	50468.0406982432	29584.2471777341	62734.5264594181	37960.1557291664	39438.411458333	72442.7258144533	46422.3196918401	68412.9083680553	69034.151037328	74599.1154877386	59167.5987575952	36022.1507600909
86	51.6608589402572	51.6608589402572	51.6608589402572	660.505	660.505	660.505	1	1	4213881.23103128	112467.394529296	3452688.8684012	5328927.49171427	6234157.57956256	2575919.21828459	23824.3891165245	106083.278864397	41506.6214080633	26745.8377795412	53140.2073736051	150619.852268972
87	51.6767616555283	51.6761090603222	51.6776144633777	661.255	660.89	661.46	8	6	4530997.63865394	9851084.77751716	3533668.02299178	5590161.93684085	6933948.37937435	2630105.64365596	23837.6289464415	106083.278864397	41521.7268671265	26767.3838357542	55695.4408718258	150573.593100585
88	51.6896356728963	51.6896309669151	51.6896477161177	1303.98	1303.59	1304.73	3	3	45146.8193325196	23077.8004853515	69090.1996562502	33937.4290664063	38181.7236328125	67157.7331259768	78014.8704301761	66641.6885441881	69938.3707763674	61088.77530721	48075.6646430119	36370.0625449219
89	51.7416342299269	51.7414893990568	51.741779060797	118.9275	118.739	119.116	2	2	25220.4480402832	30827.6938439941	20928.6241224772	21969.2912817383	21600.9424766846	27811.4311629639	49510.1967260394	38746.8168666294	47036.1896523437	54236.7702386068	42344.6729559733	39550.4128873697
90	51.7913148533943	51.7910971217809	51.7914693735202	660.823	660.524	661.101	4	4	111041.291184711	530612.715462232	128656.925403878	95339.302285714	117454.617807618	302418.34660482	15180.6602406005	48649.9840494784	16863.3110859374	13699.2109550781	28565.483086548	54094.5895745849
91	51.7970211229782	51.7966132857278	51.7977110869167	1303.81	1303.16	1305.34	11	11	81274.1200301101	64018.2654003908	79068.8409697267	60850.4892586267	61534.4696533203	102072.486034405	99433.6366885663	79708.3983959962	77387.3532861331	101388.131850585	87349.03832564	48669.7563515626
92	51.803610210429	51.8028627914022	51.8216966735081	661.101	660.505	661.985	9	6	327915.265851128	539401.743268661	202815.115250731	362323.298449709	218224.22602246	226333.918290892	15137.7278528528	48587.9304983955	16838.3691763392	13673.5295205077	28542.5081671751	54026.8140014644
93	51.8701817281521	51.8694143010489	51.8739140890809	1303.625	1302.89	1305.07	18	12	159142.713300897	152643.647704326	118713.65144336	154572.006828425	148301.844414061	131071.371707482	159529.96086238	85422.9185420729	127083.470865235	139652.409353027	155982.198182091	133938.135197566
94	51.8937998902941	51.8937998902941	51.8937998902941	660.505	660.505	660.505	1	1	80098.9465224615	90265.4936386707	82264.8261158851	91016.4320209954	143890.507444987	61716.4913406579	10495.1246956787	24767.6745768225	14838.5400345051	4211.14703857422	10272.977086792	20672.6449788004
95	51.9242516846005	51.9242087184957	51.9249122961843	1304.03	1303.59	1304.73	12	12	289830.060302735	468655.787079324	182100.226934986	365245.811263254	367316.240901065	133826.590563401	164407.88365374	289212.079388023	155709.419868816	156068.815852614	216305.010536131	403654.022934193
96	51.9093532491312	51.9093532491312	51.9093532491312	661.409	661.409	661.409	1	1	87338.1865795903	205196.149734266	86616.876694427	96540.1040496829	144370.493144286	66665.1287202755	10471.2593773498	27906.6439101563	18220.4589641419	4203.25254760739	10264.7146387328	20646.74404541
97	51.9473686730239	51.9374307764749	51.9573270415677	1304.045	1303.06	1305.91	6	4	285821.169617361	467668.252308241	177075.007128907	330339.951633525	302399.911499023	62088.0721256506	59249.1454524737	258274.114697262	74743.1181355791	84315.3666943354	211235.980690698	403014.510713781
98	51.9668020557108	51.9668020557108	51.9668020557108	660.505	660.505	660.505	1	1	90203.9324884038	164059.867442165	95522.2420095819	106053.698605347	119349.970773071	99482.3478781123	3335.92643862913	25357.9112919922	8842.71968508913	10156.0804594726	9801.66855548089	33237.6895898435
99	52.075570690268	52.0706926332698	52.0802493559813	118.739	118.499	119.331	8	6	41715.8456438802	50502.263817749	37436.3123830567	39299.4569107666	43407.5913810687	38668.9442036132	64760.8042088013	46683.6434291294	59427.7893537946	69756.5620354353	48510.6341581333	68743.2029263508
100	52.0787349915801	52.0653289183143	52.0794921466088	1303.98	1303.06	1305.41	8	8	80506.7279094049	139481.153749999	76869.3376757824	108205.415867262	98730.5502910904	66278.5970149735	89281.76719401	84172.6061927207	71717.0764775393	76340.5528381343	86260.1672886143	128691.672508826
101	52.1401476072981	52.1401476072981	52.1401476072981	660.505	660.505	660.505	1	1	107119.841545411	114611.22812972	104050.882450378	116217.406238556	116942.114923644	90673.436604858	0	15207.2210117188	6470.94661193849	0	3289.76129895017	21905.3948291014
102	52.1517005828046	52.1516724033808	52.1610131647648	118.7335	117.997	119.278	10	8	54762.8655102538	78282.2266618304	36022.7653680827	48769.1869252232	48245.2104165039	47252.6355534668	52394.1239072266	48066.3077566964	53529.6218271484	56289.5841759208	41045.2904373605	66409.2758861607
103	52.2070004857654	52.2067873464168	52.2070598461321	1304.06	1303.81	1304.73	6	6	296840.300061697	299736.36690341	85438.2394831731	307951.981578482	290941.375048425	91677.6075063851	261637.235735676	88219.6254404998	73394.478147786	86789.640520019	70860.091841518	290629.095648084
104	52.201104790775	52.2009928693222	52.2011397963645	661.409	661.083	661.46	5	5	196645.114535716	258928.270702006	160790.850064454	221533.667734374	206858.416279015	112723.155247885	3750.38235314939	9407.69010416651	4362.39565836587	6597.03447216797	2460.82356140138	11737.9441778971
105	52.237248770716	52.2372335677964	52.2372687632287	1304.03	1303.61	1304.5	12	12	303182.933032228	300369.294374998	262242.511620393	308440.646503154	291128.427494764	234601.165359074	261975.181015626	297425.528136162	239123.243220403	242789.599737027	279633.50748884	291090.272239332
106	52.2880778251424	52.2878175863132	52.2881393936258	1304.15	1303.59	1304.73	11	11	139464.171920072	136297.862729492	106466.945305363	128675.055650809	119443.806909179	82143.192226562	90246.9041466346	115191.738149789	68966.1823014318	87064.664897461	102083.433330829	137808.126395357
107	52.2915452962456	52.2912475292118	52.2918430632794	661.697	661.409	661.985	2	2	155023.180283483	327228.165436414	130928.78618321	148955.722362165	176154.850782104	106850.10984082	12146.3338908996	35362.2174734932	17171.8214252014	12117.5379106443	17236.0085222167	52950.9079907222
108	52.3297061352031	52.3296886449137	52.3297606002584	661.083	660.505	661.43	3	3	141600.397650392	139987.392179128	128525.432489908	116731.248457589	112359.410080913	102049.99087321	12174.0169149169	35407.3799479161	17191.0009603678	12111.0510059814	14272.740275879	53017.3338609618
109	52.3922412737938	52.3899487427619	52.3947652264889	1304.515	1303.81	1306.34	6	5	68187.7571171876	101610.531610576	55185.1791093752	77893.261810547	86634.164440918	47589.6197558595	48909.0295400393	51249.9585317384	48684.9890947268	37868.009196506	48683.8770170899	89165.4866756177
110	52.4207747202874	52.4207021291573	52.4208690443307	661.4195	661.083	661.46	4	4	362468.312959526	1047605.54341796	178523.163078124	451049.614370119	632882.381872555	239915.964616698	15041.6350647277	71338.2894784107	22543.5771858257	21988.3796239012	34352.3340644529	104186.193940429
111	52.4895332367899	52.4848141802345	52.4941722696039	118.699	117.997	119.331	10	8	54727.4283662109	90089.3833208705	38455.1257972005	52915.1269984653	45735.5414690291	53924.5300048828	66884.9994248745	62837.3780598958	59848.0443971818	70469.0784800852	53798.459790318	82024.2732097169
112	52.5668074204661	52.5666429114405	52.5669719294917	660.794	660.505	661.083	2	2	156973.25348047	308971.286176146	121733.189428059	161322.502671875	168219.062206471	113956.322301433	7094.37036840817	32320.5611415317	13717.7755489094	10786.5302818604	12956.6646188964	27915.1754252929
113	52.6084563386311	52.5989851874357	52.6177747039655	118.838	118.355	119.278	16	9	110884.212732422	134813.821626116	76907.8371167806	93747.6905356445	90037.5045449917	69147.9030805665	70342.7680833741	85019.0144587053	128534.678449219	150490.416393101	70874.6604866768	113464.835683411
114	52.6143385459981	52.604149315583	52.6144537288002	1303.785	1302.89	1305.06	10	7	62572.7803593751	35943.0991943359	88622.3811115065	65977.6587421876	54498.8126966445	118673.227137785	118358.000510743	82984.2122739241	90590.7654012773	119446.07926225	92478.0685384134	31732.0698105469
115	52.6115728826418	52.6115728826418	52.6115728826418	661.409	661.409	661.409	1	1	156973.25348047	184730.434087463	127946.02483782	161322.502671875	211604.791013116	116127.688904854	7074.30679708417	32320.5611415317	13697.4860864257	10757.6429484864	12930.8742896903	27888.7656093748
116	52.6180624382951	52.6180624382951	52.6180624382951	119.116	119.116	119.116	1	1	111628.213707682	134907.326896973	76907.8371167806	93747.6905356445	98917.8732038983	98429.2058625488	129865.344723389	58256.8665080915	128534.678449219	145193.277383911	113827.542161133	126116.629832519
117	52.6577794535997	52.6577601924873	52.6577973159943	661.7095	660.89	662.365	6	6	402050.55887272	833794.059178165	259215.272912718	472235.506008943	653437.478884274	239752.134562499	21915.5514232	27155.0582728794	14990.9810754045	11641.5820412597	16008.1701818847	43921.2192114254
118	52.6681818204969	52.6681818204969	52.6681818204969	1303.61	1303.61	1303.61	1	1	29404.3263574225	86901.8872609862	44230.7927625866	48020.0603819441	54767.2937499996	27339.4016113287	21794.2417892794	46331.0800694441	23627.3504985893	25807.0556608888	21622.935141602	58371.1797645394
119	52.7087717959285	52.7087717959285	52.7087717959285	1303.61	1303.61	1303.61	1	1	35335.6492297361	58804.4910321511	47828.0435559089	60567.9224106859	60043.9493412279	38309.4816414385	25644.2139160155	52271.3643990068	23684.3525504556	25843.6981019006	24468.4652264402	70754.4777148445
120	52.7325088659803	52.7325088659803	52.7325088659803	661.409	661.409	661.409	1	1	405671.213986819	214405.010269205	262344.898125304	470996.868858339	653437.478884274	239993.180503417	21927.7304625853	27150.8965781251	14996.4367266541	11641.5820412597	16008.1701818847	43921.2192114254
121	52.7637862436029	52.7637602697345	52.7640560615097	1304.145	1303.61	1304.73	12	12	283109.125927735	475287.490363766	185597.354002509	340354.081741769	333228.776850257	147725.726205358	165945.802456056	258646.067050783	171486.430188478	174955.990405972	212760.613526786	397136.336307897
122	52.7976260619239	52.7975886862394	52.7976459800916	1303.725	1303.22	1304.15	12	12	531351.313598635	378997.20402043	640774.351773212	501400.527155948	471914.649652615	727073.96787598	738570.001600172	611997.845022323	626509.857778321	731848.340935761	624080.706780136	424716.732267877
123	52.7834932456585	52.7789460230266	52.7880404682905	661.439	660.563	662.315	2	2	78967.4662332596	102707.003038086	115259.244824869	129770.377400309	126572.746162761	134189.493837566	14135.2472281493	16855.4925580705	6932.69325502227	7690.49320690918	0	15841.0912201741
124	52.8225957279826	52.8209981902333	52.8241686884312	1304.735	1303.81	1306.39	4	4	531944.471953117	40885.7101021632	644520.127747698	519418.669666196	491376.343185372	67050.0954785158	736807.655044396	62358.8316543861	638683.417480465	726884.885946369	623413.622596759	60408.9920683944
125	52.8581088111395	52.858059492534	52.8700379722063	1304.08	1303.49	1304.9	21	12	90843.4755293776	83144.1730557532	92105.9368505873	102853.306396079	79066.4138385001	421379.295725099	404839.595086389	336222.255887278	355183.369422435	426559.356391226	104493.386510823	221012.005472505
126	52.8898349400841	52.8898030050606	52.8943215055914	1304.41	1302.89	1304.88	17	12	284399.886627443	273656.180576869	263569.901460712	299320.529505332	269675.942692682	82403.121397373	257183.051086776	289806.510658052	256473.710101843	80891.3082555033	277905.509899554	270984.812841796
127	52.8964316318332	52.8964257298605	52.896432454476	661.083	660.505	661.101	3	3	166358.243226564	139398.714541014	114023.967029855	154229.127137247	146956.734526229	222420.445723797	2685.78927575682	7372.04817708321	9973.4341717122	3109.32509191894	2561.12969055177	8249.11138305662
128	52.9186502251811	52.9186034718826	52.9244228307373	1303.57	1302.89	1303.95	9	8	73133.0528328445	250183.379079859	83449.6943609631	292133.004583331	264906.257777776	96379.0383818362	94577.8585919754	68796.546180555	86498.2481867018	104115.99147949	66485.5862365732	250436.021002603
129	52.9758665367852	52.9751077471078	52.9766253264627	661.092	661.083	661.101	2	2	221569.439245119	202068.673801756	78994.6824295478	202008.206873696	88474.3141992174	263901.234668296	24776.542918579	21566.1885742184	33399.3027096353	34177.5492718099	19879.8653075358	28482.956573649
130	52.9793454492749	52.9792830848133	52.989341381746	1303.59	1302.65	1303.98	9	8	44699.6297222219	317056.483500431	79697.5675678713	56549.4605902773	259939.724236109	51767.2258516199	235744.135054252	81104.3597304689	76708.0388862308	81784.2645179323	77433.628218218	275227.005234373
131	53.006342607918	52.9941447470408	53.0172735860264	660.3585	659.982	661.409	4	4	254459.741589199	97628.5249670747	337584.549893346	103310.932305803	229010.268112931	423911.31405243	66819.7467498321	66030.9068334386	53223.4876126097	72383.306263672	63130.6831277573	71939.9741965031
132	52.9977329072377	52.9977329072377	52.9977329072377	1302.89	1302.89	1302.89	1	1	132502.466692713	222154.811035154	158684.316669921	163679.299999999	173618.472094725	172583.968969733	168941.314218749	163734.996484374	38886.7760009768	164271.82828776	115154.524759119	192553.367024738
133	53.0445224273188	53.0398236635403	53.0502993737247	1304.28	1303.22	1305.41	24	12	204275.992055288	351418.906129806	221261.033122562	193128.623649714	259402.949729566	238331.426804387	245178.674663785	219624.003128908	132057.955640347	131622.521785715	221612.64962346	315666.545195313
134	53.0652735860713	53.0647511121372	53.0660607464684	661.092	660.89	661.46	4	4	135898.58826451	313611.354052732	160563.403124442	374956.116472694	177690.23907589	98581.9999185271	3018.51622119139	3178.96751302078	3326.32267195637	0	9525.38713403319	2720.6887228597
135	53.0535034071851	53.0534827937343	53.0535700545404	1304.235	1303.22	1304.73	6	6	64787.4301824386	103665.765445312	85208.148914701	126326.609964844	117044.060205078	87723.1032670442	183010.652619141	72884.7143243953	170861.84640088	84246.4143479216	65261.8663509128	148785.221118164
136	53.1106816835243	53.0977560739107	53.1127756411105	660.563	660.193	661.101	9	5	234755.81118527	313464.141713166	70667.0515648717	60402.7418493302	238063.11553163	252184.276265626	3018.51622119139	3178.96751302078	3326.32267195637	0	9511.79400219719	2720.6887228597
137	53.1254254746092	53.1137980215025	53.1271879144476	661.101	660.505	661.46	7	6	381225.791137939	354470.121782362	450306.318686887	448956.594314025	431162.345260038	509318.85697009	7079.64359026218	3174.91270751952	3321.40282917129	0	9511.79400219719	2718.11475055801
138	53.149512912133	53.1490961947686	53.1504850801784	1303.98	1303.49	1304.88	13	12	131337.067927466	82608.9418872069	171010.047370608	121091.328652344	108337.687402344	189097.956981531	186521.902197266	156302.009938741	170260.612619849	168605.440409267	175773.64176188	92530.8655724155
139	53.1918555829642	53.1814158336484	53.1923352430994	1304.28	1303.61	1306.34	16	12	182830.893854572	143851.486129883	204448.724219974	203592.770057091	164878.41658292	194110.092146809	198771.666947427	212965.488613281	180913.558320311	216103.914499324	195461.226525876	162394.790888263
140	53.1973427183326	53.196647631765	53.197851802193	661.255	660.89	661.46	6	6	331591.265276583	595332.43825543	311810.750224485	384174.362124478	504585.827925534	255762.153409789	3538.90677329794	17833.4922467912	8521.87303724882	0	4760.69035693356	11590.7069311523
141	53.2124994937978	53.2124180083566	53.2125335375236	1304.03	1303.61	1304.5	12	12	434095.600891115	380796.61403245	401854.877138678	429543.23430739	401752.825856369	401559.549442663	417779.82628767	442692.702890624	378621.362076322	424270.221834545	427928.158647085	390681.680462473
142	53.2424620110286	53.2376380549146	53.2474578821809	119.0715	119.027	119.116	4	2	27972.9669946289	43363.0778027344	24516.2093444011	32322.3673171387	28142.0018421224	31839.7956652832	51194.1951600342	30474.0433928571	56173.8712480469	59901.6855332845	37701.6514162946	41202.6718754882
143	53.2581214803892	53.2567401734518	53.259220930205	661.255	660.89	661.46	6	6	479313.311175227	565197.293854795	530021.43561102	495163.801763392	599922.626517148	480290.464318906	9977.7154369767	8424.60314156666	12150.6028506556	2543.30935473633	6209.24392529292	13983.0537098213
144	53.2737028905635	53.2736652226622	53.273752980607	1304.41	1302.73	1305.8	9	9	94722.0273636567	60027.9574679898	436542.927156251	93231.8799243165	71876.0876660161	474701.714144533	63834.8880517575	71645.0113103684	59677.1403169382	445324.972451164	56075.4357510658	57381.29086697
145	53.2863311919651	53.2850607249714	53.2876016589589	118.8165	118.355	119.278	2	1	54357.046991862	108675.221897678	23420.826886556	36986.9660888672	48310.0114680176	21609.6227230225	31861.3325093994	25963.1211083984	23384.6060771484	27604.1882784831	34467.853185791	77929.8885205077
146	53.2750160848918	53.2750160848918	53.2750160848918	660.175	660.175	660.175	1	1	409626.138845177	473130.124816895	409560.258595048	400750.047331505	82516.2323259631	411788.322761722	6717.10627482095	4794.85388492834	10406.6861132812	2546.94200512697	5447.48433288569	4720.48146074213
147	53.2953458692636	53.2945879728592	53.3052248732281	118.7685	117.997	119.278	6	5	56033.1464406127	102964.630489014	25554.3072771345	36928.3520110212	50455.2934094238	21717.1003783134	31839.3203813128	26096.5389969308	23355.9309010881	27582.2841180246	34648.4522007882	68009.2850066529
148	53.3357890540755	53.3354066057215	53.336538164083	1303.965	1303.57	1304.5	12	12	362599.91102295	233106.078347984	441122.14453125	334102.606998466	323276.504758863	484255.161228378	469065.837439904	401949.82935697	422873.200131085	455564.41564979	415167.18370643	264944.685167517
149	53.3295895495795	53.3288358372098	53.3298938715466	661.092	660.563	661.43	6	6	245655.435228239	385702.049681517	192630.81995056	286882.017955356	291394.897814728	168355.116053283	6712.3177478027	8424.60314156666	7675.03610180661	2543.30935473633	6209.24392529292	13996.2952379557
150	53.3614778188514	53.3467035760436	53.3621227980951	660.563	660.505	661.46	7	5	184559.250385986	128617.227625277	135409.366105887	196036.807669642	158992.302083703	296170.648843426	2406.32746142577	13519.9920898435	3358.286394694	0	15777.3904943848	3828.39035831705
151	53.3971542852938	53.3735292302719	53.3975730381983	1304.195	1303.81	1307.34	6	6	156714.440673831	133341.555771483	156758.566916232	50938.7007638885	138966.630833332	91605.9141621096	186985.608627386	57085.2533164064	93291.1025874027	98721.4253173817	155133.63765137	50885.4778292394
152	53.3914226984647	53.3900103701617	53.4093116901976	661.1495	660.193	661.46	4	4	215248.689890627	213033.457450332	121524.120946149	304631.32675781	279719.703867676	237903.452039062	2406.32746142577	13519.9920898435	3358.286394694	0	15777.3904943848	3828.39035831705
153	53.3988287140385	53.3988287140385	53.3988287140385	118.355	118.355	118.355	1	1	32172.1563363444	32612.7568699428	23197.2222310791	32066.8063174642	39359.2175527344	17265.3259108887	38100.286301595	54101.8246744791	40123.522697998	33090.6002426147	47401.5810842285	76207.6993741049
154	53.3978438855754	53.3978438855754	53.3978438855754	1303.95	1303.95	1303.95	1	1	160111.255141602	145212.221878906	167071.318833985	150945.560390625	143932.261462402	177647.92613379	192801.383143067	171285.965551754	153241.751021485	164453.694833981	89382.3552778772	129695.377710938
155	53.4292664677205	53.4292358487943	53.4294355230715	1303.88	1303.16	1304.49	12	12	177872.456619591	115302.036239791	172519.723575442	157945.364816518	139857.065190241	178746.623478189	187129.144021664	178919.991094969	166113.054658203	169988.856086425	176148.651906738	129294.926312725
156	53.4396254301592	53.4393771155023	53.4398647715856	660.7265	660.524	661.101	4	4	320896.792159601	282564.283960447	289112.217569754	287646.429369419	279719.703867676	289847.215372769	2406.32746142577	13519.9920898435	3358.286394694	0	12138.7268198242	3828.39035831705
157	53.4475083220239	53.447233809501	53.4571825384168	119.946	119.759	120.256	5	4	35795.5978694197	67040.7038894043	23052.2136977539	31854.7997660087	44310.1728164063	22783.6249969308	40876.8042239118	50407.3614313965	44037.3402747395	34180.8126351842	42638.08196875	87912.632119846
158	53.4602588860322	53.4602588860322	53.4602588860322	118.838	118.838	118.838	1	1	33115.337439209	87901.9683691406	22945.1435227051	37613.5122210693	40166.6107687989	31278.6510163574	53033.2109616699	53150.2749348958	58860.4245039062	54892.4316868897	48506.8058922932	36148.0955433873
159	53.5005006772221	53.499458625083	53.5019921974273	660.7265	660.505	661.101	6	6	189726.325050013	262389.868014506	154877.015929408	206277.657952882	228487.283944701	102168.683159599	8727.10659228511	12356.9256147112	9976.06899910477	7577.49503747559	2641.90840283201	18878.4291242269
160	53.5049323896213	53.5043251889451	53.5050391813675	1303.55	1303.22	1304.57	6	4	68965.5718512507	129246.085086264	56195.6984730119	119574.612674152	135313.123657227	68789.0223366467	66198.7856516342	55256.4685067476	51366.6692693541	53258.3346665041	56062.6590514018	103141.209881122
161	53.5130958863713	53.5130958863713	53.5130958863713	118.355	118.355	118.355	1	1	32896.8907490234	63735.5024988839	22801.7107626953	37613.5122210693	40166.6107687989	31078.893798584	53033.2109616699	52770.6301139323	58860.4245039062	54892.4316868897	52076.0756052246	82341.8500375975
162	53.5226642057265	53.5226642057265	53.5226642057265	118.355	118.355	118.355	1	1	32896.8907490234	87172.7661897321	22801.7107626953	37613.5122210693	40166.6107687989	31078.893798584	53033.2109616699	52770.6301139323	58860.4245039062	54892.4316868897	52076.0756052246	82341.8500375975
163	53.5730210583706	53.5725516376301	53.5732727138638	661.083	660.563	661.101	3	3	220588.005607145	212242.018817381	203634.449828334	228637.096949217	202083.507326448	218430.583433758	2918.62579138182	10249.2136067707	3237.63550797525	13297.9894977213	20453.0863351237	13163.1045366618
164	53.6226459271752	53.6226459271752	53.6226459271752	661.101	661.101	661.101	1	1	226119.17816797	212242.018817381	83150.3753113838	228637.096949217	220094.190241048	218430.583433758	2918.62579138182	10249.2136067707	3237.63550797525	13297.9894977213	20453.0863351237	13163.1045366618
165	53.6343119739123	53.6246532381401	53.6348952714059	118.868	118.307	119.421	23	12	179211.329550995	29177.1754771205	84686.2097730713	167996.575868408	66439.0042035436	80168.5221435897	133998.176094544	110532.91726709	267848.027019043	127219.198496643	125386.190565491	106742.264370484
166	53.6238139009196	53.6238019150144	53.6238258868248	1305.475	1304.54	1306.41	2	2	56905.557987467	89241.7804086533	49098.3373168953	63789.8732682299	76920.3711584481	49311.3880344465	34125.5359431964	40911.1357066756	35208.1275346231	74665.9529317217	58847.7752485801	55192.6541011551
167	53.6344697892639	53.6328846044448	53.6354247404986	661.101	661.083	661.409	3	3	226119.17816797	98779.8541339273	84543.38778833	228637.096949217	78373.232628347	218430.583433758	2918.62579138182	10249.2136067707	3237.63550797525	13286.1290004883	21172.3501208497	13163.1045366618
168	53.6444269352006	53.6438800323602	53.6540305630514	118.868	118.307	119.331	21	12	138840.131978577	148905.875768555	126828.748529925	130342.844146205	150244.026339464	102974.012072545	171133.638293121	162083.136885742	160714.282033508	95200.0583645207	174530.976474215	217930.944171278
169	53.6585590889899	53.6585477721657	53.658564051955	1303.895	1303.04	1304.99	8	8	63559.7049865717	45995.0348144533	93831.9268359368	65985.4689728342	44099.3244711029	106822.477019856	103193.237965745	59683.068817274	85450.250324042	117473.709742713	70708.1265913894	39043.8664794924
170	53.6540846457487	53.6534880408366	53.6576510075095	660.707	660.505	661.101	6	5	420206.741767303	99316.4164393442	109802.078766811	122983.951901785	129952.209373188	103482.480627374	20381.1169211425	27715.9206194195	27294.6824930941	15846.0862050779	14602.7633979491	45735.1137993163
171	53.6729608670854	53.6723155024538	53.6733020208767	661.409	661.083	661.795	5	5	420206.741767303	357774.313891179	351939.283418333	380788.835171874	376468.961593199	375954.963231862	20381.1169211425	27715.9206194195	27294.6824930941	13115.6180236816	14594.9376940919	45735.1137993163
172	53.722688542283	53.7128384556194	53.7405000570997	118.838	117.938	119.331	19	9	70813.2953429362	115780.812686663	46132.911002479	57452.7320263672	55582.6453496443	40092.6048401577	82067.4139511414	71289.5212678573	74608.3572639508	85594.6321604005	83234.4191372767	90124.3671316267
173	53.7295241315547	53.7289994443172	53.7303162712183	661.255	660.89	661.46	6	6	349709.41700868	721143.160630965	265885.864616087	403762.151435549	516013.454715329	212293.801850097	20323.4771346956	27715.9206194195	27294.6824930941	19562.5964786986	14583.1991383056	45677.8118847653
174	53.7529746856601	53.7529374331267	53.7529949519256	1304.555	1303.98	1305.06	12	12	132748.74591271	130298.805183292	140300.580378606	151697.358574969	124994.267443849	129078.980408654	148651.456565754	149712.455342548	128814.807629744	144338.922215403	142301.505471003	130571.706276292
175	53.7497898248634	53.7492686894461	53.7685652485587	119.116	118.728	119.661	16	11	70974.878808431	33594.2129824219	66974.1962036133	38890.4343540736	44407.8554855206	52031.609416783	61979.6865383911	78549.4260024415	83890.6237968749	74348.7712229005	86593.8926252746	65870.346722726
176	53.7435703525048	53.7435703525048	53.7435703525048	660.505	660.505	660.505	1	1	421636.575408328	120506.311657009	397692.32132092	475265.182824708	586300.524176755	337630.675995482	20334.7714171751	27711.6729687501	30270.9186567994	19562.5964786986	14583.1991383056	45677.8118847653
177	53.7677415131215	53.7677415131215	53.7677415131215	1304.54	1304.54	1304.54	1	1	393944.044114708	96561.207938058	508221.391676683	369855.884495198	326562.821245492	596115.896484375	583331.262651368	462070.816952373	525115.015898813	599375.891155138	490930.149359975	304331.101812273
178	53.8025939019702	53.8025639665542	53.8026145446702	1304.11	1303.61	1304.73	12	12	388729.677319337	238182.377253604	504217.680398888	370021.365876651	318872.53801307	596896.524444059	580989.310546878	458786.758728966	518613.298341347	599115.451536695	489237.343769533	299262.743907751
179	53.8065980342064	53.8060496273252	53.8072503320969	660.7265	660.505	661.101	6	6	985451.27811393	953997.777722381	894417.292866572	967069.149617925	1016689.75016235	864175.456718258	15715.7400012205	23014.7236607142	11897.7337795758	4676.6215837402	14956.5656489257	24388.0464038084
180	53.8427725781834	53.8427725781834	53.8427725781834	119.116	119.116	119.116	1	1	51485.3028992513	64810.318338623	46157.3608946127	48524.6817563476	47452.9213599447	50772.9574287109	90545.4034094238	75276.8737555803	88544.8524980469	107189.133824382	80771.8992429199	83163.6234781086
181	53.8611399810166	53.8603832791859	53.8616417691251	1303.98	1303.49	1304.57	13	12	155111.905573542	200119.818715587	179131.612988281	175711.207456617	162925.269993895	119466.434129085	188546.995565655	124891.97313273	115648.246826985	140657.700109676	135835.559952798	145953.351594426
182	53.8542592221028	53.8538941389887	53.8544393856433	660.7265	660.524	661.083	4	4	185347.470337055	908778.995598203	360521.004448566	199070.721283482	186730.530158141	165696.975662475	11972.5447836913	49051.8995989117	20200.7513663736	15305.9180632324	29004.9233679197	48010.4454655761
183	53.8524791963971	53.8524616265563	53.8524817067169	118.838	118.499	119.116	5	5	44346.0586417643	38132.7816662598	33028.7825903321	41271.8240849609	38094.601661438	43765.9049604492	86488.1014034598	80428.7748242187	86082.3481469029	97355.5174219157	80013.8375850306	69189.231984375
184	53.8645833064187	53.8639197698397	53.864778591821	1304.28	1303.64	1304.73	12	12	199082.60175171	95333.7280004872	287768.035283766	186602.339757361	141105.837772107	332810.096672016	359199.030197407	226603.035507812	288729.884898588	355153.779657452	257086.299123885	121505.705744628
185	53.8974300364159	53.8970680567635	53.9067157124743	1305.49	1304.14	1307.25	13	10	88554.9657402346	138329.601343148	100969.177214357	93674.8529428332	79332.0575915536	292005.444164598	284890.44975408	68702.0706951341	97953.6103364689	128729.257392954	77373.6889948917	95086.4754184969
186	53.8998621903635	53.8994682179697	53.901138692193	661.4195	661.083	661.46	4	4	190061.969446289	482348.641830293	366560.660450925	257288.482744142	341568.949790953	422309.626844236	11945.3198958739	49051.8995989117	23974.0371460657	15277.2245906981	28966.0636099241	47950.2927685543
187	53.9166555498291	53.9162365071029	53.9173959916744	1304.03	1303.22	1304.54	12	12	138726.803340595	93814.4692157446	184404.28009033	126020.191420491	105446.083297118	196076.220791714	189095.69966518	160696.160809152	177448.652153319	179863.633340891	162568.910641742	97552.9778001048
188	53.9181465488281	53.9176039864694	53.9189189663185	661.255	660.89	661.46	6	6	463275.390508679	929670.494470537	297498.037658445	530005.895576174	639196.545355465	307395.946011839	11938.6852593469	49051.8995989117	23974.0371460657	15277.2245906981	28966.0636099241	47950.2927685543
189	53.9456052964004	53.9416785143366	53.9523470761476	1304.08	1303.22	1305.82	13	10	94850.4006103519	118587.16124399	56880.2121816408	80054.1648055758	73400.4515234367	60763.651129262	63354.2105330401	225193.833298559	72515.1239746089	59432.8597607421	235830.500308057	87895.6955275312
190	53.9409519548597	53.9312399950333	53.9410275835693	118.838	118.728	119.116	7	5	44552.9856921386	38132.7816662598	33028.7825903321	41271.8240849609	38094.601661438	43983.5791376954	39295.1256872907	43600.7412918527	88924.3180273437	94613.3968329033	73584.5033331473	63184.0648197798
191	53.9410724449254	53.9406243460113	53.9418999937655	661.4195	661.083	661.46	4	4	268336.90727902	297819.58749888	360521.004448566	282306.095828124	283126.939161826	415474.706826825	11972.5447836913	49114.5457031242	20200.7513663736	15305.9180632324	26317.9488659669	48010.4454655761
192	53.9892485945408	53.9892199003755	53.9892797020745	1304.28	1303.61	1305.06	8	8	159886.636169434	271201.456508412	73010.3404504405	186149.876122001	185086.700419919	155794.338191106	171684.095579426	145413.249182478	167324.553548678	168951.972677284	112219.240128349	235428.169906181
193	53.9983505408153	53.9983091677388	53.9983961941808	1303.965	1303.59	1304.49	12	12	280437.519519044	424718.73449519	186852.798863431	316719.847389572	306178.22370042	149671.619323382	168858.980467356	250261.76435826	164280.123295288	155111.634624023	218213.812868304	346452.546206429
194	54.0368678637794	54.0368152560783	54.0408149932182	1305.06	1302.89	1305.91	13	12	112460.958395433	71591.6564884432	92907.3133966628	105857.773895265	89471.4018554688	81285.0684082026	91243.857963053	109463.909529215	88132.4020481188	100238.285489908	111089.831433293	103636.538457219
195	54.0530383697971	54.0524043617833	54.0539927143791	661.101	660.89	661.46	7	6	2808803.80428623	5959006.63792673	2262703.77981993	3502535.71802858	4490086.59173835	1819260.17194289	22272.5548582935	98066.6634547639	40792.7045032084	21105.3858994139	56700.4146839596	128254.260402831
196	54.0518117644143	54.0517613307429	54.0624250607996	1304.03	1303.57	1305.46	16	12	71600.4704272456	1755808.76803153	839958.616360201	1384744.8854827	60702.8806518555	707663.6713644	819313.093631193	74832.0668100587	740732.811312506	749852.636260425	976867.577291007	1440657.64523438
197	54.0852475607461	54.083578816709	54.0868994405708	1304.11	1303.61	1304.88	24	12	227607.05822754	178544.510733172	187955.590814491	210644.693560321	179128.562156324	200247.003663505	212021.630885883	528631.749592635	184555.265237629	197373.717355018	553401.685647323	175644.410836087
198	54.1144329916528	54.1143987961402	54.1144641844567	1304.14	1303.06	1304.73	11	11	169406.523437501	269770.326784854	104852.559142019	197481.465733924	188767.414817457	72400.6971313471	86277.7923677885	144384.81609375	77774.4689632156	781286.8407497	127041.213616072	243022.054694476
199	54.1439907613833	54.1436763277485	54.1440358021442	1303.965	1303.16	1304.49	10	10	85838.9595516677	1670675.51617969	112936.277384035	78821.0532701533	64744.5046508789	129607.813255506	124872.788839667	96152.0132990044	108573.698099122	137651.300551757	116175.32397461	1375641.33196875
200	54.1493915203199	54.1488972321638	54.1495684877319	1303.965	1303.49	1304.5	12	12	229617.059741212	126811.572707331	299200.522046649	201573.722042142	178994.652548452	374395.031043528	330879.611586218	267095.28357422	325278.154775663	369958.691106145	300475.457477679	153346.860734675
201	54.1886096533765	54.1880419347982	54.1893207699533	661.255	660.89	661.46	6	6	476711.683817273	914398.879284013	293078.371778318	525511.681774905	648670.496787228	301957.246933592	21027.4330974816	54647.4835327147	31369.1042838307	20319.2550487059	24925.4012098387	52043.2758984371
202	54.20153373429	54.1824541630017	54.2070119943813	1304.65	1303.16	1306.34	24	12	119964.3508436	62105.5187167968	64050.4815955529	107175.168023212	84826.7731567383	162804.533336839	159470.067566965	128595.282859074	150441.179654947	162260.818163687	133400.923013071	94708.974337769
203	54.2072653453305	54.2068828107547	54.2082236495524	661.083	660.505	661.46	3	3	146278.726453125	252344.462005696	295522.449374846	516792.272041851	160822.004113036	286795.006861606	21027.4330974816	54647.4835327147	31369.1042838307	20319.2550487059	24925.4012098387	52059.264616071
204	54.2293868748629	54.2133771956873	54.229432286796	1304.5	1303.81	1305.07	19	12	114089.644531249	84833.1201882106	92470.5736763148	120202.852554119	101689.332966531	114237.932382115	93640.9042276288	119300.415859374	88098.5760908207	116423.704639114	103805.637742105	113959.334082844
205	54.2428716510158	54.242853254582	54.2428911897009	1304.28	1303.61	1304.57	4	4	138795.307265421	148536.425471754	146807.48376343	109498.631064077	78193.0830570849	167670.942586262	160833.374217122	140597.18746053	159002.728701985	164898.968351236	142525.699020995	119018.8181096
206	54.2757409601939	54.2754146222052	54.2855743006109	118.728	118.355	119.116	5	4	54245.511543457	110388.177934152	37735.7867767945	42481.0906171875	54553.9893538819	46242.9066433105	50431.1594374303	38036.68671875	53644.4610195312	57223.3589236189	49522.8911105957	69503.7507711587
207	54.305714029118	54.3056161861915	54.3058189757773	1303.7	1302.89	1305.07	8	8	105981.132556373	107518.274254262	102537.873599855	97183.1558078841	56718.826159668	105244.261933595	110976.978390449	93318.7462915032	78801.2492564815	104478.796483154	90726.5512984206	101444.355229049
208	54.338023568733	54.338023568733	54.338023568733	1306.39	1306.39	1306.39	1	1	96846.4667207034	70116.6418678965	100980.769482422	84520.5570644532	77725.2512695313	104657.991498047	114303.223984373	97678.7065634745	79851.7129755862	109909.482773436	99472.188112305	93933.4804160157
209	54.3570353617959	54.3487524905611	54.3703433270996	1304.49	1303.81	1305.07	27	12	82791.2866512771	128161.617690428	126401.37161133	73512.9607981184	164128.312192007	141116.559853515	79892.1665385306	103773.836538972	59569.3796865237	134419.179741653	155893.924261568	158277.912132813
210	54.3598442236605	54.359724699636	54.3695897038658	118.9755	118.728	119.278	10	6	84681.0690029296	76378.1543448661	60330.176848226	76183.5707182617	81376.3425247397	75121.0206341553	85093.6716069336	90996.5914815848	87980.5376474609	106855.121135795	88902.2177096121	75970.8358902065
211	54.3814118922882	54.3782554694311	54.384280277406	1303.725	1303.06	1304.41	18	11	85953.3687398586	86626.5564630685	74108.6361584484	89531.7515838074	167867.668409422	52046.4455200203	76963.4916610448	134336.32245524	63538.5587021487	170300.907483399	80666.9868204001	78156.4763492847
212	54.4024899283665	54.3992873477532	54.4055517323051	660.9955	660.89	661.101	4	2	147653.936354981	188935.192874998	515354.09400687	167110.449320637	180456.629130299	433256.555025671	2365.57769458007	17500.3734700518	4021.64242871092	6247.2786340332	7353.6962762858	38416.7654582867
213	54.4288705513507	54.4285437327383	54.4390738905742	660.563	660.524	661.083	3	3	444486.047871094	221172.009178569	152726.909878801	407684.709407365	429683.280873197	161921.538019369	2365.57769458007	17500.3734700518	4021.64242871092	6245.04985107412	10670.5066560058	35383.3139604492
214	54.4522738418144	54.4522738418144	54.4522738418144	1304.88	1304.88	1304.88	1	1	118233.863845485	98325.1692583569	105163.544752061	117892.995270182	111039.150624999	102923.927401258	100615.70296875	110816.168415798	96412.8142393659	106907.828062066	49089.8852802736	117455.74599121
215	54.4771266360209	54.477120305076	54.4771329669658	660.9675	660.505	661.43	2	2	110609.481622211	108633.441272878	91007.6639964189	108125.264915178	110901.764339925	78728.6741191411	3344.47260461424	6889.72265624989	6167.332887207	3155.55704406738	12238.311673584	3785.20841349283
216	54.5170752388067	54.5169614138812	54.5281390158098	1304.49	1303.22	1305.06	13	12	135144.589161658	113180.51794922	116772.66391226	134113.119989483	120322.876224459	47439.2205349403	99485.2868424474	130248.128119741	115797.744547525	129626.400837403	135800.265172776	134166.592769681
217	54.5493349838793	54.5493349838793	54.5493349838793	1302.89	1302.89	1302.89	1	1	97781.5017382817	86845.1728962056	81564.1650292973	95532.4889397325	86111.7171770372	79089.2314243867	77351.5569531257	79849.3255078122	40310.7377014154	86693.7812276765	92183.3077845987	98337.8231445318
218	54.5939980114875	54.5939183903995	54.5940179538942	1304.32	1303.95	1304.73	4	4	109989.218834473	59984.9335019531	87923.2916711439	87194.7190898438	84453.1860717774	169355.370345704	150798.756317872	120683.860440339	58777.7833513842	89653.6956990556	65664.2066132814	58821.4666552735
219	54.6142056078339	54.6141936945112	54.6142298875786	660.9865	660.505	661.46	6	6	181369.771897323	281843.6397433	134459.030338169	194209.767238839	205961.014677452	80972.364559152	0	6066.37021484365	5190.8787116699	6269.33631665039	7000.99616406249	7695.84811421711
220	54.6449470245901	54.6445394693336	54.6457202159011	1304.145	1303.81	1304.73	10	10	111605.34265963	60067.3789240059	145820.355161135	86599.9423117903	79760.9972820496	177174.355438059	150907.912131347	120683.860440339	148376.038029784	150730.954684835	142192.602663762	58914.0624311971
221	54.6856222350239	54.6851242345233	54.68623944454	660.7265	660.505	661.101	6	6	171796.205172434	180047.9179481	193024.696978236	166407.222168526	171349.684200032	189185.56646317	2955.65717907713	20034.173177083	8489.0723958333	7612.94410742187	12630.4346542968	24058.5747635498
222	54.6800352909773	54.6800352909773	54.6800352909773	1304.08	1304.08	1304.08	1	1	44761.0562255869	43112.240842556	49667.2844319659	55374.400069444	38314.1089409719	68725.6768630639	58890.5257866213	55131.9847504338	68962.7640266943	63814.0712825519	54151.0593044702	19866.0193603514
223	54.7109131276572	54.7109131276572	54.7109131276572	661.409	661.409	661.409	1	1	194447.51854065	288886.180823024	234302.967355162	207526.104574586	264902.906127776	211516.523177123	6400.41065277095	20005.5529296875	8479.60136718752	10394.0443139648	12613.5128500976	24028.431569824
224	54.7282276472485	54.7282276472485	54.7282276472485	660.505	660.505	660.505	1	1	187078.297435548	135637.499263949	224496.740290689	200172.319814452	261390.522626628	208093.209034181	2955.65717907713	20034.173177083	8489.0723958333	7612.94410742187	12623.6659326172	24058.5747635498
225	54.7751547090648	54.7728187842318	54.7776720087364	660.89	660.505	661.43	13	6	178273.252301899	173156.287243859	199724.341604771	202199.263620535	220491.807341911	196316.216467635	12132.9310839843	49321.2544270825	24233.951339274	13909.139972168	30227.7244501953	65092.8293655598
226	54.7846574586927	54.7742240589626	54.784782232801	1304.08	1302.69	1305.65	15	12	113347.449819778	43056.4835016742	143493.659714358	99930.9211645519	65383.9497436523	148232.342502253	156909.225822753	127461.181736246	126050.956195844	140229.140767821	145156.209476724	75106.7932128906
227	54.8051716332876	54.8046464752841	54.8056965967666	1304.32	1303.95	1304.99	6	6	147194.290173527	120965.295545248	75811.0325877028	134917.471972656	117580.765975343	93804.4415701734	87869.9708314737	170140.553742064	83332.4243701166	86205.1237751122	59088.8538760644	128510.392148439
228	54.8365296109836	54.8364713840833	54.8365507706672	1304.57	1304.08	1305.07	11	11	127629.370142008	120827.094620029	163645.459453127	118029.142159329	90981.8244500184	210098.449243165	205204.25896345	153594.806170246	183148.535345051	205395.008890787	164361.805511568	78859.1317288909
229	54.8492963647133	54.8489518074117	54.8493243645923	661.43	660.505	661.46	5	4	283297.391024739	764038.975520722	302608.218899412	373779.014051515	462601.719213865	311585.141284331	12105.3414868163	49258.3446637833	24198.1077839703	17289.8539534301	33230.4802220457	67774.5283300776
230	54.8417919470206	54.8409566603888	54.8418868598835	1305.41	1303.22	1306.41	3	3	73684.3021972659	121082.234789663	182252.469287112	134758.855304364	93770.1128455525	215753.94205078	210964.225168456	170140.553742064	190187.885309244	219567.491523062	181192.926666258	76183.9069071445
231	54.8797395865638	54.8796829721391	54.8797962009886	1305.015	1304.54	1305.49	2	2	663312.048401441	110094.651730769	475832.631310096	765404.041166629	705862.646601561	396556.047475962	442926.974538763	630238.347062048	415518.995555139	435766.483008377	547275.01178786	88236.0584959315
232	54.8665858182511	54.8665487533481	54.8666228831541	660.794	660.505	661.083	2	2	82955.3287377239	226762.712721258	105623.565139648	111900.089332589	120301.152194335	68530.1267519535	2493.34707019042	0	8678.00449593095	6133.24177099609	6815.76863818354	6514.84324735513
233	54.8852754229836	54.8852328605906	54.900546006875	1304.05	1303.06	1305.91	12	11	136869.897767052	197316.42646334	475535.235915534	161062.974861027	158133.058366511	83630.5979243616	52112.3762069419	127282.759294085	86783.620969461	99938.850838717	107658.320709228	165668.412988281
234	54.943676648509	54.9436126410131	54.9437100228224	1304.03	1303.61	1304.5	12	12	668168.343627932	969218.737785648	476455.745470139	766378.808217928	706658.952876663	397075.347061944	443560.78370815	630727.716826828	416581.763072269	436834.847259119	548094.558394526	804156.125647323
235	54.9796279812744	54.9795941687327	54.9796799305822	1303.88	1303.57	1304.41	12	12	896836.610363773	655270.639819708	1066635.74513252	843346.856808734	792169.420313024	1184823.61513672	1182835.60798829	1016818.93134246	1050868.69817351	1171522.09875782	1031283.50720424	717192.240363422
236	54.9878085710785	54.9878042438848	54.9878128982722	661.2565	661.083	661.43	2	2	144515.735046318	285647.068132809	142899.999843424	126464.919861607	199227.213848265	129661.687063152	5226.58457958982	25913.9100585937	6874.41351595049	6877.51384570312	8838.58575659173	20736.3853376871
237	55.0078519867028	55.0043894164783	55.0133187834939	1304.54	1302.89	1305.42	15	11	82160.9587291378	103326.799969951	71887.6494882814	72866.5082040132	64351.839440918	91926.6021235782	1154789.25909375	84025.5508544911	59458.6090191642	59887.1839122177	61308.6055331149	93712.0651930585
238	55.0391370038623	55.0344915449141	55.0438809140611	1303.81	1303.16	1304.5	24	12	183649.323067157	110183.342098722	224814.827438968	185571.70494103	157934.378481002	241188.695201821	669353.22939872	219925.053714693	223039.30173828	677191.86711496	215346.050495604	139610.369796955
239	55.0484224827001	55.0432935214866	55.0535514439136	660.5325	659.982	661.083	2	2	145007.477417603	285647.068132809	142885.485598354	156559.825728655	106142.667307739	93318.2779206234	7961.59232101005	24864.6051203611	6875.81595661276	6881.19757031239	8838.58575659173	20726.3111521693
240	55.087277171899	55.0769882070919	55.0878143463602	118.868	118.307	119.331	21	12	44819.2271279296	143129.597545898	77355.7702357701	171388.494403263	155485.811734863	84005.0571288366	149345.056757202	113238.612605713	146411.032921875	156628.62919043	127598.156044006	279621.908663452
241	55.0776274803412	55.0775277051753	55.0927664415748	1304.14	1303.04	1304.88	19	12	572614.395605471	537514.166418266	529631.99128208	590550.207553712	279241.514118839	504687.551206057	549586.172489426	65750.4859311525	493517.844666183	525240.847426761	555408.367533484	535291.87656843
242	55.1029892062349	55.1025631298429	55.1030017475982	661.255	660.89	661.46	6	6	356715.660524847	648173.167203936	351497.514674253	402602.638681643	486789.899209958	214285.188039916	13410.0885979351	37489.7611764089	10411.5119352678	21042.8731176756	13165.2323706664	22880.0729736326
243	55.0981511951124	55.0928093896822	55.108262697284	1304.145	1303.22	1305.49	32	12	256644.381359864	351046.136579241	119003.593666994	145939.186598557	161589.956551433	133942.889685872	133270.868000712	103103.879499512	117535.208111978	154929.300224959	104349.736073467	322364.763997629
244	55.0973113825261	55.0969883474792	55.1068592291635	118.853	118.307	119.759	16	12	135957.659288086	192756.057771973	111417.333461217	131117.72055385	141906.141313058	95895.1745223215	139687.321070679	171073.274288574	143450.529762756	79869.2308097796	166980.110858459	288080.301574762
245	55.1279950452348	55.1246469920209	55.1281597580961	119.278	118.924	119.759	4	3	34581.7641306152	38664.2154614955	152639.581703404	153794.561376587	150963.708927002	161882.121240723	277140.130904297	276116.268166852	271119.443708008	278210.686726644	265350.10254813	59385.5979754775
246	55.1290738012037	55.1289606136882	55.1420425718229	1304.52	1303.64	1306.75	18	12	304183.918981935	56347.0218516705	406992.327116345	281525.302449777	236988.883405949	486225.255568193	453081.407428853	355199.828993389	428006.535348962	502008.178325526	393122.727271206	223645.178044245
247	55.1301351270014	55.1301351270014	55.1301351270014	661.083	661.083	661.083	1	1	327825.232858401	586509.469847163	223410.660064455	365787.900874672	100597.786227119	200594.072566082	13448.121196289	31962.2825520828	10426.9340338541	16913.1236189779	13201.7337751465	18452.2314796874
248	55.1380764845915	55.1380764845915	55.1380764845915	120.196	120.196	120.196	1	1	163640.902838542	79332.1071716308	135098.018181315	148253.538152222	152178.188484375	155417.469148926	266013.494492188	260124.620976848	265719.801308919	271405.287237549	250354.531501831	245921.66305957
249	55.177935106936	55.1682178436825	55.1788216187659	119.116	118.499	119.759	23	12	118542.357823242	65904.6179430804	68860.9038678851	101041.800209263	36504.409876988	58580.1062896206	151229.565605591	76749.4520590821	87885.8381099329	77141.3222081299	86060.145065918	131979.294191298
250	55.1770127272347	55.1619385066246	55.182801476668	1304.11	1303.06	1304.88	18	12	120285.609091045	158937.825441706	67758.7961425791	66886.9340462247	117154.045759465	113521.415901228	111755.236512921	83645.7670321367	108196.748073543	108892.792931462	93825.8619923751	135106.639864408
251	55.1981918886834	55.1871962922229	55.209498114259	118.868	118.307	119.421	48	12	92876.2344067382	137339.770331299	107987.381825474	89506.188507731	71397.8243563843	103206.701505197	137393.375280151	58702.6999330357	595864.599790588	139170.387893555	49732.114594029	144253.222530002
252	55.1926630566941	55.1832547567384	55.1932581075392	1304.14	1303.64	1304.73	21	11	86027.4964000342	760156.916122162	108929.986678711	156937.686913657	134545.174151	159885.761541191	154138.613061969	89531.589466959	259236.253745115	153919.316528696	91051.4992187493	58826.0128788243
253	55.2268692515964	55.2167743229126	55.2369158208461	118.838	118.307	119.331	26	12	563327.96002832	201412.424493951	362276.957082694	519430.569236817	560882.978216526	376382.216175503	640664.379458649	731741.539202393	626898.209111571	639436.295016236	156837.040523071	103951.289984009
254	55.2370643472512	55.2370262011624	55.2371483930625	1304.28	1303.81	1304.73	12	12	578536.23182468	761762.074014419	400963.550336909	640861.549959543	603028.165687421	339704.410157647	389201.929731449	532199.473235681	348464.494539065	363272.937486051	456640.757176341	680531.812948174
255	55.2374991238411	55.2374774283254	55.2375113000876	661.092	660.505	661.46	6	6	130429.492529908	167672.245084418	126217.704489623	151113.880017857	171100.601508788	126845.993098388	7654.29595682188	17725.7564679826	7224.36234591234	6135.61884472647	4904.20151953121	28964.6363452146
256	55.2473651527153	55.2469420475834	55.2481862743538	1303.81	1303.49	1304.15	12	12	249366.491101262	165739.783783052	291258.501304086	224020.406281925	206696.778817983	299081.884698016	315956.087962243	268328.256579242	285979.849779898	316375.346199081	283545.266852839	190121.456173001
257	55.2622161755636	55.2622161755636	55.2622161755636	661.43	661.43	661.43	1	1	159006.296941966	93212.2343684883	232336.286511067	60056.1860156248	110739.730933268	241147.350404949	2610.39479223631	10018.0659505207	6039.59812377927	8770.60694836426	3471.34804016115	10507.060059082
258	55.2740693992017	55.27367640299	55.2785129855076	1305.06	1303.22	1306.27	13	9	79734.9601570632	63449.9857128906	83151.355994319	60059.0270933953	74849.8156054688	92716.1560997596	75066.1135391504	89117.3671985961	69742.5329083798	79782.8463747556	54511.1487389196	99141.3188777039
259	55.2885423990047	55.2783041776086	55.2986811187673	118.868	118.307	119.846	33	12	357403.674029296	188988.898597098	104879.380407715	300625.495207868	297695.411679409	105433.168967285	182412.039057617	143217.73746875	614029.12839392	190640.606550293	167820.676669006	435486.880705567
260	55.3269751004444	55.3178508073083	55.3477764768041	118.868	118.355	119.331	27	12	103436.929286133	47274.3150814732	70248.4303710938	93239.4392452566	70464.7313479353	64179.9114660645	102250.27961731	85919.3033900669	88320.3169235228	81194.0543144532	94294.949941864	236556.859248264
261	55.3546371143557	55.3531443170272	55.3556443900852	1303.965	1303.16	1304.5	14	12	227902.905685096	156018.981123455	227505.200042728	219492.932588936	177197.746570233	261594.316242112	108712.244408737	233011.644791258	114505.921608399	238783.363541666	236755.631834718	173788.490090737
262	55.3475043313744	55.3475043313744	55.3475043313744	661.101	661.101	661.101	1	1	159155.551914064	87220.8738134758	227242.849989048	138151.929982584	110739.730933268	241147.350404949	2610.39479223631	10018.0659505207	6039.59812377927	5327.22353816731	0	10507.060059082
263	55.3593167451497	55.3479943117674	55.375297577403	118.924	118.307	119.278	21	9	99119.186145996	50091.9492553013	69567.5295985631	500341.898339355	528448.111444499	369694.633669085	99156.5916888733	112506.157893415	99134.3540049525	105852.31932966	105098.636034356	151060.837462472
264	55.3875498266919	55.3875159861187	55.3875741929628	1304.45	1303.61	1304.88	12	12	297647.013162112	465636.656508787	184332.90316406	342337.719640627	318516.36704443	148069.691371373	170151.320680805	267468.018388023	167277.961106772	168340.868943918	219270.826214842	379504.298487375
265	55.4124551546989	55.3985469937621	55.4205767067831	1303.98	1303.57	1304.54	25	12	355784.671249248	309142.670694109	336262.514589849	348436.155254656	339443.142583758	357878.988301532	360960.080628253	374722.007883864	309140.894747719	361971.999619141	344070.871990685	312176.289524488
266	55.4184258491874	55.4081742207738	55.4287972895112	118.868	118.499	119.759	23	12	73283.2029726562	61994.2540466308	55730.9594185966	70690.4243345423	73429.9791669225	49868.2270229842	114495.229807861	125126.290313895	78691.6289355468	79073.6476823731	119528.21182251	88711.3265056764
267	55.4226471487935	55.4220661727994	55.4232281247877	660.5145	660.505	660.524	2	2	113421.439953684	129003.299059143	106734.312802734	96477.5008995533	110205.269263835	96121.2351572271	9203.98791979976	6133.61674543106	3558.04202594864	3111.65200476074	8088.69578002934	14244.8035248209
268	55.4239501144433	55.4239022240811	55.4467557695118	1304.15	1303.61	1305.99	15	12	164568.491136193	91050.0072235571	237380.255798685	159009.101603816	132599.772782076	276195.504843751	263870.252837613	200654.262446987	233719.124342914	271732.596817106	220355.084481027	119201.272145432
269	55.4574538157029	55.457388895247	55.467618306139	118.881	118.307	119.116	10	6	65296.566941162	48927.7372363281	55698.9641156878	60389.0397258301	63257.5781778158	55699.0989189453	102697.720155243	95939.7447628348	108364.103269531	118539.139674235	58841.6861177455	64885.4194537528
270	55.4630735295211	55.4391926680343	55.4638096098665	661.101	660.563	661.43	5	5	86870.9941015632	100322.69120676	138462.770869837	137568.306246651	209701.445604899	118771.936396206	5857.25070410153	3905.5301432291	0	6745.65947766113	0	10399.7717450358
271	55.4855837182688	55.4832031258297	55.4889650725366	1304.11	1303.04	1305.06	20	12	47124.0373779297	99608.1578964842	86493.6432421888	129323.133649497	108709.343188477	97766.8664428703	102197.006138509	137445.335176532	76087.4598222659	132458.509921124	123144.350558143	120859.136527193
272	55.4870542281601	55.4869408466433	55.4871676096769	660.5435	660.524	660.563	2	2	229322.002571989	221601.897459307	321838.665401203	185282.170928571	209701.445604899	328408.86452523	5857.25070410153	3905.5301432291	0	6745.65947766113	0	10399.7717450358
273	55.539168851522	55.5387499420874	55.5401391407219	660.5145	660.193	661.083	4	4	244805.51811133	188380.819763949	159674.338198939	158521.688017857	138009.617186382	328408.86452523	5857.25070410153	3905.5301432291	0	6745.65947766113	2770.37338110351	10399.7717450358
274	55.5540234062329	55.5438451899966	55.5540560499548	118.868	118.499	119.331	19	11	57902.625993164	130003.609328613	58665.6619941814	55536.1859640066	63220.4030162528	48424.342940918	73315.6527642212	83679.9066964285	70812.8365261579	80089.2097828544	74489.4303505859	89010.6678286134
275	55.5515908597656	55.5511838962667	55.5523931365193	1303.965	1303.57	1304.5	12	12	265094.890696613	177589.529654446	328241.032475022	247831.090416541	237495.929790789	373562.209713791	346827.925310871	312525.367558595	337000.822833158	347955.888671875	326529.891044921	197741.599815955
276	55.5856113790347	55.574356784012	55.5861194877222	1303.725	1303.16	1304.54	6	5	264760.235289063	95341.6239137614	324229.543976563	242641.811671875	233003.965759277	368196.511382814	77871.3297167965	294173.285601127	55074.2785785588	340257.39147265	45371.9018222658	76735.587382813
277	55.584378561559	55.5800763698902	55.5850910601806	661.101	660.563	661.43	5	4	112782.524419086	429507.961007809	89267.7752624161	113173.147023437	392768.630456055	122465.575047991	2896.64770202635	7284.56663411447	2647.90328483072	3214.87167053223	0	3187.69608646647
278	55.6040089295216	55.602872700819	55.6055720083433	661.255	660.89	661.46	6	6	496126.324854915	531042.846529569	462535.006106137	483567.354466517	526754.429939724	449565.524823667	2896.64770202635	7284.56663411447	2647.90328483072	3214.87167053223	0	3187.69608646647
279	55.6189634375466	55.6188140459625	55.6189850006782	1303.88	1303.22	1304.5	12	12	114692.98939453	105471.256368164	114883.29966797	126669.310155031	109450.642767889	107873.064441731	107881.069580967	132668.215159504	109376.209610261	110613.019636895	119023.418682454	104052.946686199
280	55.6468062305885	55.6467872445666	55.6468179955933	118.924	118.499	119.331	7	7	55034.6058603515	121352.098478027	44406.9234165737	59115.9792313057	67993.8743757674	48184.6914797363	82078.212796875	57329.2452851563	37895.0459444057	74219.4262845052	91032.4636135602	141792.282505968
281	55.651132084539	55.6509237814652	55.6513221654632	1303.725	1302.89	1304.5	12	12	177378.771250812	148028.845868389	219046.658076547	197732.476548414	170278.675675047	230114.231595051	242945.693975422	210512.50540283	196622.515509439	227211.01744704	225083.054498197	151765.105880032
282	55.680483686797	55.679898857185	55.681233220211	660.5435	660.193	661.083	6	6	343564.431968753	569789.096997482	273949.383927455	400948.255279017	346463.809623879	186060.043111608	11791.8130312499	15726.1177408852	7221.86904077145	3160.73482397461	7165.55676293945	6315.90844604491
283	55.7161071757992	55.7155073034356	55.7169963602246	1303.965	1303.16	1306.41	12	12	97285.7238694055	75537.6290118966	97975.2286889663	77917.5446697448	72173.0739624023	136415.043001301	121436.234864097	114771.070917968	118933.915826972	114244.633278808	118778.994874877	49065.1554827012
284	55.7454580539838	55.7441377628505	55.7469545562122	661.255	660.89	661.46	6	6	766616.21669024	940186.972693627	820782.725347956	813201.008542409	1000562.64681048	648935.923914731	11758.4646339284	15706.0589172363	7211.18743715118	3162.42777246089	7155.33120922846	6309.9331305803
285	55.7279979450372	55.7278374663343	55.7290745317562	1304.54	1304.15	1304.57	3	3	187297.989716389	101589.317653245	208329.074527591	184811.783177085	47276.5721324565	215553.702249348	240418.839501138	217364.629047036	186557.351717121	220260.656642879	220268.728485106	112515.093117112
286	55.7595313211766	55.7595313211766	55.7595313211766	1304.54	1304.54	1304.54	1	1	63187.2600073252	42420.5679334849	76278.185149535	58574.0028582754	41354.4490209954	82294.8468579115	84800.5714453113	61229.5028503408	77096.2497515882	92664.627182617	78091.0934326183	49625.8382275382
287	55.7647887305352	55.7647887305352	55.7647887305352	660.563	660.563	660.563	1	1	58466.7044128769	372350.910674313	200220.316177736	223961.980564453	239103.284417966	142120.063777671	2728.93665384928	6979.29569555658	5695.27641210936	2913.624291097	0	11007.4169453125
288	55.8222228620029	55.8215326317347	55.8229389874657	660.563	660.505	661.101	7	6	236626.638474332	387201.200901223	176382.501974051	241143.365366071	286804.137632024	101240.733689732	0	6975.55878906239	5681.07878572589	2911.02562512207	0	10997.5748343099
289	55.8620127327725	55.8470648775129	55.8639132815375	1304.08	1302.89	1305.42	15	12	60646.8453144532	153588.068765023	73227.5599218761	133430.924729816	114594.971828612	91788.5540429681	92247.5994513503	101088.34925476	88454.0394673284	51201.3958928035	82773.3058682536	115207.351901043
290	55.8646258747775	55.8618968138476	55.8877441435113	661.083	660.505	661.46	7	5	97221.0323258937	128588.305108032	380059.582232177	107952.05797991	115682.193195869	316549.956013394	9736.90821899409	13496.7941080727	10197.7245658365	17297.5666704099	10382.3071472167	14206.3226531168
291	55.9005797995863	55.8947079668044	55.9005958407976	1303.81	1301.76	1304.5	6	5	103624.372179199	54328.1931141488	116881.317830078	105593.982333984	101811.174206543	133385.226777344	136617.378200684	109459.782916813	102529.818629883	42532.2944714362	117418.873566487	116110.923714844
292	55.8882505098355	55.8882505098355	55.8882505098355	661.101	661.101	661.101	1	1	364947.317643069	379059.515199704	394801.592111885	380464.290526527	361844.982818522	314705.747277997	9736.90821899409	13496.7941080727	10197.7245658365	13648.2290011393	10397.1443135579	14206.3226531168
293	55.9400869700192	55.9400869700192	55.9400869700192	660.89	660.89	660.89	1	1	364947.317643069	379059.515199704	373747.454476077	380464.290526527	357408.891370113	144855.944288505	12597.1863277995	13496.7941080727	10197.7245658365	13648.2290011393	10397.1443135579	14219.036383789
294	55.9951096105379	55.9950727822935	56.0054421228047	1304.555	1303.61	1305.42	14	10	88784.1086474603	85607.1340852872	79665.7428259289	97259.8184626649	84087.5236267081	78267.8252704327	869552.613614905	726880.19687499	73051.0098697912	69524.9903892926	83244.6924552403	89627.4433274486
295	56.0051115911605	56.0043344232468	56.0069601634243	661.409	661.083	661.46	5	5	173159.285350448	271752.232390622	163925.911367492	210686.290699776	200945.284985488	134540.561195964	6287.78735668942	0	6730.60058398435	9840.54950537109	6395.80714111331	11467.9181206868
296	56.0108273242572	56.010804489939	56.0108596356973	1305.74	1304.54	1306.34	4	4	86554.6132121393	143747.050757211	777885.252352635	576133.507029922	85463.567913708	891289.384794936	859069.599332679	731458.611349279	787189.977010088	894392.985416663	759180.377760427	119052.614071514
297	56.0300964555972	56.0300964555972	56.0300964555972	660.89	660.89	660.89	1	1	179022.58616797	239091.131404295	146905.229488282	204120.336233397	195683.291387774	74106.0221869422	2897.22167635091	0	6730.60058398435	10099.7245257161	8910.20710343424	11478.1811582031
298	56.047693393533	56.0469393714731	56.0478609232656	1303.98	1303.61	1304.5	13	12	638120.110668948	481243.488054384	788126.351478784	605083.902281321	547685.084519604	904860.162095428	879911.194775388	747287.863763027	794567.020518978	919748.391192458	766559.56430761	516857.483616284
299	56.0385849047162	56.0385849047162	56.0385849047162	119.027	119.027	119.027	1	1	27112.2553299154	19690.2172338867	28697.2168017985	31244.636592041	24088.8853795573	34240.9001060791	53963.645081543	57196.2845052083	66128.6390185547	64464.129642863	32913.943001988	34801.4702006021
300	56.094218269608	56.0941995529045	56.0942419774617	661.255	660.89	661.46	6	6	215370.660450895	238628.606395642	201989.399726562	215057.179209821	234094.98256079	178417.671795043	6903.31188903805	13152.311553955	2854.32978173827	9310.27868798814	4055.98333886716	12337.1953950195
301	56.1095470213366	56.103505756107	56.1127089402844	1303.98	1303.16	1304.88	27	12	166304.338009315	285703.881594846	251873.774461674	360101.788813663	108451.858959961	291113.949769381	278467.903482144	208384.942192007	253781.397431639	293687.068976112	245686.184874443	98704.4408549367
302	56.1132915484539	56.1131011719705	56.113720960083	1304.14	1303.61	1304.57	11	11	319356.851611329	151643.753613282	428306.215104277	291286.587576997	253449.034953425	486447.892563827	456475.518944562	288865.647686298	450874.648943222	497867.432495469	403675.510781251	213823.623322941
303	56.1488199609183	56.1485330754271	56.1493141658326	1304.15	1303.81	1304.9	13	12	349005.539221193	347794.887527041	286476.290914311	328013.570489031	300299.530904446	260408.351015626	277295.149939904	310413.798808595	246235.943017579	287352.190034931	282401.042112379	337382.6772198
304	56.1574066987809	56.1574066987809	56.1574066987809	118.924	118.924	118.924	1	1	41961.271368164	88102.6471240234	45343.6272587891	61353.2608095703	70569.6936818442	48487.8392233887	55188.6076676025	58183.9093098958	45668.7633935547	45176.4180092367	55693.4834916992	77537.8667897948
305	56.1695045571128	56.1585062867252	56.1756238673535	1304.11	1302.89	1306.41	16	12	260900.448181153	150276.101099759	364435.905275525	248962.793340594	217343.081811301	427754.590062083	392237.306912439	300100.645797992	376098.000641743	448690.607994562	347106.010279019	188114.518014265
306	56.1677829482246	56.1677153333816	56.1781227155731	118.924	118.355	119.331	8	6	70232.8432968749	73876.9244441964	45343.6272587891	61353.2608095703	41970.5015679409	48487.8392233887	43946.9539561942	58065.1666378348	45508.7463112095	45176.4180092367	55693.4834916992	77537.8667897948
307	56.1697849229145	56.1697849229145	56.1697849229145	661.795	661.795	661.795	1	1	269097.99233724	241429.829833981	276173.090939289	264593.930623697	267327.996226007	98134.2199481721	0	11511.1596274414	8245.10384659832	2954.42676586914	7296.31642639164	7265.32066071422
308	56.1893525108975	56.1892212534502	56.1895128675478	660.7265	660.524	661.101	4	4	282706.959732145	249550.37968945	293323.985280273	260263.636982142	267362.902733399	276786.549592162	0	11537.9441406248	8261.32565706377	2954.42676586914	7300.22866040033	7272.20069921874
309	56.2063070097495	56.2058890790869	56.2071291887345	1303.965	1303.59	1304.49	12	12	799329.023897955	1155205.9437779	534965.519715395	882136.167406255	872112.638779981	444881.391780136	491865.676899419	714588.842425787	464104.624890303	480816.954200526	611112.693065424	967955.200170203
310	56.2463415387047	56.2463016303765	56.2463602525554	1303.965	1303.59	1304.49	12	12	429401.49007764	617976.621706727	281025.522767156	480473.163633511	473668.736300913	229740.625715144	276079.0174721	387675.898001305	255047.408923016	262086.882122281	327174.430680804	522822.725205428
311	56.2506975938827	56.2500750246633	56.2514327573039	661.092	660.505	661.43	4	4	456890.76862891	203641.149640299	86002.1379821427	136045.317207032	151974.553541991	451103.298689451	7488.73069600994	22576.9644784109	7957.9036829659	5423.28103320304	6649.26367236323	33772.6633136158
312	56.2727760243293	56.2725020745887	56.2736276261998	1303.95	1303.61	1304.49	9	9	177927.902563477	281637.233479566	104607.419505113	197957.44354283	203124.625927734	877368.252695307	1000969.67847005	143606.223352866	78267.593452593	927242.489707783	138672.980859375	232654.185116811
313	56.2969689471015	56.2969434971045	56.2969959086327	1305.34	1304.15	1305.8	9	9	87541.6265808099	1949783.49117969	75594.7741992199	71065.3957336434	62891.3755493164	850993.654016344	59294.4011759437	79493.4379085281	882690.561242887	61506.0005704006	56498.0506903085	65143.2698160801
314	56.3085337533862	56.308428284795	56.3094814372555	660.524	660.505	660.563	3	3	82522.3171082596	141135.464963168	453531.30467936	96496.3783493301	463981.595637045	442668.526184247	7509.96962255855	22605.7984049475	4591.1170940755	2867.13813452148	6645.70029418949	33804.64500236
315	56.3128493705095	56.3127856357833	56.3177581471321	1303.965	1303.57	1305.65	14	12	1439027.12015821	2048089.38078962	1022695.09847376	1609692.51421387	1585492.08322915	878273.222527905	1008081.74257	1356329.61769142	903009.580012377	927603.384755218	1175479.26211913	1695053.00119071
316	56.3275527428765	56.3275162354854	56.3275640901579	118.567	117.997	119.116	6	6	90776.4049262694	71815.2909386161	47506.3107229004	93995.5018135986	70953.5199291295	36187.6879190674	63693.3354134521	75308.1366462053	75177.6709404297	57016.8877198661	75325.1803228352	74515.5591749442
317	56.3484670050598	56.3466327108526	56.3501381041778	1304.14	1303.57	1304.99	24	12	138644.578073729	115993.485804037	137537.303392052	145679.590430626	130437.530540114	124811.497560096	1019659.63182908	839073.80698959	132499.750692232	147022.382018855	887475.702482414	134863.405382361
318	56.3332235804875	56.3325767430866	56.3339830420461	661.4195	661.083	661.795	6	6	459048.696519287	393887.493231022	480363.381622189	442633.993578124	469364.070488889	436810.981915281	7488.73069600994	22576.9644784109	7957.9036829659	2867.13813452148	6649.26367236323	33772.6633136158
319	56.3379304221971	56.33788403625	56.3483114985507	118.5525	117.811	119.116	12	9	104967.161355469	110572.080330357	47506.3107229004	89643.7168171037	87354.6822097778	38410.7540428293	54564.3377797852	80003.8005329241	75177.6709404297	51466.9669978377	72297.1713558175	115413.170951294
320	56.3794133187403	56.3697214874449	56.3794557020422	1304.28	1303.61	1305.82	16	10	108892.980945763	183553.433912259	61282.3597952974	128028.729022686	130822.202510985	54858.0225360577	996499.758948563	114357.70295759	63048.2729687496	1002523.43184081	86820.5515700118	160985.842303467
321	56.3846646994872	56.3846646994872	56.3846646994872	660.89	660.89	660.89	1	1	191443.679825196	303829.661844071	128325.622499348	195886.358904948	231731.999473775	92718.4961243719	4314.71697544637	25459.4695464274	11801.0708459473	3128.8552064209	9787.06376708989	21740.3687801337
322	56.4088921397925	56.406174696116	56.4109021948094	1303.95	1303.49	1304.5	24	12	148617.670546124	76471.0340465202	254983.530955904	147059.737931941	127506.975359496	283347.729922923	208704.661228026	171615.533895262	254475.466376951	239481.977319686	196696.498476968	100585.392145183
323	56.4161421991101	56.4159288254286	56.4167824325913	1304.11	1303.49	1304.73	12	12	343296.111315919	186766.025156249	461021.684129458	323523.26227276	273304.770502177	524459.922655555	503949.652732983	419020.749879327	478274.01353655	554914.903874864	444506.050758297	237243.767337739
324	56.4518053763739	56.4517555292495	56.4518318071264	1304.65	1304.15	1305.06	12	12	139341.583179838	122579.151601562	120258.823381349	135782.059472656	114437.413898314	105992.242556965	124736.817272601	136374.137352121	89484.8356427546	127834.405917969	130151.038989633	129595.297365159
325	56.4522755077294	56.4325241457964	56.4535180460474	661.255	661.083	661.46	6	5	334096.997499999	655219.105137259	98728.5124273675	392290.479975588	260838.618908447	351571.916100445	3997.75541448097	25428.1216238838	14782.8091409737	15375.3988753051	11055.6122915038	22272.971205915
326	56.4732358363244	56.4723724863445	56.4786055976855	1304.08	1303.59	1304.73	17	12	226607.519848634	207155.466679686	329814.165870643	251646.991659459	186698.601673993	108008.077521033	327221.1215346	85404.4738637697	50170.1030644532	399038.599500004	305786.886169431	204349.238407076
327	56.4774101224244	56.4771529067536	56.4781477788672	660.563	660.505	661.101	5	5	264773.917483261	186597.726487163	272030.74608796	245735.507812499	466691.270451172	266570.412735167	4009.09352197264	25460.5968749996	14804.7062430826	15404.2767374268	11064.5113623047	22294.0630347086
328	56.5160114709739	56.5050892395454	56.5163873741462	1304.49	1303.61	1305.06	15	12	117844.576411132	210429.204302883	113753.284464113	154862.797261868	156077.138958739	132557.711818182	125693.345554387	109012.542558186	112608.728116862	140036.588620606	93100.5984840744	160781.228263972
329	56.579152869178	56.579152869178	56.579152869178	660.505	660.505	660.505	1	1	1078469.36166909	194234.78453906	761287.952085936	1207629.90592411	1477301.63592855	719130.638673551	15084.0978348214	69066.3374963373	27843.5368829173	23408.1346591793	41128.6909599606	83199.509153355
330	56.5929244408751	56.5929244408751	56.5929244408751	1303.61	1303.61	1303.61	1	1	90717.4486035175	65927.0898500975	84078.9684787322	87424.7124652771	102590.865902777	90685.6523003492	88843.472592773	89692.2717708327	81085.8311881507	107352.144949219	94072.2184163431	109082.700371093
331	56.5973104383678	56.5966159078889	56.5980942107353	661.092	660.505	661.46	6	6	1233653.42158257	1965057.05252761	831779.265889643	1332045.44835938	1609366.83426256	818713.217362057	15037.9902455355	69002.8865661619	25214.0149291293	23351.744613159	44375.6217232053	83135.6568823236
332	56.6172647102636	56.6172299713313	56.6224749864248	1304.555	1303.81	1306.34	8	8	84522.0172729495	140058.769585336	101124.111269533	102482.365881697	103531.232758787	108453.160781249	112289.508156738	111886.2338444	71810.4289116214	102312.17151123	83943.3973129884	133091.447089092
333	56.6280085071397	56.6279901666388	56.6280268476407	118.527	118.355	118.699	2	2	44455.6438024089	59386.7602901786	26693.3855976563	31547.0430719866	42929.7104506023	33154.754395752	39382.1203408203	19159.8462890625	40714.1091816406	34529.3576854655	28987.4962220052	49117.8348554686
334	56.6510027718901	56.6506284282135	56.6513823026682	1304.45	1303.61	1305.07	12	12	135699.474154866	98978.1765527353	144377.007512019	147284.217610051	115912.872497781	135175.488155423	104970.985101412	139223.97463116	116241.562958984	167416.625345929	140382.097387319	108199.28053426
335	56.6384467629206	56.6383994658192	56.638857857552	118.699	117.997	119.278	3	3	44008.0615297851	61784.0844363839	26693.3855976563	43487.94851702	42929.7104506023	33154.754395752	39382.1203408203	19159.8462890625	40714.1091816406	34529.3576854655	28987.4962220052	49117.8348554686
336	56.6602103889628	56.6600253551161	56.6607796476378	1303.725	1302.89	1304.41	12	12	222194.358398438	291580.202349758	127620.63276893	210916.557654747	210445.391474607	102892.746264648	132835.261437174	160426.616700721	108107.410307174	92955.5345764155	137432.582225748	274784.853708119
337	56.7424579032794	56.7417785071664	56.7434338012525	661.255	660.524	661.795	6	6	404867.193301757	751822.918206486	359330.352898802	467786.48225342	497986.017859235	262871.742939696	13585.8687634887	37982.1337803431	13693.5142910156	15831.5837662963	19248.5439537963	33014.8079150388
338	56.7634340272269	56.7625164549937	56.7831703435496	660.505	660.193	661.43	3	3	107719.114058874	119645.262725151	106582.500598563	101749.248883928	134869.965565267	86591.6143748378	2762.60353308104	6106.75830078115	8197.97491487627	0	7892.89413208002	11431.7412954101
339	56.7850173699834	56.7848680440522	56.7984466960452	1304.615	1302.69	1305.06	8	8	72333.9767272944	46382.1179942104	64325.6596911631	205384.896797764	59137.3849975586	67188.1294905595	207269.853779298	206194.06010298	64478.5910049708	68138.8837162643	65715.0797180171	162152.880576173
340	56.8109650821051	56.8076556564446	56.8176135819014	1304.14	1303.57	1305.46	25	12	205254.366381837	89469.5417508942	153877.959338381	205710.806034029	102326.895129395	163571.173577974	163739.437370605	133046.476170043	180328.70510091	158170.002747802	146458.673512835	162410.188305663
341	56.8272654702237	56.8272654702237	56.8272654702237	118.924	118.924	118.924	1	1	37434.0542387695	56132.4711889648	20239.881509196	29968.6132728271	36864.8936754558	31860.9268143311	23834.5194228516	36009.6053059895	32934.8066640625	43420.3839281413	33877.3017604573	51425.3362895507
342	56.87840193383	56.8781349561933	56.8786689114667	1304.34	1303.95	1304.73	2	2	128147.603704834	78766.3186743163	144496.196104493	119421.491883789	112826.466699219	161618.919217774	151228.47117334	59572.6773606183	148422.080740723	151061.264702637	85334.5814142408	89155.3007202148
343	56.8879382525504	56.8869233442647	56.888953160836	661.246	661.083	661.409	2	2	96224.8585014655	130211.546501114	96148.8313671881	121071.958962564	103260.436277342	95741.0766731777	4737.4415899658	20638.7676432288	8074.28961149085	0	8375.82751692707	49373.9960548095
344	56.9035872034539	56.9035805224728	56.9035932671402	119.655	119.027	120.037	4	4	43182.4083465402	40779.5794375	34683.8329000651	31566.6102066244	34461.7020791015	34485.7945712891	41662.7260191127	35850.8089419644	36089.4441489257	48055.8264718696	36393.2570567801	34158.3783183594
345	56.9232169565517	56.9231695480305	56.9233964444621	1303.88	1303.16	1304.54	12	12	130588.945301513	79211.7492016592	144574.55629761	120014.325954369	112771.023718041	164996.866843449	150343.530367544	138179.761643287	150702.805728412	151307.292821044	147374.129153645	81230.6247314453
346	56.981057329012	56.9697568469665	56.981196131811	1303.95	1303.57	1304.5	13	12	342997.333154298	46714.9863793936	399754.460963304	303266.937545071	297076.129201096	438537.06259417	419677.016445315	367591.722765068	407416.756030602	421124.743695071	396041.207896206	259391.41433481
347	56.9714132585871	56.9681296743913	56.9746968427829	660.9955	660.89	661.101	2	2	143201.065142579	163961.584681639	481233.251800153	165505.702017577	172691.505155689	463413.010774555	10427.1932076415	10224.3467447915	6823.86627058916	5954.68950463867	6524.14354475911	11690.3715302385
348	57.0052006959887	56.9996027303088	57.0222765285101	660.5435	660.505	661.083	4	4	474844.493028464	442713.868228789	146024.600944661	426142.658474329	430191.657657224	153976.839422527	10427.1932076415	10224.3467447915	6823.86627058916	3177.35071374512	6511.3419787598	8966.15745686847
349	57.0521762450499	57.0521762450499	57.0521762450499	1303.98	1303.98	1303.98	1	1	341632.953637692	267740.154313153	378497.375640053	333595.798779294	309975.314123532	65285.5834870792	413249.565708014	362924.415067543	388091.045667315	417826.567375486	369144.22730794	288246.896295576
350	57.0696192763691	57.069595277138	57.0696967237333	1333.86	1332.88	1334.16	5	5	31903.5543750002	26963.2923772637	28482.2782393971	53099.4595560947	28013.3597202844	46698.4896490185	78473.6023357105	35409.3398386453	46686.3095902055	56772.616138139	26877.7961622838	54084.0828009709
351	57.0918289038802	57.0908348739804	57.0923088985529	1303.725	1302.89	1304.49	12	12	132374.958682083	138940.901263022	107655.821619875	115750.198582106	115449.59217811	110081.47897372	97112.6663964853	129223.796806233	90057.6186416019	112685.064147949	109733.120452473	127073.630742938
352	57.0924843278571	57.0920416467216	57.0929270089926	661.092	661.083	661.101	2	2	123355.100195313	133214.564371581	97707.8024183871	132166.526628498	118257.770702007	104995.998431397	5369.75609399411	0	6272.33528352862	3578.13488623047	9777.5239185384	11232.6266716308
353	57.1172622839568	57.1137225860603	57.1185178329118	1303.98	1303.49	1305.49	23	12	273674.926180138	242953.093395431	244824.788452152	276406.106212439	265674.619439227	184566.268157088	170750.229732144	131036.959009602	162674.331656024	254960.540090331	139637.070251116	244208.508475435
354	57.1522163789744	57.1516012669803	57.153063772626	1303.95	1303.59	1304.49	13	12	396711.777832033	607204.845876559	285383.239716793	454610.01701451	441696.531431704	237199.127164831	276308.574366865	367053.509531253	243317.395285158	264460.425395836	314367.634587054	509371.893849052
355	57.1879215102356	57.187700053489	57.1993041163437	1303.95	1303.57	1305.46	11	10	86891.8354309076	80576.8932853197	107009.184254152	75560.4056241871	414436.786816406	119546.963893228	100916.797132458	94876.9884832196	103390.001556284	92874.4026273959	98832.2152187502	500077.345681821
356	57.198591763322	57.1982759777404	57.1986444501437	661.101	661.083	661.43	3	3	154906.448923829	187163.515037596	98690.1611946148	163122.673263392	126443.686304128	109002.357423178	3086.21454052733	10039.5761393228	2712.32423331705	6379.76167171223	6311.10163012695	7155.56366280109
357	57.2108577946766	57.2081614630823	57.2211187911763	1304.14	1303.61	1305.49	11	10	369395.162220704	110323.762469951	71576.1571022734	427788.800742188	55360.8396803634	96918.9675691725	75874.8197347016	80337.7617708328	71637.3991845706	89020.6437656233	55169.7495654298	85582.5112235507
358	57.2394563568943	57.239361708724	57.2395510050645	660.992	660.524	661.46	2	2	136927.196430805	187089.450461423	143694.81793815	111146.597214285	166821.624254069	109002.357423178	3086.21454052733	10039.5761393228	2712.32423331705	7064.49553662109	7330.32308044437	7155.56366280109
359	57.2614868091124	57.2502155538656	57.2615144312355	1304.49	1303.81	1305.82	13	12	287891.172680665	452106.766845703	185583.650834958	340771.950641044	331955.463806643	40893.27583435	166182.80154855	257261.804698661	165963.099554689	45833.2088653573	233224.69172949	392198.02780692
360	57.2750073638796	57.274633030972	57.2757784037529	660.7265	660.505	661.101	6	6	171290.282563617	179792.258923547	189159.330780273	174813.047227678	159452.512789618	181897.432818081	8857.63908544917	6923.9048502603	13016.5011597493	3006.74743530273	3355.92208846028	3042.22357368977
361	57.3059208523918	57.2997206475129	57.3115384381568	1304.15	1303.57	1305.82	25	12	257737.611669923	356615.707247594	154946.414139122	712228.28084682	675200.131476343	952319.02470006	47473.8659873048	838537.496350267	870646.332915046	956672.340259125	869476.350033485	325762.315885415
362	57.3027101280527	57.3027100639415	57.3027101921638	661.246	661.083	661.409	2	2	181737.548191407	216828.455248323	201472.58898047	211260.251766763	101443.982383927	194308.51468034	8857.63908544917	6923.9048502603	13016.5011597493	3007.71371728522	3355.92208846028	3042.22357368977
363	57.3355113215173	57.3355113215173	57.3355113215173	1306.39	1306.39	1306.39	1	1	383341.713352863	30579.3713169644	496772.234492185	397291.134960934	376576.9902832	556439.116360674	505656.451874998	498566.841901039	488486.986015623	519272.220078123	504846.516927081	354799.223196613
364	57.3616893353816	57.3518561370756	57.3681645037015	1303.98	1303.49	1305.42	29	12	348847.464489747	217759.715276441	52580.50774059	328043.59908541	291612.740150035	501194.472190803	475484.986185829	388245.831600811	431805.455072302	484186.593821365	424608.41310268	258291.946428034
365	57.3699581158408	57.3460476639136	57.3726146628101	660.563	660.505	661.101	11	6	202562.155406252	153553.845241907	190309.347287946	130857.510021205	222676.594674104	137323.811732143	5683.31757604978	3938.49759114577	2985.85391886392	6112.17625866699	3650.23115763346	6731.94170939126
366	57.3802172537744	57.3735511987207	57.3876669168496	661.092	660.89	661.101	4	3	184819.842708986	193549.247009764	172281.150695591	185174.184542154	128676.288751672	185285.590723063	5683.31757604978	3938.49759114577	2985.85391886392	2837.01169506836	3650.23115763346	6731.94170939126
367	57.4040259768941	57.4001982355644	57.4162360608304	1304.08	1303.06	1305.34	24	12	286255.462841798	261700.948037859	264286.186314171	295852.382543944	265097.661420146	229541.380129206	122827.123421223	74887.5775083009	100589.742611418	246997.63248723	106120.306133162	77394.5050105165
368	57.4257500307804	57.4202224404995	57.4269993959908	1304.495	1303.16	1305.41	24	12	320343.964367677	258369.331466938	433691.71475132	215072.496611328	242371.950704251	493131.821190594	457832.940655695	158906.525022322	122524.052751653	504178.04194406	138975.769104002	224722.583778733
369	57.4455966311953	57.4348730169218	57.4456882054358	118.868	117.938	119.278	15	8	58290.0587988281	72745.1730390625	57078.8487571615	58172.9188079834	52297.7744731446	67109.1796254535	105702.338275543	101216.633722098	95106.2540039062	105615.558087263	97731.871723842	90100.6991442522
370	57.4584119234606	57.4580620199982	57.4586926665582	1304.28	1303.81	1304.73	12	12	416767.010864259	228554.633360876	537560.5132366	386047.82607108	326398.373082556	619515.792022882	608091.75569011	490398.340532556	573828.310565923	657365.485453757	524749.179628901	285745.466301619
371	57.4504920233031	57.4503793990732	57.4505959244757	661.246	660.563	661.43	4	4	177860.949037977	385830.695195962	263405.310977399	239449.864348214	322547.936889647	253300.74405139	12466.7326318053	24538.0899588448	12569.4431330217	14014.9299511717	15570.0292807616	29727.8997875974
372	57.47993333654	57.4794643417809	57.5037677338698	1304.57	1303.81	1307.34	13	12	171866.055713703	162743.896141826	156699.381445315	178494.39560359	160044.452215171	142743.458308918	141775.083098708	188174.346102121	140631.476227213	141108.188859049	164106.521822416	167609.813996769
373	57.5098807721896	57.5096526875893	57.5101481267177	660.5435	660.193	660.89	4	4	215257.017860493	341567.784958981	246971.146958705	187652.203593749	322056.078339844	229787.670696429	12495.1458848876	24569.4285156246	12588.0616768391	14007.4273120117	11895.0138623861	25892.1860609944
374	57.5324427290664	57.5324010144458	57.532484443687	119.393	119.027	119.759	2	2	26388.0510901693	31229.1441386719	26350.9228802083	25448.0145976563	34685.3544082031	20787.9224723772	36968.8260042899	33896.1836767578	38802.367750279	30908.8966307896	46992.0642251587	36132.2800394112
375	57.5265863813786	57.5259868634338	57.5329440718234	1304.11	1303.49	1304.73	14	12	166941.4228951	78966.3674338938	259673.013325199	150647.581067811	107733.853302611	274680.022607046	272326.442630442	214496.749208233	240752.881680572	301237.70482497	231134.757902644	73989.9572159824
376	57.5736511129701	57.5579062951668	57.5739091810222	1304.65	1302.89	1305.8	14	11	243604.341552735	69634.2629837736	160991.272989908	277026.077354911	256009.278864933	477288.526442308	140528.732479074	211132.897282367	141261.53254948	141489.328335311	184931.742544389	316140.959487679
377	57.573614271838	57.5735742665682	57.5736360995695	661.092	660.505	661.46	6	6	126332.940588135	219767.714142296	108692.366385602	162732.960169642	163138.496299248	57747.3912421877	4785.80493090818	11999.8867187498	0	7144.70497436523	10909.9110125733	8488.82428243
378	57.5846473779163	57.5842015577588	57.5854820586369	1303.88	1303.49	1304.49	12	12	344052.367591311	218787.075174278	435813.231632597	318231.066530413	293222.064062499	471665.641976843	464212.340849614	400628.945786461	439454.622951176	478608.562463943	431563.836400387	268345.776847956
379	57.6232660409876	57.6227886405942	57.6240418761856	1304.41	1303.61	1304.88	11	11	296146.774194337	458971.63620192	191614.755478513	347269.635786133	324648.350912709	477288.526442308	174235.666756187	265338.681352867	183086.979431317	175870.23111119	223361.820062498	391098.508180107
380	57.6081623416545	57.5990592545825	57.6172786961875	660.5145	660.505	661.083	4	3	140981.528830567	233107.297402899	132954.891073893	86538.8328526783	127151.287111605	92218.8885019537	4785.80493090818	11999.8867187498	0	7144.70497436523	10909.9110125733	8488.82428243
381	57.6592301211917	57.6592301211917	57.6592301211917	661.083	661.083	661.083	1	1	268726.784128908	405484.865612789	280129.145882814	304170.809129881	111163.431259485	224028.273660809	5471.50480078122	14792.265332031	11817.6268867187	0	9272.75991577148	6462.21977499998
382	57.6751980777966	57.6586690128907	57.686836170411	1304.57	1303.61	1306.72	7	4	240557.24436168	81189.6540258796	188275.058544036	255302.141342331	47152.5416503906	173740.892154654	194350.419920985	218597.070849606	180942.945532668	190124.497605644	31597.4504045761	87074.3672288158
383	57.6998332311125	57.6998161349459	57.6998740758835	1304.15	1302.67	1304.88	9	9	77834.5395629877	46755.2039143875	63435.2990717775	81733.5142337473	64001.747265625	168059.240033204	186461.032514649	74316.8983376233	173137.954444337	67944.0756528322	58344.6712690879	62620.7412828484
384	57.7225472037648	57.7220890627035	57.7225519068831	661.43	661.101	661.985	5	5	267077.074743896	438961.758826441	333442.375562742	286354.618845981	326815.85735449	228296.992603515	5456.03085156243	14773.3976466587	16134.3191136997	0	9259.5272937011	9674.51537053563
385	57.7386179700988	57.7336954353425	57.7455808348267	1304.28	1303.57	1305.99	32	12	173216.115202635	351736.354574608	133867.23252216	168420.98987549	149685.758300781	154381.89508789	162231.619016337	201897.831897322	127615.157871092	150269.689147386	165526.263806558	292993.21001352
386	57.7707382051315	57.7689064839846	57.7728545196036	1304.03	1303.61	1304.5	24	12	432823.708728029	374699.725871392	411482.885766596	431633.320983539	402913.654894079	401293.782097518	423917.376487168	276096.664411273	386354.171245817	412688.052166228	434738.290323726	385212.911853965
387	57.7558213124171	57.7479736774631	57.7733853448993	660.524	660.505	660.563	3	3	125948.425463171	126616.300251114	86435.5491354163	77798.4206874998	97716.151673991	85308.6449879562	2701.69950329588	10407.1775390623	9113.96573974605	0	0	11188.49128125
388	57.7947852646149	57.794724955422	57.7948455738077	661.16	660.89	661.43	2	2	65087.1351621098	107902.148476073	86435.5491354163	52719.3714687499	97716.151673991	72864.5221473217	2701.69950329588	10407.1775390623	9113.96573974605	2734.69329882812	2711.67233829752	11188.49128125
389	57.81179558647	57.806018078825	57.8175162667518	118.924	118.499	119.331	16	9	49714.6644609374	65462.8732126116	54654.5163863933	49920.0392016601	45419.0575699638	57137.5342196045	96364.7932511161	59135.4863085937	99961.0055984932	43908.79606536	57364.4259114118	91841.5811906739
390	57.8285123533404	57.8280566321035	57.835635925119	1303.98	1302.73	1306.27	17	12	82958.8930110671	55813.9334868702	103895.86341797	40385.6514592635	72811.9430551379	42622.9128557481	118209.614527065	77477.9631958004	63905.1934326169	126978.210303861	77145.3849147537	51936.6569835065
391	57.8277927883905	57.8276851851549	57.8279003916261	119.194	118.739	119.649	2	2	63829.8292506511	65508.2774865722	54654.5163863933	49920.0392016601	53647.6210508627	57137.5342196045	44183.139760219	96507.1701529948	100083.732431641	48847.2286213728	95034.1737788086	96969.1301648761
392	57.8667348539551	57.8667348539551	57.8667348539551	661.083	661.083	661.083	1	1	121776.497792412	207071.354268692	131767.390950335	149572.682885602	104866.865632629	122267.357840007	3010.91975830077	6232.3631260463	12990.7941682477	0	15804.8730798339	8617.66583117674
393	57.8874128386064	57.8834777097641	57.8880465707488	1303.22	1302.89	1303.81	5	3	277266.990981449	180370.6606311	53591.2357324227	250442.778942874	238066.465917972	380804.488374029	371803.893989252	318832.90589355	66022.2285761721	378771.390087886	48259.3100219727	205187.203769528
394	57.8720815153058	57.8720589280745	57.8721910594141	661.4195	661.083	661.46	4	4	107279.679887278	200422.107972096	131780.775824218	147975.140069196	156876.812809149	122267.357840007	3010.91975830077	6240.32272135406	9481.32505021155	0	12812.9632049561	8617.66583117674
395	57.9466108662226	57.9461962508451	57.9467432785318	1304.145	1303.81	1304.57	12	12	342012.828735353	212673.66458233	424071.767815085	303215.888885966	300281.020504055	469315.973200337	441899.298835103	381675.262695315	422723.552129886	463612.093337754	396073.000848215	244354.977257361
396	57.9856893670879	57.9856723967951	57.9857119111332	1303.55	1303.22	1304.57	4	4	89471.7887462439	114058.78921274	59113.0743420419	72781.6854435845	80506.2586340323	63099.0923697913	71534.5170369463	80818.3253621413	63578.9272428381	66758.028641827	92047.3569413242	108556.03447829
397	57.9964623955643	57.99645879104	57.9964660000885	661.092	661.083	661.101	2	2	134943.427264649	162391.823837889	124534.954878767	147553.238669107	148308.961901783	156556.334998536	0	4129.39388020827	3089.91467041014	5662.27738761393	0	6959.80974137368
398	58.0141447690638	58.0140506188944	58.0277298085786	1303.95	1302.69	1304.15	3	3	73076.7915185562	53575.0649305311	55902.7276529945	71599.7470138884	45245.1288696289	63023.1608506958	61103.536839735	66607.5656716577	59120.6832590074	62500.9099641926	78171.3843637697	94313.1800130202
399	58.0866794938417	58.0827503071068	58.0876282443228	1304.145	1303.06	1304.99	18	12	122105.000697866	89388.6462890629	79497.2081705725	110847.593783367	103431.698167726	112006.377201021	103141.71325646	116899.320821815	96263.3172705072	105749.229280006	81997.7552265627	103180.976617188
400	58.0877158953358	58.0877158953358	58.0877158953358	660.524	660.524	660.524	1	1	174797.098245258	207158.147749021	241525.974752603	104406.496777902	172705.293395915	257973.508777427	2528.68148254393	12727.4154947915	5284.41952905271	9189.03670019531	8331.85016357426	26750.2627370605
401	58.0967881607999	58.0964950269952	58.0973274854467	1304.57	1303.49	1305.41	5	5	86679.3092285159	150711.784194711	117464.133054201	95169.3254687491	88964.2018047623	120289.72559733	124043.463752441	122257.756985269	108914.383815103	127404.665025165	119757.057650959	131195.024932391
402	58.1102239704066	58.1095384731717	58.1109094676416	661.255	661.101	661.409	2	2	174797.098245258	195276.82367932	145503.819993513	180277.942723214	172705.293395915	257973.508777427	2528.68148254393	16712.9427455357	5284.41952905271	9189.03670019531	8336.31764355462	26750.2627370605
403	58.1352575930478	58.1352575930478	58.1352575930478	661.101	661.101	661.101	1	1	174961.175621583	203347.611156248	217235.417196428	177445.029860025	172705.293395915	257973.508777427	2528.68148254393	12727.4154947915	5284.41952905271	12146.817836263	8348.2309235026	26750.2627370605
404	58.158860198689	58.1587117070397	58.1588995365757	1304.08	1303.59	1304.57	11	11	83742.1337988268	307166.403142757	111453.513134767	77742.5920784514	60229.3583374023	133142.743580228	114485.538301594	91818.3728493418	108524.671512783	119949.523405762	111933.38710205	50517.7595097657
405	58.1642586996253	58.1642087698548	58.1642819630029	660.3495	659.982	660.563	4	4	92519.0109587061	174104.713320311	166431.117529296	80451.9633883926	89027.780614954	112897.55146875	3512.43734399412	9161.27688802068	6082.11460489906	5886.31499394543	6403.01119718424	9026.22657295734
406	58.1923054102738	58.1897667306935	58.194844089854	660.5145	660.505	660.524	2	2	161288.388970983	125579.029590679	166431.117529296	126047.68782366	164480.054953776	158310.916111329	3512.43734399412	9161.27688802068	6082.11460489906	5884.42390966797	6390.44731506351	9026.22657295734
407	58.1994515811201	58.1994488480707	58.2051584063481	1303.81	1303.04	1303.98	3	3	163191.523017582	286249.812438149	117635.669894748	191882.016805554	198983.846840276	67205.0986250002	113823.246279296	154047.124155815	52847.616151801	116067.098039279	39489.0458251957	219903.830354816
408	58.2401030258354	58.2398591506287	58.2409291458024	1303.725	1302.89	1304.49	10	10	179079.175720215	307815.019981969	93388.8245214846	215467.617803485	214136.584002163	131221.127089843	123226.038125813	166872.637866586	92794.6141238844	90993.103209228	140370.158789061	241843.409480167
409	58.239208881418	58.2385264461738	58.2405643857523	661.4195	661.101	661.46	4	4	136468.510684153	140108.611786829	153317.53615904	151382.739198558	164480.054953776	158310.916111329	3512.43734399412	9161.27688802068	6082.11460489906	5884.42390966797	6393.87382836909	9026.22657295734
410	58.2645622714646	58.2645050536261	58.2725995275528	1304.41	1303.57	1304.88	21	12	264832.963452146	155479.955841345	353958.2109375	249126.961465218	230797.121888145	387389.117207031	126024.148370768	316668.21288161	114870.056931559	396829.449752855	335394.685848215	197167.461489633
411	58.259830379659	58.2586603760264	58.2616352505077	660.7265	660.505	661.101	6	6	530435.033508933	429795.628286825	522708.993731961	493089.375674106	439086.033545838	469738.567445798	0	17348.2189453122	6572.43343880205	6172.52785412598	8674.69232519524	9995.85274178058
412	58.2847159736611	58.2798650824957	58.2855789556515	1304.57	1303.81	1306.34	9	9	85809.0721191409	151396.33688494	72331.2236975108	122122.545035575	107726.911955216	393695.675844724	379155.531254881	316857.948086342	93843.273025567	92878.3762961637	64767.808627931	138575.673467548
413	58.2771150240662	58.2771150240662	58.2771150240662	660.524	660.524	660.524	1	1	440973.592950109	381077.62248767	473615.584985054	152791.035681818	407091.324293043	482955.920148442	3654.4730399414	17295.5547092284	6555.77357539062	6152.69112829594	12124.756442627	16241.8412868164
414	58.3076512608229	58.3076512608229	58.3076512608229	118.838	118.838	118.838	1	1	53128.9222814128	101328.988960327	38473.3561155598	46006.5270367839	53358.0120461426	53962.6375898437	86624.4073541667	78547.7529785157	68501.0661146646	96220.329901123	69442.607217041	94191.7924990931
415	58.3183717049173	58.3181776924279	58.329389712852	118.868	118.355	119.331	11	9	64152.2918701171	102560.74455542	46498.9004987445	46138.7534482422	56771.6718570033	64549.6666392649	93279.3417943116	76271.5994475446	68920.1082607422	104633.502204163	71811.5416044573	109139.574820731
416	58.3438503471925	58.3410872872815	58.3466134071035	660.803	660.505	661.101	2	2	439443.800527347	206464.867228792	83294.1194778179	455907.963635047	402594.606117025	462136.028139326	0	17348.2189453122	6572.43343880205	6172.52785412598	8687.08917024739	9995.85274178058
417	58.3907888763645	58.3903028184655	58.3915920692973	1303.95	1303.16	1304.5	13	12	224449.884631348	342257.992031248	152493.46230957	260652.700018779	253494.122804126	138018.114015068	134249.809653322	209226.024355468	126345.451897786	135809.837195348	169883.202053572	281285.746819895
418	58.4057854419351	58.4053443074734	58.4066778377091	1304.9	1304.41	1305.65	11	11	82881.8159823338	70130.1049501952	483195.150015985	96014.3410192882	80870.3610884239	80487.2899235021	76699.0564021806	98289.2948730467	73885.4379372345	89548.346610514	89354.6185772234	84534.1406871454
419	58.4114787083678	58.4102088827192	58.413042894176	661.255	660.89	661.46	6	6	683807.768716524	640089.391242738	707420.509978206	599370.687825891	689705.707691403	674715.314770199	7264.65128063961	3972.46606096539	0	2662.9949486084	9991.50451684563	9766.69344352212
420	58.4366236693689	58.4360069717556	58.4366565793149	1304.11	1303.61	1304.73	12	12	388947.821948244	298926.954345703	495114.20347551	375215.564468472	336271.359308379	551354.332094031	524732.1473019	454669.338690108	505776.37483464	561790.735564666	472247.177243305	311774.802864582
421	58.4182438617285	58.4181894031858	58.429472253301	118.728	118.355	118.739	3	3	51615.0829322917	96188.4784988839	36627.0327320963	44342.4686328125	49395.6038988038	42889.5745424805	70251.4463066406	71447.3519921875	65848.373921875	82470.162550886	60248.2643129883	97009.9368161619
422	58.4587723843164	58.4583159736712	58.4591548708681	1305.99	1304.54	1307.25	5	5	42918.8117929316	52080.4609531249	191468.692545411	64442.0527811694	48988.7796235798	222585.003133302	214015.043574215	202670.54976855	207099.118223633	241146.907600581	188562.732307618	51252.2984531238
423	58.4394642204475	58.4394642204475	58.4394642204475	118.924	118.924	118.924	1	1	73396.2978445312	84568.3798586697	36864.0156901042	44366.295859375	51931.9086446941	45965.7810034179	79915.7330694445	71807.1588007813	71482.2989042969	84649.5116012642	60587.6708121745	100153.170099555
424	58.4730588077223	58.4730588077223	58.4730588077223	660.505	660.505	660.505	1	1	199776.532460939	79366.2342112155	162069.849471679	214704.738877684	198197.632497315	137483.470561199	8356.31793640132	3366.39729817703	7184.19162451169	3085.62134814453	3954.24849243166	9303.06087707518
425	58.4959974033854	58.4784025505812	58.4964415612915	1304.11	1303.59	1305.06	18	12	292399.456921388	151076.974609374	417011.359280477	274329.996443361	226534.716583721	85568.2228232424	92054.4645889569	83656.1341974421	96907.514139736	96772.5950710216	377616.045911207	211282.167707707
426	58.4938818929091	58.4931030590045	58.4941017633217	660.524	660.193	661.083	5	5	199776.532460939	236674.675468189	135557.438757603	197914.529864955	214919.449633925	131091.471950893	8356.31793640132	3366.39729817703	7184.19162451169	5990.36091878255	3962.02270751953	9303.06087707518
427	58.5041874143973	58.5017041308816	58.5069319390201	1303.98	1302.89	1305.41	16	10	71153.6639340822	364891.866051138	140760.470137942	92796.1126640626	79311.3423217774	164755.932136898	150375.26583252	94238.6258442385	155436.64427246	180973.341958007	145557.967469888	316329.074115769
428	58.5347235693487	58.5342975780056	58.5355819487823	1303.965	1303.59	1304.49	12	12	237702.226391602	365662.376778844	149842.13662222	288895.150296876	268704.897760478	131552.043489333	142642.559070174	217577.372344077	134844.973277994	146147.741601938	187191.332226563	316831.031993689
429	58.537563946165	58.5363546460807	58.5392877618926	661.092	660.505	661.46	6	6	125329.909397322	212716.965380578	99167.7164979072	147526.505412946	154166.941140563	69548.6713928574	8356.31793640132	3366.39729817703	7184.19162451169	3085.62134814453	3956.36873291013	9303.06087707518
430	58.5637275513948	58.5633762372073	58.5644042089205	660.5435	660.193	660.89	4	4	418296.928004468	329917.31627905	429170.964223841	414494.268633927	361176.802215495	374608.978372769	5891.06039392087	9929.76751302067	2838.32843098957	0	3083.51579085286	7098.91890303547
431	58.5658690534075	58.5654104938455	58.566618144247	1304.03	1303.59	1304.57	12	12	332049.959960939	199155.439945912	438960.698661406	307592.262053034	268355.076855468	503679.924977681	493870.521547157	394621.384035159	442717.939574874	529845.742036485	416411.680479912	262574.619655762
432	58.5928743410635	58.5926617754762	58.6005657432268	1304.5	1303.57	1307.27	13	11	107880.289527345	62963.0562576488	170444.281854165	114359.90044608	1589907.60190113	166808.20320255	170535.705079754	131295.348499582	136091.645946352	142920.785877685	117306.074960936	84984.9660691478
433	58.6052973010122	58.6049259395925	58.6062218837296	1303.965	1303.57	1304.5	12	12	1464759.67492677	2149611.36927534	1042135.86256556	1656175.63729688	1630210.8667897	885362.632960383	1007965.05361492	1361799.17763022	920492.663090177	941408.601586541	1198527.88365722	1715220.50686506
434	58.6202936212494	58.6202936212494	58.6202936212494	660.524	660.524	660.524	1	1	400450.990800506	329781.221932369	403044.63372298	110113.846651785	361176.802215495	349249.987088869	5891.06039392087	9929.76751302067	2838.32843098957	0	3077.46536743166	7098.91890303547
435	58.6479504169836	58.6478673381351	58.6479890603059	1304.05	1303.61	1304.73	8	8	172570.662988282	269372.8882512	1031396.12061769	186990.038007061	194081.037563851	884450.35822265	985450.770345047	140051.216651786	66505.6547833798	929136.960596831	127361.795072545	236432.170147235
436	58.6386951639098	58.6385610023968	58.6548801813729	118.355	117.997	119.116	5	4	48905.6919594726	57235.3619375	30948.9026315104	44677.3304987444	45259.918949463	34724.9027631836	42133.0963388672	31818.0726120606	36843.864046875	46248.7300843913	32174.7848616071	54179.5319555663
437	58.6759592129316	58.6657008121158	58.676904252645	1304.03	1301.98	1304.5	18	12	110999.525305176	186718.990108172	134739.739805439	266791.247190504	123998.57731201	119199.267279146	142052.533645369	217503.761534599	119154.491799096	138564.321810478	186208.080368304	146622.233407827
438	58.6902869453831	58.6891211128191	58.691939053395	661.255	660.89	661.46	6	6	236755.519136163	355581.811911436	197729.837673033	277520.882101562	327315.605142852	141958.516707092	3798.60538220213	9332.44223981582	0	9486.12991235351	7634.36794116205	11814.217094401
439	58.718768149278	58.71874399646	58.7187894551282	1303.965	1303.59	1304.49	12	12	491756.032711429	732859.021362305	326402.038708143	567040.611859378	551953.934627503	271558.000560827	304855.812272728	451462.715304691	303624.813568362	304592.527610563	394504.234409176	638762.665743584
440	58.7584672651122	58.7582689537321	58.758592254354	1303.98	1303.61	1304.5	13	12	482107.611621095	331813.739005407	582154.745882386	449593.386448103	400018.154645666	648190.561633469	625573.552553717	524942.6787221	574688.067032231	659228.712718757	566122.261662592	363586.919365584
441	58.7729746234798	58.7729746234798	58.7729746234798	661.101	661.101	661.101	1	1	183006.696101564	195165.975640623	142300.356334193	197014.446198892	182992.342835612	207626.871921551	2729.59373510741	12637.7079427081	6298.45675122067	6149.05980777994	2502.12254012044	5894.77740893554
442	58.7799042448455	58.7794693299907	58.7803467551994	1304.57	1304.41	1305.41	6	5	96925.2876299578	153919.796890023	569356.858806161	138004.43765963	96690.5365946463	634242.891975907	619298.874778643	524065.073935136	566433.389809567	632887.020801998	561244.220868323	151788.774553034
443	58.7856204371316	58.785607180056	58.7858817635833	661.409	661.083	661.46	5	5	123727.598720983	134949.849532409	118077.030632952	139451.787060548	153245.944786986	207626.871921551	2729.59373510741	12621.5884172712	10687.5971056779	6143.5754519043	2497.21291687013	5894.77740893554
444	58.8195269971094	58.8181606912764	58.8228409501542	1304.145	1303.64	1304.57	26	12	135496.467913261	160264.583303224	180024.417377932	275326.281109149	160010.541916502	431656.992044505	156888.67621449	154801.634161551	397195.517644854	192199.67973445	162021.25567871	132875.540091646
445	58.8289892492243	58.8287394454421	58.829336461826	1304.495	1303.95	1304.99	8	8	106810.401271785	327499.83303874	163084.956085111	438939.245084631	397169.245100284	179633.240342548	163669.093702568	100973.494881923	143686.451860352	185866.343677134	124434.831733774	361232.482150069
446	58.8815481172433	58.8791950974786	58.883901137008	1303.14	1303.06	1303.22	2	2	249622.687712055	233209.569776786	277669.16341518	253566.34045759	33049.9514620537	53349.8310763885	302622.474843753	277590.980566398	301479.565178574	346194.24388392	284303.019015069	249171.527706475
447	58.8877316878997	58.8877316878997	58.8877316878997	661.43	661.43	661.43	1	1	149018.660505582	139837.126199542	171511.60339095	155049.411308035	145991.343840658	153322.993845379	2642.88555029296	15612.5087890622	11138.1983828125	3398.02911096191	6991.34840270999	15890.0131618652
448	58.8888707549655	58.8882230565887	58.8898211705272	1304.145	1303.61	1304.73	12	12	287026.385302735	224812.84224459	375006.900894681	270809.018614677	231659.899896709	428370.671621793	405493.796250002	343763.814354717	383748.813051062	480486.857358402	350579.24510066	233938.71584097
449	58.9288383245982	58.9235788908682	58.9294115760464	1305.185	1304.41	1307.25	6	6	81219.4380126956	165067.385375434	375037.521514898	114897.264605243	70953.761619874	427929.279894203	413749.554685057	366006.98011268	383667.565734112	458098.415953651	56447.7354802917	138536.899297626
450	58.9467137051375	58.9466312306944	58.9467961795806	118.9885	118.699	119.278	2	2	42019.653417155	38116.8841428571	13265.9005228678	41649.8540541294	35123.8559114584	10154.7287758789	32646.0795437012	27948.3412760416	24011.2948457031	34299.4825268555	20609.8099603271	35047.7438665364
451	58.9408673760364	58.9370136185117	58.9409179829871	1303.965	1303.16	1305.06	18	12	328302.056884767	284459.004690503	316798.557363286	328704.022273136	301090.273230918	79791.923050425	332003.71872768	345317.584006911	76401.9193945303	98844.2070227045	80460.338123669	302639.598450645
452	58.9581811533331	58.9575226579508	58.9693393443384	118.699	117.997	119.116	15	10	89093.0701992186	113146.393912388	188305.161562175	99015.0461802454	82561.4096856167	137682.497411133	55397.330376709	90542.3081166294	71924.5077688686	57467.9918940779	73259.1559679129	111047.747531372
453	58.964987795548	58.964966778972	58.9770955126071	1303.98	1303.49	1304.54	13	12	125567.765699572	107888.480803221	121285.411380617	131084.104859731	121029.812939453	131002.895813801	136232.29435384	133065.681800424	120268.029292805	143279.979850887	130033.869502359	104521.72250444
454	59.0122053218261	59.0121842857784	59.0122302727802	1304.11	1303.59	1304.9	12	12	119799.469139403	108551.287232258	105091.231080324	119359.019212241	111353.778832565	105381.252158204	109603.970854492	117774.266235351	104906.610847981	131127.413662861	120266.800548095	105360.561644177
455	59.0420009791479	59.0418183177485	59.042327278027	660.7265	660.524	661.101	4	4	240632.826257814	202732.006640623	272368.163303989	214288.796022321	221298.765707031	260609.097840403	29965.4981308592	38954.9958984369	48028.1119425454	32682.6069151611	35639.7690768229	33459.6472976887
456	59.047694601916	59.0475215261198	59.0484951665257	1303.95	1303.81	1304.08	3	3	131010.430151367	115099.061167969	129109.490354737	132948.541029297	128496.299570312	123970.879953345	87065.5818883176	136646.945639649	66254.5266657055	140589.03375293	79368.9818212892	115777.051391602
457	59.0495773414928	59.0495773414928	59.0495773414928	2637.21	2637.21	2637.21	1	1	994192.912648036	954456.544456716	1654448.99636102	1021333.51435445	1105753.16804585	1060265.91360711	1271996.45943612	1589090.50480057	1265790.679559	1055218.08581621	1700913.67576942	1132153.96563001
458	59.0495837702182	59.0495837702182	59.0495837702182	2679.68	2679.68	2679.68	1	1	761646.97854456	902223.217675784	1304917.20784142	827767.20680411	817750.883100247	716821.597288039	1030081.80838349	1167891.93042319	1029979.56682943	933979.521824728	1179823.82929687	898174.370578709
459	59.0671183638768	59.067070846203	59.0671491276098	661.2655	660.89	661.46	4	4	85846.3800435275	214063.393897179	86293.4736540177	80062.0006037944	151017.084226074	100785.365033752	2953.47150769041	8030.1520833332	8656.58737703447	6029.2217019043	6470.25796435542	15200.5845002034
460	59.0848194934784	59.0848158901792	59.0848808596887	660.524	660.505	661.083	3	3	124622.782045899	116263.156005579	134915.823118164	80694.3771406248	83168.5094196416	116380.986688315	2953.47150769041	8030.1520833332	8656.58737703447	6029.2217019043	3494.95240173342	15200.5845002034
461	59.0889351917637	59.0884748917163	59.0893954918112	1303.625	1303.61	1303.64	2	2	49017.4423706055	74601.2025528978	45042.8459514161	56828.9489379882	58464.2025415038	58236.7188405531	47306.6198330971	45098.1801682354	34177.281576261	34289.0714926759	53638.5997345517	74757.2396821737
462	59.1037520211654	59.1037520211654	59.1037520211654	661.083	661.083	661.083	1	1	124622.782045899	205185.820525145	132661.630552735	146362.319250975	67988.0343013382	116380.986688315	2953.47150769041	8030.1520833332	8656.58737703447	9233.43807771809	6479.50449235025	11210.5527746093
463	59.1408611273487	59.1296844650798	59.1412340706388	118.924	118.355	119.116	6	4	48175.1789267578	67908.9469670759	40992.7987322591	62358.0195256348	69663.1784148764	50996.3627125244	38446.0237104492	51054.2967313058	50567.1879248047	44998.0814871419	49922.3772541852	74112.6921966958
464	59.1495603878715	59.1495603878715	59.1495603878715	661.409	661.409	661.409	1	1	124505.911665738	181658.483781982	137512.598140345	153415.470458705	150997.367657647	118598.55375844	6210.42881480181	8019.90954241069	8643.78373374715	6013.07488427739	3489.86591413227	15186.2036255579
465	59.1701914951336	59.1695491827703	59.1710181228767	660.7265	660.505	661.101	6	6	340120.709866074	477148.401095518	260882.218365792	363822.013374999	398352.409041289	208861.865634704	9749.96749145503	9982.53138020817	17372.5537657877	12503.6153325195	3163.01373120115	7909.41514485676
466	59.2131008492245	59.1967336077388	59.2131454197879	660.707	660.505	661.083	4	4	327022.010875003	181874.002785712	282265.254578124	174353.89816741	198555.504850402	137534.197861608	9749.96749145503	9982.53138020817	17372.5537657877	12503.6153325195	3163.01373120115	7909.41514485676
467	59.256359802212	59.2493253782131	59.2632686137339	1304.08	1303.16	1304.88	21	11	108513.875512696	82390.0701081726	115557.216998293	91003.329449464	62710.0010253906	125941.818624674	170996.709088041	93628.0195511567	115673.042700195	115637.287115478	119126.324287554	213171.355929511
468	59.2702383902873	59.2702383902873	59.2702383902873	119.116	119.116	119.116	1	1	27247.2622871094	25867.3160583496	32027.5715336507	16521.6179222412	18315.8698467611	32399.966315918	53508.7668852539	59028.9746316964	52220.4610410156	62230.4272732748	57030.3913469238	41797.8768843993
469	59.3037041807772	59.3037041807772	59.3037041807772	661.43	661.43	661.43	1	1	438124.879455919	706203.454759105	431174.060500975	65908.577970982	541833.41094987	282583.371665692	13262.6528338622	30453.6875325516	12728.3083942057	7268.22165588379	16410.0339184571	28321.4928192545
470	59.320621111572	59.3204772401952	59.3210970601551	1304.28	1303.81	1304.73	12	12	355316.273431951	298529.045850359	309248.263342848	277767.136151591	248484.640207143	312350.097946081	247115.697403156	297964.808454026	218930.17986328	270650.125375978	361668.858093449	316845.712626956
471	59.3253754471273	59.3247870909841	59.3263272694788	661.083	660.193	661.46	5	5	509000.973975368	806494.978762801	477713.874290646	582267.548912356	581275.433863766	287967.821457728	16290.7231588656	34465.9277526854	12709.4824165736	9732.63397869867	19146.8332957762	32178.8367779015
472	59.3573532165222	59.344110734423	59.3583490351467	1304.145	1303.57	1306.41	20	12	254688.715818276	165996.841539418	292282.683837895	85726.1648550177	223859.808033165	317275.432789711	58411.3719389651	283159.267985492	248923.999099933	73864.1230286746	292384.68129964	181694.26758188
473	59.3684862663865	59.3684560207074	59.3686695025425	660.563	660.193	661.083	5	5	213222.306397323	244467.972965818	205715.081515625	230912.698707589	248262.159023434	121343.097810268	5556.10511315915	16568.4636067706	0	2812.10838134765	0	6242.37878837076
474	59.3688114727816	59.3687665695653	59.3927143124859	1303.965	1303.16	1305.34	18	12	169078.315988768	118456.154243608	209028.751589359	154811.727203778	86422.9925415039	76377.3394287103	218379.096360087	192175.589794922	203023.58586426	218956.611906737	214483.136043293	121421.706712645
475	59.4304121827865	59.4303878419229	59.4304610946201	1303.965	1303.57	1304.5	12	12	850591.269238284	635310.076171875	990439.15142496	806092.121812504	776017.418374396	1073998.00940151	1072244.3643778	947240.024866074	967378.334986174	1042440.1701308	974734.779999014	665328.27908278
476	59.4360918902377	59.4360918902377	59.4360918902377	660.505	660.505	660.505	1	1	207948.871844531	116133.489922668	177644.104267708	220554.347114675	238092.881713867	119882.704117057	14345.062050879	26390.3173386067	5761.54162124025	15239.3599602538	2836.8703836914	15040.9981364583
477	59.4708296800024	59.4708296800024	59.4708296800024	1302.3	1302.3	1302.3	1	1	79124.5090332025	94079.8656087248	72756.1534880183	79172.7453027336	51435.9330425554	65812.4786914058	79683.3257625322	81376.7578086338	62754.3666813147	76968.1140930171	68652.4561505122	88301.4418001311
478	59.4811684541458	59.4805902434769	59.4819342506614	660.7265	660.505	661.101	6	6	300139.923786928	426228.937029051	237074.336308165	344985.600540178	368554.565142332	206382.88113684	8283.9504177245	16100.9609200613	13141.1049824915	13833.3013833006	7886.53078051752	11033.1549575892
479	59.5033803215878	59.503037648187	59.5039910823396	1304.61	1303.59	1305.07	4	4	63577.2371853295	81841.429292534	65931.2934980471	66365.5633333328	53460.412487793	56380.4602695314	71219.2701313479	58721.5670609908	48037.9809635428	74729.5154765628	60619.6956840822	74135.8052587886
480	59.5245632028027	59.5244184142929	59.524758693252	660.8035	660.505	661.101	4	4	281979.66206885	231289.591913781	163539.091862444	195144.288607205	197131.060657363	212280.999627605	8307.44468151851	16121.5240885414	9847.00986962886	13833.3013833006	7897.80127823893	11043.6030209961
481	59.5472102143985	59.5472102143985	59.5472102143985	1303.61	1303.61	1303.61	1	1	79085.6272105812	80297.828942058	69629.6873146757	79069.1838307888	76955.152752575	61013.9145667605	75447.5040474084	77638.8860236156	58198.7695245921	76968.1140930171	63613.1737133779	80466.7620885125
482	59.5765035722956	59.5717021491876	59.5772473359087	1304.08	1303.61	1304.73	18	12	394159.515844728	319815.972752402	90556.6538234299	379392.961450194	353804.615367712	107625.277280971	92911.7594612626	56368.6715398607	313404.766477862	134574.282610562	407099.348867938	337468.616295446
483	59.5998882889808	59.57825740601	59.6076688952213	1304.41	1303.81	1305.82	15	12	443395.452295672	313767.753229853	435496.099989537	378929.29389186	379205.177849122	474887.351989747	68618.2813045979	413038.743634707	437113.119545455	466258.194074707	432477.686657713	329417.502642057
484	59.6105589993854	59.6101775257351	59.61165762203	661.409	661.083	661.46	3	3	85107.2515390632	209153.255424663	70234.5582041013	121615.69299414	124994.380952007	49297.6332278649	0	6170.34254557282	9826.4735339355	6276.15000061035	2657.80098205568	0
485	59.6127799270194	59.612319290685	59.613629383928	1304.145	1303.61	1304.73	12	12	306928.084183596	464817.194475446	192901.71366699	362772.744093752	324624.926190654	159663.132098912	174829.256501117	272401.585319013	173983.742651369	174221.425052085	229810.756708006	398541.30821045
486	59.6507539547556	59.6507298522576	59.6507769377822	1303.88	1303.16	1304.5	12	12	254349.266208308	181671.231508791	295634.138049321	244284.131911057	221625.682535398	331490.409693509	334505.047851562	290499.675127704	305639.544833609	320119.78776217	294259.188224282	193503.316462589
487	59.6365208833656	59.6365208833656	59.6365208833656	661.083	661.083	661.083	1	1	104900.694000001	223147.178804686	72423.558073731	121615.69299414	115913.131955355	49297.6332278649	0	6170.34254557282	9826.4735339355	8934.19068277994	2663.02632804362	0
488	59.6546793244347	59.6546793244347	59.6546793244347	661.101	661.101	661.101	1	1	80712.4159140631	125709.232268554	129270.781526995	82486.6298984369	103322.508167643	106113.026722576	5729.52718652341	15597.322753906	5673.70496175128	0	3993.1344563802	23738.1104361165
489	59.7118595584025	59.7116652394897	59.7121502558921	118.881	118.193	119.331	6	6	55793.3817773437	123357.415678571	42004.9893058268	61626.6043024553	71925.9764643555	40135.9017832031	77575.7136677246	54398.2419587053	70245.863243164	70622.9300550944	82703.8143110351	147107.780308051
490	59.7093845648968	59.7092191085193	59.7095500212742	1304.555	1304.54	1304.57	2	2	255126.567278716	77353.011236573	295706.972278944	243897.110653411	232934.534410513	331030.772408852	333993.998472899	293762.844841306	308536.743275551	319634.353251949	298193.854431557	72270.7781616208
491	59.7231379650924	59.7227847454127	59.723496765345	118.8315	118.406	119.759	10	10	71355.6176835937	76801.5113950195	42004.9893058268	67940.4834374999	73878.0344192505	42241.4321628244	75465.3641945191	89892.8991098634	70300.1527252022	69373.2609793528	77216.4429379185	130027.01549349
492	59.7354887071184	59.7354887071184	59.7354887071184	1302.69	1302.69	1302.69	1	1	255126.567278716	56282.3909139002	295706.972278944	243897.110653411	232934.534410513	331139.413948859	334048.904604495	287407.198452594	303296.838202462	323150.588992308	294379.796138135	189612.681202061
493	59.7493059764623	59.7493059764623	59.7493059764623	660.505	660.505	660.505	1	1	80712.4159140631	96280.0188800211	108176.710601888	82486.6298984369	103322.508167643	106113.026722576	5729.52718652341	15597.322753906	5673.70496175128	0	3985.29919433596	23738.1104361165
494	59.7699003808377	59.7698743997143	59.769931047711	1303.965	1303.57	1304.5	12	12	407475.41567383	306714.213647835	459017.972379065	367074.978846152	356082.418649548	491453.35981864	488184.420625003	438307.017840403	454978.896090336	489432.43148682	462624.675117189	321143.298773014
495	59.7815124811044	59.7810431659477	59.7823711642597	1304.52	1303.95	1305.06	12	12	332623.190771486	452952.701790863	228332.231585516	369054.311307897	359343.464862927	181915.206417411	202032.427352122	311541.711020836	183457.077716147	208011.28896066	262159.014073661	410239.463822197
496	59.8151427546242	59.8037009801254	59.8155300200344	118.924	118.307	119.759	17	12	40684.4872910156	38745.1740343192	69309.1562569755	37700.3190401785	43618.456202846	76093.2866028182	132876.616510986	145209.050279018	119142.060362723	122359.486339914	140828.841761169	284681.224143881
497	59.8120415271561	59.8120415271561	59.8120415271561	661.101	661.101	661.101	1	1	110177.637296876	116031.723822265	155650.00420159	113270.743953002	112520.813914714	110501.793800782	5650.59364929196	10303.9651367186	9675.05130981441	2373.19799853515	8523.85958577473	11265.4462045898
498	59.8318731834641	59.8313412348815	59.8321205602879	1303.88	1303.57	1304.41	12	12	201823.767296318	130455.839405926	277690.229072752	189626.114907601	158795.899147948	296971.394685409	295895.096311386	229459.612399554	247583.96313395	309179.823811223	237191.121652644	140370.647688804
499	59.8265326814906	59.8261773855864	59.8268930691887	118.881	118.499	119.331	10	10	99060.9251249999	122436.196688232	70080.7174804688	97642.1780748291	106400.197686096	76432.5473381696	124621.969264038	141707.534093262	115918.751760315	133476.989892439	126303.728441569	187813.172057834
500	59.8427625223453	59.8426638580753	59.8548076677565	1303.81	1302.57	1305.41	17	12	92728.8432173659	53147.0802035247	114099.944919435	71248.7360145787	61444.9148610622	107975.854365235	115195.637888999	108723.734417317	98941.6076819945	127299.19814979	67326.5891035158	71572.6725905544
501	59.8769356471606	59.8769356471606	59.8769356471606	1304.54	1304.54	1304.54	1	1	249165.755293415	64009.6961547844	205571.247866657	280609.670310726	242969.810513141	218785.730254796	224714.910109639	241256.038441048	199130.94173384	246634.418666584	209003.368164064	323297.636583809
502	59.9198567626559	59.9029493811835	59.9199411472598	1304.41	1303.64	1305.99	21	12	117942.805200196	56008.8289133025	166574.196701097	104787.78938176	71183.1001736106	178350.241166991	158348.761148274	123671.926705979	168355.696701097	160845.469460042	124865.490582831	57211.9425042715
503	59.9123980863294	59.9118067964712	59.9236564701068	118.924	118.728	119.331	9	7	50732.3648022461	58541.0030078125	48267.9838652344	48977.2105310058	53996.015210395	55177.5468168945	97223.3425265765	59082.1174525669	102958.170607422	44416.7496801061	94912.2744882812	76889.3150124512
504	59.9293413097966	59.9293413097966	59.9293413097966	660.89	660.89	660.89	1	1	125135.914052735	155822.003336913	130850.75772461	127256.797209146	118073.779093098	105729.645873884	0	0	0	0	3142.22139583333	0
505	59.9393041080459	59.9270028493461	59.9449817679844	1304.41	1302.67	1305.49	25	12	355611.062231447	365511.272875599	188419.422589981	109386.697860952	86570.9113131006	242709.106840821	174945.327223558	271239.069324778	172376.502251326	221443.386164552	266402.205853795	378985.108555037
506	59.9617815254995	59.955614702864	59.9677483937572	118.868	118.307	119.331	24	12	66847.6418569335	113300.924260045	52839.5658351354	72990.2504251803	121827.651097831	41513.4214960937	95762.5135512696	112851.149394531	86640.718445526	92986.8906007953	91546.6199123263	214658.24079126
507	59.9618256553496	59.9613549473743	59.9626707274722	1304.495	1303.81	1304.9	12	12	231233.021643067	220588.005168268	222723.099334811	236928.216562124	218177.160146859	197295.804086538	209442.451809646	242474.496228377	194107.466891151	207228.031029898	228812.131305804	218420.574310771
508	59.978923430926	59.9784928657883	59.979096001163	118.853	118.499	119.23	8	8	137462.446178385	139028.67008817	80766.9734200614	144931.574524693	127394.802749582	72256.1213028391	142282.081485046	114842.80720459	143323.506959635	131622.833998291	126249.147767029	65522.5901185128
509	59.98572065039	59.9855194354089	59.9861958505751	1304.54	1303.98	1305.34	5	5	5286441.02268751	56132.7062296543	5259434.93131252	72833.9073775236	70040.1260375977	54763.3482579208	5258485.62999998	5381007.83343739	73635.3206591799	5683726.60631239	4788373.77881942	4711990.639125
510	60.0010436726622	60.000090171997	60.0117082917091	1303.88	1302.89	1304.57	22	12	62021.5070920623	105455.757239177	84893.8140380862	56999.0969813379	49461.6520486107	113706.386432291	327712.125	234839.752697566	87012.4036450199	104903.288371581	70542.5639781611	145261.961608885
511	60.0161108444238	60.0046151394251	60.0276594643624	118.868	118.307	119.331	19	11	100019.361675293	103033.983772321	30301.8828944615	128674.075278809	82078.3962384208	85680.753425014	172709.044134626	154812.519095982	168546.950998744	179749.738552421	152057.677115444	160539.063375855
512	60.0146401048067	60.0138317767801	60.0152720257542	660.9865	660.505	661.43	6	6	229076.033186386	284847.716161827	191187.662509764	235186.344272321	243289.952510375	161025.328703979	380811.925839842	414999.172140066	367457.084695311	379175.032113281	414855.075164059	185507.783543619
513	60.0448489431125	60.044712694987	60.0448891530645	2588.24	2578.92	2598.95	1096	7	124633.087646476	758801.178379289	2417879.34890136	1216244.23888888	1548896.84217298	1557096.25611477	2562215.25660665	1477038.59830078	1533996.66552135	1340637.56540008	922865.760804689	996189.849887702
514	60.0448221401948	60.0447849360483	60.0448844243845	2554.15	2548.43	2561.63	1005	7	115293.235742221	499552.313314305	1701071.10663513	747442.658990398	1658729.9377175	1018689.12426338	1805250.44203697	1012072.64653739	1431519.36955849	1429959.01562912	206916.236875012	699429.5164537
515	60.0448357475271	60.0447627849545	60.0449104672944	2675.81	2658.26	2684.89	1134	7	709010.356209198	495965.440473401	906610.415226326	697270.0790301	377461.850288429	1103270.67061977	880495.352729903	896663.528845637	971267.513555867	795780.543490101	1066482.57148768	592616.219693214
516	60.0448396374906	60.044799001946	60.0448457993769	2619.43	2615.1	2625.15	731	6	865409.702729122	619818.816153071	1943048.35886158	788061.394962432	503125.582217456	1165733.19573351	646557.155702596	1055948.74032408	1395452.29935224	1190996.05138256	1208870.97160788	686406.446799875
517	60.0448232673276	60.0448218521161	60.0449660683988	2642.55	2636.25	2647.75	726	6	649850.143866312	432324.129852453	776211.718828122	526173.475121433	563257.783387591	775762.570020375	1312395.19669214	777767.579067586	955618.993319777	765607.00577107	704183.254428161	450579.835617788
518	60.0448348934414	60.0448149089234	60.0448418928034	2532.64	2527.86	2536.91	570	4	1737763.2363889	1210940.8262193	658705.052900368	1658364.25358797	1609555.95301197	1962458.64358794	2180712.21533562	1879358.02831595	3325738.64928605	2246814.92669958	1960231.17612705	1336229.6703559
519	60.0448272693152	60.0448149508269	60.0448824243789	2698.68	2695.4	2698.95	425	3	274580.431507329	0	268826.702458499	0	166404.193414061	263226.11882812	0	0	277021.466406245	252932.345929682	0	0
520	60.0448393413505	60.0448248374329	60.0449006325116	2519.05	2511.99	2524.19	591	4	2025445.88676453	1276555.83639371	1822371.08645959	1732948.44460378	1482267.10336496	2060593.29195033	448438.816492193	1909773.93434429	2134330.27699217	2149264.74530134	3111749.42450064	1380799.68909179
521	60.0448080618886	60.0447046390812	60.0448253026045	2571.08	2569.24	2571.08	212	2	1641281.64127105	915758.302584138	1736773.16883411	1451629.85057993	1337915.61232639	1684894.15941107	1833053.53260216	1798093.18102166	1833705.06837888	1548726.34375889	2178336.59835904	1159706.55657491
522	60.0448151066225	60.0446701510117	60.0449613859238	2431.5	2412.16	2432.9	253	7	26179142.6328876	20383772.6586457	16034352.8241982	25755919.4673495	37131376.168958	29689367.7118002	61835476.562469	27284651.6335429	53055472.4574068	19191069.7718509	19439232.547409	22200999.1335399
523	60.0448392475184	60.0448392475184	60.0450151658183	2495.83	2495.83	2499.79	262	2	1526151.18413212	1012382.26234946	1698757.10729167	1527400.49872622	1397588.81017035	1838704.60433108	1869585.810625	1545508.83911685	1732243.16413894	1892164.25842559	1687412.99693034	1155766.02501708
524	60.0448355618675	60.0441813644519	60.0454868666231	2068.44	2057.61	2079.46	141	7	114110071.316909	53204156.7477404	83711340.3246842	66302616.2324616	66933309.6856987	80959867.0424714	30189243.737687	72346667.8820193	43638100.0416401	42015951.8238608	107774819.193827	59099547.6634616
525	60.0448406726339	60.0446712081419	60.0450411771546	2366.24	2366.24	2383.71	107	5	24794795.7597907	10697573.3303409	17132759.0718592	12749576.855357	16112371.3598413	14739781.2942857	15700419.5990911	14467204.1916474	15001990.5	14666072.2758112	21698773.7903604	11875964.6484374
526	60.0448391160957	60.0443482466243	60.0455564483048	2011.06	2001.11	2014.19	104	6	20925695.2187786	12333016.825625	23227283.0333852	15981940.3511904	19279920.0893787	20988558.4614204	19831358.7688351	18004269.2639583	21830520.4171012	21221431.1912959	18487402.7710417	13999984.1789582
527	60.0448774783182	60.0443589109669	60.0453109721079	2109.34	2107.49	2120.18	142	6	34074629.4084382	22464508.0136455	38655924.4184739	26852012.7390759	34430778.7963576	32298624.8285868	16361052.5506129	28818262.0695656	29716949.8248584	32953474.3999999	29518589.6954089	25070955.9465623
528	60.0448372231885	60.0444236819718	60.0454290022773	2137.83	2125.42	2154.32	154	7	22359981.8969574	23990726.4029996	41122962.6155745	28287140.9610678	32671002.6009426	32395274.3091147	98080633.9795149	31377726.6144996	32596274.9255353	34313632.6988936	41661593.4459952	26274471.5941999
529	60.0448668927539	60.0447161364778	60.0449121772319	1941.03	1931.52	1941.03	66	5	25873093.476755	9754882.35035718	14033174.5432407	12107885.8513657	11800192.5283032	14569836.1363889	22183019.9969094	13617339.9292969	8822594.8853654	14938609.6906145	13348677.7931135	11011487.920279
530	60.0449110733032	60.0444395942066	60.0456359956612	2086.44	2081.89	2096.55	104	5	29403722.3706615	18278146.0722043	27748311.4328868	21142117.5103129	21174011.4839143	24944382.1085416	26566844.0750457	22912260.628889	2505237.57256296	47310247.4860242	24436963.5963154	18738686.5264235
531	60.0448152744936	60.0443226390847	60.0453514175741	2273.91	2271.13	2278.54	74	9	48325415.2875221	38903440.45	39486083.8228546	47247046.3830851	84771332.9623493	52950735.92292	66076339.4655944	50529465.839162	86483483.1189987	139647912.698966	40720413.5830852	44105452.8782906
532	60.0449218547259	60.0441926160071	60.045685501031	2166.38	2157.14	2183.25	87	7	29328020.8424651	28092141.4226295	40021534.0043364	34587937.7124998	27114041.7245833	40580732.5096667	38581663.9974843	37537101.378	34633082.1345233	33142496.6320327	50542855.583787	30402100.2672414
533	60.0447629999938	60.0447629999938	60.045151507483	1954.77	1953.63	1954.77	44	3	15468427.0027841	11711357.0085228	12557787.5659628	14534808.8460605	13821919.8552573	18480882.8898485	17686110.0146023	15840061.0453125	18500112.2539057	17573900.3278787	17416298.0191024	12951260.2846781
534	60.0447204381042	60.0444998890481	60.0451365177183	2222.17	2214.76	2222.17	54	2	6552334.25822433	9938631.39125008	25995502.9540156	13285942.946591	12703827.4768183	15739722.6999999	14405079.4368752	13232697.5512501	14112604.4045005	14778221.8225005	14594304.3650001	11402946.2631246
535	60.0448909530895	60.0447147920532	60.0449555661657	2348.87	2339.61	2348.87	56	5	17087465.2031482	13308812.4282408	18180460.4665278	16361911.8080556	1825382.53637678	18780733.4260879	44983114.4629348	17512479.1452779	22851965.5554374	16854847.093963	21917863.6721392	14502791.6012038
536	60.0449397206637	60.0447295275725	60.0449397206637	1747.07	1746.73	1753.23	55	5	13441035.4181681	10366433.0712285	16603745.1658887	13124269.9363577	1317146.30424319	17293396.19575	21379639.2232103	15122054.9615625	17840782.962259	13309827.8102285	14805953.130625	11709627.7929095
537	60.0448488867599	60.0441549073556	60.0453644947395	2250.84	2232.03	2254.07	85	7	29425801.6716288	21437381.3287498	17760355.8453606	25838268.3664773	17836725.2132033	29701715.1375001	14024991.1525084	28154864.0396739	33309759.98905	36618022.9787761	38376214.4868378	23520497.5871594
538	60.0447511291365	60.0441938195256	60.0453193856159	1997.74	1990.03	2000.67	58	6	15083881.3140396	18465723.6383445	23738047.5353012	25275472.6975962	14560886.60363	31551254.2253846	42111325.7487301	27536147.492171	43202839.7577353	30374530.4728372	41218417.9673751	21440662.2317598
539	60.0450405232413	60.0442606309701	60.0458081795221	2200.18	2193.52	2212.23	57	6	27968318.7342904	31419286.3717806	31008630.3902512	36841254.8481251	49030042.4077725	43983066.9753905	54227685.8502281	40825291.7489771	57409644.6480219	44652068.6526514	47466156.7334957	34395120.0645834
540	60.0448550206146	60.0445655036767	60.0449429597452	1613.01	1604.18	1621.89	45	5	9677836.18082768	6728833.40475689	13544510.3652539	8373727.58310766	8077684.7326388	10448452.8006251	14458760.5459562	9390140.44937505	2275662.38470056	10513311.8277605	14445222.9667236	7501044.18906242
541	60.073426831531	60.0729473350113	60.0743176839519	1303.81	1303.49	1304.15	12	12	402111.626123048	278338.029579325	489927.034647036	378162.909181564	352000.430656549	556478.831598077	546751.129400115	450561.107578124	489087.878391465	565692.662393628	485877.982449778	325005.770278695
542	60.0910862477739	60.0794363828408	60.1026993272446	118.924	118.307	119.759	40	12	88608.4568789061	134859.169696289	74115.6894548689	75524.0326799664	151964.933167236	40231.8308745118	131225.079829163	101928.27539481	633561.132482177	52707.8080574951	68795.4029598999	271303.174893175
543	60.1145476406022	60.1140737402181	60.1154146878763	1304.11	1303.61	1304.57	12	12	396874.950000001	586945.549386161	278161.396471815	458232.440438407	428515.906633111	229868.583542133	257271.791295575	355976.056305805	242221.346979494	265096.505848961	328927.342898434	505534.97592634
544	60.1141280497647	60.1028141373477	60.1257872243625	118.868	118.307	119.421	25	12	552272.782495391	195024.462077637	101827.120950753	307058.807361572	304126.314150574	334278.324436105	616492.332581421	136947.274302455	614960.984236111	651435.214916748	662663.9379039	54072.8555347595
545	60.1272039563598	60.1271887870414	60.1272299255245	1304.555	1304.14	1304.99	12	12	162827.056360269	132236.135889798	166621.72928467	172341.281943361	148901.678709719	156855.373647837	170431.185052584	180431.814577824	150425.002836913	167885.558911509	163646.523697915	141190.366415639
546	60.1459905825536	60.1457011649585	60.1467655746668	660.89	660.524	661.101	5	5	364707.440666298	233208.008215399	375282.481443709	350445.683895088	294752.515936937	395996.378006864	13887.5705057372	6143.69947916657	6493.42873551429	3285.9978422851	0	9101.4112338867
547	60.1521117850104	60.1520243204157	60.1521992496051	1305.555	1305.46	1305.65	2	2	79495.2656176759	55594.7210316041	73451.760640137	90376.0880859376	83458.1280585938	79021.3246596683	71540.6887109361	48508.736905184	67781.0384404299	88221.6989101546	76810.1781376955	91964.8113398438
548	60.1735768371866	60.1733033489734	60.1738503253998	661.2715	661.083	661.46	2	2	121146.955348215	220412.386272459	145685.340508137	187159.307538247	142007.661627788	125288.251279786	8671.51798754878	11257.8197265623	2857.76971427408	6796.3518813478	3180.34570507817	3054.00296842447
549	60.1839386081176	60.1724375704724	60.1875202256195	118.896	118.307	119.331	22	12	45013.5448784179	116517.807057129	163615.446418108	53629.8692557198	53658.7345692313	129740.666150391	209158.002796997	60161.0004331055	198769.751797485	146817.778899658	52023.7574271066	98263.143836914
550	60.1816954093916	60.1814285582154	60.1822771132674	1303.895	1303.61	1304.41	4	4	89271.2065763971	103532.514329927	79716.8866223156	84976.4474740832	78591.1694918116	83598.1856722	81583.0954280595	81569.3023832188	73096.0521256506	98870.0182669772	85813.2758473708	96549.9560584431
551	60.2185459198948	60.2154694753664	60.2303427052593	119.027	118.307	119.846	29	12	76480.6780246581	117415.074708984	95880.8236294556	447259.370779854	68863.5269830497	97148.7768476912	936991.946939698	844698.752966798	167331.047342102	1057034.34370101	837658.4597406	144659.535755697
552	60.2414048643751	60.2413934432032	60.2414162855469	660.794	660.505	661.083	2	2	137445.221548829	172006.796587609	142785.099104493	187159.307538247	118477.081551896	125288.251279786	8671.51798754878	11257.8197265623	2857.76971427408	6796.3518813478	3181.48073209635	3054.00296842447
553	60.2397636960242	60.2387431343924	60.2507152105058	119.027	118.307	119.661	19	9	77196.3862880858	1366358.30751465	43613.8227748326	828069.740360351	55859.8091036988	81666.0686383929	117573.080908142	49676.9712904576	60686.1817391662	56736.8517306781	46586.116648856	1758328.31072656
554	60.2737466668094	60.2736620620358	60.2740206214861	1303.895	1303.57	1304.14	6	6	63210.0904418945	100981.344726563	96233.9842639174	145210.091661045	143443.245656295	96309.266693209	86108.4877620438	195232.066185411	77539.410249468	102766.883555439	196252.754978433	125514.443757103
555	60.3091137738597	60.3090774866566	60.3092487304116	1304.145	1303.61	1304.73	12	12	165165.65334147	100981.344726563	203019.001918948	144898.598697511	134868.935394621	224801.810246394	224100.994436848	191810.785659178	210213.909589842	234502.50649414	201201.494658203	120916.354511311
556	60.3003502154436	60.2968613266936	60.3118867370074	119.421	119.027	119.759	9	7	170734.776954264	87793.71403852	143087.970284598	157767.722625907	150677.199345703	159042.883725586	56780.5877167969	67531.0190171984	67463.2669168526	63279.2426827257	49704.8887131696	48098.1515507115
557	60.3049342654411	60.3040904374865	60.3057266095425	661.4195	661.083	661.795	6	6	486427.801294378	383660.373852116	562434.07496539	436714.696343749	473480.521068113	427108.68551898	3550.77748667685	14368.7306736537	8560.37079255016	2825.48202783199	9198.13539257805	10409.0729224329
558	60.3320886175585	60.3204196026108	60.3427906991783	118.739	118.307	119.331	17	12	138243.097228271	198982.95847998	105128.642599051	126664.216296997	138422.131882324	97097.45544036	143031.925007324	168987.001025391	144040.447447265	41237.0589720285	169143.393831024	283641.574737359
559	60.3337164264686	60.3336214525455	60.3338484006998	1304.14	1303.81	1305.34	7	7	164957.148458985	100842.742880859	126416.408943538	73325.3354614266	138053.915594482	180866.863575108	161962.829797587	139909.43767578	127689.292792969	234035.623675777	149293.783515217	120676.916185547
560	60.3269467644756	60.3269467644756	60.3269467644756	661.101	661.101	661.101	1	1	390762.172309573	334367.866958981	116566.167237304	392081.386605791	374503.287343425	376317.621325849	3560.84791186522	14387.0815429685	8573.05088004554	2826.4904082845	9211.28028059895	10418.9299990641
561	60.343649457173	60.3429192427996	60.3555334918029	118.868	118.307	119.846	19	12	181226.02956372	136970.601452567	149360.213922991	169357.298770229	158098.62874707	169182.110293527	140446.226074402	305793.564282227	295507.024232391	138834.129908831	127225.54979262	281092.114749078
562	60.3918694006595	60.384474970303	60.3919065343865	1303.98	1303.04	1305.34	17	10	79539.9208288568	56869.0153897375	106730.731593019	57713.8832519527	44967.781041259	107371.424801135	123203.707707332	85997.5280695123	137899.408512834	108604.982905883	108207.841754559	61691.050342685
563	60.3875061959511	60.3873673631513	60.3880627835639	119.027	118.924	119.116	3	3	38718.2469645996	37817.9225891113	73424.4749469402	41143.1701926269	37321.9586079509	66765.223618164	122503.841635742	34075.1922963169	119501.64434375	121525.398426921	52932.245340053	53286.4071999918
564	60.4008496493095	60.4008185926072	60.4008807060118	660.8035	660.524	661.083	2	2	129615.726224889	193340.675778457	136049.695161295	106005.140379464	112221.750353698	111423.863282064	0	6989.54827619278	6763.16334871416	2496.44086315918	0	11628.0555991211
565	60.4217018221899	60.4213700719529	60.4217152929183	1305.41	1303.49	1305.65	5	4	56062.0074121095	53344.9580029307	100150.818506401	60967.8708789066	69147.4360416661	122779.02431098	111670.447226562	47438.2344992891	45672.2824815536	115664.923972982	95328.9605848519	57454.4775309241
566	60.4592870703674	60.4592628771608	60.4593136473914	1303.965	1303.57	1304.5	12	12	431858.066088869	284221.915180287	532420.827815504	401131.052104493	358754.943558442	616272.33535017	589551.574612168	485319.689196618	537818.648369796	596474.718736227	513483.025178573	318095.427486477
567	60.460137615097	60.460137615097	60.460137615097	661.101	661.101	661.101	1	1	346735.171208987	318001.947871091	105967.418490932	343317.828505287	295713.434174479	354832.21548633	16586.052645996	25092.0441406246	29101.5365703124	21176.2582821452	33360.3458903808	17958.4830613606
568	60.4631561053123	60.46311679308	60.4882224811724	1304.49	1303.81	1305.8	17	12	72110.0726047574	173926.050504807	184393.275578616	203493.37385066	188880.298931415	197258.087965263	190079.399188702	54515.9126708977	191255.981979417	216610.227427806	196470.035926983	181047.695738806
569	60.4648107965092	60.4637210391071	60.4875067705076	660.9865	660.505	661.43	8	6	336619.307944478	170352.333105467	355921.35967892	148778.113883928	143964.507756694	358959.156147323	16586.052645996	25092.0441406246	29101.5365703124	25329.6047254639	33360.3458903808	17958.4830613606
570	60.5184556796907	60.5183980875152	60.5185268267331	1304.89	1304.41	1305.65	12	12	122248.903899489	87919.2291637058	99935.3713732904	121442.090579927	96231.8364018118	106008.446425781	99169.3081868485	118431.883011568	88730.0841838192	99366.4887797034	114152.120188804	98237.1420821117
571	60.5334424282729	60.5333883278417	60.5334799268197	660.7265	660.505	661.101	6	6	243510.812665181	300831.654264505	197439.773024414	274160.768620535	286706.395396201	149525.620098215	16586.052645996	25092.0441406246	29101.5365703124	25329.6047254639	33360.3458903808	17958.4830613606
572	60.5662543452128	60.5661196465911	60.5663890438346	660.5415	660.193	660.89	2	2	117083.632962891	97076.0338710929	107289.134175642	121930.817727864	120713.223686382	116366.552933036	6343.56943212887	5468.64632161449	5993.84731738279	10452.4990013835	2671.06556380208	7569.19025948659
573	60.5911909297538	60.5908647352501	60.5913157831394	119.1275	118.699	119.759	4	4	49250.5461621093	84571.1981199777	18812.0936410087	38305.3529799107	52421.3617892457	21204.1461953125	36423.0630976562	34346.215952846	34304.4973978794	19269.2595432129	41059.5308343331	74134.2581420357
574	60.6256417444135	60.6256417444135	60.6256417444135	661.083	661.083	661.083	1	1	117083.632962891	97076.0338710929	161984.65203711	121930.817727864	71941.473502231	170675.685120444	6343.56943212887	5468.64632161449	5993.84731738279	10452.4990013835	2671.06556380208	3148.67869765624
575	60.6316582550192	60.6316535290852	60.6316655745183	1304.73	1303.98	1305.8	5	5	62443.485095215	59550.2719052734	68356.5356030284	52120.0876259766	51882.6043518066	99980.8921614577	84341.5706513675	59783.3283402868	75843.2525656951	88886.72506969	51573.2554633244	60254.424051847
576	60.6853727093767	60.6852066915015	60.6854195303342	1303.965	1303.49	1304.5	12	12	113958.610931728	66435.941556804	152205.835297854	120003.926730783	103565.180166904	180172.806489257	172695.525288899	138668.025644123	167762.441642879	177508.092996978	147659.459002281	84801.2213108137
577	60.6940851653556	60.6940851653556	60.6940851653556	661.43	661.43	661.43	1	1	117043.370713171	151915.47417521	96532.3731041663	130720.355796875	132303.733977621	88503.8888059901	3883.32022558592	6342.54527994781	8798.85779866533	6442.87820568848	5975.47274902347	12426.2682158203
578	60.7235136377469	60.7234185758341	60.7286776497886	1303.98	1303.22	1304.73	13	7	113809.206000979	68449.7697802728	86868.3728320325	107710.199097221	95527.4752430548	124834.255278321	80241.7094707034	72531.3699931626	93021.412831055	102712.509968926	71557.384494629	82186.4703206375
579	60.771806702765	60.7656780880449	60.7727499147614	1303.625	1302.73	1304.41	6	5	49284.8136805552	138583.616677247	462025.09890581	93830.2818303031	92906.1134667959	533575.187389907	512652.360436795	418949.551811748	454221.952547944	520465.168696286	443504.637829361	43272.1775656463
580	60.7980204015685	60.7979919476412	60.8076515002746	1304.14	1303.06	1304.73	13	12	364811.793334962	224893.670802282	466975.294997901	341518.550056339	307033.343504919	540134.456240934	517901.672581131	426851.361412259	454520.292089841	529442.787286464	450382.440887278	267739.005669695
581	60.8030978532601	60.8030978532601	60.8030978532601	660.505	660.505	660.505	1	1	94326.3918260097	74675.6484293381	130002.078333985	107784.453032227	92569.6761114898	104743.996199464	7261.44542146809	8565.33706058749	6391.52535937498	15361.1756506348	14827.3752321777	6874.25338183592
582	60.8275574815169	60.8275574815169	60.8275574815169	660.563	660.563	660.563	1	1	87874.5042154025	98440.2410221341	129569.437332682	112726.364268749	92115.0778475749	106481.545361085	7256.26884301754	8560.75094401028	10514.7155685221	12112.4546745605	12007.0040924073	6868.10687487792
583	60.8576948657836	60.8576063654021	60.8578015710637	1304.52	1303.81	1305.06	12	12	148243.82354126	113406.457420248	119243.803117678	141990.578474308	125507.277837665	140443.775390625	130617.523441686	149698.36985652	113904.562094351	120257.332601842	139070.495700871	138240.467668269
584	60.8782548062006	60.8782548062006	60.8782548062006	661.083	661.083	661.083	1	1	141508.209057618	158735.422892577	142234.968144532	135037.882898925	112505.636832588	131797.554902345	3117.1061993408	17907.2425455726	2703.70969946288	8641.97816088866	9554.72009106444	20460.0732316406
585	60.9265204198801	60.9265204198801	60.9265204198801	661.101	661.101	661.101	1	1	141508.209057618	158735.422892577	126177.218818568	135037.882898925	149190.767543783	131797.554902345	3117.1061993408	17907.2425455726	2703.70969946288	8641.97816088866	9554.72009106444	24349.8466977132
586	60.9330239081444	60.932536086893	60.9334013269878	1304.15	1303.61	1305.41	5	5	77492.4539465326	147660.541078725	123087.412880861	92379.1181265021	100747.397734374	144918.976363931	131523.29638916	144458.570139159	113652.072070312	115388.794083251	130718.564640299	107374.663440756
587	60.9718504099608	60.9718195507008	60.9719038566989	1304.14	1303.95	1305.65	7	7	129719.127828034	82322.9349609379	119470.550414663	119882.497484908	110317.368352717	118791.372389573	100076.655717773	58981.5233178707	96155.6314293312	120831.534371995	53214.0922375496	97946.0534490418
588	60.9666646298078	60.9648268909016	60.9678722748402	660.524	660.505	661.083	3	3	1328473.61507813	109798.516492465	1221417.14129166	144102.646816964	87918.891099608	1354708.49915886	3424155.35896873	3223004.31249995	3276854.07054165	3291513.96957812	3262819.86039064	2447330.5275625
589	60.9814892562976	60.9814247457635	60.9815122611322	1304.41	1303.81	1305.46	11	11	121544.136513671	63569.7609108653	159847.323768029	114536.220019126	106199.238607511	173458.75936105	159825.659179688	128480.644095553	155670.521689078	162293.39804484	150841.13873605	89302.6261194963
590	61.0062104218936	61.0052515226403	61.0072777087255	2446.5	2445.32	2446.62	32	12	13279754.3995547	16427532.0567306	19697924.6010265	15287835.8622091	19636453.4735927	17027855.1014145	21657727.7814205	19082923.2219283	19581929.4850715	19513041.4652495	20415427.6571103	17360383.9341929
591	61.0063693314093	61.0059302829885	61.0068411572034	2698.31	2697.34	2698.49	28	4	4644665.50031238	3900309.77645835	5115069.18428328	5781868.70870648	4247737.53348957	5361259.87031244	0	4501235.25462982	5163815.46093744	5428538.243229	5141151.40015622	5431825.34448297
592	61.0060422065342	61.0055758792493	61.00711733281	2488.47	2465.46	2496.99	45	12	24778494.5356687	16466494.0091615	29437698.1364546	28496353.5283584	30282355.213464	30784967.3093029	9172312.51742875	31818373.6212499	29265278.6829426	24972444.8816313	23737362.8198593	38742143.7077795
593	61.0062299026248	61.0059402966784	61.0071098629793	2672.47	2663.57	2686.46	47	11	17615806.352241	15231825.666627	23590707.3857529	15494779.1900594	17910950.5845674	14177836.6772061	10182448.3735271	12788809.5974843	22865034.0438976	18074164.0345601	14239456.6170013	10296180.2164311
594	61.0059305095487	61.00587668496	61.0061879198434	1182.85	1175.82	1194.56	28	8	3723720.56442521	2926645.61592883	4606634.45217314	3560365.82034039	4121354.88779624	9088440.93171803	5833540.9954068	548340.667382804	3494761.80227589	5137538.76801637	3685694.52708334	3976888.51766131
595	61.0063505030389	61.0057134305079	61.0071121854248	2527.19	2505.43	2544.66	44	12	1961136.87629749	21619142.2922449	24387713.0813629	15605949.7662421	14316626.617781	41918413.1375389	50936908.8741554	20795095.7910359	24507615.2068055	23769428.4661887	25985760.5273449	26515473.995022
596	61.0062146491232	61.0058467211465	61.0071237332252	2571.16	2550.53	2590.04	58	12	29445954.7530885	17830335.3990872	13235038.4439875	8938682.3774594	16498943.8572126	20833495.9487441	21298757.8215856	18264520.9994911	16649534.6883975	16178883.7689201	13105031.7640535	18477213.0802658
597	61.0063373146507	61.0062157825797	61.0065669491412	173.115	171.949	173.678	16	11	17324410.6951695	12574102.1434168	18917783.7131323	14560982.4802197	16179898.3527214	19254790.1641223	18867643.5171191	24383024.7656476	26173114.2157706	25613068.0427939	18070873.2569991	14275709.3606051
598	61.0059960702947	61.0058385395573	61.0061587962221	1114.79	1103.67	1120.38	24	9	7888569.45515198	5904811.96574707	5495807.86740945	3475334.80282466	5010134.132775	5590313.7884091	5854172.718425	2117990.98042689	5234768.08802088	12502772.8049061	9820239.77198973	4760907.5504125
599	61.0063573677395	61.006068287747	61.0067572716241	444.263	431.023	468.821	36	11	12448791.0933921	11582809.7422113	10427605.567206	11000725.9620141	13564979.3287093	12899155.5910015	19254198.9705103	13888487.8723173	13526123.997888	27210148.439156	23975924.918222	10265295.6740741
600	61.0060135868414	61.0057294630205	61.0062128433855	1145.605	1139.02	1165.96	32	10	8117371.19416333	4157128.11925674	5232757.01849999	4536057.66501143	6188103.26372692	7120081.48289939	6586472.90020785	622405.669174847	5594480.61640575	5134605.05654295	7071934.93230285	7765189.22083205
601	61.0058146106914	61.0057078283517	61.0061882164849	1038.51	1023.68	1047.06	23	11	10291305.4994165	7772458.532578	6371164.6375103	10320550.1143506	7255795.36893754	9486136.38349391	10379707.3748437	14044018.3588573	10115776.6386364	8050927.28274297	12292173.5512133	8591770.8857885
602	61.0061529874477	61.0059248245584	61.0064302436627	649.422	632.169	653.519	18	12	12384255.3523813	16447156.1893932	15669257.4301822	19199621.4768201	10425835.2236419	27620243.5193466	13489548.4971737	28012146.1484944	14602741.2364233	26673327.8859276	22363537.2399362	12559820.3221053
603	61.0064294232374	61.0061154311329	61.0067167707976	527.431	516.087	529.543	17	6	15855360.21135	12506740.7829375	17178352.133611	15183217.4841445	22553178.6146724	24920622.2892274	17855085.7091696	16585390.8011469	19925508.2828478	12433737.7235941	15031188.3206671	7511562.9144918
604	61.0060782335698	61.005693350131	61.0064541902583	693.645	687.185	697.256	15	7	24088852.1384493	11726351.1406291	24926873.9133378	11787039.0102527	15690433.2495202	19524658.8875971	26335949.1321789	18391661.3327216	16040379.4966331	19235146.742446	17951363.9239037	14957635.7274088
605	61.0064687776865	61.0059345042951	61.006822169218	499.177	490.873	512.458	18	6	10590262.409155	7931522.22813998	14884779.3926342	18776603.1193153	9606099.592845	16309622.0880518	8382510.53387588	11006167.512675	11967138.68601	11434946.2269427	11170956.74431	9996016.11654639
606	61.0063984663928	61.0059860488306	61.0065391664533	850.675	846.766	861.459	13	5	7939215.75598595	6119914.43959044	15150613.2824738	7628930.66801249	7017882.24328126	1837080.6660271	23958725.6960986	14269185.3417145	8385420.41763157	8744330.13955308	15990318.3528796	6535281.15736839
607	61.0062998321261	61.0060678524097	61.0068395337605	349.178	339.514	363.489	16	10	12928673.306431	14854866.079618	14339120.6515571	10164441.5142408	10911217.3314463	15672518.6702839	27565764.9254297	16642978.6648685	11925764.6444412	14935105.1957155	34049821.0447151	10609846.8452828
608	61.0064558150474	61.0061203913072	61.0066426966265	212.52	210.111	215.559	11	10	19696343.892942	15883790.5867466	22120995.0190545	20945731.9300478	17340089.0459084	24020948.9037961	22495717.6724507	19758376.0307098	21257225.6337209	22207094.4027529	23970091.4243034	17411038.4987599
609	61.0061201730936	61.0058980165855	61.0062538875985	725.696	719.656	728.696	11	10	18124424.1579887	13727205.5603522	16833957.2715234	17726458.8486813	8937415.03076532	19070260.4696098	16808640.1972223	16579605.580641	21008429.1818149	20515509.8805731	19429429.0096383	13899443.4738605
610	61.0059921766702	61.0056861354032	61.006148319989	987.3585	980.089	1003.85	22	12	13022422.6543192	8919071.31032752	8340979.12526171	10713488.5969999	6864148.68095875	13681986.7087265	32159867.815427	16738547.2057384	14493920.1985563	11282691.8019124	13984049.2102175	10506475.045504
611	61.0061270921136	61.0059710260223	61.0066686183758	372.39	371.435	375.106	12	2	12622380.163433	9694140.52984821	13989308.7233482	12302326.9187422	11740865.7050625	14356357.0197098	14249358.9218706	13207643.3878594	12988434.8538718	18717721.5965677	13518711.0496696	10638020.7075536
612	61.0062041754164	61.0059488533822	61.0065126076533	587.596	579.259	595.105	15	12	33878622.6508437	24311386.5862851	23152951.8572976	28165891.7548227	28306719.5959443	19039531.8831974	25022399.8181294	35737471.7088653	40725711.9906088	38031889.2405777	35330653.3456433	12165076.3487129
613	61.0063800715189	61.0061942541161	61.0066482443293	81.0438	77.777	90.9131	12	12	25270073.1296715	13234130.4851272	24926305.0860736	15185671.4570342	19761812.2818611	12676298.5237292	45978018.9729485	21075250.9148625	25617042.1085324	27256164.6181232	27198766.2231722	17718148.2301932
614	61.0059657675781	61.0058141453717	61.0061315170647	1089.67	1079.58	1095.59	14	9	2323551.12174524	7298558.00484625	8330861.03924481	7013704.25998706	5753990.50001907	7639539.64812633	18873184.9614262	9832375.09242188	3997594.11592789	8251790.98516662	7715645.95954162	8261713.15451659
615	61.006095292142	61.0058702305668	61.0063972479417	763.392	755.398	771.036	15	12	22834632.3228722	14945122.4258877	19811616.3312441	15690689.3498117	10041920.1875559	37066652.5732336	14830783.7534203	20667537.1543662	21487094.3266351	17590666.2722536	23437105.9548193	25011132.8362144
616	61.0063847423295	61.0060102119179	61.006776318016	398.9585	385.572	408.698	16	10	18422945.6741665	10175062.609511	18058421.5033293	18974610.6032672	13697931.587142	2829735.57512302	18395854.0921513	13258808.2949268	25935867.7814577	17774180.408082	16220131.1199432	8454637.63636132
617	61.0064241052899	61.0060179291358	61.0067352111196	24.0043	18.415	33.7316	9	9	12007967.0255227	8818476.67345708	12794107.5869731	12147223.7722029	9734100.99231917	17694712.6445884	13168711.0779056	14170977.0210677	14795633.1171379	10998722.4916797	11323397.2982773	18680505.5902071
618	61.0063733667612	61.0060998786201	61.00655837587	422.6685	417.107	423.573	8	5	13293005.3999353	10249540.9213793	14519816.34375	12624416.6714375	18118014.6962179	9104120.06052822	18914999.0475136	13685460.7652457	15294426.8749563	15664902.9692813	20861960.3498861	9790286.91509216
619	61.0060007470046	61.0058220853743	61.0062864242623	943.46	927.798	956.67	19	12	1212572.70355268	7341518.41511199	14925615.4266607	11045052.6790272	17069102.7037666	13019701.932467	19053708.5194579	35001672.1582779	1617273.60451251	15440536.3687726	19949752.4129993	6355829.4790599
620	61.0063518024304	61.0060644958095	61.0067989993678	282.664	271.458	297.26	15	11	12167533.784956	8874682.09434877	20888300.9860045	19421185.1546854	8585994.61124607	29045930.5767005	18853593.0457808	15931826.2343927	19908675.8761369	18746905.6988978	22253602.3973218	9936440.87971798
621	61.0060079227444	61.00586871518	61.0062955779558	907.7655	902.428	916.652	8	5	9007444.15640623	5459543.45455526	9467057.17292964	8331368.53241799	7903146.32775391	3752102.89247454	15323867.6499588	9125864.49259899	6438436.39680746	10956658.4249192	9326867.63102732	7455905.3408073
622	61.0059927139895	61.0057082225028	61.0063537282988	877.822	868.374	888.707	14	8	19134343.1443337	9112656.42518043	11037872.4320296	1607495.4529375	14342505.7654445	7215064.93492739	12821902.5166562	12054695.7737137	12823961.7643246	20505975.6179939	10233945.0334513	14929293.1309755
623	61.0059909852141	61.0058390224026	61.0061068835541	1071.07	1067.66	1071.39	7	5	6973891.9345166	4666088.1035677	7414618.74134559	5788344.16546873	5520541.69968748	9333565.22251671	6403336.99783853	5846288.05123697	6559108.16197559	8036193.55608186	6135602.92212238	4901783.85789062
624	61.0063189143167	61.0062816500815	61.0064833625659	247.592	246.773	250.131	5	4	10976076.5420781	10171761.5411355	11806005.51884	10512331.298268	8542054.43807882	9696729.50884269	12678950.5275865	11647471.5744327	12486893.3735649	13108369.9943068	11893576.6939219	9565110.32882932
625	61.0065155649421	61.0063935915567	61.0067468663028	325.575	319.87	331.75	8	7	6821715.57147217	9764046.27677585	30196420.4646882	9207537.82762786	11023478.2349933	16372539.8483684	13931546.3415234	13074059.7602478	16894336.0810565	15616188.8287807	13574908.8804957	10948286.1454041
626	61.0061283065211	61.0058743989244	61.0064373987545	674.519	671.104	681.509	7	5	11318304.5926125	8507002.91924998	11589254.843086	11854834.2538996	22173209.6378024	11738623.6153036	12579065.277407	11530875.1204336	11442655.0986234	12991356.72199	12470675.6944125	20253018.7818088
627	61.0061048652689	61.0059051103523	61.0066325842597	607.831	603.187	612.902	7	6	9380119.41676501	10886385.8423571	14988121.0925089	12449508.2328177	12409715.8108671	20416307.4748989	15973635.4216362	14517012.8436629	16476722.3939303	19127542.9063141	14392423.3132265	15083517.6151089
628	61.0058342153081	61.005810660461	61.00608991994	1013.1	1011.54	1013.57	6	3	6974731.4568237	4776912.82720238	6661846.82288692	7927748.9503461	5631232.78453127	7061586.58043153	7110552.34619047	6414548.04046874	6879568.68571431	6888051.59348213	6718374.8971726	7836442.99048814
629	61.0060158043454	61.0059087600344	61.0062884692351	834.072	830.216	838.453	6	6	14529126.8989168	11577769.321612	15075986.0786563	20457514.9033342	15300767.4777715	15954238.0411866	15987555.4136458	12474485.2013547	11348314.0459014	13911508.4923972	14811056.7133313	12652952.0824496
630	61.0060496447478	61.0059365272368	61.0061930493506	822.015	822.015	825.503	5	2	9497069.78496352	7909860.83708331	10500875.1023073	9517449.5151237	9050388.4780039	11020189.101618	11190498.1313412	10398455.028974	10907278.278125	10950843.3174492	10418344.6415	10868056.2700756
631	61.0060717932943	61.0058578095821	61.0063831524184	1228.69	1219.19	1235.19	7	7	1650973.41837211	1706659.05854403	2276672.14701172	1991031.44856178	1936734.04285074	3954113.15398004	3283769.25173383	2243487.26550019	2942947.27105061	2344203.05631393	2150359.51519887	2261124.5986328
632	61.0064194211645	61.0062410146906	61.0066066777651	260.7	252.581	262.15	6	4	16172898.7545539	12268897.2088421	17228012.2006064	14776453.676804	14474540.3968108	17736454.0934132	12159252.530388	16389600.1502973	23086199.3453644	18238031.7880541	16768659.909223	10264825.5082715
633	61.006060163048	61.0059596480379	61.0063105000413	806.798	802.586	812.069	6	5	12106749.6236927	9808579.22812919	15354719.4673818	11883393.5337906	14853922.3683788	14258637.382	24394433.8710639	12744923.9761873	13610782.0933594	15575127.2818095	13408663.3032573	10636963.9222688
634	61.0064037899188	61.006169056036	61.0065538774667	482.28	478.691	485.869	6	6	10222751.9559859	9105007.17628936	12475199.6883954	10940601.997649	17717545.9636072	13080622.0315745	13532467.9387314	11864482.0784395	18802648.6487784	12882090.7723738	12050121.3587055	10745435.6097709
635	61.0064486363447	61.0059047216632	61.0285527740689	2648.47	2639.81	2655.16	33	8	12002893.1466009	11138528.9269815	17364074.262027	24090325.0034156	14561011.1473985	9454367.04817975	17643078.5591808	13938405.6048046	16913457.7813343	16166685.2118336	17006067.8771486	11853352.4515037
636	61.0068787476718	61.0061272370921	61.028918770106	137.743	132.657	140.894	19	12	14914844.2911826	11265936.8995651	18094278.4164302	15094650.9058332	12505676.2730912	16133175.3353548	18055501.0579175	6604208.84775412	5784572.56924515	4263133.94280528	17255594.8158927	13876156.7630774
637	61.0064194997152	61.0055761635742	61.0287898294755	2603.19	2593.06	2615.91	29	11	21073037.8254521	6231064.18437383	22832742.6030213	4615406.08424029	16794474.2879302	17278259.4153339	15859744.904526	10438215.8241297	3426937.25870672	20920653.6000782	10758186.1948041	9302294.44510718
638	61.0062694722701	61.0058378905285	61.0288038267696	2631.16	2617.82	2637.04	25	10	12653739.2065278	7022343.75122583	13224761.1082655	11139372.7169914	11921419.948037	13977840.4076735	19333612.3369527	14976745.0601705	18216556.7604522	15647050.1514748	5126473.54991864	6085399.37281165
639	61.0260241832354	61.0259925179133	61.0260485419714	1304.11	1303.81	1304.5	10	10	91099.0110378182	76517.0457148437	131562.002535513	87569.3215287282	77731.4084472656	146839.378061077	133956.459470882	108511.756336557	129220.254875709	146628.43811442	123970.876755594	97792.110732422
640	61.028413907165	61.0279326524165	61.0288296740367	564.132	558.907	565.012	14	10	13274230.0913783	10520537.7744479	22612780.8077672	13242401.7437643	6821526.61261657	24046737.3024207	9088516.45763817	8910353.76601745	12683683.6336905	6721371.78089611	8949899.52127901	11542258.1362597
641	61.0285302514913	61.0279645471536	61.0288619935897	192.62	188.516	199.329	14	9	8870535.84079166	9246971.30679014	20286793.7158537	9907465.19712102	9864042.05877373	21411992.9428857	5751213.41146825	9418779.79964526	9165179.0385793	21813396.4834732	9294964.14726575	9215534.57893921
642	61.0286938722982	61.0278775896778	61.0289095953422	159.766	152.305	161.675	10	7	7246619.52920967	4485046.40861506	14426419.38943	6963274.60242188	12124815.8263707	15266381.2895431	5389463.05556547	5765751.02338649	14789014.4424375	15539564.1223685	12465276.0252108	5855679.57733337
643	61.0287877750234	61.006505269832	61.0289240701375	7.7314	0.9943	11.6535	8	7	9773014.30466557	9133190.07424453	0	8368933.69934438	0	3891323.2190211	8326899.41455732	0	0	3804039.2117025	8537331.62351444	7418791.49076878
644	61.0282839906308	61.027889816429	61.0285293239096	105.302	103.666	107.275	5	5	7033334.6764355	8191197.12531789	11321579.3283806	7481748.7076703	9819783.60064359	11680043.0575091	5335670.69256648	10450038.324047	6899383.75924	11197451.7622969	11011021.4426748	8456136.1341703
645	61.0287229446435	61.0284566454028	61.0288737958764	641.518	635.344	641.518	5	3	17841378.6329411	6971166.76710762	19152446.3184957	2528204.40913393	3983780.65869173	20609471.0075805	21600825.7196974	20497756.4617682	21208076.3266128	22420038.5050801	20983856.8160747	16000311.7825347
646	61.0284858911214	61.0282166956013	61.0287507356822	2689.71	2687.77	2698.69	6	6	1143635.85437504	3770553.4522934	5393367.09399707	9214086.45736895	5974938.83051467	7466155.42830882	0	2906202.98739788	7161499.20852922	7582245.15165441	6784631.68203127	946858.556803428
647	61.0281081590936	61.0279115483981	61.02839885647	2587.195	2581.07	2588.5	4	4	1661977.56447752	1355044.92823659	6934129.41214903	8364966.70749989	8119663.15187503	9506309.33483348	9194833.97766651	6378037.94273061	9224553.9125	9240300.4890625	8785110.0570414	7424114.99347897
648	61.0285694720192	61.0280563155539	61.0287291889565	2560.1	2559.18	2563.36	3	3	3793910.66158441	10968992.5486278	14754011.4925272	4127937.58015129	12915881.8595242	15003627.7292391	15059215.6660868	13929065.156739	14706652.6956523	15119007.7235598	14068570.4148915	3915061.89986327
649	61.0281664484292	61.0279321801161	61.0287127437314	2667.9	2661.64	2675.24	4	4	8322018.49374991	7135186.12392858	7278867.45603972	8158137.14999994	6849731.51776541	9522880.29000006	9565617.28437509	2332167.25125192	9416327.66517845	9248375.03976558	5765946.34783241	7502513.9115476
650	61.0409859105125	61.0405260391216	61.0414457819035	660.9825	660.505	661.46	2	2	187506.210320068	240220.010481336	3626581.19311079	3211539.03728693	3201738.96346021	3910463.03420737	5988836.27063637	6129067.37342451	6348319.87657813	5934390.94589774	5730273.39855116	4517701.59492612
651	61.0286458666237	61.0285010291229	61.0287907041245	672.652	672.652	672.652	2	1	10212333.5668594	7527991.09432746	10063970.8134056	1731474.02436654	9036796.74055435	10339694.9817926	12161652.4766359	11077050.4585067	11745430.0558016	11980492.0468491	11441412.6817391	9429126.88336143
652	61.0287026183352	61.0285520353099	61.0288532013606	521.772	521.772	521.772	2	1	12908379.5441522	10035392.7916211	13733061.2191059	12218638.9436684	7993958.99212153	14383190.4996854	13826520.0887625	12893898.7451698	13860685.6193334	14571413.6193165	13743365.7660786	10950741.5710121
653	61.0288018026978	61.0287995386294	61.0288040667662	2529.015	2528.65	2529.38	2	2	22370464.8485295	18591383.3348712	2828001.68074987	21885909.094412	20451492.4227272	24089734.8767801	23791463.215	22063436.0303411	23005143.1454354	24189935.4482953	22920558.5002461	3581075.51646158
654	61.0443217652588	61.0438791466488	61.044986843834	1304.06	1303.59	1305.41	8	8	61772.0363769529	82322.9349609379	118389.085438435	119931.56530477	110254.216440838	153986.718339843	133339.74254357	95323.6154064001	126501.177464191	205968.606816031	111244.987131911	97946.0534490418
655	61.048107117109	61.048107117109	61.048107117109	2273.91	2273.91	2273.91	1	1	838088.696709488	623901.75031486	919907.967201141	796750.320407	786491.747430632	968044.733532039	972898.560851	946109.667440064	927520.050010604	1098705.07662758	925027.393131187	679775.663168775
656	61.0860233154684	61.0855769709614	61.0869572692445	1304.15	1302.14	1304.99	11	11	178897.88927002	281405.070072114	109103.024197822	200903.544546596	203203.414389272	66725.4588662109	89764.219381976	156432.250295759	59542.6261655276	315389.384194712	115210.806101887	241445.834611628
657	61.0886337202599	61.0886337202599	61.0886337202599	660.193	660.193	660.193	1	1	320960.77911719	227253.103859373	165204.452196847	324523.002445798	266675.603015625	339504.800441408	5468.13024279782	3667.92776692702	2714.68620939126	2711.16114664713	2736.83204622396	5967.6791656494
658	61.1191179249638	61.1186291010676	61.1200261467263	1303.965	1303.57	1304.5	12	12	183210.214733323	110448.669143629	250504.28492432	181886.39547213	160808.57583496	288158.689643556	289677.114695872	226198.997306781	253889.773996233	309841.691716497	230690.086925224	137293.659194711
659	61.1106738298617	61.1090714129332	61.1155736117924	660.563	660.175	661.101	7	6	365718.36917411	255862.169280968	383517.30743457	336466.704327008	309569.789852674	358089.160888394	5468.13024279782	3667.92776692702	2714.68620939126	6509.62960913086	2736.83204622396	5967.6791656494
660	61.1290223481785	61.1290223481785	61.1290223481785	660.524	660.524	660.524	1	1	324714.769964288	231628.113323158	339611.611919595	166286.497784598	266675.603015625	339504.800441408	5468.13024279782	3667.92776692702	2714.68620939126	6509.62960913086	2731.46187988283	5967.6791656494
661	61.1612309833937	61.1588908116115	61.1621430129839	1303.95	1303.57	1304.57	16	12	795593.632763675	1245890.22605017	538674.668809284	963725.379582172	917314.330501869	454675.649437781	512669.357941086	745148.090973964	495490.592780929	477763.975220057	635566.462180658	986443.009981615
662	61.1755861068903	61.1752305516114	61.1764481743558	660.505	660.175	660.524	3	3	133503.736683595	147155.669268413	94995.5942102861	95800.1676852676	121021.044142297	80409.2835524093	6892.24093872067	13658.7019205727	7049.3314982096	3403.97470373535	8124.9922497559	16966.2131289062
663	61.1889413547828	61.1826662591611	61.1951935516584	118.7885	118.307	119.116	18	11	105292.238964844	154291.692803571	64499.8666835241	112684.123587472	103114.099244071	105367.60730263	90560.0216061402	92775.6427929687	140133.959992187	78578.1088903461	81923.3521033063	127669.987846122
664	61.2032650643784	61.1995505449606	61.204300951798	660.5435	660.505	661.083	4	4	130467.488006121	166949.724534875	94995.5942102861	130853.842258928	100322.924328681	80409.2835524093	6892.24093872067	13658.7019205727	7049.3314982096	3403.97470373535	8129.34881396478	16966.2131289062
665	61.2257507052823	61.2255075964153	61.2265559429868	1303.725	1302.89	1304.49	8	8	157250.679071045	250965.157025239	532999.203222664	170946.338333833	177542.926716496	438717.80817708	487175.645844724	122746.034216308	72747.4969990236	71821.622625732	612904.560833329	204346.093712333
666	61.206945237595	61.206945237595	61.206945237595	118.924	118.924	118.924	1	1	61803.2299812011	170426.847875976	93377.4587386882	112227.528897095	114261.774155681	105074.172916016	143990.118000488	135827.968554687	140133.959992187	158014.682681397	135000.673691406	149126.072483886
667	61.2409592131944	61.2305323771305	61.2513871278481	1304.195	1303.16	1305.07	4	4	723121.143798828	1105571.05533984	485133.977453126	57886.9881657525	49578.2947033686	56522.5986347658	71774.6958466799	698124.950787469	452304.363077064	443840.901632814	597446.825417249	921449.01171875
668	61.2508505250129	61.2508505250129	61.2508505250129	661.795	661.795	661.795	1	1	382976.140009115	307262.952189123	442000.258192707	397698.342488687	340203.971869004	62295.3712978513	2765.34613253344	0	10545.5744407145	0	0	15918.2442276784
669	61.2734120315195	61.2719813217818	61.2753651525502	660.5435	660.193	661.083	6	6	478954.935598218	343583.069091797	495535.171465331	421581.053629463	376544.571089466	432280.148839287	2773.1889814453	3152.1266601562	10566.322306722	2764.41334082027	2650.99883935547	15925.5775711495
670	61.295345469393	61.2836143475916	61.2953835730499	118.355	118.102	118.355	3	2	41808.3674667969	69545.8893705357	38411.0505311686	37068.3516716309	44800.60474056	41867.3286848144	55031.888159668	34769.4595475261	51130.1746298828	56179.5847839763	44296.1232211216	73708.5235866698
671	61.2901444714321	61.2899658802906	61.2903230625736	1304.09	1303.61	1304.57	2	2	133800.190052086	61044.5430761721	157077.065907117	128275.73236111	119116.18423611	164041.227888186	172069.672309027	137099.794196775	152344.723007815	170524.731273871	145390.016118166	40160.2411230462
672	61.3241879631306	61.3238209713915	61.3245617307844	1303.81	1303.22	1304.57	14	12	170773.442975666	120557.410305398	191050.494394529	183531.807945838	165137.0254069	212229.371063702	207180.238950894	212860.420036273	200836.323387169	207209.937946965	191077.091166295	142568.896101261
673	61.3070795187887	61.3070795187887	61.3070795187887	118.355	118.355	118.355	1	1	41808.3674667969	37739.4469151786	38170.9385882161	37068.3516716309	44800.60474056	41867.3286848144	55031.888159668	34769.4595475261	51130.1746298828	56179.5847839763	45989.9727539062	73708.5235866698
674	61.3396014043674	61.3396014043674	61.3396014043674	660.505	660.505	660.505	1	1	384589.114046878	147663.620873603	442000.258192707	386637.747102211	340248.394198975	436481.099230146	2773.1889814453	3152.1266601562	10566.322306722	0	0	15933.3183225911
675	61.388209681489	61.3878789556967	61.3886267947238	1304.32	1303.95	1305.41	8	8	59723.4130244142	21148.8576216265	125286.346604567	54741.7319036871	49159.8904221604	160476.48453125	138732.018658354	90081.6672799245	128678.087652994	178824.13804988	109569.850707193	28126.9615487395
676	61.4139326502928	61.4107881087511	61.4139635116606	661.101	660.505	661.46	7	6	122454.901405135	157119.755083145	105888.183633649	146506.195571428	134823.25259598	95739.7789587057	3501.57309704588	0	4240.7832955729	3135.42115734863	0	4800.57609879556
677	61.4367865583183	61.4286564316738	61.438788889576	660.9865	660.563	661.409	4	4	232505.242648997	172041.783542409	247488.279531251	226890.117399738	67237.2103359365	214515.873977679	3501.57309704588	0	4240.7832955729	3136.42879135749	0	4800.57609879556
678	61.463405894726	61.4629129713369	61.4643301672508	1304.11	1303.49	1304.57	12	12	156529.926838378	85744.2622402343	216695.511567007	151833.365979942	123856.296777344	252753.388972356	236467.13291341	192345.794873047	220402.094474282	267158.250063476	193899.071698404	121292.368971353
679	61.4804786155085	61.4804786155085	61.4804786155085	1303.98	1303.98	1303.98	1	1	362995.477311196	330285.265571838	347348.013585068	368541.151204425	361397.136840275	47658.8709755861	351519.208046874	368066.359816622	308806.667937824	345569.883492838	349516.903233505	333952.663447263
680	61.5190768119805	61.5190525842179	61.5191012475413	1304.03	1303.61	1304.5	12	12	411201.847729494	365013.739218748	375208.869542518	416211.937446987	381032.669364106	375627.571459265	393340.274168529	420609.561819896	362474.505544997	396908.137373398	406568.208816965	372406.28192608
681	61.5139373024613	61.50187617534	61.52622050776	660.707	660.505	661.083	4	4	115437.416762696	133043.672717632	94836.2408984381	81629.6866484373	90620.2419207575	98118.6318214289	67510.0796425778	52332.6197916658	77966.6398771969	69319.3357711928	63342.105493815	38803.5389136148
682	61.5448058335582	61.5447666598124	61.5576782765182	1304.03	1302.69	1304.54	14	12	170028.628269042	141956.624279784	163068.602069094	172457.816080416	154489.142104493	167336.01945613	166497.085188801	168769.705241291	155111.308133137	167935.677868089	173824.793119709	152667.165838622
683	61.5730440587248	61.5715372151831	61.574801285051	660.7265	660.505	661.101	6	6	262326.062942138	316956.85824609	219213.466439025	275170.773122767	290730.356568076	144824.620446429	5453.97516870114	3464.55133463536	10662.812972819	3159.37491320801	0	3049.27552437337
684	61.5951120943543	61.5839439751926	61.5951728625679	1304.14	1303.04	1304.99	17	12	80974.8717427189	70478.2275213071	66879.3752709971	67225.1692622892	72535.4089701708	58292.6050136719	53156.9971907549	63240.6702880851	59076.4011301484	53430.2924445129	75649.1707577226	79244.9103870744
685	61.6192138635402	61.6192138635402	61.6192138635402	661.43	661.43	661.43	1	1	227765.247380024	286035.018569332	185728.272347818	92191.3685100444	234268.76051058	140141.58338558	5453.97516870114	3464.55133463536	10662.812972819	3159.37491320801	0	3049.27552437337
686	61.66218462161	61.66218462161	61.66218462161	660.89	660.89	660.89	1	1	130074.580951173	131549.858660643	144017.933365235	128246.320989013	122548.708586424	98979.4887522325	4281.07564754231	13293.6498697915	5137.09782486977	0	0	12063.7178945312
687	61.6959773263093	61.6959773263093	61.6959773263093	1307.25	1307.25	1307.25	1	1	32919.4264055527	51367.1291959651	21644.9172859699	36153.4384765621	35503.1941455076	11039.4564640299	35035.0473828124	30964.1139689126	15191.3618326822	17382.4804492187	17940.6502490233	59933.2138061518
688	61.7012945848679	61.7005787851639	61.7132646015751	118.838	118.728	119.116	7	5	37903.3432163085	34194.844465332	40460.3262229411	37624.0246447754	35409.9483096517	45138.6496655274	40846.9151185608	43443.1361188616	87704.964633789	39323.7263203125	72398.7445485839	61239.6553099888
689	61.7347236970211	61.7347220918025	61.7347253022397	1306.4	1306.39	1306.41	2	2	47248.7969761443	44185.3836146763	21639.3257289343	42049.435982143	35539.8142529298	11039.4564640299	35035.0473828124	30964.1139689126	15191.3618326822	20696.3289843752	17940.6502490233	59852.2229766835
690	61.7374553175169	61.7374553175169	61.7374553175169	661.46	661.46	661.46	1	1	101267.778276787	130997.531762287	146465.09275358	124557.001678905	127775.318533936	135774.467411134	0	13293.6498697915	5137.09782486977	3543.94591809082	0	12784.8846876627
691	61.7850489654681	61.7847644959632	61.7853334349729	660.7265	660.563	660.89	2	2	130780.357007256	100290.376543781	148605.676328613	120742.482511393	109197.378206869	152418.474331891	5621.58490759274	10296.8598688558	2951.63216341145	0	3969.41117919924	7274.33810864256
692	61.8155114078047	61.8092064774645	61.8218160096078	118.838	118.355	119.278	14	8	76527.7116115722	74804.4120128348	55914.5119199219	49548.6923353794	58426.1279037273	72321.8696054687	150371.694183594	131843.4159375	143155.751782227	160798.789762207	131536.295	135024.915844849
693	61.8513461316283	61.8513461316283	61.8513461316283	661.43	661.43	661.43	1	1	70016.9424977684	122260.058760578	73444.4421031898	61259.5959363838	101198.865253093	57628.7504708662	0	7573.33486328113	0	6507.84192016601	0	16364.4775882161
694	61.8851562838037	61.8850526149884	61.8854807910077	1304.615	1304.08	1304.9	4	4	271729.582947266	256856.214894531	261960.30932422	292268.175117188	256308.949621582	106382.737846237	82514.7275771488	301562.846634766	79935.5689518224	100464.245322264	261917.72969629	269557.672699219
695	61.9240446910144	61.9240023217224	61.924464665063	1304.28	1303.64	1304.88	12	12	341857.741284181	290327.881036657	293216.772359092	299484.170804536	268500.734579702	261770.910105543	257437.36343149	317404.731169086	244016.9002032	251379.336195162	328929.048326697	321752.177043268
696	61.9225040342963	61.922154127078	61.9228539415147	661.246	661.083	661.409	2	2	70016.9424977684	123073.66640039	76286.0394880021	83101.7830937498	79009.8960101314	58576.7935014035	0	7563.67499738418	0	6511.32764160146	0	16343.9743945311
697	61.9489564973939	61.9487176812129	61.9491775099531	1304.28	1303.81	1304.73	10	10	108769.838378905	91598.5539708528	261960.30932422	122430.548599041	93122.8136108398	88934.0635107418	112584.550847981	120387.832590552	117588.543026593	93513.7932266502	111484.910213957	269557.672699219
698	61.9642605190001	61.964236064204	61.964289524898	1303.965	1303.57	1304.5	12	12	263324.144085787	161251.123317873	319511.801931157	259544.840923602	222606.067020154	369741.756733022	381762.035454801	305500.618423227	334694.06179199	360090.089768254	320363.84549429	206473.770992337
699	61.9946904808255	61.9946904808255	61.9946904808255	1304.54	1304.54	1304.54	1	1	688498.62978922	121565.117635216	831308.039033215	645305.468063158	619995.211346443	940437.927340489	922037.624899084	784882.18169433	822060.162909337	898074.163748686	810953.436887201	538129.761822922
700	62.0173488122876	62.0173488122876	62.0173488122876	661.409	661.409	661.409	1	1	84613.3045410162	128802.868626672	93953.7485647783	103694.653696777	106535.639201253	97638.1333678391	11192.7202760009	2988.56637369787	13232.4854309081	6452.79254089355	3247.82032287599	10956.3791207275
701	62.0411573765976	62.0411344848715	62.041176525417	1303.965	1303.57	1304.5	12	12	689119.458129885	498917.420760213	832917.229972087	646065.018915262	614553.544304009	941407.950989122	923228.580239961	785614.043270091	827881.102556485	895274.64006697	812311.467890627	538278.6632512
702	62.0788656202112	62.0676895870766	62.0791189078905	118.868	118.728	119.116	5	5	45917.3138958334	76594.3036608886	28222.1135383301	38807.5175083008	32421.6657338868	36853.6767035784	66346.5659758301	65642.4006012834	62925.5431933594	80232.5551937779	55347.9438943917	73210.6292956194
703	62.0660053233009	62.0656864582598	62.0679464341343	660.505	660.175	661.101	3	3	320710.303843752	184542.397290176	73496.6079208983	357665.160177081	122048.159469306	203892.921975262	3637.26313586424	6165.94977213532	6668.68544547523	5632.73525488281	2951.87493058268	10155.4871265055
704	62.0842385961812	62.0842385553387	62.0842386370237	1304.345	1304.15	1304.54	2	2	73915.6614990228	118428.814966946	51199.6999768074	78358.527011718	84960.1167912407	44382.3186881507	46368.9788948565	66624.5589937332	43750.2949926755	52970.0986450192	43240.4573701982	105831.219114584
705	62.0886260385064	62.0881881156865	62.0895110050899	660.7265	660.505	661.101	6	6	151541.544917412	193761.479931359	194054.277849293	169970.245296875	198192.92175122	129310.866284599	3637.26313586424	6165.94977213532	6668.68544547523	5627.71140966797	2947.66247973631	10155.4871265055
706	62.1349540671413	62.1349313168761	62.1349919155665	660.5435	659.982	661.101	6	6	337741.439462056	453168.332856021	246880.411286272	391230.881318361	391484.440447691	180035.584011161	3637.26313586424	6165.94977213532	6668.68544547523	5627.71140966797	2947.66247973631	10155.4871265055
707	62.1982416911319	62.1976919095395	62.1988928831086	1303.7	1302.89	1304.15	10	10	93182.7207048992	76462.9145241481	109524.444828125	93076.3002535004	89027.7048182267	107886.944779146	98252.2263148092	101516.471673028	70178.9792822261	111354.060776774	105358.093485885	78545.1732111155
708	62.2207419193241	62.2204819288004	62.2210019098478	1303.78	1303.06	1304.5	2	2	77179.2100952151	69471.7645427595	92151.8960336539	74640.1293760465	65426.9283112979	52610.2718444832	91499.2756512921	93601.0896868012	90448.7387918531	69741.4991748046	89250.9414103815	70806.4391734097
709	62.2297447826033	62.2297447826033	62.2297447826033	661.083	661.083	661.083	1	1	71687.7986350452	132296.34355636	46124.9123267298	99846.5352366069	117192.71249829	51797.1318789066	2969.30028588866	5930.65970633368	2977.62679659596	2570.78574609371	2887.83157690427	11383.2656135254
710	62.2189429918511	62.2189429918511	62.2189429918511	118.355	118.355	118.355	1	1	12596.5360128581	48850.2442170759	16206.7144222005	8746.01030322265	16029.9775758464	15209.1269215088	25681.7786457519	17299.6743977865	29792.8940449219	24730.0236927897	16815.2187304687	32474.8321461181
711	62.2556149271432	62.254981684827	62.2565655489861	660.7265	660.505	661.101	6	6	314553.990406253	364173.22018917	262227.504266601	325871.253946428	339203.444604905	225455.785786559	8026.71093420406	14298.2811197914	5407.39022184242	3644.47470629883	10957.8950288085	9272.8509296061
712	62.2761822601227	62.2756300919704	62.2762062772744	1303.88	1303.49	1304.5	12	12	196491.640166013	138185.860573509	247560.608144535	188651.925542743	177834.968110796	278442.963061522	274440.663642577	236392.359496865	249972.539398079	267650.351644381	236784.941480711	150909.836491511
713	62.3019507761253	62.301916793395	62.3019797626265	660.7265	660.505	661.101	6	6	403748.193825896	591904.065822836	387086.690598081	508437.41655357	493577.620844297	307070.789375609	8004.01061282774	14280.0435163225	5399.39234779572	3646.42675488276	10957.8950288085	9264.07812834813
714	62.3258885224364	62.3257993357366	62.3259777091361	660.9675	660.505	661.43	2	2	398841.650752235	122793.99393136	375497.543271646	97229.636379464	508295.491286866	304293.755178062	8026.71093420406	14298.2811197914	5407.39022184242	3644.47470629883	10952.0226306153	9272.8509296061
715	62.4032668989943	62.3977779186459	62.4033071965746	1303.81	1302.89	1304.5	19	12	53937.8615413423	162026.944357912	67899.4837999128	196385.332577749	190934.652283934	242756.984120342	89843.2084545894	219736.203164875	225957.531904295	238524.70442871	81052.429867277	162424.254182316
716	62.4117957223074	62.4117957223074	62.4117957223074	119.759	119.759	119.759	1	1	27657.4246787109	52674.9607218192	14411.2330653599	27903.0435557339	29243.4605053711	17194.9751280343	34719.8191709682	38874.4303125	39401.1275172991	38338.6068112444	39270.0295513741	41042.9168422242
717	62.423157780496	62.4228709421435	62.4240308737816	660.89	660.505	661.46	5	5	161601.089570314	195054.206872207	160772.024670061	185152.464064732	167674.308633138	104336.874669643	3346.23779663084	5909.45537109365	0	0	6940.39761352542	9308.1075003255
718	62.4153286504236	62.4153286504236	62.4153286504236	1305.07	1305.07	1305.07	1	1	218134.732806395	170315.003274741	239008.326425405	197555.952643227	59444.3544884313	242420.382644855	253871.085638833	227714.247001138	229283.697544758	248150.699143065	236432.413412677	166910.522646486
719	62.4696807568037	62.4696058398936	62.4701391432734	660.7265	660.505	661.101	6	6	191993.853745537	340234.351493299	205691.236620396	242232.549712053	280474.421482542	132990.441947545	3105.63324975584	2871.27604166662	0	7584.40170678711	9991.5831020507	8438.14344510903
720	62.4695626255379	62.4695626255379	62.4695626255379	1303.95	1303.95	1303.95	1	1	42736.230573382	13859.7734933036	50412.9970877515	33913.0024288506	35621.9393854633	58778.4068324502	59745.2856054671	41758.1316922435	48275.1725781254	45845.7968401232	52516.471882325	17877.1789634481
721	62.492935575712	62.492935575712	62.492935575712	661.43	661.43	661.43	1	1	191993.853745537	321973.266192216	184205.79241276	111182.377410714	273915.604205404	110456.962340821	3105.63324975584	2871.27604166662	0	7584.40170678711	9986.22855590825	8438.14344510903
722	62.5065873060244	62.5064216154839	62.5067529965649	118.843	118.355	119.331	2	2	32206.0609488933	102548.375933533	16366.5944167752	30925.3840046692	47236.5129940011	28417.0847542318	23396.8315682983	18864.1950182292	24446.7615710449	20408.0312769165	26871.3315848524	53724.2672534179
723	62.530963312665	62.530963312665	62.530963312665	118.355	118.355	118.355	1	1	29544.7205859375	49914.0620734253	16384.7299203055	32516.5241685267	45667.4385848214	20196.1836821987	25143.7440007324	15838.4916964286	23323.5373851493	20582.8551150251	29329.7312727399	60597.9542089844
724	62.5633083128402	62.5632681050289	62.5633177714804	1303.95	1303.49	1304.5	7	7	100709.743240235	74105.3372325297	154534.185230469	79761.141856357	101614.005578613	119533.525658737	121322.128610839	91627.1804243596	106432.085736329	117934.182158202	87549.9803413516	87196.1854980469
725	62.5670327990844	62.5670327990844	62.5670327990844	119.116	119.116	119.116	1	1	30250.1166098633	37700.3406787109	34563.0539419759	28915.8059084473	38330.000938558	26349.9847226562	62106.6227785644	54704.6612653459	61699.0648691406	59492.1158455811	55346.8672353515	49667.2155120442
726	62.5896501818749	62.5852967274202	62.5896929638839	1304.24	1303.81	1305.82	4	3	96654.9247558594	77696.8589619139	147411.27900586	102202.499276367	100568.609804687	117994.424987792	172071.673285157	137216.432596769	96537.703587891	115901.516489258	146529.729050735	87324.7302432533
727	62.609128855187	62.6090928140205	62.6091486596202	660.7265	660.524	661.101	4	4	270124.227475449	193123.235325194	288781.040605747	252450.499483258	246218.488612956	301791.687281251	0	0	3150.09172094725	7334.18724194336	0	4211.62636759439
728	62.6489549459463	62.6484457335556	62.6499125114174	1303.81	1302.57	1304.15	12	12	107742.958672281	57375.3439013667	157877.177433894	84953.435180664	101417.604181908	173552.672400715	173791.6169222	135130.987499999	161924.848544921	175645.360531781	147605.336791616	76866.2680717334
729	62.7106200048853	62.7106200048853	62.7106200048853	661.43	661.43	661.43	1	1	77382.649287389	165004.933569334	66097.8613131508	55776.4565758927	110579.713087891	69296.2891074223	6749.53507727047	14744.2027669268	7514.74677970374	7517.61383850098	7344.45081970218	27113.2049509277
730	62.7270963182281	62.7264978290442	62.7280690160958	1303.81	1303.49	1304.15	12	12	227309.955672199	163821.741219951	293892.06346436	225248.066564002	203193.877287377	338876.135578801	350840.989253306	282538.357429387	288744.908203123	333391.74051232	285120.027151442	186151.512524413
731	62.7315960223963	62.7311061339331	62.7320859108594	660.9675	660.505	661.43	2	2	77382.649287389	105588.599468749	66097.8613131508	61171.5308415177	110579.713087891	69296.2891074223	6749.53507727047	14744.2027669268	7514.74677970374	7517.61383850098	7344.45081970218	27113.2049509277
732	62.7418957481995	62.7354009113872	62.7483786553358	118.924	118.728	119.331	14	8	47724.5153261718	65824.5068018973	52012.5620763347	55405.9964116211	50234.8665058594	50305.8901845703	50076.5037930908	103948.835719866	100827.45170752	104067.90092892	60457.4682227051	92149.0379313616
733	62.7669536232747	62.7669042315314	62.7717930372002	1303.81	1302.89	1305.49	13	11	100628.047185246	85533.6668749995	83842.8836102764	114534.540777118	103146.277180988	71948.1677551264	90873.7699479162	70136.1093603514	79654.5580297855	114285.836777343	87283.3111673984	96127.0600773734
734	62.7845078833948	62.7844898312282	62.7845289145033	1304.65	1304.15	1305.06	12	12	112887.045876464	97261.3160701486	101772.750450721	112806.479454347	99689.1585480296	90804.3180050227	89214.5836344397	111363.823233924	78408.2746289057	107689.163375714	112225.321880258	101397.037920735
735	62.7787051471636	62.7787051471636	62.7787051471636	661.101	661.101	661.101	1	1	152936.563812501	221933.872241209	207619.794496651	168181.377747395	177515.970676921	184876.536184571	6952.92731396481	17761.0359700518	6149.02882633461	3500.21636775716	8378.45852294921	11883.2470983073
736	62.8109820315729	62.8109820315729	62.8109820315729	1305.07	1305.07	1305.07	1	1	101761.896599123	93116.4013916027	107538.099483506	104189.741751707	50376.3704166663	83302.6039062489	94660.3241992204	95484.4514819351	88696.6807031265	90077.2556762712	91004.3574389634	97238.9700878891
737	62.826936803984	62.826051075337	62.8276566548355	660.9865	660.505	661.43	6	6	122287.278606586	224205.894778457	97711.0509568916	160890.435254464	157899.831056917	55942.8549174109	6952.92731396481	17761.0359700518	6149.02882633461	3497.09451940918	8378.45852294921	11883.2470983073
738	62.9645753760788	62.9644477097223	62.9647030424353	1303.025	1302.89	1303.16	2	2	93887.1231696433	54711.1019531252	124224.330548271	84511.9135477124	69418.0674267581	119898.102476284	61747.5023260489	116876.366559707	58363.6696569816	133380.99927455	103351.742501396	66036.3532421879
739	62.9677955659282	62.9672868869753	62.9683042448811	661.092	661.083	661.101	2	2	228839.55189258	391422.886421872	106969.417282715	278810.706678058	106888.250651784	169957.37602409	29788.3077136229	33854.8391927078	33218.7512708332	24961.9508930664	24738.6657561849	12909.6287393392
740	62.9785960739377	62.9785276691322	62.9786232709628	1304.495	1303.81	1304.9	12	12	128027.413418375	69890.3755504264	163027.015697024	115553.87043213	93172.6549871278	168338.907528411	178848.964383951	148479.843374022	161587.57399414	179311.688020833	150791.215097248	88217.4687531059
741	62.9967854270819	62.9957489655267	62.9974049140837	661.4195	661.083	661.46	4	4	242650.876027588	448269.559324095	241347.65648228	277587.188731691	359885.852020384	173195.807756975	35897.497726283	39011.8571568079	37330.1912633926	25770.3875300295	37194.4495973774	12897.4152779017
742	63.005023527393	63.005023527393	63.005023527393	1304.14	1304.14	1304.14	1	1	85620.979524739	49726.9467285173	63847.2285958431	76371.0586523432	62352.0359248033	122515.277851562	131963.685039062	106867.148292643	110772.936015625	123853.379231771	110033.633133137	65951.1670279945
743	63.0438305813384	63.0438305813384	63.0438305813384	1303.06	1303.06	1303.06	1	1	93887.1231696433	54711.1019531252	124224.330548271	84511.9135477124	69418.0674267581	44230.1678833014	132569.971777345	116876.366559707	125862.612200057	133380.99927455	119127.286083985	66036.3532421879
744	63.1429674503535	63.138748053765	63.1430700441071	1304.45	1303.59	1306.34	20	12	141329.353466797	131548.85060697	109140.427265627	147919.145887169	134472.683317683	130476.229620536	105831.621140136	91376.4121001838	100676.36229562	138142.403180804	143346.226754393	146818.11968149
745	63.138008666963	63.1368968562586	63.1387719591043	660.7265	660.505	661.101	6	6	509652.727832593	433136.797807751	512132.328248255	497285.885717776	420349.612736043	482473.032675291	3352.70355102537	0	0	3639.50728295898	6310.09334399409	0
746	63.1672932687938	63.1661634603977	63.1678981972109	661.4195	661.083	661.46	4	4	107287.012674108	201486.82395089	109566.385254069	127150.11171875	135415.350723212	82602.2301769211	0	6406.14000651031	3765.69102408852	2935.00262731934	0	5909.20412687173
747	63.2019653177526	63.1831109008885	63.2020484258952	1305.375	1304.54	1306.72	10	8	72589.0977189122	131086.768374398	69399.4664465342	66493.2134757495	94533.7962664247	49248.261910807	80541.1244797576	93588.8814852615	55982.4831140128	67744.2945103863	54822.899003155	69424.5573201491
748	63.2148534501392	63.2148534501392	63.2148534501392	661.083	661.083	661.083	1	1	123414.052302735	197310.465972166	103199.738220704	144726.137113606	115300.053170757	82602.2301769211	0	6406.14000651031	3765.69102408852	2937.62269750976	0	5919.56929609373
749	63.2296260970152	63.2296260970152	63.2296260970152	1306.34	1306.34	1306.34	1	1	56045.4897460939	108680.760697702	70741.8421093748	76215.3394775386	77426.4300048823	64071.1970312498	67504.6073828123	79535.4050922306	75538.2825547957	57168.874126519	74989.0022894961	102535.570647786
750	63.2560728715053	63.2560382675311	63.2561026076423	1304.555	1304.15	1305.8	8	8	128079.731225961	187003.750336537	73241.6271459972	145326.755215219	145477.695676832	73174.7148958328	79683.5541540523	115144.314139122	82609.0089339187	71982.0879194771	64596.8401367193	164845.171326622
751	63.3090665593147	63.3082162672715	63.3099678896452	660.5435	660.193	661.083	6	6	1732609.4537334	1870523.05875563	1766028.50713579	1699387.84382447	1835558.16211284	1509728.27005315	10154.3223859164	29207.3448669433	15533.5488278459	7427.6584993896	24764.177295349	22128.5416992186
752	63.3330104378444	63.3328383785983	63.3331824970905	660.7265	660.563	660.89	2	2	112736.186877791	1554705.60838182	1514934.47435157	1553357.45585057	1464158.2451888	94701.9012087057	10183.1212459716	29244.6467122391	15556.5579664713	3602.66752327474	18065.67465389	22156.3015185546
753	63.3827239242042	63.3827035341211	63.3827443142873	660.832	660.563	661.101	2	2	118621.260168528	150590.572182616	87731.9833623743	125045.605707437	138893.972885335	68610.0892652999	4049.25420703123	5458.21308593741	0	10179.7787561035	0	15562.5823619384
754	63.3980113521208	63.3980113521208	63.3980113521208	1306.72	1306.72	1306.72	1	1	42206.2037087184	37928.1168323857	26389.8878773085	23649.9038765094	25442.2896320137	46912.4916983314	37514.6810808767	57716.8093332734	46677.1212895069	44302.7972780535	44233.7661669928	44339.8619371442
755	63.4020756590229	63.3958605101694	63.4083207303179	119.0715	118.739	119.278	6	5	57660.0815273437	78519.6523426339	60958.1485771078	64931.6884760742	57760.4772210287	67026.4969584961	76870.0395964007	80895.1688071986	82486.801984375	88705.6380230306	83131.5731402762	61814.8060453286
756	63.4649743298041	63.4648815435018	63.4659934478738	1303.49	1302.14	1304.54	7	7	85111.31970703	90739.3102043264	103597.609596947	74429.8554865044	89912.8841534414	43456.075240885	112109.186718751	59027.7375174963	97830.1955921529	109982.599829103	85207.0422136883	77756.1163499096
757	63.480731105545	63.4754682961688	63.4816311724549	661.43	661.083	661.795	7	6	577216.450533636	514132.636128599	560995.229591305	51993.6078158481	571042.174599606	450495.264392027	4862.38052050775	20224.9841700962	13401.0042071009	7587.87984765613	15997.0161840819	13614.4161852677
758	63.5051956752865	63.5003498449078	63.5061880016744	1304.24	1303.04	1305.65	10	6	94409.5157785852	90548.1075639209	50047.121332465	80645.1981267761	85828.4472106934	98768.1307045205	87470.1287532548	94032.3226762239	80568.9715608719	91665.2698636306	61353.6064493811	84037.6772523088
759	63.5048773464038	63.5043871215512	63.5058608976626	660.7265	660.193	661.083	6	5	453523.169111053	577142.185842348	444487.3471246	468296.453452008	482613.709254608	370670.88932501	4862.38052050775	20224.9841700962	13401.0042071009	7587.87984765613	15997.0161840819	13614.4161852677
760	63.5477678801017	63.5474412476363	63.5478777122078	118.7335	118.355	119.116	4	4	63973.5977695312	91704.2435771484	41638.9195959473	59086.0834748535	57278.5246490886	53943.214362915	66219.4137579172	59883.9605691964	59621.8020625	65672.7715074987	57573.1887656249	79424.8356654458
761	63.5640744962962	63.564062035475	63.5641029377572	1304.9	1304.41	1305.8	11	11	96098.6625142727	96975.1199534249	94973.9105236831	104959.669903159	87301.2157670461	89107.5486778846	91495.9422013342	100621.649370493	72997.8567499249	105253.686294321	86895.5489590739	106463.974751164
762	63.554766110517	63.5547475450094	63.5547846760245	660.8265	660.193	661.46	2	2	128861.70386105	123558.374564452	105857.193418666	170181.211728352	145985.499736979	285775.499167319	0	7043.82838541655	6308.83193969724	0	3790.35601806647	3100.45218066406
763	63.5602655467468	63.5602655467468	63.5602655467468	118.355	118.355	118.355	1	1	57979.9704155274	69032.826875	42566.4736842447	47228.8228395996	43641.0050417481	45362.3399221191	71536.5160515137	45640.5920833334	57043.4886835937	66030.5916242269	44460.8568325195	50090.6536152343
764	63.5897716308667	63.5891985800598	63.5902189999718	660.184	659.982	660.563	4	4	99409.0242700901	123558.374564452	102638.656284319	170181.211728352	77899.4670535702	114459.04230134	0	7043.82838541655	6308.83193969724	0	3791.7087504069	3100.45218066406
765	63.5901430097198	63.5901430097198	63.5901430097198	1303.04	1303.04	1303.04	1	1	64307.1921107704	72519.4455468752	64886.4389955361	73689.782479074	62730.8584786554	59367.7575857984	55807.1177929692	73163.2201381118	52886.7426060272	70700.8894921858	43871.1216943366	73184.4491364401
766	63.6237222388026	63.6237222388026	63.6237222388026	660.89	660.89	660.89	1	1	187338.313476564	123558.374564452	243270.961447267	170181.211728352	139133.319993325	259601.043736608	0	7043.82838541655	6308.83193969724	0	3791.7087504069	3103.22688281249
767	63.6512329854425	63.6512079844253	63.6512401394459	1304.82	1304.54	1305.34	4	4	182851.454507277	92648.9417258527	130033.694650391	45962.2395321381	52225.0336111107	100411.556197266	116021.891655762	170108.013956055	101883.440323243	109846.362251954	139615.745394532	84836.813408204
768	63.6532794383563	63.6532447019803	63.6533141747323	660.707	660.524	660.89	2	2	177271.66207422	196268.20469824	186840.271759277	138184.602145089	176114.75443457	124392.420110491	6854.75667443844	21083.7017252601	7015.40812402341	10399.8325748698	4943.6484539388	20347.5980201009
769	63.6783306683564	63.6782405189585	63.6783554501639	1304.11	1303.61	1304.73	12	12	187987.599597169	272227.992439902	136714.867773087	206519.062590143	213206.364064377	105842.066658654	121453.539313476	187831.301835938	92508.2980078129	114389.488050631	144522.465033804	241407.747939828
770	63.6770722666157	63.6762569748633	63.6778875583681	661.246	661.083	661.409	2	2	177271.66207422	111188.109236606	176991.104768556	175881.704434569	98290.8499068065	158920.985977052	6854.75667443844	21083.7017252601	7015.40812402341	10393.8961738283	4943.6484539388	20347.5980201009
771	63.727629218698	63.7237716080507	63.7276667776882	661.083	660.563	661.43	3	3	134895.305544644	195870.581664223	186840.271759277	130469.50185491	72728.3076026775	158920.985977052	6854.75667443844	21083.7017252601	7015.40812402341	10390.5569482422	4933.94810913088	20347.5980201009
772	63.7968110664577	63.7968110664577	63.7968110664577	661.43	661.43	661.43	1	1	131664.371588171	66992.5304878735	198797.962989094	95334.5344229908	68276.3896800538	221176.737931886	7498.59911206051	0	7788.34895206702	2755.75034375	6342.05247741702	0
773	63.8701284668786	63.8695200497716	63.8703328253098	1304.5	1303.98	1305.06	5	5	142548.019433148	224737.780823865	59436.3388081057	156132.207244319	163641.704844639	78250.4716422521	76537.7820263679	137500.218061965	70745.0718831376	93347.1312215165	113333.468150747	190380.398771308
774	63.8853539843912	63.8848924905436	63.8892435598164	1303.64	1301.23	1304.41	19	12	75946.0658569339	250425.398269229	115930.871993878	202091.372372671	218731.385015399	100725.091331613	169371.930739183	167488.215862004	140120.583326698	136064.513004244	170061.685915179	228351.990236252
775	63.9264808764852	63.9256462753267	63.9273591940107	661.101	660.505	661.46	5	5	132688.205372769	214345.249469863	99772.9106146761	154992.358546875	177097.660438055	100217.844590007	0	2794.23274739579	2826.18369799803	3240.35489868164	5974.42869506839	7908.15525089517
776	63.9292546747932	63.9292131513464	63.9292744628539	1303.355	1302.89	1304.15	6	6	65134.1189275558	215694.543770507	50853.3448007813	61552.1196422234	57558.5902099609	81640.0158203143	97736.5894325083	51955.9733333329	82670.5781179467	100425.084492188	55229.1015972218	179997.006518555
777	63.962284025695	63.9621099368597	63.9628836165525	1303.725	1302.89	1304.41	12	12	156371.199898588	145194.502268068	137197.723337404	160325.132324218	136436.007097919	140593.028883714	173897.091346154	147807.441551983	126091.461946246	127794.810563964	136540.894963378	118582.783196616
778	64.0161991963674	64.0160295891336	64.0162314919683	2618.98	2614.18	2627.43	427	7	736796.689991065	218020.860230472	437948.228112945	370237.940324999	302544.40344375	832156.513357596	437026.527649734	519260.750833016	730275.724242328	813965.088812572	634330.856135058	264234.933477539
779	64.0161919424534	64.0161082625984	64.0163816430552	2660.19	2645.82	2676.09	578	8	198502.511449381	129866.91919995	246098.781862793	203743.19903722	158871.768380207	358948.533822222	649876.205750983	506483.759271909	318989.228703003	409935.178427734	848836.122724242	174072.166592447
780	64.016178991271	64.0160758895169	64.016247103441	2684.52	2677.06	2698.95	359	8	153961.665563151	105347.209480252	66970.2247500023	155613.891996023	131940.173446181	378941.696916503	302172.175787109	226131.651575882	366825.384768266	215322.4895147	182655.94910362	113789.666084508
781	64.0161866938135	64.0160495800877	64.0162228819907	2592.22	2587.2	2602.73	314	6	1016113.93986417	431577.944208542	1405090.61157227	824769.245368726	689214.7508078	1227760.19826616	1388428.22872266	2555251.33086406	1015431.46968046	1741943.20645044	1568745.92059325	584695.130087
782	64.0162013438384	64.0161700319654	64.0162033906903	2635.02	2634.06	2636.17	130	2	294591.516785642	202834.25883328	507564.94856337	237374.496485188	250107.735567104	589631.650844908	515505.677351893	518334.760121993	478921.36919615	578452.761532294	465311.787143734	206637.798589408
783	64.0161304797744	64.0078044583237	64.0177250274696	2273.62	2246.4	2279.94	173	12	140713852.830627	58110711.4695147	213288545.347148	121873284.223082	73571623.9557573	501301.277035774	164966665.61944	414689.971173704	163045963.03502	268273735.904765	630800.791853873	100203008.093666
784	64.0161938365938	64.0161088293132	64.0162194619943	2533.56	2521.18	2534.49	143	3	5389219.5497246	3084377.64206251	6471172.22703123	4353618.77005431	4425186.63863962	7032556.41999998	6936854.92453124	6232089.03931268	6891368.81673026	7036274.37934573	4931061.14831151	3755113.23768746
785	64.016240022712	64.0161769273892	64.016240022712	2575.25	2573.74	2575.25	72	2	631053.262179741	492993.216204634	2508928.1483959	998847.152524884	822706.668683844	1615795.35595702	1556649.47109376	1438097.51921873	1546189.21438573	1648638.19919077	1518878.84227129	625160.350844879
786	64.0161831180191	64.0150595352889	64.0175922549791	2442.18	2440.44	2442.9	79	12	34627462.3316535	25406935.282577	60018659.6988057	32307299.5711559	29879458.9550728	41289719.3343207	40431610.9133053	35007510.7342092	39476587.6931289	41783377.6920966	35711523.5705075	27927096.8908864
787	64.0161910400929	64.0161910400929	64.0161910400929	2551.26	2551.26	2551.26	73	1	2761569.02803351	1344165.68819181	3459194.67278987	2442530.27457852	2215095.8919228	3768945.01611021	3700199.11048519	3168585.16010898	3564568.17485402	3709371.3302154	3725180.90102637	1741706.35089124
788	64.0158127218772	64.0134062669785	64.0173447860798	2076.325	2067.47	2095.59	86	12	233262916.800403	220032216.204247	251479884.306933	232100502.993642	180228030.238514	391839032.422623	275611226.477081	122552247.897982	217053049.120588	112272321.589478	125084056.109011	233028688.213353
789	64.0141963548576	64.0138639175208	64.0176665654971	2156.26	2150.06	2165.72	50	5	116534172.07996	34902230.9979603	54756273.2428951	44061319.0782893	42284886.2421051	78221226.9334824	8558621.52416553	51421264.562501	58951104.1872976	88362373.1853235	51904050.6105266	38815500.7313823
790	64.0155821179947	64.0139045898674	64.017805808883	2204.87	2194.41	2205.97	46	8	58190165.5162501	59573980.7666114	75910898.3967243	60124207.50461	105480811.404814	70049003.0499996	67992526.6637496	5234068.64507584	65308898.9860871	61881773.7600167	73520075.3938886	54684060.0167846
791	64.0142227872979	64.0138919474227	64.0176634839125	2216.83	2210.34	2216.83	41	5	64290963.6993079	51520997.4128571	79351937.9114284	66489555.6062069	61627046.40125	74807733.303135	148219224.69341	34463990.4105395	132512909.471841	79286876.1286613	77107168.1496426	56606773.2891963
792	64.0145355177675	64.0139822761645	64.0176216694463	2137.5	2127.35	2149.79	65	11	56931900.7678257	40385792.4424768	104806289.118395	59451717.2836245	55917072.3452052	76396600.7533558	11347838.4422749	72419216.7278409	47256533.5893296	79088289.6953789	57092651.7628673	64681645.8351226
793	64.0149690706053	64.0136474229267	64.0177005810936	2232.85	2227.31	2244.58	46	9	22238070.9583858	55805323.6783778	83295717.1118339	85667374.5578072	19860653.3257624	84122601.4336143	70775231.3189997	82444679.2307495	68100728.6362496	69470792.6081253	67392745.7328798	66387859.7493399
794	64.0141675542382	64.0134078568109	64.0177223972006	2117.64	2102.89	2118.53	39	8	58045900.8686965	44701680.0726564	73013083.9078629	71276134.5486537	67295543.310642	85501515.139183	66730774.7186953	67861475.928038	32651309.6334459	71887536.8750011	74915935.673373	60928472.3125263
795	64.0157638750655	64.0146555798183	64.0175995940427	2012.78	2011.06	2015.47	19	10	22441336.7957628	13976977.3985227	29800182.5204308	22060468.4900103	20023230.6346454	32224236.6150494	28261800.290213	27279734.7007687	28097767.4572704	30388731.6649141	25620073.6773913	18321251.3863425
796	64.0158908679421	64.0150941876505	64.0177570723869	2373.27	2363.08	2393.56	48	11	40285354.5329703	17602650.3424072	85384258.8901911	29426199.8512789	23317315.3338689	33022322.0864075	59760611.5738379	26930107.4197633	21708882.1705083	10638051.6165072	36072562.4525667	28594244.2575223
797	64.0155854319742	64.0148970343013	64.0175738498501	2346.24	2330.69	2350.35	31	9	21823853.9011955	47118970.528023	26907415.8570652	50229313.6421965	9894791.32642598	34005096.3994033	75509799.7185409	53938458.3224195	26874454.6787165	25051919.5635466	38358046.308463	17145350.8714673
798	64.0086167120471	63.9959989753132	64.0092479978941	118.4525	117.801	119.116	16	11	74845.6608984374	133213.961202009	64751.3239028728	65089.4266406249	79182.045827846	78643.8831091658	94779.2739041138	70802.2731612723	81897.3567008231	89117.1442430944	61019.2847428153	98950.8651049806
799	64.0143841662803	64.0139399633894	64.022979565042	2180.39	2167.35	2190.79	88	11	45781833.4223325	45600614.6714993	90794433.3023192	113734253.406512	46674397.6174325	582438.802609785	63438687.9395476	94039286.4170382	77811528.6857548	62418456.6235055	63780823.5670303	77988206.9112402
800	64.0184336780502	64.0178383291505	64.0242151021778	2275.11	2269.52	2279.94	17	8	122103381.853319	91047865.3404021	212527827.778189	121392128.417617	113564564.814587	614146.551610897	163831490.510444	123685210.084396	155205351.672419	251895664.186896	733573.378863485	103550230.382415
801	64.0182055087409	64.0178221133111	64.0187982312857	2076.08	2071.69	2093.5	13	9	251322145.709825	141170105.812559	275212874.771717	189027391.172912	187306022.601137	359701445.50606	268580438.314889	95949427.0675202	213059477.930419	257230613.24734	123812310.569051	158901116.883438
802	64.0182197777902	64.0178673815504	64.0189312747251	2137.59	2130.58	2144.67	9	6	57030519.0749996	42955791.55163	100835395.064422	75390451.1903404	51283758.8673909	67253824.9671748	11684717.4542215	75096505.8160196	52681465.5454037	69496351.3167712	56928407.0194826	49527078.6332283
803	64.0183419662348	64.0181315866875	64.0190036766739	2214.16	2213.64	2216.83	6	4	68686189.1160146	63820130.1650717	95704433.488529	77662269.2250003	76169694.8725709	71958014.5666944	147100830.310579	89015830.254118	125629010.560104	95629436.5887498	93595097.0911755	70598524.5610003
804	64.0183558160877	64.0178591030403	64.0187453648363	2156.26	2151.02	2162.55	6	4	55098418.2304034	24533509.7130768	41210870.6801792	33478315.7428571	31511338.1078565	41007136.1817849	11203033.6526395	38333194.6287493	11618485.6142216	91697390.8256488	36589603.5138459	26945835.1478845
805	64.017918927295	64.0178268964699	64.0181704610156	2040.12	2039.81	2040.17	3	3	30815029.3728264	20542456.8863044	40273088.9757713	28974973.5935323	25429479.9981249	41720031.3859243	39987206.9714402	33801081.9981522	39616067.7286955	43420660.7557115	39199403.9118145	24047240.5041031
806	64.0181128876173	64.0179477516083	64.0186649206348	2241.9	2232.59	2247.9	5	4	63710497.7976921	48385777.5164417	74309810.8718272	58327869.6894008	57671008.7568753	83928211.1423157	74298471.9778838	82196011.1027913	69907138.3007996	76415352.3407256	73118913.3295762	53997258.0855767
807	64.0181996455112	64.0179498138552	64.0183006199008	2107.265	2105.5	2117.64	4	3	57762563.5904344	42835965.7206518	73265333.0919921	55494351.6156512	51618246.9101621	70791135.335217	66781538.1952171	67747479.7989334	68562649.9402176	71947523.9656261	69791730.0547939	48071810.5679892
808	64.0180757424989	64.0178164176336	64.0183350673642	2012.125	2011.09	2013.16	2	2	20717681.6871591	13976977.3985227	29694528.3605416	19307950.071534	17167318.1783037	28366379.2184659	27885124.6343477	23111661.2965909	27719122.395738	27734613.2953124	24497363.7797727	16118631.8028408
809	64.0209810976076	64.0209810976076	64.0209810976076	661.43	661.43	661.43	1	1	834579.077633935	497479.59948567	619083.417397133	122353.750916294	541581.317527995	826184.099705734	1396230.95981249	1140765.76249998	1265710.65730208	1451921.63167969	1132456.17898438	650073.726359374
810	64.0248977344359	64.0248977344359	64.0248977344359	2440.3	2440.3	2440.3	1	1	30603937.738672	22723896.1556249	33135632.6090629	112449.164122804	26581165.2102082	35821665.3288542	36302744.0095308	31124612.8584376	34864698.9146352	33800405.1714584	31843570.3907813	24613963.8852087
811	64.0623343343194	64.0623343343194	64.0623343343194	1302.89	1302.89	1302.89	1	1	33808.7395198579	30629.0783081052	30280.639181315	33977.5512727862	32293.3308105466	35643.0538094088	38837.7878710936	44793.7587109373	35642.6055175784	41819.7714436849	29694.7439957693	30358.6053336587
812	64.0652150824884	64.0652045682273	64.065230083007	660.378	660.175	660.89	4	4	96727.9191316972	328155.834574216	113803.158886858	253683.269805662	85262.3940435255	123271.364859375	0	6487.07659505198	10000.7441496582	0	7672.16342797851	6335.66231937662
813	64.1006663660917	64.1000065652566	64.1015797807131	661.255	660.89	661.46	6	6	241636.171399556	367501.50936328	191205.747061802	253084.262785714	287943.399542406	142314.603080358	0	6487.07659505198	10000.7441496582	0	7672.16342797851	6335.66231937662
814	64.1187391076697	64.1187391076697	64.1187391076697	118.739	118.739	118.739	1	1	12071.1067626953	13633.5612579346	15459.4866599121	14121.4523911133	24521.4701376343	21409.4959968567	36409.0130544434	33372.2999707031	37883.7062197266	37835.0140003967	27995.6144501038	41412.9135131836
815	64.175530446987	64.163663354394	64.1761481296316	660.89	660.505	661.083	4	3	177603.693996095	79769.7315895637	186286.453295933	186735.82329492	165368.339143064	142260.897150756	7190.71832226559	6787.56549479156	0	2859.22619824214	3691.40014965817	3371.21457792154
816	64.1903722756141	64.1853064689647	64.1954380822635	660.707	660.524	660.89	2	2	177603.693996095	218562.850666014	183764.570798827	139724.621804687	145573.977065267	88111.022183036	7190.71832226559	6787.56549479156	0	2860.24662158203	0	3371.21457792154
817	64.2210910664759	64.2210877941555	64.2210943387963	118.7335	118.728	118.739	2	2	22002.094607666	11421.0207873535	17756.2602484538	11734.2188210449	16169.4638804118	23543.4783126395	43277.6502145081	31623.9688253348	38095.5869199219	41856.4812629046	27889.4288937988	29059.5645825893
818	64.2465969369587	64.2465969369587	64.2465969369587	660.505	660.505	660.505	1	1	177603.693996095	209339.938664618	183764.570798827	186735.82329492	145573.977065267	181465.919665366	7190.71832226559	6787.56549479156	0	2857.69556323242	3689.42190734865	3371.21457792154
819	64.2702166895765	64.2701952651766	64.270311616306	1304.28	1303.61	1304.99	12	12	139061.165121695	130267.334296874	113176.513861086	147073.693374398	124454.17975891	104417.756610577	113525.080826322	144392.427451172	111590.299394531	127544.605852614	128989.845803572	141524.58690655
820	64.2976549791252	64.2976367806891	64.297675094155	1303.22	1302.73	1304.49	3	3	50500.8089328828	117202.782180446	49289.4102067068	120298.861036379	108813.331616212	89653.5462744154	97112.0042443833	114962.867423704	91354.6960028063	105846.528401692	98427.4924218764	43640.039350043
821	64.3400854267926	64.3400854267926	64.3400854267926	660.193	660.193	660.193	1	1	107472.844416016	187691.396212889	98023.0223561661	123604.25493343	221284.055270833	104976.124343751	7021.36004626461	9171.64108072902	2689.98872013345	0	5591.73909879557	14618.8529020182
822	64.3509764916912	64.3506539532295	64.351723422035	660.5435	659.982	661.101	4	4	220297.762614957	386358.207941403	243245.369947544	207271.135678571	278790.908119141	234115.518127233	7884.76481030269	12323.7447265623	12112.1125564778	3927.62649707031	12423.3255287272	12460.7563921712
823	64.3953103900361	64.3944912760014	64.3961295040707	660.8125	660.524	661.101	2	2	258801.377859377	390643.871714002	82865.8480195311	87914.0177522319	278790.908119141	245578.238454429	7884.76481030269	12323.7447265623	12112.1125564778	3927.62649707031	16059.4472321776	12460.7563921712
824	64.4212285610988	64.4205926520247	64.4222696936894	661.083	660.505	661.43	5	5	213991.878557513	416175.523070494	151555.138952697	269145.958776857	300913.546473387	250257.578527343	7862.46592640893	16123.1088710239	12094.1979716796	3920.26351220701	16037.9313596801	12448.9675970981
825	64.4972729283616	64.4969161919861	64.4976296647372	660.9955	660.89	661.101	2	2	202741.127164064	291480.715517576	88200.0031796873	230552.398705076	251670.724232139	84139.3216188619	3490.2069213867	0	3027.11510156249	0	0	10672.8813164411
826	64.5022503366496	64.5021228895472	64.5277525625025	661.101	660.89	661.46	7	6	202550.997941966	291343.891523434	189648.842866071	237147.216991542	260661.804499877	157055.152024554	3490.2069213867	0	3027.11510156249	0	0	10678.0689538167
827	64.6014961505807	64.6009702501211	64.6020220510402	1304.32	1304.15	1304.49	2	2	82258.4496826175	166891.865914963	174761.511185305	189642.211596679	75661.1353215141	160075.196824543	167327.319191894	193065.068666241	169283.442315956	178514.482249099	196428.446372069	190845.772331354
828	64.5985483345638	64.5985483345638	64.5985483345638	661.409	661.409	661.409	1	1	101155.86016211	177878.87468694	109307.270136067	117741.57386621	123785.902555257	93311.700647136	2705.08067761229	7862.84342447904	0	3006.02953369141	4302.54589355471	4316.64905493163
829	64.621750793343	64.6211622903432	64.623085685021	660.5435	660.193	661.083	4	4	118373.32271038	169347.737225444	109458.3332406	125011.159945312	92920.6155034785	93311.700647136	2705.08067761229	7862.84342447904	0	3006.02953369141	4304.85288867184	4316.64905493163
830	64.6468190348955	64.6463233408812	64.647812237292	1304.03	1303.59	1304.88	12	12	205582.149707032	164206.233590744	171173.672139047	189642.211596679	188063.684226637	159392.52624442	170600.25158203	188662.00483173	165377.072034255	177574.222657189	196523.819828726	190552.275354942
831	64.676552886636	64.676552886636	64.676552886636	118.739	118.739	118.739	1	1	22552.5718279622	23351.6832272949	16299.6601184896	13374.2791802979	19039.7439799805	29584.8892667236	39930.1267916783	34868.2061067708	44324.9627039387	38914.0198913574	32016.3829013672	38565.5540897623
832	64.673053859952	64.673053859952	64.673053859952	661.46	661.46	661.46	1	1	100242.190437501	121388.852465819	132501.868961588	112174.176066405	107099.681135824	102329.267331218	3775.06424121092	4074.82988281243	6368.75688199867	3067.32898718262	6722.79750915531	7320.78663887531
833	64.7023009980027	64.7021089198606	64.7026463512597	1304.98	1304.08	1305.49	10	10	123854.03537775	100055.022896634	143101.461632082	118125.424955242	93080.3869140625	114400.994608488	114800.766556612	100300.286940695	115101.552115885	131710.879663085	128227.662698103	94324.5167351726
834	64.7450017349523	64.7287757621947	64.7450866335003	1304.08	1303.81	1305.07	3	3	87955.121756418	74754.654559152	68668.3696393699	67548.0878710941	37863.4390551755	64499.607070313	53902.1167382805	69112.4713197549	43346.8110770092	71055.5039488009	63970.310869141	80839.6446665713
835	64.7723432744217	64.7713233898987	64.7782404997478	1304.41	1303.61	1305.8	19	12	165223.344177247	92337.3268278003	177592.393421633	143262.247953696	122657.486556302	173756.579717686	179132.619901529	165611.648488581	179344.24888409	187348.449355844	193890.132816256	120740.472397867
836	64.7691786671873	64.7691786671873	64.7691786671873	660.89	660.89	660.89	1	1	91357.8149726569	92783.8086699211	110308.002566407	89244.2080944004	138534.7847513	114918.888917411	9838.90927640786	5683.22480468741	0	2822.70722509765	0	3785.22470898436
837	64.8277270534723	64.8242570615437	64.8278001578176	1304.08	1302.69	1304.57	13	12	117385.278442007	41336.6954577641	165346.726179202	100480.168173015	86723.9784179688	69881.7969824221	193397.975400392	141343.097380559	169742.378702798	207610.936435547	163883.922620442	98460.3755074047
838	64.8460649916417	64.8456519972992	64.8463481809959	119.027	118.739	119.116	3	3	19016.3241110026	13317.2007910156	22634.7500993246	15975.3133303223	15568.0589655762	33459.6465263672	58538.3450737305	60058.8456068638	57571.4694140625	55502.3705383301	56847.9595602678	37699.962064453
839	64.8510735909577	64.8506098136538	64.8515373682616	660.8125	660.524	661.101	2	2	107095.966691407	132882.389085378	96201.4856490302	127630.28776116	75845.5749470215	96560.6587115891	0	5624.43619791658	3753.67530851235	3409.21037158203	8307.38143212884	12438.9653644205
840	65.0195109107746	65.0194553435186	65.0195358557334	2275.11	2268.56	2278.86	19	11	1680725.43899535	1481045.41250613	5462537.72366781	1702007.56793371	2729217.01752245	2168226.86461879	3674490.31555369	2788258.72255344	2007349.65246081	2624930.92363811	2299493.25996053	2643389.23704546
841	65.0195253676625	65.0195052948909	65.0196490462993	2440.135	2439.08	2442.18	10	6	416142.625381945	345061.49844278	607552.186851673	478629.425436406	508603.126995139	643208.628408733	677387.685529723	564237.01621173	776346.879999079	596511.568825755	539685.227812971	464675.970861661
842	65.0167686812624	64.9930262663094	65.0173334473951	1305.44	1301.97	1305.91	4	4	75552.0987495119	64080.5700097656	62564.9741028948	71813.9892421876	62719.0066772461	63967.1800861157	53643.2638671868	69014.4730312486	39881.9094098775	96858.545720213	71806.7384980471	56039.7536015626
843	65.0995836481972	65.0993851196532	65.0997821767411	660.9675	660.505	661.43	2	2	82443.1768716525	109297.699698659	90667.7099246415	102295.401282366	119999.269316244	93883.3336497401	3093.73868005369	7980.09752604154	3873.98040120441	0	0	4232.01109724934
844	65.1259985404925	65.1259985404925	65.1259985404925	1304.73	1304.73	1304.73	1	1	47447.656968587	33134.8599487302	70210.5604215491	37800.4389038083	38805.9764143878	74644.876067708	78807.5728515622	67675.2421850583	40774.7481445316	73457.6066406248	62835.3500024437	16968.036344401
845	65.1299479710186	65.1299479710186	65.1299479710186	661.409	661.409	661.409	1	1	82520.5640839849	141006.572269529	90667.7099246415	114481.126828124	119999.269316244	93883.3336497401	3093.73868005369	7980.09752604154	3873.98040120441	0	0	4232.01109724934
846	65.1385737191588	65.1379346516134	65.13948157974	1303.88	1303.22	1304.54	10	10	72477.9875230813	45206.5432368163	99937.6186279306	53564.3040869148	48205.2630126953	115665.288949753	111693.966141691	92470.9500865577	89629.9701899418	124409.570131429	81419.3549804695	35442.6179785154
847	65.1518837731401	65.1518674811288	65.1518908682534	661.083	660.505	661.43	3	3	117120.658888673	198121.854941404	88770.1404306637	106175.689727678	127302.919272319	59659.0429977217	6152.90610754391	12762.8370442706	5816.79758447263	5781.91941064453	7196.22566467289	8037.57514143879
848	65.1811588038188	65.1807198974016	65.1822697870146	1303.81	1303.22	1304.15	10	10	85836.6852059646	120396.599653765	102908.901608399	65666.6470449218	74890.6295654297	128241.211674804	126448.56635476	102170.196912729	108848.880548649	133821.565899658	108411.699900125	156074.277766336
849	65.2092517957856	65.2039541178435	65.2102468820879	1304.03	1302.89	1304.54	14	12	229756.970309243	116369.621271307	274734.127595219	207537.326838728	182581.89551107	312492.452613701	293384.831408504	249071.710353065	275433.344536131	319998.524281182	271109.748440291	179351.864171424
850	65.228629866037	65.2281335235659	65.229439608749	661.083	660.505	661.101	3	3	117120.658888673	121789.118048177	105514.103163016	128229.170753743	113170.35061607	59659.0429977217	6152.90610754391	12762.8370442706	5816.79758447263	5787.08091699218	3497.48157226562	8037.57514143879
851	65.2535850327807	65.2535615270362	65.2536332634237	660.563	660.524	661.083	3	3	101761.537091519	575883.330738925	295516.12091634	128681.901622768	112612.453669083	213259.610155275	15936.3711804198	26130.0106119787	20465.1540955403	9147.80704089355	16047.505419922	25745.1540259195
852	65.2784439286824	65.278191200072	65.2784672880322	661.4195	661.083	661.46	4	4	351427.673679687	650112.170499889	300466.777581175	388960.44051758	441048.257710935	223056.660791655	15900.132776184	26096.6815168107	20434.8848310545	9130.6579650268	19609.7617728881	25712.8977026365
853	65.3813677856472	65.3813677856472	65.3813677856472	660.175	660.175	660.175	1	1	95937.3780546882	105363.27647119	105506.430955079	109130.67756315	87500.6980287375	87053.5036707362	0	9434.87343749985	5815.33143603513	0	6221.78999332682	13452.6585015625
854	65.4612684766592	65.4611273197686	65.4614054260461	1303.625	1302.89	1304.15	12	12	103901.198062274	104398.815062662	86341.2082250989	101731.301448567	100096.560429244	78516.9249058938	82870.6141965562	99176.4614388014	68413.5560076341	80223.8928817462	96070.648385416	105082.068841147
855	65.4583350164292	65.4579993666665	65.4584018022442	660.5435	660.193	661.083	6	6	1125099.40687782	1964048.87179204	914661.550891108	1249894.80553467	1359320.22789697	679720.724283688	14688.7594909317	44639.2409075054	16168.2378348213	13271.922977661	27761.4321057127	50741.465939941
856	65.5267248334751	65.5136876022892	65.526834140231	118.853	118.406	119.331	14	11	58738.0072236327	168362.227816964	96792.8441822103	52808.6708893694	126683.364580706	125111.899984445	151358.697192505	142480.399352678	141691.295347717	77231.8969802596	131654.427458217	155358.72739719
857	65.5317627948209	65.5317126217069	65.5317760814979	1303.965	1303.59	1304.49	12	12	351597.676928712	352227.007493988	306165.309785532	359318.754477162	346745.448014948	284258.243174579	310893.666650392	348072.392712055	288396.963345854	294930.709028696	328703.363989956	338174.001588791
858	65.5398295415856	65.5395272866244	65.5398423288436	118.7885	118.355	119.116	10	10	122109.883772461	214481.446279018	96792.8441822103	113701.539061105	120906.002235352	85139.3881948243	73618.8256065848	90230.9330915178	141293.339322266	73789.8689372211	85301.0971868024	155926.863435791
859	65.5886612203747	65.5886612203747	65.5886612203747	660.524	660.524	660.524	1	1	333571.597127793	446474.963267409	280913.549016112	120147.476647321	382204.800864584	268696.980418621	0	13147.7632161456	13207.6418282877	6761.26893774414	9832.4156860352	9266.12020414223
860	65.6032413575908	65.6031770496453	65.6078026645238	1303.88	1303.22	1304.5	14	12	860199.887402347	861379.819091797	789877.155322255	895577.849405693	856253.811029563	740789.979942063	784089.296184904	893634.642963549	733109.730635748	767575.595696852	837843.40873925	49643.4529958763
861	65.5953808664299	65.5885818458972	65.6021159294137	118.924	118.355	119.116	4	3	38813.9931284179	65340.2343537946	41598.9383252767	55888.6498966064	55641.6565698243	44857.5215368652	42877.8809425049	45284.9397014509	45097.4198613281	41714.034962972	47097.976293457	51248.8930322265
862	65.6079872338803	65.607937152004	65.6080205412319	660.7265	660.524	661.101	4	4	277104.420777904	446522.097613277	253378.846125697	240240.658088169	382204.800864584	248146.984734376	0	13147.7632161456	13207.6418282877	6761.26893774414	9851.74661946614	9266.12020414223
863	65.6153554155178	65.6153397568872	65.6153738580589	1303.64	1303.61	1304.15	3	3	731056.933476573	60216.3170971677	674135.768232432	755554.971191416	59484.8751586914	608285.689453134	661994.837055654	728281.120734851	624963.044921866	633940.112695305	689749.812246104	50224.0041026471
864	65.6389063768579	65.6388504678146	65.6389491984872	660.9865	660.505	661.43	6	6	309240.78503247	474160.879911253	255100.538533263	366690.020195314	407265.870699522	197547.234291869	0	13130.9931100027	13188.1068860211	6743.16162939459	9824.50757690423	9257.35377064724
865	65.6640302328405	65.6632664493698	65.6640436947055	660.563	660.505	661.101	5	5	146691.017450894	301695.566693684	125237.085681762	170240.211315848	254956.993199217	97234.29380528	10987.9864473701	11537.3344560895	7740.85659793521	6117.90302935787	9531.68129809563	19440.6052868302
866	65.6869672668032	65.6867398061922	65.6870095641351	1303.95	1303.49	1304.5	13	12	205694.6758667	187500.091147835	161408.21005033	206477.573277869	196662.702021484	143653.917273996	145540.05063101	192061.001083335	160639.485455228	171807.726251396	170498.072397085	194386.728466796
867	65.7891890349089	65.7891156912252	65.789379574216	661.4195	661.083	661.795	6	6	433273.467828129	354221.880965397	489235.434909376	398612.292861606	386090.559465696	413002.690170774	3037.59384704588	7869.27015904015	7274.8926910807	2639.13030371094	3451.02509106443	9431.39364872231
868	65.8157220249898	65.8157220249898	65.8157220249898	1304.49	1304.49	1304.49	1	1	84053.5720703128	43106.7907902642	64722.0369591346	59357.0892052293	50163.7950631008	64154.5594200721	59784.0789659706	60565.8463326321	43947.8548065655	40972.9112315153	42014.5727388821	71961.6721717245
869	65.8587744955918	65.858570401734	65.858891146401	1304.15	1302.3	1305.41	9	9	85169.8778279616	83733.5184281786	68259.7537316905	99554.4221970775	86893.7674072266	208616.047304246	69125.0513037106	167964.59197221	78547.1969025203	215276.707540836	71224.8630114741	77562.2186787916
870	65.8756208463029	65.8753120979834	65.8757593074354	119.3045	118.924	119.759	4	4	54405.2358588866	153458.883601562	39547.3384094239	65187.0403992398	64248.0669273158	37254.9708215332	53154.8018436803	57288.9469029017	62736.2868503068	64077.5549712612	56832.1502695312	115271.757805393
871	65.8907873037612	65.8884076441957	65.9058667819611	119.3045	118.355	119.759	6	4	70858.4869020183	132546.918227679	37094.5160455729	65212.0699801025	68609.5786013882	37254.9708215332	55046.5582891671	56996.0586263021	62736.2868503068	61142.7769859619	56832.1502695312	102137.17285867
872	65.89360875311	65.8935268855518	65.8936906206682	660.534	660.505	660.563	2	2	103911.028995676	220853.280831379	113809.826722726	158476.131001789	228007.784270086	96686.21471317	3368.59070800782	22557.1223217772	5182.19079052737	3607.90449951166	7525.99210986322	33401.191617606
873	65.9154954330693	65.9153604558977	65.9156315245427	1305.24	1304.73	1305.82	4	4	133490.751871447	103490.391690341	56488.4860787533	138464.448508524	122704.419750977	54804.2157226562	201206.30907129	159082.762280762	66378.8728526491	69341.266165526	169575.533994141	116272.068391336
874	65.9431066751682	65.9425331238682	65.944104421296	1304.45	1303.81	1305.46	12	12	138818.57186899	78709.286585581	187176.392314456	135554.292566856	122214.908544109	215081.256020132	205728.555288462	168308.286097506	180802.069427082	219224.862414727	180169.342545823	111497.413046499
875	65.9714783875941	65.9711434785966	65.9717388348961	660.563	660.505	661.101	5	5	305843.183613842	221005.314282921	278911.739827148	292906.959524553	366612.459769206	284769.353491072	15674.9140052489	19133.0218424476	7646.98188028968	19202.7969482422	21240.7290527345	21982.9863040364
876	65.9630429271222	65.9630429271222	65.9630429271222	1303.98	1303.98	1303.98	1	1	94548.542473633	58755.4220810546	92689.3159345706	82689.4408183595	79489.057043457	56900.9381276639	89219.3831733402	91739.7990585918	82298.9382285159	81120.8506611313	81307.3889052737	77550.5566171876
877	65.9971023055737	65.9968727380695	65.9973318730778	660.9675	660.505	661.43	2	2	326593.433873887	123464.83374386	297089.73252897	121668.51341183	366612.459769206	303696.261153973	15674.9140052489	19133.0218424476	7646.98188028968	19202.7969482422	21240.7290527345	21982.9863040364
878	66.0109522236772	66.0103799948399	66.0115244525144	1305.53	1305.41	1305.65	2	2	59917.1733349608	58836.1776189633	103281.23945984	86522.6996186973	83304.1062531077	98469.6109993483	89283.9647029618	51854.0684025061	86557.2999381505	85016.334592728	86416.3345332839	77672.6354154834
879	66.0238068677369	66.0227276080085	66.0244927696018	661.083	660.505	661.43	3	3	321304.018250002	128911.024382253	297089.73252897	113389.963127232	104040.704591516	303696.261153973	15674.9140052489	19133.0218424476	7646.98188028968	19202.7969482422	21240.7290527345	21982.9863040364
880	66.0927886091553	66.0920737390788	66.0938133721181	661.255	660.89	661.46	6	6	199809.54868527	243088.152024901	200968.606633544	218114.762564941	240568.328933104	175888.545566527	6262.97500146476	13340.9764944894	7251.63397914336	2900.57986914058	17621.2507368163	13748.6679418944
881	66.1317354074869	66.1312674911114	66.132138303698	119.116	118.307	119.661	5	5	21587.360390625	44074.8232321429	34210.7546501813	35063.4656198033	37200.3583725586	36099.8228033622	83405.4315573382	71668.1879357911	76448.1431463927	105169.185258161	85225.8592776925	84156.9542305299
882	66.1258782046581	66.1258603110342	66.125904706068	1305.07	1304.54	1306.34	5	5	86262.4180461237	143658.268383413	51765.0424804695	74144.1708512378	78070.4220670582	53610.799796698	47420.5818106351	69862.3445711993	49511.3298579539	38820.1049886066	62113.9283757996	132620.399988731
883	66.1450034914001	66.1445240293857	66.1586621034533	119.116	118.728	119.759	9	7	21487.0975520833	44074.8232321429	33811.4810852051	35063.4656198033	37200.3583725586	35921.1652365723	73329.0854803292	84116.3077719727	83352.9383487722	100549.118585144	76815.712097168	74904.6011632952
884	66.1531692664516	66.1531692664516	66.1531692664516	1304.49	1304.49	1304.49	1	1	39080.1756696431	44565.4896362319	54723.5024414061	37558.5579630532	36873.4149511716	56192.4284374998	53967.1034179686	58142.2723893226	46070.1621289061	55584.4797363281	46095.0319295245	39240.324209798
885	66.1755503712442	66.1755503712442	66.1755503712442	661.46	661.46	661.46	1	1	108822.112825894	612234.039044588	270039.389765949	352851.899438279	397267.161986979	207330.536934734	3612.26754235838	18693.3434570309	0	7577.10873803711	10779.1722814942	7079.67153344725
886	66.171506159164	66.171506159164	66.171506159164	119.421	119.421	119.421	1	1	79586.2585706381	82945.3768812255	101046.931002604	64101.1327177734	54461.7352265625	104431.972548218	106486.621275146	90807.3873730469	41243.2219888392	98477.2066769613	92057.0625834961	80691.4854483641
887	66.2066216303609	66.2057225680886	66.2075237323626	661.4195	661.083	661.795	6	6	316989.378967637	698387.787591123	284039.432713621	387519.900129396	429716.592284971	216840.860122558	3602.05169743996	18669.4999067033	3767.80949818636	7577.10873803711	10784.9519985351	7072.97364174101
888	66.1963306306494	66.1936060696612	66.1990551916376	1303.77	1303.04	1304.5	2	2	71483.2199829102	53567.4767036132	79794.759928385	56890.9337412109	45297.2586805552	78004.8837510868	74108.5157177731	74567.4502083328	64775.8368299693	49190.433491821	49179.1007275401	51683.4798095703
889	66.2518414848199	66.2385111545497	66.2526657521374	118.896	118.307	119.759	22	12	216329.727925781	185944.945640625	106361.142548479	204941.305561523	194318.838833191	101612.744799107	98826.3585109864	74112.7309555665	178548.446483673	79092.1185480347	81274.4168252563	145327.438682861
890	66.2655612396156	66.2650259964586	66.2788364634544	118.896	117.938	119.331	18	11	171846.758917969	230323.600023926	143580.554987444	174616.706233259	66151.4274494281	126996.034857841	85920.6321064453	112862.845231445	102078.889467578	169596.496692464	51488.1657091239	73078.8022964953
891	66.2850933527992	66.2850933527992	66.2850933527992	660.505	660.505	660.505	1	1	157873.97306836	59541.3368822537	154722.934454752	159045.641381835	149430.454600505	164932.996710287	3661.93247570799	3149.91819661453	0	0	4076.20838256838	0
892	66.328963950995	66.3284375436821	66.3300218515801	1304.73	1304.14	1305.07	11	11	114071.668250732	47909.210305664	161813.467706205	110100.578739015	87927.7501558067	150586.933772785	159161.803907877	139312.485543619	156293.361748047	184018.480400391	152506.722307945	81090.0146004977
893	66.333828999051	66.3334827297232	66.3341752683787	660.8035	660.524	661.083	2	2	157873.97306836	161411.153285399	154722.934454752	153053.675723214	141934.126520087	164932.996710287	3661.93247570799	3149.91819661453	0	0	4084.2223758138	0
894	66.350210552155	66.3487894660461	66.3647848243568	1304.08	1303.49	1304.73	21	12	85292.7558837878	139921.958049879	112251.568875734	157875.720442082	66789.6398726033	130922.84813777	117943.43452067	82310.2272319337	111584.505633876	130474.777841421	151541.914782902	158146.633173076
895	66.3589055309485	66.3579113796355	66.3596716059696	661.255	660.89	661.46	6	6	481409.255822549	506368.249202003	502354.702127316	480312.568071427	520832.877733274	443512.561912534	3974.56812744139	7589.31939435684	8229.93202718095	4076.15601025391	11345.1358132323	0
896	66.3931568815248	66.3920117398575	66.3980596548462	1304.145	1302.57	1305.41	18	12	229736.354931641	127145.854855768	295739.629171313	191336.399323918	170316.10732875	347758.835007164	323619.767064734	252221.025748948	75583.3565836584	342839.312145998	284333.640066965	155718.910295222
897	66.3965658881534	66.3964006857426	66.3967310905642	119.049	118.868	119.23	2	2	83588.8731197917	93624.9812182617	43656.1590375628	78902.5550994873	79526.1182819012	31512.7233729074	77843.9084841308	69446.9483886718	76275.6504472656	67100.1552113037	71633.2358605957	61522.969924479
898	66.4101709808558	66.4095800352995	66.4234531249067	119.027	118.699	119.421	17	11	83337.3909213866	60804.2393956473	85556.2219220843	60600.2136642019	77414.9793863003	88416.6157386999	69751.9328873597	54743.3316964285	66216.7514807477	47703.2905940291	41155.7794374651	61522.969924479
899	66.4435268854882	66.4418369776787	66.4452167932976	660.794	660.505	661.083	2	2	397473.822031253	193350.403932475	433488.523484378	409172.740195309	130908.670387833	403780.749700523	3974.56812744139	7599.01201171863	8229.93202718095	0	11361.3489405111	0
900	66.5172911806291	66.5172911806291	66.5172911806291	661.101	661.101	661.101	1	1	2251372.8430215	2591409.26496287	129418.451773786	2389229.98874738	2265582.80212761	1889231.37823699	19872.9941817626	32310.5936197911	15255.2542049967	14847.1846499837	27983.7956655273	33027.7907937418
901	66.5247970734687	66.5247970734687	66.5247970734687	119.116	119.116	119.116	1	1	158153.361702474	160192.645310059	110738.608565593	133494.452381348	130520.105497803	141496.59620166	238118.343962402	54645.4200432477	223199.917607422	279630.310908447	194660.49553418	184527.433552083
902	66.5431333213088	66.5422112914016	66.5444327454643	660.563	660.193	661.083	9	6	2678734.28025721	3025384.9900722	2570616.99501918	2781191.4970276	2756954.31115062	2199918.16843065	19816.7914159805	32269.3811279296	15232.6907137973	19056.9892565306	31385.2906109007	32986.4099926755
903	66.5514756932727	66.5380906251564	66.5648667427211	118.739	117.938	119.116	30	12	158891.33503418	160081.614597098	110617.113396345	70027.9644412667	131569.488089042	55979.8079091797	239173.946508179	202990.074352678	222926.220590122	277865.643461635	195680.445734235	185141.087609375
904	66.5772327090836	66.5772066881585	66.5772768156593	1304.515	1304.14	1304.88	8	8	133908.942732872	210785.629952567	87722.6312548841	163998.830361703	152064.685789137	69913.9492529292	76966.5429252112	116065.581404747	65014.5261800126	59647.6190651627	100689.594126383	181048.768851412
905	66.5689328784842	66.5689328784842	66.5689328784842	660.89	660.89	660.89	1	1	126343.416054688	155109.688583006	104372.645574219	126789.108123209	129367.402191079	76931.9350245538	0	4094.7215494791	9801.48906070959	0	0	3574.17107910155
906	66.6285975314802	66.6265107269836	66.630020030637	660.5145	660.193	661.083	4	4	126224.932075894	156174.141261159	140274.57864401	126318.660366071	134550.161460571	113705.560230307	3767.62155102537	4089.49869035992	9801.48906070959	0	3507.55290966794	3570.97528951008
907	66.6964740274883	66.6962881615422	66.6966598934343	661.2655	661.101	661.43	2	2	1159888.31155225	1368002.29469055	223077.979390799	140299.85656808	1177358.84559603	982985.319270514	17771.1250407714	24697.7153645829	13529.8646467285	8643.65459484863	13128.3359355468	22070.3259181315
908	66.7213852000308	66.7189538718372	66.7238827140144	1303.965	1303.57	1304.5	24	12	175437.175454477	166962.667860516	162296.156513674	176129.473121995	155639.018396934	157587.412248347	159707.948167067	174808.077765067	150123.42314453	146905.872670523	165625.691986608	157099.105998347
909	66.7283313249358	66.7272707120066	66.7291471568689	660.7265	660.505	661.101	6	6	1300943.90984619	1616288.65124202	1266782.7265393	1314686.28789307	1502788.40880613	1063407.9542742	20726.9816987914	24666.2131766182	13514.7697424011	8627.45063604731	13110.7470610351	22042.6738183592
910	66.7533166827752	66.7528156530983	66.7540098159114	1304.03	1303.81	1305.46	8	8	840468.666892743	41960.2037880859	780928.56524219	77773.4673543303	769890.352441406	115304.396681464	113821.017534993	98194.6279646803	98285.8555766605	120599.043996175	110377.347252291	790918.729215204
911	66.7540963033767	66.7537965039984	66.7542722588083	660.5435	660.193	660.89	4	4	434758.581434155	496010.332671311	425467.490038511	463303.114871651	409111.639233561	336032.478577879	3872.29102661131	9304.00004882809	8223.23679833981	7005.01750207519	3047.39166064451	9485.63456172687
912	66.7824308405172	66.7818692353019	66.783475231538	1304.28	1303.81	1304.73	12	12	176006.839065347	98341.4819917795	244189.079477163	169645.434295249	133636.175692748	292712.47047468	278589.616347655	221778.050214843	261721.85372183	295721.562205153	236988.875010578	121964.889241535
913	66.79776221233	66.7972118928399	66.7981138511444	1304.03	1303.61	1304.5	12	12	895227.870507816	905169.334163156	819053.011954509	956863.696601567	868293.78259555	794158.120709629	832046.440987964	940224.196292976	768023.075659512	820889.099739592	881994.942243156	889072.303875211
914	66.8454679932256	66.8454347795272	66.845493748097	1303.88	1303.49	1304.49	12	12	378791.782641603	353792.557163459	368477.150948656	382983.819358472	371200.242305813	353834.989446151	377059.59780649	396689.557895132	344943.292275392	375466.945788228	379491.306880581	370103.745259914
915	66.882425994451	66.8804336944553	66.8831850154688	1304.08	1303.57	1304.57	13	12	270298.508703614	233520.831661657	189456.668721079	252772.816055062	224269.844540639	161145.930449218	213592.366637836	250086.977477679	172002.100871234	193483.298364259	206253.63311384	234349.503436748
916	66.8823345084919	66.8812794855855	66.8831607884509	660.7265	660.505	661.101	6	6	244941.98752902	164535.636684708	331270.557257672	203630.608419642	169953.601334261	389358.929859376	6247.08846716305	18260.8432617185	4333.56231754555	3241.65874475098	6500.17296761067	23164.4903999023
917	66.9315916691852	66.923645948114	66.9316462252613	1304.08	1303.49	1305.8	21	12	187371.972351075	85566.9927343758	174699.62571552	103799.403635255	81920.1094815345	173283.378403321	179753.182641603	205015.255212054	80251.6580344467	203342.905625699	180772.849571815	184076.857271634
918	66.9389328828811	66.9136246470294	66.9400580379289	661.101	660.505	661.795	7	5	211072.022945314	216111.898191683	135382.990500279	176968.451665178	178881.389547988	119645.477168247	6247.08846716305	18260.8432617185	4333.56231754555	3241.65874475098	6487.41843627933	23164.4903999023
919	66.9486172133032	66.9485875815448	66.9486397241936	1304.615	1303.81	1305.07	8	8	190080.230475586	175609.164796875	99246.0616522898	201328.178132813	58528.4248611107	105362.055375164	106286.466419566	104144.648048502	109628.048919396	117212.112088955	102645.323512963	187578.591621094
920	66.9768331379647	66.9766982786006	66.9830114881685	1304.45	1303.81	1306.41	14	12	250844.988121995	167969.508404446	295943.789948735	249293.903796386	210127.77481649	328326.482124374	325306.377178486	282846.835659178	291890.317217548	344798.320375004	303273.412740384	190993.75279447
921	66.9893174124133	66.9883863683056	66.9902484565209	660.792	660.175	661.409	2	2	121145.532418946	140612.015239396	130194.272115235	133986.470272623	121523.338117677	115497.292799317	3192.68388602701	11449.610611979	2420.24851757812	5863.6951097819	4043.52595458984	6765.30494824217
922	66.9974340718857	66.9973890698025	66.9974564309102	1304.555	1304.08	1305.06	12	12	268930.669018556	245379.096237979	237917.436394389	285550.509235143	244874.241556489	222638.802632534	234674.321139789	271728.541657367	235930.408917645	237961.951421878	264622.057282367	260544.034791086
923	67.0598486291184	67.0598147429278	67.0598685839017	1304.555	1303.49	1305.41	6	6	76007.9755891921	81820.5215204322	142031.22379761	76021.2300011265	60974.5003472218	137783.773308918	142980.623828938	159593.526703287	53446.6898282143	140472.48561834	145701.996001993	90806.6252610423
924	67.0688679813682	67.0685310647055	67.069204898031	660.5415	660.193	660.89	2	2	194771.74873047	122039.171987304	271359.634015904	173926.165156249	125184.806633369	295979.089506697	2662.7411656494	14254.6785481769	18933.1990260416	29081.5050291341	21328.7275218913	21725.7194688197
925	67.1133825471351	67.1100677726747	67.1169110391366	1304.41	1303.81	1304.88	24	12	139267.674434813	116118.303121743	135651.555681154	147676.476248873	132588.882579457	130952.42131022	115253.694726564	135427.544042969	108175.781335226	137650.510925105	123965.638645426	128879.801431884
926	67.1256732861789	67.1256645235258	67.1256820488319	118.7335	118.728	118.739	2	2	60698.4069609374	50019.3159716797	41592.1967884522	43450.4267248535	50102.3307776287	59473.1688172434	68027.7820495301	78672.0264062499	77734.8780234375	67008.4559549038	77574.6159720284	85754.0133501674
927	67.1818986721797	67.1818350729685	67.1819622713909	660.9965	660.563	661.43	2	2	57356.0096176151	200600.070094864	155332.523196777	68270.1457968748	186081.994245533	136168.909929688	5789.67261950681	14894.0162109373	3630.63805550129	5909.88636816397	2718.22534277342	7072.69327078682
928	67.1907206827228	67.1906740025153	67.1907421979529	1304.28	1303.81	1304.73	12	12	735122.857225591	643057.848749996	706154.640464809	751484.086619002	686637.231458904	672676.435097659	707662.493311368	772805.126856777	652500.268261073	718382.26865756	726709.621489957	670652.717478378
929	67.2044854711835	67.204389015325	67.2054273535721	1303.71	1302.73	1304.5	8	8	686494.113916016	85784.2785629111	54475.3078157563	87127.0222843434	95167.9440229941	67983.7359019877	653880.993589846	70726.1355620119	627870.342146487	65616.9070522837	699456.645189455	69734.7109114591
930	67.2153247184275	67.2145188260829	67.2163835222221	661.092	660.505	661.46	6	6	140417.708668945	166443.665163031	139790.828751395	146729.624602678	177498.741131837	128250.302006469	5773.29886066538	14875.0187412806	3625.26811090957	5909.88636816397	2718.22534277342	7067.26526367182
931	67.2405130836656	67.2405130836656	67.2405130836656	1305.65	1305.65	1305.65	1	1	453617.907421873	421207.859082028	462511.745937498	477756.599511715	480344.466484372	453885.838802081	454548.421406248	513088.611100258	35406.4749218753	456001.388906248	479084.83191408	401015.758964842
932	67.2556606338221	67.2488580440771	67.2624632235671	118.7885	118.739	118.838	2	2	11513.4716944173	29714.2864951869	15466.9235586751	19730.2311160714	20049.9933356585	14441.1820297852	63113.9312401123	31865.572265625	20686.5388316825	30482.4047836566	24677.7384315185	43480.7036895926
933	67.2775390464119	67.2774983243487	67.2775697133092	1304.65	1303.61	1305.41	12	12	147856.782965745	129866.117015789	130415.163632061	159276.967488142	132610.646024263	130491.145530724	136384.973229632	150385.612363281	122006.619296874	130301.871719501	151598.004408483	139215.246317232
934	67.3182365618609	67.3181979483063	67.3182561676765	1304.08	1303.61	1304.5	11	11	107132.477587139	118703.092764422	102133.403583984	120840.013003104	112403.437420653	213777.829731444	86269.1593712441	120055.721635045	79761.7803496846	97815.1157838793	108208.863683036	120400.345812049
935	67.347559910772	67.3464706801385	67.3624958573425	1303.81	1302.65	1304.41	17	12	229036.160922036	221665.579386395	211490.644661396	237393.166699218	230422.999802809	205424.716647134	203316.20771647	233847.203819985	196426.924384764	192577.54918579	233921.60735921	230680.778558818
936	67.3926508257763	67.3926083906531	67.3926763186367	1304.145	1303.64	1304.73	12	12	334639.374609376	325797.391217913	295124.028258227	351223.969788644	317366.560896183	279983.421764789	285140.978038506	338218.150657555	282141.716853518	305844.507189595	311742.213046876	318416.537537559
937	67.3965390902889	67.3957400091586	67.3975563708991	661.4195	661.083	661.795	6	6	322582.567166015	676236.11854161	275988.441527098	383901.391816963	442213.455555051	206328.198365111	12734.7376463796	19717.4587829589	10118.6995652901	14206.8940864256	9651.58705957024	11235.0435373883
938	67.4082073306413	67.4074170705486	67.4084955191958	1303.88	1302.89	1304.41	12	12	165132.155007323	92577.3379794038	241251.72546204	176991.615745852	158737.007055664	305872.192587515	277691.073253579	243973.395047199	224667.015949043	280251.671715086	193482.478754474	117285.686888834
939	67.4369331235134	67.4363987164197	67.4369746339901	1303.965	1303.57	1304.5	12	12	389986.719348146	261895.530231369	479730.102079374	354373.607189001	345668.948153754	531435.395241701	526593.31933268	443026.249764122	478513.611624473	526835.684492888	466952.035836087	293580.95437575
940	67.4627625149156	67.4627625149156	67.4627625149156	661.083	661.083	661.083	1	1	117564.894109097	162374.649272598	157597.220573312	138133.641475446	79304.4437687984	135550.724886069	6081.71139843747	0	3540.45970005578	0	2558.59874633787	3286.20106180826
941	67.4556596850179	67.4555839185438	67.4720814106304	1304.5	1302.69	1305.65	7	6	85728.253520508	46157.7038491209	109285.803045899	53018.4421536957	55814.0038480051	105970.509597439	113121.921687012	48881.2637285146	110526.923335506	48096.6805576174	89521.4273491749	62636.6258847657
942	67.4776874204206	67.4776874204206	67.4776874204206	661.083	661.083	661.083	1	1	117675.249141114	156840.079472655	154979.805208009	135962.990069823	76014.149956472	135550.724886069	6081.71139843747	0	3545.70402180988	0	2562.25519327799	3291.96529492187
943	67.5242679079706	67.5240793369407	67.5244242820433	1303.88	1302.89	1304.14	8	8	67275.2075439453	67208.7864279508	102229.559956056	76858.4709027772	67208.0174999995	92936.8787871096	109221.470047852	54254.2685435271	108742.219703479	120066.860275268	88131.7474085569	73180.1809570308
944	67.5297064631584	67.5288683877183	67.5307711071083	660.524	660.505	660.524	3	2	117564.894109097	120908.420843748	154498.40266276	101343.810744419	114784.574179281	135550.724886069	6081.71139843747	0	3545.70402180988	0	2557.22757873536	3286.20106180826
945	67.5638466908007	67.5428826441604	67.5649619502697	1304.52	1303.59	1305.41	14	12	146433.651611329	126429.764579326	147757.312674654	164440.890296349	152950.16666399	92234.9104000149	157579.196367188	167826.86266146	143709.216457869	87347.7160063022	158609.368476563	148216.031926081
946	67.55286341978	67.552330615297	67.553948362581	661.409	661.083	661.43	3	3	122802.663702847	251882.042849717	104556.046907836	146366.149802247	205542.09073712	70298.1047863418	7249.99144405682	20121.1904270716	15300.9103112443	17356.2368188475	8113.84824365229	18377.5876060266
947	67.5850523025085	67.5844779262442	67.5862338337801	661.2565	660.505	661.46	4	4	86040.2766551346	136978.134422431	102833.323701497	113406.89097991	104019.762374998	64987.9880992842	7270.55327783199	20146.8879882809	15323.5748530273	17388.8350634766	8120.37937988285	18394.9906245931
948	67.6128117925973	67.6081923808181	67.6139788416617	1303.98	1303.57	1304.73	13	12	797451.74277344	761349.388473553	729594.331644103	796447.705694058	769911.402801327	699675.508610494	731622.711849893	813351.486324225	674510.235781602	707469.913192716	780043.977020091	723270.97835787
949	67.6586850429456	67.658241442733	67.6598638139573	1304.41	1303.81	1304.88	11	11	89341.8513533522	176520.355579101	104763.515318697	86833.657601208	76072.1707275391	123489.104555664	107862.082737039	91922.3590942387	110219.043547584	115561.456737836	107588.340541994	56075.2030781251
950	67.7017215831989	67.6999793891456	67.7033563325508	1304.03	1303.57	1305.34	16	12	232682.625212808	178558.963266225	234049.939804691	185550.167557466	220390.207874716	137171.75524414	150752.702654622	252437.029085787	149500.763302408	256100.217670897	253999.410225828	180877.062350803
951	67.7178407506679	67.7174373000902	67.7188528113957	1304.495	1303.81	1307.34	10	10	90358.8705973301	181371.90082564	100608.849095349	58632.6497843431	195727.671240234	121364.177218424	125142.378889973	86782.9609130848	106810.30934659	132850.701137694	117035.88500122	35851.149642856
952	67.74653966348	67.7459529228217	67.7472190094405	1304.45	1303.81	1304.88	12	12	269731.409631349	191119.455656549	285735.166215825	225728.76534142	192530.460907451	334666.118239183	300352.549720051	303017.458510045	285281.092269006	324033.964333684	311491.41233774	212136.09649752
953	67.7424468872034	67.7414615546332	67.7434322197735	661.246	661.083	661.409	2	2	213067.956718752	643745.990187172	231617.689662946	280481.577868303	384366.265784666	160996.456459808	12663.7888133239	43406.3811636787	18485.7090353394	16262.3868334958	18010.2978420409	50094.4774731441
954	67.7533955371803	67.7533955371803	67.7533955371803	1304.54	1304.54	1304.54	1	1	74181.9134090164	131739.329302884	83464.0440106214	70573.191450603	90964.3885274262	71591.6256315099	77585.4252156572	82326.2174458816	61276.05906901	58771.1833618165	63505.2510119624	103249.482343751
955	67.8448767587879	67.8448767587879	67.8448767587879	660.89	660.89	660.89	1	1	84856.2549345709	83533.0630825188	98401.1469023444	89413.9482919915	84511.3678473297	130314.482872768	0	7324.0778971353	6764.88456868487	0	0	8235.17680175779
956	67.8762505585649	67.8761813222462	67.8763197948836	660.9965	660.563	661.43	2	2	100362.211205916	292317.821922197	120626.756038899	112920.754310268	188930.361785482	107406.651094402	0	12492.9615234373	0	3599.66966906738	4286.30136108401	12407.1465628255
957	67.941437692353	67.9412613584111	67.94155554781	118.924	118.699	119.331	9	9	81553.9828330077	74504.8072516741	43985.2373196615	74285.3726011439	78530.5741828963	51571.5543289621	44344.0967806396	58866.7850837053	43013.354546875	52029.1782735771	63852.9890578962	66172.9031459962
958	67.9439097087334	67.9437836996488	67.9440281298313	1303.95	1303.22	1304.08	3	3	65356.7330406595	58895.5393732247	68915.0974431824	75174.6903506752	47676.6274652774	69363.0013583986	98127.4162239578	69991.9918079714	51105.3902503545	68822.5823783728	88759.0234790032	51961.643677202
959	67.9324945546031	67.9315981461692	67.933390963037	660.794	660.505	661.083	2	2	135101.447544644	311200.593762692	120614.504070382	177550.058794642	188586.437631591	107379.436111607	2675.94665593611	12477.0266235351	0	3601.59771923822	4288.59964599606	12401.1189020647
960	67.9552566147894	67.9550084707706	67.9690602854233	118.699	117.801	119.331	17	12	140641.344155578	295337.00199745	55511.9363420759	132010.236671317	123205.144763021	61959.3321330218	67668.8871904297	83781.4648483888	64489.7697589285	58253.4641804549	79023.6147280884	198737.180819662
961	67.9641656733124	67.9638632747811	67.9654349783963	1304.65	1303.61	1305.8	10	10	118261.198510743	126238.165634014	328723.15181397	127033.1977971	108369.864421795	87617.3805415492	355379.195447589	128568.269462139	109122.569361854	117978.181877254	104466.383889509	128089.387267127
962	67.9593155501779	67.9593155501779	67.9593155501779	661.409	661.409	661.409	1	1	75240.1378344728	104003.450503052	64529.3250700683	85620.3973521838	104030.948773082	67707.3069058946	19887.7757102273	21020.0225888673	31404.1283559349	19062.6302900169	21031.4615402611	21444.3348014914
963	68.0089525675105	68.0083927547787	68.0100315582499	1304.815	1303.95	1306.27	10	10	76687.1423051321	197803.920170455	112112.215745192	53799.6602476921	42208.516015625	135077.857962239	121934.825428873	107071.478254207	109477.503084309	144838.902771935	94514.0430819433	209556.106157672
964	68.026520433452	68.0240335899581	68.0289162973864	1304.03	1303.57	1304.57	24	12	226086.002515461	201170.442385816	311373.153786626	212921.832624699	184725.911735175	192914.527692307	223201.517052178	218183.62093192	299217.489222003	366542.951138071	209509.69389509	164575.665952711
965	68.05875681109	68.0586996078269	68.0587821971391	1303.95	1303.57	1304.41	11	11	75904.959259143	79645.7277475585	109872.790544213	88399.3161938487	78397.010534668	133919.806395598	142713.079026692	85890.4649116213	106921.550466797	137502.969439697	102277.535595704	61078.9175415039
966	68.0676033233203	68.0670079862217	68.068198660419	660.5145	660.505	660.524	2	2	108946.128148438	135384.032861633	87370.0447672522	107914.18850558	120817.096105713	91626.9067607427	9984.90526318354	0	0	9890.09086999512	5358.71574645999	10964.2126512451
967	68.0865772946351	68.0865184576577	68.0866361316124	119.1275	118.924	119.331	2	2	43036.1144743652	52598.1212567139	40101.681065918	46595.3538419189	45571.9684999303	39175.2810556641	77197.2614165039	68627.3001285808	70070.2078652344	71003.8453409424	76769.149227539	57164.7304269611
968	68.0956522181244	68.095445033308	68.0958594029408	1303.11	1303.06	1303.16	2	2	125213.285302736	69977.8433764655	157903.488984377	104353.358264162	99738.0884155286	54298.2297326668	58012.0950371095	133127.98132324	156028.693348997	174814.287402341	136776.664698488	80169.2450439463
969	68.121439996354	68.1172437505127	68.1270490342216	1303.965	1302.69	1304.5	24	12	97652.995939718	72653.3552250535	145089.427510988	112576.760023083	112304.933099699	160246.377324218	161412.432001952	126837.061851916	144417.29122233	174808.683978271	141295.746000976	79802.9676118613
970	68.1258104452009	68.1004214472955	68.1262137338904	119.197	118.739	119.759	8	8	42094.8953730468	56625.2450987723	42859.3138942174	46595.3538419189	47540.8597437221	39175.2810556641	106964.872212647	78432.7424972098	99014.1202592075	97600.6090096261	94400.6918183899	44346.9714011579
971	68.1393775885375	68.1386774527744	68.1394636459845	119.116	118.728	119.661	7	7	43908.5503076172	52561.6651079799	32853.6132699149	46577.4696959752	47540.8597437221	39175.2810556641	67977.369116333	83334.8619637045	74848.707032645	62475.4093703003	84698.9718698381	79977.7179861451
972	68.1387311992117	68.138253248284	68.1474680728028	1303.98	1303.81	1304.5	7	6	135587.019488935	76019.8077734368	75494.3659889922	113368.598055555	108705.95892361	57807.7797470705	87002.1200177565	71873.0784370119	77805.6114052737	91181.9656893634	158564.978209473	90969.8549348952
973	68.1845476603741	68.1840169935014	68.1856719822911	1303.95	1303.57	1304.41	11	11	142716.248830565	257742.947887075	194625.658999587	132072.942281903	124400.729067383	221932.060237166	209732.501824543	164344.972123577	181517.836254882	219648.716180419	179013.578763833	110941.814287111
974	68.1982834638156	68.1843800978786	68.1983860065936	118.881	118.307	119.278	12	9	60818.7917504882	113864.972044643	77111.5340148926	228251.052989746	96214.2011132813	254281.143641113	76359.3975691616	64663.2224441964	315532.676589844	70775.0683536203	83721.9888168247	99354.1481597377
975	68.2146343583772	68.2140262414529	68.2156118922919	1303.88	1303.49	1304.5	12	12	379139.683361818	218745.625039061	455307.064013679	340947.122346378	306018.573873196	536352.8310519	497721.052283654	422936.904663461	461459.302841799	544602.372280974	443560.180404577	284753.797345439
976	68.2371674741102	68.2230230339539	68.2409742285592	118.924	118.307	119.759	17	12	272485.876321289	178318.453024554	39939.7270856585	239230.148973214	35758.1519447545	37233.856577009	349086.992884155	300767.304393555	324809.546183035	364252.521550564	309232.699273682	222065.65683469
977	68.2299302274114	68.2298840252192	68.2299583188638	1304.73	1304.15	1305.41	12	12	277241.697363282	233924.195402643	251679.184613557	286297.4122161	242799.822107872	247375.064049945	251689.214472658	275895.105945871	254397.716135093	266380.92768799	270715.453141742	248667.9035655
978	68.2649087535078	68.250905975933	68.2771691343637	118.838	118.307	119.331	34	12	591266.88529779	802973.387690538	376052.651461356	527554.689747488	530454.322002116	457307.769445313	630575.896421631	84632.5243582589	599886.7174057	666449.610075318	567914.249342651	104366.719511902
979	68.2796798680903	68.2796567600833	68.2797077436322	1304.45	1303.61	1304.88	12	12	254009.582696814	199406.073176081	252459.44658128	265291.096416766	248503.267980256	254381.237318639	260036.422181921	274443.482469952	241008.285674955	279042.076541575	258314.166010045	248692.88085374
980	68.303327312313	68.3032720667537	68.3172333560498	119.027	118.307	119.759	19	12	145627.809767578	162055.660003418	47159.3289472308	133103.445845424	135458.443722595	139180.385550293	388694.48367273	389966.467125977	103007.113332589	407339.817105469	367288.046746216	393901.238529243
981	68.3639926095716	68.3636412916198	68.3642767262247	1304.03	1303.57	1305.06	12	12	198241.91413161	202386.321242678	176854.737557376	208260.242330228	181913.303154295	146893.534615884	176595.357806333	199315.43503155	156502.945493163	152854.777337035	203762.10046038	188122.556062199
982	68.3881193369641	68.3879563523233	68.3920979399271	118.896	118.307	119.331	18	12	253830.792793945	110722.425791295	214140.033419364	207213.08172154	194609.114133231	234636.750164272	270499.856603394	69651.1579806518	280207.23530816	291006.639883179	263730.56757843	150048.532379761
983	68.3686107338198	68.3684701619516	68.3686548277976	1304.555	1303.59	1305.06	12	12	93095.1889423075	86389.948945312	86420.4897836538	113518.993645021	90258.2895747519	82990.5133154291	88815.7679370113	114685.107714844	76535.4020880672	111894.555673828	100463.08097301	100001.364513752
984	68.4157520009918	68.4018705220914	68.4260590469137	118.838	118.307	119.759	49	12	127980.306105469	1118056.9373833	674231.31724156	136147.794860491	907302.312716688	856044.576516358	1368921.16314813	62675.2432449776	1312405.43035498	52425.3799825614	79778.8234866071	1188201.78517746
985	68.4149858142482	68.4147068812068	68.420218403733	1304.88	1304.5	1306.34	7	7	49269.1336953126	139258.496808893	335661.482650482	360171.546003198	320054.013591976	118280.705883346	125093.630463867	365761.231507452	111876.89123757	121598.576707763	100703.917340369	325966.189284448
986	68.4193533262951	68.4186501068732	68.4198094673954	661.083	660.89	661.409	3	3	79819.51680134	305659.853536783	72578.9246346957	103907.412702009	166918.938389403	84133.0115656124	0	15813.8859531947	8250.00545821702	3078.14544580073	12366.4013488769	48487.7135668941
987	68.4285689275218	68.4285249998246	68.4286010580832	1304.52	1303.98	1305.06	12	12	352171.613684083	309709.021135603	342914.021184426	365629.078448661	319092.032729867	349828.747935269	349389.397405136	376850.994438805	338607.385559085	371326.059686107	365548.590652903	326483.439547024
988	68.4437366359059	68.4435730514806	68.4689278319134	118.739	117.938	119.331	17	12	654684.266205139	1336034.04094666	326393.668338449	72450.4667075892	717439.656168837	315440.450678572	341551.921091553	450409.327354493	342365.43082411	309063.76184314	398055.338635254	958942.070414932
989	68.4703243705062	68.4702833141146	68.4703556383727	1304.03	1303.61	1304.5	12	12	102461.72026123	91723.2386305934	87563.5099145521	96804.3001127492	99808.624628019	66219.0239985786	86301.7321954909	97593.8063667799	73495.9449995568	96555.7167893631	90005.5790087884	101388.219856772
990	68.4842543949367	68.4840450365947	68.4999237497294	1303.98	1303.06	1304.88	23	12	218170.307983023	212318.193885215	178658.138122561	126289.589197186	225434.399874769	195224.670445962	207837.688413783	237862.183334264	175314.230096027	189191.236647949	215377.122517089	199963.636290564
991	68.4827331144675	68.4825972531777	68.4828689757574	119.02	118.924	119.116	2	2	62925.6713488769	102585.166296997	82329.8145343832	86920.3512412109	102242.120143555	78243.0776541748	162839.087483887	84052.8719810267	162241.3221875	142137.653314209	162781.288820312	176710.676094401
992	68.5147324319802	68.5147324319802	68.5147324319802	119.661	119.661	119.661	1	1	98218.012201823	103152.743519653	79273.3132301431	85052.0365902508	104944.128771973	78243.0776541748	46869.4778897182	176203.635963542	161228.388584147	135220.225292969	170042.929637695	176710.676094401
993	68.5301810374447	68.5301770313459	68.5301850435435	661.246	661.083	661.409	2	2	73786.0391191411	145362.404028458	40253.1423339846	88620.5422217604	86683.4476071415	28322.0993310549	20813.7908774413	15598.0519205727	15580.7820119628	14321.7254807132	24379.0929562174	10935.4385555013
994	68.5426394312918	68.528616706309	68.5427810672328	119.116	118.499	119.759	19	11	80965.4547585449	47685.9494003906	66824.8458829346	91024.7115053712	82851.8397227174	55413.1751203963	172350.544458374	171993.733713867	151001.088978678	127824.16665564	170206.571065063	88804.919739441
995	68.546634777377	68.5290678727715	68.5466777303771	1303.81	1302.67	1304.9	15	12	546623.380212404	517947.561917064	500125.222762968	556084.28616211	529135.471464138	471945.812473495	505281.301794088	549640.903669275	45468.3157389321	496987.189504398	515907.440156251	522505.007702987
996	68.5674410613767	68.556596359873	68.5711905218314	119.027	118.307	119.759	25	12	160364.386230469	52087.9915518973	32197.548324149	141441.008167829	33653.1677087403	175292.574615653	76177.0551195069	164425.035686384	57366.3852965087	65730.1472850342	70336.4971563721	135352.491553006
997	68.559654935891	68.559574720208	68.5597401266848	1303.965	1303.57	1304.5	12	12	700588.69030762	718150.509556362	638202.01267368	726543.987221681	696109.938003303	616207.060830778	655533.748750004	710148.411210939	593312.774820318	608461.566159672	668899.665200895	662247.921800015
998	68.5892128236675	68.5891795114808	68.5892338674516	1304.03	1303.81	1306.34	6	6	51155.0951603186	2693055.09417615	2425721.83950001	2682961.136625	2579327.92089844	108229.617182616	93758.2472900386	66523.748560547	84849.0025268558	94949.8956454179	2519937.89632813	2472608.38599433
999	68.5953804759067	68.5945480103573	68.6205167869029	118.896	118.307	119.421	22	12	341744.640594055	590507.928711914	202627.323601423	309339.278117327	110801.983318778	223314.490458985	247997.852941345	293808.166220215	244336.647752288	240677.975404114	70959.4981623884	63414.0996025391
1000	68.6360644309774	68.6147449499714	68.636346873933	1304.145	1303.57	1307.25	20	12	2702538.29993654	2733672.33496094	2479535.58231302	2780339.51442189	2660753.46915199	2415249.67314454	130549.701405361	2762851.51711591	2315393.8449424	140740.004801432	2603593.37461326	2497839.18461112
1001	68.6345417394092	68.6255947411205	68.6485094061582	118.7885	118.307	119.759	24	11	208632.720287109	195548.90290625	148012.357653809	346067.230539795	165040.774515486	185093.018189523	54649.6262157157	55963.189313616	271256.141184709	333582.149937221	257678.985386858	214511.089140503
1002	68.6501376717006	68.6490962993513	68.650526631452	1303.71	1302.73	1304.73	12	12	163985.749271239	86747.9071289066	171350.966524661	115407.67691854	129322.860114204	167781.213536929	171732.83995524	163355.563473557	156618.593250623	187415.26262207	163370.981798753	120539.584322415
1003	68.6816529071771	68.6816094371827	68.6816708862013	1304.145	1303.64	1304.73	12	12	183970.065098469	92449.3580433243	240519.894361478	166473.763465985	144382.762361027	284823.617942457	275096.874108072	205238.744664212	250327.087598408	282985.990373348	223493.241199543	123797.747225247
1004	68.6624882436305	68.6623668834997	68.6625186555552	118.853	118.307	119.278	10	10	106410.768916016	114423.813498884	74065.1666748048	91790.1543410644	96271.4548855591	73010.5244380581	71706.5144236756	82109.8201116071	71127.84446875	76404.525209682	85332.3853823939	102447.183839234
1005	68.6667359371309	68.6666560901698	68.6667724068096	661.255	660.89	661.46	6	6	462834.118112521	912971.828418616	296005.786060301	524936.085222171	642084.791435543	286912.556554228	14793.8404890483	45778.9029785155	23522.5245284597	17352.6253776854	32226.0009471433	54892.2089721675
1006	68.6863436182927	68.6862903219979	68.7127805622143	1303.965	1302.67	1304.5	22	12	317966.613905764	116125.601507976	85723.5524440354	109260.250708007	116613.853107909	292023.250971681	303202.131817803	316200.563789063	81360.0666992182	316426.170769045	100257.53674861	114431.831997445
1007	68.7214946877072	68.7145064706457	68.7285785188578	118.853	117.997	119.278	14	8	56155.3128867187	141204.218319196	76789.1948626709	49925.7808614676	57120.8888928572	37902.0023321359	73357.2469375	42150.484266183	71127.84446875	75963.1390636394	44073.9003180106	58297.3230688477
1008	68.7257647306895	68.7257196056647	68.7257914053711	1303.88	1303.57	1304.41	12	12	542377.508715822	522418.767613002	504167.092148431	557413.473563756	535280.837589112	483253.048219868	518568.119709127	567754.236799484	474965.092721822	510227.244154579	523790.401127925	520861.861328475
1009	68.7681042002591	68.7677979834326	68.7715307536918	1304.57	1302.69	1304.9	3	3	131245.689375002	41094.6436903207	120052.355478514	136410.217528074	125393.640881345	52988.0584921877	125262.208281248	118892.540979353	109429.257148438	133965.63004761	110422.706824777	43485.4874157708
1010	68.7760326379506	68.7754610581182	68.7973907411923	1304.49	1303.49	1305.82	13	12	167446.346607555	120597.956298828	118912.177387694	50569.1398372393	120518.268712439	77996.6342254092	125386.305924945	133477.842615685	118461.712241909	129947.256122001	112422.704239783	151362.929435847
1011	68.8231896872427	68.8162200667373	68.8327781000895	1304.14	1303.22	1306.34	21	12	60376.9134525549	103673.152612305	103547.403907472	80113.3700594085	116125.400253295	87968.277511719	103682.859714355	114125.07520337	80154.1838906253	68109.9507279822	100394.692997504	93356.8676047591
1012	68.836551805115	68.836502101743	68.8624179630735	1304.555	1303.98	1305.65	18	12	137962.994326985	99507.3750545236	138056.836146242	81491.7788606763	122896.135862483	136086.815354191	143100.807519531	153728.673531669	128920.371886268	111048.488338622	142097.228219403	130058.960536545
1013	68.8606748401833	68.8605128801249	68.8607581606244	661.255	660.89	662.365	6	6	1171001.52551909	2343582.298261	938002.487294428	1359825.36098145	1938583.93003444	829049.790911129	18081.6031171873	87113.3401663641	31015.3328100584	22389.0994573973	45090.7760172116	106497.352470702
1014	68.8811105805902	68.8671553640799	68.881277784439	118.838	118.307	119.331	23	12	83576.2238876952	66630.6394441964	134297.358837891	74045.1062946428	79610.9874789342	153712.632134549	60794.3027461548	55500.9844887696	47122.487082611	45950.8001671666	57529.529793736	67618.2849884034
1015	68.8903265324839	68.8629852801069	68.890505772357	1304.5	1303.98	1306.34	13	12	100757.492721944	68109.4374879804	153782.31662842	99672.3802963871	68173.2009765625	169784.609029947	163185.211931965	127870.826840445	153582.148604401	178448.398227945	132203.904088247	84955.3577110874
1016	68.8954072698919	68.8951077131253	68.9093924769716	118.7335	117.938	119.278	22	12	139699.62890332	738632.859137804	138415.285609654	285618.516780134	335603.78410319	155578.687977539	206239.500695618	77423.7893247767	178248.487140834	214998.240864258	71110.5764116908	519993.052463434
1017	68.9096355220723	68.9095919822087	68.909694269663	1303.88	1303.22	1304.5	12	12	482270.116235353	473359.69479567	433504.339541015	495726.202794469	481124.076701471	425789.190814734	453862.604873747	471147.88700893	399601.698613279	428676.383401928	457068.484185269	450993.135658615
1018	68.9555503523762	68.9555503523762	68.9555503523762	1303.98	1303.98	1303.98	1	1	200392.356137698	189627.669162594	187311.479106448	218072.83428223	188118.014208987	57589.9160970065	184613.090355222	207966.331582028	190410.866572269	198916.360729978	203433.809809573	191361.22462402
1019	68.9916389157216	68.9905587177806	68.9922528948103	2450.32	2448.87	2458.03	24	12	8927378.12718377	10167410.9062963	942480.172443837	8453816.74912371	11173909.6893195	892436.065774023	8581098.76272967	8200685.15135718	841977.066495028	11538063.0735067	9575871.69935818	8479231.08660748
1020	68.9917448389965	68.9916618941333	68.9919176771565	2500.21	2487.4	2509.82	10	9	7578699.47356089	6658247.08158919	11736895.4827458	690966.649870653	7650419.44570514	12013335.3266907	11992466.1958029	11981628.8692454	13936571.514345	6778916.25778761	6796596.18585389	6634777.44736304
1021	68.9916262094979	68.9914582148399	68.9918475115241	2535.47	2527.5	2542.02	9	8	3595908.66713172	3391446.56554685	3517692.38818963	3602270.28012148	3746987.7402539	8250995.84337591	7235552.68301276	4940046.08469696	6249691.07772465	8937344.60245929	6200473.3930812	5497188.457717
1022	68.9920582247221	68.9919406822361	68.9921823560953	2672.47	2667.53	2685.85	7	6	238445.577835084	253754.730244444	296353.435889895	222139.053858183	255298.435942841	652807.696487427	1268023.14141236	237740.107810617	396197.392296724	686124.147789001	440716.297129845	247638.83554214
1023	68.9916543161155	68.991601076149	68.9917195209724	2580.83	2577.7	2581.5	3	2	1825232.40071939	1664265.22247072	3418983.23131509	1910277.31384008	1964632.98024522	827121.579479954	6124961.64234216	1907376.34487846	3649013.59959202	3815919.33946398	2765186.34064018	1846690.3507918
1024	68.9917406177604	68.9916417489322	68.991873570548	2590.515	2587.97	2594.13	4	3	1120769.61941405	1017300.44475	2814377.83565261	1287516.32622746	1195500.03290001	3781473.56125003	2429684.51556252	1593750.57023925	2260225.17034092	2335750.15156874	1648252.28328752	1073383.92936405
1025	68.9916328626678	68.9915729519994	68.9918479552293	2560.12	2555.92	2568.42	4	4	2090492.82800294	2021560.5311625	5737479.18725832	2149132.79098961	2190648.13491696	5847768.75187571	3789901.59163408	2527976.26897479	3499458.20992836	3585773.90802735	3399319.80234217	2203167.32001565
1026	68.9916875215975	68.9916871094819	68.9917946288334	2618.62	2616.55	2621.55	3	3	634630.403409215	552895.466303207	2048450.18296252	609730.976950097	628906.959920526	3529217.05834697	1537697.1648168	708004.056627163	1390813.62927128	1290980.12255859	1071963.05481296	588916.892988281
1027	68.9918768914116	68.9918460235578	68.9921186076733	2641.02	2638.97	2645.57	3	3	221715.648768199	278353.12802823	470652.983437498	238184.032388139	301978.798001598	968922.612997151	536692.166910519	506153.009390499	745630.874677564	917180.26709693	378293.638123005	224135.747718456
1028	68.9916167268167	68.991356272984	68.9917464260779	2470.83	2469.9	2476.12	3	2	3788746.24148439	3551736.48109366	4434120.34742189	3992837.39419923	3817874.391045	5271340.13450812	6861772.81020799	3891733.20250001	4630422.3145019	4697928.68727547	3976870.0219336	3883016.53255855
1029	68.9918687718411	68.991827558143	68.9919099855392	2656.99	2655.23	2658.75	2	2	233007.679940393	283410.92634951	642357.013664548	252239.772107356	293144.406851933	1289168.84217383	547362.092201816	355388.568572366	495523.933011177	512981.661455411	362897.562780508	237655.597130929
1030	68.9918819842454	68.9918819842454	68.9918819842454	174.176	174.176	174.176	1	1	396355.315913856	286808.124785029	514598.543643554	359986.53833112	328914.249218538	526450.676670709	922178.643110686	409366.957330404	597089.438139111	617542.058407454	480787.948057715	344158.63688935
1031	68.992385047311	68.992385047311	68.992385047311	2697.53	2697.53	2697.53	1	1	88346.5145323172	111932.738189697	0	0	107544.210180361	245522.970558162	0	161046.558979202	141771.743628843	171424.606391599	0	0
1032	68.9997971449468	68.9992707625376	69.0007400809553	1304.41	1303.81	1305.41	11	11	112965.899224039	226267.189506393	170707.61376343	103339.038064188	103436.502219461	177499.172955228	152804.743084309	135670.104789663	153757.069379882	182760.019217007	128137.122109781	86184.9226741529
1033	69.0222362391468	69.0222053740045	69.0222678611897	661.409	661.083	661.795	5	5	341805.832077012	360051.748180241	312778.35648773	334584.718671874	354722.206390257	288135.285177454	289778.032697752	192734.886526925	234959.055862722	197611.784513184	155302.647900391	149070.733557291
1034	69.0339019693206	69.0338571433518	69.0339186509472	141.797	141.314	142.4	4	4	71615.3105698241	53558.5982056748	79576.0075930176	47737.3516535645	71913.545825575	24967.559415741	80545.0628786892	73530.6751866319	51703.1778032472	93582.2760355902	64071.7567697753	42612.3258967895
1035	69.0459239063391	69.0458258549728	69.0460198716299	1304.65	1304.15	1305.06	12	12	262349.396093751	241814.666808363	255403.711241859	277681.551510185	239829.20201322	259250.167020303	238816.187811106	286316.076457826	244704.968235354	293167.54907277	268277.785556638	255377.264438963
1036	69.0556470183931	69.0556150445639	69.0556716722527	661.092	660.505	661.795	6	6	418108.129511284	912389.368649047	343575.424163572	503515.373652346	575072.216843259	267392.603269774	108250.30159054	121590.717846679	116443.432566963	160065.825217406	135737.408698363	148126.540136718
1037	69.0626371007332	69.0626139931579	69.0626380842157	119.278	118.838	119.331	3	3	101948.047666992	77385.4742734375	120877.514214844	95452.1657148437	44753.6784824917	106790.200714111	81726.4774360351	70855.0346223959	116592.956078125	92022.8762366537	124517.718834961	52730.0339094239
1038	69.061339293326	69.0612896558007	69.0715584477109	1304.14	1303.81	1304.88	7	6	248745.180264649	248312.3113125	94487.8696875014	243888.517769531	230695.589416504	100684.455740413	102474.064178873	253300.430422138	102423.868585759	111213.504075372	68066.012006293	226532.819132813
1039	69.0821792135557	69.0816559807207	69.0827024463908	661.4195	661.409	661.43	2	2	437936.401508932	224292.946030056	384327.327946986	109999.472723214	580962.812966509	319258.801170575	101881.207753417	121590.717846679	116443.432566963	142932.405622068	120412.560423339	134108.813696986
1040	69.0702902601881	69.0702902601881	69.0702902601881	17.4452	17.4452	17.4452	1	1	684975.252075053	621747.493846023	727818.720496875	648201.540459162	629778.605214338	748727.173295099	818119.607720774	620667.251407821	789880.250724533	749625.507842852	761593.55135174	603440.228696733
1041	69.0700719438941	69.0700719438941	69.0700719438941	2597.58	2597.58	2597.58	1	1	542149.538208442	535001.634986683	522992.806392935	517702.56734019	487214.392873215	447012.739325285	519943.967815164	577735.192748582	495108.496143467	531452.696065342	553622.323384678	452802.181329006
1042	69.0703045135539	69.0703045135539	69.0703045135539	66.705	66.705	66.705	1	1	538438.984743771	474993.873826151	661282.588851994	554568.50178125	519148.149744891	610050.725709889	653109.456679559	628822.080616622	624795.709175288	676580.679585535	579672.576834529	514714.81153751
1043	69.0702672770994	69.0702672770994	69.0702672770994	2698.88	2698.88	2698.88	1	1	0	0	0	0	284679.50519206	0	0	0	290356.930732413	250137.871884758	0	0
1044	69.0702341112522	69.0702341112522	69.0702341112522	2677.72	2677.72	2677.72	1	1	1091754.90038245	1129089.08172595	1135119.70319679	1087390.21934583	1060512.68068206	1057820.68878985	1185159.21939669	1227022.54843645	1024266.74490615	1198056.86893027	1093843.41826568	1152307.01961307
1045	69.07028858122	69.07028858122	69.07028858122	2643.27	2643.27	2643.27	1	1	496840.407004123	441303.608981666	548524.678125006	484027.425984701	512429.280336139	503896.410517033	512080.509251306	547831.746382371	501546.197493481	518627.875208337	495873.887476122	407868.324875219
1046	69.0701679639512	69.0701679639512	69.0701679639512	48.3646	48.3646	48.3646	1	1	801883.145564401	730046.858151906	848176.971075565	762046.72138307	795502.40929119	870467.759470773	877288.647838335	785442.876348005	869092.773494873	986852.059718393	935199.837884082	807742.993632092
1047	69.0703239117321	69.0703239117321	69.0703239117321	2627.05	2627.05	2627.05	1	1	1355872.05215691	1230829.67113207	1437002.51115911	1283639.13634655	1365564.21519071	1389299.57581865	1414447.9190625	1491545.9638729	1409072.79923902	1403944.57798349	1425661.59405734	1216420.95445829
1048	69.0702248328915	69.0702248328915	69.0702248328915	101.415	101.415	101.415	1	1	1079985.07304423	1110637.89015791	1265306.1604129	1114228.7516633	1076921.49350581	1258242.90853741	1188466.4820658	1154464.90332945	1240919.5063233	1287763.31347759	1282171.2785882	1067844.06559746
1049	69.0918822593362	69.09163894086	69.0919072002146	1304.08	1303.61	1304.5	11	11	146864.486434732	66217.7925580506	209964.740760216	135981.523100588	113613.677752575	253175.476162108	240747.409254808	179728.695181549	212753.635305988	250688.826988244	195832.702868304	237997.83499645
1050	69.1035942896694	69.1035389034657	69.1037379414137	1303.88	1303.16	1304.5	12	12	201263.248828126	254768.638311297	158516.170872805	201164.784219125	207338.369783277	144014.681311034	166004.376499836	187933.656218449	155867.120035806	141499.142644042	167943.625103666	213453.101663911
1051	69.1481636617608	69.1481237923466	69.1481711904662	660.563	660.524	661.101	3	3	198655.768608261	900734.540042306	185598.914267438	197618.814191964	554248.577431641	319258.801170575	101881.207753417	107868.37486979	104482.443372721	122779.245234619	103712.077659913	107608.14979069
1052	69.2089015735025	69.2084859925811	69.2099066603917	1304.805	1304.15	1305.65	8	8	61071.7381081326	66030.7671786225	59589.482080079	75290.6369717689	68018.7463012695	59182.0270498049	71276.344699219	66015.2629882804	49827.9910573502	77595.8744902329	57364.6567317704	61351.9175800782
1053	69.217848390549	69.2177675799446	69.2179074149685	660.7265	660.505	661.101	6	6	957091.548256347	939287.671479054	888182.092815424	979637.117343755	1013554.26804785	854872.572796871	8018.56678560955	17016.8363368442	8255.34720954235	7273.23549548335	10660.0507497558	14962.7626696427
1054	69.2516595967782	69.2516595967782	69.2516595967782	661.083	661.083	661.083	1	1	141615.254390138	257919.170759763	94295.0271054694	153602.138465494	80754.0316975434	118405.149358399	0	26055.9833333329	12867.4429632161	9938.6973309733	11754.6113460286	27077.2974484374
1055	69.272697616275	69.2725177566489	69.2754230543756	1304.5	1303.98	1306.34	7	7	51066.0242350258	79120.9164417617	101902.209840089	120121.483242632	95084.0588103698	97658.5292933225	127413.604073893	103495.802148437	111576.451197916	128717.407450421	166335.817939898	91963.1402894182
1056	69.3024535713042	69.3024208423445	69.3025255223819	1304.145	1303.61	1304.73	12	12	146463.917609675	48386.0220648866	168284.177885745	111538.182721762	84950.5255424367	194101.968346353	190992.499208983	141258.714864908	177420.448557942	201066.790472506	166676.179219501	83753.135531412
1057	69.3304916160748	69.3304916160748	69.3304916160748	661.409	661.409	661.409	1	1	150200.108651734	281837.091897568	105334.760628539	162783.569561768	224786.078510131	123526.843480865	0	26018.7605000001	16480.551851532	9911.21787884515	11722.1110827636	31683.0669873044
1058	69.344020239053	69.3433440602733	69.3448099047735	1304.65	1303.22	1305.65	6	6	74287.0925901441	79120.9164417617	168325.637402345	120121.483242632	62292.6660522468	197687.631021841	190357.315285868	82205.7716345209	41274.4474023441	202068.763158733	64054.8561181631	73658.4704569492
1059	69.3897455881503	69.389341040499	69.3905792990355	1304.14	1303.98	1304.88	5	5	208287.929163704	190146.040163353	78472.7362704197	217277.779404298	188437.370910645	86825.5174511713	60154.7432568356	222004.691854578	76051.4560946368	204544.585880679	62344.5399081149	216184.306055577
1060	69.4142317721638	69.4141139208033	69.4142593829849	661.4195	661.083	661.795	6	6	282412.617406252	299252.449407362	259110.571575743	294014.502310267	289068.511319192	233456.100733519	5247.03543676755	12334.2606770831	4752.32595019529	10297.457644043	6630.27065332026	14275.4851936849
1061	69.4128467088632	69.4123471507791	69.4136566093311	1304.73	1304.08	1305.06	7	7	204323.312083008	183123.499257812	126407.481530541	209855.551253906	188437.370910645	137085.439857956	137348.870568847	130085.527177734	118355.942540837	143660.828334553	127441.156258879	210268.393371094
1062	69.434690836476	69.4341035088775	69.4357787712841	1304.11	1303.49	1304.73	12	12	208984.752110877	190547.555180287	189288.334298377	217622.560526216	194393.827937199	183277.513749303	173165.640543619	222376.187880108	190707.446458567	201827.031544365	202538.691215444	216527.352030122
1063	69.4416272795081	69.4415244765256	69.4416406907432	661.083	660.89	661.101	3	3	272055.481814734	338975.418213165	108213.037570731	290789.434147321	130496.810416296	107875.180025024	5247.03543676755	12318.5282017299	4745.29695786827	10302.9731542967	6630.27065332026	14275.4851936849
1064	69.448923922629	69.4346210467964	69.4493510886817	118.838	118.355	119.116	5	4	53832.5718024902	56855.243703125	41310.0330236817	50202.464579834	56550.842667684	33873.161045166	31196.7512810059	46754.1691266741	40878.61946875	37216.7872251791	41236.7139039713	44434.0725811942
1065	69.4500102922076	69.4495765129289	69.4502335154275	1303.7	1303.16	1303.98	6	6	281182.284082031	259391.707857421	69043.367751465	287766.126544922	266448.222986109	98973.2336541179	88786.0691042267	65499.0084494355	91409.5060360429	111174.984624466	272278.766144532	260186.86262207
1066	69.4710467052596	69.4699068972123	69.4712354774475	661.43	660.505	661.46	3	3	99389.7983325901	149164.468016739	128824.648882486	116185.282756696	164349.119605143	120351.903775066	15882.2126162109	12755.0297200519	3339.20800138345	18497.34830896	5585.98848937991	18855.7005644124
1067	69.4851416149287	69.4804100998528	69.4871002806313	1304.15	1303.61	1304.73	25	12	167285.734995116	82553.8824682608	235009.428991703	158801.455219914	112750.575146484	288701.994534739	277334.571824778	200490.854145132	235952.067908278	287248.073295523	215103.661690204	275231.860325269
1068	69.5015050884497	69.5013334534116	69.5015297552335	1304.145	1303.81	1304.57	12	12	144128.124600422	62019.8352314452	204320.036821292	136142.113593752	108208.595703125	242132.641681314	235736.64303711	175622.827960204	210960.606731769	256992.476041542	195153.133955078	88310.6990390626
1069	69.5323843953397	69.5323124145536	69.5324336213814	1303.81	1302.67	1303.98	5	5	294431.493036217	269157.914222302	282938.490345351	303755.959824221	281485.072114259	103416.965670072	280942.309871274	68111.0816472825	61746.2655051012	79351.189469604	82709.1044791661	274795.808339845
1070	69.5453692341351	69.5273967993205	69.5465996667475	661.4195	660.505	661.46	4	3	118157.095564733	130658.1103703	128824.648882486	133260.329787946	164349.119605143	120351.903775066	15882.2126162109	12755.0297200519	3339.20800138345	18497.34830896	5585.98848937991	18855.7005644124
1071	69.5611627654551	69.5611627654551	69.5611627654551	661.43	661.43	661.43	1	1	106875.148684153	110549.815854084	156860.050769205	103780.983772321	119082.604334798	168179.060069174	0	9993.05849609359	13018.3657577311	0	2785.32035705568	7345.38594344074
1072	69.5928557588453	69.5928220622389	69.592859381596	1304.08	1303.98	1304.5	3	3	74350.879598633	62829.7548692486	78834.6231718752	62286.6333632813	60098.542199707	78789.7693125002	70112.7323974601	79796.2410009762	62914.5370833348	72054.3433101021	71421.8868109805	59401.2645491533
1073	69.6275227640003	69.6134590961867	69.627789728811	118.924	118.355	119.116	7	6	40239.027397705	57851.4214330357	34502.4912886149	41842.4407679966	41265.2017740886	41823.0927270508	59425.7957638812	69697.6288922991	64150.4637851562	70457.021795044	39160.0228601423	66209.5076848957
1074	69.6341185415899	69.6336454702528	69.6346001775703	1304.28	1303.61	1304.49	4	4	72898.0893241368	108629.891202726	70544.5375654298	83179.5103642577	83147.6717541495	83340.0838541685	74902.0063974612	84550.1566914064	67763.9591982424	79917.0182958987	70889.7976204442	62126.1266174316
1075	69.6350065530698	69.6278382504914	69.6421748556482	118.924	118.924	118.924	2	1	48152.6083447265	55395.5987060547	34502.4912886149	41736.3709849853	41265.2017740886	41823.0927270508	59085.6236770019	65551.6066406249	64150.4637851562	70457.021795044	56838.5678903808	66209.5076848957
1076	69.6683230070798	69.6673639366236	69.6692820775361	661.246	661.083	661.409	2	2	172913.785020649	343707.678051878	178304.114292154	215672.968651227	280338.666183226	148701.413958007	3537.1763764648	11899.9783081054	7319.2531445312	4223.37096582031	10232.3649814452	12307.8566997767
1077	69.7605343767951	69.7602028445296	69.7605605123317	1305.41	1303.64	1305.65	5	5	55087.3665665686	331441.949251953	329017.064992188	353305.333992188	329835.880322266	70616.594120718	341545.276034181	358784.115740407	58283.7737570527	72206.9004329425	342263.424627134	55883.4678906253
1078	69.7613818885031	69.7613818885031	69.7613818885031	660.505	660.505	660.505	1	1	335634.60307422	85484.9508462829	360738.002481902	310026.383828822	323826.531749104	372739.048404623	6551.18118570962	12239.299231901	8480.27393987625	6913.38685358075	5379.71333496097	12288.7595789062
1079	69.8052035648551	69.8040570904704	69.8060413828916	661.409	661.083	661.46	5	5	132446.993411865	142760.050642855	180366.364748465	144511.643621651	133243.061966516	381296.456170901	0	10025.1500325519	3046.69041707355	6901.31171435547	2650.53699829103	7042.24004292805
1080	69.8223484156992	69.8062990496123	69.8224802461663	1303.98	1303.61	1304.5	13	12	264196.037097169	247355.198028845	245422.992649865	273656.323630368	247484.395589073	69468.6099755861	254828.582511162	276245.413543528	228604.054104816	266830.038725588	247076.373364956	249976.858049128
1081	69.8327805802913	69.8317998092993	69.8337083541097	661.255	660.89	661.46	6	6	374483.473207942	396696.955771758	388451.102198381	357151.83139732	410386.361720418	395055.259956297	0	10025.1500325519	3046.69041707355	6905.00818554677	2651.95819775389	7042.24004292805
1082	69.8305293096402	69.8304594629438	69.8357588452606	1304.08	1303.22	1304.73	23	12	112038.269659705	344997.459373935	333031.221020132	127756.157528948	106740.014182128	321548.125204326	98107.8581966155	364544.034709822	317744.141143277	83502.158620605	346679.92044643	324890.13028846
1083	69.8483911706419	69.848367380826	69.8484149604579	119.02	118.924	119.116	2	2	43260.8633774414	27857.4253637695	23013.5367111003	38161.0199204101	25983.808957601	24302.1259348144	40062.4171599121	54496.7180175781	53085.7971015625	30859.5320303141	52591.9128158569	65673.828088867
1084	69.8671543754855	69.8667909616129	69.867517789358	661.2565	661.083	661.43	2	2	130070.480369018	218617.552402955	154213.470767144	91030.606425223	117161.075459838	80303.8421698676	5746.6827309842	12146.4152246092	3107.36176866318	11837.225216417	3694.7124145508	10054.342409668
1085	69.8675091838223	69.8670904788871	69.8678597267227	1304.115	1303.64	1304.73	10	10	153950.338507486	195193.08560697	1501893.59124026	172704.173722956	135739.852790715	120629.148402193	142294.084769693	142375.231330565	131454.449545898	1487520.67998223	139734.523480712	183876.038119741
1086	69.8984399562877	69.8978250801936	69.8993301159975	1304.28	1303.64	1304.88	12	12	167275.650891114	92526.6361283719	202802.876953125	142558.616880698	103357.056466176	241177.486478365	226801.70939378	170448.38449829	209102.141346154	242613.715330905	194363.479970706	140176.015085855
1087	69.9235358205896	69.9221287531489	69.925969730979	661.4195	661.083	661.46	4	4	130877.69723326	210023.957970702	154304.894451497	146739.15256808	229612.154027343	77486.385691895	5746.34111389157	6063.84280308313	3104.77537955728	5537.11792395019	3687.79162597658	7132.66210058592
1088	69.9167077423772	69.9142366445206	69.9191378656431	1304.08	1303.57	1304.57	24	12	169301.291954751	84662.0044122873	237365.630024418	152367.167311448	131152.033767091	1511416.15757011	278604.135183294	205434.995634014	241281.637177733	1512201.18416147	223672.508130258	1449165.94261649
1089	69.9502919726727	69.9502638463063	69.9503170273733	1303.965	1303.59	1304.14	6	6	638841.829506382	609430.351598014	75716.5043661229	663195.388135658	602893.295019531	116805.206261392	101547.155701172	669211.385937491	83586.5676029819	120007.935362548	89224.2989778639	621483.078536936
1090	69.9648144457832	69.9648144457832	69.9648144457832	119.116	119.116	119.116	1	1	451539.945153646	432785.695097656	505139.34501823	476963.762814453	468244.892289714	436154.398933594	371694.582205078	45478.5842926897	401863.202210937	419290.636078776	386061.682605469	388105.012916666
1091	69.9659281131562	69.9658937297377	69.9659492138536	1303.965	1303.59	1304.49	12	12	649901.815795901	610717.233185092	619973.896997062	672564.363829746	620487.497408961	589544.976563898	627238.050693366	677012.68215402	587242.856021164	639391.270809903	642005.016428573	627353.676173271
1092	69.9930418222373	69.9878939385489	69.9931147643114	1304.49	1303.64	1305.06	20	12	87798.2946445314	113549.385177283	100835.04940796	86768.8008278593	115219.411108398	136314.840367544	143779.671336388	113630.960289416	130388.593705609	148149.73301595	115385.808693627	117349.738320688
1093	69.9791934453593	69.9791710916127	69.9792012970496	118.924	118.499	119.116	5	5	42571.7841093749	432785.695097656	505139.34501823	476963.762814453	468244.892289714	436154.398933594	371694.582205078	47238.2286439732	47113.3130348772	419290.636078776	45291.2661132115	60700.5126590577
1094	70.0116587907302	70.0113677940595	70.0131794019829	2446.32	2445.69	2446.6	11	10	3754643.72361328	3804897.03558935	4191169.77194081	3745682.65843283	3329321.22761366	3845251.52646388	4865514.10120476	4575939.0440143	4904589.40357829	4368489.69615607	4685861.53915243	3980284.19298579
1095	70.0125308781048	70.0120964744132	70.0130154797723	2663.905	2646.25	2677.06	18	11	1704661.929843	2176000.75799544	1849777.17389827	2094380.5126483	2489062.75880207	2936526.05801979	1867904.77329103	3525654.42102006	4601040.52591847	3385188.4686729	3498358.27025018	4222025.28844395
1096	70.0124887358924	70.0120880330945	70.0129906989641	2557.44	2541.27	2577.02	20	12	5677442.17291432	6677869.26933972	2267912.42205778	3954960.7995469	2616063.47357009	7290578.50663557	4945059.86116393	4167296.96082153	2908372.88920451	3311156.46735738	4623556.12062847	1344425.30575634
1097	70.0128367977533	70.0127342237127	70.0129656252042	172.502	171.427	175.842	7	7	3990544.5658125	4335145.97363173	3860425.35808224	3770651.74053002	3794387.3625631	4482136.35942433	3619786.16267044	3993367.68267156	3990303.17549794	3363499.39890369	5023320.69572383	3084472.40000869
1098	70.012818898181	70.0123458027781	70.0130234437408	2687.88	2682.53	2698.83	8	7	2097781.63375148	1696677.45805398	1667259.48590401	1646658.84308034	2962906.20018398	1116449.6240796	1662560.83950513	1907450.6354744	1609438.7170996	1653966.65765626	1020110.45569946	1626368.89816407
1099	70.011796628291	70.0116365638556	70.0128692660845	2508.95	2499.79	2519.05	11	11	6284658.19388717	8410470.51218672	5058401.9406027	3761427.82489105	7172228.46145992	7795747.99716876	6728452.78036034	7467870.79810737	7174729.32806553	5433574.81876445	3935333.22219971	3545644.46514008
1100	70.0117369468556	70.0116372718789	70.0127163974277	2485.675	2477.11	2491.62	8	7	7630898.19715606	4896922.21734371	4535063.53377241	5087279.24376423	5244466.01166902	5004537.91371214	4812920.95019533	4284471.1770433	5185060.62224124	3766237.479047	430909.442504908	6409613.3216394
1101	70.0124990625878	70.0120619240001	70.0129877811786	2617.56	2608.28	2630.49	10	9	2683746.63313109	5621816.47742826	2192155.75425327	3114376.15350094	3730320.13203114	3767593.60153717	3742015.33890398	3646848.33223364	3738185.67292022	3854114.41863173	3918404.09517374	5080279.96406808
1102	70.0123455266868	70.0122014632775	70.0129136462701	2598.89	2587.29	2605.59	7	6	1323166.12907094	2998616.5054353	3156629.28060827	3863086.59589377	3164338.99052731	3994877.9270659	2614529.0320276	3198715.83434709	2073664.24222715	6454834.8073944	3187671.71219309	3094772.01508624
1103	70.0118718022334	70.0117191768362	70.0128635749024	2468.565	2466.78	2472.71	4	4	3559654.13677739	4189251.15784371	3659982.16627601	3648400.60730915	4215754.56109099	3173445.19685406	3536881.70317388	3779654.24335939	3527753.97315427	3756562.49724611	3757456.93813148	3752542.40070314
1104	70.0128583401988	70.012766252911	70.0129506919502	726.8715	726.54	730.559	4	4	3966358.24044596	3737812.89807075	3929969.82393228	3910252.04551997	3951471.49363281	4006645.75842968	3798580.41933703	3924846.54760277	3805590.889472	4115985.36737491	3811198.69156401	3711145.77584993
1105	70.0128726383961	70.0128397992097	70.0128927222874	582.7345	579.381	587.274	4	4	4326304.25171133	2538474.83134694	4159023.12227033	4246328.87091816	3923757.91281851	4162388.28420606	4372812.43869375	4624980.67565043	4360565.30330507	4322285.76733073	4456400.03516407	6400305.61600804
1106	70.0065058497127	70.0064382612082	70.0142915341716	1304.41	1303.61	1305.8	21	12	267211.908361817	241984.451081729	246915.050660955	265922.108353364	247278.82937575	234777.265039761	79779.5786905193	275567.644494794	81909.3923384223	80201.3427499103	245865.246177456	242205.746788611
1107	70.012928977477	70.0040779094943	70.0319740400725	660.5145	636.311	661.083	12	7	2371475.21339697	2514936.3219134	2207426.94884618	109928.385236607	96321.6092862708	104075.55802567	856650.293095983	803259.20208332	738957.13570833	940623.884218735	802140.539718744	3034908.90034367
1108	70.0128696278261	70.0122170018047	70.01312373486	2530.52	2527.21	2535.18	3	3	4844402.92670566	3797600.85031249	3833474.80625001	3960901.85730771	3857143.61163159	3185438.5529055	3933093.81046876	3797965.42525238	4013091.48968751	3728838.0003	3915291.69417673	4038689.81471929
1109	70.0129621680573	70.0129150559815	70.0129872606017	84.5411	80.5097	90.3508	3	3	3487805.0179489	4100929.93945922	3704975.3748195	3657925.29970529	3620709.62177222	3739706.60158632	3673235.22023913	3617731.44974722	3761104.07448242	3920498.04348433	3804141.32169742	2184771.72410807
1110	70.0125374663382	70.0121343107986	70.0129406218777	676.499	674.931	678.067	2	2	3386076.14977074	3093582.65911367	3140467.39376451	3336180.60283944	3143463.97428001	3154692.26762228	3304222.32624192	3416292.53875001	3308403.03933594	3535497.86155172	3348209.24882435	3059947.05132678
1111	70.0128928565223	70.0128527537815	70.012932959263	213.5945	212.711	214.478	2	2	4249209.60551314	3822512.17583411	4354991.54623056	4272409.62685781	4268157.36450373	4598839.64822396	4344489.01271236	3924766.9597864	4322317.90026669	4435632.01274432	5043466.95180903	4139776.50945833
1112	70.0128389231603	70.0128389231603	70.0128389231603	757.54	757.54	757.54	1	1	3206823.4842087	2952769.79850224	3030128.49067913	3270032.60427567	3089129.71713868	3281581.4539922	3053266.96332255	3319194.44983672	3062661.90718987	3034403.61189062	3005746.45508091	2710124.17600655
1113	70.0402178318545	70.0361771976947	70.0448427395313	1304.15	1303.06	1305.41	24	12	107342.465280574	135741.358273924	147942.402606025	153015.638025093	138279.210608849	134507.077530693	127341.716774088	115285.045384928	114064.036984049	150122.52973107	112265.360276818	156592.327778508
1114	70.0655150308871	70.0653245697059	70.0655214997567	581.466	580.552	582.214	7	6	2730369.05903167	4665875.1002772	6016322.89365887	3291184.504125	3269763.87222916	3377794.43750261	3610048.99562832	3247200.05728659	5470241.56072808	3987584.04650343	5006310.27803386	3789652.3958407
1115	70.0763715418372	70.0761766514136	70.0764199007095	1304.28	1303.81	1304.73	12	12	184320.868350584	122343.652967121	216267.045589603	178370.400831708	146259.285498047	228189.949474282	231567.294594725	206397.965434569	205074.099348364	244697.93931866	211888.811134845	134778.176650389
1116	70.0655288070014	70.0655288070014	70.0655288070014	597.44	597.44	597.44	2	1	1723831.03275195	2216632.52082584	2763552.83208802	1609998.45044678	1771224.51195313	1805154.62268555	1963123.48461181	1642702.48372347	2461246.68526172	1959834.80984326	2635349.75112499	2137715.60679493
1117	70.0655417682302	70.0655370182294	70.065546518231	213.931	213.926	213.936	2	2	1810890.69894494	2672369.11878906	3633966.25596924	1874017.23130437	2014625.82863857	2114799.0276528	2406102.30096875	1935355.24025982	3317024.89415541	2397509.46626193	3197834.74957084	2401083.74726234
1118	70.0654740658326	70.0654740658326	70.0654740658326	140.15	140.15	140.15	1	1	1478556.0742642	2060187.29467992	2472934.42568223	1380406.99887388	1508597.6442938	1590480.12159683	1798121.56606747	1312433.01486056	2424620.30566193	1676974.19666246	2352712.09665625	1717349.62033594
1119	70.0655331520725	70.0655331520725	70.0655331520725	2617.67	2617.67	2617.67	1	1	1084365.07492561	1416085.21531251	1771239.3750335	1071195.1364509	979011.203002233	942011.931360683	1239247.78823103	1664464.63589285	1352648.41852678	1192424.7579427	1887424.8645825	1171537.98205358
1120	70.0655321213215	70.0655321213215	70.0655321213215	103.934	103.934	103.934	1	1	1812477.19491808	2684319.69098482	3308957.03814114	1754022.43605742	1998325.9662408	2088404.5497867	2345994.0577605	1706839.49775569	3215203.74801328	2251627.55685998	2813444.39119207	2415968.45654692
1121	70.0656677199288	70.0656677199288	70.0656677199288	2698.39	2698.39	2698.39	1	1	497912.95662353	796455.238220215	0	573636.6757727	570247.605021985	672286.397563466	0	1085540.10395505	857464.230820299	800351.403198229	1241164.76279472	0
1122	70.0655545920213	70.0655545920213	70.0655545920213	59.7215	59.7215	59.7215	1	1	936688.652890967	1338208.70587125	1724850.60524782	847763.810403955	1008871.93684469	1057355.69393609	1142131.56709281	924242.174822491	1540198.42058289	1091949.82996023	1540277.7000018	1075904.94220918
1123	70.0655349503149	70.0655349503149	70.0655349503149	2649.26	2649.26	2649.26	1	1	773817.048345811	1074947.38437501	1459486.04210071	821141.429199219	729835.926526694	828926.390353728	952773.928417964	1287392.64846137	1056826.72123914	925604.116250018	1489208.27039191	783705.76510416
1124	70.0655001129089	70.0655001129089	70.0655001129089	85.6665	85.6665	85.6665	1	1	819617.397793056	1215459.61579264	1530109.0001123	761006.146471637	954594.592659636	935015.108870443	1075735.30724818	816375.753249566	1497052.47856228	1056931.96603008	1313214.86268878	1117398.51434065
1125	70.0655349381139	70.0655349381139	70.0655349381139	549.032	549.032	549.032	1	1	1729072.60859324	2152105.7743518	2983771.69821381	1443150.4978377	1681853.17480797	1919097.97603831	2178982.83258253	1547696.80342225	2810322.44119355	2022845.25300769	2618942.74476663	2003032.82694557
1126	70.0655835387293	70.0655835387293	70.0655835387293	2664.64	2664.64	2664.64	1	1	352039.314069827	485852.948437523	664098.038720687	360860.467499992	315148.043530267	367149.769592285	488440.243115236	637504.9989502	454215.725605457	436163.170297827	744832.503303481	376295.425009759
1127	70.0654241308713	70.0654241308713	70.0654241308713	2589.09	2589.09	2589.09	1	1	2245180.77459375	2991649.86453124	3579134.02645315	2254047.86565966	2197787.87388337	1987232.54762019	2553384.87550783	3403821.20147266	2776562.34608792	2440982.42208494	3720481.07590916	2216879.51035693
1128	70.0654920623888	70.0654920623888	70.0654920623888	392.983	392.983	392.983	1	1	1643156.34790461	2393655.60209577	2918908.99103713	1612917.14177848	1666408.47267345	1839988.31389415	2008967.45336719	1592954.26245968	2839125.16307057	1955630.02917969	2628810.37710786	2054080.48348022
1129	70.0654323966192	70.0654323966192	70.0654323966192	479.062	479.062	479.062	1	1	2072268.94624342	2750796.33570102	3440504.4059224	1854870.25535066	1920404.60522708	2414882.82922132	2438723.961853	1968989.86457319	3336804.60851028	2459744.32366406	3317581.31614412	2485609.49773267
1130	70.0655540766391	70.0655540766391	70.0655540766391	321.217	321.217	321.217	1	1	1822383.53838449	2558250.69868125	3184554.11464428	1728914.90114476	1967845.17397433	1998886.90625357	2214886.03690683	1643162.08574833	2983368.12500848	2182855.3005904	2880741.70141786	2281701.4072433
1131	70.0655368690467	70.0655368690467	70.0655368690467	255.111	255.111	255.111	1	1	1502137.32248969	2312771.99119235	2750077.77935802	1471208.72923889	1581220.86162775	1798124.07581397	1972538.94757251	1491150.5590694	2621510.39068213	2010680.8997102	2514026.47802612	2006143.21203857
1132	70.0656147139348	70.0656147139348	70.0656147139348	361.428	361.428	361.428	1	1	799505.318495361	1232809.6258208	1586380.94592773	784491.253063475	879743.805657228	976866.342742186	1083167.0197572	897784.581849607	1577070.55450684	1078738.42399292	1428494.0225625	1026015.57752783
1133	70.0656226334503	70.0656226334503	70.0656226334503	30.8885	30.8885	30.8885	1	1	1483677.45751953	2420374.93332598	2852515.32171042	1441470.49332132	1644229.39951887	1838837.31145091	2038416.45565938	1524741.49992742	2725648.8858546	1844756.05391909	2628052.22284438	1917223.53481498
1134	70.0654670585682	70.0654670585682	70.0654670585682	636.807	636.807	636.807	1	1	2716427.15463553	3727399.10627472	4147720.16028014	2367263.70427683	2861652.11948014	2659420.36609927	3151825.86886565	2654101.96657218	4153786.00178922	3181118.39173318	4301523.02492714	3627731.25720279
1135	70.0655066889836	70.0655066889836	70.0655066889836	186.126	186.126	186.126	1	1	1089857.8947625	1596723.29261583	2095712.64532647	1037053.34810766	1178873.35958219	1302229.1624543	1414907.83073	1119175.99720031	1955355.74827687	1361418.21991265	1804330.38128625	1444261.10104597
1136	70.0654871445985	70.0654871445985	70.0654871445985	281.963	281.963	281.963	1	1	855977.5931352	1492728.84681743	1660567.6742555	876488.40234017	890437.068707463	1054749.65769965	1130016.43366211	918009.072178819	1561351.03007422	1209021.32966276	1534271.36041667	1170537.76611081
1137	70.0655021520125	70.0655021520125	70.0655021520125	445.58	445.58	445.58	1	1	1414756.36735276	1921398.04370868	2379854.71934719	1371371.26870853	1516848.43043945	1539757.82082737	1659593.43230874	1351496.7033729	2256654.68115385	1688207.49908113	2274049.47021815	1731927.38712064
1138	70.0655501101842	70.0655501101842	70.0655501101842	421.674	421.674	421.674	1	1	686609.045773438	887206.257324574	1143239.32094352	586129.69315341	655900.58766797	651234.388270702	732533.612177557	663955.343089135	988167.025061081	740391.040613993	981768.727107955	697677.554090196
1139	70.065522981689	70.065522981689	70.065522981689	520.269	520.269	520.269	1	1	1189600.87858203	1416321.19780041	1967364.43864893	1029686.85586849	1119797.78102363	1340767.59835063	1356166.81019531	1086579.8934375	1821938.75334524	1342790.29050614	1842074.66571781	1377915.68021429
1140	70.1066064347428	70.1065469224083	70.1066499206582	1304.145	1303.81	1304.57	12	12	507788.175244142	378259.50504507	585354.168103368	491640.308672624	454264.403570085	642269.885267162	643191.212638117	563447.714110576	558501.388415716	624248.375529222	569655.412049278	394600.06371319
1141	70.1234819362686	70.1215453026493	70.1254593625193	660.707	660.193	661.46	6	6	189386.454573662	294288.000235487	189502.866473911	235678.381314732	238733.704396202	104723.879333706	355326.334924803	257827.180989579	470517.614824217	349347.971386719	539935.773036458	399315.933608072
1142	70.1286824468661	70.1285961131591	70.1357365749378	1304.14	1303.16	1304.73	13	12	733703.763476565	657930.48179277	696313.711323233	758869.762754605	681129.313191103	676437.995433876	711080.870556648	774750.641545579	667568.778031256	716375.1131618	727820.196055657	689981.144209414
1143	70.1804720123989	70.1757054739447	70.1805253612904	1304.88	1304.15	1305.65	15	12	193740.129431153	142848.446490384	177995.891540874	190124.089847505	153604.095466496	91691.6438069676	189448.04904576	203808.08109245	176175.477655204	206770.486311385	192974.310502233	179085.407414202
1144	70.1955516030125	70.1954952818413	70.1992835445355	1304.08	1303.49	1304.73	20	12	61845.7308256837	245544.68715745	228080.321688326	266592.44029447	239745.086006985	86962.761352096	99645.0436257112	254919.318004056	206549.752327473	97284.8997660678	76941.0469965822	235608.629868513
1145	70.2147831084376	70.2147303840724	70.2148118459149	1304.45	1303.95	1304.73	12	12	134927.648782144	134368.218885216	128601.980046389	148804.523193185	123072.98527832	128046.849106444	129494.54289388	154724.630103666	127503.569259586	127661.072190162	142326.467377554	133269.919559325
1146	70.2315766810377	70.2305154991232	70.2324965344447	660.7265	660.505	661.101	6	6	1254321.71099967	1644537.48966503	1217962.37903844	1268443.59149293	1338859.18253686	964150.843106135	11340.4225084401	23560.626889474	13201.619111049	9014.64326116937	12158.9453278808	21514.6336230467
1147	70.2493222892022	70.2428200329125	70.2565000829892	1304.45	1303.61	1306.34	32	12	292728.592793719	86925.1366566055	280532.135588383	231427.055733548	188033.538407076	182058.260843332	204996.281390787	222122.801277794	185794.07492488	283171.001783729	217928.651986929	192432.428834885
1148	70.2594176365976	70.2590239639518	70.2602472016413	661.092	660.524	661.795	4	4	228498.585140906	255526.523459818	222374.651250304	226227.395555803	208855.804617858	180877.286317591	0	0	6470.26679464281	3009.29997436523	6327.80166577144	6780.25047488833
1149	70.3064593500795	70.3064354267905	70.3064899636007	661.255	660.89	661.46	6	6	154816.060935269	140891.312002788	161500.973637416	149586.039520089	148982.138579345	171189.028825378	0	0	6479.85090624997	3009.29997436523	6327.80166577144	6786.67116662596
1150	70.3356726441072	70.3356528815934	70.3356993378062	1304.03	1303.61	1304.5	12	12	1399155.4218794	1265303.03083147	1352583.77485839	1422651.11666992	1314427.91457448	1330506.29983818	1399124.61006349	1467538.59720314	1237589.20809669	1354477.67547007	1393329.23990233	1252778.37199742
1151	70.3248609919996	70.3228441327849	70.3256453741484	660.563	660.505	661.101	5	5	129900.810049108	151611.969438056	144261.759425153	132652.765765625	230845.583236817	123555.21379855	0	0	6479.85090624997	3009.29997436523	6324.41056091312	6786.67116662596
1152	70.3596637099269	70.3595875987001	70.3597001465068	119.027	118.739	119.116	3	3	80684.4799095052	91386.2697583008	52411.76968278	74962.6493100586	70282.4189746095	57342.2660848389	61533.9740710449	53876.1712416294	62545.3013007812	82091.9486407064	57563.2470515136	97873.3173135577
1153	70.3577929865646	70.3503396699634	70.3579502966743	1304.555	1303.04	1306.72	12	7	84208.3953530648	135939.946941105	207985.206571658	100049.960366212	94818.5551757809	204635.829303384	225792.85648885	69808.6543171573	195947.379405923	218166.059879556	80909.1300326771	119660.50233436
1154	70.3742577081483	70.3742179990074	70.3887791321748	118.924	118.355	119.116	7	6	79404.835555664	87287.3823939732	52411.76968278	74962.6493100586	70282.4189746095	57342.2660848389	66741.9842556763	74773.6958482142	62545.3013007812	82091.9486407064	67906.0561999162	70279.038001587
1155	70.3916893081653	70.3885475394903	70.3948551408025	1304.03	1303.57	1304.88	18	12	119712.844603603	155649.75053185	168032.19728427	119527.567441815	110837.947045898	92632.9282279816	192364.802115654	112099.233326322	143474.390941407	165808.799401292	152662.937346755	125066.743162184
1156	70.3978701566416	70.3967391091018	70.3987919835927	661.092	660.505	661.46	6	6	293481.917035717	178706.740950333	395427.726849888	264495.268752231	223284.701738702	407780.381959823	5979.61225415036	0	0	0	6981.27234863285	13393.70878007
1157	70.4318981063439	70.430638285511	70.4330758967124	660.89	660.505	661.101	5	5	265513.362555806	362840.091894652	183127.037410714	254147.175272321	255992.302496648	167795.256858189	5979.61225415036	0	0	0	6981.27234863285	13393.70878007
1158	70.4286618893851	70.428620844962	70.4286885138577	1304.45	1303.81	1304.88	12	12	218549.235333253	186166.256831429	208387.81053327	222014.439740459	198304.563016451	200962.615630581	215888.522454177	227674.87918795	189878.041152342	212096.46781843	212507.035140474	208835.197145432
1159	70.4587076138498	70.4585356618399	70.4587805527811	1304.11	1303.61	1304.57	12	12	197815.213937557	179947.17731971	166113.852076588	186917.118851412	179440.609814452	148495.180226863	164013.2004548	186540.536099331	153488.130927359	170954.102931084	174951.997633929	180653.656122295
1160	70.4728347738437	70.4722143069916	70.4731560175106	1304.11	1303.61	1304.57	12	12	194660.35556259	155806.632635215	188267.528779294	175909.361930964	159369.744484862	183775.236686199	203544.11313101	178513.583002233	194824.863055012	194026.436454731	201791.060156251	155813.693158428
1161	70.4887425658896	70.487137279138	70.4892894668253	661.409	661.083	661.43	3	3	139392.236274555	156048.285602972	133654.269931082	95830.1438247765	116375.726442993	117771.902118816	9983.71888623042	20782.7494628906	3037.8170378069	21696.7743945309	18380.66535791	9472.11536755369
1162	70.504629697776	70.5025750341962	70.5061005015031	1303.965	1303.22	1304.73	20	12	298227.282370196	227673.652996421	168591.6524209	191009.589691631	274059.923825307	167690.675229491	165710.036808894	123207.543860971	159771.074809569	336190.054196775	279716.207340493	239154.845560396
1163	70.5519634731871	70.5436176578656	70.5520944964783	1304.08	1303.61	1304.5	13	12	857233.13146973	812670.958124995	803164.780623594	891071.985823104	815460.472215389	797127.266455779	60559.4355442122	885971.810787767	766815.46189584	819442.357505217	843076.419667961	793324.09254011
1164	70.5683626823401	70.567769537042	70.5688085828502	1303.88	1303.22	1304.5	12	12	322226.229640297	219628.08142578	415060.39145847	319937.004129731	273060.395530452	463234.300265549	476602.389352211	380102.931563311	417838.4917985	448956.08869028	378251.774067758	238107.156141355
1165	70.599398758589	70.5993272727647	70.5994899718858	1303.965	1303.57	1304.5	12	12	777397.9166626	548318.31260817	923744.367634614	716362.1698768	682335.723942681	1036181.40955009	1036675.42773717	859541.992232571	908082.193437833	997819.630523514	893149.371160717	570721.17913912
1166	70.5991194378045	70.5832396741598	70.5995098459997	660.9955	660.505	661.46	6	5	181828.449618305	168337.206691796	123047.532600028	145277.114053571	176379.280267619	260240.928306362	2700.29866589354	7662.87106119779	6311.19756290687	6366.59569238281	8069.7094872233	4624.02771720377
1167	70.6193891855635	70.6042228784787	70.6194531983368	1304.5	1303.61	1305.82	23	12	201365.565209959	194308.815904446	178607.503322757	100419.264736703	183354.141787554	183703.818453775	201048.203860427	100363.772762277	81341.0255622214	192026.828554688	80684.9411886163	100201.363587364
1168	70.6370876733753	70.6369146828403	70.6371172020202	1304.03	1303.59	1304.57	12	12	170969.410890925	177562.713088941	162931.460039062	181096.699554912	166314.175200194	156662.773838642	163308.515625	169952.227420372	152158.37767578	157656.688336839	161953.535034555	173038.343725412
1169	70.6870119007628	70.6870119007628	70.6870119007628	118.728	118.728	118.728	1	1	30753.456890625	63871.5233063965	21678.7363583984	29128.1065474447	38394.304040039	31719.7953342285	41824.4352224121	39831.4434065755	36969.8475416666	54584.597546317	34218.3546210937	45988.1473283284
1170	70.6793345478264	70.6793345478264	70.6793345478264	1304.9	1304.9	1304.9	1	1	100584.136164552	51001.587243653	130149.759287107	87614.2171228012	80289.4502008043	46746.2467643227	150147.27660156	118158.711708986	134151.715917971	157636.596643069	121732.976579588	72407.7132714832
1171	70.6930693521383	70.6929359024682	70.6934657414347	1303.95	1303.22	1304.49	11	11	125881.035828301	60247.3056019179	144977.623033449	114710.977852895	86776.2882638882	186166.077495116	165248.309661458	146512.276500243	164694.05595703	171113.366345879	142411.802248127	71699.0521118164
1172	70.7156426975068	70.7155649861431	70.7157204088705	660.8035	660.524	661.083	2	2	84102.1714628912	114392.380163573	92799.1075254716	73637.5920212052	65649.4164642847	82973.2030522466	3117.01790551756	0	0	3088.36054162598	2987.96811775716	4177.11500301106
1173	70.7365513254468	70.7365513254468	70.7365513254468	1304.49	1304.49	1304.49	1	1	69305.0215820315	60374.5246484371	153164.327524038	105007.582427135	99916.415941068	185422.851111779	176697.502600661	140116.849251803	158216.527980206	193425.936846053	143281.074296499	88296.0880521331
1174	70.756766331928	70.7567354126974	70.7567972511586	1305.405	1304.99	1305.82	2	2	446088.162053575	539232.036279303	423775.292890614	477224.716997754	519325.618470967	55350.03351888	61960.9537695323	544361.237846688	444532.034609383	457968.580371102	503699.792431633	503668.899492179
1175	70.7878528484601	70.7872195938421	70.7890602450527	1303.965	1303.57	1304.5	12	12	632308.974316409	617870.190754203	575155.078267291	652519.026397183	624160.422320547	550260.10925391	569057.292654858	658581.742311235	534827.863424946	542063.754869911	604697.462829243	587701.729199216
1176	70.8206108925809	70.8205919203194	70.8208644449708	1304.065	1303.16	1304.54	6	6	594445.170654297	88248.218101918	568736.437717512	92004.6212182618	80179.4755981445	73140.4089950274	70003.150443005	619205.335759767	520553.522583986	522077.547333986	585604.225628907	88266.6126171884
1177	70.8377414715083	70.8377414715083	70.8377414715083	661.409	661.409	661.409	1	1	141313.392743531	189339.17575358	131137.989071899	131074.476303101	144732.514721069	135895.285735839	15341.0089314879	21215.9460625001	9431.56421905519	2625.94015155028	21489.8892792967	39254.4365258786
1178	70.8377632615032	70.8374248087819	70.8530111150338	1303.98	1303.22	1304.88	15	12	161089.668189979	92266.6567728687	137161.87586238	135581.534811197	120884.348596858	84078.9024472659	179120.244974256	123464.759188058	74965.7794086917	172942.863771305	141179.661552326	111660.228793502
1179	70.884761821064	70.8842004720692	70.9001234058374	1304.14	1303.16	1305.65	15	12	222659.703233975	122432.325958807	215103.639759525	169407.624871828	149983.89375	258286.15390963	241830.907084519	202817.063430174	217262.384749642	243119.650803221	226023.665774113	136821.511373197
1180	70.9310664101153	70.9305227172281	70.9315708173352	1304.45	1303.81	1304.88	12	12	198227.346716307	131256.370974933	176889.987147219	148752.986621502	118741.639822153	219506.344371743	209783.121035969	193812.430170897	189659.992018228	203001.608649901	226375.889862873	149213.109513752
1181	70.9533029414569	70.9526121196621	70.9544010851896	661.4195	660.89	662.365	6	6	263067.687114258	365652.146006346	154269.019113891	269929.816546632	328202.369402434	155759.065132323	37751.2916919986	54263.7729335238	44622.141364676	63267.6680269771	42594.9580743405	47371.9530440844
1182	70.9459600706061	70.9459600706061	70.9459600706061	1303.04	1303.04	1303.04	1	1	133557.146897791	89127.9337280266	156136.678342284	125331.946588541	109172.00126953	177476.854285488	171007.805820312	153397.011289062	171781.844449876	164726.970296224	35936.2923632814	93938.8080208327
1183	71.060735708206	71.0606799390697	71.0608392436295	1971.31	1965.08	1973.55	13	12	1147033.918814	1676249.08486964	1749798.09822876	1129824.42819602	1242705.29167021	1138009.38786882	1211660.73818665	2372334.96728124	1665807.04225262	1660212.82144263	1283664.44806693	1600798.68689453
1184	71.06066753691	71.06066753691	71.06066753691	1883.65	1883.65	1883.65	1	1	801224.480691962	1021527.07731864	869260.551771283	817685.466482983	929618.816231143	938612.648638397	904065.346005167	930801.091881979	949545.372907368	967147.674808877	910470.807824795	952151.57255186
1185	71.0608113193682	71.0608113193682	71.0608113193682	1929.04	1929.04	1929.04	1	1	927152.391719529	952381.425621087	984622.496164922	881108.493860161	926961.328864182	915190.0144	945837.361506253	917398.143645318	996987.285754686	940952.392114063	943976.803250003	965380.329375
1186	71.0859138364333	71.0858771524126	71.0859430919531	1323.095	1318.77	1327.66	12	8	1049132.39246808	993202.147375925	1117380.79932217	874914.191101791	945256.032795202	1366724.97417923	1741650.61928349	939377.931195589	1078920.20713749	1121603.52143383	943542.239379547	1005074.74938964
1187	71.0858808724185	71.085800048916	71.0859123584044	1272.16	1259.37	1277.25	11	7	973370.319853943	2585405.07089469	2856341.10689322	2248442.29810547	2429101.62665265	5178688.98297157	3085452.26166339	2461362.1909036	4605632.13939942	2792736.78343749	1467854.32848567	1840722.86319085
1188	71.0859445562171	71.0859021970166	71.0859892571858	156.623	152.808	159.806	9	8	3093570.07650727	2994452.62815881	7874372.77801434	2938000.2538847	2984990.40150862	4529746.43739442	3547563.48582366	2975412.27628013	4202424.71218144	3795651.94908203	3528290.59812128	3081026.53718767
1189	71.0858925921852	71.0857821253252	71.0859359573903	1136.83	1134.68	1140.12	11	8	3254447.70291667	2415660.81023437	3961137.47701401	2222663.76632812	2293628.96195905	2454403.70033001	2239945.37348876	1586093.53986758	2136681.59929688	2770538.89870361	3824868.15506846	3182130.0547998
1190	71.0859444070025	71.0858266323449	71.0860649752798	134.225	130.208	135.202	8	8	2868452.44053234	2983935.99409722	3833126.72802618	2694885.72178936	2887865.07094386	3761611.63938736	4034592.75162077	3045745.69515868	3922713.47047291	3762536.02484675	3842952.77542792	2935721.89067983
1191	71.0858722222567	71.0857575545056	71.0859582500214	1968.99	1964.63	1973.7	11	8	1161305.20216186	1796984.55745192	1233806.53705437	1723412.27275579	1777007.90742845	908524.405735825	2207242.30791901	1656628.23131687	1898639.54730733	1755482.75353102	1105313.32255908	914723.458009722
1192	71.0858735813237	71.0858547752515	71.0859186038807	894.315	892.435	896.24	9	6	2666908.92109795	3709124.95226086	5524026.68217516	3092138.77534299	3316363.27712195	4029034.09378239	4077075.0521855	2962364.41803474	6628937.28406268	3940972.84103316	3821286.41720212	3375138.65032622
1193	71.0859286977457	71.0858509880364	71.085956872743	104.5	97.9606	106.711	8	8	3431567.09701887	2974589.75510915	4169848.50713809	2970340.08772321	3038662.2326476	6058299.60935776	4133882.38593686	2920378.43479999	4295968.63020599	4219303.32747478	6157421.713453	2406198.64829381
1194	71.085906695531	71.0858308677522	71.0859455375456	1187.75	1182.45	1195.87	10	7	1740315.0618404	2500883.91473437	2929636.54570278	2104119.46586627	2297683.51334214	2442972.50123504	2517602.94528528	2094230.91085635	2761948.05267856	2639757.09898437	3294012.64863092	1955139.11181446
1195	71.0858849070579	71.08577706428	71.0860070319492	199.195	186.724	214.554	10	8	448191.133916667	3526550.02726287	4439332.53570297	3579689.81953125	3565596.29846898	614557.540217448	3783521.08103472	6119984.51995864	7142699.7361648	4967018.73371117	5076191.18907351	8055135.18299815
1196	71.0859124111541	71.085802030816	71.0859626817353	635.796	629.031	645.02	8	6	4930163.98592572	4743221.60322351	8226924.4337191	4462201.45946421	4436383.0281875	4315478.34662876	7188778.14687451	5060764.45047555	2263165.1925558	6258019.63899861	3961152.26900974	4819036.99319879
1197	71.0859254315812	71.0858875024969	71.0859532402368	726.31	722.888	731.783	6	5	3083636.38738741	3294147.39669209	3943806.38639132	2764234.2446636	3101835.22976057	3767723.09718708	3460518.17483282	3087243.30978401	3630859.80654301	3833657.46847104	4710505.70930928	3257407.01155073
1198	71.0858977536113	71.0858307711259	71.0860045215001	566.757	546.408	569.384	9	7	5571566.10108265	5101686.12205358	7010145.24527382	4874552.0872433	4996722.09359952	4954337.87545141	6484833.12878122	7216760.09804452	8034427.79167567	7061047.7673828	3170339.80846857	3718818.46366146
1199	71.085943573334	71.0858741346922	71.0859640546478	675.056	674.335	679.063	5	4	4303893.93778249	2394666.93564313	2666407.66015404	2080867.5801211	2216755.91639893	2848340.7289813	2808462.73337536	2492986.72915657	3167703.14109375	2956042.79035156	2939754.06475249	2349728.07665234
1200	71.0859014210733	71.0858486738962	71.0859626101446	601.024	599.789	605.997	5	4	2001552.25797065	2522520.56065476	3069410.26240625	2471907.68062855	2510668.61173259	3213678.48864733	4452383.92910047	2611179.50594318	3338825.70235715	3481133.49664346	2316364.15772533	3137881.31088992
1201	71.0859274329363	71.0858456223448	71.0859362725031	687.41	685.56	700.995	5	5	4568177.42829875	4497404.44688316	5990386.27848566	4214713.62718751	4217377.39848506	6026608.57697473	5523447.92153328	4445722.92557983	3055109.54763535	5613100.48044566	5157049.01235052	4597475.75052882
1202	71.0858618891261	71.0858428889983	71.0859044887806	1215.485	1212.58	1222.93	6	4	1641707.18643127	1611185.88564537	2188127.05091674	1273355.01904891	1402348.18669158	1661464.69903533	1016543.92622165	1408022.93419158	1788542.10224185	1692012.62434103	1679927.34111753	1998528.47604491
1203	71.0858834640494	71.0858249712521	71.0860127802566	11.6108	5.8503	26.165	7	6	2096705.16108353	2715962.53919294	2421707.9799353	2817487.69776741	2662019.6634	3034675.63521426	625548.796793172	2668665.97993199	0	3704306.27612062	5119079.3232781	2751219.54527988
1204	71.0859292146708	71.0858109152751	71.0859547246005	805.517	799.341	808.065	4	4	3326272.61805227	2690360.06887735	3148795.35739714	2419948.83004922	2577679.26221094	3155157.84056875	2651125.63777771	2461663.80072423	3020631.37100328	3059204.84864479	2982758.68282435	3036062.9377133
1205	71.0859332336424	71.0858960902142	71.0859333177312	844.068	829.73	848.991	5	4	1308819.4345065	2686701.70462891	2969221.30218265	2255420.98551251	2329589.85170689	3074439.28587032	2767602.6525792	2456179.2689625	301066.107968737	2885789.57328879	4623567.84755109	3383398.16904918
1206	71.085888415229	71.0858879567112	71.0859114655376	1042.91	1039.34	1052.46	5	4	2079925.554917	2246660.58163543	2571017.23874998	1933274.74244532	2004694.59112067	2402481.79072915	2707244.20929198	1628887.35860597	3186701.88716981	2481411.40672915	2527172.30714584	2145377.70545834
1207	71.085907740987	71.0858647988895	71.0859383781021	1106.13	1097.29	1107.69	4	3	1911597.92446794	2363964.89296875	2217181.61501115	1889343.00804149	2011474.66491212	2076194.21667873	2411632.40531771	1989744.77136449	2439225.71497845	2468331.49554822	3954013.35327501	1885513.73730334
1208	71.0858434540047	71.0858434540047	71.0859527583001	614.759	614.759	615.954	3	2	3657185.33820362	3408343.02045817	4344373.439875	3435729.40758871	3560090.49945313	6097012.42751439	4467433.53928099	2712751.79719605	4843184.57305241	4343522.69725781	4448676.03556351	3671626.03172729
1209	71.0860356286692	71.0859017379614	71.0963306285675	653.519	651.977	661.083	4	3	1865597.94599851	2050656.27222172	2346368.82493667	1671679.61753292	95507.9371900354	2171352.82126641	2759836.63099005	2229561.86539621	2805160.84869642	2745400.70669865	2993430.87623991	2172326.94305915
1210	71.0858784364208	71.0858655090018	71.0859185243979	1163.89	1156.38	1164.2	4	3	1602627.51354689	1817911.36616587	1974649.69711408	1551867.36650156	1641109.97921875	2041696.82669302	1830678.13681818	1770733.43641677	2015733.45920625	1961676.1231875	1918188.72721152	2085489.11594568
1211	71.085968009468	71.0859195224711	71.0860171748349	464.117	456.693	471.3	5	4	5940784.23908677	3435079.17900453	4990070.54900983	3414531.93294254	3349545.39768473	4686410.56684426	8142956.25140132	2100202.68650452	4818581.97413958	4739098.20646876	3588100.32993945	3381549.41059526
1212	71.0859382794484	71.0859028767528	71.0859603308665	1012.23	1003.29	1014.34	4	3	2306878.11462624	3233981.73993691	3520662.55107421	2569507.03826657	2628330.59753945	3363373.66535187	3256063.29225191	2778289.75339042	3607682.0554236	3512337.53538776	4563818.37851817	2846368.11873603
1213	71.0859779049098	71.0859072903989	71.0859802462717	428.3825	423.014	431.844	4	3	4050900.4693125	3933918.7668875	5441314.77774609	3733355.56629826	3793938.03627298	5208347.86024701	5059868.25246281	3110662.68600083	5688736.27794353	5508438.36350268	7404763.03503326	3742520.66398661
1214	71.0859291025554	71.0859291025554	71.0859291025554	789.862	789.862	789.862	2	1	2620498.68541016	2733321.88211042	3353784.65237316	2476014.68635052	2658008.45376458	3180544.00168593	3201580.94082866	2539966.98346406	3230416.31821796	3227461.55223542	3156441.60900572	2555916.93961458
1215	71.0859426731114	71.0858791696152	71.0859741714762	314.032	307.829	326.537	5	5	3004366.002189	4295941.61896669	5923691.70641612	4230272.20076481	4055870.20701398	4750567.88857093	2856994.6387766	4455252.14274979	5942670.91965456	5887344.88439063	3505841.53934416	5904860.25968716
1216	71.0858543794682	71.0857833788828	71.0859253800537	758.2945	757.381	759.208	2	2	4604336.71464688	3885606.74978813	4611894.60600447	3447749.2257327	3794872.42921249	4800207.69343749	4589623.96869977	3614209.97233817	4561280.69895331	4484045.35498214	3834653.40155332	3584993.43067806
1217	71.0859325735834	71.0858441228313	71.0859325735834	993.126	993.126	1001.18	3	2	2626972.11535156	3118896.05672431	3108778.37177351	2330787.67172329	2630411.84274424	3272805.02849157	3120846.09996411	2648588.58477303	3850547.55234554	3311316.61339844	3414842.69379277	2754423.20150164
1218	71.0859594814285	71.0858559520076	71.0860630108493	865.32	865.19	865.45	2	2	2359438.72026266	2417208.64764583	2690523.96564509	2053021.2743676	2094067.51855902	2817706.28113422	2779716.11205173	2167855.2331649	2712588.45085764	2793263.07278125	2723425.21844113	2331383.9546024
1219	71.0859133078094	71.0858592544173	71.0859667024331	293.166	288.045	294.664	3	3	3124399.71936574	4657134.13101562	6324659.6112439	4617489.72402534	4439180.55238377	6088351.51386719	6145548.43108803	5984154.22305441	8373391.57173278	6348921.92618064	5889549.1109873	4575017.83829268
1220	71.0859824744231	71.085955445065	71.0860095037813	243.9315	242.944	244.919	2	2	5696701.90383514	4301606.63996034	5914716.48912019	4392576.876875	4276358.14714844	6062239.25808894	5561868.13128516	4502127.36517434	4715289.3089404	5906957.14130921	5518672.61011842	4266847.78257111
1221	71.0859203948702	71.0858745557346	71.0859662340058	40.47675	38.6437	42.3098	2	2	2925665.95203957	3111925.46542411	4239537.92520419	2981607.85452824	2947162.91881741	4306995.72084844	4098162.39803683	3238503.97482422	5096234.60717254	4224532.19443125	4068976.4402726	3143320.70607818
1222	71.0859032598978	71.0858325510048	71.085989718881	368.377	358.752	376.217	4	4	3532010.26059827	2491263.33097767	3253857.72692411	2483171.3759098	2346987.70899033	3358264.75217262	3103194.20449702	2518889.42511607	662598.282258297	3345529.36983184	3784219.56640219	3661376.4555518
1223	71.0858436225334	71.0858436225334	71.0858780655566	942.47	942.47	957.818	3	2	2060089.551325	2452008.09605172	2590498.24184806	2033786.18804526	2166174.04504249	3118682.90462112	2282465.26450208	2111216.13651737	2684790.27570689	2605106.37938631	2707691.68736853	2224647.71768009
1224	71.085900769641	71.0858911008589	71.0859104384232	930.18	928.829	931.531	2	2	1841874.27641719	1561317.97431333	1803263.39316934	1423601.45283409	1540016.38460391	1827306.30578413	1783824.79223685	1500499.09198026	1819233.5555366	1856818.868625	1774102.4316653	1575697.07365748
1225	71.0859616776739	71.0859212194939	71.0860021358538	406.219	405.451	406.987	2	2	2461986.47518966	1199514.89637188	1767805.06793125	1148401.06885547	1125846.78887187	1643854.67417501	1616605.11277968	463320.675953129	1893753.69888068	1805674.3079375	1699918.7778473	1260802.91862926
1226	71.0858569234426	71.0858569234426	71.0858920976774	1077.91	1064.7	1077.91	3	2	1157814.54011718	1307963.23265626	1706410.64666941	1117226.71629151	1288604.01758272	1384994.56146599	1333637.61898209	1177404.31804688	1459774.39692384	1415809.46203124	1363218.03164659	1145079.33808593
1227	71.0859093272419	71.0858761059053	71.0859425485785	520.4535	519.942	520.965	2	2	3321923.9603756	1555402.73954087	2285928.09381696	1635635.90279576	1475790.42425962	2219142.07391826	452215.893534924	1691336.72689964	2305782.1390625	2336406.73462054	2050545.56055288	1549636.04508259
1228	71.0858413910462	71.0858413910462	71.0858413910462	1848.83	1848.83	1848.83	2	1	963832.159591618	1032443.68437927	1043992.08415527	841506.90326538	904167.305745848	1007855.45364258	1072332.69238586	1060736.89242065	1016265.20756836	1120381.66803589	1095023.87293701	1009036.77956726
1229	71.0859530008986	71.0859482228013	71.0859577789958	229.007	228.797	229.217	2	2	5300345.49119182	5349445.7931888	6969298.42887642	5391442.03396061	5229223.05266195	7413659.34471354	6867872.27129471	5540853.98204471	7318579.77364628	7236702.00811286	7519512.41508289	5149728.10764339
1230	71.085961776985	71.0859332949175	71.085966811149	486.104	482.526	498.569	3	3	4414940.06333133	4474447.78569231	6237845.71259374	4203377.24773037	4270759.28756731	4513580.04789962	5842763.90039403	4640772.50192308	4088782.24551629	6268714.46783814	7540784.84124944	4359039.54038582
1231	71.085973690886	71.0859722504858	71.0859751312863	266.2995	263.042	269.557	2	2	4212260.08352179	4299886.63850801	5804561.68669243	4305720.39671998	4137189.34623077	5751903.87524117	5662126.22808799	4453214.06020888	5955652.97203947	5944525.86725905	5520698.0951213	4619291.27198138
1232	71.0859007165461	71.0858695746987	71.0859318583935	389.0705	386.266	391.875	2	2	2951348.07015938	2842136.53498938	3997469.695375	2887284.95978312	2717212.50526375	3797993.5356305	3727552.29824531	3124854.62852434	4204602.02021875	3890906.46134749	3746196.75096563	3217858.23986668
1233	71.0859805343145	71.0859805343145	71.0859805343145	65.6305	65.6305	65.6305	1	1	4126838.67720078	4046574.12415794	5456765.79786758	4011188.74449578	3853700.34159966	5419722.78387222	5132856.67429167	4227171.25185484	5508055.19434206	5615877.6580464	5387110.61945308	4329482.80969653
1234	71.0858970021408	71.0858970021408	71.0858970021408	1476.12	1476.12	1476.12	1	1	1036158.65574599	1248932.88325955	1393711.52061198	1046981.65627767	1159018.01369304	1358676.97265626	1356685.20946338	1304201.58949219	1361952.22770508	1388620.95053873	1424129.92256945	1185691.53923611
1235	71.0860097746153	71.0860097746153	71.0860097746153	53.8136	53.8136	53.8136	1	1	4919327.81093896	4832539.29633638	6406378.4846706	4553933.10247936	4411263.6161677	6466675.58543081	6167504.27317769	4931667.2929621	6544052.28828946	6515823.47488472	6405288.97009474	4793929.03950363
1236	71.1233059744971	71.1233059744971	71.1233059744971	661.409	661.409	661.409	1	1	519981.193190921	301076.957804686	655934.894769283	442331.133978273	484021.242659421	620993.955170651	996894.301078118	874504.978250002	1089926.52350098	1016100.35935351	964705.036632806	822606.782343743
1237	71.156662690481	71.1563120389188	71.1570133420432	661.2565	661.083	661.43	2	2	69647.1562020095	106784.955658481	89933.9408891598	84401.119034598	100982.129036254	69720.9491586918	0	2883.77327008928	6490.46566593422	0	7670.17158837885	4576.8273881022
1238	71.2285571385946	71.2285162717536	71.2285792889373	1304.52	1303.95	1305.06	12	12	148886.03347168	143378.386616586	140277.684340818	166891.346406948	134692.655108173	134750.746865235	134494.259294086	155475.067378907	141514.592548131	136745.337390835	149299.712578125	150963.606155483
1239	71.2335164942613	71.2334503947218	71.2369711406273	1303.95	1303.57	1304.5	13	12	370846.762524415	77142.4534975957	480918.207331731	345999.338301907	328540.961011717	547879.039019952	526760.759887001	434647.508852163	483533.400327153	543320.459305423	465140.358833707	276502.945233623
1240	71.2654316887603	71.2650821314338	71.2655544535644	1303.965	1303.16	1304.54	12	12	139173.201858316	74545.1960849609	199000.907677005	135442.992793784	125981.609387207	211836.976752928	230034.517024738	168063.584920372	198561.843951008	223728.956577554	169871.574086099	91264.2907836914
1241	71.2898984951437	71.2895128956932	71.2901350102431	1304.14	1303.81	1304.41	5	5	148798.64269206	85416.2154399949	65722.0720562063	56212.8045374648	74316.1160400391	223766.232425782	221825.713734376	167727.123659939	58800.8640605819	209014.660891927	87443.8377397025	101517.876525064
1242	71.314495517405	71.314295719391	71.314516830637	1303.81	1302.65	1304.5	7	7	42128.1539306641	85416.2154399949	74987.5954648439	131992.803402777	116628.645972221	100761.258509114	214549.188483072	67531.5896533199	83112.8505205081	91963.7845157127	71760.1181997072	101701.121789551
1243	71.3266252239414	71.3258580565701	71.3281411822136	661.409	661.083	661.46	5	5	364690.192559461	1049138.14038025	182827.669823729	439433.121289065	624162.44267471	231181.197746372	16091.0648033619	70883.441541399	22794.866424107	24796.514206848	34037.3061137693	93383.5144933028
1244	71.3282978115422	71.3282343205284	71.3387388821146	1303.98	1303.22	1304.73	22	12	103719.010897104	64451.5480107421	180778.786347659	88223.2989399863	99918.0239501953	205415.634798176	201655.453489582	157808.172980289	180827.390310871	166808.214624536	160840.65171468	82109.8026979764
1245	71.3617284673097	71.3613111140505	71.3620543692309	1303.57	1303.16	1304.41	3	3	81590.5603284789	302815.650372871	351734.644375001	87983.3140735979	317076.821459961	382047.077343754	120808.031674804	371935.998064626	361452.256629967	402377.5431392	375056.511217155	322878.375850499
1246	71.4003340382924	71.3883592590297	71.4015757960667	1303.88	1302.73	1304.49	12	12	84349.2160229486	101146.813695913	122882.078704836	67254.5982353515	73663.6294140629	136374.616846589	127917.02091797	92932.0756279299	114766.778635253	131322.878331852	99840.5254616486	48202.0538747826
1247	71.4147951703528	71.4147173037461	71.4148730369595	660.89	660.89	660.89	2	1	56503.448759766	67155.0017187494	80478.4643100592	67762.61622998	63408.1785183912	60733.8929263395	2806.85571769205	18200.5692057289	6146.78287475583	2998.47275260416	2814.46542879231	7205.78007128904
1248	71.4322643012452	71.4262862245811	71.4337201794097	1304.15	1303.57	1305.41	21	12	218289.689195148	124344.166198325	293107.772686298	207212.694084475	174485.634086028	342995.616887019	109030.410667317	263162.547231069	302504.408424354	119618.60004357	277713.711192157	156795.205049717
1249	71.4490349482305	71.4489491977775	71.4542235078791	1304.54	1303.98	1305.06	21	12	79012.3378662111	306952.251482282	344772.573364253	65358.5178016251	333122.24629394	145400.807091346	130549.262886118	87463.204631347	138780.223010066	379743.008667692	92866.4216242018	327692.704471262
1250	71.4715054632296	71.4715054632296	71.4715054632296	661.46	661.46	661.46	1	1	83688.9271099337	225599.774977211	92690.7280472001	124940.642711718	201515.339416341	86056.0571393234	6855.87072802731	30232.7814778641	13224.3721502278	15780.9072946777	14203.1843359376	34738.3832894693
1251	71.5003125264676	71.485416975047	71.5004343950342	118.838	118.307	119.331	19	12	99116.183052246	71296.1993459821	83125.4960239956	194705.011759338	191723.568092076	175591.862342495	121672.699069754	107905.305066964	214242.708955392	251084.667375837	206901.736417236	72629.7377792271
1252	71.5022907985714	71.498776146476	71.5023577535762	1304.15	1303.61	1304.73	13	12	447892.04617139	82514.8225150235	431758.747868298	461351.092551619	419093.542106744	421729.38857143	431315.521487634	479743.369828129	413829.786378351	449184.841445315	449119.573593751	431640.269389824
1253	71.5127474282022	71.5127436397364	71.512751216668	172.012	171.309	172.715	2	2	355028.722744928	270245.446587516	383339.176017016	326871.411684619	319659.979870532	314985.676479745	380418.762524805	344147.696718043	402117.668267511	319944.339375	333640.122931958	248303.51198323
1254	71.5147050222499	71.5142975123037	71.5301276199649	118.838	117.938	119.331	14	9	287336.404354585	380808.616723389	33601.2205156599	260752.912002866	236774.339652334	236526.097301605	307248.410755127	241919.365042328	283418.019589536	153978.524347656	209618.592985026	48321.7267821045
1255	71.5079942961141	71.5079942961141	71.5079942961141	661.409	661.409	661.409	1	1	91884.1223251959	86303.0118024543	92690.7280472001	125290.120679198	201515.339416341	86056.0571393234	6855.87072802731	30232.7814778641	13224.3721502278	15780.9072946777	14203.1843359376	34738.3832894693
1256	71.5375233588774	71.5375031383717	71.5375435793831	1305.53	1305.41	1305.65	2	2	45909.1726497394	340053.624751464	398727.456999025	410389.086228516	348978.749361977	348800.333124999	351721.232499999	57225.1549837236	353607.801940103	392806.362513674	382651.566851126	380947.900716788
1257	71.5920018667305	71.5833567743409	71.5923956267869	1303.95	1303.16	1305.8	15	12	322472.909891075	299326.984206729	270900.406779789	314632.50895057	285601.559814011	238858.993554686	267708.398382165	321972.380549128	267709.176542967	289970.238779673	284035.227506948	298155.231956129
1258	71.5976002913472	71.5974391325155	71.5976401474878	1304.65	1303.59	1305.82	12	12	119607.395996094	121128.150495793	112884.748907752	144179.269253305	125393.858298903	84777.5403093614	106559.594801683	138940.616102215	106084.657042643	135194.682503005	107292.16245643	133919.819414813
1259	71.6476694911647	71.6476363746328	71.6489357301853	1304.73	1304.14	1305.46	9	9	96027.6249975579	88990.0691256004	134290.154234621	243456.552997161	227896.01690785	139739.50383878	142928.368234676	92355.253032226	117905.826104402	156185.967364501	126677.933951825	227999.393091266
1260	71.6618528202182	71.6618138809262	71.678333435128	1304.73	1303.57	1305.41	13	12	262772.367248536	232491.369768415	250663.037174941	273142.006113282	234166.844373497	248157.023303572	246599.396875001	268472.072828127	243672.392110842	267690.669521137	263573.70935826	255996.844323732
1261	71.6774891102747	71.6774891102747	71.6774891102747	661.46	661.46	661.46	1	1	107943.96723884	184513.706714679	107476.856896484	120958.453164062	132800.272641195	88379.3508551438	3079.46382751463	0	0	10837.4718964844	6200.68083312991	7409.22428397622
1262	71.6930737421534	71.6929944005422	71.706830115706	1303.725	1302.89	1305.65	16	11	112683.015368651	108831.513387785	99836.2499194351	72530.222514205	58500.272277832	95726.55590918	107201.695291341	121403.136567789	104521.790345349	327178.589838868	108959.439718571	64492.1046516934
1263	71.7382124856613	71.730589015081	71.7383109126872	1304.15	1303.61	1304.73	19	12	171731.43602881	167079.675341045	314368.643780048	230150.62065054	231716.685250149	320793.14579311	317837.362529996	135501.221682944	284160.231790363	332241.982043808	102376.567617188	195890.128902493
1264	71.7695718190667	71.7695181528598	71.7702479198409	1304.73	1304.08	1305.41	11	10	63144.0024710786	1012679.66059766	107090.015899326	67571.5394611155	1018134.63491211	111737.093549362	139560.96282552	90793.6981800414	101178.934676845	110462.707308237	93043.8880304518	53174.7733945313
1265	71.7964891860109	71.7883623123281	71.8024387711626	1303.95	1303.57	1305.34	33	12	1061020.6583252	83008.6564688391	312607.349463266	1081718.24426967	101291.424036864	976088.915616634	316855.277830638	351324.196925224	88148.0846988926	1004407.77500782	84456.299610126	339980.228879957
1266	71.847861714887	71.8340167484869	71.8614526042479	1304.73	1303.81	1305.06	14	9	62656.221622314	3024288.99046093	86814.4628869642	3086633.00859375	74787.6665972217	94848.9766406244	91068.0799621578	61896.458047762	107061.27164595	97940.7871337872	90214.3466508353	2773095.01940625
1267	71.8843190018801	71.870321393483	71.8893046667958	1304.03	1302.69	1305.07	16	12	3155970.5631885	3145838.91824777	2919294.63185752	67549.3777417	3089281.80227178	2885735.00250388	82856.3054728186	3236254.38998831	2699864.82561916	2832667.12787388	3049009.27643796	2872622.93235701
1268	71.8847814820478	71.8847814820478	71.8847814820478	660.524	660.524	660.524	1	1	82655.0456328132	116728.492543944	59394.1398450518	85041.9681707587	119743.849127441	27947.1356253257	7392.40445764156	14472.3956380206	13033.709256429	2776.66954089355	8761.9029541016	11987.3192954508
1269	71.8950305527365	71.8799902584349	71.895498853079	118.838	117.997	119.331	15	11	110523.928951172	159298.663328613	77242.7815952847	107518.6775354	109989.311937221	80882.2956309292	69903.0317815988	87500.3720089285	73418.2068898228	73610.9495811245	83606.2173970424	102102.281387695
1270	71.9006084346821	71.9005378977705	71.9006322854407	1303.95	1302.89	1303.98	3	3	2968404.97218756	2963185.59839407	2684619.94184026	2971296.40888887	2952509.92111109	66894.2846816408	2925370.11949652	3046692.98857638	49574.2339270012	2657322.63121527	66273.6607011265	2681641.21270832
1271	71.9331045719103	71.9330527616822	71.9331318772716	1304.11	1303.64	1304.54	12	12	128669.737680663	61816.0784846998	175483.422839358	104670.429262697	95716.8275949934	206740.621180889	189900.492521158	152198.914796317	173009.232574869	215851.904509976	162088.593494465	78286.8019371454
1272	71.9101778362591	71.9098015650996	71.9104642516512	119.027	118.307	119.421	7	7	68889.651988037	165471.824953613	60833.5786010743	107518.6775354	57605.3053836496	70707.5772615444	75984.8240056152	73557.475032087	69563.9378671874	82062.9463347168	58595.6972174246	134382.733544759
1273	71.9610228031853	71.9380737912212	71.9665757095525	1304.08	1303.59	1306.72	29	12	524954.856396486	354755.592785455	503979.237395362	548415.540817523	358206.748491863	493148.754358261	305781.178670482	360492.831010046	299788.833766737	302345.5819058	525917.895669644	506464.0467191
1274	71.9803714198847	71.9720145579031	71.9804276865381	1304.08	1303.59	1305.8	19	12	444066.805957033	84520.9627794466	414077.313794637	119552.381826547	407448.955540113	402897.53063965	430952.278635605	453760.929190849	407096.348936467	417831.14370964	434007.930184153	410244.946585786
1275	72.0125855384095	72.0125855384095	72.0125855384095	118.355	118.355	118.355	1	1	436537.99175	58460.6743214286	207027.213757812	404510.645652344	409241.766179037	155094.072065918	178354.096367187	284606.405755208	180402.855777344	180407.503660156	214420.779685547	390708.719653971
1276	72.0257143896375	72.0199903013592	72.0258747171421	1304.145	1301.98	1305.41	18	12	99891.8938920077	92555.4479915373	96230.0929174819	84834.2442129279	60438.8761065667	78910.93000355	74348.1354918331	103337.58820394	88909.6823128249	96860.9961320614	63008.6021305334	88329.3699312647
1277	72.0342867719259	72.0339471393498	72.0343739437745	1304.28	1303.64	1304.73	12	12	187878.415722657	165673.789795672	159835.522216097	185776.22759103	168953.676397235	155685.996110492	162005.490043249	183883.59524284	159303.459915203	172157.087817384	183942.944748884	175310.023336087
1278	72.0685514292898	72.0684658381559	72.0686092342965	1970.33	1962.65	1974.94	11	11	1321093.76945101	776150.195034866	1182003.28820524	997717.593219557	521444.824512942	1096540.34972751	1650544.12938777	1846470.97043609	1398088.71358845	899816.327922596	1254124.2558861	800982.63502201
1279	72.0574096677067	72.0573304202538	72.0587160475807	661.409	660.89	661.43	3	3	93855.5000867753	200165.921265624	100086.063729339	86953.724940186	114657.320036193	81346.4575848217	14953.3813094176	23549.0249424525	8036.893274414	15117.1492127685	17681.5278956908	40871.0934887692
1280	72.0810553027389	72.0809040287106	72.0848189847197	1304.14	1303.57	1304.9	23	12	111907.595270995	152501.430253094	146409.155190315	155355.067956138	91042.1736891873	116055.454794032	149439.111749331	162805.86619629	137864.534518772	172648.351105957	158357.835806791	64620.7872833811
1281	72.0991388220508	72.0990879600768	72.099318983794	1304.99	1304.41	1306.57	11	11	111569.862575871	88229.0951427278	82244.9012920673	108182.184405048	89072.5651961273	167286.611114171	83094.3363907128	104565.114571939	65108.2791267279	105244.478078801	113194.31203125	94572.8298209627
1282	72.0920962739361	72.0920962739361	72.0920962739361	660.524	660.524	660.524	1	1	89479.841506069	173144.252477538	92293.3531752936	46718.1556537388	88954.7706417632	87232.5591959643	11069.9584754638	19242.9905300291	4699.28351953124	6654.97302229817	12729.3384003092	35706.2658935546
1283	72.1250433687581	72.1240967282842	72.1252710192383	1304.24	1303.22	1304.5	4	3	155304.180103516	152323.001651367	117232.58555753	158682.756503906	161157.832324219	125211.092061436	169084.422981446	171843.788449215	157705.914301758	96425.7018804926	158232.331732422	151615.57228125
1284	72.1568061480086	72.1567234219353	72.156843771975	1304.28	1303.61	1304.73	12	12	160255.362400841	77058.1154030543	207394.359510501	137862.048824058	114500.393310547	241667.010722655	231359.093260968	175445.365520832	225066.886241737	241806.787069937	199870.805656737	96911.4535600148
1285	72.1774952812809	72.1774598412229	72.1775271344964	1303.965	1303.57	1304.5	12	12	584507.196936037	567300.180498795	518252.105197566	585328.22679537	558521.125771858	530930.84062291	559784.050975171	604977.268334265	498520.832469952	516353.543901719	571536.967084467	534880.905752129
1286	72.1782183702541	72.1782110730007	72.1782256675074	661.246	661.083	661.409	2	2	83950.0364306646	144901.221263391	52198.4560048831	94921.2796834303	86077.855848213	41898.7176238609	3124.85210009764	17083.849316406	6480.41940348304	9201.88656713886	8911.97357739257	14733.636698527
1287	72.2336091187431	72.2336091187431	72.2336091187431	1305.99	1305.99	1305.99	1	1	337652.165792401	382713.564174108	43050.297241822	394269.869132256	408718.936156531	319201.805817525	294392.740624992	381121.773423538	286018.303742319	338638.264687491	348498.161132815	331919.796406252
1288	72.2968069123372	72.2967596152392	72.2968248040195	661.101	660.505	661.46	5	5	168754.331393988	302582.91753917	112123.33621228	182423.200674107	222749.444359862	328681.167359932	15548.6729852816	56876.6927071706	20726.5177321427	15829.5983380736	28343.8516391599	65109.6105982137
1289	72.2885203578137	72.2884913519969	72.288571354956	1302.89	1301.81	1303.61	3	3	284011.428120121	82528.6935191765	281520.420468754	293847.785173344	268207.688476566	271071.22513184	295033.124831539	62843.4412847217	304471.494924044	309176.60064236	275347.569375004	48681.2971350102
1290	72.3236045271214	72.3235736661554	72.323639750034	1304.495	1303.98	1304.88	12	12	363280.292333986	307972.609897835	357147.392507668	368472.340839147	329732.607267877	358055.554220147	379590.283806503	383887.640189733	348105.727032881	375280.190246933	363326.747092635	338468.283372144
1291	72.3257918784348	72.3257186732467	72.325835899178	661.255	660.89	662.365	6	6	502311.592135632	1138146.27019574	329191.553884764	599413.792036136	874218.058638179	324429.748329527	15548.6729852816	56876.6927071706	20726.5177321427	15829.5983380736	28305.8775614012	65089.613789062
1292	72.3511877392635	72.3398756888419	72.3528090679699	1305.2	1303.98	1305.65	4	4	51150.7022973625	309608.61583807	210054.589673829	253531.757642047	247119.623840332	57695.587543404	70730.2567608173	56237.4248741736	193710.549100672	204734.472119138	212350.038265625	258906.684671521
1293	72.3853615433706	72.3728345116788	72.3857967427649	1304.11	1302.89	1305.07	22	12	106858.630447997	310262.389687498	149804.061053469	96020.4330749523	263029.626724851	197157.949321664	199665.135474446	226125.18483561	156917.843162434	176134.120933369	211582.535171711	259317.523448767
1294	72.3927423747919	72.3895407155779	72.395944034006	1304.82	1303.06	1306.58	2	2	165408.63030134	234463.822232144	174025.10753906	183132.60055803	217413.035019528	66284.6554003908	179958.754453128	40598.8181815	139166.913085939	155209.067703685	182637.752673337	182031.36100028
1295	72.5139712677408	72.5136200777645	72.51467799815	1303.04	1302.89	1304.5	3	3	36974.563945313	19976.3534719845	49686.1148583992	47279.2967236335	31405.9848144535	66634.2042297373	45785.4758966058	61155.2382638884	56670.4764306638	67965.2371488806	60927.5860961914	31524.6938330075
1296	72.5355810955043	72.5354395142975	72.5358925777622	661.255	660.89	661.46	6	6	4376009.69031238	9598662.05804646	3477280.07065012	5451632.60946902	6648907.85786471	2583460.73032909	21431.1231214422	109197.921117292	40054.1298247765	30225.8228217161	50339.9502416989	140330.795156249
1297	72.566413670691	72.5661788379189	72.5668767938342	1303.22	1302.89	1303.98	7	7	185124.351996624	101548.316308594	107751.169735441	160975.319650214	59762.4957519531	145694.394887694	146052.103045101	83267.2966333002	121779.34243089	120589.877581231	223872.510221192	120725.192308683
1298	72.5986390575395	72.598401414767	72.6037264878103	1303.95	1303.57	1304.57	21	12	185138.354292367	78483.5832216795	239743.152158207	161041.206732586	140558.440960583	75694.5848693841	270906.854242038	76611.8735585939	63966.109550781	83360.8913488765	76583.1931130156	64091.7417933243
1299	72.6348056819662	72.6348056819662	72.6348056819662	661.101	661.101	661.101	1	1	85190.4540361334	148981.430189452	75344.2675288433	78911.9095503737	104405.126815755	61913.4547421879	3499.17661560057	9717.51507161443	0	0	10233.5766719564	11552.5006084798
1300	72.6809030882419	72.6809003205684	72.6809221833978	661.101	661.083	661.43	3	3	435927.932615237	633809.874714838	108104.855195591	117001.684023285	106567.419309708	346460.422330731	15027.4928159179	45028.6119791659	17520.0817610676	11282.1302023112	32081.6402381185	55377.0143140054
1301	72.7005877666839	72.7003793550924	72.701050037965	1304.15	1301.98	1304.54	3	3	110581.427111816	60318.01965554	108686.157648261	118757.722152344	64450.9779827874	97720.2706409787	112239.774327061	51834.6974365241	96983.4892422771	107552.666616211	105269.800014203	111327.175390625
1302	72.7101713843959	72.7101462389057	72.7101892912834	660.9865	660.505	661.46	6	6	353950.176726562	432835.288027098	304175.214538939	343223.053482668	390420.02224951	276339.280597777	14984.9936005857	44971.1775251115	17494.1684458704	11241.8800053712	31992.9378792722	55324.6235719861
1303	72.7290736629578	72.7290379390328	72.7291093868827	118.9645	118.699	119.23	2	2	42908.5581412761	88232.8168579101	35750.2096487863	40065.1435337611	41798.2700453288	30450.1124932861	48064.6115245361	58347.6044921874	39659.4387773437	67430.0889160157	38591.5502800293	66564.8393299966
1304	72.740373222257	72.7397295073975	72.7415395359601	1304.03	1303.49	1305.06	12	12	114959.054715294	105466.397489422	112389.057692308	127137.267768555	115194.324442232	99996.6864483173	108132.130392252	129961.553333083	97047.1893994134	99896.8997900385	111693.583125	117113.578179117
1305	72.7462584796444	72.7462257709847	72.7462980672544	661.4195	660.89	661.985	6	6	339058.533204209	544394.591523435	210045.775663329	356715.479306642	464950.567859372	221829.326798949	14984.9936005857	44971.1775251115	17494.1684458704	11250.9362996825	31992.9378792722	55307.63197998
1306	72.7755990345478	72.7755938970831	72.7756182048293	661.101	661.083	661.43	3	3	521589.49779381	646770.677797425	108854.572714965	179646.786339285	209604.46496704	429754.215515628	10809.4351922607	20685.2922886439	6613.6562523716	13078.2319316404	9231.43365234368	19807.8832717285
1307	72.8120530851374	72.8120105276221	72.8122002540175	1304.45	1303.81	1304.88	12	12	187029.28058675	94304.9819957391	252975.45702393	170130.512722358	136150.183396663	285808.965185545	284300.049476146	212497.21245643	256995.884147134	295269.328803711	244712.491030649	126322.517546198
1308	72.8315117752668	72.8315117752668	72.8315117752668	661.409	661.409	661.409	1	1	526182.597779544	156494.961417317	487136.084070798	543940.057244875	583085.326430417	443394.513032957	10784.8551496886	20682.1221289063	6616.06315301515	13046.7265549316	12762.1526801147	19783.0658056639
1309	72.8451672110857	72.8449760468616	72.8453505162099	1304.41	1303.59	1305.07	9	9	75765.1890234364	103466.303895508	110706.684015449	73434.2311629977	51426.9694791663	114424.977634944	124649.789009602	207181.089256343	111829.779486859	127224.85736206	101819.010427025	117984.5205
1310	72.8462975024248	72.8462086148255	72.8463347065378	661.255	660.89	661.46	6	6	516913.126949707	628071.438441892	477795.692394949	541467.226749999	574952.963244382	427140.407551378	10778.8650552803	20685.2922886439	6613.6562523716	13071.2307368164	9231.43365234368	19789.1435524552
1311	72.921597798452	72.9215337782542	72.9216523835928	661.255	660.89	661.46	6	6	2228225.14164854	2911120.05378818	2107952.39392137	2385547.60635743	2602733.13373631	1832372.24523485	11811.1937339563	31559.3795654296	18303.845615025	14522.2011327514	20830.7664630736	27041.7984521482
1312	73.0435488735688	73.0435168160373	73.0435768078549	661.255	660.89	661.46	6	6	565420.610166014	1233618.77743359	422391.890650632	669453.204086917	834074.322840328	322767.579456297	8237.75910546864	42128.0512363977	16824.35120452	16155.5700291747	27243.2596797484	50353.6420898433
1313	73.0470259142002	73.0466439662421	73.0479017484109	1304.28	1303.61	1305.41	8	8	102282.502355957	205828.83685096	87192.2228079925	152626.734286733	143313.638512244	66886.7693603511	74678.6190584306	117070.299165737	59651.7146582027	61181.5969118089	97075.6894084824	185429.742688927
1314	73.0579381748207	73.0505058391066	73.0584274483698	118.406	117.914	118.924	3	3	34626.4909570312	1241060.64960937	1482298.27327083	1022463.26323437	37028.3399425572	1387081.4655625	1434485.42102344	1106716.07083333	1422635.3084375	1418680.75299479	1376040.20094531	33061.4322965611
1315	73.0526281109306	73.0526123119055	73.0526439099558	173.2145	170.996	175.433	2	2	2036565.8014233	1625770.16755937	2334290.3843125	1595401.83396563	1689405.67778125	23212.5243563755	2304667.98593437	1646467.85579375	35531.7613	2237820.95859375	2079779.26089375	1677446.99499375
1316	73.0652103548927	73.0650086526354	73.0652820456157	677.775	676.793	680	16	12	11087218.0315656	9096725.69258111	9693305.81262274	7092897.25936	6594519.80394526	10099160.1242621	10594418.4466901	8574437.00995637	14384660.0405632	10146552.4852938	9225534.40534201	6883116.32909566
1317	73.0651921941344	73.0651029011798	73.0653368533513	744.006	743.203	744.782	16	12	15545001.5662846	10385680.5493989	14373078.3076419	11721437.4927335	11523530.3797046	18262313.876233	14713388.0115019	12945114.5082169	14231609.4539338	15927767.5893264	14441263.4967941	13274235.3089419
1318	73.0652881368867	73.0652128667197	73.0653875843297	9.6835	7.5859	13.4344	4	4	0	7538289.12207471	0	7833382.88733591	11566179.176402	9058875.00717545	0	0	0	9834090.92137774	9748735.32184556	4269450.06403016
1319	73.0651844303626	73.0651793803138	73.0651894804115	1795.615	1793.16	1798.07	2	1	155059.937239585	195288.79131531	178447.951171878	166675.299062502	134321.851562502	184646.977604169	214552.81773436	157483.318007814	173603.062617176	211002.196015629	178065.182500002	121024.343945315
1320	73.065198512479	73.0651637813249	73.0652332436331	2533.705	2529.5	2537.91	2	1	3367530.46873623	3305752.61610596	4341569.91590075	3350275.08655905	2901044.9709099	3880969.76927081	4500428.65406711	3949247.42229548	4405216.53133276	4190036.68636364	4449861.30906485	3121937.30144074
1321	73.0652103616292	73.0651684449493	73.065252278309	2676.05	2672.47	2679.63	2	2	6249676.31441664	7707148.94201388	8385271.32871972	6606233.90167333	5765776.23048383	7212742.53715624	8161874.24356843	7074379.62820701	7970851.58020833	7657248.0895313	8231756.65042336	5757994.45619958
1322	73.0651408774422	73.0651408774422	73.0651408774422	795.201	795.201	795.201	1	1	6816066.98899985	6147616.54829945	8338514.15774823	6352707.23270725	5926773.70669921	8547928.62621934	8660573.78856491	6817307.47332989	8153139.16500179	8765018.19070814	8240057.32370872	6221992.64112751
1323	73.0583962471117	73.0583962471117	73.0583962471117	661.083	661.083	661.083	1	1	672265.408337892	615225.959160148	643700.885098956	611248.283276041	72475.7913892306	504009.74710938	958761.828562515	922053.389423175	1032933.85026432	1115971.63882031	1090507.84132813	682139.914178125
1324	73.0651360756815	73.0651360756815	73.0651360756815	2011.64	2011.64	2011.64	1	1	316635.545416992	244167.986051433	333239.285363348	295134.653566406	257678.153454168	417842.353997071	443656.918735859	294297.916625135	358918.288432788	488391.772535808	345564.735442148	236279.061738282
1325	73.0651551859355	73.0651551859355	73.0651551859355	1861.9	1861.9	1861.9	1	1	926933.812018223	889401.395796101	985013.411632134	903665.929152021	855089.359869792	1198189.33812499	1262044.0242448	969876.046424155	1079244.16662842	1244555.66917969	1056562.46985677	876355.50130208
1326	73.0651537814451	73.0651537814451	73.0651537814451	2065.65	2065.65	2065.65	1	1	591061.101972161	497511.207119754	692452.33097957	613353.438222654	537241.292881114	822799.16674354	840538.686135818	685729.303467049	716743.961690708	878557.548018561	656337.752294297	510144.360802284
1327	73.065238831309	73.065238831309	73.065238831309	2606.54	2606.54	2606.54	1	1	5873645.62774994	5870806.35811924	7840949.06638613	6033702.12182291	5362409.54967743	6872497.25346772	7445814.27537496	7852941.62131047	7499730.91691663	7220266.90744793	7823029.40791839	5529002.72686494
1328	73.0650572258795	73.0650572258795	73.0650572258795	1319.56	1319.56	1319.56	1	1	1160790.61116313	1230020.12643148	1404282.0053987	1134305.87129849	1132969.69095568	1460941.48852034	1542678.65537715	1264118.59476158	1450001.60644531	1602634.71528152	1310444.82148437	1147341.65751953
1329	73.0651320128952	73.0651320128952	73.0651320128952	1271.63	1271.63	1271.63	1	1	3107936.18392804	3094862.61497592	3803997.51085936	2999827.13539193	2952462.70210337	4080808.09305552	4236272.08256647	3339914.38068435	3915707.88710337	4229503.51544737	3674733.52323015	3026294.53847018
1330	73.0653290019994	73.0653290019994	73.0653290019994	190.016	190.016	190.016	1	1	8424546.69482703	8399192.82854115	10841354.8020714	7464799.45180246	7906289.4238205	10542520.7111979	11211781.3560665	8296394.90641406	11032720.7143601	11159700.3249429	10834717.3089375	8631495.61778779
1331	73.0651584758921	73.0651584758921	73.0651584758921	1389.12	1389.12	1389.12	1	1	1017044.13468751	952898.702404039	1191964.25124468	948145.25847568	882581.686675253	1301794.24800781	1386168.75438211	1097996.60981533	1194104.24517044	1320925.67661398	1141226.62619319	914173.487180402
1332	73.0652105460134	73.0652105460134	73.0652105460134	2490.29	2490.29	2490.29	1	1	2178691.86936081	1956017.89277831	2774441.46244554	2283964.2124716	1875371.04305162	2654096.62142046	2831388.30243131	2571216.50080016	2944259.66525449	2864998.4299479	2574725.29822266	1966247.37604168
1333	73.0652207146567	73.0652207146567	73.0652207146567	144.67	144.67	144.67	1	1	10082388.339098	9979460.80858766	13014953.9910662	9239561.82269531	9499478.24087109	12779981.3695052	13103157.126193	10132233.8113358	13404000.9018125	13177103.9486857	12552286.1053162	10113295.6659576
1334	73.0651811799923	73.0651811799923	73.0651811799923	1354.22	1354.22	1354.22	1	1	1428076.52064138	1375912.4724176	1690343.2122694	1380501.02593372	1243773.93609375	1784895.74387601	1853661.57686491	1565786.47546623	1770033.5970514	1802587.60465726	1618371.10527344	1320268.43077054
1335	73.0652298851362	73.0652298851362	73.0652298851362	1818.69	1818.69	1818.69	1	1	1324345.01838616	1229188.8937736	1562370.56040122	1301492.48759096	1195261.03308824	1532112.60877356	1853584.76034375	1488770.03218025	1541547.63909041	1763776.7563058	1441219.5352288	1233654.00785714
1336	73.065218141324	73.0651974219827	73.0652388606653	1178.64	1173.52	1183.76	2	1	1315190.39388392	1292865.99844529	1639258.25848214	1212977.35511439	1229665.92564174	1680668.61549107	1809939.62578125	1313494.42982142	1602871.42245535	1582430.4365625	1561337.60348772	1180204.88370535
1337	73.065157455685	73.065157455685	73.065157455685	1967.66	1967.66	1967.66	1	1	1793154.2801785	1635589.29333008	2156488.5627342	1732794.94548611	1671515.12245561	2300230.07503581	2375515.75089648	2023091.47070987	2139950.77007279	2375390.64334499	2056070.43362216	1670387.04986062
1338	73.065087714545	73.065087714545	73.065087714545	1230.38	1230.38	1230.38	1	1	4247966.51589327	4095358.25806343	5046789.32104954	4130854.23103257	4183828.39274469	5544819.66336379	5778786.0648349	4623837.12550781	5184695.02445606	5449035.20562802	5163642.61930131	3929368.18089401
1339	73.0651732817181	73.0651732817181	73.0651732817181	1771.49	1771.49	1771.49	1	1	1137356.9923222	1060052.14101135	1287931.65514817	1063511.11926118	1055101.1894666	1416551.85635775	1454335.10456333	1265511.63465517	1295594.85677533	1493603.70266164	1332276.66844424	1063531.8902061
1340	73.0650520008325	73.0650520008325	73.0650520008325	2619.73	2619.73	2619.73	1	1	8724257.03606658	8018081.72460255	11195832.7810461	8726984.03844426	7569129.55813012	9747678.27369568	10754885.9225883	11494486.3500862	11074393.8414945	10329615.8628541	10964236.0605638	7740206.71565217
1341	73.0650890013566	73.0650890013566	73.0650890013566	2140.12	2140.12	2140.12	1	1	51464.579062502	64682.2480696586	52794.7498339859	54376.2761132766	40722.6192773403	46356.8732324183	81204.4616308525	61266.1595800798	61518.3476025338	75679.5671093686	44582.7135156212	47746.6940722728
1342	73.0652590903618	73.0652590903618	73.0652590903618	543.516	543.516	543.516	1	1	5971738.27709998	5505449.77670289	7536770.43615999	4968045.90441687	4932687.35895	6866942.15764455	7261270.43936253	5734761.54166001	7277367.32126812	7142278.40274061	7012471.86285807	5331920.60783438
1343	73.0652067147339	73.0652067147339	73.0652067147339	2567.9	2567.9	2567.9	1	1	5298620.24712895	5220974.96323535	6924193.35788085	5434638.87656255	4706772.48640623	5806933.58010253	6887385.17460931	6741775.70718755	6923288.70625487	6695298.69397948	6752013.84156739	4812474.21416021
1344	73.0651927173565	73.0651927173565	73.0651927173565	1132.57	1132.57	1132.57	1	1	2022916.89503907	1932099.47438761	2505513.96703123	1838716.95021738	1933679.61243207	2625888.89474862	2786509.51382811	2150884.58527175	2473148.96547555	2628481.45078126	2508129.50930708	1888515.14599865
1345	73.06518579777	73.06518579777	73.06518579777	625.127	625.127	625.127	1	1	5243463.95921092	4674363.14317319	6540111.26392188	4496167.79111206	4561696.28838636	6273690.49821876	6779821.39703124	5074124.17407227	6487796.06565815	6739381.55198391	6210988.4553963	4826674.32374621
1346	73.0651647870947	73.0651647870947	73.0651647870947	1533.73	1533.73	1533.73	1	1	1863069.026875	1775384.10408447	2362344.51117187	1977039.31384511	1748840.66186821	2489119.30237346	2630018.5143725	2125484.70907746	2336299.47059614	2711798.19557405	2337286.1436379	1775921.0212766
1347	73.0651810187369	73.0651810187369	73.0651810187369	2345.48	2345.48	2345.48	1	1	1679158.63212891	1567218.72461201	1963521.97307176	1703055.0125429	1598578.5601304	2199744.97794883	2345540.77644608	1868949.15291821	2297649.95642464	2352115.59399817	1946499.08813189	1618732.92967793
1348	73.0651547115364	73.0651547115364	73.0651547115364	884.443	884.443	884.443	1	1	2666509.85266251	2400185.2679126	3125497.0836525	2421559.90998687	2533533.93143813	3542554.61733563	3794163.63648562	2779237.36153344	3316814.2390275	3470130.514215	3195354.33010937	2419026.795725
1349	73.0652502410844	73.0652502410844	73.0652502410844	235.414	235.414	235.414	1	1	7434997.18509983	7441479.3773971	9918350.91834459	6866883.03465034	6931357.39653906	9693155.08085727	9915545.58541579	7640957.86228885	9818994.28775131	9457028.9445	9313103.51091276	7319909.09856684
1350	73.0651612155881	73.0651612155881	73.0651612155881	2410.74	2410.74	2410.74	1	1	727097.364073251	742390.433409833	808996.047706063	719893.852295907	676647.523816414	916598.07890625	965033.801249999	737439.492333984	871099.400791537	956528.647474598	820330.896508778	630937.63496916
1351	73.065152196141	73.065152196141	73.065152196141	998.756	998.756	998.756	1	1	2208292.67923403	2099935.40269011	2696203.94382881	2141592.79971298	2028641.64677616	2890725.80299798	3021893.10591032	2309442.34919021	2777898.71328737	2958777.39209918	2664046.11353125	2163606.18703125
1352	73.0652014210606	73.0652014210606	73.0652014210606	1106.54	1106.54	1106.54	1	1	2320405.09139973	2108100.42019883	2714961.61574218	2135619.47695149	2080228.59496746	2917554.51469725	3008436.18847004	2273881.64490487	2770787.90820637	3017944.64086591	2699756.54643228	2099387.10025718
1353	73.0651747452728	73.0651747452728	73.0651747452728	1572.93	1572.93	1572.93	1	1	801358.478356288	768706.451653081	985983.371447374	730145.793835315	754150.074876649	1034371.77005756	1090256.27857113	915472.592177214	1012559.22046053	1121771.94422493	982027.179919823	799678.968858404
1354	73.0651515342944	73.0651515342944	73.0651515342944	1740	1740	1740	1	1	1391098.88894848	1345866.04145564	1726376.46714844	1475895.39748767	1292666.31635537	1971159.5382977	1911601.8618935	1643961.83060033	1766485.64487869	1984033.65928248	1706837.35006756	1318701.12712069
1355	73.0651717301029	73.0651717301029	73.0651717301029	1155.84	1155.84	1155.84	1	1	2435221.1053125	2232053.00770464	2922288.44560096	2386685.69315806	2312417.7383083	3152346.65226863	3101315.04947116	2531532.24630109	2880725.40152644	3011245.35977765	2816077.51326923	2206360.39255259
1356	73.0651646561725	73.0651646561725	73.0651646561725	2307.46	2307.46	2307.46	1	1	1493772.21308307	1400643.31904717	1635329.47951758	1503560.72997759	1295548.17990808	1943767.48750192	2090293.26729627	1708426.5953776	1983070.70489545	2032170.94997739	1657063.26486577	1376309.10577895
1357	73.0652063146809	73.0652063146809	73.0652063146809	337.514	337.514	337.514	1	1	5804392.07755375	5545218.28220345	7213251.23121093	5062785.02971874	5041773.83942308	6790339.4605601	6788922.5193075	5553364.66492849	7176718.86452524	6764185.32797374	6946967.99460337	5351729.89446093
1358	73.0651400189741	73.0651400189741	73.0651400189741	2036.7	2036.7	2036.7	1	1	292412.720444122	212829.529108428	342439.419616699	270736.326898566	237886.19303902	371332.883144936	444062.784086102	301315.147075197	351020.502620443	383442.441542118	295836.053360222	221289.544539184
1359	73.0651793968083	73.0651793968083	73.0651793968083	1592.55	1592.55	1592.55	1	1	807377.230418951	783046.402736697	1002862.56298242	822945.533554683	754723.354306645	1080562.98522656	1114731.06992188	939686.975302728	990834.325875003	1077578.35521875	962054.963064457	766349.713291533
1360	73.0651614790371	73.0651614790371	73.0651614790371	1702.61	1702.61	1702.61	1	1	1236437.03150327	1128140.73744392	1395845.43645854	1164157.10016003	1059859.70239604	1587630.80024698	1639197.12159526	1382957.47995022	1428032.10181451	1644644.44887097	1471312.89629977	1038908.10179561
1361	73.0651124411287	73.0651124411287	73.0651124411287	1371.65	1371.65	1371.65	1	1	719750.010703123	700682.407415857	864597.732562496	704434.184335935	662258.075359374	905800.055874999	1003055.9376875	731669.897291675	905568.788835948	942367.041255207	796163.561872392	614276.542835936
1362	73.0898264932046	73.0651721835103	73.0898593063649	1304.98	1294.25	1306.72	14	12	83597.5450654299	67018.8489443359	91656.7933117689	95387.3493265799	70390.8631773798	84808.6163375149	78877.1468994137	91702.0698587739	89287.184698486	95029.3493483324	69968.421354417	86318.3751298007
1363	73.0653121181256	73.0653121181256	73.0653121181256	419.686	419.686	419.686	1	1	5868672.44938312	5552185.15372904	7070438.01360999	5098089.71134615	4988025.73695313	6599591.29193812	7318153.9291172	5632829.74227043	7313735.38814423	7202298.07653607	7093738.7788101	5338990.30091107
1364	73.0651785976279	73.0651785976279	73.0651785976279	385.687	385.687	385.687	1	1	652677.674312497	779043.996188959	819293.402734359	580059.060820304	542809.902249999	749101.568359379	817262.981437491	653914.557804691	817263.754125001	529633.368874994	808657.799531237	590598.593437487
1365	73.0651753136709	73.0651753136709	73.0651753136709	1908.07	1908.07	1908.07	1	1	768372.800621099	756180.227659038	946953.737963867	788070.808171869	713404.684995121	996446.101953125	1064819.06078905	887178.996330172	927772.929769741	1019901.25798437	925721.774384765	740344.531760738
1366	73.0651912841439	73.0651912841439	73.0651912841439	1669.18	1669.18	1669.18	1	1	1416608.23354601	1418022.30139476	1676034.35651339	1400151.38362793	1279110.7020128	1809419.38422852	1876731.04513889	1541433.32653538	1695077.02723524	1882115.22326715	1637496.41699924	1267703.23018663
1367	73.0975572907037	73.0973422463022	73.0977723351052	1304.555	1304.54	1304.57	2	2	535477.347307559	194229.054251535	591850.773064108	493872.206923834	489988.135133845	591042.749569164	670281.473895911	590235.277867647	652947.026194853	709600.240119487	569068.800635339	142490.811732179
1368	73.133938612382	73.1338506704651	73.1339908389168	661.092	660.505	661.46	6	6	354371.613350097	442660.676264036	319366.36627136	362955.581566963	388557.953218015	289467.215354002	1309168.79364954	1074880.38540736	1209130.39710937	1115971.63882031	1260729.82223437	922124.390392849
1369	73.160479076052	73.1560550319075	73.1648853065597	1304.03	1303.59	1304.57	24	12	191253.149951173	159392.311240236	162657.882036884	173723.11745042	177480.907958984	151786.317085336	147718.272385817	189948.561830358	138179.262433417	174070.850782297	172650.523660715	162620.316517052
1370	73.1634958474512	73.1634685369577	73.1637967084278	661.409	660.89	661.46	5	5	125147.125702881	225614.41446791	180076.75252246	149420.679815848	159403.398401977	87609.2193171382	8319.9986030273	9662.7840192522	4004.04969670756	0	5488.80427734378	3100.35715437825
1371	73.1956260009339	73.1956260009339	73.1956260009339	661.46	661.46	661.46	1	1	83728.5195217641	206436.52156738	180076.75252246	187117.450799999	190706.31303304	169296.059913412	8319.9986030273	9675.12473958318	4009.98071321613	0	5488.80427734378	3100.35715437825
1372	73.2045891829573	73.2045675409519	73.2046104554071	1304.73	1303.61	1305.41	7	7	78015.6440839091	135035.675183292	176631.529493411	108862.421478741	88145.2227219798	178572.810035806	181454.358539224	74327.5941751802	164083.636142577	185389.34538981	62226.9660711121	130749.204803936
1373	73.2135797566735	73.213216279311	73.2139432340361	660.832	660.563	661.101	2	2	95492.237987724	204302.055248777	112498.123550084	187640.846749999	190706.31303304	169296.059913412	8319.9986030273	9675.12473958318	4009.98071321613	0	5497.63345312509	3100.35715437825
1374	73.2547560463475	73.2547097010409	73.2547810526956	1304.03	1303.61	1304.5	12	12	855472.206982425	820068.83468192	797739.561964275	895780.416148442	798448.2761268	787111.977693921	820973.545875659	877861.687479174	757544.985062506	817864.502895842	843178.932118156	793599.067215752
1375	73.2598920287436	73.2598438812026	73.2701974764566	1304.15	1302.89	1304.73	13	12	215729.736013371	126098.467116698	291860.012920673	200210.968605393	174994.336328124	344404.812354215	335392.613278462	252480.826870492	297595.193353741	348440.380394115	285580.765525841	161684.912184495
1376	73.2933215727843	73.2932921275726	73.2933588344026	1303.98	1303.57	1304.57	11	11	81504.7694624455	813275.029794038	116609.007084963	76030.7958634449	73437.7345182286	134297.882498372	131508.562323404	91749.5283072183	114851.62011541	141580.989970092	109506.360276692	41894.9118347161
1377	73.3100924759264	73.3100668747033	73.3101181953861	1303.965	1303.59	1304.49	12	12	527743.812695314	520722.755929129	494317.651293939	570628.07194336	513995.143344349	449092.274119701	480727.914013677	551775.628275671	469855.868700525	491821.618979844	534326.852791011	531187.596472454
1378	73.339136604485	73.3336449278045	73.3393235724536	1304.41	1303.61	1305.41	23	12	159888.640435697	154997.350222355	149911.462935793	108586.59621867	158770.71355356	176431.132703951	173712.585077374	143359.241842447	161682.840083007	189702.613170072	161059.811129432	91687.0358011873
1379	73.3620387413095	73.3619755820961	73.3621019005229	1304.29	1304.08	1304.5	2	2	212111.646328129	190883.058135849	188570.132025824	207239.346527776	195196.089652776	180972.07267144	66620.3941406256	217229.008342013	182693.007768016	59558.9593136934	195237.432660589	201232.142210285
1380	73.3855449607002	73.3854346646903	73.3855810864828	1304.28	1303.61	1304.73	12	12	220038.242340089	188826.273602763	201567.607258676	213590.77915978	201896.895266488	203950.551080498	213800.935506419	234364.51890024	190939.572346379	211705.227359901	209353.555094867	204524.214147009
1381	73.4089089483143	73.4074844470127	73.4091931833022	661.255	660.89	661.46	6	6	190909.640172993	282077.393934427	144484.816732422	206676.670611607	217529.535400108	121291.395294643	0	20001.3228515622	0	7764.79100976562	0	0
1382	73.4090802097699	73.4090290692375	73.4287469562955	1304.14	1303.59	1305.41	19	12	195656.442175294	186362.277814593	155813.013408203	202403.487468073	59682.8860884236	152267.003228935	158127.121616909	181703.11648738	156576.900208834	117172.467132456	183635.406010045	198987.388052133
1383	73.4335917861378	73.4335781331188	73.4336336861491	661.4195	661.083	661.795	6	6	123462.202310269	147932.746736328	99623.6627940846	115754.283486607	129342.516060912	99089.9421405024	0	19975.8109601701	0	7764.79100976562	3588.19317480466	0
1384	73.4610028041202	73.4609216830424	73.4610334153722	1304.28	1303.81	1304.73	12	12	246683.205335787	164497.467361652	291691.118429237	233933.923061526	207488.431577757	333018.3575	318339.95525616	285899.520810546	299104.522421124	328246.930318134	306180.048816965	195315.570111553
1385	73.4846566463142	73.4846065665769	73.493478798703	1304.28	1303.61	1305.46	14	12	597120.310852053	503669.129867785	586023.727805517	609809.584056223	549656.227629205	590860.274606775	599367.144467079	631882.109468755	550697.756968104	615447.571407649	602654.773911832	545968.019521834
1386	73.5402570951819	73.5402309542229	73.5402774436424	1304.805	1304.41	1305.41	12	12	255612.799047852	206814.637265624	240030.867580912	268020.791297433	239547.35906266	229447.195005581	236043.776370445	272584.571792971	229878.174819989	258689.523227889	259367.606623076	243880.230611477
1387	73.5314987037263	73.5311946774569	73.531954765034	2445.65	2445.38	2446.62	12	10	7653633.24344978	5420613.21093623	8884024.23753917	7827363.35786078	8337969.07178897	7274121.68195803	7701134.44603382	7090342.65000233	8383904.15979595	7028569.5295996	6854222.07034513	5603133.33427156
1388	73.5320767441159	73.5320767441159	73.5321626423948	2698.95	2698.69	2698.95	8	2	0	169071.809342449	0	0	177188.841883642	390837.346621089	0	0	312037.283969349	518575.2050679	0	0
1389	73.5320851408821	73.5320442762141	73.5322267517911	2675.83	2663.82	2686.46	20	9	802714.061642656	555935.124016113	1071307.25528608	1160386.9403409	647643.366158015	1103405.8622871	764709.914673934	929634.308616533	1073495.31911843	1035779.41082057	801288.801700063	1256372.25834884
1390	73.532100289283	73.5319878248166	73.5322114834984	211.686	210.735	214.161	9	9	2458807.48901355	1237159.42922022	2933774.95211283	2130915.50760872	1791411.372186	2988214.75771485	2921154.99697592	2231519.48920455	3171474.31120356	3149099.89556639	2685758.13018855	1646378.78985617
1391	73.5321398487257	73.5320351179492	73.532190199665	172.926	171.949	174.475	7	7	1969329.42656081	1320364.01649001	2527185.56330161	2050440.24413259	1693814.05235461	2361060.42443187	2487373.84821191	2138051.43160111	2811678.60821808	2999182.47134426	2377037.04176007	1712666.65278049
1392	73.5318230837767	73.5313557362763	73.5319952859165	647.83	641.499	652.578	11	11	4567249.82598876	5306890.27235253	7838376.78518711	3930025.20399218	3592256.6164648	7838655.07554496	3363841.71209772	6596361.28895738	9036911.32626192	9580369.61968633	7049685.83162144	6550447.69597949
1393	73.5319229472457	73.5317951714004	73.5320612231828	590.426	585.04	591.523	9	9	9258692.66654784	6811880.60945787	9590766.88574627	7646420.24609006	7905677.63176889	10129468.8660502	5636138.00421865	10690648.403521	11204237.3916919	11041290.0572727	12691757.8739167	7112299.58107702
1394	73.5321543023927	73.5321171197985	73.5321647326115	135.108	131.878	137.932	7	7	1697394.07566352	1179394.23635576	2099094.84401988	1715320.7550477	1381709.3389168	1791202.85237988	1772574.04082678	1510495.02620179	2224275.16444654	1998192.27898248	1806912.25329248	1101440.80331084
1395	73.5321205797373	73.5318485444982	73.5322007912065	2619.81	2602.24	2632.43	22	11	1509131.60256696	1293940.40493304	5287138.98023261	2079188.587164	1952680.33811811	2350424.23570209	1947832.45038499	1311446.96929905	2394172.89863804	1536340.02414771	934655.039112083	2009222.97089251
1396	73.531651265336	73.5313723580919	73.5318309283268	727.112	721.746	729.43	9	9	7375539.30938124	5185614.84979687	7239987.30385327	6651581.09599889	6069885.80849298	4633755.49134042	8043224.81745411	7065826.96641797	7267909.29258658	7859430.49929381	8171764.29145755	6389108.14134963
1397	73.5315339560858	73.5312440585356	73.5318082948625	2491.795	2479.49	2502.61	12	12	18918811.6496895	6216733.729648	4681494.89803159	10253997.3276549	7768285.21757203	13064094.6491737	16514093.2780099	12759130.6690108	17370062.658343	12518848.6668983	19125532.9490976	13386492.5867268
[truncated: 14,125 more rows]
