# Supplementary material for: iMet-Q: A User-Friendly Tool for Label-Free Metabolomics Quantitation Using Dynamic Peak-Width Determination
Source: PLoS One. 2016 Jan 19;11(1):e0146112. doi: 10.1371/journal.pone.0146112 (PMC4718670; doi:10.1371/journal.pone.0146112)
Supplement: S2 File — (ZIP) [file pone.0146112.s002.zip › XCMS_Standard_Mixture_Centroid/XCMS-Std-fp-pw_15_30-ppm50-sn10.csv]

mz	mzmin	mzmax	rt	rtmin	rtmax	npeaks	Standard_mzXML_Centroid	s1.1	s1.2	s1.3	s1.4	s1.5	s1.6	s2.1	s2.2	s2.3	s2.4	s2.5	s2.6
1	50.0079140444909	50.0075240621882	50.0081874487657	119.027	118.728	119.759	5	5	57100.3349002279	47866.2918347168	39724.7817472738	43485.2391469726	40788.6067888184	54311.832682373	120672.37944576	108264.715064174	105595.370640625	123733.867720982	99177.034274693	112062.616965712
2	50.0655235862365	50.05661282011	50.0662021309635	1304.57	1303.81	1305.91	11	11	134468.891784668	196583.087340744	77132.2767517101	149383.235370342	140908.403928786	50498.9335921221	46714.3516992181	113073.068227163	62480.2728302549	106397.782205254	110014.716646206	177502.483813476
3	50.0648227803666	50.0648227803666	50.0648227803666	661.083	661.083	661.083	1	1	88908.8877427463	257109.77339676	113824.217620117	119675.725274553	121526.815771118	158429.411840333	20178.7493034667	67353.8700962609	26246.6183190567	21658.3481386715	41377.4072116696	92396.5820250649
4	50.0901727178523	50.0847744870567	50.0943501036206	1304.73	1303.61	1305.99	15	12	93451.0662198162	86544.4044401032	98567.9154750285	118176.919179124	88098.102105307	106914.774736327	90237.3330126949	120499.417392577	98262.4890778457	94886.2443930289	82660.9079387018	109643.704935396
5	50.1500203761529	50.1499434068367	50.1500529582131	662.326	661.083	662.365	4	4	277423.930574218	748277.008379004	172211.524976012	347898.803953454	523239.291135739	233601.384200316	23069.4200079954	67343.5476640627	33859.2004027405	21606.1733171385	47609.8758812253	98251.0413354484
6	50.1849758005252	50.1834900802553	50.1864688382135	1304.28	1303.61	1305.07	24	12	175903.703564454	123120.819636418	485911.3476402	153689.643496469	323318.150670447	131232.057945034	166047.45607701	159728.517271206	124792.216413924	157095.73483538	464338.532511162	144337.254420823
7	50.1651451974711	50.1648844423689	50.1651517390791	661.409	661.083	661.43	3	3	272873.643546877	361016.446689018	150170.656901793	214110.247252198	278183.41500482	141695.587604492	2934.92502218188	15102.2954694475	16786.7108516321	0	13859.3706521606	20956.9373872766
8	50.2101496003222	50.2053636441667	50.2149204569392	1304.03	1303.57	1304.54	24	12	155664.542677001	850460.778930283	201980.231550105	140417.867797039	124988.223071289	235596.549410806	225829.379555663	187319.669164663	201533.573574217	228433.650680965	204006.603710935	110975.644968825
9	50.2351487043246	50.2282448639514	50.2466483807216	1304.28	1303.16	1305.8	38	12	75344.0214046218	42264.5499077687	110053.627954103	201984.223024091	175746.712127281	102807.698351236	96342.177592773	91758.9939075804	89473.0783037112	116168.852491121	85263.1369844557	166144.397945462
10	50.2669515645984	50.2625832131222	50.2710138238853	1303.98	1303.57	1304.5	24	12	371321.992565919	357315.575913459	166165.042020357	200231.349598106	351772.680496919	318972.107969449	148077.65219351	196614.587686943	287018.205492412	342492.035757536	358219.17592634	363116.988430173
11	50.2607554070109	50.250389761728	50.2711210522939	661.4195	661.409	661.43	2	2	159972.9411423	213449.561170247	126860.213509765	99380.5367957587	214634.946234372	109040.698392579	18622.0723905028	21921.0433593749	12994.0364558453	3599.88477783197	15687.4854616698	24785.97143607
12	50.286608827939	50.2865773817144	50.2866561506084	661.409	661.083	661.43	3	3	159972.9411423	276424.736477185	128998.55133081	149728.841330567	194407.965496398	111118.400850167	22278.6492404085	21921.0433593749	12994.0364558453	3591.21267852781	15666.4679302367	24774.5580954239
13	50.2776713709733	50.2776713709733	50.2776713709733	119.278	119.278	119.278	1	1	34573.8296754557	45014.757297433	29329.2995239257	35370.8420664062	33798.0370293376	36604.9672050781	49835.4841032715	43210.0779915365	48791.572515625	54967.1749841309	39654.9131440429	51840.1442276203
14	50.3120854237633	50.3101392631676	50.31882802589	1303.725	1302.73	1306.34	20	11	93388.3223690504	75482.9439098015	80831.5256250012	114265.27634074	83872.0954711914	293308.723503907	128277.333492097	102534.854055664	55958.354281005	73845.7123974605	87336.4029418945	94159.8470182302
15	50.3189717498042	50.3188075317847	50.3286101565528	661.083	660.505	661.795	3	3	159972.9411423	135987.304404017	126860.213509765	170251.063966517	94949.5085068354	130501.418165108	18622.0723905028	21921.0433593749	12994.0364558453	3599.88477783197	15687.4854616698	24798.0188511962
16	50.3453368026427	50.345279309164	50.3498758660048	1304.73	1304.15	1306.27	15	12	281389.334582521	231053.241885515	247252.420181358	285256.4526137	248971.391704098	239629.255509209	254045.069286298	278151.457449778	250588.996978192	265920.428546319	271983.814151786	257248.377332939
17	50.3818250555214	50.3727686349469	50.3822571513885	118.739	118.307	119.116	20	12	82976.786876953	107322.402651507	118232.121564593	160270.104944196	164954.191341248	156012.290002023	65101.7068843994	70755.2764955357	63616.3570546874	68950.8906796876	70461.2903871372	92490.2022180525
18	50.3718197579754	50.3718039417584	50.3718421948096	661.255	660.89	661.46	6	6	346706.288993408	651833.18421853	237212.909457518	392244.965051271	485379.415694822	223023.441982543	9639.10685278307	24333.5287510462	9101.86719029011	8175.075092102	22305.9769389037	43058.2690619416
19	50.3630312410415	50.3626569949959	50.3633664051392	1305.34	1304.54	1306.34	5	5	75587.2688354495	134361.331778845	119654.883396608	99804.026333383	72706.6035071916	111207.249511718	129461.623687744	134026.524460448	109514.557244465	128311.658716947	122512.507272338	116437.413829627
20	50.3860017838474	50.3859808820244	50.3971918431984	1304.15	1303.04	1304.73	10	9	89722.729956054	95562.4216479501	79432.0444775402	104740.561112154	42672.5027008049	106231.004939629	129482.906216709	92680.3754589837	65777.920288529	123361.773924892	71426.2466035604	90568.3213942304
21	50.3908359646043	50.3904832508399	50.399558970958	118.7885	118.307	119.116	12	11	159498.023750976	154530.811084821	112035.649124582	159620.692439453	137521.152060477	146943.250175851	239622.385333313	211899.379881417	224950.681929827	266748.54236928	196153.758181501	183604.043437866
22	50.4395679414471	50.4395391798321	50.4395881055031	1304.73	1303.59	1306.34	11	11	106649.626999699	83465.8924560554	101841.899035643	126021.559020057	113509.133097447	111207.249511718	114769.615949706	129598.187613431	99561.4788151035	107732.885398888	121696.983459285	107543.781524188
23	50.4641712850988	50.4622710493202	50.4660715208775	119.344	119.027	119.661	2	2	19280.0649908854	42166.2382514648	22807.1468468424	27061.7771617432	18865.2959780273	19969.7205280762	25393.3463527135	28388.1505371094	34421.0010322266	45484.1378533122	39389.0165153111	32979.5016841633
24	50.4846749687381	50.4846479533673	50.4846875071137	1304.45	1303.81	1304.88	12	12	256663.825329591	184737.080624999	313536.981671313	256016.146604566	224164.038390064	342401.050736609	339893.000036274	293376.036084683	302196.510322266	339556.072482564	317954.174238282	203679.900373722
25	50.4857494320029	50.4855369558027	50.4859619082031	660.638	660.193	661.083	2	2	112889.562992677	153631.29839868	119174.69924993	128730.051437499	113660.841535713	120054.001912436	5041.39341870115	3886.05227864577	6645.7062128906	2789.96404264323	13597.3970249837	11175.4128908284
26	50.5031750323495	50.5031528255128	50.503213041902	1304.805	1304.08	1305.41	8	8	88299.6267356187	179476.604701172	111900.29092596	83196.8588802093	220502.062597214	126837.902804361	121242.56496845	287729.457950103	106909.081174537	131953.037697346	118803.755400392	196200.938226563
27	50.5328334315768	50.5328334315768	50.5328334315768	1304.5	1304.5	1304.5	1	1	224259.520128037	159547.487719729	287429.527118054	229428.205748696	210004.093993054	318566.146447481	309089.480078124	268516.514587672	287604.707339416	54903.8394365224	293456.588606769	183758.144537759
28	50.5708347617782	50.5707495664471	50.5708611942337	1304.41	1303.59	1304.99	7	7	91881.6858781549	139601.686481935	139269.132674563	89236.7825899561	72496.2809401289	133341.213134765	69493.7053694658	80613.0440072865	131280.358833007	80693.6169035457	144238.086444905	74152.4100567155
29	50.5755039341484	50.5755039341484	50.5755039341484	661.101	661.101	661.101	1	1	139846.123710938	155132.220691893	174223.481212297	137193.236728352	153675.933236491	187259.857991049	6072.64154663083	10099.8725260415	5073.71175105792	12455.1352902832	0	3991.91513736978
30	50.5892439904726	50.5892439904726	50.5892439904726	118.728	118.728	118.728	1	1	30487.7195	66162.1871777343	17059.0847337647	31256.1381263428	28153.0214082845	29003.400376709	46538.9151142578	46467.8830729166	42856.4813808594	44805.291398019	35353.1640153808	46488.5886255697
31	50.6026212387311	50.6025106693634	50.6026562500146	1304.145	1303.64	1304.73	12	12	162601.258691407	143393.586436297	139538.720620115	151042.132583383	137755.743926532	137365.6017041	138759.08631557	166769.902016928	131415.769208287	149181.925097308	144479.629034599	137264.672934194
32	50.5950393841699	50.5950393841699	50.5950393841699	661.43	661.43	661.43	1	1	143935.243711497	154174.666331785	169834.036227864	117434.888223214	153675.933236491	187259.857991049	6072.64154663083	10099.8725260415	5073.71175105792	13117.5960135498	0	3991.91513736978
33	50.6301541523964	50.6265287802268	50.6505897303538	661.409	660.89	661.43	3	3	143935.243711497	136573.914740233	169834.036227864	69208.6077087052	153675.933236491	91365.2339221797	6072.64154663083	10099.8725260415	5073.71175105792	13117.5960135498	0	3991.91513736978
34	50.6655787258328	50.6655787258328	50.6655787258328	660.505	660.505	660.505	1	1	214516.452761162	77448.3035241696	194675.12487723	218384.938325892	188583.32062277	190297.072159318	8236.45891904983	10799.7279471261	2537.9125096261	4610.01878955082	8479.66429994423	13637.2306702008
35	50.7137429434329	50.7129073391747	50.7147381394238	1303.88	1303.22	1304.73	14	12	183337.187841798	282201.532231068	155182.090703123	261327.006836635	247118.050992525	126354.911790865	181129.627900392	181852.852260366	143354.507081474	154681.311111779	159985.026010045	290153.407821889
36	50.7430138417496	50.7429565430199	50.743614805898	1303.61	1303.16	1304.49	11	11	95895.793472566	56918.9496972655	128148.300559305	77916.1840527349	77777.2718261719	146920.07774414	128417.464666194	122369.429756469	118796.978528052	135184.602685545	110874.530418946	151139.804101563
37	50.7529059154464	50.74360950724	50.7537990821927	660.89	660.505	661.101	8	6	255053.185277711	370945.634665174	206523.285002806	286445.476187499	158252.912035712	232886.012085938	5125.24562915036	3111.41158854162	3276.75491040038	0	0	7050.52347062173
38	50.765102015578	50.765102015578	50.765102015578	661.101	661.101	661.101	1	1	383014.431735354	395076.502003903	123990.356809152	420944.221864865	358596.707466472	364538.430743492	5125.24562915036	3111.41158854162	3276.75491040038	0	0	7050.52347062173
39	50.7966135757911	50.795472174407	50.7983915711971	660.7265	660.505	661.101	6	6	230695.563382814	219043.473751113	258937.420543805	229842.894844865	218639.420578122	274256.641824778	5125.24562915036	3111.41158854162	3276.75491040038	0	0	7050.52347062173
40	50.7999972922673	50.7999805972074	50.8000061200868	1303.81	1302.67	1304.99	3	3	52598.2519638673	47060.3264133025	79664.3520410159	54103.4403164063	53077.6734130859	80171.095036133	53790.7778710927	64586.2566362306	65554.2633966625	57964.2035422578	64034.5768771974	58027.6361206055
41	50.809421503323	50.8084734895013	50.8109743909344	660.5435	660.193	661.083	6	6	438342.07503237	366376.583800219	425475.7873833	460285.702764508	415057.158999436	436341.148098216	5125.24562915036	3111.41158854162	3276.75491040038	0	0	7050.52347062173
42	50.8247101991339	50.8145047785579	50.8247474371026	119.278	119.278	119.759	3	2	63011.5173632813	94919.8129151786	43757.4796254882	62247.8605026508	58490.893199707	47569.5712375139	73784.330461356	81183.8596988933	75145.7867372232	89344.6120958426	72836.8849677037	83684.1098012695
43	50.8537311060525	50.8462570863101	50.8608649114502	1304.26	1303.61	1305.49	4	3	36728.6287930579	36114.141997768	54738.0155433244	48221.8116104407	58793.4853038445	56694.9854781096	50281.7901482594	36786.0068403759	38184.3935262779	49417.9981813738	46705.7388527614	65660.6519738764
44	50.833755333784	50.8337393680969	50.8337923761459	119.278	118.924	119.759	3	3	36208.4801535644	99660.7154863281	46075.2440734864	59059.1882537842	58795.861898519	47609.6436286621	73835.3412905273	83481.2219077846	75605.4766884766	89415.564113851	73162.149775844	65340.2410654298
45	50.8765128369126	50.8758881051057	50.8771400903131	660.8035	660.505	661.46	4	4	628260.152388019	1311081.7518189	685494.052955684	705108.821384281	818375.943851009	538987.254725827	16898.5117770079	27896.6036315917	15321.7310553849	13655.7229954833	22762.6349841917	26475.6348413084
46	50.9035542038821	50.9035542038821	50.9035542038821	118.355	118.355	118.355	1	1	26432.3078610026	43908.7488063616	26698.6115258789	32310.7287976074	36999.9949488933	26071.0571561279	22200.6209421387	19376.8018033854	30827.2197265625	25364.0049453939	30203.5241843262	37125.0041934407
47	50.9331668800292	50.9320880410109	50.9344326948663	660.5145	660.175	660.89	6	6	496666.840329245	403064.692051892	423957.218780273	457746.007954546	370940.746168521	389959.182515626	10310.0827445068	27932.2314778641	15344.4264379882	13681.370986084	22825.7457689616	26508.8480032958
48	50.956603320666	50.956603320666	50.956603320666	119.278	119.278	119.278	1	1	54530.5698095703	49353.9580368304	38836.9423245442	52712.6861973877	52539.0010073243	44878.7955825195	38592.0963083496	46692.8440283203	40559.3325605469	45732.5180146485	43434.5555786133	53022.733087565
49	50.9840298797972	50.97999186506	50.9850520062053	1303.81	1302.73	1304.5	21	12	398175.780932619	377622.522797474	474487.261998354	77551.1089518222	366439.786930024	90325.4200744621	513816.201883373	81438.9026127931	455991.442760292	100604.240178222	453734.230379466	372645.44351929
50	51.0001874887964	50.9994682897458	51.0007253943923	661.409	661.083	661.43	3	3	277745.491427737	478590.784074434	267458.07635272	294056.699121095	366929.117272337	228637.816962332	9471.89719172002	26110.9290108816	17214.242376674	7756.64996130366	14340.4573353271	25485.0483655132
51	51.0034357924673	51.0033978062584	51.0036216634418	1303.81	1303.16	1304.41	12	12	165396.729303384	106107.983895597	196261.555187991	154251.454731854	148806.276022337	226480.292589768	214495.022652701	192236.270388371	185715.841462178	219404.769433592	190260.950177814	123529.204455972
52	51.0330697068156	51.0330148124974	51.0416512441734	1303.88	1303.57	1305.8	14	12	147596.921910806	102028.89034091	191765.602949594	147795.418855168	130388.929516602	209805.775517577	205971.010045572	168770.958822834	55618.6210706669	200588.031990966	189440.419923377	118207.091040166
53	51.020385725576	51.020336686371	51.0293375816722	118.896	118.838	119.278	4	4	53582.9895190429	63782.7111166295	39081.2437230632	52712.6861973877	52539.0010073243	40549.2777122629	38592.0963083496	44058.341796875	40559.3325605469	45732.5180146485	40568.5534181315	36712.5527066127
54	51.0300671009661	51.0297440232988	51.0305415115044	660.8035	660.505	661.101	4	4	270393.045179201	161593.96624944	122837.631965262	194666.679580357	150930.146792408	224362.725253257	9498.76061315913	22482.0178059892	13460.5882212727	7771.21839428711	14380.2171222331	25509.1819340413
55	51.0630244167007	51.053797894389	51.0722298876669	118.739	118.307	119.278	26	12	181211.342330566	388903.993835449	101974.663507952	42804.8700146484	61967.4903880092	126541.818426688	140199.247310913	158391.557486049	214899.753252825	134313.706870396	138001.398781128	259472.907358643
56	51.0525029542513	51.0524469921839	51.0525047364846	1303.19	1303.06	1303.81	4	4	215547.986118167	207579.698510738	52815.8821398934	227405.801679691	200683.711938479	65522.0160681162	68825.6385573999	197596.10993303	73694.1041616214	185038.441003416	180964.714746095	198731.025786831
57	51.0579460850405	51.0575428281475	51.0583493419335	661.4195	661.409	661.43	2	2	276395.541022324	149376.944321706	293676.105750324	167184.146882812	235811.342531006	339276.745451988	5972.76366503903	9447.7092773436	3056.203513916	3670.69133361816	0	12810.0320983886
58	51.0808682261979	51.0727510199255	51.0811583715173	118.853	118.406	119.278	10	9	94695.4864599608	70268.9461054687	134926.411134847	193647.06559668	207398.619313796	97592.0736258023	137673.348405396	100707.158666295	218342.790733398	144893.446661028	108145.774337612	83329.0751088868
59	51.1030890724962	51.1023727339068	51.1148577502275	661.101	660.89	661.46	7	6	276395.541022324	260569.95283705	317483.902677873	280931.11816741	292048.656403455	299420.005359376	5972.76366503903	9447.7092773436	3056.203513916	3670.69133361816	0	12810.0320983886
60	51.1160541791609	51.1144917803537	51.1173900073398	1304.06	1303.81	1305.42	4	4	263472.172564454	236358.375654297	106525.017421876	273589.228171875	240294.150687147	125859.411216053	222337.274373222	269778.802685543	55565.9000455727	86510.6599751787	252053.072105826	258071.220257813
61	51.1467146266327	51.1466107364493	51.1467310636587	1304.555	1304.08	1305.06	12	12	280404.18022461	256535.746210936	244526.952087748	289160.181728516	249776.147521033	236065.781155135	228505.036010046	275837.862857144	236891.299446128	237611.49563407	261820.007148435	272019.689643741
62	51.1597002790337	51.1592442320823	51.161650401725	661.409	661.083	661.46	3	3	99080.3182147222	191343.433891739	297477.709628348	251893.537551593	184957.641336913	307996.362102215	6302.29629052731	7047.4917643228	5928.15351863604	15548.281582031	5618.11280126949	22649.8216705729
63	51.1806097607105	51.1798317965577	51.1813877248634	119.197	119.116	119.278	2	2	38569.8341352539	70023.5674654018	32923.7323096924	35747.6014255371	38914.6403608399	41614.3758509348	47880.923645874	58203.8957166138	39923.1278808594	58535.0195367839	45538.0803987165	57671.2094408482
64	51.1739034920801	51.1739034920801	51.1739034920801	660.505	660.505	660.505	1	1	246195.365245973	105116.03710498	302491.951838865	260765.818463136	268392.751314665	313063.169939207	6287.96522619624	7037.42391894533	10256.5117883606	15510.8258715819	5610.58585485836	22621.4435156248
65	51.1956903397008	51.1953190230568	51.195845406822	1304.28	1303.59	1304.88	12	12	111436.294282669	103330.565362454	109601.769155275	123549.872509767	112121.185312499	88690.135385045	103023.779315593	114507.724799053	90886.8726057937	125346.305508376	76955.5248313217	113801.043644831
66	51.2276187536407	51.2176645266979	51.2277553489997	661.101	660.563	661.43	5	5	209061.318606029	173653.446176895	259586.783522391	197862.00531808	264850.208852214	199920.124553572	6302.29629052731	7047.4917643228	5928.15351863604	15539.9580908203	5615.10202270511	22649.8216705729
67	51.2504199294542	51.2274027110235	51.2512373694251	1304.06	1303.16	1305.49	10	9	270189.656606885	122858.940808293	81806.6103771985	303035.197929689	295948.416796875	55223.4709218752	105395.112288708	66111.2089584947	111043.648170276	124391.058144124	83137.2946275733	65246.5521428032
68	51.289380230877	51.2844749701103	51.2894179046587	1304.28	1303.61	1304.99	22	12	239447.590283204	184169.905931489	112890.051452637	239088.091257887	308240.81763822	314571.332754605	321960.724510674	276565.778618539	84668.3468861612	318167.643369892	158127.576227679	214247.635866135
69	51.3083480319892	51.308309708679	51.3197340391898	1304.49	1303.81	1305.41	13	9	84383.1471089675	534983.613769531	97928.5772114711	82063.9955611175	66490.7181152344	95879.9348757112	313030.570089845	92155.0426003184	46602.9982621631	118394.706280517	70389.5309215205	385148.6244375
70	51.3213871778159	51.3209569579391	51.3219318483689	660.9865	660.505	661.46	6	6	417132.798530273	477433.101902342	369152.233641691	419814.422713625	433863.183706968	356885.165857542	5962.14621728508	12290.7837524414	17678.8183747209	0	6426.51587219234	7645.91880691958
71	51.3387714559379	51.3386902993561	51.3388466624506	1304.45	1303.81	1305.49	12	12	113581.690356446	67746.2323819979	133878.888599856	101836.280739747	82155.8004010001	126058.422112927	132312.152599283	119341.88976481	133222.145965168	134858.156705729	135424.171577758	72730.5166406239
72	51.3776613958073	51.3775049814228	51.3776807185384	1304.03	1303.59	1304.73	12	12	232813.827386568	212320.919870792	214062.046830116	238678.663269981	221339.169037334	202018.253748497	211938.363306363	233924.495883413	199918.767787711	220134.423883714	229863.137042411	229891.425711763
73	51.3740869835507	51.3649611056543	51.3748690096824	661.255	660.89	661.985	8	6	549790.801224825	1288579.53563406	427925.072892116	667402.828732913	712530.301048556	331290.930946832	10434.5845642437	36968.1002615791	13389.5579873046	11081.3254978027	15207.4957509765	52826.7382324215
74	51.4100027744734	51.4095388715697	51.4102156828318	1304.03	1303.61	1304.5	14	12	355675.800488283	383346.665562221	297517.56404994	367335.747446987	330124.582579626	273006.255632674	283422.384536949	332689.122672992	283065.151383791	305284.071562503	321884.671891742	380492.194554095
75	51.3994587142842	51.3994231752299	51.3996364027883	661.255	660.89	661.46	6	6	204900.216440185	222442.70098211	209970.550279296	213134.865911866	219239.856545714	216234.392962279	10434.5845642437	36968.1002615791	13389.5579873046	11081.3254978027	15207.4957509765	50031.8588454237
76	51.4461767417067	51.4343925770884	51.4468904393957	661.43	660.89	662.365	7	6	808865.235297958	1069278.90293641	789310.04065771	864708.303615727	994934.478312983	705737.724868649	10434.5845642437	36968.1002615791	13389.5579873046	11081.3254978027	15207.4957509765	52826.7382324215
77	51.459735136342	51.4594462009672	51.461050990928	1303.965	1303.59	1304.49	12	12	129268.220202637	198712.171006609	112675.956068209	129613.453380408	131018.066129244	98762.2514438099	103519.759164663	128655.164606585	80642.942938756	104666.727480468	123428.135164621	140564.462965745
78	51.4914533563514	51.490910504977	51.4916343498807	661.2655	660.89	662.315	4	4	234189.74933566	199382.639707824	198837.204926757	182876.432015625	533775.922681966	175606.823926594	4771.3968391113	21529.9643711634	8361.69869881181	0	18933.844611328	20573.611902832
79	51.4819956539653	51.4819956539653	51.4819956539653	1303.61	1303.61	1303.61	1	1	71811.0797656248	33204.4009654019	59692.2027734373	69166.5704069007	74247.724710286	54037.5714648436	57045.9305859373	72896.9523356116	53545.9581445311	65573.4234654024	70776.9821923825	77789.5442301428
80	51.5332012611892	51.5145432111701	51.534360910708	660.823	660.505	661.101	4	4	67436.6351526928	336626.745996635	108989.988275146	232871.378709821	231238.294307616	191841.350187743	4760.54695330807	21529.9643711634	8349.33121463443	0	18933.844611328	20547.835048828
81	51.5505788540042	51.5499631577995	51.5513300562679	661.255	660.89	662.365	6	6	499396.700925997	1156752.97258859	335131.152755125	608582.427995608	915290.459568476	339727.89451245	18222.4791688056	59016.3674665177	22903.3338610489	23541.6530519408	34076.7405671995	71196.6554150385
82	51.5539525655487	51.5539525655487	51.5539525655487	1303.06	1303.06	1303.06	1	1	39717.8167724607	20553.4611572272	57827.0074853513	20648.8788883462	28194.5045117186	47034.1338134769	38776.9074951171	51380.0693107094	57452.1649414061	55664.9619954427	45064.866014811	31888.8246557616
83	51.5720583151255	51.5715562884563	51.572737198623	661.2655	660.505	661.795	6	6	350870.404253906	476214.048110485	332444.3567301	376929.824095461	397847.202644529	289060.350609513	18222.4791688056	59016.3674665177	22903.3338610489	20125.1377944336	34104.1701947023	68473.1365005574
84	51.6429507665437	51.6429507665437	51.6429507665437	1303.98	1303.98	1303.98	1	1	50468.0406982432	29584.2471777341	62734.5264594181	37960.1557291664	39438.411458333	72442.7258144533	46422.3196918401	68412.9083680553	69034.151037328	74599.1154877386	59167.5987575952	36022.1507600909
85	51.6608589402572	51.6608589402572	51.6608589402572	660.505	660.505	660.505	1	1	4213881.23103128	112467.394529296	3452688.8684012	5328927.49171427	6234157.57956256	2575919.21828459	23824.3891165245	106083.278864397	41506.6214080633	26745.8377795412	53140.2073736051	150619.852268972
86	51.6767211581698	51.6760400083706	51.6776038793784	661.409	660.89	661.46	9	6	4521111.52539929	9865734.6285092	3533668.02299178	5590161.93684085	6933948.37937435	2630105.64365596	23837.6289464415	106083.278864397	41521.7268671265	26767.3838357542	55695.4408718258	150573.593100585
87	51.6896356728963	51.6896309669151	51.6896477161177	1303.98	1303.59	1304.73	3	3	45146.8193325196	23077.8004853515	69090.1996562502	33937.4290664063	38181.7236328125	67157.7331259768	78014.8704301761	66641.6885441881	69938.3707763674	61088.77530721	48075.6646430119	36370.0625449219
88	51.7416342299269	51.7414893990568	51.741779060797	118.9275	118.739	119.116	2	2	25220.4480402832	30827.6938439941	20928.6241224772	21969.2912817383	21600.9424766846	27811.4311629639	49510.1967260394	38746.8168666294	47036.1896523437	54236.7702386068	42344.6729559733	39550.4128873697
89	51.7913148533943	51.7910971217809	51.7914693735202	660.823	660.524	661.101	4	4	111041.291184711	530612.715462232	128656.925403878	95339.302285714	117454.617807618	302418.34660482	15180.6602406005	48649.9840494784	16863.3110859374	13699.2109550781	28565.483086548	54094.5895745849
90	51.7970211229782	51.7966132857278	51.7977110869167	1303.81	1303.16	1305.34	11	11	81274.1200301101	64018.2654003908	79068.8409697267	60850.4892586267	61534.4696533203	102072.486034405	99433.6366885663	79708.3983959962	77387.3532861331	101388.131850585	87349.03832564	48669.7563515626
91	51.803610210429	51.8028627914022	51.8216966735081	661.101	660.505	661.985	9	6	327915.265851128	539401.743268661	202815.115250731	362323.298449709	218224.22602246	226333.918290892	15137.7278528528	48587.9304983955	16838.3691763392	13673.5295205077	28542.5081671751	54026.8140014644
92	51.8701817281521	51.8694143010489	51.8739140890809	1303.625	1302.89	1305.07	18	12	159142.713300897	152643.647704326	118713.65144336	154572.006828425	148301.844414061	131071.371707482	159529.96086238	85422.9185420729	127083.470865235	139652.409353027	155982.198182091	133938.135197566
93	51.8937998902941	51.8937998902941	51.8937998902941	660.505	660.505	660.505	1	1	80098.9465224615	90265.4936386707	82264.8261158851	91016.4320209954	143890.507444987	61716.4913406579	10495.1246956787	24767.6745768225	14838.5400345051	4211.14703857422	10272.977086792	20672.6449788004
94	51.9247159700481	51.9241189304298	51.9256236302869	1303.95	1303.16	1304.49	13	12	294943.981066896	577293.378902139	188148.719703541	410012.642456055	408175.149984974	139382.84685021	219131.881976843	342391.790299482	161768.016467775	156068.815852614	216305.010536131	454096.122224307
95	51.9093532491312	51.9093532491312	51.9093532491312	661.409	661.409	661.409	1	1	87338.1865795903	205196.149734266	86616.876694427	96540.1040496829	144370.493144286	66665.1287202755	10471.2593773498	27906.6439101563	18220.4589641419	4203.25254760739	10264.7146387328	20646.74404541
96	51.9576159451948	51.9572972474673	51.9580387839655	1303.16	1303.06	1303.59	3	3	49342.3480610788	76808.8551669037	62225.6468594643	49348.2386683242	67987.7562169304	67750.7447135412	78262.3160270178	37193.4463489874	56185.4055708445	84315.3666943354	38390.4024902347	69435.6952419216
97	51.9668020557108	51.9668020557108	51.9668020557108	660.505	660.505	660.505	1	1	90203.9324884038	164059.867442165	95522.2420095819	106053.698605347	119349.970773071	99482.3478781123	3335.92643862913	25357.9112919922	8842.71968508913	10156.0804594726	9801.66855548089	33237.6895898435
98	52.075570690268	52.0706926332698	52.0802493559813	118.739	118.499	119.331	8	6	41715.8456438802	50502.263817749	37436.3123830567	39299.4569107666	43407.5913810687	38668.9442036132	64760.8042088013	46683.6434291294	59427.7893537946	69756.5620354353	48510.6341581333	68743.2029263508
99	52.0787349915801	52.0653289183143	52.0794921466088	1303.98	1303.06	1305.41	8	8	80506.7279094049	143627.341968148	76869.3376757824	108205.415867262	98730.5502910904	66278.5970149735	89281.76719401	84172.6061927207	71717.0764775393	76340.5528381343	86260.1672886143	128691.672508826
100	52.1401476072981	52.1401476072981	52.1401476072981	660.505	660.505	660.505	1	1	107119.841545411	114611.22812972	104050.882450378	116217.406238556	116942.114923644	90673.436604858	0	15207.2210117188	6470.94661193849	0	3289.76129895017	21905.3948291014
101	52.1517005828046	52.1516724033808	52.1610131647648	118.7335	117.997	119.278	10	8	54762.8655102538	78282.2266618304	36022.7653680827	48769.1869252232	48245.2104165039	47252.6355534668	52394.1239072266	48066.3077566964	53529.6218271484	56289.5841759208	41045.2904373605	66409.2758861607
102	52.2063454478312	52.2048599867056	52.2070598461321	1303.965	1301.76	1304.73	10	8	296840.300061697	47406.1428662109	143857.910681818	307951.981578482	290941.375048425	152837.214479792	139018.610416259	146314.764121443	73394.478147786	86789.640520019	70860.091841518	291009.749342451
103	52.201104790775	52.2009928693222	52.2011397963645	661.409	661.083	661.46	5	5	196645.114535716	258928.270702006	160790.850064454	221533.667734374	206858.416279015	112723.155247885	3750.38235314939	9407.69010416651	4362.39565836587	6597.03447216797	2460.82356140138	11737.9441778971
104	52.237248770716	52.2372335677964	52.2372687632287	1304.03	1303.61	1304.5	12	12	303182.933032228	300369.294374998	262242.511620393	308440.646503154	291128.427494764	234601.165359074	261975.181015626	297425.528136162	239123.243220403	242789.599737027	279633.50748884	291090.272239332
105	52.2880778251424	52.2878175863132	52.2881393936258	1304.15	1303.59	1304.73	11	11	139464.171920072	136297.862729492	106466.945305363	128675.055650809	119443.806909179	82143.192226562	90246.9041466346	115191.738149789	68966.1823014318	87064.664897461	102083.433330829	137808.126395357
106	52.2915452962456	52.2912475292118	52.2918430632794	661.697	661.409	661.985	2	2	155023.180283483	327228.165436414	130928.78618321	148955.722362165	176154.850782104	106850.10984082	12146.3338908996	35362.2174734932	17171.8214252014	12117.5379106443	17236.0085222167	52950.9079907222
107	52.3297061352031	52.3296886449137	52.3297606002584	661.083	660.505	661.43	3	3	141600.397650392	139987.392179128	128525.432489908	116731.248457589	112359.410080913	102049.99087321	12174.0169149169	35407.3799479161	17191.0009603678	12111.0510059814	14272.740275879	53017.3338609618
108	52.3922412737938	52.3899487427619	52.3947652264889	1304.515	1303.81	1306.34	6	5	68187.7571171876	101610.531610576	55185.1791093752	77893.261810547	86634.164440918	47589.6197558595	48909.0295400393	51249.9585317384	48684.9890947268	37868.009196506	48683.8770170899	89165.4866756177
109	52.4207747202874	52.4207021291573	52.4208690443307	661.4195	661.083	661.46	4	4	362468.312959526	1047605.54341796	178523.163078124	451049.614370119	632882.381872555	239915.964616698	15041.6350647277	71338.2894784107	22543.5771858257	21988.3796239012	34352.3340644529	104186.193940429
110	52.4895332367899	52.4843198137726	52.4941722696039	118.7135	117.997	119.331	10	8	62997.7171259765	90089.3833208705	38455.1257972005	52915.1269984653	45735.5414690291	53924.5300048828	66884.9994248745	62837.3780598958	59848.0443971818	70469.0784800852	53798.459790318	82024.2732097169
111	52.5668074204661	52.5666429114405	52.5669719294917	660.794	660.505	661.083	2	2	156973.25348047	308971.286176146	121733.189428059	161322.502671875	168219.062206471	113956.322301433	7094.37036840817	32320.5611415317	13717.7755489094	10786.5302818604	12956.6646188964	27915.1754252929
112	52.6083752253931	52.5989851874357	52.6089658214738	118.838	118.355	119.278	15	9	110884.212732422	134813.821626116	76907.8371167806	93747.6905356445	90037.5045449917	69147.9030805665	70342.7680833741	85019.0144587053	128534.678449219	150490.416393101	70874.6604866768	113464.835683411
113	52.6143385459981	52.604149315583	52.6144537288002	1303.785	1302.89	1305.06	10	7	62572.7803593751	35943.0991943359	88622.3811115065	65977.6587421876	54498.8126966445	118673.227137785	118358.000510743	82984.2122739241	90590.7654012773	119446.07926225	92478.0685384134	31732.0698105469
114	52.6115728826418	52.6115728826418	52.6115728826418	661.409	661.409	661.409	1	1	156973.25348047	184730.434087463	127946.02483782	161322.502671875	211604.791013116	116127.688904854	7074.30679708417	32320.5611415317	13697.4860864257	10757.6429484864	12930.8742896903	27888.7656093748
115	52.6179185711303	52.6177747039655	52.6180624382951	118.9275	118.739	119.116	2	2	111628.213707682	137319.704667969	76427.0772848306	93747.6905356445	96375.7509916992	98429.2058625488	72476.277081264	58256.8665080915	128534.678449219	145193.277383911	113827.542161133	126116.629832519
116	52.6577794535997	52.6577601924873	52.6577973159943	661.7095	660.89	662.365	6	6	402050.55887272	833794.059178165	259215.272912718	472235.506008943	653437.478884274	239752.134562499	21915.5514232	27155.0582728794	14990.9810754045	11641.5820412597	16008.1701818847	43921.2192114254
117	52.6681818204969	52.6681818204969	52.6681818204969	1303.61	1303.61	1303.61	1	1	29404.3263574225	86901.8872609862	44230.7927625866	48020.0603819441	54767.2937499996	27339.4016113287	21794.2417892794	46331.0800694441	23627.3504985893	25807.0556608888	21622.935141602	58371.1797645394
118	52.7087717959285	52.7087717959285	52.7087717959285	1303.61	1303.61	1303.61	1	1	35335.6492297361	58804.4910321511	47828.0435559089	60567.9224106859	60043.9493412279	38309.4816414385	25644.2139160155	52271.3643990068	23684.3525504556	25843.6981019006	24468.4652264402	70754.4777148445
119	52.7325088659803	52.7325088659803	52.7325088659803	661.409	661.409	661.409	1	1	405671.213986819	214405.010269205	262344.898125304	470996.868858339	653437.478884274	239993.180503417	21927.7304625853	27150.8965781251	14996.4367266541	11641.5820412597	16008.1701818847	43921.2192114254
120	52.7637877467007	52.7637602697345	52.7643734907233	1304.15	1303.61	1304.73	13	12	283109.125927735	405572.337064979	185597.354002509	340354.081741769	333228.776850257	147725.726205358	165945.802456056	258646.067050783	171486.430188478	174955.990405972	212760.613526786	397136.336307897
121	52.783368511804	52.7786965553176	52.7880404682905	661.8875	661.46	662.315	2	2	89635.205940849	102707.003038086	115259.244824869	129770.377400309	126572.746162761	134189.493837566	14135.2472281493	16855.4925580705	6932.69325502227	7690.49320690918	0	15841.0912201741
122	52.7976423245623	52.7974683859743	52.7979326564304	1303.64	1303.22	1304.15	13	12	531351.313598635	378997.20402043	645045.053912259	501400.527155948	476576.258638037	731163.543582592	744119.339870261	611997.845022323	626509.857778321	731848.340935761	624080.706780136	428980.071510665
123	52.8216459222892	52.8209981902333	52.8237570665825	1303.895	1303.57	1305.49	4	4	65200.884790039	470062.238671877	644520.127747698	519418.669666196	491376.343185372	67050.0954785158	736807.655044396	62358.8316543861	629528.000142051	726884.885946369	623413.622596759	70129.5348069547
124	52.8581088111395	52.8579421577608	52.8702857528108	1304.08	1303.49	1304.9	21	12	90843.4755293776	83144.1730557532	92105.9368505873	102853.306396079	83483.2245428458	421379.295725099	404839.595086389	336222.255887278	355183.369422435	426559.356391226	104493.386510823	221012.005472505
125	52.8898349400841	52.8898030050606	52.8943215055914	1304.41	1302.89	1304.88	17	12	284399.886627443	273656.180576869	263569.901460712	299320.529505332	269675.942692682	82403.121397373	257183.051086776	289806.510658052	256473.710101843	80891.3082555033	277905.509899554	270984.812841796
126	52.8964316318332	52.8964257298605	52.896432454476	661.083	660.505	661.101	3	3	166358.243226564	139398.714541014	114023.967029855	154229.127137247	146956.734526229	222420.445723797	2685.78927575682	7372.04817708321	9973.4341717122	3109.32509191894	2561.12969055177	8249.11138305662
127	52.9186502251811	52.9186034718826	52.9244228307373	1303.57	1302.89	1303.95	9	8	73133.0528328445	250183.379079859	83449.6943609631	292133.004583331	264906.257777776	96379.0383818362	94577.8585919754	68796.546180555	86498.2481867018	104115.99147949	66485.5862365732	250436.021002603
128	52.9758665367852	52.9751077471078	52.9766253264627	661.092	661.083	661.101	2	2	221569.439245119	202068.673801756	78994.6824295478	202008.206873696	88474.3141992174	263901.234668296	24776.542918579	21566.1885742184	33399.3027096353	34177.5492718099	19879.8653075358	28482.956573649
129	52.9793454492749	52.9792830848133	52.989341381746	1303.59	1302.65	1303.98	9	8	44699.6297222219	317056.483500431	79697.5675678713	56549.4605902773	259939.724236109	51767.2258516199	235744.135054252	81104.3597304689	76708.0388862308	81784.2645179323	77433.628218218	275227.005234373
130	53.0063513261171	52.9944442771575	53.0172735860264	660.801	659.982	661.43	4	4	254459.741589199	97628.5249670747	337584.549893346	111985.978419643	229010.268112931	443410.727628305	66819.7467498321	66030.9068334386	53223.4876126097	72383.306263672	63130.6831277573	71939.9741965031
131	52.9977329072377	52.9977329072377	52.9977329072377	1302.89	1302.89	1302.89	1	1	132502.466692713	222154.811035154	158684.316669921	163679.299999999	173618.472094725	172583.968969733	168941.314218749	163734.996484374	38886.7760009768	164271.82828776	115154.524759119	192553.367024738
132	53.0445224273188	53.0398236635403	53.0502993737247	1304.28	1303.22	1305.41	24	12	204275.992055288	351418.906129806	221261.033122562	193128.623649714	259402.949729566	238331.426804387	245178.674663785	219624.003128908	132057.955640347	131622.521785715	221612.64962346	315666.545195313
133	53.0651613839091	53.0647511121372	53.0660607464684	661.092	660.89	661.46	4	4	147546.562752233	313611.354052732	160563.403124442	374956.116472694	177690.23907589	98581.9999185271	3018.51622119139	3178.96751302078	3326.32267195637	0	9525.38713403319	2720.6887228597
134	53.0535034071851	53.0534827937343	53.0535700545404	1304.235	1303.22	1304.73	6	6	64787.4301824386	103665.765445312	85208.148914701	126326.609964844	117044.060205078	87723.1032670442	183010.652619141	72884.7143243953	170861.84640088	84246.4143479216	65261.8663509128	148785.221118164
135	53.1089809469539	53.0981229969741	53.1119754555094	660.7265	660.193	661.43	8	5	234755.81118527	313464.141713166	70667.0515648717	134467.162344866	238063.11553163	252184.276265626	3018.51622119139	3178.96751302078	3326.32267195637	0	9511.79400219719	2720.6887228597
136	53.1253200153708	53.1127756411105	53.1271879144476	661.101	660.505	661.46	8	6	381225.791137939	354470.121782362	271930.018196604	448956.594314025	431162.345260038	509318.85697009	7079.64359026218	3174.91270751952	3321.40282917129	0	9511.79400219719	2718.11475055801
137	53.1494834401442	53.1490961947686	53.1502210372448	1303.965	1303.49	1304.57	12	12	131337.067927466	82608.9418872069	171010.047370608	121091.328652344	108337.687402344	189097.956981531	186521.902197266	156302.009938741	170260.612619849	173351.668716706	179866.270073648	92530.8655724155
138	53.1919778706304	53.179443980893	53.1923352430994	1303.88	1301.76	1304.5	20	12	189295.839949543	157202.697914227	204448.724219974	212124.280943884	164878.41658292	194110.092146809	198771.666947427	212965.488613281	180913.558320311	216103.914499324	207774.271887204	167322.192973631
139	53.1973427183326	53.196647631765	53.1980670436512	661.255	660.89	661.46	6	6	331591.265276583	595332.43825543	311810.750224485	384174.362124478	512857.428117795	255762.153409789	3538.90677329794	17833.4922467912	8521.87303724882	0	4760.69035693356	11590.7069311523
140	53.2124934594456	53.2121602684376	53.2125335375236	1304.03	1303.61	1304.5	12	12	434095.600891115	380796.61403245	401854.877138678	429543.23430739	405734.171382961	401559.549442663	433196.967766465	442692.702890624	378621.362076322	424270.221834545	427928.158647085	390681.680462473
141	53.2424620110286	53.2376380549146	53.2474578821809	119.0715	119.027	119.116	4	2	27972.9669946289	43363.0778027344	24516.2093444011	32322.3673171387	28142.0018421224	31839.7956652832	51194.1951600342	30474.0433928571	56173.8712480469	59901.6855332845	37701.6514162946	41202.6718754882
142	53.2581214803892	53.2567401734518	53.259220930205	661.255	660.89	661.46	6	6	479313.311175227	565197.293854795	530021.43561102	495163.801763392	599922.626517148	480290.464318906	9977.7154369767	8424.60314156666	12150.6028506556	2543.30935473633	6209.24392529292	13983.0537098213
143	53.2737028905635	53.2736652226622	53.273752980607	1304.41	1302.73	1305.8	9	9	94722.0273636567	60027.9574679898	436542.927156251	93231.8799243165	71876.0876660161	474701.714144533	63834.8880517575	71645.0113103684	59677.1403169382	445324.972451164	56075.4357510658	57381.29086697
144	53.2858003396927	53.2854986141373	53.2861020652481	118.3805	118.355	118.406	2	2	54610.6871967773	143694.511315755	25554.3072771345	37106.2147705078	38326.3986209106	21717.1003783134	32002.5769979553	26096.5389969308	23450.4693721618	29529.2945582276	34648.4522007882	85236.0903342286
145	53.2750160848918	53.2750160848918	53.2750160848918	660.175	660.175	660.175	1	1	409626.138845177	473130.124816895	409560.258595048	400750.047331505	82516.2323259631	411788.322761722	6717.10627482095	4794.85388492834	10406.6861132812	2546.94200512697	5447.48433288569	4720.48146074213
146	53.2954402889477	53.2941413340253	53.3052248732281	118.5525	117.997	118.924	6	5	47418.7366486816	113345.943255615	25554.3072771345	36928.3520110212	50455.2934094238	21717.1003783134	31839.3203813128	26096.5389969308	23355.9309010881	27582.2841180246	34648.4522007882	68009.2850066529
147	53.3358589844536	53.3355538340879	53.336800949032	1303.98	1303.57	1304.5	13	12	362599.91102295	233106.078347984	441122.14453125	334102.606998466	327898.175807541	484255.161228378	473093.446514423	401949.82935697	422873.200131085	455564.41564979	415167.18370643	264944.685167517
148	53.3295895495795	53.3288358372098	53.3298938715466	661.092	660.563	661.43	6	6	245655.435228239	385702.049681517	192630.81995056	286882.017955356	291394.897814728	168355.116053283	6712.3177478027	8424.60314156666	7675.03610180661	2543.30935473633	6209.24392529292	13996.2952379557
149	53.3614596373564	53.3467035760436	53.3620278050302	660.5435	660.505	661.101	6	5	184559.250385986	128617.227625277	135409.366105887	196036.807669642	158992.302083703	296170.648843426	2406.32746142577	13519.9920898435	3358.286394694	0	15777.3904943848	3828.39035831705
150	53.3735292302719	53.3735292302719	53.3735292302719	1307.34	1307.34	1307.34	1	1	70534.582958984	72992.3333463533	79738.914233398	83732.2127148429	68085.7735986324	82755.9320125321	85286.675097656	89828.7142561845	75965.8179150387	78283.4918587236	92840.6761458327	50885.4778292394
151	53.3972985398295	53.397083076064	53.3978438855754	1303.965	1303.81	1304.5	6	6	156714.440673831	133341.555771483	156758.566916232	50938.7007638885	138966.630833332	91605.9141621096	186985.608627386	57085.2533164064	93291.1025874027	98721.4253173817	89382.3552778772	119303.576292317
152	53.3914226984647	53.3905668633163	53.4093116901976	660.7265	660.193	661.409	4	4	248211.09602902	213033.457450332	121524.120946149	304631.32675781	279719.703867676	237903.452039062	2406.32746142577	13519.9920898435	3358.286394694	0	15777.3904943848	3828.39035831705
153	53.3988287140385	53.3988287140385	53.3988287140385	118.355	118.355	118.355	1	1	32172.1563363444	32612.7568699428	23197.2222310791	32066.8063174642	39359.2175527344	17265.3259108887	38100.286301595	54101.8246744791	40123.522697998	33090.6002426147	47401.5810842285	76207.6993741049
154	53.4292664677205	53.4292358487943	53.4294355230715	1303.88	1303.16	1304.49	12	12	177872.456619591	115302.036239791	172519.723575442	157945.364816518	139857.065190241	178746.623478189	187129.144021664	178919.991094969	166113.054658203	169988.856086425	176148.651906738	129294.926312725
155	53.4396254301592	53.4393771155023	53.4398647715856	660.7265	660.524	661.101	4	4	320896.792159601	282564.283960447	289112.217569754	287646.429369419	279719.703867676	289847.215372769	2406.32746142577	13519.9920898435	3358.286394694	0	12138.7268198242	3828.39035831705
156	53.4475083220239	53.447233809501	53.4571825384168	119.946	119.759	120.256	5	4	35795.5978694197	67040.7038894043	23052.2136977539	31854.7997660087	44310.1728164063	22783.6249969308	40876.8042239118	50407.3614313965	44037.3402747395	34180.8126351842	42638.08196875	87912.632119846
157	53.4602588860322	53.4602588860322	53.4602588860322	118.838	118.838	118.838	1	1	33115.337439209	87901.9683691406	22945.1435227051	37613.5122210693	40166.6107687989	31278.6510163574	53033.2109616699	53150.2749348958	58860.4245039062	54892.4316868897	48506.8058922932	36148.0955433873
158	53.5005006772221	53.499458625083	53.5019921974273	660.7265	660.505	661.101	6	6	189726.325050013	262389.868014506	154877.015929408	206277.657952882	228487.283944701	102168.683159599	8727.10659228511	12356.9256147112	9976.06899910477	7577.49503747559	2641.90840283201	18878.4291242269
159	53.504402802521	53.5040800124663	53.5048751598098	1303.61	1303.22	1304.57	5	4	68965.5718512507	166839.058554689	56195.6984730119	119574.612674152	139869.283422852	68789.0223366467	66198.7856516342	55256.4685067476	51366.6692693541	53258.3346665041	56062.6590514018	136164.734550593
160	53.5130958863713	53.5130958863713	53.5130958863713	118.355	118.355	118.355	1	1	32896.8907490234	63735.5024988839	22801.7107626953	37613.5122210693	40166.6107687989	31078.893798584	53033.2109616699	52770.6301139323	58860.4245039062	54892.4316868897	52076.0756052246	82341.8500375975
161	53.5236259525668	53.5236259525668	53.5236259525668	660.524	660.524	660.524	1	1	166798.610430805	264893.517045081	154892.74826888	86871.0111495533	213624.594719401	110299.814561361	8727.10659228511	12372.707128906	9976.06899910477	7577.49503747559	2640.49258911134	18878.4291242269
162	53.5298500768502	53.5214632610971	53.5382368926034	118.888	118.355	119.421	2	2	35488.4339003906	130551.287341431	27258.2759903232	39871.5949570313	40499.0412151545	31508.3718167969	53825.4319529297	55562.2624527698	45391.6977488839	57695.9214892334	56550.3275368985	83232.9123011719
163	53.5730210583706	53.5725516376301	53.5732727138638	661.083	660.563	661.101	3	3	220588.005607145	212242.018817381	203634.449828334	228637.096949217	202083.507326448	218430.583433758	2918.62579138182	10249.2136067707	3237.63550797525	13297.9894977213	20453.0863351237	13163.1045366618
164	53.6341962710792	53.6246532381401	53.6348952714059	118.868	118.307	119.421	22	12	182274.185579427	147910.931375977	84686.2097730713	167996.575868408	66439.0042035436	80168.5221435897	133998.176094544	110532.91726709	267848.027019043	127219.198496643	125386.190565491	106742.264370484
165	53.6336771968543	53.6226459271752	53.6354247404986	661.101	661.083	661.409	4	3	226119.17816797	98779.8541339273	83150.3753113838	228637.096949217	78373.232628347	218430.583433758	2918.62579138182	10249.2136067707	3237.63550797525	13297.9894977213	20453.0863351237	13163.1045366618
166	53.6238139009196	53.6238019150144	53.6238258868248	1305.475	1304.54	1306.41	2	2	56905.557987467	89241.7804086533	49098.3373168953	63789.8732682299	76920.3711584481	49311.3880344465	34125.5359431964	40911.1357066756	35208.1275346231	74665.9529317217	58847.7752485801	55192.6541011551
167	53.6444750836317	53.6434934120406	53.6637006972413	118.924	118.307	119.759	22	12	138840.131978577	166193.832588135	126828.748529925	130342.844146205	39741.0924675293	102974.012072545	171133.638293121	162083.136885742	165389.789231994	95200.0583645207	174530.976474215	231702.224574851
168	53.6585590889899	53.6585477721657	53.658564051955	1303.895	1303.04	1304.99	8	8	63559.7049865717	45995.0348144533	93831.9268359368	65985.4689728342	44099.3244711029	106822.477019856	103193.237965745	59683.068817274	85450.250324042	117473.709742713	70708.1265913894	39043.8664794924
169	53.6540846457487	53.6534880408366	53.6576510075095	660.707	660.505	661.101	6	5	420206.741767303	99316.4164393442	109802.078766811	122983.951901785	129952.209373188	103482.480627374	20381.1169211425	27715.9206194195	27294.6824930941	15846.0862050779	14602.7633979491	45735.1137993163
170	53.6729608670854	53.6723155024538	53.6733020208767	661.409	661.083	661.795	5	5	420206.741767303	357774.313891179	351939.283418333	380788.835171874	376468.961593199	375954.963231862	20381.1169211425	27715.9206194195	27294.6824930941	13115.6180236816	14594.9376940919	45735.1137993163
171	53.722688542283	53.7128384556194	53.7405000570997	118.838	117.938	119.331	19	9	70813.2953429362	115780.812686663	46132.911002479	57452.7320263672	55582.6453496443	67283.1844856771	82067.4139511414	71289.5212678573	74608.3572639508	85594.6321604005	87712.4627323521	95148.547558245
172	53.7295241315547	53.7289994443172	53.7303162712183	661.255	660.89	661.46	6	6	349709.41700868	721143.160630965	265885.864616087	403762.151435549	516013.454715329	212293.801850097	20323.4771346956	27715.9206194195	27294.6824930941	19562.5964786986	14583.1991383056	45677.8118847653
173	53.7529792118434	53.7529472069828	53.7531126242066	1304.555	1303.98	1305.06	12	12	132748.74591271	130298.805183292	144309.574669471	151697.358574969	124994.267443849	129078.980408654	148651.456565754	149712.455342548	128814.807629744	144338.922215403	142301.505471003	130571.706276292
174	53.7497898248634	53.7492686894461	53.7685652485587	119.116	118.728	119.661	16	11	70974.878808431	33594.2129824219	66974.1962036133	38890.4343540736	44407.8554855206	52031.609416783	61979.6865383911	78549.4260024415	83890.6237968749	74348.7712229005	86593.8926252746	65870.346722726
175	53.7435703525048	53.7435703525048	53.7435703525048	660.505	660.505	660.505	1	1	421636.575408328	120506.311657009	397692.32132092	475265.182824708	586300.524176755	337630.675995482	20334.7714171751	27711.6729687501	30270.9186567994	19562.5964786986	14583.1991383056	45677.8118847653
176	53.7677415131215	53.7677415131215	53.7677415131215	1304.54	1304.54	1304.54	1	1	393944.044114708	96561.207938058	508221.391676683	369855.884495198	326562.821245492	596115.896484375	583331.262651368	462070.816952373	525115.015898813	599375.891155138	490930.149359975	304331.101812273
177	53.8025939019702	53.8025639665542	53.8026145446702	1304.11	1303.61	1304.73	12	12	388729.677319337	238182.377253604	504217.680398888	370021.365876651	318872.53801307	596896.524444059	580989.310546878	458786.758728966	518613.298341347	599115.451536695	489237.343769533	299262.743907751
178	53.8065980342064	53.8060496273252	53.8072503320969	660.7265	660.505	661.101	6	6	985451.27811393	953997.777722381	894417.292866572	967069.149617925	1016689.75016235	864175.456718258	15715.7400012205	23014.7236607142	11897.7337795758	4676.6215837402	14956.5656489257	24388.0464038084
179	53.8427725781834	53.8427725781834	53.8427725781834	119.116	119.116	119.116	1	1	51485.3028992513	64810.318338623	46157.3608946127	48524.6817563476	47452.9213599447	50772.9574287109	90545.4034094238	75276.8737555803	88544.8524980469	107189.133824382	80771.8992429199	83163.6234781086
180	53.8612656544187	53.8603832791859	53.861551192228	1304.11	1303.59	1304.73	10	10	155111.905573542	165985.377405896	190444.02117826	177663.690356003	162925.269993895	119466.434129085	188546.995565655	131488.517763264	153565.713081618	189926.786629733	135835.559952798	145953.351594426
181	53.8543742941415	53.8538941389887	53.8546067334193	660.7265	660.524	661.083	4	4	194379.642776787	908778.995598203	360521.004448566	199070.721283482	186730.530158141	165696.975662475	11972.5447836913	49051.8995989117	20200.7513663736	15305.9180632324	29004.9233679197	48010.4454655761
182	53.8524791963971	53.8524616265563	53.8524817067169	118.838	118.499	119.116	5	5	44346.0586417643	38132.7816662598	33028.7825903321	41271.8240849609	38094.601661438	43765.9049604492	86488.1014034598	80428.7748242187	86082.3481469029	97355.5174219157	80013.8375850306	69189.231984375
183	53.8641361674985	53.8625822385075	53.864778591821	1304.08	1303.49	1304.73	13	12	199082.60175171	296113.718723259	334668.493607835	293498.851077974	141105.837772107	338014.711167691	467915.15336426	226603.035507812	288729.884898588	370733.27194674	286686.762388394	121505.705744628
184	53.8974300364159	53.8970680567635	53.9067157124743	1305.49	1304.14	1307.25	13	10	88554.9657402346	138329.601343148	100969.177214357	93674.8529428332	79332.0575915536	292005.444164598	284890.44975408	68702.0706951341	97953.6103364689	128729.257392954	77373.6889948917	95086.4754184969
185	53.8998621903635	53.8994682179697	53.901138692193	661.4195	661.083	661.46	4	4	190061.969446289	482348.641830293	366560.660450925	257288.482744142	341568.949790953	422309.626844236	11945.3198958739	49051.8995989117	23974.0371460657	15277.2245906981	28966.0636099241	47950.2927685543
186	53.9166555498291	53.9162365071029	53.9173959916744	1304.03	1303.22	1304.54	12	12	138726.803340595	93814.4692157446	184404.28009033	126020.191420491	105446.083297118	196076.220791714	189095.69966518	160696.160809152	177448.652153319	179863.633340891	162568.910641742	97552.9778001048
187	53.9181465488281	53.9176039864694	53.9189189663185	661.255	660.89	661.46	6	6	463275.390508679	929670.494470537	297498.037658445	530005.895576174	639196.545355465	307395.946011839	11938.6852593469	49051.8995989117	23974.0371460657	15277.2245906981	28966.0636099241	47950.2927685543
188	53.9456052964004	53.9416785143366	53.9523470761476	1304.08	1303.22	1305.82	13	10	94850.4006103519	118587.16124399	56880.2121816408	80054.1648055758	73400.4515234367	60763.651129262	63354.2105330401	225193.833298559	72515.1239746089	59432.8597607421	235830.500308057	87895.6955275312
189	53.9409519548597	53.9312399950333	53.9410275835693	118.838	118.728	119.116	7	5	44552.9856921386	38132.7816662598	33028.7825903321	41271.8240849609	38094.601661438	43983.5791376954	39295.1256872907	43600.7412918527	88924.3180273437	94613.3968329033	73584.5033331473	63184.0648197798
190	53.9410724449254	53.9406243460113	53.9418999937655	661.4195	661.083	661.46	4	4	268336.90727902	297819.58749888	360521.004448566	282306.095828124	283126.939161826	415474.706826825	11972.5447836913	49114.5457031242	20200.7513663736	15305.9180632324	26317.9488659669	48010.4454655761
191	53.9892485945408	53.9891452031159	53.9892797020745	1304.45	1303.81	1305.06	8	8	159886.636169434	274379.490395131	73010.3404504405	186149.876122001	185086.700419919	155794.338191106	171684.095579426	145413.249182478	167324.553548678	168951.972677284	112219.240128349	235428.169906181
192	53.9983505408153	53.9983091677388	53.9983961941808	1303.965	1303.59	1304.49	12	12	280437.519519044	424718.73449519	186852.798863431	316719.847389572	306178.22370042	149671.619323382	168858.980467356	250261.76435826	164280.123295288	155111.634624023	218213.812868304	346452.546206429
193	54.0368747692697	54.0368152560783	54.0408149932182	1304.9	1302.89	1305.91	13	12	112460.958395433	71591.6564884432	92907.3133966628	105857.773895265	89471.4018554688	81285.0684082026	91243.857963053	109463.909529215	88132.4020481188	106040.021085612	111089.831433293	103636.538457219
194	54.0530573351172	54.0524531875772	54.0539927143791	661.255	660.89	661.46	6	6	2808803.80428623	5959006.63792673	2299641.47898532	3502535.71802858	4494713.65514008	1819260.17194289	22272.5548582935	98066.6634547639	40792.7045032084	21105.3858994139	56700.4146839596	128254.260402831
195	54.0518117644143	54.0517613307429	54.0624250607996	1304.03	1303.57	1305.46	16	12	71600.4704272456	1755808.76803153	839958.616360201	1384744.8854827	60702.8806518555	707663.6713644	819313.093631193	74832.0668100587	740732.811312506	749852.636260425	976867.577291007	1440657.64523438
196	54.0868463223029	54.0835154003218	54.0872571319989	1304.08	1303.61	1304.88	25	12	227607.05822754	178544.510733172	190951.64802509	210644.693560321	179128.562156324	200247.003663505	212021.630885883	532379.976453685	184555.265237629	197373.717355018	553401.685647323	175644.410836087
197	54.1144329916528	54.1143987961402	54.1144641844567	1304.14	1303.06	1304.73	11	11	169406.523437501	269770.326784854	104852.559142019	197481.465733924	188767.414817457	72400.6971313471	86277.7923677885	144384.81609375	77774.4689632156	781286.8407497	127041.213616072	243022.054694476
198	54.1441889478908	54.1436364498197	54.1443474327277	1304.28	1303.81	1304.9	12	10	91470.7956844801	1670675.51617969	112936.277384035	78821.0532701533	74709.1254150391	134800.140058595	130507.412828481	107220.225605911	108573.698099122	148396.222452392	123057.743725935	1375641.33196875
199	54.1492998824312	54.148941866704	54.1495684877319	1303.965	1303.49	1304.5	12	12	229617.059741212	126811.572707331	305419.056364182	201573.722042142	178994.652548452	379601.256720844	336520.586236051	278199.325421318	325278.154775663	376526.45814378	304905.695524554	153346.860734675
200	54.1886096533765	54.1880419347982	54.1893207699533	661.255	660.89	661.46	6	6	476711.683817273	914398.879284013	293078.371778318	525511.681774905	648670.496787228	301957.246933592	21027.4330974816	54647.4835327147	31369.1042838307	20319.2550487059	24925.4012098387	52043.2758984371
201	54.20153373429	54.1824541630017	54.2073659878327	1304.65	1303.16	1306.34	24	12	119964.3508436	62105.5187167968	64050.4815955529	107175.168023212	84826.7731567383	162804.533336839	159470.067566965	128595.282859074	150441.179654947	162260.818163687	133400.923013071	94708.974337769
202	54.2072653453305	54.2068828107547	54.2082236495524	661.083	660.505	661.46	3	3	146278.726453125	252344.462005696	295522.449374846	516792.272041851	160822.004113036	286795.006861606	21027.4330974816	54647.4835327147	31369.1042838307	20319.2550487059	24925.4012098387	52059.264616071
203	54.2293899565229	54.2131566167345	54.229432286796	1304.52	1303.81	1305.07	18	12	114089.644531249	84833.1201882106	92470.5736763148	120202.852554119	101689.332966531	114237.932382115	93640.9042276288	119300.415859374	96724.9612121594	116423.704639114	103805.637742105	113959.334082844
204	54.2428716510158	54.242853254582	54.2428911897009	1304.28	1303.61	1304.57	4	4	138795.307265421	148536.425471754	146807.48376343	109498.631064077	78193.0830570849	167670.942586262	160833.374217122	140597.18746053	159002.728701985	164898.968351236	142525.699020995	119018.8181096
205	54.2757409601939	54.2754146222052	54.2855743006109	118.728	118.355	119.116	5	4	54245.511543457	110388.177934152	37735.7867767945	42481.0906171875	54553.9893538819	46242.9066433105	50431.1594374303	38036.68671875	53644.4610195312	57223.3589236189	49522.8911105957	69503.7507711587
206	54.305714029118	54.3056161861915	54.3058189757773	1303.7	1302.89	1305.07	8	8	105981.132556373	107518.274254262	102537.873599855	97183.1558078841	56718.826159668	105244.261933595	110976.978390449	93318.7462915032	78801.2492564815	104478.796483154	90726.5512984206	101444.355229049
207	54.338023568733	54.338023568733	54.338023568733	1306.39	1306.39	1306.39	1	1	96846.4667207034	70116.6418678965	100980.769482422	84520.5570644532	77725.2512695313	104657.991498047	114303.223984373	97678.7065634745	79851.7129755862	109909.482773436	99472.188112305	93933.4804160157
208	54.3512774185306	54.3506192789128	54.3519355581484	119.4375	119.116	119.759	2	2	91390.9076827568	125433.44089563	63153.3893745116	79640.6581056084	80954.2509609375	81849.5902330496	90181.6760416434	42604.2687165178	85365.9561402994	101777.782315988	87012.5585229492	41312.5462089844
209	54.3568902951479	54.3487524905611	54.3702515400333	1304.45	1303.81	1305.07	26	12	82791.2866512771	128161.617690428	126401.37161133	73512.9607981184	164128.312192007	141116.559853515	79892.1665385306	103773.836538972	59569.3796865237	134419.179741653	117346.315345349	158277.912132813
210	54.3604667706322	54.3598299169841	54.3698047564886	119.027	118.728	119.331	11	7	93601.8546562499	118560.284151228	60330.176848226	76183.5707182617	96925.7038390969	75121.0206341553	85093.6716069336	97648.1771428571	87980.5376474609	106855.121135795	88902.2177096121	76804.7716159319
211	54.3842420506332	54.3782839134478	54.3844541009432	1303.64	1303.06	1304.41	17	11	85953.3687398586	91200.4152947446	74108.6361584484	190530.870130333	184410.538543177	52046.4455200203	76963.4916610448	134336.32245524	63538.5587021487	170300.907483399	80666.9868204001	78156.4763492847
212	54.3993868777223	54.3993868777223	54.3993868777223	661.101	661.101	661.101	1	1	147653.936354981	188935.192874998	528430.440947334	167110.449320637	177196.244867025	161921.538019369	2365.57769458007	17500.3734700518	4021.64242871092	6247.2786340332	7353.6962762858	35383.3139604492
213	54.4285437327383	54.4054901222348	54.4288705513507	660.563	660.524	660.89	3	3	444486.047871094	221172.009178569	152726.909878801	407684.709407365	180456.629130299	433256.555025671	2366.12013385882	17500.3734700518	4021.64242871092	6245.04985107412	10670.5066560058	38416.7654582867
214	54.4444408110742	54.4390738905742	54.4498077315742	660.794	660.505	661.083	2	2	154383.09946624	368356.631201446	152742.423811441	176266.979234375	429683.280873197	161921.538019369	2365.57769458007	21485.8648655482	4021.64242871092	3084.48615197754	10670.5066560058	35383.3139604492
215	54.4522738418144	54.4522738418144	54.4522738418144	1304.88	1304.88	1304.88	1	1	118233.863845485	98325.1692583569	105163.544752061	117892.995270182	111039.150624999	102923.927401258	100615.70296875	110816.168415798	96412.8142393659	106907.828062066	49089.8852802736	117455.74599121
216	54.4771266360209	54.477120305076	54.4771329669658	660.9675	660.505	661.43	2	2	110609.481622211	108633.441272878	91007.6639964189	108125.264915178	110901.764339925	78728.6741191411	3344.47260461424	6889.72265624989	6167.332887207	3155.55704406738	12238.311673584	3785.20841349283
217	54.5170752388067	54.5169614138812	54.5281390158098	1304.49	1303.22	1305.06	13	12	135144.589161658	113180.51794922	116772.66391226	134113.119989483	120322.876224459	47439.2205349403	99485.2868424474	130248.128119741	115797.744547525	129626.400837403	135800.265172776	134166.592769681
218	54.5493349838793	54.5493349838793	54.5493349838793	1302.89	1302.89	1302.89	1	1	97781.5017382817	86845.1728962056	81564.1650292973	95532.4889397325	86111.7171770372	79089.2314243867	77351.5569531257	79849.3255078122	40310.7377014154	86693.7812276765	92183.3077845987	98337.8231445318
219	54.5939980114875	54.5936964466087	54.5940179538942	1304.32	1303.95	1304.73	4	4	109989.218834473	59984.9335019531	87923.2916711439	87194.7190898438	84453.1860717774	169355.370345704	150798.756317872	120683.860440339	58777.7833513842	89653.6956990556	70060.2428906251	58821.4666552735
220	54.6142056078339	54.6141936945112	54.6142298875786	660.9865	660.505	661.46	6	6	181369.771897323	281843.6397433	134459.030338169	194209.767238839	205961.014677452	80972.364559152	0	6066.37021484365	5190.8787116699	6269.33631665039	7000.99616406249	7695.84811421711
221	54.6449470245901	54.6445394693336	54.6457202159011	1304.145	1303.81	1304.73	10	10	111605.34265963	60067.3789240059	145820.355161135	86599.9423117903	79760.9972820496	177174.355438059	150907.912131347	120683.860440339	148376.038029784	150730.954684835	142192.602663762	58914.0624311971
222	54.6856222350239	54.6851242345233	54.68623944454	660.7265	660.505	661.101	6	6	171796.205172434	180047.9179481	193024.696978236	166407.222168526	171349.684200032	189185.56646317	2955.65717907713	20034.173177083	8489.0723958333	7612.94410742187	12630.4346542968	24058.5747635498
223	54.6798682812583	54.6797012715394	54.6800352909773	1303.56	1303.04	1304.08	2	2	44761.0562255869	48192.3903208007	49667.2844319659	55374.400069444	38314.1089409719	72824.9483876955	58890.5257866213	58586.6004743653	68954.445237305	67388.7951547854	52930.8606405354	23116.458203125
224	54.7109131276572	54.7109131276572	54.7109131276572	661.409	661.409	661.409	1	1	194447.51854065	288886.180823024	234302.967355162	207526.104574586	264902.906127776	211516.523177123	6400.41065277095	20005.5529296875	8479.60136718752	10394.0443139648	12613.5128500976	24028.431569824
225	54.7282276472485	54.7282276472485	54.7282276472485	660.505	660.505	660.505	1	1	187078.297435548	135637.499263949	224496.740290689	200172.319814452	261390.522626628	208093.209034181	2955.65717907713	20034.173177083	8489.0723958333	7612.94410742187	12623.6659326172	24058.5747635498
226	54.7753756748656	54.7723696053171	54.7763336199729	660.7265	660.505	661.101	8	6	334853.802186945	213896.429195868	369542.340168387	349671.429549106	220491.807341911	371002.096500001	12132.9310839843	49321.2544270825	24233.951339274	13909.139972168	30227.7244501953	65092.8293655598
227	54.7846761503177	54.7743453132479	54.7848681741691	1303.98	1302.69	1304.9	15	12	117725.767091174	43056.4835016742	143493.659714358	99930.9211645519	65383.9497436523	148232.342502253	156909.225822753	127461.181736246	131348.886543855	140229.140767821	145156.209476724	75106.7932128906
228	54.8051716332876	54.8046464752841	54.8056965967666	1304.32	1303.95	1304.99	6	6	147194.290173527	120965.295545248	75811.0325877028	134917.471972656	117580.765975343	93804.4415701734	87869.9708314737	170140.553742064	83332.4243701166	86205.1237751122	59088.8538760644	128510.392148439
229	54.8365296109836	54.8364713840833	54.8365507706672	1304.57	1304.08	1305.07	11	11	127629.370142008	120827.094620029	163645.459453127	118029.142159329	90981.8244500184	210098.449243165	205204.25896345	153594.806170246	183148.535345051	205395.008890787	164361.805511568	78859.1317288909
230	54.8491711320024	54.8489518074117	54.849319100925	661.2565	660.505	661.46	4	4	283297.391024739	764038.975520722	302608.218899412	373779.014051515	462601.719213865	311585.141284331	12105.3414868163	49258.3446637833	24198.1077839703	17289.8539534301	33230.4802220457	67774.5283300776
231	54.8417919470206	54.8409566603888	54.8418868598835	1305.41	1303.22	1306.41	3	3	73684.3021972659	121082.234789663	182252.469287112	134758.855304364	93770.1128455525	215753.94205078	210964.225168456	170140.553742064	190187.885309244	219567.491523062	181192.926666258	76183.9069071445
232	54.8797395865638	54.8796829721391	54.8797962009886	1305.015	1304.54	1305.49	2	2	663312.048401441	110094.651730769	475832.631310096	765404.041166629	705862.646601561	396556.047475962	442926.974538763	630238.347062048	415518.995555139	435766.483008377	547275.01178786	88236.0584959315
233	54.8665858182511	54.8665487533481	54.8666228831541	660.794	660.505	661.083	2	2	82955.3287377239	226762.712721258	105623.565139648	111900.089332589	120301.152194335	68530.1267519535	2493.34707019042	0	8678.00449593095	6133.24177099609	6815.76863818354	6514.84324735513
234	54.8852665883443	54.8851204386949	54.900546006875	1304.05	1303.06	1305.91	12	11	136869.897767052	197316.42646334	475535.235915534	161062.974861027	158133.058366511	83630.5979243616	52112.3762069419	127282.759294085	86783.620969461	99938.850838717	112251.950240071	165668.412988281
235	54.943676648509	54.9436126410131	54.9437100228224	1304.03	1303.61	1304.5	12	12	668168.343627932	969218.737785648	476455.745470139	766378.808217928	706658.952876663	397075.347061944	443560.78370815	630727.716826828	416581.763072269	436834.847259119	548094.558394526	804156.125647323
236	54.9796279812744	54.9795941687327	54.9796799305822	1303.88	1303.57	1304.41	12	12	896836.610363773	655270.639819708	1066635.74513252	843346.856808734	792169.420313024	1184823.61513672	1182835.60798829	1016818.93134246	1050868.69817351	1171522.09875782	1031283.50720424	717192.240363422
237	54.9878085710785	54.9878042438848	54.9878128982722	661.2565	661.083	661.43	2	2	144515.735046318	285647.068132809	142899.999843424	126464.919861607	199227.213848265	129661.687063152	5226.58457958982	25913.9100585937	6874.41351595049	6877.51384570312	8838.58575659173	20736.3853376871
238	55.007003746834	55.0043894164783	55.0133187834939	1304.41	1302.89	1305.42	15	11	82160.9587291378	68374.6442423495	71887.6494882814	72866.5082040132	64351.839440918	91926.6021235782	1154789.25909375	84025.5508544911	59458.6090191642	59887.1839122177	61308.6055331149	137275.599809382
239	55.0391370038623	55.0344915449141	55.0438809140611	1303.81	1303.16	1304.5	24	12	183649.323067157	110183.342098722	224814.827438968	185571.70494103	157934.378481002	241188.695201821	669353.22939872	219925.053714693	223039.30173828	677191.86711496	215346.050495604	139610.369796955
240	55.0484224827001	55.0432935214866	55.0535514439136	660.5325	659.982	661.083	2	2	145007.477417603	285647.068132809	142885.485598354	156559.825728655	106142.667307739	93318.2779206234	7961.59232101005	24864.6051203611	6875.81595661276	6881.19757031239	8838.58575659173	20726.3111521693
241	55.0565332239352	55.0562947658683	55.0567718399279	1304.45	1303.81	1304.88	12	12	210927.803124624	176739.509909855	190783.245695804	215714.785456542	203048.840371093	175799.002638345	188235.710502929	231054.013249513	174878.240932616	207839.448173827	211844.217739633	198042.854341946
242	55.0873942375859	55.0769882070919	55.0878143463602	118.868	118.307	119.331	23	12	44819.2271279296	143129.597545898	77355.7702357701	171388.494403263	155485.811734863	84005.0571288366	149345.056757202	113238.612605713	146411.032921875	156628.62919043	127598.156044006	279621.908663452
243	55.077626654563	55.0775277051753	55.0890933801809	1304.11	1303.04	1304.88	18	12	572614.395605471	537514.166418266	529631.99128208	590550.207553712	540779.693371922	504687.551206057	549586.172489426	65750.4859311525	493517.844666183	525240.847426761	555408.367533484	535291.87656843
244	55.1029892062349	55.1025631298429	55.1030017475982	661.255	660.89	661.46	6	6	356715.660524847	648173.167203936	351497.514674253	402602.638681643	486789.899209958	214285.188039916	13410.0885979351	37489.7611764089	10411.5119352678	21042.8731176756	13165.2323706664	22880.0729736326
245	55.0981043518185	55.0926748911363	55.108262697284	1304.15	1303.22	1305.49	33	12	256644.381359864	351046.136579241	276758.165351908	145939.186598557	279241.514118839	133942.889685872	133270.868000712	103103.879499512	117535.208111978	154929.300224959	104349.736073467	322364.763997629
246	55.0973393627671	55.0968874319863	55.1163950106815	118.868	118.307	119.759	17	12	135957.659288086	73156.2590731027	111417.333461217	131117.72055385	141906.141313058	95895.1745223215	139687.321070679	171073.274288574	147307.750412109	79869.2308097796	166980.110858459	288080.301574762
247	55.1290738012037	55.1289606136882	55.1420425718229	1304.495	1303.61	1306.75	18	12	304183.918981935	163192.080450962	406992.327116345	281525.302449777	236988.883405949	486225.255568193	453081.407428853	355199.828993389	428006.535348962	502008.178325526	393122.727271206	223645.178044245
248	55.128004998921	55.1259318558125	55.1380764845915	119.278	118.728	120.196	6	4	34581.7641306152	118158.475750488	152639.581703404	153735.532221227	155607.982960589	164250.691053083	276948.662325335	276116.268166852	270786.985775809	41868.3192081473	263967.011411133	67377.8609414215
249	55.1301351270014	55.1301351270014	55.1301351270014	661.083	661.083	661.083	1	1	327825.232858401	586509.469847163	223410.660064455	365787.900874672	100597.786227119	200594.072566082	13448.121196289	31962.2825520828	10426.9340338541	16913.1236189779	13201.7337751465	18452.2314796874
250	55.1778839373845	55.1682765947094	55.1788216187659	119.0715	118.499	119.759	20	12	118542.357823242	65904.6179430804	68860.9038678851	101041.800209263	36504.409876988	58580.1062896206	151229.565605591	76749.4520590821	87885.8381099329	85911.8393554688	86060.145065918	131979.294191298
251	55.1834675609231	55.1724467465465	55.1932581075392	1304.14	1303.06	1304.88	38	12	86027.4964000342	158937.825441706	67758.7961425791	66886.9340462247	134545.174151	159885.761541191	154138.613061969	83645.7670321367	259236.253745115	153919.316528696	91051.4992187493	135106.639864408
252	55.1981883148676	55.1871962922229	55.2082127753546	118.868	118.307	119.421	38	12	92876.2344067382	137339.770331299	107987.381825474	89506.188507731	108587.356332799	103206.701505197	137393.375280151	138969.287166992	595864.599790588	139170.387893555	125524.450560913	144253.222530002
253	55.2267855127684	55.2164358911005	55.2364730972091	118.838	118.307	119.331	26	12	563327.96002832	206025.490752197	362276.957082694	519430.569236817	560882.978216526	376382.216175503	640664.379458649	731741.539202393	626898.209111571	639436.295016236	156837.040523071	109162.550938233
254	55.2370680274058	55.2370262011624	55.2371840679017	1304.28	1303.81	1304.73	12	12	578536.23182468	761762.074014419	400963.550336909	640861.549959543	603028.165687421	339704.410157647	389201.929731449	532199.473235681	348464.494539065	363272.937486051	456640.757176341	685642.664247002
255	55.2374991238411	55.2374774283254	55.2375113000876	661.092	660.505	661.46	6	6	130429.492529908	167672.245084418	126217.704489623	151113.880017857	171100.601508788	126845.993098388	7654.29595682188	17725.7564679826	7224.36234591234	6135.61884472647	4904.20151953121	28964.6363452146
256	55.2473651527153	55.2469420475834	55.2481862743538	1303.81	1303.49	1304.15	12	12	249366.491101262	165739.783783052	291258.501304086	224020.406281925	206696.778817983	299081.884698016	315956.087962243	268328.256579242	285979.849779898	316375.346199081	283545.266852839	190121.456173001
257	55.2622161755636	55.2622161755636	55.2622161755636	661.43	661.43	661.43	1	1	159006.296941966	93212.2343684883	232336.286511067	60056.1860156248	110739.730933268	241147.350404949	2610.39479223631	10018.0659505207	6039.59812377927	8770.60694836426	3471.34804016115	10507.060059082
258	55.2740693992017	55.27367640299	55.278641234422	1305.06	1303.22	1306.27	13	9	79734.9601570632	63449.9857128906	83151.355994319	60059.0270933953	74849.8156054688	92716.1560997596	75066.1135391504	89117.3671985961	69742.5329083798	79782.8463747556	54511.1487389196	99141.3188777039
259	55.2886079465416	55.2783041776086	55.2994963204546	118.868	118.307	119.846	33	12	357403.674029296	188988.898597098	104879.380407715	309568.685177176	329079.917595285	105433.168967285	182412.039057617	143217.73746875	614029.12839392	190640.606550293	167820.676669006	481892.699382379
260	55.3269268048663	55.3176475801083	55.3380114289919	118.896	118.355	119.331	30	12	103436.929286133	47274.3150814732	70248.4303710938	93239.4392452566	70464.7313479353	64179.9114660645	111229.947179362	85919.3033900669	72595.5027528075	81194.0543144532	103115.247375641	239511.012034288
261	55.3546371143557	55.3543974718064	55.3550602181574	1304.03	1303.61	1304.5	12	12	227902.905685096	156018.981123455	227505.200042728	219492.932588936	177197.746570233	261594.316242112	238012.216858978	233011.644791258	211712.159668946	238783.363541666	236755.631834718	173788.490090737
262	55.3475043313744	55.3475043313744	55.3475043313744	661.101	661.101	661.101	1	1	159155.551914064	87220.8738134758	227242.849989048	138151.929982584	110739.730933268	241147.350404949	2610.39479223631	10018.0659505207	6039.59812377927	5327.22353816731	0	10507.060059082
263	55.3591765497753	55.3477764768041	55.375297577403	118.924	118.307	119.278	22	9	126234.241706543	54253.701655971	69567.5295985631	500341.898339355	528448.111444499	367865.019599609	99109.2471831055	112506.157893415	99134.3540049525	105852.31932966	105098.636034356	165177.256204869
264	55.3875429221926	55.3874188891927	55.3875741929628	1304.41	1303.61	1304.88	13	12	297647.013162112	465636.656508787	184332.90316406	342337.719640627	320705.372469723	148069.691371373	170151.320680805	267468.018388023	167277.961106772	168340.868943918	219270.826214842	379504.298487375
265	55.4124551546989	55.3985469937621	55.4205767067831	1303.98	1303.57	1304.54	25	12	355784.671249248	309142.670694109	336262.514589849	348436.155254656	339443.142583758	357878.988301532	360960.080628253	374722.007883864	309140.894747719	361971.999619141	349203.808383413	312176.289524488
266	55.4184417032393	55.4081742207738	55.4287972895112	118.868	118.499	119.759	23	12	73283.2029726562	61994.2540466308	55730.9594185966	70690.4243345423	73429.9791669225	49868.2270229842	114495.229807861	125126.290313895	78691.6289355468	79073.6476823731	119528.21182251	88711.3265056764
267	55.4226471487935	55.4220661727994	55.4232281247877	660.5145	660.505	660.524	2	2	113421.439953684	129003.299059143	106734.312802734	96477.5008995533	110205.269263835	96121.2351572271	9203.98791979976	6133.61674543106	3558.04202594864	3111.65200476074	8088.69578002934	14244.8035248209
268	55.4239501144433	55.4239022240811	55.4467557695118	1304.15	1303.61	1305.99	15	12	164568.491136193	91050.0072235571	237380.255798685	159009.101603816	132599.772782076	276195.504843751	263870.252837613	200654.262446987	233719.124342914	271732.596817106	220355.084481027	119201.272145432
269	55.4574326493896	55.457388895247	55.4574649547326	118.881	118.307	119.116	6	6	65296.566941162	48893.8250580357	55698.9641156878	60389.0397258301	63220.4030162528	55699.0989189453	102697.720155243	95939.7447628348	111602.220031808	118539.139674235	100688.891267395	70642.8182237723
270	55.4632530920584	55.4391926680343	55.4638096098665	661.101	660.563	661.43	5	5	86870.9941015632	100322.69120676	138462.770869837	144358.319746651	209701.445604899	118771.936396206	5857.25070410153	3905.5301432291	0	6745.65947766113	0	10399.7717450358
271	55.4845696581647	55.4844090854923	55.4889650725366	1304.03	1303.59	1305.06	14	12	47124.0373779297	99608.1578964842	204209.710686038	176257.234083179	141089.970568236	233258.342053984	227849.105397948	201819.515391751	184715.444635415	229134.648660983	185659.419757361	130648.741368689
272	55.4676112570858	55.4676088577006	55.467618306139	118.9325	118.739	119.116	4	4	68805.9272486979	48927.7372363281	58665.6619941814	60389.0397258301	63257.5781778158	55699.0989189453	47792.2671194196	53244.5280496651	108364.103269531	118539.139674235	58841.6861177455	64885.4194537528
273	55.4870542281601	55.4869408466433	55.4871676096769	660.5435	660.524	660.563	2	2	229322.002571989	221601.897459307	321838.665401203	185282.170928571	209701.445604899	328408.86452523	5857.25070410153	3905.5301432291	0	6745.65947766113	0	10399.7717450358
274	55.5387499420874	55.5386748362743	55.5401391407219	660.524	660.193	661.083	5	5	180193.809315292	188380.819763949	159674.338198939	190942.920821428	138009.617186382	328408.86452523	5857.25070410153	3905.5301432291	0	6745.65947766113	0	10399.7717450358
275	55.5540234062329	55.5438451899966	55.5540560499548	118.868	118.499	119.331	19	11	57902.625993164	130003.609328613	58665.6619941814	55536.1859640066	63220.4030162528	48424.342940918	73315.6527642212	83679.9066964285	70812.8365261579	80089.2097828544	74489.4303505859	89010.6678286134
276	55.5515908597656	55.5511838962667	55.5523931365193	1303.965	1303.57	1304.5	12	12	265094.890696613	177589.529654446	328241.032475022	247831.090416541	237495.929790789	373562.209713791	346827.925310871	312525.367558595	337000.822833158	347955.888671875	326529.891044921	197741.599815955
277	55.5857531490708	55.574356784012	55.586756941899	1303.88	1303.61	1304.5	6	6	264760.235289063	99448.3039438095	324229.543976563	242641.811671875	233003.965759277	368196.511382814	87805.0884754771	308368.790454097	55074.2785785588	75484.028104342	45371.9018222658	76735.587382813
278	55.584378561559	55.5800763698902	55.5850910601806	661.101	660.563	661.43	5	4	112782.524419086	429507.961007809	89267.7752624161	113173.147023437	392768.630456055	122465.575047991	2896.64770202635	7284.56663411447	2647.90328483072	3214.87167053223	0	3187.69608646647
279	55.6040089295216	55.602872700819	55.6055720083433	661.255	660.89	661.46	6	6	496126.324854915	531042.846529569	462535.006106137	483567.354466517	526754.429939724	449565.524823667	2896.64770202635	7284.56663411447	2647.90328483072	3214.87167053223	0	3187.69608646647
280	55.6189562738183	55.6187400505841	55.6189850006782	1303.88	1303.22	1304.5	12	12	114692.98939453	105471.256368164	114883.29966797	126669.310155031	109450.642767889	107873.064441731	112547.069259589	132668.215159504	109376.209610261	110613.019636895	119023.418682454	104052.946686199
281	55.6468062305885	55.6467872445666	55.6468179955933	118.924	118.499	119.331	7	7	55034.6058603515	121352.098478027	44406.9234165737	59115.9792313057	67993.8743757674	48184.6914797363	82078.212796875	57329.2452851563	37895.0459444057	74219.4262845052	91032.4636135602	141792.282505968
282	55.651132084539	55.6509237814652	55.6513221654632	1303.725	1302.89	1304.5	12	12	177378.771250812	148028.845868389	219046.658076547	197732.476548414	170278.675675047	230114.231595051	242945.693975422	210512.50540283	196622.515509439	227211.01744704	225083.054498197	151765.105880032
283	55.6803638312477	55.679898857185	55.681233220211	660.5435	660.193	661.083	6	6	353027.59446094	569789.096997482	273949.383927455	400948.255279017	346463.809623879	186060.043111608	11791.8130312499	15726.1177408852	7221.86904077145	3160.73482397461	7165.55676293945	6315.90844604491
284	55.716165360162	55.7155073034356	55.7169963602246	1303.965	1302.89	1306.41	12	12	97285.7238694055	75537.6290118966	97975.2286889663	77917.5446697448	72173.0739624023	142455.187600911	121436.234864097	114771.070917968	128006.360504706	114244.633278808	118778.994874877	49065.1554827012
285	55.7454580539838	55.7441377628505	55.7469545562122	661.255	660.89	661.46	6	6	766616.21669024	940186.972693627	820782.725347956	813201.008542409	1000562.64681048	648935.923914731	11758.4646339284	15706.0589172363	7211.18743715118	3162.42777246089	7155.33120922846	6309.9331305803
286	55.7280397757353	55.7279875851141	55.7290745317562	1304.15	1303.61	1304.57	3	3	187297.989716389	109910.770210336	208329.074527591	184811.783177085	47276.5721324565	215553.702249348	240418.839501138	217364.629047036	186557.351717121	220260.656642879	220268.728485106	112982.772879732
287	55.7595313211766	55.7595313211766	55.7595313211766	1304.54	1304.54	1304.54	1	1	63187.2600073252	42420.5679334849	76278.185149535	58574.0028582754	41354.4490209954	82294.8468579115	84800.5714453113	61229.5028503408	77096.2497515882	92664.627182617	78091.0934326183	49625.8382275382
288	55.7647887305352	55.7647887305352	55.7647887305352	660.563	660.563	660.563	1	1	58466.7044128769	372350.910674313	200220.316177736	223961.980564453	239103.284417966	142120.063777671	2728.93665384928	6979.29569555658	5695.27641210936	2913.624291097	0	11007.4169453125
289	55.8223116783528	55.8216221758662	55.8237753770376	660.89	660.505	661.101	7	6	236626.638474332	395925.207155269	176382.501974051	241143.365366071	286804.137632024	101240.733689732	0	6975.55878906239	5681.07878572589	2912.58482470699	0	10992.2319740513
290	55.8620223549485	55.8470840482712	55.8629578249068	1303.98	1302.89	1305.42	17	12	90377.8669016675	188702.908312174	73227.5599218761	133430.924729816	114594.971828612	117264.497460937	106958.080221947	101088.34925476	88454.0394673284	51201.3958928035	87207.276548227	159550.29957635
291	55.8628130643497	55.8618968138476	55.8646258747775	661.2565	660.505	661.46	4	4	97221.0323258937	128588.305108032	377539.716715493	107952.05797991	115682.193195869	314705.747277997	9736.90821899409	13496.7941080727	10197.7245658365	17288.3067310791	10382.3071472167	14206.3226531168
292	55.9005797995863	55.8947079668044	55.9005958407976	1303.81	1301.76	1304.5	6	5	103624.372179199	54328.1931141488	116881.317830078	105593.982333984	101811.174206543	133385.226777344	136617.378200684	109459.782916813	102529.818629883	42532.2944714362	117418.873566487	116110.923714844
293	55.8875016881225	55.8861221468857	55.8882505098355	660.9865	660.563	661.101	4	4	419520.272802459	379059.515199704	394801.592111885	380464.290526527	398699.74017053	316549.956013394	9736.90821899409	13496.7941080727	10197.7245658365	17297.5666704099	10397.1443135579	14206.3226531168
294	55.9400869700192	55.9400869700192	55.9400869700192	660.89	660.89	660.89	1	1	364947.317643069	379059.515199704	373747.454476077	380464.290526527	357408.891370113	144855.944288505	12597.1863277995	13496.7941080727	10197.7245658365	13648.2290011393	10397.1443135579	14219.036383789
295	55.9951096105379	55.9950727822935	56.0054421228047	1304.555	1303.61	1305.42	14	10	88784.1086474603	85607.1340852872	79665.7428259289	97259.8184626649	84087.5236267081	78267.8252704327	869552.613614905	726880.19687499	73051.0098697912	69524.9903892926	83244.6924552403	89627.4433274486
296	56.0051115911605	56.0043344232468	56.0069601634243	661.409	661.083	661.46	5	5	173159.285350448	271752.232390622	163925.911367492	210686.290699776	200945.284985488	134540.561195964	6287.78735668942	0	6730.60058398435	9840.54950537109	6395.80714111331	11467.9181206868
297	56.0108273242572	56.010804489939	56.0108596356973	1305.74	1304.54	1306.34	4	4	86554.6132121393	143747.050757211	777885.252352635	576133.507029922	85463.567913708	891289.384794936	859069.599332679	731458.611349279	787189.977010088	894392.985416663	759180.377760427	119052.614071514
298	56.0300964555972	56.0300964555972	56.0300964555972	660.89	660.89	660.89	1	1	179022.58616797	239091.131404295	146905.229488282	204120.336233397	195683.291387774	74106.0221869422	2897.22167635091	0	6730.60058398435	10099.7245257161	8910.20710343424	11478.1811582031
299	56.0477315098334	56.0469448190679	56.0480351411807	1304.03	1303.61	1304.5	12	12	638120.110668948	481243.488054384	788126.351478784	605083.902281321	547685.084519604	904860.162095428	879911.194775388	747287.863763027	794567.020518978	919748.391192458	771340.306075188	516857.483616284
300	56.0385849047162	56.0385849047162	56.0385849047162	119.027	119.027	119.027	1	1	27112.2553299154	19690.2172338867	28697.2168017985	31244.636592041	24088.8853795573	34240.9001060791	53963.645081543	57196.2845052083	66128.6390185547	64464.129642863	32913.943001988	34801.4702006021
301	56.094218269608	56.0941995529045	56.0942419774617	661.255	660.89	661.46	6	6	215370.660450895	238628.606395642	201989.399726562	215057.179209821	234094.98256079	178417.671795043	6903.31188903805	13152.311553955	2854.32978173827	9310.27868798814	4055.98333886716	12337.1953950195
302	56.1095991310625	56.103505756107	56.1124864441301	1304.08	1303.16	1304.9	27	12	166304.338009315	66131.8230924472	251873.774461674	360101.788813663	108451.858959961	291113.949769381	278467.903482144	208384.942192007	253781.397431639	293687.068976112	245686.184874443	98704.4408549367
303	56.1127035835256	56.1126570407556	56.113720960083	1304.14	1303.81	1304.57	7	7	319356.851611329	207192.239353965	489577.916633294	224787.221472359	199895.866027644	530517.234725518	349424.902766677	288865.647686298	489067.463106169	552532.03900391	492018.982800288	213823.623322941
304	56.1487877655642	56.1485330754271	56.1493141658326	1304.28	1303.81	1304.9	12	12	349005.539221193	347794.887527041	286476.290914311	328013.570489031	300299.530904446	260408.351015626	277295.149939904	310413.798808595	246235.943017579	287352.190034931	286477.574464287	337382.6772198
305	56.1574066987809	56.1574066987809	56.1574066987809	118.924	118.924	118.924	1	1	41961.271368164	88102.6471240234	45343.6272587891	61353.2608095703	70569.6936818442	48487.8392233887	55188.6076676025	58183.9093098958	45668.7633935547	45176.4180092367	55693.4834916992	77537.8667897948
306	56.169572658682	56.1585062867252	56.1756238673535	1304.11	1302.89	1306.41	16	12	260900.448181153	150276.101099759	364435.905275525	248962.793340594	217343.081811301	432845.053015487	396835.649379887	300100.645797992	382393.535152067	448690.607994562	347106.010279019	188114.518014265
307	56.1725481061508	56.1676313800271	56.1778178810893	119.02	118.499	119.331	10	7	70232.8432968749	74454.8388805804	45343.6272587891	61353.2608095703	58171.9304428711	48487.8392233887	43946.9539561942	58065.1666378348	45508.7463112095	45176.4180092367	55575.6242038225	70399.8042557374
308	56.1697849229145	56.1697849229145	56.1697849229145	661.795	661.795	661.795	1	1	269097.99233724	241429.829833981	276173.090939289	264593.930623697	267327.996226007	98134.2199481721	0	11511.1596274414	8245.10384659832	2954.42676586914	7296.31642639164	7265.32066071422
309	56.1893525108975	56.1892212534502	56.1895128675478	660.7265	660.524	661.101	4	4	282706.959732145	249550.37968945	293323.985280273	260263.636982142	267362.902733399	276786.549592162	0	11537.9441406248	8261.32565706377	2954.42676586914	7300.22866040033	7272.20069921874
310	56.2063070097495	56.2058890790869	56.2070047443624	1303.965	1303.59	1304.49	12	12	804871.429603033	1155205.9437779	534965.519715395	882136.167406255	872112.638779981	444881.391780136	491865.676899419	714588.842425787	464104.624890303	480816.954200526	611112.693065424	967955.200170203
311	56.2463415387047	56.2463016303765	56.2463602525554	1303.965	1303.59	1304.49	12	12	429401.49007764	617976.621706727	281025.522767156	480473.163633511	473668.736300913	229740.625715144	276079.0174721	387675.898001305	255047.408923016	262086.882122281	327174.430680804	522822.725205428
312	56.2506975938827	56.2500750246633	56.2514327573039	661.092	660.505	661.43	4	4	456890.76862891	203641.149640299	86002.1379821427	136045.317207032	151974.553541991	451103.298689451	7488.73069600994	22576.9644784109	7957.9036829659	5423.28103320304	6649.26367236323	33772.6633136158
313	56.2728617244375	56.2725020745887	56.2736276261998	1303.95	1303.61	1304.49	9	9	177927.902563477	281637.233479566	104607.419505113	197957.44354283	207897.232006835	877368.252695307	1000969.67847005	143606.223352866	78267.593452593	927242.489707783	138672.980859375	232654.185116811
314	56.2969689471015	56.2969434971045	56.2969959086327	1305.34	1304.15	1305.8	9	9	87541.6265808099	1949783.49117969	75594.7741992199	71065.3957336434	62891.3755493164	850993.654016344	59294.4011759437	79493.4379085281	882690.561242887	61506.0005704006	56498.0506903085	65143.2698160801
315	56.3087081822637	56.3085337533862	56.3094814372555	660.524	660.505	661.46	3	3	89370.6397410722	141135.464963168	453531.30467936	96496.3783493301	463981.595637045	442668.526184247	7509.96962255855	22605.7984049475	4591.1170940755	2867.13813452148	6645.70029418949	33804.64500236
316	56.3128524286775	56.3127856357833	56.3177581471321	1303.965	1303.57	1305.65	14	12	1439027.12015821	2052193.25798689	1022695.09847376	1609692.51421387	1585492.08322915	878273.222527905	1008081.74257	1356329.61769142	903009.580012377	927603.384755218	1175479.26211913	1695053.00119071
317	56.3275527428765	56.3275162354854	56.3275640901579	118.567	117.997	119.116	6	6	90776.4049262694	71815.2909386161	47506.3107229004	93995.5018135986	70953.5199291295	36187.6879190674	63693.3354134521	75308.1366462053	75177.6709404297	57016.8877198661	75325.1803228352	74515.5591749442
318	56.3484670050598	56.3466327108526	56.3501381041778	1304.14	1303.57	1304.99	24	12	138644.578073729	115993.485804037	137537.303392052	145679.590430626	130437.530540114	124811.497560096	1019659.63182908	839073.80698959	132499.750692232	147022.382018855	887475.702482414	134863.405382361
319	56.3332235804875	56.3325767430866	56.3339830420461	661.4195	661.083	661.795	6	6	459048.696519287	393887.493231022	480363.381622189	442633.993578124	469364.070488889	436810.981915281	7488.73069600994	22576.9644784109	7957.9036829659	2867.13813452148	6649.26367236323	33772.6633136158
320	56.337924663617	56.3376441117529	56.3483114985507	118.5525	117.811	119.116	12	9	104967.161355469	110572.080330357	47506.3107229004	89643.7168171037	87354.6822097778	38410.7540428293	54564.3377797852	84150.7547544642	75177.6709404297	51466.9669978377	72297.1713558175	115413.170951294
321	56.3794133187403	56.3697214874449	56.3794557020422	1304.28	1303.61	1305.82	16	10	108892.980945763	183553.433912259	61282.3597952974	128028.729022686	130822.202510985	54858.0225360577	996499.758948563	114357.70295759	63048.2729687496	1002523.43184081	86820.5515700118	165755.637156634
322	56.3846646994872	56.3846646994872	56.3846646994872	660.89	660.89	660.89	1	1	191443.679825196	303829.661844071	128325.622499348	195886.358904948	231731.999473775	92718.4961243719	4314.71697544637	25459.4695464274	11801.0708459473	3128.8552064209	9787.06376708989	21740.3687801337
323	56.4088921397925	56.406174696116	56.4109021948094	1303.95	1303.49	1304.5	24	12	148617.670546124	76471.0340465202	254983.530955904	147059.737931941	127506.975359496	283347.729922923	208704.661228026	171615.533895262	259675.945709634	239481.977319686	196696.498476968	100585.392145183
324	56.4161421991101	56.4159288254286	56.4167824325913	1304.11	1303.49	1304.73	12	12	343296.111315919	186766.025156249	461021.684129458	323523.26227276	273304.770502177	524459.922655555	503949.652732983	419020.749879327	478274.01353655	554914.903874864	444506.050758297	237243.767337739
325	56.451799080797	56.4511859276934	56.4518318071264	1304.65	1304.15	1305.06	12	12	139341.583179838	143296.598428485	125194.026313478	138434.603288386	114437.413898314	105992.242556965	124736.817272601	136374.137352121	89484.8356427546	127834.405917969	130151.038989633	133785.628290264
326	56.4522755077294	56.4325241457964	56.4535180460474	661.255	661.083	661.46	6	5	334096.997499999	655219.105137259	109161.118156616	392290.479975588	260838.618908447	351571.916100445	3997.75541448097	25428.1216238838	14782.8091409737	15375.3988753051	11055.6122915038	22272.971205915
327	56.4732987973056	56.4723724863445	56.4789384733997	1304.11	1302.89	1304.9	18	12	226607.519848634	207155.466679686	329814.165870643	251646.991659459	186698.601673993	361931.540495956	327221.1215346	95759.5839914415	346855.42841797	399038.599500004	77761.3353041994	204349.238407076
328	56.4774101224244	56.4771529067536	56.4781477788672	660.563	660.505	661.101	5	5	264773.917483261	186597.726487163	272030.74608796	245735.507812499	466691.270451172	266570.412735167	4009.09352197264	25460.5968749996	14804.7062430826	15404.2767374268	11064.5113623047	22294.0630347086
329	56.5160114709739	56.5050892395454	56.5163873741462	1304.49	1303.61	1305.06	15	12	117844.576411132	210429.204302883	113753.284464113	154862.797261868	156077.138958739	132557.711818182	125693.345554387	109012.542558186	112608.728116862	140036.588620606	93100.5984840744	160781.228263972
330	56.579152869178	56.579152869178	56.579152869178	660.505	660.505	660.505	1	1	1078469.36166909	194234.78453906	761287.952085936	1207629.90592411	1477301.63592855	719130.638673551	15084.0978348214	69066.3374963373	27843.5368829173	23408.1346591793	41128.6909599606	83199.509153355
331	56.5929244408751	56.5929244408751	56.5929244408751	1303.61	1303.61	1303.61	1	1	90717.4486035175	65927.0898500975	84078.9684787322	87424.7124652771	102590.865902777	90685.6523003492	88843.472592773	89692.2717708327	81085.8311881507	107352.144949219	94072.2184163431	109082.700371093
332	56.5973993335305	56.5966159078889	56.5980942107353	661.092	660.505	661.46	6	6	1233653.42158257	1965057.05252761	831779.265889643	1337492.57653443	1609366.83426256	818713.217362057	15037.9902455355	69002.8865661619	25214.0149291293	23351.744613159	44375.6217232053	83135.6568823236
333	56.6173598351991	56.6172299713313	56.6224749864248	1304.555	1303.81	1306.34	8	8	84522.0172729495	140058.769585336	101124.111269533	110148.41378591	103531.232758787	108453.160781249	112289.508156738	116388.191811899	71810.4289116214	109426.725434758	83943.3973129884	133091.447089092
334	56.6280085071397	56.6279901666388	56.6280268476407	118.527	118.355	118.699	2	2	44455.6438024089	59386.7602901786	26693.3855976563	31547.0430719866	42929.7104506023	33154.754395752	39382.1203408203	19159.8462890625	40714.1091816406	34529.3576854655	28987.4962220052	49117.8348554686
335	56.6509451501244	56.6506284282135	56.6512569613931	1304.45	1303.61	1305.07	12	12	135699.474154866	98978.1765527353	144377.007512019	147284.217610051	115912.872497781	135175.488155423	132690.195169021	139223.97463116	116241.562958984	167416.625345929	140382.097387319	108199.28053426
336	56.6384467629206	56.6383994658192	56.638857857552	118.699	117.997	119.278	3	3	44008.0615297851	61784.0844363839	26693.3855976563	43487.94851702	42929.7104506023	33154.754395752	39382.1203408203	19159.8462890625	40714.1091816406	34529.3576854655	28987.4962220052	49117.8348554686
337	56.6608014868261	56.6600531501052	56.6612509196513	1303.725	1302.89	1304.41	12	12	222194.358398438	339951.814585335	148128.312268067	210916.557654747	251546.77592529	102892.746264648	159553.613048502	160426.616700721	125936.635023084	109135.209374999	177992.893989663	274784.853708119
338	56.742450508386	56.7417785071664	56.7434338012525	661.255	660.524	661.795	6	6	404867.193301757	751822.918206486	359330.352898802	470775.12455103	497986.017859235	262871.742939696	13585.8687634887	37976.312763672	13693.5142910156	15831.5837662963	19248.5439537963	33014.8079150388
339	56.7851292704304	56.7848883633497	56.7856194222318	1304.52	1303.95	1305.06	8	8	72333.9767272944	45185.9577714843	64325.6596911631	205384.896797764	59137.3849975586	67188.1294905595	207269.853779298	206194.06010298	64478.5910049708	68138.8837162643	74557.8536240636	162152.880576173
340	56.7634340272269	56.7625164549937	56.7832191539386	660.505	660.193	661.43	3	3	111285.282263184	119645.262725151	109114.388232055	101749.248883928	135401.739981025	86569.6735613842	2763.23701245117	6104.57731567378	8199.64737367471	0	7892.89413208002	14353.4384493582
341	56.8078079398603	56.7994873491798	56.8112337243544	1304.08	1303.57	1304.88	25	12	205254.366381837	100864.336160888	153877.959338381	205710.806034029	102326.895129395	163571.173577974	169499.886439615	133046.476170043	180328.70510091	158170.002747802	146458.673512835	77414.8726253248
342	56.8272654702237	56.8272654702237	56.8272654702237	118.924	118.924	118.924	1	1	37434.0542387695	56132.4711889648	20239.881509196	29968.6132728271	36864.8936754558	31860.9268143311	23834.5194228516	36009.6053059895	32934.8066640625	43420.3839281413	33877.3017604573	51425.3362895507
343	56.8176135819014	56.8176135819014	56.8176135819014	1305.46	1305.46	1305.46	1	1	158165.786877439	48859.7948687075	153259.385937498	160068.846928708	149623.605185544	164401.021679685	170310.987578128	170035.791741946	155432.724218753	173915.814443359	151904.410224607	137017.52323242
344	56.87840193383	56.8781349561933	56.8786689114667	1304.34	1303.95	1304.73	2	2	128147.603704834	78766.3186743163	144496.196104493	119421.491883789	112826.466699219	161618.919217774	151228.47117334	59572.6773606183	148422.080740723	151061.264702637	85334.5814142408	89155.3007202148
345	56.8879382525504	56.8869233442647	56.888953160836	661.246	661.083	661.409	2	2	96224.8585014655	130211.546501114	96148.8313671881	121071.958962564	103260.436277342	95741.0766731777	4737.4415899658	20638.7676432288	8074.28961149085	0	8375.82751692707	49373.9960548095
346	56.9035872034539	56.9035805224728	56.9035932671402	119.655	119.027	120.037	4	4	43182.4083465402	40779.5794375	34683.8329000651	31566.6102066244	34461.7020791015	34485.7945712891	41662.7260191127	35850.8089419644	36089.4441489257	48055.8264718696	36393.2570567801	34158.3783183594
347	56.9232169565517	56.9231695480305	56.9233964444621	1303.88	1303.16	1304.54	12	12	130588.945301513	79211.7492016592	149106.689152644	120014.325954369	112771.023718041	164996.866843449	150343.530367544	138179.761643287	150702.805728412	151307.292821044	147374.129153645	81230.6247314453
348	56.981057329012	56.9697568469665	56.981196131811	1303.95	1303.57	1304.5	13	12	342997.333154298	46714.9863793936	399754.460963304	303266.937545071	297076.129201096	438537.06259417	419677.016445315	367591.722765068	407416.756030602	421124.743695071	396041.207896206	259391.41433481
349	56.9714126183391	56.9681296743913	56.9746955622869	660.9955	660.89	661.101	2	2	143201.065142579	163961.584681639	481233.251800153	165505.702017577	172691.505155689	463413.010774555	10427.1932076415	10224.3467447915	6823.86627058916	5954.68950463867	6524.14354475911	11690.3715302385
350	57.0052006959887	56.9996027303088	57.0222765285101	660.5435	660.505	661.083	4	4	474844.493028464	442713.868228789	146024.600944661	426142.658474329	430191.657657224	153976.839422527	10427.1932076415	10224.3467447915	6823.86627058916	3177.35071374512	6511.3419787598	8966.15745686847
351	57.0521762450499	57.0521762450499	57.0521762450499	1303.98	1303.98	1303.98	1	1	341632.953637692	267740.154313153	378497.375640053	333595.798779294	309975.314123532	65285.5834870792	413249.565708014	362924.415067543	388091.045667315	417826.567375486	369144.22730794	288246.896295576
352	57.0696192763691	57.069595277138	57.0696967237333	1333.86	1332.88	1334.16	5	5	31903.5543750002	26963.2923772637	28482.2782393971	53099.4595560947	28013.3597202844	46698.4896490185	78473.6023357105	35409.3398386453	46686.3095902055	56772.616138139	26877.7961622838	54084.0828009709
353	57.0918289038802	57.0909758094463	57.0922392380928	1303.725	1302.89	1304.49	12	12	132374.958682083	138940.901263022	107655.821619875	115750.198582106	118758.659134615	110081.47897372	100228.03666504	129223.796806233	90057.6186416019	112685.064147949	109733.120452473	127073.630742938
354	57.0924843278571	57.0920416467216	57.0929270089926	661.092	661.083	661.101	2	2	123355.100195313	133214.564371581	97707.8024183871	132166.526628498	118257.770702007	104995.998431397	5369.75609399411	0	6272.33528352862	3578.13488623047	9777.5239185384	11232.6266716308
355	57.116510396969	57.1137225860603	57.1185178329118	1304.03	1303.49	1305.49	22	12	273674.926180138	242953.093395431	244824.788452152	276406.106212439	265674.619439227	184566.268157088	170750.229732144	131036.959009602	407311.122235599	254960.540090331	139637.070251116	244208.508475435
356	57.1521871418755	57.1475265111268	57.153063772626	1304.08	1303.59	1304.73	16	12	396711.777832033	607204.845876559	220787.875526369	454610.01701451	441696.531431704	237199.127164831	512959.440600591	367053.509531253	243317.395285158	248572.099985727	314367.634587054	509371.893849052
357	57.1879197141841	57.1876693674372	57.1993041163437	1303.81	1303.16	1305.46	11	10	86891.8354309076	80576.8932853197	107009.184254152	75560.4056241871	414436.786816406	125522.19247884	106529.282631393	94876.9884832196	103390.001556284	92874.4026273959	98832.2152187502	500077.345681821
358	57.1986444501437	57.1982759777404	57.1987372446454	661.083	660.193	661.43	3	3	154906.448923829	187163.515037596	104449.122780273	163122.673263392	126443.686304128	109002.357423178	3086.21454052733	10039.5761393228	2712.32423331705	6379.76167171223	6311.10163012695	7155.56366280109
359	57.2098731363589	57.2076208326281	57.2211187911763	1304.73	1303.22	1305.49	11	10	384292.351717856	110323.762469951	110889.997613527	448542.366374293	55360.8396803634	138236.081311305	87239.6117122408	114254.540758463	114561.338422851	133623.661696287	110126.282128907	85582.5112235507
360	57.2395510050645	57.239361708724	57.2402890815311	661.083	660.524	661.46	3	3	136927.196430805	187089.450461423	143694.81793815	111146.597214285	128396.331995258	109002.357423178	3086.21454052733	10039.5761393228	2712.32423331705	7064.49553662109	7330.32308044437	7155.56366280109
361	57.2614868091124	57.2502155538656	57.2615144312355	1304.49	1303.81	1305.82	13	12	287891.172680665	452106.766845703	185583.650834958	340771.950641044	331955.463806643	40893.27583435	166182.80154855	257261.804698661	165963.099554689	45833.2088653573	233224.69172949	392198.02780692
362	57.2750073638796	57.274633030972	57.2757784037529	660.7265	660.505	661.101	6	6	171290.282563617	179792.258923547	189159.330780273	174813.047227678	159452.512789618	181897.432818081	8857.63908544917	6923.9048502603	13016.5011597493	3006.74743530273	3355.92208846028	3042.22357368977
363	57.3059208523918	57.2997206475129	57.3115384381568	1304.15	1303.57	1305.82	25	12	257737.611669923	356615.707247594	154946.414139122	712228.28084682	675200.131476343	952319.02470006	47473.8659873048	838537.496350267	870646.332915046	956672.340259125	869476.350033485	325762.315885415
364	57.3024672819456	57.3022244999496	57.3027100639415	660.794	660.505	661.083	2	2	181737.548191407	226220.206374631	202130.279695314	211260.251766763	101443.982383927	197174.84133817	11760.8950816825	6923.9048502603	13019.1566401717	3009.43155192057	3355.92208846028	6027.33389020646
365	57.3355113215173	57.3355113215173	57.3355113215173	1306.39	1306.39	1306.39	1	1	383341.713352863	30579.3713169644	496772.234492185	397291.134960934	376576.9902832	556439.116360674	505656.451874998	498566.841901039	488486.986015623	519272.220078123	504846.516927081	354799.223196613
366	57.3460560516317	57.3460476639136	57.3460644393499	660.5145	660.505	660.524	2	2	181567.115979912	153553.845241907	210367.861749023	130857.510021205	199714.241515137	194308.51468034	8857.63908544917	6923.9048502603	13016.5011597493	3006.74743530273	6855.25166687015	3042.22357368977
367	57.3616893353816	57.3518561370756	57.3681645037015	1303.98	1303.49	1305.42	29	12	348847.464489747	217759.715276441	52580.50774059	328043.59908541	291612.740150035	501194.472190803	475484.986185829	388245.831600811	431805.455072302	484186.593821365	424608.41310268	258291.946428034
368	57.3711082282799	57.3617261223794	57.3864526208857	660.89	660.505	661.101	9	6	202562.155406252	193458.393036828	354689.980924106	356795.621611606	386087.451001668	137323.811732143	5683.31757604978	3938.49759114577	2985.85391886392	6112.17625866699	3650.23115763346	6731.94170939126
369	57.4040259768941	57.4001982355644	57.4162360608304	1304.08	1303.06	1305.34	24	12	286255.462841798	261700.948037859	264286.186314171	295852.382543944	265097.661420146	229541.380129206	122827.123421223	74887.5775083009	100589.742611418	246997.63248723	106120.306133162	77394.5050105165
370	57.4257529253522	57.4202224404995	57.4262767073139	1304.495	1303.59	1305.41	22	12	320343.964367677	258369.331466938	433691.71475132	215072.496611328	247510.7113131	493131.821190594	469372.079606587	158906.525022322	122524.052751653	509680.807872492	138975.769104002	224722.583778733
371	57.4455966311953	57.4348730169218	57.4456882054358	118.868	117.938	119.278	15	8	58290.0587988281	72745.1730390625	57078.8487571615	58172.9188079834	52297.7744731446	67109.1796254535	105702.338275543	101216.633722098	95106.2540039062	105615.558087263	97731.871723842	90100.6991442522
372	57.4584119234606	57.4580620199982	57.4586926665582	1304.28	1303.81	1304.73	12	12	416767.010864259	228554.633360876	537560.5132366	386047.82607108	326398.373082556	619515.792022882	608091.75569011	490398.340532556	573828.310565923	657365.485453757	527519.854713132	285745.466301619
373	57.4504920233031	57.4503793990732	57.4505959244757	661.246	660.563	661.43	4	4	177860.949037977	385830.695195962	263405.310977399	239449.864348214	322547.936889647	253300.74405139	12466.7326318053	24538.0899588448	12569.4431330217	14014.9299511717	15570.0292807616	29727.8997875974
374	57.4799572816015	57.4794643417809	57.5037677338698	1304.57	1303.81	1307.34	13	12	171866.055713703	162743.896141826	156699.381445315	178494.39560359	163956.867918703	142743.458308918	141775.083098708	188174.346102121	140631.476227213	141108.188859049	164106.521822416	167609.813996769
375	57.5098807721896	57.5096526875893	57.5101481267177	660.5435	660.193	660.89	4	4	215257.017860493	341567.784958981	246971.146958705	187652.203593749	322056.078339844	229787.670696429	12495.1458848876	24569.4285156246	12588.0616768391	14007.4273120117	11895.0138623861	25892.1860609944
376	57.5324427290664	57.5324010144458	57.532484443687	119.393	119.027	119.759	2	2	26388.0510901693	31229.1441386719	26350.9228802083	25448.0145976563	34685.3544082031	20787.9224723772	36968.8260042899	33896.1836767578	38802.367750279	30908.8966307896	46992.0642251587	36132.2800394112
377	57.5265863813786	57.5259641929363	57.5329440718234	1304.145	1303.49	1304.73	14	12	166941.4228951	74288.1698722952	259673.013325199	150647.581067811	107733.853302611	274680.022607046	272326.442630442	214496.749208233	240752.881680572	301237.70482497	231134.757902644	73989.9572159824
378	57.5736511129701	57.5579062951668	57.5739091810222	1304.65	1302.89	1305.8	14	11	243604.341552735	69634.2629837736	160991.272989908	277026.077354911	256009.278864933	477288.526442308	140528.732479074	211132.897282367	141261.53254948	141489.328335311	184931.742544389	316140.959487679
379	57.573614271838	57.5735742665682	57.5736360995695	661.092	660.505	661.46	6	6	126332.940588135	219767.714142296	108692.366385602	162732.960169642	163138.496299248	57747.3912421877	4785.80493090818	11999.8867187498	0	7144.70497436523	10909.9110125733	8488.82428243
380	57.5846473779163	57.5842015577588	57.5854820586369	1303.88	1303.49	1304.49	12	12	344052.367591311	218787.075174278	435813.231632597	318231.066530413	293222.064062499	471665.641976843	464212.340849614	400628.945786461	439454.622951176	478608.562463943	431563.836400387	268345.776847956
381	57.6232660409876	57.6227886405942	57.6240418761856	1304.41	1303.61	1304.88	11	11	296146.774194337	458971.63620192	191614.755478513	347269.635786133	324648.350912709	477288.526442308	174235.666756187	265338.681352867	183086.979431317	175870.23111119	223361.820062498	391098.508180107
382	57.6083405938309	57.5990592545825	57.6179513204295	660.5145	660.505	661.083	4	3	140981.528830567	233107.297402899	132954.891073893	94676.6337299105	127151.287111605	92218.8885019537	4785.80493090818	11999.8867187498	0	7144.70497436523	10909.9110125733	8488.82428243
383	57.6592301211917	57.6592301211917	57.6592301211917	661.083	661.083	661.083	1	1	268726.784128908	405484.865612789	280129.145882814	304170.809129881	111163.431259485	224028.273660809	5471.50480078122	14792.265332031	11817.6268867187	0	9272.75991577148	6462.21977499998
384	57.6751980777966	57.6586690128907	57.686836170411	1304.57	1303.61	1306.72	7	4	240557.24436168	81189.6540258796	188275.058544036	255302.141342331	47152.5416503906	173740.892154654	194350.419920985	218597.070849606	180942.945532668	190124.497605644	31597.4504045761	87074.3672288158
385	57.6998332311125	57.6998161349459	57.6998740758835	1304.15	1302.67	1304.88	9	9	77834.5395629877	46755.2039143875	63435.2990717775	81733.5142337473	64001.747265625	168059.240033204	186461.032514649	74316.8983376233	173137.954444337	67944.0756528322	58344.6712690879	62620.7412828484
386	57.7225484748296	57.7220890627035	57.7227703356618	661.43	661.101	661.985	5	5	267077.074743896	438961.758826441	333442.375562742	286354.618845981	333524.313647032	228296.992603515	5456.03085156243	14773.3976466587	16134.3191136997	0	9259.5272937011	9674.51537053563
387	57.7386318943981	57.7336954353425	57.7457895408946	1304.15	1303.57	1305.99	33	12	173216.115202635	351736.354574608	133867.23252216	168420.98987549	149685.758300781	165399.815140206	162231.619016337	165148.007985432	140116.655397729	150269.689147386	165526.263806558	292993.21001352
388	57.7707382051315	57.7689064839846	57.7728545196036	1304.03	1303.61	1304.5	24	12	432823.708728029	374699.725871392	411482.885766596	431633.320983539	402913.654894079	401293.782097518	423917.376487168	276096.664411273	386354.171245817	412688.052166228	434738.290323726	385212.911853965
389	57.7558213124171	57.7479736774631	57.7730867522629	660.524	660.505	660.563	3	3	125948.425463171	140762.167995534	86435.5491354163	77798.4206874998	97716.151673991	85308.6449879562	2701.69950329588	10407.1775390623	9113.96573974605	0	0	11188.49128125
390	57.794724955422	57.7946123977421	57.7948455738077	661.101	660.89	661.43	3	3	65087.1351621098	107902.148476073	56377.2659697265	52719.3714687499	97716.151673991	72864.5221473217	2701.69950329588	10407.1775390623	9113.96573974605	2734.69329882812	2711.67233829752	11188.49128125
391	57.81179558647	57.806018078825	57.8175162667518	118.924	118.499	119.331	16	9	49714.6644609374	65462.8732126116	54654.5163863933	49920.0392016601	45419.0575699638	57137.5342196045	96364.7932511161	59135.4863085937	99961.0055984932	43908.79606536	57364.4259114118	91841.5811906739
392	57.8287848251601	57.8280566321035	57.8357099780078	1303.98	1302.73	1306.27	18	12	82958.8930110671	59336.0437495117	103895.86341797	40385.6514592635	72811.9430551379	42622.9128557481	124703.079400634	82067.0091210934	63905.1934326169	126978.210303861	77145.3849147537	51936.6569835065
393	57.8277927883905	57.8276851851549	57.8279003916261	119.194	118.739	119.649	2	2	63829.8292506511	65508.2774865722	54654.5163863933	49920.0392016601	53647.6210508627	57137.5342196045	44183.139760219	96507.1701529948	100083.732431641	48847.2286213728	95034.1737788086	96969.1301648761
394	57.8667348539551	57.8667348539551	57.8667348539551	661.083	661.083	661.083	1	1	121776.497792412	207071.354268692	131767.390950335	149572.682885602	104866.865632629	122267.357840007	3010.91975830077	6232.3631260463	12990.7941682477	0	15804.8730798339	8617.66583117674
395	57.8874128386064	57.8834777097641	57.8880465707488	1303.22	1302.89	1303.81	5	3	277266.990981449	180370.6606311	53591.2357324227	250442.778942874	238066.465917972	380804.488374029	371803.893989252	318832.90589355	66022.2285761721	378771.390087886	48259.3100219727	205187.203769528
396	57.8720815153058	57.8720589280745	57.8721910594141	661.4195	661.083	661.46	4	4	107279.679887278	200422.107972096	131780.775824218	147975.140069196	156876.812809149	122267.357840007	3010.91975830077	6240.32272135406	9481.32505021155	0	12812.9632049561	8617.66583117674
397	57.9466108662226	57.9461962508451	57.9467432785318	1304.145	1303.81	1304.57	12	12	347127.812255861	212673.66458233	424071.767815085	303215.888885966	300281.020504055	474041.283272184	441899.298835103	381675.262695315	422723.552129886	463612.093337754	396073.000848215	244354.977257361
398	57.9856893670879	57.9856723967951	57.9857119111332	1303.55	1303.22	1304.57	4	4	89471.7887462439	114058.78921274	59113.0743420419	72781.6854435845	80506.2586340323	63099.0923697913	71534.5170369463	80818.3253621413	63578.9272428381	66758.028641827	92047.3569413242	108556.03447829
399	57.9964623955643	57.99645879104	57.9964660000885	661.092	661.083	661.101	2	2	134943.427264649	162391.823837889	124534.954878767	147553.238669107	148308.961901783	156556.334998536	0	4129.39388020827	3089.91467041014	5662.27738761393	0	6959.80974137368
400	58.0141447690638	58.0140506188944	58.0277298085786	1303.95	1302.69	1304.15	3	3	73076.7915185562	53575.0649305311	55902.7276529945	71599.7470138884	45245.1288696289	63023.1608506958	61103.536839735	66607.5656716577	59120.6832590074	62500.9099641926	78171.3843637697	94313.1800130202
401	58.0866794938417	58.0827503071068	58.0875986752747	1304.145	1303.06	1304.99	18	12	125402.223855168	89388.6462890629	79497.2081705725	110847.593783367	103431.698167726	112006.377201021	103141.71325646	116899.320821815	96263.3172705072	105749.229280006	81997.7552265627	103180.976617188
402	58.0877158953358	58.0877158953358	58.0877158953358	660.524	660.524	660.524	1	1	174797.098245258	207158.147749021	241525.974752603	104406.496777902	172705.293395915	257973.508777427	2528.68148254393	12727.4154947915	5284.41952905271	9189.03670019531	8331.85016357426	26750.2627370605
403	58.0966333802132	58.0964950269952	58.0973274854467	1304.57	1303.49	1305.41	5	5	86679.3092285159	155183.429591345	117464.133054201	95169.3254687491	88964.2018047623	120289.72559733	124043.463752441	122257.756985269	108914.383815103	127404.665025165	119757.057650959	131195.024932391
404	58.1095384731717	58.1091298776056	58.1109094676416	661.101	660.524	661.409	3	3	174797.098245258	195276.82367932	145503.819993513	178821.784953125	172705.293395915	257973.508777427	2528.68148254393	12727.4154947915	5284.41952905271	9189.03670019531	8331.85016357426	26750.2627370605
405	58.1352575930478	58.1352575930478	58.1352575930478	661.101	661.101	661.101	1	1	174961.175621583	203347.611156248	217235.417196428	177445.029860025	172705.293395915	257973.508777427	2528.68148254393	12727.4154947915	5284.41952905271	12146.817836263	8348.2309235026	26750.2627370605
406	58.158860198689	58.1585530470908	58.1588995365757	1304.08	1303.59	1304.57	11	11	83742.1337988268	307166.403142757	111453.513134767	77742.5920784514	60229.3583374023	139013.936598557	114485.538301594	91818.3728493418	108524.671512783	119949.523405762	111933.38710205	50517.7595097657
407	58.1642586996253	58.1642087698548	58.1642819630029	660.3495	659.982	660.563	4	4	92519.0109587061	174104.713320311	166431.117529296	80451.9633883926	89027.780614954	112897.55146875	3512.43734399412	9161.27688802068	6082.11460489906	5886.31499394543	6403.01119718424	9026.22657295734
408	58.1922486812812	58.1897667306935	58.194844089854	660.524	660.505	661.083	3	3	161439.786082032	125579.029590679	166431.117529296	126047.68782366	134217.558924105	158310.916111329	3512.43734399412	9161.27688802068	6082.11460489906	5884.42390966797	6390.44731506351	9026.22657295734
409	58.1994515811201	58.1994488480707	58.2051584063481	1303.81	1303.04	1303.98	3	3	163191.523017582	286249.812438149	117635.669894748	191882.016805554	198983.846840276	67205.0986250002	113823.246279296	154047.124155815	52847.616151801	116067.098039279	39489.0458251957	219903.830354816
410	58.2401030258354	58.2398591506287	58.2409291458024	1303.725	1302.89	1304.49	10	10	179079.175720215	307815.019981969	93388.8245214846	215467.617803485	214136.584002163	131221.127089843	123226.038125813	166872.637866586	92794.6141238844	90993.103209228	140370.158789061	241843.409480167
411	58.239208881418	58.2385264461738	58.2405643857523	661.4195	661.101	661.46	4	4	136468.510684153	140108.611786829	153317.53615904	151382.739198558	164480.054953776	158310.916111329	3512.43734399412	9161.27688802068	6082.11460489906	5884.42390966797	6393.87382836909	9026.22657295734
412	58.2645559489569	58.2645050536261	58.2725122742326	1304.41	1303.81	1304.88	18	12	264832.963452146	155479.955841345	353958.2109375	249126.961465218	230797.121888145	387389.117207031	126024.148370768	316668.21288161	354436.304434345	396829.449752855	335394.685848215	197167.461489633
413	58.259830379659	58.2586603760264	58.2616352505077	660.7265	660.505	661.101	6	6	530435.033508933	429795.628286825	522708.993731961	493089.375674106	439086.033545838	469738.567445798	0	17348.2189453122	6572.43343880205	6172.52785412598	8674.69232519524	9995.85274178058
414	58.2798732983255	58.2725536208669	58.2855789556515	1304.555	1303.57	1306.34	12	9	113231.902974008	151396.33688494	72331.2236975108	122122.545035575	107726.911955216	393695.675844724	379155.531254881	316857.948086342	114870.056931559	92878.3762961637	64767.808627931	138575.673467548
415	58.2771150240662	58.2771150240662	58.2771150240662	660.524	660.524	660.524	1	1	440973.592950109	381077.62248767	473615.584985054	152791.035681818	407091.324293043	482955.920148442	3654.4730399414	17295.5547092284	6555.77357539062	6152.69112829594	12124.756442627	16241.8412868164
416	58.3076512608229	58.3076512608229	58.3076512608229	118.838	118.838	118.838	1	1	53128.9222814128	101328.988960327	38473.3561155598	46006.5270367839	53358.0120461426	53962.6375898437	86624.4073541667	78547.7529785157	68501.0661146646	96220.329901123	69442.607217041	94191.7924990931
417	58.3183717049173	58.3181776924279	58.329389712852	118.868	118.355	119.331	11	9	64152.2918701171	102560.74455542	46498.9004987445	46138.7534482422	56771.6718570033	64549.6666392649	97577.8501097413	76271.5994475446	68920.1082607422	104633.502204163	71811.5416044573	109139.574820731
418	58.3438503471925	58.3410872872815	58.3466134071035	660.803	660.505	661.101	2	2	439443.800527347	206464.867228792	83294.1194778179	455907.963635047	402594.606117025	462136.028139326	0	17348.2189453122	6572.43343880205	6172.52785412598	8687.08917024739	9995.85274178058
419	58.3908409500844	58.3903028184655	58.3915920692973	1303.88	1303.16	1304.5	12	12	224449.884631348	342257.992031248	152493.46230957	260652.700018779	253494.122804126	143127.247269113	134249.809653322	209226.024355468	126345.451897786	135809.837195348	169883.202053572	281285.746819895
420	58.4057854419351	58.4053443074734	58.4066778377091	1304.9	1304.41	1305.65	11	11	82881.8159823338	70130.1049501952	483195.150015985	96014.3410192882	80870.3610884239	80487.2899235021	76699.0564021806	98289.2948730467	73885.4379372345	89548.346610514	89354.6185772234	84534.1406871454
421	58.4114787083678	58.4102088827192	58.413042894176	661.255	660.89	661.46	6	6	683807.768716524	640089.391242738	707420.509978206	599370.687825891	689705.707691403	674715.314770199	7264.65128063961	3972.46606096539	0	2662.9949486084	9991.50451684563	9766.69344352212
422	58.4366236693689	58.4360069717556	58.4367761462031	1304.11	1303.61	1304.73	12	12	393767.433728029	298926.954345703	495114.20347551	375215.564468472	336271.359308379	551354.332094031	524732.1473019	454669.338690108	505776.37483464	561790.735564666	472247.177243305	311774.802864582
423	58.4182438617285	58.4181894031858	58.4283995593592	118.728	118.355	118.739	3	3	51615.0829322917	120911.2296875	36627.0327320963	44342.4686328125	49395.6038988038	42889.5745424805	70251.4463066406	71447.3519921875	65848.373921875	82470.162550886	60248.2643129883	97009.9368161619
424	58.4587723843164	58.4583159736712	58.4597348252926	1305.99	1304.54	1307.25	5	5	42918.8117929316	52080.4609531249	191468.692545411	64442.0527811694	48988.7796235798	222585.003133302	214015.043574215	202670.54976855	207099.118223633	241146.907600581	188562.732307618	60499.0741523423
425	58.4394642204475	58.4394642204475	58.4394642204475	118.924	118.924	118.924	1	1	73396.2978445312	84568.3798586697	36864.0156901042	44366.295859375	51931.9086446941	45965.7810034179	79915.7330694445	71807.1588007813	71482.2989042969	84649.5116012642	60587.6708121745	100153.170099555
426	58.4730588077223	58.4730588077223	58.4730588077223	660.505	660.505	660.505	1	1	199776.532460939	79366.2342112155	162069.849471679	214704.738877684	198197.632497315	137483.470561199	8356.31793640132	3366.39729817703	7184.19162451169	3085.62134814453	3954.24849243166	9303.06087707518
427	58.4959934669891	58.4782253526839	58.4964415612915	1304.14	1303.59	1305.06	19	12	292399.456921388	151076.974609374	417011.359280477	274329.996443361	226534.716583721	85568.2228232424	98043.3210697808	83656.1341974421	96907.514139736	96772.5950710216	377616.045911207	211282.167707707
428	58.4938818929091	58.4931030590045	58.4941017633217	660.524	660.193	661.083	5	5	199776.532460939	236674.675468189	135557.438757603	197914.529864955	214919.449633925	131091.471950893	8356.31793640132	3366.39729817703	7184.19162451169	5990.36091878255	3962.02270751953	9303.06087707518
429	58.5041874143973	58.5017041308816	58.5069319390201	1303.98	1302.89	1305.41	16	10	71153.6639340822	364891.866051138	140760.470137942	92796.1126640626	79311.3423217774	164755.932136898	150375.26583252	94238.6258442385	155436.64427246	180973.341958007	145557.967469888	316329.074115769
430	58.5347235693487	58.5342975780056	58.5355819487823	1303.965	1303.59	1304.49	12	12	237702.226391602	365662.376778844	149842.13662222	288895.150296876	268704.897760478	131552.043489333	142642.559070174	217577.372344077	134844.973277994	146147.741601938	187191.332226563	316831.031993689
431	58.537563946165	58.5363546460807	58.5403129056268	661.092	660.505	661.46	6	6	125329.909397322	244529.512393133	99167.7164979072	147526.505412946	154166.941140563	69548.6713928574	8356.31793640132	3366.39729817703	7184.19162451169	3085.62134814453	3956.36873291013	9303.06087707518
432	58.5638998346487	58.5633762372073	58.5644042089205	660.5435	660.193	660.89	4	4	418296.928004468	329917.31627905	429170.964223841	422712.784017856	361176.802215495	374608.978372769	5891.06039392087	9929.76751302067	2838.32843098957	0	3083.51579085286	7098.91890303547
433	58.5658690534075	58.5650987279595	58.566618144247	1304.03	1303.59	1304.57	12	12	332049.959960939	199155.439945912	438960.698661406	307592.262053034	268355.076855468	503679.924977681	504179.765449222	394621.384035159	442717.939574874	529845.742036485	416411.680479912	262574.619655762
434	58.5928743410635	58.5926617754762	58.6005657432268	1304.5	1303.57	1307.27	13	11	107880.289527345	62963.0562576488	170444.281854165	114359.90044608	1589907.60190113	166808.20320255	170535.705079754	131295.348499582	136091.645946352	142920.785877685	117306.074960936	84984.9660691478
435	58.6052973010122	58.6049259395925	58.6062218837296	1303.965	1303.57	1304.5	12	12	1464759.67492677	2149611.36927534	1042135.86256556	1656175.63729688	1630210.8667897	885362.632960383	1007965.05361492	1361799.17763022	920492.663090177	941408.601586541	1198527.88365722	1715220.50686506
436	58.6202936212494	58.6202936212494	58.6202936212494	660.524	660.524	660.524	1	1	400450.990800506	329781.221932369	403044.63372298	110113.846651785	361176.802215495	349249.987088869	5891.06039392087	9929.76751302067	2838.32843098957	0	3077.46536743166	7098.91890303547
437	58.6479504169836	58.6477988940399	58.6479890603059	1304.05	1303.61	1304.73	8	8	172570.662988282	273083.436251501	1031396.12061769	186990.038007061	194081.037563851	884450.35822265	985450.770345047	140051.216651786	66505.6547833798	929136.960596831	127361.795072545	236432.170147235
438	58.6386951639098	58.6385610023968	58.6548801813729	118.355	117.997	119.116	5	4	48905.6919594726	57235.3619375	30948.9026315104	44677.3304987444	45259.918949463	34724.9027631836	42133.0963388672	31818.0726120606	36843.864046875	46248.7300843913	32174.7848616071	54179.5319555663
439	58.6759592129316	58.6657008121158	58.676904252645	1304.03	1301.98	1304.5	18	12	110999.525305176	186718.990108172	134739.739805439	266791.247190504	123998.57731201	119199.267279146	142052.533645369	217503.761534599	119154.491799096	138564.321810478	186208.080368304	146622.233407827
440	58.6902869453831	58.6891211128191	58.691939053395	661.255	660.89	661.46	6	6	236755.519136163	355581.811911436	197729.837673033	277520.882101562	327315.605142852	141958.516707092	3798.60538220213	9332.44223981582	0	9486.12991235351	7634.36794116205	11814.217094401
441	58.718768149278	58.71874399646	58.7187894551282	1303.965	1303.59	1304.49	12	12	491756.032711429	732859.021362305	326402.038708143	567040.611859378	551953.934627503	271558.000560827	304855.812272728	451462.715304691	303624.813568362	304592.527610563	394504.234409176	638762.665743584
442	58.7584705707861	58.7582689537321	58.7585036634072	1304.03	1303.61	1304.5	12	12	482107.611621095	331813.739005407	582154.745882386	449593.386448103	400018.154645666	656603.927699875	625573.552553717	524942.6787221	574688.067032231	659228.712718757	566122.261662592	363586.919365584
443	58.7729746234798	58.7729746234798	58.7729746234798	661.101	661.101	661.101	1	1	183006.696101564	195165.975640623	142300.356334193	197014.446198892	182992.342835612	207626.871921551	2729.59373510741	12637.7079427081	6298.45675122067	6149.05980777994	2502.12254012044	5894.77740893554
444	58.7797704543819	58.7794693299907	58.780142907248	1304.57	1304.41	1305.41	5	5	96925.2876299578	153919.796890023	569356.858806161	138004.43765963	96690.5365946463	634242.891975907	619298.874778643	524065.073935136	566433.389809567	632887.020801998	561244.220868323	156442.689670973
445	58.7856204371316	58.785607180056	58.7858817635833	661.409	661.083	661.46	5	5	123727.598720983	134949.849532409	118077.030632952	139451.787060548	153245.944786986	207626.871921551	2729.59373510741	12621.5884172712	10687.5971056779	6143.5754519043	2497.21291687013	5894.77740893554
446	58.8214404323339	58.8181606912764	58.822853498691	1304.14	1303.64	1304.57	24	12	135496.467913261	160264.583303224	180024.417377932	332498.485533728	160010.541916502	431656.992044505	156888.67621449	154801.634161551	407571.316829424	192199.67973445	162021.25567871	132875.540091646
447	58.8289892492243	58.8287394454421	58.829336461826	1304.495	1303.95	1304.99	8	8	106810.401271785	327499.83303874	163084.956085111	438939.245084631	397169.245100284	179633.240342548	163669.093702568	100973.494881923	143686.451860352	185866.343677134	124434.831733774	361232.482150069
448	58.8815481172433	58.8791950974786	58.883901137008	1303.14	1303.06	1303.22	2	2	249622.687712055	233209.569776786	277669.16341518	253566.34045759	33049.9514620537	53349.8310763885	302622.474843753	277590.980566398	301479.565178574	346194.24388392	284303.019015069	249171.527706475
449	58.8877316878997	58.8877316878997	58.8877316878997	661.43	661.43	661.43	1	1	149018.660505582	139837.126199542	171511.60339095	155049.411308035	145991.343840658	153322.993845379	2642.88555029296	15612.5087890622	11138.1983828125	3398.02911096191	6991.34840270999	15890.0131618652
450	58.8888707549655	58.8882230565887	58.8898211705272	1304.145	1303.61	1304.73	12	12	287026.385302735	224812.84224459	375006.900894681	270809.018614677	231659.899896709	428370.671621793	405493.796250002	343763.814354717	383748.813051062	480486.857358402	350579.24510066	233938.71584097
451	58.9288383245982	58.9235788908682	58.9294115760464	1305.185	1304.41	1307.25	6	6	81219.4380126956	165067.385375434	375037.521514898	114897.264605243	70953.761619874	427929.279894203	413749.554685057	366006.98011268	383667.565734112	458098.415953651	56447.7354802917	138536.899297626
452	58.9467137051375	58.9466312306944	58.9467961795806	118.9885	118.699	119.278	2	2	42019.653417155	38116.8841428571	13265.9005228678	41649.8540541294	35123.8559114584	10154.7287758789	32646.0795437012	27948.3412760416	24011.2948457031	34299.4825268555	20609.8099603271	35047.7438665364
453	58.9408673760364	58.9370136185117	58.9409179829871	1303.965	1303.16	1305.06	18	12	328302.056884767	284459.004690503	316798.557363286	328704.022273136	301090.273230918	79791.923050425	332003.71872768	345317.584006911	76401.9193945303	98844.2070227045	80460.338123669	302639.598450645
454	58.9581811533331	58.9575226579508	58.9693393443384	118.699	117.997	119.116	15	10	89093.0701992186	113146.393912388	188305.161562175	99015.0461802454	82561.4096856167	137682.497411133	55397.330376709	90542.3081166294	71924.5077688686	57467.9918940779	73259.1559679129	111047.747531372
455	58.9649872114444	58.9647032551446	58.9767063032354	1303.95	1303.22	1304.54	13	12	125567.765699572	107888.480803221	126637.517647707	131084.104859731	121029.812939453	131002.895813801	136232.29435384	133065.681800424	120268.029292805	143279.979850887	130033.869502359	104521.72250444
456	59.0122053218261	59.0121842857784	59.0122302727802	1304.11	1303.59	1304.9	12	12	119799.469139403	108551.287232258	105091.231080324	119359.019212241	111353.778832565	105381.252158204	109603.970854492	117774.266235351	104906.610847981	131127.413662861	120266.800548095	105360.561644177
457	59.0420009791479	59.0418183177485	59.042327278027	660.7265	660.524	661.101	4	4	240632.826257814	202732.006640623	272368.163303989	214288.796022321	221298.765707031	260609.097840403	29965.4981308592	38954.9958984369	48028.1119425454	32682.6069151611	35639.7690768229	33459.6472976887
458	59.047694601916	59.0475215261198	59.0484951665257	1303.95	1303.81	1304.08	3	3	131010.430151367	115099.061167969	129109.490354737	132948.541029297	128496.299570312	123970.879953345	87065.5818883176	136646.945639649	66254.5266657055	140589.03375293	79368.9818212892	115777.051391602
459	59.0495773414928	59.0495773414928	59.0495773414928	2637.21	2637.21	2637.21	1	1	994192.912648036	954456.544456716	1654448.99636102	1021333.51435445	1105753.16804585	1060265.91360711	1271996.45943612	1589090.50480057	1265790.679559	1055218.08581621	1700913.67576942	1132153.96563001
460	59.0495837702182	59.0495837702182	59.0495837702182	2679.68	2679.68	2679.68	1	1	761646.97854456	902223.217675784	1304917.20784142	827767.20680411	817750.883100247	716821.597288039	1030081.80838349	1167891.93042319	1029979.56682943	933979.521824728	1179823.82929687	898174.370578709
461	59.0671183638768	59.067070846203	59.0671491276098	661.2655	660.89	661.46	4	4	85846.3800435275	214063.393897179	86293.4736540177	80062.0006037944	151017.084226074	100785.365033752	2953.47150769041	8030.1520833332	8656.58737703447	6029.2217019043	6470.25796435542	15200.5845002034
462	59.0848194934784	59.0848158901792	59.0848808596887	660.524	660.505	661.083	3	3	124622.782045899	116263.156005579	134915.823118164	80694.3771406248	83168.5094196416	116380.986688315	2953.47150769041	8030.1520833332	8656.58737703447	6029.2217019043	3494.95240173342	15200.5845002034
463	59.0893522994834	59.0893091071556	59.0893954918112	1303.625	1303.61	1303.64	2	2	49017.4423706055	110788.115011394	45042.8459514161	56828.9489379882	58464.2025415038	58236.7188405531	47306.6198330971	45098.1801682354	34177.281576261	34289.0714926759	53638.5997345517	74757.2396821737
464	59.1037520211654	59.1037520211654	59.1037520211654	661.083	661.083	661.083	1	1	124622.782045899	205185.820525145	132661.630552735	146362.319250975	67988.0343013382	116380.986688315	2953.47150769041	8030.1520833332	8656.58737703447	9233.43807771809	6479.50449235025	11210.5527746093
465	59.135995608822	59.1300444358735	59.1414261081804	119.0715	118.838	119.331	8	6	48175.1789267578	99550.5174670759	40992.7987322591	62358.0195256348	62467.3793933455	50996.3627125244	38446.0237104492	51054.2967313058	50567.1879248047	44998.0814871419	49922.3772541852	63194.0741290284
466	59.1499672799367	59.1492507196452	59.1506838402282	661.246	661.083	661.409	2	2	331150.834903463	239225.642162169	285391.78320703	376618.812222097	163002.559536742	234037.597782923	15932.8224472654	14225.0823617117	23265.9916382532	15814.6133450928	6470.25796435542	21589.7746919641
467	59.1701914951336	59.1695491827703	59.1710181228767	660.7265	660.505	661.101	6	6	340120.709866074	477148.401095518	260882.218365792	363822.013374999	398352.409041289	208861.865634704	9749.96749145503	9982.53138020817	17372.5537657877	12503.6153325195	3163.01373120115	7909.41514485676
468	59.2131008492245	59.1967336077388	59.2131454197879	660.707	660.505	661.083	4	4	327022.010875003	181874.002785712	282265.254578124	174353.89816741	198555.504850402	137534.197861608	9749.96749145503	9982.53138020817	17372.5537657877	12503.6153325195	3163.01373120115	7909.41514485676
469	59.2495011814352	59.2373344694125	59.256359802212	1303.61	1302.73	1304.73	12	11	87004.000586824	82390.0701081726	115557.216998293	88428.652138671	75092.867401123	125941.818624674	126863.476358311	93628.0195511567	115673.042700195	115637.287115478	119126.324287554	37342.0619494628
470	59.2702383902873	59.2702383902873	59.2702383902873	119.116	119.116	119.116	1	1	27247.2622871094	25867.3160583496	32027.5715336507	16521.6179222412	18315.8698467611	32399.966315918	53508.7668852539	59028.9746316964	52220.4610410156	62230.4272732748	57030.3913469238	41797.8768843993
471	59.2631667995644	59.2631004032527	59.2633408840834	1304.45	1303.98	1304.88	10	10	108513.875512696	201266.925758461	143898.118137019	91003.329449464	62710.0010253906	187544.212475587	170996.709088041	115696.390229491	160743.690012019	203648.13099995	136193.312942458	213258.606811928
472	59.304984807239	59.3043554084318	59.3056142060462	660.5145	660.505	660.524	2	2	444229.149081327	125443.884802454	433523.474607312	97125.7427430137	546356.117176648	285105.291495768	16370.2806556533	33170.6039232311	12738.9115310329	9757.29706453442	21782.0473455946	28336.7003507487
473	59.320621111572	59.3204772401952	59.3210970601551	1304.28	1303.81	1304.73	12	12	355316.273431951	298529.045850359	309248.263342848	277767.136151591	248484.640207143	312350.097946081	247115.697403156	297964.808454026	218930.17986328	270650.125375978	361668.858093449	316845.712626956
474	59.3253754471273	59.3247870909841	59.3263272694788	661.083	660.193	661.46	5	5	509000.973975368	806494.978762801	480820.986492947	582267.548912356	581275.433863766	287967.821457728	16290.7231588656	34465.9277526854	12709.4824165736	9732.63397869867	19146.8332957762	32178.8367779015
475	59.3573511741593	59.344110734423	59.3579055738157	1304.14	1303.57	1306.41	19	12	254688.715818276	165996.841539418	292282.683837895	85726.1648550177	223859.808033165	317275.432789711	58411.3719389651	283159.267985492	290132.969449868	73864.1230286746	292384.68129964	181694.26758188
476	59.3684862663865	59.3684560207074	59.3686695025425	660.563	660.193	661.083	5	5	213222.306397323	244467.972965818	205715.081515625	230912.698707589	248262.159023434	121343.097810268	5556.10511315915	16568.4636067706	0	2812.10838134765	0	6242.37878837076
477	59.3688114727816	59.3687665695653	59.3927143124859	1303.965	1303.16	1305.34	18	12	169078.315988768	118456.154243608	209028.751589359	154811.727203778	86422.9925415039	76377.3394287103	218379.096360087	192175.589794922	203023.58586426	218956.611906737	214483.136043293	121421.706712645
478	59.4304121827865	59.4303878419229	59.4304610946201	1303.965	1303.57	1304.5	12	12	850591.269238284	635310.076171875	990439.15142496	806092.121812504	776017.418374396	1073998.00940151	1072244.3643778	947240.024866074	967378.334986174	1042440.1701308	974734.779999014	665328.27908278
479	59.4360918902377	59.4360918902377	59.4360918902377	660.505	660.505	660.505	1	1	207948.871844531	116133.489922668	177644.104267708	220554.347114675	238092.881713867	119882.704117057	14345.062050879	26390.3173386067	5761.54162124025	15239.3599602538	2836.8703836914	15040.9981364583
480	59.4708296800024	59.4708296800024	59.4708296800024	1302.3	1302.3	1302.3	1	1	79124.5090332025	94079.8656087248	72756.1534880183	79172.7453027336	51435.9330425554	65812.4786914058	79683.3257625322	81376.7578086338	62754.3666813147	76968.1140930171	68652.4561505122	88301.4418001311
481	59.4811684541458	59.4805902434769	59.4820865933165	660.7265	660.505	661.101	6	6	300139.923786928	438171.094180298	237074.336308165	344985.600540178	368554.565142332	206382.88113684	8283.9504177245	16100.9609200613	13141.1049824915	13833.3013833006	7886.53078051752	11033.1549575892
482	59.5033803215878	59.503037648187	59.5039910823396	1304.61	1303.59	1305.07	4	4	63577.2371853295	81841.429292534	65931.2934980471	66365.5633333328	53460.412487793	56380.4602695314	71219.2701313479	58721.5670609908	48037.9809635428	74729.5154765628	60619.6956840822	74135.8052587886
483	59.5245632028027	59.5244184142929	59.524758693252	660.8035	660.505	661.101	4	4	281979.66206885	231289.591913781	163539.091862444	195144.288607205	197131.060657363	212280.999627605	8307.44468151851	16121.5240885414	9847.00986962886	13833.3013833006	7897.80127823893	11043.6030209961
484	59.5472102143985	59.5472102143985	59.5472102143985	1303.61	1303.61	1303.61	1	1	79085.6272105812	80297.828942058	69629.6873146757	79069.1838307888	76955.152752575	61013.9145667605	75447.5040474084	77638.8860236156	58198.7695245921	76968.1140930171	63613.1737133779	80466.7620885125
485	59.5450300695699	59.5450300695699	59.5450300695699	660.505	660.505	660.505	1	1	302945.369777688	123407.61187561	228781.335064798	321158.848318816	357441.856863969	220694.655095932	20573.4641659582	30722.4012227137	12837.3704956773	16496.884564209	10926.1659627039	17140.7466847714
486	59.5766887910781	59.5717021491876	59.5772473359087	1304.08	1303.61	1304.73	18	12	394159.515844728	319815.972752402	90556.6538234299	379392.961450194	353804.615367712	107625.277280971	92911.7594612626	56368.6715398607	377953.970078123	134574.282610562	407099.348867938	337468.616295446
487	59.5998882889808	59.5918857647051	59.6003442145805	1304.41	1303.81	1305.42	13	12	443395.452295672	313767.753229853	435496.099989537	378929.29389186	379205.177849122	474887.351989747	325737.194316923	413038.743634707	437113.119545455	466258.194074707	432477.686657713	329417.502642057
488	59.6105589993854	59.6101775257351	59.61165762203	661.409	661.083	661.46	3	3	85107.2515390632	209153.255424663	70234.5582041013	121615.69299414	124994.380952007	49297.6332278649	0	6170.34254557282	9826.4735339355	6276.15000061035	2657.80098205568	0
489	59.6127430042383	59.6076688952213	59.613629383928	1304.15	1303.61	1305.82	13	12	306928.084183596	464817.194475446	192901.71366699	362772.744093752	324624.926190654	159663.132098912	174829.256501117	272401.585319013	173983.742651369	174221.425052085	229810.756708006	398541.30821045
490	59.6507539547556	59.6504651344727	59.6507769377822	1303.88	1303.16	1304.5	12	12	254349.266208308	181671.231508791	295634.138049321	244284.131911057	227143.113288572	331490.409693509	334505.047851562	290499.675127704	305639.544833609	320119.78776217	294259.188224282	193503.316462589
491	59.6365208833656	59.6365208833656	59.6365208833656	661.083	661.083	661.083	1	1	104900.694000001	223147.178804686	72423.558073731	121615.69299414	115913.131955355	49297.6332278649	0	6170.34254557282	9826.4735339355	8934.19068277994	2663.02632804362	0
492	59.6546793244347	59.6546793244347	59.6546793244347	661.101	661.101	661.101	1	1	80712.4159140631	125709.232268554	129270.781526995	82486.6298984369	103322.508167643	106113.026722576	5729.52718652341	15597.322753906	5673.70496175128	0	3993.1344563802	23738.1104361165
493	59.7118595584025	59.7116652394897	59.7121502558921	118.881	118.193	119.331	6	6	55793.3817773437	123357.415678571	42004.9893058268	61626.6043024553	71925.9764643555	40135.9017832031	77575.7136677246	54398.2419587053	70245.863243164	70622.9300550944	82703.8143110351	147107.780308051
494	59.7093845648968	59.7092191085193	59.7095500212742	1304.555	1304.54	1304.57	2	2	255126.567278716	77353.011236573	295706.972278944	243897.110653411	232934.534410513	331030.772408852	333993.998472899	293762.844841306	308536.743275551	319634.353251949	298193.854431557	72270.7781616208
495	59.7231379650924	59.7227847454127	59.723496765345	118.8315	118.406	119.759	10	10	71355.6176835937	76801.5113950195	42004.9893058268	67940.4834374999	73878.0344192505	42241.4321628244	75465.3641945191	89892.8991098634	70300.1527252022	69373.2609793528	77216.4429379185	130027.01549349
496	59.7354887071184	59.7354887071184	59.7354887071184	1302.69	1302.69	1302.69	1	1	255126.567278716	56282.3909139002	295706.972278944	243897.110653411	232934.534410513	331139.413948859	334048.904604495	287407.198452594	303296.838202462	323150.588992308	294379.796138135	189612.681202061
497	59.7493059764623	59.7493059764623	59.7493059764623	660.505	660.505	660.505	1	1	80712.4159140631	96280.0188800211	108176.710601888	82486.6298984369	103322.508167643	106113.026722576	5729.52718652341	15597.322753906	5673.70496175128	0	3985.29919433596	23738.1104361165
498	59.7699003808377	59.7698127699121	59.769931047711	1303.965	1303.57	1304.5	12	12	407475.41567383	310233.309483171	459017.972379065	367074.978846152	356082.418649548	491453.35981864	488184.420625003	438307.017840403	454978.896090336	489432.43148682	462624.675117189	321143.298773014
499	59.7815124811044	59.7810431659477	59.7823711642597	1304.52	1303.95	1305.06	12	12	332623.190771486	452952.701790863	228332.231585516	369054.311307897	359343.464862927	181915.206417411	202032.427352122	311541.711020836	183457.077716147	208011.28896066	262159.014073661	410239.463822197
500	59.8151427546242	59.8037009801254	59.8155300200344	118.924	118.307	119.759	17	12	40684.4872910156	38745.1740343192	69309.1562569755	37700.3190401785	43618.456202846	76093.2866028182	132876.616510986	145209.050279018	119142.060362723	122359.486339914	140828.841761169	284681.224143881
501	59.8120415271561	59.8120415271561	59.8120415271561	661.101	661.101	661.101	1	1	110177.637296876	116031.723822265	155650.00420159	113270.743953002	112520.813914714	110501.793800782	5650.59364929196	10303.9651367186	9675.05130981441	2373.19799853515	8523.85958577473	11265.4462045898
502	59.8318731834641	59.8313412348815	59.8322155012693	1303.88	1303.57	1304.41	12	12	201823.767296318	130455.839405926	277690.229072752	189626.114907601	158795.899147948	296971.394685409	295895.096311386	229459.612399554	247583.96313395	309179.823811223	237191.121652644	143845.875283205
503	59.8265109059962	59.8261773855864	59.8268930691887	118.881	118.499	119.331	10	10	99060.9251249999	122436.196688232	70080.7174804688	97642.1780748291	106400.197686096	76432.5473381696	124621.969264038	141707.534093262	120641.937155517	133476.989892439	126303.728441569	187813.172057834
504	59.8427625223453	59.8426638580753	59.8548076677565	1303.81	1302.57	1305.41	17	12	92728.8432173659	53147.0802035247	114099.944919435	71248.7360145787	61444.9148610622	107975.854365235	115195.637888999	108723.734417317	98941.6076819945	127299.19814979	67326.5891035158	71572.6725905544
505	59.8769356471606	59.8769356471606	59.8769356471606	1304.54	1304.54	1304.54	1	1	249165.755293415	64009.6961547844	205571.247866657	280609.670310726	242969.810513141	218785.730254796	224714.910109639	241256.038441048	199130.94173384	246634.418666584	209003.368164064	323297.636583809
506	59.9198567626559	59.9029493811835	59.9199411472598	1304.41	1303.64	1305.99	21	12	117942.805200196	56008.8289133025	166574.196701097	104787.78938176	71183.1001736106	178350.241166991	158348.761148274	123671.926705979	168355.696701097	160845.469460042	124865.490582831	57211.9425042715
507	59.9123980863294	59.9118067964712	59.9236564701068	118.924	118.728	119.331	9	7	50732.3648022461	58541.0030078125	48267.9838652344	48977.2105310058	53996.015210395	55177.5468168945	97223.3425265765	59082.1174525669	102958.170607422	44416.7496801061	94912.2744882812	76889.3150124512
508	59.9293413097966	59.9293413097966	59.9293413097966	660.89	660.89	660.89	1	1	125135.914052735	155822.003336913	130850.75772461	127256.797209146	118073.779093098	105729.645873884	0	0	0	0	3142.22139583333	0
509	59.9393041080459	59.9272064102276	59.9449817679844	1304.41	1302.67	1305.49	25	12	355611.062231447	365511.272875599	188419.422589981	109386.697860952	86570.9113131006	242709.106840821	174945.327223558	271239.069324778	172376.502251326	221443.386164552	266402.205853795	378985.108555037
510	59.9563339627691	59.955614702864	59.9675136108996	118.868	118.499	119.331	21	12	66847.6418569335	113300.924260045	52839.5658351354	72990.2504251803	121827.651097831	41513.4214960937	95762.5135512696	116842.454988839	86640.718445526	100985.750885707	91546.6199123263	177374.792110026
511	59.9618256553496	59.9613549473743	59.9626707274722	1304.495	1303.81	1304.9	12	12	231233.021643067	220588.005168268	222723.099334811	236928.216562124	218177.160146859	197295.804086538	209442.451809646	242474.496228377	194107.466891151	207228.031029898	228812.131305804	218420.574310771
512	59.9788312619379	59.9675898680843	59.979096001163	118.853	118.307	119.23	12	9	130898.451298828	139028.67008817	80766.9734200614	144931.574524693	127394.802749582	72256.1213028391	142282.081485046	114842.80720459	143323.506959635	131622.833998291	193455.99756546	214658.24079126
513	59.9859488483655	59.9855194354089	59.9861958505751	1304.54	1303.98	1305.34	5	5	5787507.48494309	56132.7062296543	5259434.93131252	72833.9073775236	78627.5682681036	66340.8106028638	5815192.10043752	5911801.23664765	73635.3206591799	6283176.01295447	5357241.38178126	5133938.58630685
514	60.0010436726622	60.000090171997	60.0117082917091	1303.88	1303.16	1304.57	22	12	62021.5070920623	105455.757239177	84893.8140380862	56999.0969813379	49461.6520486107	113706.386432291	327712.125	73062.1088500978	87012.4036450199	104903.288371581	70542.5639781611	145261.961608885
515	60.0160410441379	60.0046151394251	60.0274127131525	118.868	118.307	119.331	17	11	100019.361675293	103033.983772321	30301.8828944615	128674.075278809	85045.3081151429	85680.753425014	172709.044134626	154812.519095982	168546.950998744	179749.738552421	173096.834958984	160539.063375855
516	60.0146401048067	60.0138317767801	60.0152720257542	660.9865	660.505	661.43	6	6	229076.033186386	284847.716161827	191187.662509764	235186.344272321	243289.952510375	161025.328703979	380811.925839842	414999.172140066	367457.084695311	379175.032113281	414855.075164059	185507.783543619
517	60.0448489431125	60.044712694987	60.0448891530645	2588.24	2578.92	2598.95	979	7	124633.087646476	758801.178379289	2417879.34890136	1216244.23888888	1548896.84217298	1557096.25611477	2564857.67161177	1477038.59830078	1533996.66552135	1340637.56540008	922865.760804689	996189.849887702
518	60.0448221401948	60.0447849360483	60.0448844243845	2554.15	2548.43	2561.63	907	7	115293.235742221	499552.313314305	1701071.10663513	747442.658990398	1658729.9377175	1018689.12426338	1805250.44203697	1012072.64653739	1431519.36955849	1429959.01562912	206916.236875012	699429.5164537
519	60.0448357475271	60.0447627849545	60.0449104672944	2675.81	2656.33	2684.89	1043	7	709010.356209198	495965.440473401	906610.415226326	697270.0790301	377461.850288429	1103270.67061977	880495.352729903	896663.528845637	971267.513555867	795780.543490101	1066482.57148768	592616.219693214
520	60.0448396374906	60.044799001946	60.0448457993769	2619.43	2615.1	2625.15	686	6	865409.702729122	619818.816153071	1944772.54419132	788061.394962432	503125.582217456	1165733.19573351	646557.155702596	1055948.74032408	1395452.29935224	1192930.13034623	1208870.97160788	686406.446799875
521	60.0448348934414	60.0448149089234	60.0448418928034	2532.64	2527.86	2536.91	528	4	1737763.2363889	1210940.8262193	658705.052900368	1658364.25358797	1609555.95301197	1962458.64358794	2180712.21533562	1879358.02831595	3325738.64928605	2246814.92669958	1960231.17612705	1336229.6703559
522	60.0448272693152	60.0448093140691	60.0448824243789	2698.68	2695.4	2698.95	374	4	274580.431507329	116328.759049478	268826.702458499	0	146080.604937068	237673.976254334	202116.908374017	0	247571.04253905	252932.345929682	0	0
523	60.0448390796698	60.0448248374329	60.0449006325116	2519.05	2511.99	2524.19	535	4	2025445.88676453	1276555.83639371	1822371.08645959	1732948.44460378	1482267.10336496	2060593.29195033	448438.816492193	1909773.93434429	2134330.27699217	2149264.74530134	3111749.42450064	1380799.68909179
524	60.0448225951856	60.0448218521161	60.0449660683988	2642.55	2637.21	2647.75	479	6	649850.143866312	457149.853887114	777939.079453122	568950.670033595	563257.783387591	823589.670930458	2864802.24380015	838802.091991399	955618.993319777	847058.684136732	704183.254428161	506498.212908983
525	60.0448080618886	60.0447046390812	60.0448253026045	2571.08	2569.24	2571.08	190	2	1641281.64127105	915758.302584138	1736773.16883411	1451629.85057993	1337915.61232639	1684894.15941107	1833053.53260216	1798093.18102166	1833705.06837888	1551420.12051226	2178336.59835904	1159706.55657491
526	60.044799776463	60.0446340097112	60.0449540552719	2432.65	2412.16	2432.9	257	7	26183504.7050457	20383772.6586457	16048234.2861521	25755919.4673495	37138472.7002631	29689367.7118002	61848783.7237346	27284651.6335429	53074866.0627468	19198103.9541742	19442909.5356345	22200999.1335399
527	60.0448392475184	60.0448392475184	60.0450151658183	2495.83	2495.83	2499.79	236	2	1526151.18413212	1012382.26234946	1698757.10729167	1527400.49872622	1397588.81017035	1838704.60433108	1869585.810625	1545508.83911685	1732243.16413894	1892164.25842559	1687412.99693034	1155766.02501708
528	60.0448849635945	60.0447203810789	60.0451752406389	2366.24	2366	2383.71	143	6	24796474.9318436	8826898.3287847	18565319.4574648	11013116.8456944	7492056.0991185	12785120.9643401	12913859.6576388	12029692.6147916	11616355.6511967	16075472.5571485	21700820.6763404	9857194.48777776
529	60.0447873306237	60.0445397427942	60.0450936553697	2277.27	2270.73	2278.54	88	9	48373380.0334471	43935183.2335937	81144019.524048	53391706.3148585	84797695.0257805	53011433.6330219	66063573.709143	56831405.3709431	86579092.7486097	139787048.707969	38026066.2654367	44128907.6565804
530	60.0448819704836	60.044114112854	60.0454762628628	2200.18	2193.52	2213.19	65	6	28012422.9958621	32332646.2273899	24733909.5491135	38011860.9012877	49062664.8055056	45215427.6337875	54275484.1933891	40825291.7489771	57511289.0584826	44652068.6526514	23152994.7836922	34395120.0645834
531	60.0447878573874	60.0447663931081	60.0449397206637	1750.76	1746.73	1760.76	59	6	12528673.2140625	10039453.4063059	16606984.7946556	12211648.1618055	1317146.30424319	16186945.5147321	20321952.8738952	13622230.5527778	17845019.7847349	13311635.2168732	1053578.61198854	10900965.2213541
532	60.0448463751317	60.0447311042779	60.0448463751317	1941.03	1931.52	1941.03	46	4	25883414.6510292	11384962.3748769	16636704.7257813	14486280.9714773	11800192.5283032	17481630.8558788	22189274.0006508	15908114.5476137	17161213.2838163	14940918.8431203	15751170.2425977	13035851.509375
533	60.0447919350284	60.0443418101129	60.0451064134444	2142.23	2133.48	2157.14	58	7	22384714.9973478	12781014.7051439	5197521.70894385	17076235.8214286	32694809.3981188	19755288.6428571	20880569.9424211	17031945.2007692	8192659.68896985	4305497.32166834	36679025.19503	14298889.0665384
534	60.0447760638844	60.0443499465743	60.0449043797829	2040.73	2040.73	2043.68	39	2	21430833.4749456	15775397.8936277	24001356.3162503	20179738.1230434	19102994.7002174	25302176.2791034	32598408.4326185	22562634.9606519	22185874.1301177	25394287.7677991	23023251.3275001	17790133.8487502
535	60.0447622879792	60.0443466791539	60.045328768309	2071.1	2057.61	2081.89	40	7	112814627.926682	53809532.7537926	83786225.5560491	67018360.2359091	74443471.1556879	81884986.9424998	43889723.7075557	73189608.3660133	43706638.794545	42054279.9971824	111296595.53213	59768720.3394886
536	60.0448261181545	60.0445464367302	60.0449910072217	2107.49	2107.49	2115.64	36	4	25666481.4745834	20628438.7315907	38671120.757863	24618316.8013393	34457545.4004136	29605939.8490477	28758878.8808929	26297946.6533333	29812116.6505413	30334827.5556816	16702344.1727193	23129984.8605679
537	60.0447629999938	60.0447447447767	60.0449597219892	1954.77	1953.63	1954.77	30	3	15468427.0027841	11711357.0085228	12561283.5899169	14534808.8460605	13821919.8552573	18480882.8898485	17686110.0146023	15840061.0453125	18510756.1494227	17573900.3278787	17416298.0191024	12951260.2846781
538	60.0448133572254	60.0445182448817	60.0452252059364	2011.68	2001.11	2014.19	34	6	1465887.59912103	12333016.825625	23245394.3577477	15981940.3511904	19279269.802275	20988558.4614204	19871514.2500525	18004269.2639583	21900437.9937507	21262371.5135031	18487402.7710417	13999984.1789582
539	60.0597060413512	60.0482603233076	60.0710591054078	118.838	118.307	119.331	25	12	211343.974552734	211244.943355577	103177.477347238	133025.967875976	144112.546469299	98679.487929304	144174.804135611	169380.851756348	143344.992437134	55225.749572876	157690.010099487	268458.137583496
540	60.073426831531	60.0729473350113	60.0743176839519	1303.81	1303.49	1304.15	12	12	402111.626123048	278338.029579325	489927.034647036	378162.909181564	352000.430656549	556478.831598077	546751.129400115	450561.107578124	489087.878391465	565692.662393628	485877.982449778	325005.770278695
541	60.0915006393679	60.0805030606211	60.1025129941546	118.853	118.307	119.331	30	12	143608.465659668	190167.049520508	103586.287076242	114196.013664363	151964.933167236	114086.671744943	193774.718075792	180239.887332764	167772.427649231	179964.054493347	186039.084413775	271303.174893175
542	60.0826513363495	60.0826353610667	60.0826673116323	660.3495	660.175	660.524	2	2	342064.831369631	233317.529822264	352540.463928709	101566.579258928	113465.382338168	332669.419179689	13887.5705057372	6143.69947916657	6493.42873551429	3284.23874279785	0	9101.4112338867
543	60.1145476406022	60.1140737402181	60.1154146878763	1304.11	1303.61	1304.57	12	12	396874.950000001	612144.370129393	278161.396471815	458232.440438407	428515.906633111	229868.583542133	257271.791295575	355976.056305805	242221.346979494	265096.505848961	328927.342898434	505534.97592634
544	60.1140919525806	60.102585031374	60.1257872243625	118.896	118.307	119.759	30	12	552272.782495391	195024.462077637	101827.120950753	307058.807361572	537429.539371528	373938.734695104	616492.332581421	136947.274302455	633561.132482177	651435.214916748	662663.9379039	54072.8555347595
545	60.1272039563598	60.1269903325077	60.1272299255245	1304.555	1304.14	1304.99	12	12	162827.056360269	136456.144328049	166621.72928467	172341.281943361	148901.678709719	156855.373647837	170431.185052584	180431.814577824	150425.002836913	167885.558911509	163646.523697915	141190.366415639
546	60.1459905825536	60.1457011649585	60.1467655746668	660.89	660.524	661.101	5	5	364707.440666298	233208.008215399	375282.481443709	350445.683895088	294752.515936937	395996.378006864	13887.5705057372	6143.69947916657	6493.42873551429	3285.9978422851	0	9101.4112338867
547	60.1521117850104	60.1520243204157	60.1521992496051	1305.555	1305.46	1305.65	2	2	79495.2656176759	55594.7210316041	73451.760640137	90376.0880859376	83458.1280585938	79021.3246596683	71540.6887109361	48508.736905184	67781.0384404299	88221.6989101546	76810.1781376955	91964.8113398438
548	60.1735768371866	60.1733033489734	60.1738503253998	661.2715	661.083	661.46	2	2	121146.955348215	220412.386272459	145685.340508137	187159.307538247	142007.661627788	125288.251279786	8671.51798754878	11257.8197265623	2857.76971427408	6796.3518813478	3180.34570507817	3054.00296842447
549	60.1839386081176	60.1724375704724	60.1875202256195	118.896	118.307	119.623	22	12	45013.5448784179	116517.807057129	163615.446418108	53629.8692557198	53658.7345692313	129740.666150391	209158.002796997	60161.0004331055	198769.751797485	146817.778899658	52023.7574271066	98263.143836914
550	60.1816954093916	60.1814285582154	60.1822771132674	1303.895	1303.61	1304.41	4	4	89271.2065763971	103532.514329927	79716.8866223156	84976.4474740832	78591.1694918116	83598.1856722	81583.0954280595	81569.3023832188	73096.0521256506	98870.0182669772	85813.2758473708	96549.9560584431
551	60.2174814197797	60.2164504019114	60.2295833264124	118.924	118.307	119.846	23	12	560133.319797454	416287.283466797	110208.774973572	457327.871852678	71169.4992934842	105404.635315639	961151.672328797	888530.795976319	950104.023768309	1064168.26699059	869610.874581299	770432.87414068
552	60.2413278450893	60.2412394046318	60.2414162855469	660.794	660.505	661.083	2	2	138272.298921387	184344.324490152	143775.583333863	187862.7227948	118477.081551896	125140.103885579	8672.03350493713	11255.3068203734	2860.15033881292	6800.53682708742	3181.19697534182	5640.90912353515
553	60.2399016926139	60.2393249556622	60.2507152105058	118.9755	118.307	119.661	14	9	77196.3862880858	1366358.30751465	53009.6120413644	828069.740360351	68353.2365170899	81666.0686383929	117573.080908142	49676.9712904576	60686.1817391662	56736.8517306781	46586.116648856	1758328.31072656
554	60.2737466668094	60.2736620620358	60.2740206214861	1303.895	1303.57	1304.14	6	6	63210.0904418945	100981.344726563	96233.9842639174	145210.091661045	143443.245656295	96309.266693209	86108.4877620438	195232.066185411	77539.410249468	102766.883555439	196252.754978433	125514.443757103
555	60.3091137738597	60.3090774866566	60.3092487304116	1304.145	1303.61	1304.73	12	12	165165.65334147	100981.344726563	203019.001918948	144898.598697511	134868.935394621	224801.810246394	224100.994436848	191810.785659178	210213.909589842	234502.50649414	201201.494658203	120916.354511311
556	60.3003502154436	60.2968613266936	60.3114631276031	119.278	118.838	119.661	9	7	171531.457535888	87793.71403852	143087.970284598	157767.722625907	150677.199345703	159833.899674944	62123.9098580845	67531.0190171984	71346.2488568637	63279.2426827257	49704.8887131696	59765.9552563477
557	60.3049342654411	60.3040904374865	60.3057266095425	661.4195	661.083	661.795	6	6	486427.801294378	383660.373852116	562434.07496539	436714.696343749	473480.521068113	427108.68551898	3550.77748667685	14368.7306736537	8560.37079255016	2825.48202783199	9198.13539257805	10409.0729224329
558	60.3320560130175	60.3215656940992	60.3331359010927	118.853	118.307	119.421	14	12	138243.097228271	198982.95847998	105128.642599051	126664.216296997	138422.131882324	97097.45544036	143031.925007324	168987.001025391	144040.447447265	76420.0332279298	173709.714196014	283641.574737359
559	60.3337644038229	60.3336214525455	60.3338839715181	1304.11	1303.81	1305.34	8	7	164957.148458985	100842.742880859	126416.408943538	73325.3354614266	138053.915594482	180866.863575108	161962.829797587	139909.43767578	132196.584496583	234035.623675777	149293.783515217	120676.916185547
560	60.3269467644756	60.3269467644756	60.3269467644756	661.101	661.101	661.101	1	1	390762.172309573	334367.866958981	116566.167237304	392081.386605791	374503.287343425	376317.621325849	3560.84791186522	14387.0815429685	8573.05088004554	2826.4904082845	9211.28028059895	10418.9299990641
561	60.3435416834673	60.3427177736191	60.3555334918029	118.853	118.307	119.846	22	12	181226.02956372	136970.601452567	149360.213922991	169357.298770229	158098.62874707	169182.110293527	305799.148959381	310780.083472168	295507.024232391	138834.129908831	127225.54979262	286012.104146485
562	60.3737384437155	60.3737384437155	60.3737384437155	661.083	661.083	661.083	1	1	129737.393051759	179898.837787108	130012.149203126	138470.425365884	108928.996166851	111423.863282064	0	6998.47490234364	6763.16334871416	2498.66943025716	0	11648.4520453125
563	60.3917203394965	60.384474970303	60.3919065343865	1304.08	1303.04	1305.34	17	10	79539.9208288568	56869.0153897375	114544.091282961	57713.8832519527	44967.781041259	107371.424801135	123203.707707332	89830.5533802367	137899.408512834	108604.982905883	108207.841754559	61691.050342685
564	60.3875061959511	60.3873673631513	60.3880627835639	119.027	118.924	119.116	3	3	38718.2469645996	37817.9225891113	73424.4749469402	41143.1701926269	37321.9586079509	66765.223618164	122503.841635742	34075.1922963169	119501.64434375	121525.398426921	52932.245340053	53286.4071999918
565	60.4008496493095	60.4008185926072	60.4008807060118	660.8035	660.524	661.083	2	2	129615.726224889	193340.675778457	136049.695161295	106005.140379464	112221.750353698	111423.863282064	0	6989.54827619278	6763.16334871416	2496.44086315918	0	11628.0555991211
566	60.4216932346294	60.4214430171112	60.4217152929183	1305.07	1303.49	1305.65	4	4	62327.924364258	53344.9580029307	100150.818506401	60967.8708789066	69147.4360416661	122779.02431098	111670.447226562	47438.2344992891	45672.2824815536	115664.923972982	95328.9605848519	57454.4775309241
567	60.4592870703674	60.4592628771608	60.4593136473914	1303.965	1303.57	1304.5	12	12	431858.066088869	284221.915180287	532420.827815504	401131.052104493	358754.943558442	616272.33535017	589551.574612168	485319.689196618	537818.648369796	596474.718736227	513483.025178573	318095.427486477
568	60.4645868828028	60.460137615097	60.4648677043594	660.7265	660.505	661.101	6	5	336619.307944478	251913.025781247	105967.418490932	302625.703719331	295713.434174479	358959.156147323	16586.052645996	25092.0441406246	29101.5365703124	25343.1717338863	33312.7392604978	17958.4830613606
569	60.4631561053123	60.46311679308	60.4882224811724	1304.49	1303.81	1305.8	17	12	72110.0726047574	173926.050504807	184393.275578616	203493.37385066	188880.298931415	197258.087965263	190079.399188702	54515.9126708977	191255.981979417	216610.227427806	196470.035926983	181047.695738806
570	60.4866178934036	60.4864833351792	60.4875067705076	661.101	661.083	661.43	3	3	346735.171208987	318001.947871091	175402.952249721	152693.410172991	143964.507756694	354832.21548633	16586.052645996	25092.0441406246	29101.5365703124	21176.2582821452	33360.3458903808	17958.4830613606
571	60.5184556796907	60.5183980875152	60.5185268267331	1304.89	1304.41	1305.65	12	12	122248.903899489	87919.2291637058	99935.3713732904	121442.090579927	96231.8364018118	106008.446425781	99169.3081868485	118431.883011568	88730.0841838192	99366.4887797034	114152.120188804	98237.1420821117
572	60.5334424282729	60.5333883278417	60.5334799268197	660.7265	660.505	661.101	6	6	243510.812665181	300831.654264505	197439.773024414	274160.768620535	286706.395396201	149525.620098215	16586.052645996	25092.0441406246	29101.5365703124	25329.6047254639	33360.3458903808	17958.4830613606
573	60.5662543452128	60.5661196465911	60.5663890438346	660.5415	660.193	660.89	2	2	117083.632962891	97076.0338710929	107289.134175642	121930.817727864	120713.223686382	116366.552933036	6343.56943212887	5468.64632161449	5993.84731738279	10452.4990013835	2671.06556380208	7569.19025948659
574	60.5911909297538	60.5908647352501	60.5913157831394	119.1275	118.699	119.759	4	4	49250.5461621093	84571.1981199777	18812.0936410087	38305.3529799107	52421.3617892457	21204.1461953125	36423.0630976562	34346.215952846	34304.4973978794	19269.2595432129	41059.5308343331	74134.2581420357
575	60.6251672171844	60.6251672171844	60.6251672171844	661.083	661.083	661.083	1	1	117083.632962891	97076.0338710929	161984.65203711	121930.817727864	80810.955441963	170675.685120444	6343.56943212887	5468.64632161449	5993.84731738279	10452.4990013835	2671.06556380208	3148.67869765624
576	60.6316582550192	60.6316535290852	60.6316655745183	1304.73	1303.98	1305.8	5	5	62443.485095215	59550.2719052734	68356.5356030284	52120.0876259766	51882.6043518066	99980.8921614577	84341.5706513675	59783.3283402868	75843.2525656951	88886.72506969	51573.2554633244	60254.424051847
577	60.6853605198003	60.6852066915015	60.6854173065973	1303.965	1303.49	1304.5	12	12	113958.610931728	66435.941556804	152205.835297854	120003.926730783	103565.180166904	180172.806489257	172695.525288899	138668.025644123	172635.283203876	177508.092996978	147659.459002281	84801.2213108137
578	60.6940851653556	60.6940851653556	60.6940851653556	661.43	661.43	661.43	1	1	117043.370713171	151915.47417521	96532.3731041663	130720.355796875	132303.733977621	88503.8888059901	3883.32022558592	6342.54527994781	8798.85779866533	6442.87820568848	5975.47274902347	12426.2682158203
579	60.7243193035769	60.7234185758341	60.7286776497886	1303.98	1303.22	1305.65	13	7	113809.206000979	68449.7697802728	86868.3728320325	107710.199097221	95527.4752430548	120379.319201172	112559.629151368	102205.012295808	93021.412831055	102712.509968926	71557.384494629	82186.4703206375
580	60.771806702765	60.7656780880449	60.7727499147614	1303.625	1302.73	1304.41	6	5	49284.8136805552	138583.616677247	462025.09890581	93830.2818303031	92906.1134667959	533575.187389907	512652.360436795	418949.551811748	454221.952547944	520465.168696286	443504.637829361	43272.1775656463
581	60.7980185354442	60.7979919476412	60.7980491791302	1304.145	1303.64	1304.73	12	12	364811.793334962	224893.670802282	466975.294997901	341518.550056339	307033.343504919	540134.456240934	517901.672581131	426851.361412259	454520.292089841	529442.787286464	450382.440887278	267739.005669695
582	60.8030978532601	60.8030978532601	60.8030978532601	660.505	660.505	660.505	1	1	94326.3918260097	74675.6484293381	130002.078333985	107784.453032227	92569.6761114898	104743.996199464	7261.44542146809	8565.33706058749	6391.52535937498	15361.1756506348	14827.3752321777	6874.25338183592
583	60.8275574815169	60.8275574815169	60.8275574815169	660.563	660.563	660.563	1	1	87874.5042154025	98440.2410221341	129569.437332682	112726.364268749	92115.0778475749	106481.545361085	7256.26884301754	8560.75094401028	10514.7155685221	12112.4546745605	12007.0040924073	6868.10687487792
584	60.8076515002746	60.8076515002746	60.8076515002746	1303.06	1303.06	1303.06	1	1	276179.551888952	180049.911629465	366879.607678573	254244.896149555	234055.077917133	48908.3135778816	399255.990156253	336907.158398428	380369.065262279	402101.588638383	355683.590708708	214906.850465961
585	60.8576948657836	60.8576063654021	60.8578015710637	1304.52	1303.81	1305.06	12	12	148243.82354126	113406.457420248	119243.803117678	141990.578474308	125507.277837665	140443.775390625	130617.523441686	149698.36985652	113904.562094351	120257.332601842	139070.495700871	138240.467668269
586	60.8782548062006	60.8782548062006	60.8782548062006	661.083	661.083	661.083	1	1	141508.209057618	158735.422892577	142234.968144532	135037.882898925	112505.636832588	131797.554902345	3117.1061993408	17907.2425455726	2703.70969946288	8641.97816088866	9554.72009106444	20460.0732316406
587	60.9265204198801	60.9265204198801	60.9265204198801	661.101	661.101	661.101	1	1	141508.209057618	158735.422892577	126177.218818568	135037.882898925	149190.767543783	131797.554902345	3117.1061993408	17907.2425455726	2703.70969946288	8641.97816088866	9554.72009106444	24349.8466977132
588	60.93319850664	60.932536086893	60.9334013269878	1304.15	1303.61	1305.41	5	5	77492.4539465326	151616.586358172	123087.412880861	92379.1181265021	100747.397734374	144918.976363931	131523.29638916	144458.570139159	113652.072070312	115388.794083251	130718.564640299	107374.663440756
589	60.9718504099608	60.9718195507008	60.9719038566989	1304.14	1303.95	1305.65	7	7	129719.127828034	82322.9349609379	119470.550414663	119882.497484908	110317.368352717	118791.372389573	100076.655717773	58981.5233178707	96155.6314293312	120831.534371995	53214.0922375496	97946.0534490418
590	60.9666646298078	60.964551098764	60.9683284346951	660.505	660.175	660.524	3	3	1328473.61507813	119000.819939452	1221417.14129166	144102.646816964	95911.7956498311	1354708.49915886	3424155.35896873	3223004.31249995	3276854.07054165	3291513.96957812	3262819.86039064	2447330.5275625
591	60.9814892562976	60.9814247457635	60.9815122611322	1304.41	1303.81	1305.46	11	11	121544.136513671	63569.7609108653	159847.323768029	114536.220019126	106199.238607511	173458.75936105	159825.659179688	128480.644095553	155670.521689078	162293.39804484	150841.13873605	89302.6261194963
592	61.0064032327462	61.0061155743666	61.0067175527624	2566.4	2550.53	2579.6	35	10	29524142.4872359	11687265.8669249	13274377.2132076	14244936.8308352	15313452.8149413	18436796.4054343	22597816.7557995	14446874.1374999	15178687.3933703	14191359.3344574	13160168.1630933	18646979.290734
593	61.0059305095487	61.00587668496	61.0061902698699	1182.85	1175.82	1195.49	27	8	3594132.57961803	2817865.78407452	4610375.17754698	3415619.65316841	4124675.19706761	9088440.93171803	3513441.56680035	548340.667382804	3494761.80227589	5137538.76801637	3542637.89049883	3976888.51766131
594	61.0063129153266	61.0060533565099	61.0063129153266	671.104	671.104	680.574	21	6	10862586.569625	8620199.21901173	11061698.5159891	11870462.9928284	22225306.3510772	11199019.8858132	12628109.0338803	11530875.1204336	11499106.2907881	12472984.088125	11962797.1101497	20265862.815737
595	61.0061736178488	61.0058729591997	61.0068066325734	649.422	634.041	653.519	18	12	12417246.7116866	16076107.073834	15691885.8079411	19222258.0236474	10466859.2690213	27674906.2704502	13497179.2372062	28049551.0198665	14625776.8499749	20593362.0574349	22386580.576501	12597290.2893914
596	61.0058392101272	61.0057078283517	61.0060707795113	1038.51	1023.68	1048.48	23	11	10299591.8709375	7776542.59111034	10165165.2105883	10329442.0255371	7275274.19054301	9489775.87655998	7875620.30778809	13714634.7232635	9851028.60808829	8050927.28274297	10770498.9041534	8595817.19255677
597	61.0064141133273	61.005967389765	61.0067360452901	2446.32	2445.91	2446.62	11	10	13415936.4211584	16576205.4777936	19959032.6466224	15358403.1971674	19771790.9740208	17128592.24702	21773929.2859907	19236697.6854049	20054210.4730653	19694193.4279596	17644775.5976584	14298960.2925
598	61.0063552657042	61.006168673056	61.0064673815863	173.115	172.279	173.678	10	10	17005900.488148	12593316.2202576	18992038.2686523	14172065.7513223	16200842.9592372	19304653.4993496	18923805.1659158	24462452.8788256	17601047.2908799	25631264.1614906	18111651.8122235	14307180.4334603
599	61.0064183542191	61.0062025282272	61.0067012519157	2527.895	2520.2	2544.66	14	8	21749527.5794885	17441317.3245409	23960039.1543077	15683669.3576027	19774338.4570312	42171235.3351268	22967281.5863282	29154321.9908564	24713125.8915352	23870132.8641454	26106318.0610969	26599170.7936765
600	61.0063959927175	61.0062316059442	61.0065301056681	212.3855	210.111	215.559	10	10	19735052.8524349	15902661.6564569	22155745.9763391	20977463.7883094	17372026.2480059	24075922.0408226	22573453.2614418	19802431.4653452	23918230.8320272	22207094.4027529	24009956.2010551	17072010.8933394
601	61.0062648417561	61.0060151568178	61.0066497013221	2488.06	2472.7	2496.99	18	11	42834590.9792145	25644412.2425949	28367341.2923101	33259862.792259	30774800.8542485	31031095.2346515	3046773.92841384	33449125.3996665	28665714.3663019	26846747.0823419	29261793.5684632	36189690.3727642
602	61.006174322365	61.0058997199449	61.0063004629484	725.2675	719.656	728.696	10	10	18554808.439873	13746664.8004906	17141255.6663387	17734765.9436261	8965142.82961456	19095729.4659894	17170483.7973717	16784663.8762068	21037235.5738297	20539714.0652575	19447261.5150582	13909544.1791733
603	61.0064053928597	61.0061638610858	61.0065409570626	81.2376	63.8643	90.9131	13	12	25417860.0650204	13249724.0743331	23901889.8852991	15198775.9149762	19786710.3585322	12703912.8726206	46091900.6973682	21432778.0531368	19538465.8210209	27291605.7716041	27250536.1211028	17729075.6376187
604	61.0062158196784	61.0057818444034	61.0064563431381	588.0555	581.466	610.105	12	11	33983987.8363957	24348662.4272751	22667698.9559774	28227262.1958652	28039747.1669867	32931544.6343944	25060329.5980028	35787658.7082342	40861581.7016668	38089796.7639442	35400749.4820387	15100917.5070724
605	61.0063103766543	61.0061092393253	61.0065657678746	24.12105	18.415	37.9329	10	10	12018801.4610372	16327091.0027699	13214753.4457319	12151774.1928902	9742786.06395048	17735633.8611838	13592676.3170923	14188969.8713446	14826819.5366936	11011794.7719782	21033604.2842679	18707909.7740738
606	61.0063128076124	61.0062123939555	61.0065030109694	248.8615	244.879	262.15	10	8	15767273.0821645	10174905.4677088	12278508.1890288	10512331.298268	8201519.88396702	9724657.73660624	12191520.3506611	11647471.5744327	16683733.7259028	13119909.2480832	11893576.6939219	10663353.4625532
607	61.0059196742418	61.0057375622378	61.0061744935648	991.6715	978.075	1013.41	18	12	13035570.4729498	8930919.69035905	8353141.27505086	8171224.09674174	13651777.4546655	13715339.713945	13176388.2116954	8877786.96664807	14116610.8943621	1491793.98699582	13634565.4074999	10520306.1684285
608	61.0063627892081	61.0061377149291	61.0066007940696	2668.35	2655.16	2685.49	12	11	17746325.198573	14946068.7086014	23718326.5210157	16304197.5240056	17565370.6656252	29996843.429519	10724481.6552519	14086810.2671483	24485759.0379293	19114527.4497546	14312537.0227798	15208915.8792699
609	61.0060087178154	61.005900941099	61.0061082588136	952.771	941.34	956.67	11	9	9727568.3437201	7354198.21555756	10059280.6108259	10477470.8249526	3701827.9720198	13019914.8699314	19081344.0878109	35005352.5243683	8451923.47051664	10060706.8857154	7346474.82993091	7607963.33328682
610	61.0061724948697	61.0059987413585	61.0062646673006	769.542	763.392	786.167	9	8	22453064.2015734	14971694.8938092	22935624.6367347	15707215.7865761	18983957.7020511	37118952.3514694	23686592.8713808	21197211.9198125	21496585.5844259	13094239.743478	22068065.1782767	25194594.4710021
611	61.0061925505048	61.006030067054	61.0062964722099	756.108	755.398	758.126	5	5	14375319.1152813	11304807.9972059	19868856.4238996	13865605.5463456	10062637.8317022	16434733.461125	14850037.2416649	20533119.5975812	15621987.3604118	17622814.4845531	14483128.2230114	11881051.1882154
612	61.0059402427527	61.0058385395573	61.0061401104524	1113.05	1104.72	1117.6	9	9	7695081.24935113	5904811.96574707	5498977.26632413	4482773.46160713	4285701.237686	5590313.7884091	4962043.33541666	2117990.98042689	5243377.95475102	5297368.5393508	9827233.19896896	1959270.08597261
613	61.0065165652228	61.0063219360573	61.0066207464855	436.953	417.107	443.259	13	9	12514070.1452364	11600148.862337	15003640.3433042	11216802.2089207	18128496.7976078	26236391.1230121	16859201.1484228	13506582.5255496	13613823.4043237	15115680.591194	20462026.5657099	9043217.55050285
614	61.0061306753178	61.0059866548147	61.006372449248	693.645	687.185	697.256	7	7	24133539.5447128	11329569.7661456	25180881.0803266	11806155.4060336	15690433.2495202	19524658.8875971	26444114.8151446	18019766.5101433	16090194.6361265	19235146.742446	17951363.9239037	14957635.7274088
615	61.0063894111525	61.0061427002455	61.0067209232757	353.4005	339.514	368.477	12	11	15990323.471047	14869842.4441907	12952945.8939375	11280819.9727915	10924619.0170347	14702861.7448586	15149979.5969753	14424845.0812642	5764739.60362436	14992920.958034	23190752.6037808	10635026.9093045
616	61.0058594142112	61.0057369022001	61.0060131081492	1139.33	1139.02	1146.14	7	7	5504411.88622914	4439181.30796876	6019871.25999999	4326267.02773427	6195833.36534357	6943658.77324796	6591133.41927314	5855963.31397918	5601114.38950135	7013725.21689675	7075554.94796142	5000841.38109377
617	61.0059909852141	61.0059250312295	61.0060845823098	1071.39	1067.66	1079.58	7	7	6977092.67505615	4836555.37242495	7467484.31006344	6021720.879375	5502898.48078123	9330435.27251077	6477400.65611978	9832375.09242188	6559108.16197559	8891309.8652344	7230315.67387941	5150294.10450001
618	61.0060293082378	61.0059087600344	61.0062700408813	832.234	822.015	838.453	8	8	14543607.3497727	9966999.67089918	12995909.12445	15637547.0606537	15322650.5649827	11039419.6859985	13498961.5296657	12474485.2013547	10897188.6405973	13914508.6938761	12726626.2221084	10580227.8200553
619	61.0064463935993	61.0062936075078	61.0065699428459	325.575	319.87	331.75	7	7	6789291.4262643	8423071.99415624	17921660.150503	8820872.03216636	11032718.1189184	16437291.9092628	12583311.379085	11743806.596476	16936323.7741572	14601713.4854762	11726856.62028	9785370.47388823
620	61.0059137854098	61.0058195196389	61.0061315170647	1088.52	1082.37	1095.59	8	8	6309137.51773066	7307282.30547195	6378716.03134763	1093836.52971678	5762944.71565044	7639539.64812633	18879632.625091	6072453.81131508	4945431.17595571	6713743.227225	5895044.21830727	8264839.15516112
621	61.0063617800046	61.0062437775007	61.0066943314527	483.716	478.691	490.873	7	7	10256719.1606321	8639695.78896634	12456768.6100962	10967630.4378353	18550257.6646293	16376937.8796825	14099850.6700295	12873067.8442115	16760049.4096427	12888450.5284904	11936159.5361779	9599877.37901377
622	61.0063141111798	61.0061820178069	61.0067227808078	456.035	450.941	469.494	9	9	12278794.2898644	14893048.4476834	2005937.94505927	9902117.6446473	10702595.5711947	11458848.9039156	18859290.4247762	17702183.2938241	13029321.5172043	27297611.1397035	23995097.7982119	9814586.31900002
623	61.0063847348645	61.0061430942442	61.006656813898	281.968	271.458	297.26	12	11	10839815.2154069	8877387.51225649	20926339.2102516	19469293.1034305	8590454.90292859	29113621.8324644	18892327.241145	15966568.0709974	19466856.0046649	18746905.6988978	18505287.8674214	9951860.33882228
624	61.0061005592869	61.0060291223191	61.0063822560612	806.798	802.586	812.069	6	6	16739948.0416914	9127519.27665069	15398951.3939948	11105062.6813895	6787024.43564735	13255041.2099219	24966661.0992012	12760445.3934093	12703117.9586272	14054942.9670658	12541139.1111094	10309027.0318061
625	61.00634734275	61.0062147722478	61.0065499451585	401.126	385.572	408.698	9	9	18074803.8335919	10178611.5159716	18095175.083371	14978246.6355331	14020229.7757748	2847145.05573356	18419650.4534263	28586461.4763379	26489668.9221746	19325294.8213537	16684704.0573309	8494161.29628331
626	61.006365546317	61.0063203907261	61.0066095067622	526.216	516.087	529.543	6	6	16235486.9641883	12539756.94758	17278931.6822914	15575875.7216707	22597726.5094504	27707656.9057327	18330260.4513255	17045897.2242591	19995853.6380851	12448538.75502	15064665.5245427	5346877.80426397
627	61.00592662178	61.0058321297427	61.0059987508326	930.598	927.798	934.523	5	5	1212572.70355268	7693904.47312501	14743897.9556058	11055731.299145	9321035.54906898	11438541.3929184	11441283.6328437	10852420.2587845	11079845.2184483	10895601.4564286	10837057.8746983	9254841.84200006
628	61.0061237026033	61.0058578095821	61.0063831524184	1228.575	1219.19	1235.19	6	6	1650973.41837211	1685664.27418346	2371420.21115803	2012290.89516381	1929179.43170363	3954113.15398004	2081161.13845825	2243487.26550019	2942947.27105061	2320750.46569809	2137618.82611391	2261124.5986328
629	61.0061134001367	61.0059287444576	61.0061517000913	908.955	907.507	916.652	5	5	6536000.34259372	7318506.1033688	7130103.80866318	6288123.32486806	6141356.01195066	4484053.35544877	14934361.4901697	6994174.09723958	6446530.98925433	17905251.9498146	6949837.74664758	5920728.57492763
630	61.006112803634	61.0058611855154	61.0062259824075	871.7485	861.459	876.894	6	6	14739952.9094375	11264755.8232434	11069941.6540146	10878477.059121	14405614.4879154	16183456.5623552	23616035.6699496	14820356.9095066	15727057.0181817	20198298.486759	15791579.3170737	15333651.3616306
631	61.00622383879	61.0061872240014	61.006325930638	2505.43	2503.78	2515.48	5	4	23614028.6448214	41612906.7787621	25294362.7026785	13956901.8158675	23106421.8928124	26786327.4609375	42949634.4610247	8634291.2732448	26092680.6445312	27198149.5898438	25451354.8833332	21857805.9150694
632	61.0059859556747	61.0058392232364	61.0060982745128	886.933	881.266	887.859	4	4	19189455.0565297	6295572.15027698	8701385.14273294	2010028.9747627	7686231.15356535	10466039.633952	9034267.32450002	8575733.55523014	9112950.72709092	9256034.12618181	10243281.0542494	7327665.89383524
633	61.005892972497	61.0057294630205	61.0060952094999	1159.04	1152.1	1165.96	6	6	8117371.19416333	4160480.78303713	4559833.69773753	3893956.09538491	3758602.97724999	4522397.73575624	4843136.76502405	622405.669174847	4915899.39268918	4797827.8947476	4406092.41791249	7782458.14686265
634	61.0063082928792	61.0060891555776	61.0063155335625	503.849	499.177	512.458	5	5	9867259.44414401	7332278.34184102	15917258.7532534	18794678.3081484	8423583.46315339	10786170.1857955	10478725.039446	9821608.78857952	10548154.5491378	11451850.4434852	10743369.9164417	8986203.50676123
635	61.0061354127924	61.0060548235902	61.0063050429057	849.2345	846.766	854.43	4	4	12597482.5311621	10018219.6427344	13437203.6022333	12123358.3743896	11672927.0454248	16479893.7109197	13457838.5646038	13281038.3563361	13613047.4183771	13647588.4752581	16017502.2543377	10926763.0950889
636	61.006463267177	61.0061272370921	61.0284348046335	137.743	132.657	140.143	15	12	14924441.581251	11265936.8995651	18107683.6186963	15130509.0708408	12897656.0004594	16168038.9920987	18126248.7357781	6608824.82376099	25839253.15387	4390105.6615004	17260566.7511809	13885748.6633422
637	61.0279980670544	61.0061984713909	61.0287053788254	2623.58	2617.82	2629.52	11	10	12229740.3487501	10576444.973449	7032492.01313404	11608754.1067353	4905233.25217978	12663800.7391425	5142555.75190311	14495040.7964315	12540428.8371004	2823202.13778904	4959010.89591495	5305742.40814175
638	61.0064528662407	61.0061699448318	61.0286862013921	2603.92	2597.67	2616.28	16	9	21114844.9737822	10018716.1472028	23024167.5271508	13431300.9226785	18186037.0256493	1810600.24791268	15325745.8995536	14797096.9654688	3441141.71983865	2688934.27087658	1675703.50354031	9397046.58759715
639	61.0065296862128	61.0060903971174	61.0284355997307	2587.29	2582.72	2593.06	10	7	2907768.11915503	15359428.5369475	6918993.38641238	5046687.89738109	15817452.5169356	18332540.6485626	18226609.0502419	8655090.10398044	16738855.2737582	18261177.2075503	20230835.1262068	14619479.7459895
640	61.0281637986827	61.0278607319831	61.028521259462	564.367	558.907	565.012	10	10	13285225.6141364	9503244.79672273	22612780.8077672	13251926.8337049	13418010.2349496	23635999.8481985	9164581.37693415	8917997.91130768	8655974.33846823	6723557.16778979	8949899.52127901	11562216.7972788
641	61.0171834379093	61.0062946474954	61.0285872963034	2641.475	2633.78	2649.44	10	9	16632083.1271976	11166065.9344147	13321786.9612006	18153563.290629	5458493.69965187	15697440.7272363	15847322.1186914	5752006.5208603	5602336.84629152	3506300.10667026	14932480.6003028	11527170.6729969
642	61.0288606598386	61.0061347148826	61.0288606598386	2698.99	2698.49	2698.99	5	3	3943852.04656235	3780093.54290009	0	0	3574203.04556246	4538436.03031241	0	3648582.13444063	2312989.72765867	4573413.64125002	0	0
643	61.0280160286149	61.0279645471536	61.0284940029191	193.041	188.516	199.329	8	8	8872775.3213562	9265492.86005573	20775063.4203728	9918452.46360386	9868771.42972483	21892934.9393452	5758036.24811596	9418779.79964526	9165179.0385793	21813396.4834732	20492446.5182202	9209593.45030469
644	61.0280840599087	61.0278775896778	61.0285931726902	156.915	152.305	161.675	7	7	7251320.27587664	4500242.22126051	14426419.38943	6970897.922951	12124815.8263707	15266381.2895431	5132049.25653397	5765751.02338649	14789014.4424375	15539564.1223685	12470199.2809484	5869240.66784485
645	61.0281134837209	61.0277677455959	61.0282370559343	105.302	103.666	107.275	5	5	7037584.54468979	8191197.12531789	11321579.3283806	7309746.85593026	9819783.60064359	11680043.0575091	5345002.0379061	10450038.324047	6899383.75924	11197451.7622969	11011021.4426748	8828053.33785054
646	61.0281759826185	61.0278159327508	61.0285200233675	10.60685	3.7776	12.6314	6	6	9853384.79406709	9732157.92814453	0	8384679.67057229	0	10337483.5377343	8378859.5925595	0	0	14935199.8334051	8335214.28159187	7443019.74656566
647	61.0283004322941	61.0281457048845	61.0285191434889	2687.77	2680.65	2690.96	5	5	5558669.51836709	3874699.05645836	5225599.99080736	4524642.92885415	4486508.78848975	5418665.26263025	4394724.0019359	3090816.93516275	5186758.36369796	6167195.20448759	5328346.62276028	946858.556803428
648	61.0281507417569	61.0280498694768	61.0282737828392	2654.39	2653.38	2655.02	3	3	11356000.0774941	11280810.5359375	15042825.557373	13275072.6322071	12588982.8697265	14793740.8681756	15284368.0757324	14283557.2205176	14242218.9073791	14783662.5022178	4130599.68199691	7427303.35026368
649	61.0281295008333	61.0277802565332	61.0284195531806	2669.34	2665.1	2675.24	4	4	9426443.19940213	8044740.66144529	10525209.309375	8830764.8500814	8608396.51569906	10741515.7271739	10908584.2958335	2339130.93558216	4991406.92839233	10620017.1137908	5776007.03813107	8206167.2362771
650	61.0286524245314	61.0284566454028	61.0287229446435	640.972	635.344	641.518	3	3	17841378.6329411	6971166.76710762	19152446.3184957	2528204.40913393	3983780.65869173	20609471.0075805	21600825.7196974	20497756.4617682	21208076.3266128	22420038.5050801	20983856.8160747	16000311.7825347
651	61.0409859105125	61.0405260391216	61.0414457819035	660.9825	660.505	661.46	2	2	187506.210320068	240220.010481336	3626581.19311079	3211539.03728693	3201738.96346021	3910463.03420737	5988836.27063637	6129067.37342451	6348319.87657813	5934390.94589774	5730273.39855116	4517701.59492612
652	61.0286969088965	61.0284878195128	61.0287377722337	2531.935	2528.65	2545.82	4	4	20774093.4234568	16687827.5282227	2850258.06188523	20276904.7191796	19404453.0171681	22748144.4717187	22609873.6361329	5362943.19401856	2749231.97843559	22086032.5524192	21687611.2624999	3358537.73046234
653	61.0281681734418	61.0280732206572	61.0282631262264	2565.345	2563.36	2567.33	2	2	26266222.9258096	20992327.8703125	27987467.5562222	24900959.9853409	10919048.3502443	28292612.3110226	28183348.447216	26244466.7161931	27436105.4786366	28400375.9524145	26361183.4896022	3941368.57032734
654	61.0281702437856	61.0281702437856	61.0281702437856	2575.88	2575.88	2575.88	1	1	22726265.9372803	17544233.6724578	23420476.4119934	21414877.8416217	21151264.4108141	24233809.5628379	24326228.0731421	22650013.5339019	23506941.4241892	3546266.64902807	23348656.7570726	19212303.3687162
655	61.0285010291229	61.0285010291229	61.0285010291229	672.652	672.652	672.652	1	1	10212333.5668594	7527991.09432746	10063970.8134056	1731474.02436654	9036796.74055435	10339694.9817926	12161652.4766359	11077050.4585067	11745430.0558016	11980492.0468491	11441412.6817391	9429126.88336143
656	61.0278090513193	61.0278090513193	61.0278090513193	500.024	500.024	500.024	1	1	11465321.7789954	8887941.90450445	12772667.5780312	7173740.50169943	10428436.9620926	13354495.6549074	13011158.3549954	11858451.3741667	12956591.2721111	12824708.6627608	12173232.826066	9978812.33979862
657	61.0285166885366	61.0285166885366	61.0285166885366	42.6707	42.6707	42.6707	1	1	10910337.7879916	5862905.08038093	12420445.5146066	10620566.3985449	10315418.8172123	12858374.9404917	12487867.4634275	11602478.1792345	12253868.6456937	12615853.4931528	12287347.6156031	9685246.20963772
658	61.028291768173	61.028291768173	61.028291768173	467.582	467.582	467.582	1	1	11844958.1345926	9448193.62603473	12687511.9309183	6956219.52887476	10987912.6290555	13674899.6816493	13311603.3900417	12382160.839618	13522748.2848657	13727579.3989919	12991083.2981481	10046778.210669
659	61.0445425595442	61.0440553878494	61.0450891708396	1304.06	1303.59	1305.41	8	8	61772.0363769529	82322.9349609379	124606.715869343	119931.56530477	110254.216440838	169053.536870116	139615.079289363	95323.6154064001	138154.383183592	219594.299404762	111244.987131911	97946.0534490418
660	61.0860233154684	61.0855769709614	61.0869572692445	1304.15	1302.14	1304.99	11	11	178897.88927002	281405.070072114	109103.024197822	200903.544546596	203203.414389272	66725.4588662109	89764.219381976	156432.250295759	59542.6261655276	315389.384194712	115210.806101887	241445.834611628
661	61.0886337202599	61.0886337202599	61.0886337202599	660.193	660.193	660.193	1	1	320960.77911719	227253.103859373	165204.452196847	324523.002445798	266675.603015625	339504.800441408	5468.13024279782	3667.92776692702	2714.68620939126	2711.16114664713	2736.83204622396	5967.6791656494
662	61.1191179249638	61.1186291010676	61.1200261467263	1303.965	1303.57	1304.5	12	12	183210.214733323	110448.669143629	250504.28492432	181886.39547213	160808.57583496	288158.689643556	289677.114695872	226198.997306781	253889.773996233	309841.691716497	230690.086925224	137293.659194711
663	61.1106738298617	61.1090714129332	61.1155736117924	660.563	660.175	661.101	7	6	365718.36917411	325165.708720141	383517.30743457	336466.704327008	309569.789852674	358089.160888394	5468.13024279782	3667.92776692702	2714.68620939126	6509.62960913086	2736.83204622396	5967.6791656494
664	61.1290223481785	61.1290223481785	61.1290223481785	660.524	660.524	660.524	1	1	324714.769964288	231628.113323158	339611.611919595	166286.497784598	266675.603015625	339504.800441408	5468.13024279782	3667.92776692702	2714.68620939126	6509.62960913086	2731.46187988283	5967.6791656494
665	61.1610752928288	61.1598810498905	61.1616335672705	1303.88	1303.57	1304.41	12	12	839017.262292483	1258354.32640174	538674.668809284	963725.379582172	917314.330501869	454675.649437781	512669.357941086	745148.090973964	495490.592780929	477763.975220057	635566.462180658	1048876.27768066
666	61.1755861068903	61.1752305516114	61.1764481743558	660.505	660.175	660.524	3	3	133503.736683595	147155.669268413	94995.5942102861	95800.1676852676	121021.044142297	80409.2835524093	6892.24093872067	13658.7019205727	7049.3314982096	3403.97470373535	8124.9922497559	16966.2131289062
667	61.1834324345197	61.1826340884787	61.1949463128768	118.924	118.307	119.331	17	11	105292.238964844	172577.866008371	64499.8666835241	125569.438152204	109301.446483259	105367.60730263	90560.0216061402	92775.6427929687	140133.959992187	78578.1088903461	81923.3521033063	138673.465812744
668	61.2032650643784	61.2005884655475	61.204300951798	660.5435	660.505	661.083	4	4	130467.488006121	166949.724534875	94995.5942102861	130853.842258928	168661.034070868	80409.2835524093	6892.24093872067	13658.7019205727	7049.3314982096	3403.97470373535	8129.34881396478	16966.2131289062
669	61.2257507052823	61.2255075964153	61.2265559429868	1303.725	1302.89	1304.49	8	8	157250.679071045	250965.157025239	532999.203222664	173445.724102086	177542.926716496	438717.80817708	487175.645844724	122746.034216308	72747.4969990236	71821.622625732	612904.560833329	204346.093712333
670	61.2063369774494	61.2052544872296	61.2063810645926	119.027	118.924	119.759	3	3	75040.0144108886	170426.847875976	93377.4587386882	112227.528897095	114261.774155681	105074.172916016	143990.118000488	135827.968554687	140133.959992187	158014.682681397	76800.7067948521	84030.5812199358
671	61.2511497771715	61.2305323771305	61.2513871278481	1303.98	1303.16	1305.07	5	5	723121.143798828	1105571.05533984	524548.835333811	57886.9881657525	49578.2947033686	56522.5986347658	71774.6958466799	698124.950787469	452304.363077064	57126.1239064247	597446.825417249	922807.413210232
672	61.2508505250129	61.2508505250129	61.2508505250129	661.795	661.795	661.795	1	1	382976.140009115	307262.952189123	442000.258192707	397698.342488687	340203.971869004	62295.3712978513	2765.34613253344	0	10545.5744407145	0	0	15918.2442276784
673	61.2734120315195	61.2719813217818	61.2753651525502	660.5435	660.193	661.083	6	6	478954.935598218	343583.069091797	495535.171465331	421581.053629463	376544.571089466	432280.148839287	2773.1889814453	3152.1266601562	10566.322306722	2764.41334082027	2650.99883935547	15925.5775711495
674	61.295345469393	61.2836143475916	61.2953835730499	118.355	118.102	118.355	3	2	41808.3674667969	69545.8893705357	38411.0505311686	37068.3516716309	44800.60474056	41867.3286848144	55031.888159668	34769.4595475261	51130.1746298828	56179.5847839763	44296.1232211216	73708.5235866698
675	61.2901444714321	61.2899658802906	61.2903230625736	1304.09	1303.61	1304.57	2	2	133800.190052086	61044.5430761721	157077.065907117	128275.73236111	119116.18423611	164041.227888186	172069.672309027	137099.794196775	152344.723007815	170524.731273871	145390.016118166	40160.2411230462
676	61.3242128557471	61.3233555583674	61.3245617307844	1303.81	1303.22	1304.57	15	12	175756.771658934	130972.131501243	191050.494394529	183531.807945838	165137.0254069	212229.371063702	207180.238950894	212860.420036273	210480.800232872	212920.943736479	191077.091166295	153920.647391451
677	61.3070795187887	61.3070795187887	61.3070795187887	118.355	118.355	118.355	1	1	41808.3674667969	37739.4469151786	38170.9385882161	37068.3516716309	44800.60474056	41867.3286848144	55031.888159668	34769.4595475261	51130.1746298828	56179.5847839763	45989.9727539062	73708.5235866698
678	61.3396014043674	61.3396014043674	61.3396014043674	660.505	660.505	660.505	1	1	384589.114046878	147663.620873603	442000.258192707	386637.747102211	340248.394198975	436481.099230146	2773.1889814453	3152.1266601562	10566.322306722	0	0	15933.3183225911
679	61.388209681489	61.3878789556967	61.3886267947238	1304.32	1303.95	1305.41	8	8	59723.4130244142	21148.8576216265	125286.346604567	54741.7319036871	49159.8904221604	160476.48453125	138732.018658354	90081.6672799245	128678.087652994	178824.13804988	109569.850707193	28126.9615487395
680	61.4139326502928	61.4107881087511	61.4139635116606	661.101	660.505	661.46	7	6	122454.901405135	313669.816063612	105888.183633649	146506.195571428	134823.25259598	95739.7789587057	3501.57309704588	0	4240.7832955729	3135.42115734863	0	4800.57609879556
681	61.4367865583183	61.4286564316738	61.438788889576	660.9865	660.563	661.409	4	4	232505.242648997	172041.783542409	247488.279531251	226890.117399738	67237.2103359365	214515.873977679	3501.57309704588	0	4240.7832955729	3136.42879135749	0	4800.57609879556
682	61.463405894726	61.4629129713369	61.4643301672508	1304.11	1303.49	1304.57	12	12	156529.926838378	85744.2622402343	216695.511567007	151833.365979942	123856.296777344	252753.388972356	236467.13291341	192345.794873047	220402.094474282	267158.250063476	193899.071698404	121292.368971353
683	61.4804786155085	61.4804786155085	61.4804786155085	1303.98	1303.98	1303.98	1	1	362995.477311196	330285.265571838	347348.013585068	368541.151204425	361397.136840275	47658.8709755861	351519.208046874	368066.359816622	308806.667937824	345569.883492838	349516.903233505	333952.663447263
684	61.5083176760576	61.5083176760576	61.5083176760576	2574.86	2574.86	2574.86	1	1	388300.17861856	273694.933546243	373798.952754566	385419.543849238	334343.553699757	423630.578588459	407095.098628852	441971.243885924	442487.965378483	498806.035614177	513756.209391833	330745.461636403
685	61.5080757049779	61.5080757049779	61.5080757049779	2446.37	2446.37	2446.37	1	1	290751.487176027	303032.688782713	372562.298706056	332294.916396234	236121.241917967	362749.130423826	388759.384712888	353074.436528322	392759.769794919	383001.438596193	427796.446217567	261289.728566408
686	61.5079656678097	61.5079656678097	61.5079656678097	2477.17	2477.17	2477.17	1	1	370873.821456415	263968.588285972	402686.563634073	374351.62939721	316479.761657088	438173.749165197	457577.896612904	377425.901939261	456619.079950538	494945.094199057	499752.823077851	298372.077439832
687	61.5085966843712	61.5085966843712	61.5085966843712	2540.91	2540.91	2540.91	1	1	424815.774086912	326483.614831731	502354.053105466	439838.856377137	417383.666723196	509111.705201326	637213.842347507	511313.407313953	550920.166110775	515676.530870554	652648.405815428	405282.774557414
688	61.5085943540767	61.5085943540767	61.5085943540767	2669.45	2669.45	2669.45	1	1	235242.879468687	179065.63098053	248919.970203323	222471.401319124	169400.344646073	281315.936177065	275761.112895964	236047.789525145	246921.622153777	298099.963332825	308610.657405597	174362.693426513
689	61.5190770176979	61.5190525842179	61.519207212414	1304.03	1303.61	1304.5	12	12	415193.836987306	365013.739218748	375208.869542518	416211.937446987	381032.669364106	375627.571459265	393340.274168529	420609.561819896	362474.505544997	396908.137373398	406568.208816965	372406.28192608
690	61.5139373024613	61.500473118069	61.52622050776	660.707	660.505	661.083	4	4	115437.416762696	133043.672717632	94836.2408984381	81629.6866484373	150209.53375781	98118.6318214289	67510.0796425778	52332.6197916658	77966.6398771969	69319.3357711928	63342.105493815	38803.5389136148
691	61.5448058335582	61.5447666598124	61.5576782765182	1304.03	1302.69	1304.54	14	12	170028.628269042	141956.624279784	163068.602069094	172457.816080416	154489.142104493	167336.01945613	166497.085188801	168769.705241291	155111.308133137	167935.677868089	173824.793119709	152667.165838622
692	61.5730440587248	61.5715372151831	61.574801285051	660.7265	660.505	661.101	6	6	262326.062942138	316956.85824609	219213.466439025	275170.773122767	290730.356568076	144824.620446429	5453.97516870114	3464.55133463536	10662.812972819	3159.37491320801	0	3049.27552437337
693	61.5951120943543	61.5839439751926	61.5951728625679	1304.14	1303.04	1304.99	17	12	80974.8717427189	70478.2275213071	66879.3752709971	67225.1692622892	72535.4089701708	58292.6050136719	53156.9971907549	63240.6702880851	59076.4011301484	53430.2924445129	75649.1707577226	79244.9103870744
694	61.6192138635402	61.6192138635402	61.6192138635402	661.43	661.43	661.43	1	1	227765.247380024	286035.018569332	185728.272347818	92191.3685100444	234268.76051058	140141.58338558	5453.97516870114	3464.55133463536	10662.812972819	3159.37491320801	0	3049.27552437337
695	61.66218462161	61.66218462161	61.66218462161	660.89	660.89	660.89	1	1	130074.580951173	131549.858660643	144017.933365235	128246.320989013	122548.708586424	98979.4887522325	4281.07564754231	13293.6498697915	5137.09782486977	0	0	12063.7178945312
696	61.6959773263093	61.6959773263093	61.6959773263093	1307.25	1307.25	1307.25	1	1	32919.4264055527	51367.1291959651	21644.9172859699	36153.4384765621	35503.1941455076	11039.4564640299	35035.0473828124	30964.1139689126	15191.3618326822	17382.4804492187	17940.6502490233	59933.2138061518
697	61.7012945848679	61.7005787851639	61.7132646015751	118.838	118.728	119.116	7	5	37903.3432163085	34194.844465332	40460.3262229411	37624.0246447754	35409.9483096517	45138.6496655274	40846.9151185608	43443.1361188616	87704.964633789	39323.7263203125	72398.7445485839	61239.6553099888
698	61.7347236970211	61.7347220918025	61.7347253022397	1306.4	1306.39	1306.41	2	2	47248.7969761443	44185.3836146763	21639.3257289343	42049.435982143	35539.8142529298	11039.4564640299	35035.0473828124	30964.1139689126	15191.3618326822	20696.3289843752	17940.6502490233	59852.2229766835
699	61.7374553175169	61.7374553175169	61.7374553175169	661.46	661.46	661.46	1	1	101267.778276787	130997.531762287	146465.09275358	124557.001678905	127775.318533936	135774.467411134	0	13293.6498697915	5137.09782486977	3543.94591809082	0	12784.8846876627
700	61.7850489654681	61.7847644959632	61.7853334349729	660.7265	660.563	660.89	2	2	130780.357007256	100290.376543781	148605.676328613	120742.482511393	109197.378206869	152418.474331891	5621.58490759274	10296.8598688558	2951.63216341145	0	3969.41117919924	7274.33810864256
701	61.8155114078047	61.8092064774645	61.8218160096078	118.838	118.355	119.278	14	8	76527.7116115722	74804.4120128348	55914.5119199219	49548.6923353794	58426.1279037273	72321.8696054687	150371.694183594	131843.4159375	143155.751782227	160798.789762207	131536.295	135024.915844849
702	61.8513461316283	61.8513461316283	61.8513461316283	661.43	661.43	661.43	1	1	70016.9424977684	122260.058760578	73444.4421031898	61259.5959363838	101198.865253093	57628.7504708662	0	7573.33486328113	0	6507.84192016601	0	16364.4775882161
703	61.8856477499041	61.8850529306017	61.8859723550798	1304.29	1303.98	1304.73	4	4	271729.582947266	256856.214894531	261960.30932422	292268.175117188	256308.949621582	124856.75649503	82514.7275771488	301562.846634766	108154.949812825	105224.656888759	261917.72969629	269557.672699219
704	61.9240446910144	61.9240023217224	61.924464665063	1304.28	1303.64	1304.88	12	12	341857.741284181	290327.881036657	293216.772359092	299484.170804536	268500.734579702	261770.910105543	257437.36343149	317404.731169086	244016.9002032	251379.336195162	328929.048326697	321752.177043268
705	61.9226535098546	61.9224530781945	61.9228539415147	661.246	661.083	661.409	2	2	70016.9424977684	123073.66640039	76286.0394880021	83101.7830937498	87755.1173408198	58576.7935014035	0	7563.67499738418	0	6511.32764160146	0	16343.9743945311
706	61.9489564973939	61.9487176812129	61.9491775099531	1304.28	1303.81	1304.73	10	10	108769.838378905	91598.5539708528	261960.30932422	122430.548599041	93122.8136108398	88934.0635107418	112584.550847981	120387.832590552	117588.543026593	93513.7932266502	111484.910213957	269557.672699219
707	61.9642605190001	61.964236064204	61.964289524898	1303.965	1303.57	1304.5	12	12	263324.144085787	161251.123317873	319511.801931157	259544.840923602	222606.067020154	369741.756733022	381762.035454801	305500.618423227	334694.06179199	360090.089768254	320363.84549429	206473.770992337
708	61.9946904808255	61.9946904808255	61.9946904808255	1304.54	1304.54	1304.54	1	1	688498.62978922	121565.117635216	831308.039033215	645305.468063158	619995.211346443	940437.927340489	922037.624899084	784882.18169433	822060.162909337	898074.163748686	810953.436887201	538129.761822922
709	62.0173488122876	62.0173488122876	62.0173488122876	661.409	661.409	661.409	1	1	84613.3045410162	128802.868626672	93953.7485647783	103694.653696777	106535.639201253	97638.1333678391	11192.7202760009	2988.56637369787	13232.4854309081	6452.79254089355	3247.82032287599	10956.3791207275
710	62.0411573765976	62.0411344848715	62.041176525417	1303.965	1303.57	1304.5	12	12	689119.458129885	498917.420760213	832917.229972087	646065.018915262	614553.544304009	941407.950989122	923228.580239961	785614.043270091	827881.102556485	895274.64006697	812311.467890627	538278.6632512
711	62.0788656202112	62.0676895870766	62.0791189078905	118.868	118.728	119.116	5	5	45917.3138958334	76594.3036608886	28222.1135383301	38807.5175083008	32421.6657338868	36853.6767035784	66346.5659758301	65642.4006012834	62925.5431933594	80232.5551937779	55347.9438943917	73210.6292956194
712	62.0662534183707	62.0656864582598	62.0679464341343	660.193	660.175	660.505	3	3	320710.303843752	184542.397290176	79078.208232631	357665.160177081	122048.159469306	203892.921975262	3637.26313586424	6165.94977213532	6668.68544547523	5632.73525488281	2951.87493058268	10155.4871265055
713	62.0842385961812	62.0842385553387	62.0842386370237	1304.345	1304.15	1304.54	2	2	73915.6614990228	118428.814966946	51199.6999768074	78358.527011718	84960.1167912407	44382.3186881507	46368.9788948565	66624.5589937332	43750.2949926755	52970.0986450192	43240.4573701982	105831.219114584
714	62.0886260385064	62.0881881156865	62.0895110050899	660.7265	660.505	661.101	6	6	151541.544917412	193761.479931359	194054.277849293	169970.245296875	198192.92175122	129310.866284599	3637.26313586424	6165.94977213532	6668.68544547523	5627.71140966797	2947.66247973631	10155.4871265055
715	62.1349540671413	62.1349313168761	62.1349919155665	660.5435	659.982	661.101	6	6	337741.439462056	453168.332856021	246880.411286272	391230.881318361	391484.440447691	180035.584011161	3637.26313586424	6165.94977213532	6668.68544547523	5627.71140966797	2947.66247973631	10155.4871265055
716	62.1981699561162	62.1976919095395	62.1984839735926	1303.81	1303.22	1304.15	10	10	93182.7207048992	76462.9145241481	115546.381261098	93076.3002535004	89027.7048182267	107886.944779146	113468.049793147	101516.471673028	122313.519244026	111354.060776774	105358.093485885	78545.1732111155
717	62.2207419193241	62.2204819288004	62.2210019098478	1303.78	1303.06	1304.5	2	2	77179.2100952151	69471.7645427595	92151.8960336539	74640.1293760465	65426.9283112979	52610.2718444832	91499.2756512921	93601.0896868012	90448.7387918531	69741.4991748046	89250.9414103815	70806.4391734097
718	62.2297447826033	62.2297447826033	62.2297447826033	661.083	661.083	661.083	1	1	71687.7986350452	132296.34355636	46124.9123267298	99846.5352366069	117192.71249829	51797.1318789066	2969.30028588866	5930.65970633368	2977.62679659596	2570.78574609371	2887.83157690427	11383.2656135254
719	62.2189429918511	62.2189429918511	62.2189429918511	118.355	118.355	118.355	1	1	12596.5360128581	48850.2442170759	16206.7144222005	8746.01030322265	16029.9775758464	15209.1269215088	25681.7786457519	17299.6743977865	29792.8940449219	24730.0236927897	16815.2187304687	32474.8321461181
720	62.2556149271432	62.254981684827	62.2565655489861	660.7265	660.505	661.101	6	6	314553.990406253	364173.22018917	262227.504266601	325871.253946428	339203.444604905	225455.785786559	8026.71093420406	14298.2811197914	5407.39022184242	3644.47470629883	10957.8950288085	9272.8509296061
721	62.2761822601227	62.2757652686562	62.2762062772744	1303.88	1303.49	1304.5	12	12	196491.640166013	138185.860573509	247560.608144535	188651.925542743	177834.968110796	278442.963061522	274440.663642577	236392.359496865	249972.539398079	267650.351644381	236784.941480711	150909.836491511
722	62.3019507761253	62.301916793395	62.3019797626265	660.7265	660.505	661.101	6	6	403748.193825896	591904.065822836	387086.690598081	508437.41655357	493577.620844297	307070.789375609	8004.01061282774	14280.0435163225	5399.39234779572	3646.42675488276	10957.8950288085	9264.07812834813
723	62.3257993357366	62.323880763116	62.3259777091361	660.505	660.505	661.43	3	2	398841.650752235	164717.408614953	375497.543271646	97229.636379464	508295.491286866	304293.755178062	8026.71093420406	14298.2811197914	5407.39022184242	3644.47470629883	10952.0226306153	9272.8509296061
724	62.4032668989943	62.3977779186459	62.4033071965746	1303.81	1302.89	1304.5	19	12	53937.8615413423	162026.944357912	67899.4837999128	196385.332577749	190934.652283934	242756.984120342	89843.2084545894	219736.203164875	225957.531904295	238524.70442871	81052.429867277	162424.254182316
725	62.4117957223074	62.4117957223074	62.4117957223074	119.759	119.759	119.759	1	1	27657.4246787109	52674.9607218192	14411.2330653599	27903.0435557339	29243.4605053711	17194.9751280343	34719.8191709682	38874.4303125	39401.1275172991	38338.6068112444	39270.0295513741	41042.9168422242
726	62.423157780496	62.4228709421435	62.4240308737816	660.89	660.505	661.46	5	5	161601.089570314	195054.206872207	160772.024670061	185152.464064732	167674.308633138	104336.874669643	3346.23779663084	5909.45537109365	0	0	6940.39761352542	9308.1075003255
727	62.4153286504236	62.4153286504236	62.4153286504236	1305.07	1305.07	1305.07	1	1	218134.732806395	170315.003274741	239008.326425405	197555.952643227	59444.3544884313	242420.382644855	253871.085638833	227714.247001138	229283.697544758	248150.699143065	236432.413412677	166910.522646486
728	62.4696807568037	62.4696058398936	62.4701391432734	660.7265	660.505	661.101	6	6	191993.853745537	340234.351493299	205691.236620396	242232.549712053	280474.421482542	132990.441947545	3105.63324975584	2871.27604166662	0	7584.40170678711	9991.5831020507	8438.14344510903
729	62.4695626255379	62.4695626255379	62.4695626255379	1303.95	1303.95	1303.95	1	1	42736.230573382	13859.7734933036	50412.9970877515	33913.0024288506	35621.9393854633	58778.4068324502	59745.2856054671	41758.1316922435	48275.1725781254	45845.7968401232	52516.471882325	17877.1789634481
730	62.4921274139702	62.4918439753067	62.4923996427643	660.524	660.505	661.083	3	3	191993.853745537	205454.370380299	184205.79241276	136848.21609933	141460.443734618	110456.962340821	3105.63324975584	2871.27604166662	0	7584.40170678711	9986.22855590825	8438.14344510903
731	62.5065873060244	62.5064216154839	62.5067529965649	118.843	118.355	119.331	2	2	32206.0609488933	102548.375933533	16366.5944167752	30925.3840046692	47236.5129940011	28417.0847542318	23396.8315682983	18864.1950182292	24446.7615710449	20408.0312769165	26871.3315848524	53724.2672534179
732	62.5246334390323	62.5183035653997	62.530963312665	118.355	118.355	118.355	2	1	29407.4996614583	80085.8435948661	16300.1905730794	32384.7676103516	45533.6427161459	20096.2330244141	22568.7075233154	15757.5178125	23220.3201435547	20463.9487142741	26787.8503300781	60339.1872469074
733	62.5633083128402	62.5632681050289	62.5633177714804	1303.95	1303.49	1304.5	7	7	100709.743240235	74105.3372325297	154534.185230469	79761.141856357	101614.005578613	119533.525658737	121322.128610839	91627.1804243596	106432.085736329	117934.182158202	87549.9803413516	87196.1854980469
734	62.5670327990844	62.5670327990844	62.5670327990844	119.116	119.116	119.116	1	1	30250.1166098633	37700.3406787109	34563.0539419759	28915.8059084473	38330.000938558	26349.9847226562	62106.6227785644	54704.6612653459	61699.0648691406	59492.1158455811	55346.8672353515	49667.2155120442
735	62.5896501818749	62.5852967274202	62.5896929638839	1304.24	1303.81	1305.82	4	3	96654.9247558594	77696.8589619139	147411.27900586	102202.499276367	100568.609804687	117994.424987792	172071.673285157	137216.432596769	96537.703587891	115901.516489258	146529.729050735	87324.7302432533
736	62.609128855187	62.6090928140205	62.6091486596202	660.7265	660.524	661.101	4	4	270124.227475449	193123.235325194	288781.040605747	252450.499483258	246218.488612956	301791.687281251	0	0	3150.09172094725	7334.18724194336	0	4211.62636759439
737	62.6489549459463	62.6484457335556	62.6499125114174	1303.81	1302.57	1304.15	12	12	107742.958672281	57375.3439013667	157877.177433894	84953.435180664	101417.604181908	173552.672400715	173791.6169222	135130.987499999	161924.848544921	175645.360531781	147605.336791616	76866.2680717334
738	62.7106200048853	62.7106200048853	62.7106200048853	661.43	661.43	661.43	1	1	77382.649287389	165004.933569334	66097.8613131508	55776.4565758927	110579.713087891	69296.2891074223	6749.53507727047	14744.2027669268	7514.74677970374	7517.61383850098	7344.45081970218	27113.2049509277
739	62.7270963182281	62.7264978290442	62.7280690160958	1303.81	1303.49	1304.15	12	12	227309.955672199	163821.741219951	293892.06346436	225248.066564002	203193.877287377	338876.135578801	350840.989253306	282538.357429387	288744.908203123	333391.74051232	285120.027151442	186151.512524413
740	62.7315960223963	62.7311061339331	62.7320859108594	660.9675	660.505	661.43	2	2	77382.649287389	105588.599468749	66097.8613131508	61171.5308415177	110579.713087891	69296.2891074223	6749.53507727047	14744.2027669268	7514.74677970374	7517.61383850098	7344.45081970218	27113.2049509277
741	62.7418957481995	62.7354009113872	62.7483786553358	118.924	118.728	119.331	14	8	47724.5153261718	65824.5068018973	52012.5620763347	55405.9964116211	50234.8665058594	50305.8901845703	50076.5037930908	103948.835719866	100827.45170752	104067.90092892	60457.4682227051	92149.0379313616
742	62.7669618702613	62.7669234685824	62.7718958202343	1303.88	1302.89	1305.49	14	11	100628.047185246	117608.673076922	83842.8836102764	165357.973414963	103146.277180988	71948.1677551264	90873.7699479162	70136.1093603514	79654.5580297855	114285.836777343	87283.3111673984	96127.0600773734
743	62.7845078833948	62.7844898312282	62.7845289145033	1304.65	1304.15	1305.06	12	12	112887.045876464	97261.3160701486	101772.750450721	112806.479454347	99689.1585480296	90804.3180050227	89214.5836344397	111363.823233924	78408.2746289057	107689.163375714	112225.321880258	101397.037920735
744	62.7787051471636	62.7787051471636	62.7787051471636	661.101	661.101	661.101	1	1	152936.563812501	221933.872241209	207619.794496651	168181.377747395	177515.970676921	184876.536184571	6952.92731396481	17761.0359700518	6149.02882633461	3500.21636775716	8378.45852294921	11883.2470983073
745	62.8109820315729	62.8109820315729	62.8109820315729	1305.07	1305.07	1305.07	1	1	101761.896599123	93116.4013916027	107538.099483506	104189.741751707	50376.3704166663	83302.6039062489	94660.3241992204	95484.4514819351	88696.6807031265	90077.2556762712	91004.3574389634	97238.9700878891
746	62.8269553384537	62.826051075337	62.8276566548355	660.89	660.505	661.43	7	6	122287.278606586	224205.894778457	97711.0509568916	160890.435254464	157899.831056917	55942.8549174109	6952.92731396481	17761.0359700518	6149.02882633461	3497.09451940918	8378.45852294921	11883.2470983073
747	62.9645753760788	62.9644477097223	62.9647030424353	1303.025	1302.89	1303.16	2	2	93887.1231696433	54711.1019531252	124224.330548271	84511.9135477124	69418.0674267581	119898.102476284	61747.5023260489	116876.366559707	58363.6696569816	133380.99927455	103351.742501396	66036.3532421879
748	62.9677955659282	62.9672868869753	62.9683042448811	661.092	661.083	661.101	2	2	228839.55189258	391422.886421872	106969.417282715	278810.706678058	106888.250651784	169957.37602409	29788.3077136229	33854.8391927078	33218.7512708332	24961.9508930664	24738.6657561849	12909.6287393392
749	62.9785960739377	62.9785276691322	62.9786232709628	1304.495	1303.81	1304.9	12	12	128027.413418375	69890.3755504264	163027.015697024	115553.87043213	93172.6549871278	168338.907528411	178848.964383951	148479.843374022	161587.57399414	179311.688020833	150791.215097248	88217.4687531059
750	62.9967854270819	62.9957489655267	62.9974049140837	661.4195	661.083	661.46	4	4	242650.876027588	448269.559324095	241347.65648228	277587.188731691	359885.852020384	173195.807756975	35897.497726283	39011.8571568079	37330.1912633926	25770.3875300295	37194.4495973774	12897.4152779017
751	63.005023527393	63.005023527393	63.005023527393	1304.14	1304.14	1304.14	1	1	85620.979524739	49726.9467285173	63847.2285958431	76371.0586523432	62352.0359248033	122515.277851562	131963.685039062	106867.148292643	110772.936015625	123853.379231771	110033.633133137	65951.1670279945
752	63.0438305813384	63.0438305813384	63.0438305813384	1303.06	1303.06	1303.06	1	1	93887.1231696433	54711.1019531252	124224.330548271	84511.9135477124	69418.0674267581	44230.1678833014	132569.971777345	116876.366559707	125862.612200057	133380.99927455	119127.286083985	66036.3532421879
753	63.1429674503535	63.1383361929416	63.1430700441071	1304.45	1303.59	1306.34	20	12	141329.353466797	131548.85060697	109140.427265627	147919.145887169	134472.683317683	130476.229620536	105831.621140136	91376.4121001838	100676.36229562	138142.403180804	143346.226754393	146818.11968149
754	63.138008666963	63.1368968562586	63.1387719591043	660.7265	660.505	661.101	6	6	509652.727832593	433136.797807751	512132.328248255	497285.885717776	420349.612736043	482473.032675291	3352.70355102537	0	0	3639.50728295898	6310.09334399409	0
755	63.1672932687938	63.1653007613823	63.1678981972109	661.2565	660.505	661.46	4	4	107287.012674108	235601.772636437	109566.385254069	127150.11171875	135415.350723212	82602.2301769211	0	6406.14000651031	3765.69102408852	2935.00262731934	0	5909.20412687173
756	63.2019653177526	63.1831109008885	63.2020484258952	1305.375	1304.54	1306.72	10	8	72589.0977189122	131086.768374398	69399.4664465342	66493.2134757495	94533.7962664247	49248.261910807	80541.1244797576	93588.8814852615	55982.4831140128	67744.2945103863	54822.899003155	69424.5573201491
757	63.2148534501392	63.2148534501392	63.2148534501392	661.083	661.083	661.083	1	1	123414.052302735	197310.465972166	103199.738220704	144726.137113606	115300.053170757	82602.2301769211	0	6406.14000651031	3765.69102408852	2937.62269750976	0	5919.56929609373
758	63.2296260970152	63.2296260970152	63.2296260970152	1306.34	1306.34	1306.34	1	1	56045.4897460939	108680.760697702	70741.8421093748	76215.3394775386	77426.4300048823	64071.1970312498	67504.6073828123	79535.4050922306	75538.2825547957	57168.874126519	74989.0022894961	102535.570647786
759	63.2560728715053	63.2560382675311	63.2561026076423	1304.555	1304.15	1305.8	8	8	128079.731225961	187003.750336537	73241.6271459972	145326.755215219	145477.695676832	73174.7148958328	79683.5541540523	115144.314139122	82609.0089339187	71982.0879194771	64596.8401367193	164845.171326622
760	63.3090665593147	63.3082162672715	63.3099678896452	660.5435	660.193	661.083	6	6	1732609.4537334	1870523.05875563	1766028.50713579	1699387.84382447	1835558.16211284	1509728.27005315	10154.3223859164	29207.3448669433	15533.5488278459	7427.6584993896	24764.177295349	22128.5416992186
761	63.3330104378444	63.3328383785983	63.3331824970905	660.7265	660.563	660.89	2	2	112736.186877791	1554705.60838182	1514934.47435157	1553357.45585057	1464158.2451888	94701.9012087057	10183.1212459716	29244.6467122391	15556.5579664713	3602.66752327474	18065.67465389	22156.3015185546
762	63.3827239242042	63.3827035341211	63.3827443142873	660.832	660.563	661.101	2	2	118621.260168528	150590.572182616	87731.9833623743	125045.605707437	138893.972885335	68610.0892652999	4049.25420703123	5458.21308593741	0	10179.7787561035	0	15562.5823619384
763	63.3980113521208	63.3980113521208	63.3980113521208	1306.72	1306.72	1306.72	1	1	42206.2037087184	37928.1168323857	26389.8878773085	23649.9038765094	25442.2896320137	46912.4916983314	37514.6810808767	57716.8093332734	46677.1212895069	44302.7972780535	44233.7661669928	44339.8619371442
764	63.4020756590229	63.3958605101694	63.4083207303179	119.0715	118.739	119.278	6	5	57660.0815273437	78519.6523426339	60958.1485771078	64931.6884760742	57760.4772210287	67026.4969584961	76870.0395964007	80895.1688071986	82486.801984375	88705.6380230306	83131.5731402762	61814.8060453286
765	63.4649743298041	63.4648815435018	63.4659934478738	1303.49	1302.14	1304.54	7	7	85111.31970703	90739.3102043264	103597.609596947	74429.8554865044	89912.8841534414	43456.075240885	112109.186718751	59027.7375174963	97830.1955921529	109982.599829103	85207.0422136883	77756.1163499096
766	63.4805728839487	63.4754682961688	63.4816311724549	661.4195	661.083	661.795	8	6	577216.450533636	533837.048345717	560995.229591305	51993.6078158481	571042.174599606	450495.264392027	4862.38052050775	20224.9841700962	13401.0042071009	7587.87984765613	15997.0161840819	13610.2348535155
767	63.5051956752865	63.5003498449078	63.5061880016744	1304.24	1303.04	1305.65	10	6	94409.5157785852	90548.1075639209	50047.121332465	80645.1981267761	85828.4472106934	98768.1307045205	87470.1287532548	94032.3226762239	80568.9715608719	91665.2698636306	61353.6064493811	84037.6772523088
768	63.5046854898956	63.5043871215512	63.5056913288088	660.563	660.193	661.083	5	5	453523.169111053	577142.185842348	444487.3471246	472970.163097097	491905.286797942	370670.88932501	4862.38052050775	20224.9841700962	13401.0042071009	7587.87984765613	15997.0161840819	13614.4161852677
769	63.5477317532389	63.5474412476363	63.547838722985	118.7335	118.355	119.116	4	4	63973.5977695312	95189.673276123	41638.9195959473	59086.0834748535	57278.5246490886	53943.214362915	66219.4137579172	59883.9605691964	59621.8020625	65672.7715074987	57573.1887656249	79424.8356654458
770	63.5640744962962	63.564062035475	63.5641029377572	1304.9	1304.41	1305.8	11	11	96098.6625142727	96975.1199534249	94973.9105236831	104959.669903159	87301.2157670461	89107.5486778846	91495.9422013342	100621.649370493	72997.8567499249	105253.686294321	86895.5489590739	106463.974751164
771	63.554766110517	63.5547475450094	63.5547846760245	660.8265	660.193	661.46	2	2	128861.70386105	123558.374564452	105857.193418666	170181.211728352	145985.499736979	285775.499167319	0	7043.82838541655	6308.83193969724	0	3790.35601806647	3100.45218066406
772	63.5602655467468	63.5602655467468	63.5602655467468	118.355	118.355	118.355	1	1	57979.9704155274	69032.826875	42566.4736842447	47228.8228395996	43641.0050417481	45362.3399221191	71536.5160515137	45640.5920833334	57043.4886835937	66030.5916242269	44460.8568325195	50090.6536152343
773	63.5897716308667	63.5891985800598	63.5902189999718	660.184	659.982	660.563	4	4	99409.0242700901	123558.374564452	102638.656284319	170181.211728352	77899.4670535702	114459.04230134	0	7043.82838541655	6308.83193969724	0	3791.7087504069	3100.45218066406
774	63.5901430097198	63.5901430097198	63.5901430097198	1303.04	1303.04	1303.04	1	1	64307.1921107704	72519.4455468752	64886.4389955361	73689.782479074	62730.8584786554	59367.7575857984	55807.1177929692	73163.2201381118	52886.7426060272	70700.8894921858	43871.1216943366	73184.4491364401
775	63.6237222388026	63.6237222388026	63.6237222388026	660.89	660.89	660.89	1	1	187338.313476564	123558.374564452	243270.961447267	170181.211728352	139133.319993325	259601.043736608	0	7043.82838541655	6308.83193969724	0	3791.7087504069	3103.22688281249
776	63.6512329854425	63.6512079844253	63.6512401394459	1304.82	1304.54	1305.34	4	4	182851.454507277	92648.9417258527	130033.694650391	45962.2395321381	52225.0336111107	100411.556197266	116021.891655762	170108.013956055	101883.440323243	109846.362251954	139615.745394532	84836.813408204
777	63.6531892567628	63.6531338115454	63.6532447019803	661.16	660.89	661.43	2	2	177271.66207422	196268.20469824	186840.271759277	145773.953194196	176114.75443457	124392.420110491	6854.75667443844	21083.7017252601	7015.40812402341	10399.8325748698	4943.6484539388	20347.5980201009
778	63.6783306683564	63.6782405189585	63.6783554501639	1304.11	1303.61	1304.73	12	12	187987.599597169	272227.992439902	136714.867773087	206519.062590143	213206.364064377	105842.066658654	121453.539313476	187831.301835938	92508.2980078129	114389.488050631	144522.465033804	241407.747939828
779	63.6770722666157	63.6762569748633	63.6778875583681	661.246	661.083	661.409	2	2	177271.66207422	111188.109236606	176991.104768556	175881.704434569	98290.8499068065	158920.985977052	6854.75667443844	21083.7017252601	7015.40812402341	10393.8961738283	4943.6484539388	20347.5980201009
780	63.727629218698	63.7237716080507	63.7276667776882	661.083	660.563	661.43	3	3	134895.305544644	195870.581664223	186840.271759277	130469.50185491	72728.3076026775	158920.985977052	6854.75667443844	21083.7017252601	7015.40812402341	10390.5569482422	4933.94810913088	20347.5980201009
781	63.7968830499061	63.7968110664577	63.7969550333545	660.9965	660.563	661.43	2	2	123403.504391463	67274.9921196283	195476.418637697	95334.5344229908	68613.3413381339	221176.737931886	3699.09420654293	0	7788.34895206702	2758.21039583333	5515.86580314127	0
782	63.8701284668786	63.8695200497716	63.8703328253098	1304.5	1303.98	1305.06	5	5	142548.019433148	224737.780823865	59436.3388081057	156132.207244319	163641.704844639	78250.4716422521	76537.7820263679	137500.218061965	70745.0718831376	93347.1312215165	113333.468150747	190380.398771308
783	63.8857262314023	63.8848706769377	63.8892435598164	1303.625	1302.14	1304.57	16	12	75946.0658569339	250425.398269229	153099.167037875	285335.307833157	302838.714924503	100725.091331613	171745.885366587	233450.108136161	146864.131041917	151730.542343938	170061.685915179	228351.990236252
784	63.9264808764852	63.9256462753267	63.9273591940107	661.101	660.505	661.46	5	5	132688.205372769	214345.249469863	99772.9106146761	154992.358546875	177097.660438055	100217.844590007	0	2794.23274739579	2826.18369799803	3240.35489868164	5974.42869506839	7908.15525089517
785	63.9292546747932	63.9292131513464	63.9292744628539	1303.355	1302.89	1304.15	6	6	65134.1189275558	215694.543770507	50853.3448007813	61552.1196422234	57558.5902099609	81640.0158203143	97736.5894325083	51955.9733333329	82670.5781179467	100425.084492188	55229.1015972218	179997.006518555
786	63.9623524747772	63.9621099368597	63.9629162918428	1303.725	1302.89	1304.41	12	12	156371.199898588	145194.502268068	137197.723337404	160325.132324218	136436.007097919	140593.028883714	173897.091346154	147807.441551983	126091.461946246	127794.810563964	143133.150431721	118582.783196616
787	64.0161991963674	64.0161700319654	64.0162314919683	2619.57	2614.18	2636.17	339	8	736796.689991065	205066.7710808	437948.228112945	313762.73154223	279266.697189834	832156.513357596	437026.527649734	516243.066060517	730275.724242328	813965.088812572	634330.856135058	234139.131936851
788	64.0161877076728	64.0161492069125	64.0163816430552	2660.19	2645.82	2671.38	318	8	203848.842781056	111604.536307812	246098.781862793	181693.770426494	136624.167581151	358948.533822222	649876.205750983	376986.461152122	479272.337463307	409935.178427734	256471.758305435	164874.551946929
789	64.0161866938135	64.0160495800877	64.0162228819907	2591.94	2587.2	2602.73	193	6	1016113.93986417	431577.944208542	1405090.61157227	824769.245368726	689214.7508078	1227760.19826616	1388428.22872266	2555251.33086406	1015431.46968046	1741943.20645044	1568745.92059325	584695.130087
790	64.016178991271	64.0160563775261	64.016220754863	2684.52	2678.43	2698.95	158	8	63395.1467757158	86163.166370183	237754.372457798	123302.18436372	103157.171995406	313350.047041403	302172.175787109	207937.565899655	366825.384768266	153164.056736652	106055.597807128	89806.3861531562
791	64.0161386302583	64.0087410469045	64.016891783906	2442.18	2440.44	2442.78	84	12	34649848.3207557	25404984.0319368	60067417.9059247	32336200.04378	29866937.7192795	41632289.9240319	40468326.3679989	35286413.3332558	39937402.1707093	41823532.9598631	35718296.6066999	27979632.0418889
792	64.016240022712	64.0161769273892	64.0165361493698	2575.25	2573.74	2575.25	51	2	631053.262179741	492993.216204634	2510981.00262977	998847.152524884	822706.668683844	1615795.35595702	1556649.47109376	1438097.51921873	1546189.21438573	1648638.19919077	1518878.84227129	625160.350844879
793	64.01624032566	64.0087764353884	64.0174957523454	2274.35	2270.48	2279.94	95	12	136387684.800472	58240743.7498429	207063289.479916	122842110.832076	158904771.200305	706455.084074595	165449532.206338	534537.401398981	957350.435653362	259322146.734891	1184079.34442997	100315868.485069
794	64.0161863027318	64.0161088293132	64.0162194619943	2529.07	2521.18	2534.49	93	3	5389219.5497246	3084377.64206251	6471172.22703123	4353618.77005431	4425186.63863962	7032556.41999998	6936854.92453124	6232089.03931268	6891368.81673026	7036274.37934573	4931061.14831151	3755113.23768746
795	64.0158123982625	64.0097081389352	64.0174143549399	2204.87	2186.93	2216.83	148	12	64397721.0800627	58126683.9759648	76801815.1002621	60396198.0925929	105958353.111179	72477713.3751841	148716744.508529	43153572.2370768	127869444.991275	62677912.756575	28752434.3304763	54914774.1873613
796	64.0159686707152	64.0091821006212	64.0174749392096	2077.74	2067.47	2095.59	79	12	237031896.655652	220287463.714778	279856432.306152	237560989.238211	118879930.362315	453963.545733639	264825617.528539	123964324.271983	220647004.719083	150500123.232085	124647244.913377	233635020.30752
797	64.0162190558855	64.0158699652042	64.0168859521098	2404.86	2398.73	2409.74	43	5	36648793.3056412	25295526.3191667	43923721.5115386	34810499.5815222	31750800.8589744	52192847.6602813	45201314.0807692	19136684.4092148	52858355.1609776	31972310.1718713	38716525.232316	28080674.4687341
798	64.0161910400929	64.0161910400929	64.0161910400929	2551.26	2551.26	2551.26	34	1	2761569.02803351	1344165.68819181	3459194.67278987	2442530.27457852	2215095.8919228	3768945.01611021	3700199.11048519	3168585.16010898	3564568.17485402	3709371.3302154	3728391.60480942	1741706.35089124
799	64.0156202801241	64.0149228650195	64.0174649606549	2177.01	2168.31	2181.33	37	8	59894953.3035002	43878750.7562501	94819161.09361	68255916.8169245	49142661.4336242	72332443.7896004	66373096.1806259	13665933.2392804	78770164.4582093	63291886.4373635	67646139.9537213	78269513.2216488
800	64.0158284884202	64.0151579788729	64.0171972072154	2233.1	2227.31	2249.29	35	8	10029457.0413211	47018805.1885611	65688643.9321733	81647458.8079494	51064248.2836952	90312158.8589636	11544760.1259337	83038434.7854329	64645095.713479	66671548.6336959	73851879.505575	66450879.7202742
801	64.0154630188855	64.0150343319168	64.0172925725752	2136.54	2127.35	2144.67	38	12	29910907.8733951	37509486.438577	43581341.3417689	59645583.8482332	47055646.0550518	76699566.9861614	11539546.0113585	75793530.6819495	14647841.0553896	80145242.2536411	57513131.9760687	7840602.00953394
802	64.01551948266	64.0149096005109	64.0173556162834	2157.185	2151.99	2165.72	28	5	65996407.1897195	38400140.3475595	60303663.2742862	50945332.9261364	46573085.5610713	78239831.8758757	63401302.1650863	58996156.9460227	42396793.5868714	92539164.7535179	57255299.691429	42485365.4217856
803	64.0086167120471	63.9959989753132	64.0092479978941	118.4525	117.801	119.116	16	11	74845.6608984374	133213.961202009	64751.3239028728	65089.4266406249	79182.045827846	78643.8831091658	94779.2739041138	70802.2731612723	81897.3567008231	89117.1442430944	61019.2847428153	98950.8651049806
804	64.0161978773409	64.0158507014517	64.0170666024681	2379.88	2363.81	2392.31	42	11	40329499.4248942	21474873.0736366	29533000.4073381	42230044.9361223	21260745.7914633	33232366.7860863	60181052.0280082	22882751.9145508	25184743.5919248	4874927.99611015	36170348.4096343	26482320.9928142
805	64.0161751153513	64.0158306817635	64.0166060181941	2322.77	2315.24	2336.71	42	8	44590320.7170608	27143517.8045832	48646268.8627233	50327385.7663758	28630709.987283	49479016.7029267	75850688.3843486	54233370.6445003	42863504.8941272	50109285.2858616	39486790.9933126	31536390.0515627
806	64.0153584260376	64.0146731491414	64.0170903946282	2113.64	2102.89	2118.53	31	7	57762563.5904344	42835965.7206518	74058677.0326604	71627710.1035113	67650166.5801301	86480953.014723	66781538.1952171	68660828.3523972	66272364.7541027	71947523.9656261	70538055.0472907	48071810.5679892
807	64.0161830656948	64.0156450324721	64.0171069163291	2013.23	2011.09	2015.47	13	8	22478447.6760779	13976977.3985227	30044265.7454522	19307950.071534	17931908.4842046	32307427.1917652	28424641.8751769	23111661.2965909	28212739.495242	30543256.8297934	27787967.7591219	18337171.9799114
808	64.0162922611664	64.0159033292126	64.0165980364681	1991.5	1989.29	1998.21	12	8	38662844.0745514	10731352.5770926	22740036.0653121	42940816.1280735	31278368.2719635	52886873.3122107	53635837.7812296	40912078.5372789	23178110.1113719	60287736.0811265	48176157.0941534	28091968.0201562
809	64.0162182457683	64.015156235504	64.0174286926471	2039.81	2039.73	2041.85	10	5	30815029.3728264	19465123.3680684	40908231.3435705	28974973.5935323	25429479.9981249	41396782.1665809	45524436.928641	33801081.9981522	42309994.481344	39944204.8923369	39721868.3130109	22848516.9862215
810	64.0230528658328	64.0182848963206	64.0239378372175	2275.96	2271.71	2278.73	9	8	136154600.986163	84012978.8038864	131651547.057476	563807.201547434	105049803.722909	733663.20627481	939204.922404761	691309.068142639	810259.063672454	433632.81042328	880977.67943563	96419593.6101568
811	64.0181421994754	64.0177115814891	64.0185728174617	2214.945	2214.16	2215.73	2	2	64263243.8835859	60060457.6257578	90171303.0693751	75400879.2912876	72113371.819773	94110631.5172725	93598194.5372733	86583360.1466675	127407374.481473	92638195.3696974	90853682.5362117	66598964.2642043
812	64.0175328267836	64.0175310288233	64.0183383657017	2190.61	2181.33	2201.86	3	3	43742655.0188583	34824366.5992108	76773037.6593402	47160333.2671885	43079838.1815787	59094058.2794993	52343418.3674998	51183937.2519734	78596477.8426463	53859616.667105	54054899.3557885	38823437.4715792
813	64.0209810976076	64.0209810976076	64.0209810976076	661.43	661.43	661.43	1	1	834579.077633935	497479.59948567	619083.417397133	122353.750916294	541581.317527995	826184.099705734	1396230.95981249	1140765.76249998	1265710.65730208	1451921.63167969	1132456.17898438	650073.726359374
814	64.0178035871198	64.0178035871198	64.0178035871198	2080.93	2080.93	2080.93	1	1	164461733.245573	115989682.146007	198259037.541754	156936837.180791	145173469.477319	208113308.489093	201544068.24695	177145832.606463	213189534.447037	203895207.725903	189822110.809021	131089965.137348
815	64.0247814590055	64.0247814590055	64.0247814590055	2440.3	2440.3	2440.3	1	1	30603937.738672	22723896.1556249	33135632.6090629	114559.172055714	26581165.2102082	35821665.3288542	36302744.0095308	31124612.8584376	34864698.9146352	33800405.1714584	31843570.3907813	24613963.8852087
816	64.0177910301109	64.0177910301109	64.0177910301109	2134.93	2134.93	2134.93	1	1	4908907.68000019	3475338.59750006	5985103.68000023	4506815.45499907	3872253.48000015	6007204.42249876	5512575.12000021	5067601.92000019	8460761.11001245	5467088.78000144	5338562.1600002	4138076.74499915
817	64.017770422962	64.017770422962	64.017770422962	2158.11	2158.11	2158.11	1	1	32647937.9590377	24507774.393846	38440043.6146152	30439186.8107691	29647901.219712	38509055.6492306	37930750.1515391	36196351.9323088	42282603.8810551	38227357.7780768	36262499.7905773	27404475.2376922
818	64.0186442563498	64.0186442563498	64.0186442563498	2233.1	2233.1	2233.1	1	1	10018965.9303551	5328606.60062455	8271344.0649993	6658987.325001	6343638.01000018	8712869.04000033	8225990.18250023	7556472.78874936	7962984.58749932	7900861.98874933	8698036.66749926	5942707.3900009
819	64.0623343343194	64.0623343343194	64.0623343343194	1302.89	1302.89	1302.89	1	1	33808.7395198579	30629.0783081052	30280.639181315	33977.5512727862	32293.3308105466	35643.0538094088	38837.7878710936	44793.7587109373	35642.6055175784	41819.7714436849	29694.7439957693	30358.6053336587
820	64.0652150824884	64.0652045682273	64.065230083007	660.378	660.175	660.89	4	4	96727.9191316972	328155.834574216	113803.158886858	253683.269805662	85262.3940435255	123271.364859375	0	6487.07659505198	10000.7441496582	0	7672.16342797851	6335.66231937662
821	64.1006663660917	64.1000065652566	64.1015797807131	661.255	660.89	661.46	6	6	241636.171399556	367501.50936328	191205.747061802	253084.262785714	287943.399542406	142314.603080358	0	6487.07659505198	10000.7441496582	0	7672.16342797851	6335.66231937662
822	64.1187391076697	64.1187391076697	64.1187391076697	118.739	118.739	118.739	1	1	12071.1067626953	13633.5612579346	15459.4866599121	14121.4523911133	24521.4701376343	21409.4959968567	36409.0130544434	33372.2999707031	37883.7062197266	37835.0140003967	27995.6144501038	41412.9135131836
823	64.1756119130843	64.163663354394	64.1767278267323	660.9865	660.505	661.101	4	4	177603.693996095	79769.7315895637	202833.300078404	186735.82329492	165368.339143064	151094.353932983	7190.71832226559	6787.56549479156	0	2859.22619824214	0	3371.21457792154
824	64.1946256222668	64.1853064689647	64.1954380822635	660.89	660.524	661.101	3	3	177603.693996095	218562.850666014	203001.45909926	139724.621804687	145573.977065267	88111.022183036	7190.71832226559	6787.56549479156	0	2860.24662158203	0	3371.21457792154
825	64.2210910664759	64.2210877941555	64.2210943387963	118.7335	118.728	118.739	2	2	22002.094607666	11421.0207873535	17756.2602484538	11734.2188210449	16169.4638804118	23543.4783126395	43277.6502145081	31623.9688253348	38095.5869199219	41856.4812629046	27889.4288937988	29059.5645825893
826	64.2465969369587	64.2465969369587	64.2465969369587	660.505	660.505	660.505	1	1	177603.693996095	209339.938664618	183764.570798827	186735.82329492	145573.977065267	181465.919665366	7190.71832226559	6787.56549479156	0	2857.69556323242	3689.42190734865	3371.21457792154
827	64.2702166895765	64.2701952651766	64.270311616306	1304.28	1303.61	1304.99	12	12	139061.165121695	130267.334296874	113176.513861086	147073.693374398	124454.17975891	104417.756610577	113525.080826322	144392.427451172	111590.299394531	127544.605852614	128989.845803572	141524.58690655
828	64.2976549791252	64.2976367806891	64.297675094155	1303.22	1302.73	1304.49	3	3	50500.8089328828	117202.782180446	49289.4102067068	120298.861036379	108813.331616212	89653.5462744154	97112.0042443833	114962.867423704	91354.6960028063	105846.528401692	98427.4924218764	43640.039350043
829	64.3400854267926	64.3400854267926	64.3400854267926	660.193	660.193	660.193	1	1	107472.844416016	187691.396212889	98023.0223561661	123604.25493343	221284.055270833	104976.124343751	7021.36004626461	9171.64108072902	2689.98872013345	0	5591.73909879557	14618.8529020182
830	64.3509764916912	64.3506539532295	64.351723422035	660.5435	659.982	661.101	4	4	220297.762614957	386358.207941403	243245.369947544	207271.135678571	278790.908119141	234115.518127233	7884.76481030269	12323.7447265623	12112.1125564778	3927.62649707031	12423.3255287272	12460.7563921712
831	64.3953960336813	64.3946625632919	64.3961295040707	660.8125	660.524	661.101	2	2	258801.377859377	390643.871714002	82865.8480195311	95129.8221629462	278790.908119141	245578.238454429	7884.76481030269	12323.7447265623	12112.1125564778	3927.62649707031	16059.4472321776	12460.7563921712
832	64.4215919350729	64.4205926520247	64.4222696936894	661.083	660.505	661.43	5	5	213991.878557513	416175.523070494	151555.138952697	277071.804229328	300913.546473387	250257.578527343	7862.46592640893	16123.1088710239	12094.1979716796	3920.26351220701	16037.9313596801	12448.9675970981
833	64.4969161919861	64.4969161919861	64.4969161919861	660.89	660.89	660.89	1	1	202741.127164064	291480.715517576	206141.914300783	230552.398705076	243505.718432289	84139.3216188619	3492.69681396484	0	3027.11510156249	0	0	7016.10100585936
834	64.5022443013706	64.4976296647372	64.5022754570442	661.101	660.89	661.46	7	6	202550.997941966	291343.891523434	88200.0031796873	237147.216991542	260661.804499877	157055.152024554	3490.2069213867	0	3027.11510156249	0	0	10678.0689538167
835	64.5277525625025	64.5277525625025	64.5277525625025	661.101	661.101	661.101	1	1	202741.127164064	291480.715517576	149619.43398577	230552.398705076	250682.317049479	159701.557625326	3490.2069213867	0	3027.11510156249	0	0	10678.0689538167
836	64.6014961505807	64.6009702501211	64.6020220510402	1304.32	1304.15	1304.49	2	2	82258.4496826175	166891.865914963	174761.511185305	189642.211596679	75661.1353215141	160075.196824543	167327.319191894	193065.068666241	169283.442315956	178514.482249099	196428.446372069	190845.772331354
837	64.5985483345638	64.5985483345638	64.5985483345638	661.409	661.409	661.409	1	1	101155.86016211	177878.87468694	109307.270136067	117741.57386621	123785.902555257	93311.700647136	2705.08067761229	7862.84342447904	0	3006.02953369141	4302.54589355471	4316.64905493163
838	64.621750793343	64.6211622903432	64.623085685021	660.5435	660.193	661.083	4	4	118373.32271038	169347.737225444	109458.3332406	125011.159945312	92920.6155034785	93311.700647136	2705.08067761229	7862.84342447904	0	3006.02953369141	4304.85288867184	4316.64905493163
839	64.6468190348955	64.6463233408812	64.647812237292	1304.03	1303.59	1304.88	12	12	205582.149707032	164206.233590744	171173.672139047	189642.211596679	188063.684226637	159392.52624442	170600.25158203	188662.00483173	165377.072034255	177574.222657189	196523.819828726	190552.275354942
840	64.676552886636	64.676552886636	64.676552886636	118.739	118.739	118.739	1	1	22552.5718279622	23351.6832272949	16299.6601184896	13374.2791802979	19039.7439799805	29584.8892667236	39930.1267916783	34868.2061067708	44324.9627039387	38914.0198913574	32016.3829013672	38565.5540897623
841	64.673053859952	64.673053859952	64.673053859952	661.46	661.46	661.46	1	1	100242.190437501	121388.852465819	132501.868961588	112174.176066405	107099.681135824	102329.267331218	3775.06424121092	4074.82988281243	6368.75688199867	3067.32898718262	6722.79750915531	7320.78663887531
842	64.7023009980027	64.7021089198606	64.7026463512597	1304.98	1304.08	1305.49	10	10	123854.03537775	100055.022896634	143101.461632082	118125.424955242	93080.3869140625	114400.994608488	114800.766556612	100300.286940695	115101.552115885	131710.879663085	128227.662698103	94324.5167351726
843	64.7450017349523	64.7287757621947	64.7450866335003	1304.08	1303.81	1305.07	3	3	87955.121756418	74754.654559152	68668.3696393699	67548.0878710941	37863.4390551755	64499.607070313	53902.1167382805	69112.4713197549	43346.8110770092	71055.5039488009	63970.310869141	80839.6446665713
844	64.7723432744217	64.7713233898987	64.7782404997478	1304.41	1303.61	1305.8	19	12	165223.344177247	92337.3268278003	177592.393421633	143262.247953696	122657.486556302	173756.579717686	179132.619901529	165611.648488581	179344.24888409	187348.449355844	193890.132816256	120740.472397867
845	64.7691786671873	64.7691786671873	64.7691786671873	660.89	660.89	660.89	1	1	91357.8149726569	92783.8086699211	110308.002566407	89244.2080944004	138534.7847513	114918.888917411	9838.90927640786	5683.22480468741	0	2822.70722509765	0	3785.22470898436
846	64.8242570615437	64.8242570615437	64.8242570615437	1303.98	1303.98	1303.98	1	1	156425.722275394	331871.473463539	169685.820518662	172584.17673611	174480.861388888	69881.7969824221	182057.027320963	155289.915332031	171717.033375655	199865.338066406	181779.175390624	224097.256891275
847	64.8277244346294	64.8275980394187	64.8278001578176	1304.11	1302.69	1304.57	12	12	117385.278442007	41336.6954577641	165346.726179202	100480.168173015	86723.9784179688	203765.357462972	193397.975400392	141343.097380559	169742.378702798	211562.656064078	163883.922620442	98460.3755074047
848	64.8460649916417	64.8456519972992	64.8463481809959	119.027	118.739	119.116	3	3	19016.3241110026	13317.2007910156	22634.7500993246	15975.3133303223	15568.0589655762	33459.6465263672	58538.3450737305	60058.8456068638	57571.4694140625	55502.3705383301	56847.9595602678	37699.962064453
849	64.8510735909577	64.8506098136538	64.8515373682616	660.8125	660.524	661.101	2	2	107095.966691407	132882.389085378	96201.4856490302	127630.28776116	75845.5749470215	96560.6587115891	0	5624.43619791658	3753.67530851235	3409.21037158203	8307.38143212884	12438.9653644205
850	65.019513064317	65.0194553435186	65.0195358557334	2275.825	2268.56	2278.86	12	11	1682714.87102326	1481045.41250613	5464993.6733318	1702007.56793371	2731601.56843824	2168226.86461879	3674490.31555369	2788258.72255344	2007349.65246081	2624930.92363811	2301534.13969259	2643389.23704546
851	65.0195253676625	65.0195077016648	65.0197139763205	2439.96	2439.08	2442.18	6	6	416142.625381945	345061.49844278	607552.186851673	480511.970760241	508603.126995139	643208.628408733	677387.685529723	564237.01621173	778843.741949152	596511.568825755	539685.227812971	464675.970861661
852	65.0051798568523	64.9930262663094	65.0173334473951	1303.515	1301.97	1305.06	2	2	61471.5491931161	53471.400770873	62564.9741028948	57305.8501715096	52276.2679565436	69714.8524401866	75881.290137328	50636.257426757	39881.9094098775	80038.3772369375	61261.143519288	43932.559945678
853	65.0994450102338	65.0991078437264	65.0997821767411	660.9675	660.505	661.43	2	2	82443.1768716525	117515.498095981	90667.7099246415	102295.401282366	119999.269316244	93883.3336497401	3093.73868005369	7980.09752604154	3873.98040120441	0	0	4232.01109724934
854	65.1259985404925	65.1259985404925	65.1259985404925	1304.73	1304.73	1304.73	1	1	47447.656968587	33134.8599487302	70210.5604215491	37800.4389038083	38805.9764143878	74644.876067708	78807.5728515622	67675.2421850583	40774.7481445316	73457.6066406248	62835.3500024437	16968.036344401
855	65.1299479710186	65.1299479710186	65.1299479710186	661.409	661.409	661.409	1	1	82520.5640839849	141006.572269529	90667.7099246415	114481.126828124	119999.269316244	93883.3336497401	3093.73868005369	7980.09752604154	3873.98040120441	0	0	4232.01109724934
856	65.1386775690655	65.1381268672533	65.1392894757537	1303.88	1303.22	1304.54	10	10	79150.1207509069	45206.5432368163	104531.623608399	53564.3040869148	48205.2630126953	115665.288949753	117005.965019532	92470.9500865577	89629.9701899418	124409.570131429	81419.3549804695	35442.6179785154
857	65.1518837731401	65.1518674811288	65.1518908682534	661.083	660.505	661.43	3	3	117120.658888673	198121.854941404	88770.1404306637	106175.689727678	127302.919272319	59659.0429977217	6152.90610754391	12762.8370442706	5816.79758447263	5781.91941064453	7196.22566467289	8037.57514143879
858	65.1811588038188	65.1807198974016	65.1822697870146	1303.81	1303.22	1304.15	10	10	85836.6852059646	120396.599653765	102908.901608399	65666.6470449218	74890.6295654297	128241.211674804	126448.56635476	102170.196912729	108848.880548649	133821.565899658	108411.699900125	156074.277766336
859	65.2091793600531	65.2039541178435	65.2102468820879	1303.965	1302.89	1304.5	14	12	229756.970309243	145772.938236861	274734.127595219	207537.326838728	186013.739077523	312492.452613701	293384.831408504	249071.710353065	275433.344536131	319998.524281182	271109.748440291	183299.086437049
860	65.228629866037	65.2281335235659	65.229439608749	661.083	660.505	661.101	3	3	117120.658888673	121789.118048177	105514.103163016	128229.170753743	113170.35061607	59659.0429977217	6152.90610754391	12762.8370442706	5816.79758447263	5787.08091699218	3497.48157226562	8037.57514143879
861	65.2536332634237	65.2535615270362	65.2537263527291	660.563	660.524	661.083	3	3	106568.205249023	575883.330738925	295516.12091634	128681.901622768	112612.453669083	213259.610155275	15936.3711804198	26130.0106119787	20465.1540955403	9147.80704089355	16047.505419922	25745.1540259195
862	65.2784439286824	65.278191200072	65.2784672880322	661.4195	661.083	661.46	4	4	351427.673679687	650112.170499889	300466.777581175	388960.44051758	441048.257710935	223056.660791655	15900.132776184	26096.6815168107	20434.8848310545	9130.6579650268	19609.7617728881	25712.8977026365
863	65.3723702542221	65.3723702542221	65.3723702542221	118.406	118.406	118.406	1	1	29192.1578106282	41320.1720996094	20898.7627891439	24014.7312374674	30960.9495714286	29611.2091677246	25407.7784010416	35188.2790364583	27696.7657780761	35580.1382446289	31851.0975065918	32804.5524226482
864	65.3813677856472	65.3813677856472	65.3813677856472	660.175	660.175	660.175	1	1	95937.3780546882	105363.27647119	105506.430955079	109130.67756315	87500.6980287375	87053.5036707362	0	9434.87343749985	5815.33143603513	0	6221.78999332682	13452.6585015625
865	65.4612684766592	65.4611273197686	65.4614054260461	1303.625	1302.89	1304.15	12	12	103901.198062274	104398.815062662	86341.2082250989	101731.301448567	100096.560429244	78516.9249058938	82870.6141965562	99176.4614388014	68413.5560076341	80223.8928817462	96070.648385416	105082.068841147
866	65.4583350164292	65.4579993666665	65.4584018022442	660.5435	660.193	661.083	6	6	1125099.40687782	1964048.87179204	914661.550891108	1249894.80553467	1359320.22789697	679720.724283688	14688.7594909317	44639.2409075054	16168.2378348213	13271.922977661	27761.4321057127	50741.465939941
867	65.5267248334751	65.5136876022892	65.526834140231	118.853	118.406	119.331	14	11	58738.0072236327	168362.227816964	96792.8441822103	52808.6708893694	126683.364580706	125111.899984445	151358.697192505	142480.399352678	141691.295347717	77231.8969802596	131654.427458217	155358.72739719
868	65.531758413973	65.5317126217069	65.5317760814979	1303.965	1303.59	1304.49	12	12	351597.676928712	352227.007493988	310087.391006204	359318.754477162	346745.448014948	284258.243174579	310893.666650392	348072.392712055	288396.963345854	294930.709028696	328703.363989956	338174.001588791
869	65.5398295415856	65.5395272866244	65.5398423288436	118.7885	118.355	119.116	10	10	122109.883772461	214481.446279018	96792.8441822103	113701.539061105	120906.002235352	85139.3881948243	73618.8256065848	90230.9330915178	141293.339322266	73789.8689372211	85301.0971868024	155926.863435791
870	65.5886612203747	65.5886612203747	65.5886612203747	660.524	660.524	660.524	1	1	333571.597127793	446474.963267409	280913.549016112	120147.476647321	382204.800864584	268696.980418621	0	13147.7632161456	13207.6418282877	6761.26893774414	9832.4156860352	9266.12020414223
871	65.6032426950544	65.6032055754409	65.6074151370023	1303.95	1303.57	1304.5	13	12	860199.887402347	910455.341413226	789877.155322255	895577.849405693	856253.811029563	740789.979942063	784089.296184904	893634.642963549	733109.730635748	767575.595696852	837843.40873925	59583.2706787109
872	65.5953808664299	65.5885818458972	65.6021159294137	118.924	118.355	119.116	4	3	38813.9931284179	65340.2343537946	41598.9383252767	55888.6498966064	55641.6565698243	44857.5215368652	42877.8809425049	45284.9397014509	45097.4198613281	41714.034962972	47097.976293457	51248.8930322265
873	65.6079872338803	65.607937152004	65.6080205412319	660.7265	660.524	661.101	4	4	277104.420777904	446522.097613277	253378.846125697	240240.658088169	382204.800864584	248146.984734376	0	13147.7632161456	13207.6418282877	6761.26893774414	9851.74661946614	9266.12020414223
874	65.6153475862025	65.6075615702091	65.6153738580589	1303.625	1303.22	1304.15	4	3	750155.441388883	60216.3170971677	688310.871832697	778702.371911907	42174.4152143554	608285.689453134	661994.837055654	728281.120734851	624963.044921866	666169.640633678	689749.812246104	50224.0041026471
875	65.6389063768579	65.6388504678146	65.6389491984872	660.9865	660.505	661.43	6	6	309240.78503247	474160.879911253	255100.538533263	366690.020195314	407265.870699522	197547.234291869	0	13130.9931100027	13188.1068860211	6743.16162939459	9824.50757690423	9257.35377064724
876	65.6632664493698	65.6627781041286	65.6636132516148	660.563	660.505	661.101	5	5	154938.208060269	384199.821034721	136860.624836974	194069.701628348	254956.993199217	97234.29380528	10987.9864473701	11537.3344560895	7740.85659793521	6117.90302935787	9531.68129809563	19440.6052868302
877	65.6869762849626	65.6864832962859	65.6870095641351	1303.965	1303.49	1304.5	12	12	205694.6758667	187500.091147835	161408.21005033	214330.114368614	196662.702021484	143653.917273996	145540.05063101	192061.001083335	160639.485455228	171807.726251396	170498.072397085	197303.004980468
878	65.7891890349089	65.7891156912252	65.789379574216	661.4195	661.083	661.795	6	6	433273.467828129	354221.880965397	489235.434909376	398612.292861606	386090.559465696	413002.690170774	3037.59384704588	7869.27015904015	7274.8926910807	2639.13030371094	3451.02509106443	9431.39364872231
879	65.8157950969261	65.8157950969261	65.8157950969261	1304.49	1304.49	1304.49	1	1	86376.2260419928	43175.6107613699	64806.7920075326	59420.4748011999	50220.3864481019	64238.5713431225	59869.6273737448	60637.828560268	44042.1073249165	40996.1852838546	42064.5068638394	72034.1883796026
880	65.8587744955918	65.858570401734	65.858891146401	1304.15	1302.3	1305.41	9	9	85169.8778279616	83733.5184281786	68259.7537316905	99554.4221970775	86893.7674072266	208616.047304246	69125.0513037106	167964.59197221	78547.1969025203	215276.707540836	71224.8630114741	77562.2186787916
881	65.8756208463029	65.8753120979834	65.8757593074354	119.3045	118.924	119.759	4	4	54405.2358588866	153458.883601562	39547.3384094239	65187.0403992398	64248.0669273158	37254.9708215332	53154.8018436803	57288.9469029017	62736.2868503068	64077.5549712612	56832.1502695312	115271.757805393
882	65.8927718995795	65.8884076441957	65.9065329830803	118.739	117.997	119.759	7	5	36070.0925535714	79264.7920825893	37094.5160455729	65212.0699801025	68609.5786013882	37254.9708215332	77835.0399362793	56996.0586263021	60070.724118164	61142.7769859619	56832.1502695312	102137.17285867
883	65.89360875311	65.8935268855518	65.8936906206682	660.534	660.505	660.563	2	2	103911.028995676	220853.280831379	113809.826722726	158476.131001789	228007.784270086	96686.21471317	3368.59070800782	22557.1223217772	5182.19079052737	3607.90449951166	7525.99210986322	33401.191617606
884	65.9154954330693	65.9153604558977	65.9156315245427	1305.24	1304.73	1305.82	4	4	133490.751871447	103490.391690341	56488.4860787533	138464.448508524	122704.419750977	54804.2157226562	201206.30907129	159082.762280762	66378.8728526491	69341.266165526	169575.533994141	116272.068391336
885	65.9431066751682	65.9425331238682	65.944104421296	1304.45	1303.81	1305.46	12	12	138818.57186899	78709.286585581	187176.392314456	135554.292566856	122214.908544109	215081.256020132	205728.555288462	168308.286097506	180802.069427082	219224.862414727	180169.342545823	111497.413046499
886	65.9714783875941	65.9711434785966	65.9717388348961	660.563	660.505	661.101	5	5	305843.183613842	221005.314282921	278911.739827148	292906.959524553	366612.459769206	284769.353491072	15674.9140052489	19133.0218424476	7646.98188028968	19202.7969482422	21240.7290527345	21982.9863040364
887	65.9630429271222	65.9630429271222	65.9630429271222	1303.98	1303.98	1303.98	1	1	94548.542473633	58755.4220810546	92689.3159345706	82689.4408183595	79489.057043457	56900.9381276639	89219.3831733402	91739.7990585918	82298.9382285159	81120.8506611313	81307.3889052737	77550.5566171876
888	65.9971023055737	65.9968727380695	65.9973318730778	660.9675	660.505	661.43	2	2	326593.433873887	123464.83374386	297089.73252897	121668.51341183	366612.459769206	303696.261153973	15674.9140052489	19133.0218424476	7646.98188028968	19202.7969482422	21240.7290527345	21982.9863040364
889	66.0109522236772	66.0103799948399	66.0115244525144	1305.53	1305.41	1305.65	2	2	59917.1733349608	58836.1776189633	103281.23945984	86522.6996186973	83304.1062531077	98469.6109993483	89283.9647029618	51854.0684025061	86557.2999381505	85016.334592728	86416.3345332839	77672.6354154834
890	66.0238068677369	66.0227276080085	66.0244927696018	661.083	660.505	661.43	3	3	321304.018250002	128911.024382253	297089.73252897	113389.963127232	104040.704591516	303696.261153973	15674.9140052489	19133.0218424476	7646.98188028968	19202.7969482422	21240.7290527345	21982.9863040364
891	66.0927886091553	66.091806900678	66.0938133721181	661.255	660.89	661.46	6	6	199809.54868527	243088.152024901	200968.606633544	218114.762564941	247059.953596617	175888.545566527	6262.97500146476	13340.9764944894	7251.63397914336	2900.57986914058	17621.2507368163	13748.6679418944
892	66.1317354074869	66.1312674911114	66.1323244482149	119.116	118.307	119.661	5	5	21587.360390625	44074.8232321429	34210.7546501813	35063.4656198033	37200.3583725586	36099.8228033622	87011.8559250488	71668.1879357911	76448.1431463927	105169.185258161	85225.8592776925	88739.0900167848
893	66.1258782046581	66.1258603110342	66.125904706068	1305.07	1304.54	1306.34	5	5	86262.4180461237	143658.268383413	51765.0424804695	74144.1708512378	78070.4220670582	53610.799796698	47420.5818106351	69862.3445711993	49511.3298579539	38820.1049886066	62113.9283757996	132620.399988731
894	66.1450034914001	66.1445240293857	66.1586621034533	119.116	118.728	119.759	9	7	21487.0975520833	44074.8232321429	33811.4810852051	35063.4656198033	37200.3583725586	35921.1652365723	73329.0854803292	84116.3077719727	83352.9383487722	100549.118585144	76815.712097168	74904.6011632952
895	66.1531692664516	66.1531692664516	66.1531692664516	1304.49	1304.49	1304.49	1	1	39080.1756696431	44565.4896362319	54723.5024414061	37558.5579630532	36873.4149511716	56192.4284374998	53967.1034179686	58142.2723893226	46070.1621289061	55584.4797363281	46095.0319295245	39240.324209798
896	66.1755503712442	66.1755503712442	66.1755503712442	661.46	661.46	661.46	1	1	108822.112825894	612234.039044588	270039.389765949	352851.899438279	397267.161986979	207330.536934734	3612.26754235838	18693.3434570309	0	7577.10873803711	10779.1722814942	7079.67153344725
897	66.171506159164	66.171506159164	66.171506159164	119.421	119.421	119.421	1	1	79586.2585706381	82945.3768812255	101046.931002604	64101.1327177734	54461.7352265625	104431.972548218	106486.621275146	90807.3873730469	41243.2219888392	98477.2066769613	92057.0625834961	80691.4854483641
898	66.2066216303609	66.2057225680886	66.2072972854472	661.4195	661.083	661.795	6	6	316989.378967637	698387.787591123	284039.432713621	387519.900129396	441853.561688047	216840.860122558	3602.05169743996	18669.4999067033	3767.80949818636	7577.10873803711	10784.9519985351	7072.97364174101
899	66.1963306306494	66.1936060696612	66.1990551916376	1303.77	1303.04	1304.5	2	2	71483.2199829102	53567.4767036132	79794.759928385	56890.9337412109	45297.2586805552	78004.8837510868	74108.5157177731	74567.4502083328	64775.8368299693	49190.433491821	49179.1007275401	51683.4798095703
900	66.2517828673731	66.2385111545497	66.2524335342221	118.924	118.307	119.759	21	12	216329.727925781	185944.945640625	106361.142548479	204941.305561523	194318.838833191	101612.744799107	98826.3585109864	74112.7309555665	178548.446483673	79092.1185480347	81274.4168252563	145327.438682861
901	66.2655117710114	66.2526657521374	66.2786184599024	118.868	118.307	119.331	19	11	171846.758917969	230323.600023926	143580.554987444	174616.706233259	91884.9498563756	126996.034857841	85920.6321064453	112862.845231445	106765.22629707	169596.496692464	82416.1038731863	158105.357316352
902	66.2850933527992	66.2850933527992	66.2850933527992	660.505	660.505	660.505	1	1	157873.97306836	59541.3368822537	154722.934454752	159045.641381835	149430.454600505	164932.996710287	3661.93247570799	3149.91819661453	0	0	4076.20838256838	0
903	66.328963950995	66.3284375436821	66.3300218515801	1304.73	1304.14	1305.07	11	11	114071.668250732	47909.210305664	161813.467706205	110100.578739015	87927.7501558067	150586.933772785	159161.803907877	139312.485543619	156293.361748047	184018.480400391	152506.722307945	81090.0146004977
904	66.333828999051	66.3334827297232	66.3341752683787	660.8035	660.524	661.083	2	2	157873.97306836	161411.153285399	154722.934454752	153053.675723214	141934.126520087	164932.996710287	3661.93247570799	3149.91819661453	0	0	4084.2223758138	0
905	66.350210552155	66.3487894660461	66.3647848243568	1304.08	1303.49	1304.73	21	12	85292.7558837878	139921.958049879	112251.568875734	157875.720442082	66789.6398726033	130922.84813777	117943.43452067	82310.2272319337	111584.505633876	130474.777841421	151541.914782902	158146.633173076
906	66.3589055309485	66.3579113796355	66.3596716059696	661.255	660.89	661.46	6	6	481409.255822549	506368.249202003	502354.702127316	480312.568071427	520832.877733274	443512.561912534	3974.56812744139	7589.31939435684	8229.93202718095	4076.15601025391	11345.1358132323	0
907	66.3931568815248	66.3920117398575	66.3980596548462	1304.145	1302.57	1305.41	18	12	229736.354931641	127145.854855768	295739.629171313	191336.399323918	170316.10732875	347758.835007164	323619.767064734	252221.025748948	75583.3565836584	342839.312145998	284333.640066965	155718.910295222
908	66.3964006857426	66.3947824954488	66.3967310905642	119.23	118.868	119.23	3	2	88910.6818388673	101108.329872803	67962.406096344	79029.7489013672	82015.3034247381	31512.7233729074	78019.5905989257	69435.674533414	79396.6065025745	69241.1264715821	77731.7105280761	61637.9868015624
909	66.4103291328833	66.4095800352995	66.4234531249067	119.027	118.699	119.421	18	12	83337.3909213866	60804.2393956473	85556.2219220843	60600.2136642019	77414.9793863003	88416.6157386999	69751.9328873597	54743.3316964285	69357.4180287387	47703.2905940291	41155.7794374651	45862.8451425084
910	66.4435268854882	66.4418369776787	66.4452167932976	660.794	660.505	661.083	2	2	397473.822031253	193350.403932475	433488.523484378	409172.740195309	130908.670387833	403780.749700523	3974.56812744139	7599.01201171863	8229.93202718095	0	11361.3489405111	0
911	66.5172911806291	66.5172911806291	66.5172911806291	661.101	661.101	661.101	1	1	2251372.8430215	2591409.26496287	129418.451773786	2389229.98874738	2265582.80212761	1889231.37823699	19872.9941817626	32310.5936197911	15255.2542049967	14847.1846499837	27983.7956655273	33027.7907937418
912	66.5247970734687	66.5247970734687	66.5247970734687	119.116	119.116	119.116	1	1	158153.361702474	160192.645310059	110738.608565593	133494.452381348	130520.105497803	141496.59620166	238118.343962402	54645.4200432477	223199.917607422	279630.310908447	194660.49553418	184527.433552083
913	66.5431900211241	66.5422157289038	66.5441029128789	660.524	660.193	661.083	7	6	2756132.02050406	3057225.59942139	2570616.99501918	2787818.23724733	2772092.91931468	2199918.16843065	19816.7914159805	32269.3811279296	15232.6907137973	19056.9892565306	31385.2906109007	32986.4099926755
914	66.5514756932727	66.5380906251564	66.5648667427211	118.739	117.938	119.116	30	12	158891.33503418	160081.614597098	110617.113396345	70027.9644412667	131569.488089042	55979.8079091797	239173.946508179	202990.074352678	222926.220590122	277865.643461635	195680.445734235	185141.087609375
915	66.5772327090836	66.5772066881585	66.5772768156593	1304.515	1304.14	1304.88	8	8	133908.942732872	210785.629952567	87722.6312548841	163998.830361703	152064.685789137	69913.9492529292	76966.5429252112	116065.581404747	65014.5261800126	59647.6190651627	100689.594126383	181048.768851412
916	66.5689328784842	66.5689328784842	66.5689328784842	660.89	660.89	660.89	1	1	126343.416054688	155109.688583006	104372.645574219	126789.108123209	129367.402191079	76931.9350245538	0	4094.7215494791	9801.48906070959	0	0	3574.17107910155
917	66.6285975314802	66.6265107269836	66.630020030637	660.5145	660.193	661.083	4	4	126224.932075894	156174.141261159	140274.57864401	126318.660366071	134550.161460571	113705.560230307	3767.62155102537	4089.49869035992	9801.48906070959	0	3507.55290966794	3570.97528951008
918	66.6964740274883	66.6962881615422	66.6966598934343	661.2655	661.101	661.43	2	2	1159888.31155225	1368002.29469055	223077.979390799	140299.85656808	1177358.84559603	982985.319270514	17771.1250407714	24697.7153645829	13529.8646467285	8643.65459484863	13128.3359355468	22070.3259181315
919	66.7213852000308	66.7189538718372	66.7238827140144	1303.965	1303.57	1304.5	24	12	175437.175454477	166962.667860516	162296.156513674	176129.473121995	155639.018396934	157587.412248347	159707.948167067	174808.077765067	150123.42314453	146905.872670523	165625.691986608	157099.105998347
920	66.7283313249358	66.7272707120066	66.7291524480295	660.7265	660.505	661.101	6	6	1300943.90984619	1616288.65124202	1266782.7265393	1314686.28789307	1509075.39186797	1063407.9542742	20726.9816987914	24662.4329140626	13514.7697424011	8627.45063604731	13110.7470610351	22042.6738183592
921	66.7533166827752	66.7528156530983	66.7540098159114	1304.03	1303.81	1305.46	8	8	840468.666892743	41960.2037880859	780928.56524219	77773.4673543303	769890.352441406	115304.396681464	113821.017534993	98194.6279646803	98285.8555766605	120599.043996175	110377.347252291	790918.729215204
922	66.754093305422	66.7537965039984	66.7540993346024	660.5435	660.193	660.89	4	4	438886.054029021	496010.332671311	425467.490038511	463303.114871651	409111.639233561	336032.478577879	3872.29102661131	9304.00004882809	8223.23679833981	7005.01750207519	3047.39166064451	9485.63456172687
923	66.7824308405172	66.7818692353019	66.783475231538	1304.28	1303.81	1304.73	12	12	176006.839065347	101920.880577391	244189.079477163	169645.434295249	133636.175692748	292712.47047468	278589.616347655	221778.050214843	261721.85372183	295721.562205153	236988.875010578	121964.889241535
924	66.7978271193631	66.7972118928399	66.7983155464368	1303.98	1303.61	1304.5	13	12	895227.870507816	905169.334163156	819053.011954509	956863.696601567	868293.78259555	794158.120709629	832046.440987964	940224.196292976	768023.075659512	820889.099739592	881994.942243156	889072.303875211
925	66.8454679932256	66.8454347795272	66.845493748097	1303.88	1303.49	1304.49	12	12	378791.782641603	353792.557163459	368477.150948656	382983.819358472	371200.242305813	353834.989446151	377059.59780649	396689.557895132	344943.292275392	375466.945788228	379491.306880581	370103.745259914
926	66.8824460602622	66.8815813803098	66.8831850154688	1304.11	1303.61	1304.57	12	12	275360.367053224	252359.573966345	189456.668721079	280199.621730393	224269.844540639	161145.930449218	213592.366637836	270574.27561105	172002.100871234	193483.298364259	206253.63311384	239349.560054837
927	66.8823345084919	66.8812794855855	66.8831607884509	660.7265	660.505	661.101	6	6	244941.98752902	164535.636684708	331270.557257672	203630.608419642	169953.601334261	389358.929859376	6247.08846716305	18260.8432617185	4333.56231754555	3241.65874475098	6500.17296761067	23164.4903999023
928	66.9236719142848	66.923645948114	66.9240558107904	1304.41	1303.61	1305.8	9	9	99816.5477478965	85566.9927343758	181986.91450928	103799.403635255	81920.1094815345	178729.120721027	84703.0217848558	95801.074059495	80251.6580344467	203091.116141688	78423.9798616547	93035.357940204
929	66.9148148599559	66.9126525130042	66.9400142509147	661.101	660.505	661.795	9	6	155371.228161274	236117.804673472	135382.990500279	184790.658830357	178881.389547988	119645.477168247	6247.08846716305	18260.8432617185	4333.56231754555	3241.65874475098	6487.41843627933	23164.4903999023
930	66.9316424097969	66.9314704981545	66.9486397241936	1304.03	1303.49	1305.07	20	12	187371.972351075	157635.685018028	99246.0616522898	190012.117268253	170074.899129844	105362.055375164	179753.182641603	205015.255212054	161995.103030598	203342.905625699	185918.895361326	184076.857271634
931	66.9768331379647	66.9766982786006	66.9830114881685	1304.45	1303.81	1306.41	14	12	250844.988121995	167969.508404446	295943.789948735	249293.903796386	210127.77481649	328326.482124374	325306.377178486	282846.835659178	291890.317217548	344798.320375004	303273.412740384	190993.75279447
932	66.9893174124133	66.9883863683056	66.9902484565209	660.792	660.175	661.409	2	2	121145.532418946	140612.015239396	130194.272115235	133986.470272623	121523.338117677	115497.292799317	3192.68388602701	11449.610611979	2420.24851757812	5863.6951097819	4043.52595458984	6765.30494824217
933	66.9974340718857	66.9973890698025	66.9974564309102	1304.555	1304.08	1305.06	12	12	268930.669018556	245379.096237979	237917.436394389	285550.509235143	244874.241556489	222638.802632534	234674.321139789	271728.541657367	235930.408917645	237961.951421878	264622.057282367	260544.034791086
934	67.0598647562593	67.0596717383796	67.0613990479525	1304.52	1303.49	1305.41	8	8	76007.9755891921	85494.8247566101	59978.4682342998	76021.2300011265	78207.1784722216	137783.773308918	142980.623828938	159593.526703287	53446.6898282143	116121.841271702	145701.996001993	90806.6252610423
935	67.0688679813682	67.0685310647055	67.069204898031	660.5415	660.193	660.89	2	2	194771.74873047	122039.171987304	271359.634015904	173926.165156249	125184.806633369	295979.089506697	2662.7411656494	14254.6785481769	18933.1990260416	29081.5050291341	21328.7275218913	21725.7194688197
936	67.1133825471351	67.1100677726747	67.1169110391366	1304.41	1303.81	1304.88	24	12	139267.674434813	116118.303121743	135651.555681154	147676.476248873	132588.882579457	130952.42131022	115253.694726564	135427.544042969	108175.781335226	137650.510925105	123965.638645426	128879.801431884
937	67.1256732861789	67.1256645235258	67.1256820488319	118.7335	118.728	118.739	2	2	60698.4069609374	50019.3159716797	41592.1967884522	43450.4267248535	50102.3307776287	59473.1688172434	68027.7820495301	78672.0264062499	77734.8780234375	67008.4559549038	77574.6159720284	85754.0133501674
938	67.1818986721797	67.1818350729685	67.1819622713909	660.9965	660.563	661.43	2	2	57356.0096176151	200600.070094864	155332.523196777	68270.1457968748	186081.994245533	136168.909929688	5789.67261950681	14894.0162109373	3630.63805550129	5909.88636816397	2718.22534277342	7072.69327078682
939	67.1907206827228	67.1906740025153	67.1907421979529	1304.28	1303.81	1304.73	12	12	735122.857225591	643057.848749996	706154.640464809	751484.086619002	686637.231458904	672676.435097659	707662.493311368	772805.126856777	652500.268261073	718382.26865756	726709.621489957	670652.717478378
940	67.2044854711835	67.204389015325	67.2054273535721	1303.71	1302.73	1304.5	8	8	686494.113916016	85784.2785629111	54475.3078157563	87127.0222843434	95167.9440229941	67983.7359019877	653880.993589846	70726.1355620119	627870.342146487	65616.9070522837	699456.645189455	69734.7109114591
941	67.2153247184275	67.2145188260829	67.2163835222221	661.092	660.505	661.46	6	6	140417.708668945	166443.665163031	139790.828751395	146729.624602678	177498.741131837	128250.302006469	5773.29886066538	14875.0187412806	3625.26811090957	5909.88636816397	2718.22534277342	7067.26526367182
942	67.2405130836656	67.2405130836656	67.2405130836656	1305.65	1305.65	1305.65	1	1	453617.907421873	421207.859082028	462511.745937498	477756.599511715	480344.466484372	453885.838802081	454548.421406248	513088.611100258	35406.4749218753	456001.388906248	479084.83191408	401015.758964842
943	67.2556606338221	67.2488580440771	67.2624632235671	118.7885	118.739	118.838	2	2	11513.4716944173	29714.2864951869	15466.9235586751	19730.2311160714	20049.9933356585	14441.1820297852	63113.9312401123	31865.572265625	20686.5388316825	30482.4047836566	24677.7384315185	43480.7036895926
944	67.2775390464119	67.2774983243487	67.2775697133092	1304.65	1303.61	1305.41	12	12	147856.782965745	129866.117015789	130415.163632061	159276.967488142	132610.646024263	130491.145530724	136384.973229632	150385.612363281	122006.619296874	130301.871719501	151598.004408483	139215.246317232
945	67.3075946848451	67.3075946848451	67.3075946848451	661.101	661.101	661.101	1	1	86066.1104418951	125885.217030761	112112.593537737	102760.637353596	103026.133839518	124321.092480795	6795.18047424313	14880.2964843748	8857.02504964189	3033.63229077148	10378.2794939779	28890.176035319
946	67.3182365618609	67.3181979483063	67.3182561676765	1304.08	1303.61	1304.5	11	11	107132.477587139	118703.092764422	102133.403583984	120840.013003104	112403.437420653	213777.829731444	86269.1593712441	120055.721635045	79761.7803496846	97815.1157838793	108208.863683036	120400.345812049
947	67.347559910772	67.3464706801385	67.3624958573425	1303.81	1302.65	1304.41	17	12	229036.160922036	221665.579386395	211490.644661396	237393.166699218	230422.999802809	205424.716647134	203316.20771647	233847.203819985	199922.736296011	192577.54918579	233921.60735921	230680.778558818
948	67.3926508257763	67.3926083906531	67.3926763186367	1304.145	1303.64	1304.73	12	12	334639.374609376	325797.391217913	295124.028258227	351223.969788644	317366.560896183	279983.421764789	285140.978038506	338218.150657555	282141.716853518	305844.507189595	311742.213046876	318416.537537559
949	67.3965390902889	67.3957400091586	67.3975563708991	661.4195	661.083	661.795	6	6	322582.567166015	676236.11854161	275988.441527098	383901.391816963	442213.455555051	206328.198365111	12734.7376463796	19717.4587829589	10118.6995652901	14206.8940864256	9651.58705957024	11235.0435373883
950	67.4368043088556	67.4363987164197	67.4369667179053	1303.965	1303.57	1304.5	12	12	389986.719348146	261895.530231369	484078.455220418	364301.645366961	345668.948153754	537324.54259731	526593.31933268	448933.573212139	483809.313054762	526835.684492888	471032.880915714	293580.95437575
951	67.4627625149156	67.4627625149156	67.4627625149156	661.083	661.083	661.083	1	1	117564.894109097	162374.649272598	157597.220573312	138133.641475446	79304.4437687984	135550.724886069	6081.71139843747	0	3540.45970005578	0	2558.59874633787	3286.20106180826
952	67.4556596850179	67.4555839185438	67.4720814106304	1304.5	1302.69	1305.65	7	6	85728.253520508	46157.7038491209	109285.803045899	53018.4421536957	55814.0038480051	105970.509597439	113121.921687012	48881.2637285146	110526.923335506	48096.6805576174	89521.4273491749	62636.6258847657
953	67.4773646185081	67.4773646185081	67.4773646185081	661.083	661.083	661.083	1	1	117675.249141114	156840.079472655	154979.805208009	135962.990069823	80337.2694308023	135550.724886069	6081.71139843747	0	3545.70402180988	0	2562.25519327799	3291.96529492187
954	67.5242679079706	67.5240793369407	67.5244242820433	1303.88	1302.89	1304.14	8	8	67275.2075439453	67208.7864279508	102229.559956056	76858.4709027772	67208.0174999995	92936.8787871096	109221.470047852	54254.2685435271	108742.219703479	120066.860275268	88131.7474085569	73180.1809570308
955	67.5292970523221	67.5288683877183	67.5297257169259	660.5145	660.505	660.524	2	2	117564.894109097	168170.019237721	154498.40266276	101343.810744419	114784.574179281	135550.724886069	6081.71139843747	0	3545.70402180988	0	2557.22757873536	3286.20106180826
956	67.5638083909002	67.5427411391921	67.5649619502697	1304.54	1303.59	1305.41	15	12	146433.651611329	126429.764579326	147757.312674654	164440.890296349	152950.16666399	92234.9104000149	157579.196367188	167826.86266146	80313.1984410501	87347.7160063022	158609.368476563	148216.031926081
957	67.55286341978	67.552330615297	67.553948362581	661.409	661.083	661.43	3	3	122802.663702847	251882.042849717	104556.046907836	146366.149802247	205542.09073712	70298.1047863418	7249.99144405682	20121.1904270716	15300.9103112443	17356.2368188475	8113.84824365229	18377.5876060266
958	67.5850523025085	67.5844779262442	67.5862338337801	661.2565	660.505	661.46	4	4	86040.2766551346	136978.134422431	102833.323701497	113406.89097991	104019.762374998	64987.9880992842	7270.55327783199	20146.8879882809	15323.5748530273	17388.8350634766	8120.37937988285	18394.9906245931
959	67.6128117925973	67.6081923808181	67.6139788416617	1303.98	1303.57	1304.73	13	12	797451.74277344	761349.388473553	729594.331644103	796447.705694058	769911.402801327	699675.508610494	731622.711849893	813351.486324225	674510.235781602	707469.913192716	780043.977020091	723270.97835787
960	67.6587536652994	67.658241442733	67.6598638139573	1304.41	1303.81	1304.88	11	11	89341.8513533522	176520.355579101	104763.515318697	86833.657601208	76072.1707275391	123489.104555664	107862.082737039	91922.3590942387	114968.642863102	115561.456737836	107588.340541994	56075.2030781251
961	67.7017354845826	67.7013607584366	67.7023895195514	1303.88	1303.57	1304.41	12	12	232682.625212808	178558.963266225	243328.846596683	238222.056798376	220390.207874716	239420.709790037	237354.287933755	252437.029085787	237946.170802407	256100.217670897	253999.410225828	180877.062350803
962	67.7178407506679	67.7174373000902	67.7188528113957	1304.495	1303.81	1307.34	10	10	90358.8705973301	181371.90082564	100608.849095349	75274.2602868661	195727.671240234	121364.177218424	125142.378889973	86782.9609130848	106810.30934659	132850.701137694	117035.88500122	35851.149642856
963	67.74653966348	67.7459529228217	67.7472190094405	1304.45	1303.81	1304.88	12	12	269731.409631349	191119.455656549	285735.166215825	225728.76534142	192530.460907451	334666.118239183	300352.549720051	303017.458510045	285281.092269006	324033.964333684	311491.41233774	212136.09649752
964	67.7424468872034	67.7414615546332	67.7434322197735	661.246	661.083	661.409	2	2	213067.956718752	643745.990187172	231617.689662946	280481.577868303	384366.265784666	160996.456459808	12663.7888133239	43406.3811636787	18485.7090353394	16262.3868334958	18010.2978420409	50094.4774731441
965	67.7533955371803	67.7533955371803	67.7533955371803	1304.54	1304.54	1304.54	1	1	74181.9134090164	131739.329302884	83464.0440106214	70573.191450603	90964.3885274262	71591.6256315099	77585.4252156572	82326.2174458816	61276.05906901	58771.1833618165	63505.2510119624	103249.482343751
966	67.8448767587879	67.8448767587879	67.8448767587879	660.89	660.89	660.89	1	1	84856.2549345709	83533.0630825188	98401.1469023444	89413.9482919915	84511.3678473297	130314.482872768	0	7324.0778971353	6764.88456868487	0	0	8235.17680175779
967	67.8762505585649	67.8761813222462	67.8763197948836	660.9965	660.563	661.43	2	2	100362.211205916	292317.821922197	120626.756038899	112920.754310268	188930.361785482	107406.651094402	0	12492.9615234373	0	3599.66966906738	4286.30136108401	12407.1465628255
968	67.941437692353	67.9412613584111	67.94155554781	118.924	118.699	119.331	9	9	81553.9828330077	74504.8072516741	43985.2373196615	74285.3726011439	78530.5741828963	51571.5543289621	44344.0967806396	58866.7850837053	43013.354546875	52029.1782735771	63852.9890578962	66172.9031459962
969	67.9439097087334	67.9437836996488	67.9440281298313	1303.95	1303.22	1304.08	3	3	65356.7330406595	58895.5393732247	68915.0974431824	75174.6903506752	47676.6274652774	69363.0013583986	98127.4162239578	69991.9918079714	51105.3902503545	68822.5823783728	88759.0234790032	51961.643677202
970	67.9324945546031	67.9315981461692	67.933390963037	660.794	660.505	661.083	2	2	135101.447544644	311200.593762692	120614.504070382	177550.058794642	188586.437631591	107379.436111607	2675.94665593611	12477.0266235351	0	3601.59771923822	4288.59964599606	12401.1189020647
971	67.9552566147894	67.9550084707706	67.9690602854233	118.699	117.801	119.331	17	12	140641.344155578	295337.00199745	55511.9363420759	132010.236671317	123205.144763021	61959.3321330218	67668.8871904297	83781.4648483888	64489.7697589285	58253.4641804549	79023.6147280884	198737.180819662
972	67.9641656733124	67.9638632747811	67.9654349783963	1304.65	1303.61	1305.8	10	10	118261.198510743	126238.165634014	328723.15181397	127033.1977971	108369.864421795	87617.3805415492	355379.195447589	128568.269462139	109122.569361854	117978.181877254	104466.383889509	128089.387267127
973	67.9593155501779	67.9593155501779	67.9593155501779	661.409	661.409	661.409	1	1	75240.1378344728	104003.450503052	64529.3250700683	85620.3973521838	104030.948773082	67707.3069058946	19887.7757102273	21020.0225888673	31404.1283559349	19062.6302900169	21031.4615402611	21444.3348014914
974	68.0089525675105	68.0083927547787	68.0100315582499	1304.815	1303.95	1306.27	10	10	76687.1423051321	197803.920170455	112112.215745192	53799.6602476921	42208.516015625	135077.857962239	121934.825428873	107071.478254207	109477.503084309	144838.902771935	94514.0430819433	209556.106157672
975	68.026520433452	68.0240335899581	68.0289162973864	1304.03	1303.57	1304.57	24	12	226086.002515461	201170.442385816	311373.153786626	212921.832624699	184725.911735175	192914.527692307	223201.517052178	218183.62093192	299217.489222003	366542.951138071	209509.69389509	164575.665952711
976	68.05875681109	68.0586996078269	68.0587821971391	1303.95	1303.57	1304.41	11	11	75904.959259143	79645.7277475585	109872.790544213	88399.3161938487	78397.010534668	133919.806395598	142713.079026692	85890.4649116213	106921.550466797	137502.969439697	102277.535595704	61078.9175415039
977	68.0676033233203	68.0670079862217	68.068198660419	660.5145	660.505	660.524	2	2	108946.128148438	135384.032861633	87370.0447672522	107914.18850558	120817.096105713	91626.9067607427	9984.90526318354	0	0	9890.09086999512	5358.71574645999	10964.2126512451
978	68.0865772946351	68.0865184576577	68.0866361316124	119.1275	118.924	119.331	2	2	43036.1144743652	52598.1212567139	40101.681065918	46595.3538419189	45571.9684999303	39175.2810556641	77197.2614165039	68627.3001285808	70070.2078652344	71003.8453409424	76769.149227539	57164.7304269611
979	68.0956522181244	68.095445033308	68.0958594029408	1303.11	1303.06	1303.16	2	2	125213.285302736	69977.8433764655	157903.488984377	104353.358264162	99738.0884155286	54298.2297326668	58012.0950371095	133127.98132324	156028.693348997	174814.287402341	136776.664698488	80169.2450439463
980	68.1214764476549	68.1172494757333	68.1270490342216	1303.965	1302.69	1304.5	24	12	97652.995939718	72653.3552250535	145089.427510988	112576.760023083	112304.933099699	160246.377324218	165919.51386149	126837.061851916	144417.29122233	174808.683978271	141295.746000976	79802.9676118613
981	68.1258104452009	68.1004214472955	68.1262137338904	119.197	118.739	119.759	8	8	42094.8953730468	56625.2450987723	42859.3138942174	46595.3538419189	47540.8597437221	39175.2810556641	106964.872212647	78432.7424972098	99014.1202592075	97600.6090096261	94400.6918183899	44346.9714011579
982	68.1393775885375	68.1386774527744	68.1394636459845	119.116	118.728	119.661	7	7	43908.5503076172	52561.6651079799	32853.6132699149	46577.4696959752	47540.8597437221	39175.2810556641	67977.369116333	83334.8619637045	74848.707032645	62475.4093703003	84698.9718698381	79977.7179861451
983	68.1387545995882	68.1385344115097	68.1474680728028	1303.98	1303.81	1304.5	7	6	135587.019488935	76019.8077734368	75494.3659889922	113368.598055555	108705.95892361	57807.7797470705	97340.3014746103	71873.0784370119	77805.6114052737	91181.9656893634	158564.978209473	90969.8549348952
984	68.1845250702709	68.1718846845826	68.1856719822911	1303.88	1303.57	1304.41	12	12	142716.248830565	97797.655474759	194625.658999587	132072.942281903	124400.729067383	221932.060237166	209732.501824543	164344.972123577	181517.836254882	219648.716180419	179013.578763833	110941.814287111
985	68.198259133642	68.1843800978786	68.1983860065936	118.838	117.938	119.278	13	10	60818.7917504882	113864.972044643	77111.5340148926	228251.052989746	96214.2011132813	69288.2535929129	76359.3975691616	64663.2224441964	315532.676589844	70775.0683536203	83721.9888168247	99354.1481597377
986	68.2146343583772	68.2140262414529	68.2156118922919	1303.88	1303.49	1304.5	12	12	379139.683361818	218745.625039061	455307.064013679	340947.122346378	306018.573873196	536352.8310519	497721.052283654	422936.904663461	461459.302841799	544602.372280974	443560.180404577	284753.797345439
987	68.2372062100533	68.2230230339539	68.2409279771991	118.924	118.307	119.759	19	12	272485.876321289	178318.453024554	42747.6524649484	239230.148973214	226522.943559082	37233.856577009	349086.992884155	300767.304393555	324809.546183035	364252.521550564	309232.699273682	260021.987569228
988	68.2299302274114	68.2298840252192	68.2299583188638	1304.73	1304.15	1305.41	12	12	277241.697363282	233924.195402643	251679.184613557	286297.4122161	242799.822107872	247375.064049945	251689.214472658	275895.105945871	254397.716135093	266380.92768799	270715.453141742	248667.9035655
989	68.2767706098721	68.263570968795	68.2910162532988	118.868	118.307	119.759	37	12	143451.969064968	558468.172871419	127482.736506592	487486.89776648	536502.409759657	346644.371595494	419796.415541565	480529.385979249	413456.322507324	409504.195175293	408682.985335693	767948.796240289
990	68.2796798680903	68.2796567600833	68.2797077436322	1304.45	1303.61	1304.88	12	12	254009.582696814	199406.073176081	252459.44658128	265291.096416766	248503.267980256	254381.237318639	260036.422181921	274443.482469952	241008.285674955	279042.076541575	258314.166010045	248692.88085374
991	68.3033292171052	68.3032720667537	68.3172333560498	119.027	118.307	119.759	19	12	145627.809767578	162055.660003418	47159.3289472308	133103.445845424	139281.578927063	139180.385550293	388694.48367273	389966.467125977	103007.113332589	407339.817105469	367288.046746216	393901.238529243
992	68.3639570537688	68.3636412916198	68.3665076275546	1304.03	1303.57	1305.06	12	12	198241.91413161	202386.321242678	181496.076943362	208260.242330228	181913.303154295	146893.534615884	176595.357806333	199315.43503155	156502.945493163	259888.581866174	203762.10046038	188122.556062199
993	68.3898704847216	68.3879738767475	68.3920979399271	118.924	118.307	119.759	18	12	253830.792793945	110722.425791295	214140.033419364	207213.08172154	194609.114133231	256221.527279088	306851.931917023	69651.1579806518	314201.810712193	333871.883329346	311838.977460937	80462.0137216798
994	68.3686105690842	68.3684701619516	68.3686548277976	1304.57	1303.95	1305.06	11	11	93095.1889423075	86389.948945312	86420.4897836538	113518.993645021	90258.2895747519	82990.5133154291	88815.7679370113	114685.107714844	76535.4020880672	360967.824447794	100463.08097301	100001.364513752
995	68.4145271820068	68.4018705220914	68.4259462626545	118.838	118.307	119.331	51	12	127980.306105469	1118056.9373833	674231.31724156	136147.794860491	907302.312716688	856044.576516358	1429303.37248139	1374274.81615973	1365284.65410126	52425.3799825614	79778.8234866071	1427380.87697949
996	68.4149858142482	68.4147068812068	68.4200363614081	1304.88	1304.5	1306.34	7	7	49269.1336953126	144842.598861177	335661.482650482	360171.546003198	320054.013591976	118280.705883346	125093.630463867	365761.231507452	111876.89123757	121598.576707763	100703.917340369	325966.189284448
997	68.4193533262951	68.4186501068732	68.4198094673954	661.083	660.89	661.409	3	3	79819.51680134	305659.853536783	72578.9246346957	103907.412702009	166918.938389403	84133.0115656124	0	15813.8859531947	8250.00545821702	3078.14544580073	12366.4013488769	48487.7135668941
998	68.4398100766165	68.4278761398485	68.4574751601145	118.739	117.938	119.759	49	12	1707052.7695393	3727738.57982056	326393.668338449	80818.1010937499	119623.995494385	965635.925358504	1401976.03365778	1629048.55260205	1341180.65846594	62878.6282776228	1412966.98614258	198798.928752713
999	68.4285689275218	68.4285249998246	68.4286010580832	1304.52	1303.98	1305.06	12	12	352171.613684083	309709.021135603	342914.021184426	365629.078448661	319092.032729867	349828.747935269	349389.397405136	376850.994438805	338607.385559085	371326.059686107	365548.590652903	326483.439547024
1000	68.4703243705062	68.4702833141146	68.4703556383727	1304.03	1303.61	1304.5	12	12	102461.72026123	91723.2386305934	87563.5099145521	96804.3001127492	99808.624628019	66219.0239985786	86301.7321954909	97593.8063667799	73495.9449995568	96555.7167893631	90005.5790087884	101388.219856772
1001	68.4825972531777	68.4689278319134	68.4828689757574	118.924	118.739	119.116	3	3	62925.6713488769	102585.166296997	82329.8145343832	86920.3512412109	102242.120143555	78243.0776541748	79582.5863448661	84052.8719810267	162241.3221875	142137.653314209	170042.929637695	176710.676094401
1002	68.4842543949367	68.4840450365947	68.4999237497294	1303.98	1303.06	1304.88	23	12	218170.307983023	212318.193885215	178658.138122561	126289.589197186	225434.399874769	195224.670445962	207837.688413783	237862.183334264	175314.230096027	189191.236647949	215377.122517089	199963.636290564
1003	68.5068733830077	68.4990143340353	68.5147324319802	119.3885	119.116	119.661	2	2	98218.012201823	103152.743519653	79273.3132301431	86920.3512412109	104944.128771973	78243.0776541748	46869.4778897182	35142.9459905134	162241.3221875	142137.653314209	170042.929637695	176710.676094401
1004	68.5301810374447	68.5301770313459	68.5301850435435	661.246	661.083	661.409	2	2	73786.0391191411	145362.404028458	40253.1423339846	88620.5422217604	86683.4476071415	28322.0993310549	20813.7908774413	15598.0519205727	15580.7820119628	14321.7254807132	24379.0929562174	10935.4385555013
1005	68.5424117423213	68.528616706309	68.5427810672328	119.116	118.499	119.759	19	11	80965.4547585449	47685.9494003906	66824.8458829346	91024.7115053712	86674.7338975221	66869.1094180037	172350.544458374	171993.733713867	151001.088978678	127824.16665564	170206.571065063	88804.919739441
1006	68.5466291989602	68.5290678727715	68.5466754467349	1303.81	1302.67	1304.9	15	12	546623.380212404	517947.561917064	500125.222762968	556084.28616211	529135.471464138	476816.143786274	505281.301794088	549640.903669275	45468.3157389321	496987.189504398	515907.440156251	522505.007702987
1007	68.5683054488894	68.5554839504677	68.5711905218314	119.027	118.307	119.759	23	12	177668.050691894	73428.4713136161	45667.6868085656	152480.924606446	33653.1677087403	184013.831417202	87654.84064917	198571.045888672	62746.5039094237	87323.7239063721	80686.7272174072	135352.491553006
1008	68.559654935891	68.559574720208	68.5597401266848	1303.965	1303.57	1304.5	12	12	700588.69030762	718150.509556362	638202.01267368	726543.987221681	696109.938003303	616207.060830778	655533.748750004	710148.411210939	593312.774820318	608461.566159672	668899.665200895	662247.921800015
1009	68.5892165936121	68.5891795114808	68.589261134675	1304.03	1303.81	1306.34	6	6	51155.0951603186	2693055.09417615	2425721.83950001	2682961.136625	2579327.92089844	110923.167930063	93758.2472900386	66523.748560547	84849.0025268558	94949.8956454179	2519937.89632813	2472608.38599433
1010	68.5954515559467	68.5945480103573	68.6208064348314	118.924	118.307	119.421	23	12	341744.640594055	590507.928711914	202627.323601423	309339.278117327	110801.983318778	223314.490458985	247997.852941345	293808.166220215	244336.647752288	240677.975404114	51839.500422433	98547.4014173585
1011	68.636051963896	68.6147449499714	68.636346873933	1304.145	1303.57	1307.25	20	12	2702538.29993654	2733672.33496094	2479535.58231302	2780339.51442189	2663265.24612042	2415249.67314454	130549.701405361	2762851.51711591	2315393.8449424	140740.004801432	2603593.37461326	2497839.18461112
1012	68.6345417394092	68.6250446599897	68.6485094061582	118.7885	118.307	119.116	24	11	208632.720287109	195548.90290625	148012.357653809	346067.230539795	165040.774515486	185093.018189523	54649.6262157157	55963.189313616	271256.141184709	333582.149937221	257678.985386858	65091.6779305943
1013	68.6501376717006	68.6490962993513	68.650526631452	1303.71	1302.73	1304.73	12	12	163985.749271239	86747.9071289066	171350.966524661	115407.67691854	129322.860114204	167781.213536929	171732.83995524	163355.563473557	156618.593250623	187415.26262207	163370.981798753	120539.584322415
1014	68.6816429939539	68.6813207981574	68.6816708862013	1304.11	1303.64	1304.54	12	12	183970.065098469	92449.3580433243	240519.894361478	166473.763465985	144382.762361027	284823.617942457	275096.874108072	209864.24418795	250327.087598408	293240.902629958	223493.241199543	123797.747225247
1015	68.6624882436305	68.6623668834997	68.6625186555552	118.853	118.307	119.278	10	10	106410.768916016	114423.813498884	74065.1666748048	91790.1543410644	96271.4548855591	73010.5244380581	71706.5144236756	82109.8201116071	71127.84446875	76404.525209682	85332.3853823939	102447.183839234
1016	68.6667359371309	68.6664240152152	68.6667724068096	661.255	660.89	661.46	6	6	462834.118112521	924316.659422631	296005.786060301	524936.085222171	642084.791435543	286912.556554228	14793.8404890483	45778.9029785155	23522.5245284597	17352.6253776854	32226.0009471433	54892.2089721675
1017	68.6863179839138	68.6862903219979	68.6863458662954	1304.03	1303.61	1304.5	12	12	317966.613905764	280849.648695912	299292.95939941	321787.268730469	291028.210812635	292023.250971681	303202.131817803	316200.563789063	286792.940986982	316426.170769045	308849.399296876	293599.956298827
1018	68.7079823843107	68.7079823843107	68.7079823843107	118.838	118.838	118.838	1	1	104812.845124349	145511.553812012	73683.0169003905	87478.2550655926	96034.7100454101	72649.1962753906	72480.1187647298	85663.54984375	70695.3790338541	71692.2171386718	84887.6052041015	54764.7146609933
1019	68.7257276638176	68.7125981416436	68.7257914053711	1303.88	1302.67	1304.49	22	12	542377.508715822	116125.601507976	85723.5524440354	109260.250708007	116613.853107909	483253.048219868	518568.119709127	113573.021333706	81360.0666992182	510227.244154579	100257.53674861	114431.831997445
1020	68.7214946877072	68.7145064706457	68.7285785188578	118.853	117.997	119.278	14	8	56155.3128867187	141204.218319196	76789.1948626709	49925.7808614676	57120.8888928572	37902.0023321359	73357.2469375	42150.484266183	71127.84446875	75963.1390636394	44073.9003180106	58297.3230688477
1021	68.7690718702669	68.7677979834326	68.770338866727	1304.535	1302.69	1304.9	4	4	140677.773639326	41094.6436903207	135040.117404513	149011.491597221	132685.302569443	95361.3153755336	149170.662615235	156820.170647461	139822.526106446	114882.380262783	150101.524751953	43485.4874157708
1022	68.7759508939318	68.7742578182916	68.7973907411923	1304.49	1303.49	1305.82	13	12	172708.697881525	120597.956298828	144736.335727537	50569.1398372393	120518.268712439	77996.6342254092	125386.305924945	133477.842615685	131162.03123605	196876.726894881	122388.240485491	151362.929435847
1023	68.8231707640238	68.8162200667373	68.8325218449876	1304.275	1303.22	1306.34	16	11	73044.1108162429	150957.583428485	103547.403907472	80113.3700594085	116125.400253295	87968.277511719	103682.859714355	164661.572105822	78574.00794833	95642.4624493952	106935.501226671	127220.573848783
1024	68.8365390510862	68.832543753364	68.8624179630735	1304.5	1303.59	1305.65	23	12	137962.994326985	99507.3750545236	75567.9126928722	81491.7788606763	122896.135862483	136086.815354191	110763.832766463	153728.673531669	128920.371886268	119587.730618453	152922.237818468	130058.960536545
1025	68.8606748401833	68.8605128801249	68.8607581606244	661.255	660.89	662.365	6	6	1171001.52551909	2343582.298261	938002.487294428	1359825.36098145	1938583.93003444	829049.790911129	18081.6031171873	87113.3401663641	31015.3328100584	22389.0994573973	45090.7760172116	106497.352470702
1026	68.8810887611774	68.8671553640799	68.881277784439	118.838	118.307	119.331	23	12	83576.2238876952	66630.6394441964	134297.358837891	74045.1062946428	79610.9874789342	153712.632134549	60794.3027461548	55500.9844887696	47122.487082611	45950.8001671666	57529.529793736	67618.2849884034
1027	68.8902543153824	68.8628892412155	68.890505772357	1304.52	1303.98	1306.34	14	12	100757.492721944	68109.4374879804	153782.31662842	99672.3802963871	68173.2009765625	169784.609029947	163185.211931965	127870.826840445	153582.148604401	178448.398227945	132203.904088247	84955.3577110874
1028	68.8954072698919	68.8951077131253	68.9093924769716	118.7135	117.938	119.278	22	12	139699.62890332	738632.859137804	138415.285609654	285618.516780134	335603.78410319	155578.687977539	206239.500695618	251042.165260742	178248.487140834	214998.240864258	71110.5764116908	519993.052463434
1029	68.9096355220723	68.9095919822087	68.909694269663	1303.88	1303.22	1304.5	12	12	482270.116235353	473359.69479567	433504.339541015	495726.202794469	481124.076701471	425789.190814734	453862.604873747	471147.88700893	399601.698613279	428676.383401928	457068.484185269	450993.135658615
1030	68.9548921321344	68.9548921321344	68.9548921321344	1303.98	1303.98	1303.98	1	1	200392.356137698	189627.669162594	187311.479106448	218072.83428223	188118.014208987	70133.6535915814	184613.090355222	207966.331582028	190410.866572269	198916.360729978	203433.809809573	191361.22462402
1031	68.99166289613	68.9910191127232	68.9920043123099	2450.29	2448.87	2451.18	17	12	8943469.09196535	10216591.9558555	8300633.47299065	8468979.31119361	11185608.3424622	8486348.83789363	8600215.60844559	8212779.44926176	10114707.6756417	10617400.8028596	9575871.69935818	8501400.35995135
1032	68.9917285633407	68.9913892985362	68.9918761022498	2500.21	2487.4	2509.82	10	9	7578699.47356089	6658247.08158919	9997197.28445277	5775994.67460942	7650419.44570514	11701537.040326	12026243.613955	12001263.4995087	12817642.6627297	6791316.46960849	7054111.46711422	6648039.52513883
1033	68.9916563411511	68.9914859897905	68.9919337686457	2533.585	2530.32	2542.02	8	8	3913326.11569796	3606014.59183188	6042915.54025882	4056055.71363283	3952891.69612066	8866720.27205885	6836748.81927198	4950996.24131865	9963183.25294133	9225570.73856013	6235158.00641424	5503340.53620377
1034	68.9916446288483	68.9916081734109	68.991873570548	2587.585	2579.86	2599.66	8	6	979386.277636715	894601.384307076	2948125.65710154	1127962.39210852	1044791.30538553	3585097.68787202	6127850.55584521	1593750.57023925	2263588.70152788	1911968.9801694	1466710.37998474	976963.766474185
1035	68.9920494741896	68.9918944249011	68.9921850319299	2673.835	2667.53	2685.85	6	5	203198.65480371	227792.677382812	288494.984767812	207199.521805662	231879.033281251	569061.620499673	469749.593793102	376938.028211706	396197.392296724	353639.758393068	440716.297129845	215964.150246096
1036	68.9916190999284	68.9916064254561	68.9916860468373	2560.12	2555.92	2568.42	4	4	1972334.2345873	1825619.19570314	5547279.67279838	2011795.19737093	2063379.95226729	5278838.09892293	3643429.47783628	2527976.26897479	3361982.39000003	3419645.68782612	3266166.14307282	2006049.88256792
1037	68.9916821136827	68.9916478392023	68.9917946288334	2620.085	2614.64	2624.73	4	4	594299.480998268	512863.745269252	1924804.98705689	579288.987280977	566686.017384627	3532680.96811914	1192061.64866721	670168.77807129	1310637.95243778	1190747.96189887	1071963.05481296	549469.87946433
1038	68.9918768914116	68.9918460235578	68.9921186076733	2641.02	2638.97	2645.57	3	3	221715.648768199	278353.12802823	470652.983437498	238184.032388139	301978.798001598	968922.612997151	536692.166910519	506153.009390499	745630.874677564	917180.26709693	378293.638123005	224135.747718456
1039	68.9918687718411	68.991827558143	68.9919099855392	2656.99	2655.23	2658.75	2	2	233007.679940393	278498.55232701	634657.177242007	252239.772107356	279256.900201067	1289168.84217383	547362.092201816	355388.568572366	495523.933011177	512981.661455411	362897.562780508	237655.597130929
1040	68.9916386042979	68.9916111852955	68.9916660233003	2471.525	2470.83	2472.22	2	2	4596069.39631573	4296838.68828954	6144961.19773334	4445395.60208338	4645909.12393098	5784890.49359373	6894151.82792698	4753580.80407072	5395108.14631586	5165715.07973963	4743787.64650493	4625354.47516442
1041	68.9920582366	68.9920582366	68.9920582366	2698.31	2698.31	2698.31	1	1	38717.7546909877	54036.9318080344	131706.814024353	46996.4326583428	41704.6202385617	91266.0501116035	0	60250.7092895508	64693.5986914059	82343.5199497735	57601.1689913484	0
1042	68.9918819842454	68.9918819842454	68.9918819842454	174.176	174.176	174.176	1	1	396355.315913856	286808.124785029	514598.543643554	359986.53833112	328914.249218538	526450.676670709	922178.643110686	409366.957330404	597089.438139111	617542.058407454	480787.948057715	344158.63688935
1043	68.9997971449468	68.9992707625376	69.0007400809553	1304.41	1303.81	1305.41	11	11	112965.899224039	226267.189506393	170707.61376343	103339.038064188	103436.502219461	177499.172955228	152804.743084309	135670.104789663	153757.069379882	182760.019217007	128137.122109781	86184.9226741529
1044	69.0222362391468	69.0222053740045	69.0222678611897	661.409	661.083	661.795	5	5	341805.832077012	360051.748180241	312778.35648773	334584.718671874	354722.206390257	288135.285177454	289778.032697752	192734.886526925	234959.055862722	197611.784513184	155302.647900391	149070.733557291
1045	69.0339019693206	69.0338571433518	69.0339186509472	141.797	141.314	142.4	4	4	71615.3105698241	53558.5982056748	79576.0075930176	47737.3516535645	71913.545825575	24967.559415741	80545.0628786892	73530.6751866319	51703.1778032472	93582.2760355902	64071.7567697753	42612.3258967895
1046	69.0459239063391	69.0458258549728	69.0460198716299	1304.65	1304.15	1305.06	12	12	262349.396093751	241814.666808363	255403.711241859	277681.551510185	239829.20201322	259250.167020303	238816.187811106	286316.076457826	244704.968235354	293167.54907277	268277.785556638	255377.264438963
1047	69.0556470183931	69.0556150445639	69.0556716722527	661.092	660.505	661.795	6	6	418108.129511284	912389.368649047	343575.424163572	503515.373652346	575072.216843259	267392.603269774	108250.30159054	121590.717846679	116443.432566963	160065.825217406	135737.408698363	148126.540136718
1048	69.0626380842157	69.0626139931579	69.0629626822492	119.278	118.838	119.331	3	3	101948.047666992	77385.4742734375	120877.514214844	95452.1657148437	48276.8671668876	106790.200714111	81726.4774360351	70855.0346223959	116592.956078125	92022.8762366537	124517.718834961	52730.0339094239
1049	69.061339293326	69.0612896558007	69.0715584477109	1304.14	1303.81	1304.88	7	6	248745.180264649	248312.3113125	94487.8696875014	243888.517769531	230695.589416504	100684.455740413	102474.064178873	253300.430422138	102423.868585759	111213.504075372	68066.012006293	226532.819132813
1050	69.0815355291472	69.0815294380392	69.0815416202552	661.4195	661.409	661.43	2	2	437936.401508932	230868.098657388	384327.327946986	135490.462085937	580962.812966509	319258.801170575	101881.207753417	121590.717846679	116443.432566963	142932.405622068	120412.560423339	134108.813696986
1051	69.0702902601881	69.0702902601881	69.0702902601881	17.4452	17.4452	17.4452	1	1	294826.270833919	247410.607645833	323880.34388125	288663.040927083	277328.642859375	321713.982860156	339553.911489258	306243.555568576	354885.124553887	349490.583547017	341128.107212392	230382.436318359
1052	69.0703045135539	69.0703045135539	69.0703045135539	66.705	66.705	66.705	1	1	538438.984743771	474993.873826151	661282.588851994	554568.50178125	519148.149744891	610050.725709889	653109.456679559	628822.080616622	624795.709175288	676580.679585535	579672.576834529	514714.81153751
1053	69.0701679639512	69.0701679639512	69.0701679639512	48.3646	48.3646	48.3646	1	1	868496.814640257	766702.990767679	914736.944279785	827085.351137119	856818.720071748	912567.976593848	932721.945164031	826635.549928841	925003.447873516	1056909.73389256	1005518.17771292	872573.435996799
1054	69.0702248328915	69.0702248328915	69.0702248328915	101.415	101.415	101.415	1	1	1079985.07304423	1110637.89015791	1265306.1604129	1114228.7516633	1076921.49350581	1258242.90853741	1188466.4820658	1154464.90332945	1240919.5063233	1287763.31347759	1282171.2785882	1067844.06559746
1055	69.0918822593362	69.09163894086	69.0919072002146	1304.08	1303.61	1304.5	11	11	146864.486434732	66217.7925580506	209964.740760216	135981.523100588	113613.677752575	253175.476162108	240747.409254808	179728.695181549	212753.635305988	250688.826988244	195832.702868304	237997.83499645
1056	69.1036853187565	69.1034260320103	69.1046831588324	1303.81	1302.89	1304.5	13	12	208345.383508302	268900.129393027	158516.170872805	201164.784219125	207338.369783277	148640.04489746	166004.376499836	187933.656218449	155867.120035806	141499.142644042	195267.923961839	221471.676040414
1057	69.1481636617608	69.1481237923466	69.1481711904662	660.563	660.524	661.101	3	3	198655.768608261	900734.540042306	185598.914267438	197618.814191964	554248.577431641	319258.801170575	101881.207753417	107868.37486979	104482.443372721	122779.245234619	103712.077659913	107608.14979069
1058	69.2089015735025	69.2084859925811	69.2099066603917	1304.805	1304.15	1305.65	8	8	61071.7381081326	66030.7671786225	59589.482080079	75290.6369717689	68018.7463012695	59182.0270498049	71276.344699219	66015.2629882804	49827.9910573502	77595.8744902329	57364.6567317704	61351.9175800782
1059	69.217848390549	69.2177675799446	69.2179074149685	660.7265	660.505	661.101	6	6	957091.548256347	939287.671479054	888182.092815424	979637.117343755	1013554.26804785	854872.572796871	8018.56678560955	17016.8363368442	8255.34720954235	7273.23549548335	10660.0507497558	14962.7626696427
1060	69.2516595967782	69.2516595967782	69.2516595967782	661.083	661.083	661.083	1	1	141615.254390138	257919.170759763	94295.0271054694	153602.138465494	80754.0316975434	118405.149358399	0	26055.9833333329	12867.4429632161	9938.6973309733	11754.6113460286	27077.2974484374
1061	69.272697616275	69.2725177566489	69.2754230543756	1304.5	1303.98	1306.34	7	7	51066.0242350258	79120.9164417617	101902.209840089	120121.483242632	95084.0588103698	97658.5292933225	127413.604073893	103495.802148437	111576.451197916	128717.407450421	166335.817939898	91963.1402894182
1062	69.3024535713042	69.3024208423445	69.3025255223819	1304.145	1303.61	1304.73	12	12	146463.917609675	48386.0220648866	168284.177885745	111538.182721762	84950.5255424367	194101.968346353	190992.499208983	141258.714864908	177420.448557942	201066.790472506	166676.179219501	83753.135531412
1063	69.3304916160748	69.3304916160748	69.3304916160748	661.409	661.409	661.409	1	1	150200.108651734	281837.091897568	105334.760628539	162783.569561768	224786.078510131	123526.843480865	0	26018.7605000001	16480.551851532	9911.21787884515	11722.1110827636	31683.0669873044
1064	69.344020239053	69.3433440602733	69.3448099047735	1304.65	1303.22	1305.65	6	6	74287.0925901441	79120.9164417617	168325.637402345	120121.483242632	62292.6660522468	197687.631021841	190357.315285868	82205.7716345209	41274.4474023441	202068.763158733	64054.8561181631	73658.4704569492
1065	69.3897455881503	69.389341040499	69.3905792990355	1304.14	1303.98	1304.88	5	5	208287.929163704	190146.040163353	78472.7362704197	217277.779404298	188437.370910645	86825.5174511713	60154.7432568356	222004.691854578	76051.4560946368	204544.585880679	62344.5399081149	216184.306055577
1066	69.4142317721638	69.4141139208033	69.4142593829849	661.4195	661.083	661.795	6	6	282412.617406252	299252.449407362	259110.571575743	294014.502310267	289068.511319192	233456.100733519	5247.03543676755	12334.2606770831	4752.32595019529	10297.457644043	6630.27065332026	14275.4851936849
1067	69.4128467088632	69.4123471507791	69.4136566093311	1304.73	1304.08	1305.06	7	7	204323.312083008	183123.499257812	126407.481530541	209855.551253906	188437.370910645	137085.439857956	137348.870568847	130085.527177734	118355.942540837	143660.828334553	127441.156258879	210268.393371094
1068	69.4346096414314	69.4341035088775	69.4357851294073	1304.11	1303.49	1304.73	12	12	208984.752110877	204587.407910155	189288.334298377	217622.560526216	194393.827937199	183277.513749303	173165.640543619	222376.187880108	190707.446458567	212827.077639325	202538.691215444	221328.107966496
1069	69.4416406907432	69.4416272795081	69.4420380858285	661.083	660.89	661.101	3	3	272055.481814734	338975.418213165	108213.037570731	290789.434147321	144851.646784042	107875.180025024	5247.03543676755	12318.5282017299	4745.29695786827	10302.9731542967	6630.27065332026	14275.4851936849
1070	69.4486551462556	69.4346210467964	69.4493510886817	118.838	118.355	119.116	5	4	53832.5718024902	56855.243703125	41310.0330236817	50202.464579834	56550.842667684	33873.161045166	31196.7512810059	50878.297644043	40878.61946875	37216.7872251791	41149.4482234933	44434.0725811942
1071	69.4500102922076	69.4495765129289	69.4502335154275	1303.7	1303.16	1303.98	6	6	281182.284082031	259391.707857421	69043.367751465	287766.126544922	266448.222986109	98973.2336541179	88786.0691042267	65499.0084494355	91409.5060360429	111174.984624466	272278.766144532	260186.86262207
1072	69.4710467052596	69.4699068972123	69.4712354774475	661.43	660.505	661.46	3	3	99389.7983325901	149164.468016739	128824.648882486	116185.282756696	164349.119605143	120351.903775066	15882.2126162109	12755.0297200519	3339.20800138345	18497.34830896	5585.98848937991	18855.7005644124
1073	69.4836261278616	69.4804100998528	69.4869970598434	1304.15	1303.64	1304.73	24	12	167285.734995116	82553.8824682608	235009.428991703	158801.455219914	112750.575146484	288701.994534739	277334.571824778	200490.854145132	235952.067908278	287248.073295523	215103.661690204	275231.860325269
1074	69.5015050884497	69.5013334534116	69.5015297552335	1304.145	1303.81	1304.57	12	12	144128.124600422	62019.8352314452	204320.036821292	136142.113593752	108208.595703125	242132.641681314	235736.64303711	175622.827960204	210960.606731769	256992.476041542	195153.133955078	88310.6990390626
1075	69.5323843953397	69.5323124145536	69.5324336213814	1303.81	1302.67	1303.98	5	5	294431.493036217	269157.914222302	282938.490345351	303755.959824221	281485.072114259	103416.965670072	280942.309871274	68111.0816472825	61746.2655051012	79351.189469604	82709.1044791661	274795.808339845
1076	69.5453692341351	69.5273967993205	69.5462450882628	661.4195	660.505	661.46	4	3	118157.095564733	139020.381702453	128824.648882486	133260.329787946	164349.119605143	120351.903775066	15882.2126162109	12755.0297200519	3339.20800138345	18497.34830896	5585.98848937991	18855.7005644124
1077	69.5611627654551	69.5611627654551	69.5611627654551	661.43	661.43	661.43	1	1	106875.148684153	110549.815854084	156860.050769205	103780.983772321	119082.604334798	168179.060069174	0	9993.05849609359	13018.3657577311	0	2785.32035705568	7345.38594344074
1078	69.5928557588453	69.5928220622389	69.592859381596	1304.08	1303.98	1304.5	3	3	74350.879598633	62829.7548692486	78834.6231718752	62286.6333632813	60098.542199707	78789.7693125002	70112.7323974601	79796.2410009762	62914.5370833348	72054.3433101021	71421.8868109805	59401.2645491533
1079	69.6272636016678	69.6134590961867	69.6421748556482	118.924	118.699	119.278	9	6	40239.027397705	65728.1684196429	34502.4912886149	46520.3541399274	41265.2017740886	41823.0927270508	59425.7957638812	69697.6288922991	64150.4637851562	70457.021795044	39160.0228601423	66209.5076848957
1080	69.6341185415899	69.6336454702528	69.6346001775703	1304.28	1303.61	1304.49	4	4	72898.0893241368	108629.891202726	70544.5375654298	83179.5103642577	83147.6717541495	83340.0838541685	74902.0063974612	84550.1566914064	67763.9591982424	79917.0182958987	70889.7976204442	62126.1266174316
1081	69.6683230070798	69.6673639366236	69.6692820775361	661.246	661.083	661.409	2	2	172913.785020649	343707.678051878	178304.114292154	215672.968651227	280338.666183226	148701.413958007	3537.1763764648	11899.9783081054	7319.2531445312	4223.37096582031	10232.3649814452	12307.8566997767
1082	69.7605343767951	69.7602028445296	69.7605605123317	1305.41	1303.64	1305.65	5	5	55087.3665665686	331441.949251953	329017.064992188	353305.333992188	329835.880322266	70616.594120718	341545.276034181	358784.115740407	58283.7737570527	72206.9004329425	342263.424627134	55883.4678906253
1083	69.7613818885031	69.7613818885031	69.7613818885031	660.505	660.505	660.505	1	1	335634.60307422	85484.9508462829	360738.002481902	310026.383828822	323826.531749104	372739.048404623	6551.18118570962	12239.299231901	8480.27393987625	6913.38685358075	5379.71333496097	12288.7595789062
1084	69.8052035648551	69.8042579899847	69.8060413828916	661.409	661.083	661.46	5	5	132446.993411865	149277.158111605	180366.364748465	144511.643621651	133243.061966516	381296.456170901	0	10025.1500325519	3046.69041707355	6901.31171435547	2650.53699829103	7042.24004292805
1085	69.8223484156992	69.8062990496123	69.8224802461663	1303.98	1303.61	1304.49	11	10	264196.037097169	247355.198028845	245422.992649865	273656.323630368	247484.395589073	69468.6099755861	254828.582511162	276245.413543528	228604.054104816	343360.438354868	346956.093016762	249976.858049128
1086	69.8327805802913	69.8317998092993	69.8337083541097	661.255	660.89	661.46	6	6	374483.473207942	396696.955771758	388451.102198381	357151.83139732	410386.361720418	395055.259956297	0	10025.1500325519	3046.69041707355	6905.00818554677	2651.95819775389	7042.24004292805
1087	69.830527639412	69.8225468096062	69.8357588452606	1304.08	1303.22	1304.73	25	12	112038.269659705	344997.459373935	333031.221020132	127756.157528948	106740.014182128	321548.125204326	98107.8581966155	364544.034709822	317744.141143277	83502.158620605	261848.836958706	324890.13028846
1088	69.8483911706419	69.848367380826	69.8484149604579	119.02	118.924	119.116	2	2	43260.8633774414	27857.4253637695	23013.5367111003	38161.0199204101	25983.808957601	24302.1259348144	40062.4171599121	54496.7180175781	53085.7971015625	30859.5320303141	52591.9128158569	65673.828088867
1089	69.8671543754855	69.8667909616129	69.867517789358	661.2565	661.083	661.43	2	2	130070.480369018	218617.552402955	154213.470767144	91030.606425223	117161.075459838	80303.8421698676	5746.6827309842	12146.4152246092	3107.36176866318	11837.225216417	3694.7124145508	10054.342409668
1090	69.8675091838223	69.8670904788871	69.8678597267227	1304.115	1303.64	1304.73	10	10	153950.338507486	195193.08560697	1501893.59124026	172704.173722956	135739.852790715	120629.148402193	142294.084769693	142375.231330565	131454.449545898	1487520.67998223	139734.523480712	183876.038119741
1091	69.8984399562877	69.8978250801936	69.8993301159975	1304.28	1303.64	1304.88	12	12	167275.650891114	92526.6361283719	202802.876953125	142558.616880698	103357.056466176	241177.486478365	226801.70939378	170448.38449829	209102.141346154	242613.715330905	194363.479970706	140176.015085855
1092	69.9235358205896	69.9221287531489	69.925969730979	661.4195	661.083	661.46	4	4	130877.69723326	210023.957970702	154304.894451497	146739.15256808	229612.154027343	77486.385691895	5746.34111389157	6063.84280308313	3104.77537955728	5537.11792395019	3687.79162597658	7132.66210058592
1093	69.9168954073276	69.9142366445206	69.9201419612855	1304.03	1303.57	1304.73	24	12	211144.156348754	109982.899511719	257040.187739872	182047.637995793	158278.647974571	1511416.15757011	291019.873935547	1657264.31720314	262169.353725584	1512201.18416147	241249.879737724	137835.603916578
1094	69.9502919726727	69.9502638463063	69.9503170273733	1303.965	1303.59	1304.14	6	6	638841.829506382	609430.351598014	75716.5043661229	663195.388135658	602893.295019531	116805.206261392	101547.155701172	669211.385937491	83586.5676029819	120007.935362548	89224.2989778639	621483.078536936
1095	69.9648144457832	69.9648144457832	69.9648144457832	119.116	119.116	119.116	1	1	451539.945153646	432785.695097656	505139.34501823	476963.762814453	468244.892289714	436154.398933594	371694.582205078	45478.5842926897	401863.202210937	419290.636078776	386061.682605469	388105.012916666
1096	69.9659281131562	69.9658937297377	69.9659492138536	1303.965	1303.59	1304.49	12	12	649901.815795901	610717.233185092	619973.896997062	672564.363829746	620487.497408961	589544.976563898	627238.050693366	677012.68215402	587242.856021164	639391.270809903	642005.016428573	627353.676173271
1097	69.9929335188317	69.9878939385489	69.9931147643114	1304.45	1303.61	1305.06	20	12	87798.2946445314	117786.206971153	100835.04940796	86768.8008278593	115219.411108398	136314.840367544	149301.829477915	113630.960289416	130388.593705609	148149.73301595	115385.808693627	117349.738320688
1098	69.9791934453593	69.9791710916127	69.9792012970496	118.924	118.499	119.116	5	5	42571.7841093749	432785.695097656	505139.34501823	476963.762814453	468244.892289714	436154.398933594	371694.582205078	47238.2286439732	47113.3130348772	419290.636078776	45291.2661132115	60700.5126590577
1099	69.9919170908746	69.9918727354645	69.9919614462846	2448.315	2447.3	2449.33	2	2	3806616.29818182	3920522.41268817	4110281.05088419	4159284.82909091	3997324.69818182	4220664.89275568	4148011.83233315	4310579.6243501	106593.348078002	4127539.09286222	79018.5375813791	4046162.93015626
1100	70.0123295262504	70.0121014389998	70.0124842668077	172.502	171.427	175.842	9	9	3836462.57238556	4367828.29698507	3660945.37101085	3598758.94641667	3442562.04566037	2265942.31741605	3734260.51088983	4034870.87660974	4158928.17366128	3406500.52597462	5080056.72110682	3058819.46107104
1101	70.0124727878936	70.0120964744132	70.0127569114697	2665.185	2655.02	2674.16	12	11	1704661.929843	2176000.75799544	2345946.12502168	1913814.684724	2353037.27953125	2936526.05801979	1840712.10780065	3449146.85550517	4625454.20583033	3385188.4686729	3498358.27025018	4806606.862559
1102	70.0122396627344	70.0120256285246	70.0126580055977	2557.44	2541.27	2577.02	16	12	5677442.17291432	6677869.26933972	2267912.42205778	3954960.7995469	2643553.28572765	7293713.94583298	4945059.86116393	4167296.96082153	3206371.0090323	3317138.52539279	4623556.12062847	3068277.43794321
1103	70.011783203145	70.0114924294199	70.0121364249868	2509.17	2499.79	2519.05	11	11	4482937.89841592	8309181.56751304	5058401.9406027	3761427.82489105	1137196.29134646	7795747.99716876	6728452.78036034	5611477.39006669	7424814.64696474	5002030.21265563	3937868.45208496	3548604.19330281
1104	70.0117192136164	70.0116372718789	70.0117828662816	2485.675	2477.11	2491.62	8	7	7808444.66654519	4640261.45732609	4353556.07054112	4748274.17754033	5083972.52510744	4669436.07467234	4688511.3708165	4284471.1770433	5042564.2312441	3766237.479047	430909.442504908	6409613.3216394
1105	70.0121945948675	70.0120619240001	70.0126906906932	2615.14	2587.29	2630.49	15	12	2683746.63313109	5621816.47742826	2192155.75425327	3114376.15350094	3704974.28757254	3998100.11545179	3742015.33890398	3324846.86145642	2901554.18752156	3481390.63053566	3921060.02947036	5085517.2013086
1106	70.0124552453747	70.0123458027781	70.01290772294	2687.655	2682.53	2698.39	6	6	2097781.63375148	1696677.45805398	1753103.69717685	1713828.82209514	2843883.1147687	1765332.35208706	1662560.83950513	1909373.90003585	1679201.3277009	1731614.13460937	1020110.45569946	1720742.52899147
1107	70.0117093060035	70.0116161402896	70.0119760458183	2468.565	2466.78	2472.71	4	4	3559654.13677739	4189251.15784371	3659982.16627601	3651428.6689364	4893160.05758979	3173445.19685406	3400940.05202446	3612889.21679348	3377127.23012908	3616312.82666105	3600385.91032609	3602904.67540762
1108	70.0119162015908	70.0115644963137	70.0121823289024	726.8715	726.54	730.559	4	4	3966358.24044596	3737812.89807075	3929969.82393228	3910252.04551997	3951471.49363281	4006645.75842968	3798580.41933703	3951814.14180994	3805590.889472	4366162.69880133	3928221.72091976	3822584.94217536
1109	70.012411813962	70.0124076414088	70.0125057771358	2646.25	2645.18	2646.72	3	3	1576622.8648693	1357659.60766669	1265901.51584663	1434629.67456251	3165257.3179096	1451995.19984378	1477287.56933334	1423594.92040624	1294692.63117186	1472560.27427086	1446543.57741668	1462771.76707034
1110	70.0126090027544	70.0123594526012	70.0127586923181	86.9706	83.1475	90.9237	4	4	3055837.17893478	2257086.91822935	3135568.45096811	3184082.4532074	3622770.01635459	3275603.46189999	3125547.28477969	3132399.79766216	3266328.33939974	3316591.9193113	3835332.38547491	2819134.77431404
1111	70.0124363741374	70.0121451849459	70.0124740754789	582.4035	576.94	587.274	4	4	4639596.78553289	5006881.68618366	4729896.6273118	4733703.80357812	2638910.36250912	4614235.32548856	4840805.14535702	4831479.31444766	4760968.25626744	4953036.4068521	4499144.90114796	6638934.27598641
1112	70.012208428078	70.0122057965347	70.0123505464285	212.711	212.52	214.478	3	3	4351492.07697048	3902673.42766398	4444190.57654144	4357267.0110214	4617873.41556248	4696261.34245244	4449604.62804062	3891839.00599821	4497995.66000407	4510271.30022084	5097952.77258792	4315475.00903424
1113	70.0126071657076	70.0125298210691	70.0126845103461	139.8485	138.601	141.096	2	2	3260159.95138437	2934028.97021647	3233743.55710938	3143602.00192752	2846937.74642632	3194549.87480357	3032511.1361116	3074991.45086719	3175296.11672947	3154826.56075982	3225078.07594464	3478467.61918902
1114	70.0122182691238	70.0122170018047	70.0122195364429	2528.865	2527.21	2530.52	2	2	4844402.92670566	3916792.76036459	4000099.89656245	4265588.38091514	3979397.60784146	3911583.69334785	4044050.69650172	3994949.53485242	4202679.12765627	3995712.2393229	4109937.37690971	3845627.02162732
1115	70.00637662397	70.0050399357555	70.0064901814045	1304.11	1303.61	1304.73	12	12	267211.908361817	241984.451081729	252351.06399636	265922.108353364	247278.82937575	246294.08979283	263828.771580638	275567.644494794	246616.276212563	276663.2050715	302276.293388672	242205.746788611
1116	70.0116934194574	70.0113808172971	70.0125347527769	2446.29	2445.69	2446.6	10	10	3758325.99015713	3804897.03558935	4191169.77194081	3745682.65843283	3561523.01450483	3848568.46462831	4865514.10120476	4579245.85884951	4847588.02061242	4372120.94686529	4688132.81011405	3980284.19298579
1117	70.0124214461697	70.0040779094943	70.0319740400725	660.5145	636.311	661.083	12	7	2371475.21339697	2514936.3219134	2207426.94884618	109928.385236607	96321.6092862708	104075.55802567	856650.293095983	803259.20208332	738957.13570833	940623.884218735	802140.539718744	3089965.60828891
1118	70.0120971238996	70.0120971238996	70.0120971238996	757.54	757.54	757.54	1	1	3188241.28630022	2924423.60622907	3021759.12932813	3247670.42112946	3061152.49229549	3255344.44837668	2958972.1189722	3294706.92374434	2963917.08835548	2977051.19621401	2889311.8029663	2662803.37872628
1119	70.0123833067808	70.0123833067808	70.0123833067808	691.748	691.748	691.748	1	1	3352325.13331088	3251136.96069828	3406479.10876455	3450509.62698034	3234540.86859861	3560784.17411289	3329807.47757673	3404986.67824838	3556057.763948	3484460.42068237	3505844.85216863	3265460.08055224
1120	70.0123261532539	70.0123261532539	70.0123261532539	603.188	603.188	603.188	1	1	3393488.35208163	3165560.09980684	3446367.03407193	3494833.43223061	3635020.45107236	3548946.41988847	3652847.57707758	3654688.3083591	3413841.47123788	3417158.24669531	3639066.13253502	3237939.96936067
1121	70.0121343107986	70.0121343107986	70.0121343107986	674.931	674.931	674.931	1	1	3386076.14977074	3093582.65911367	3140467.39376451	3336180.60283944	3143463.97428001	3196327.749273	3205810.08091518	3416292.53875001	3414534.59949489	3535497.86155172	3348209.24882435	2972669.27413951
1122	70.0402178318545	70.0361771976947	70.0448427395313	1304.15	1303.06	1305.41	24	12	107342.465280574	135741.358273924	147942.402606025	153015.638025093	138279.210608849	134507.077530693	127341.716774088	115285.045384928	114064.036984049	150122.52973107	112265.360276818	156592.327778508
1123	70.0654515018372	70.0652906196024	70.0655214997567	581.781	580.552	582.903	6	6	3768385.76687931	4668923.50991125	6018916.74615996	3389376.10492025	3479858.35227264	3587249.01263672	3613222.86574512	3356720.79783105	5400427.78009351	3987584.04650343	5347256.48899442	4061850.60743024
1124	70.0763734684826	70.0761766514136	70.0770512800867	1304.28	1303.81	1304.73	12	12	184320.868350584	122343.652967121	228932.894465335	178370.400831708	146259.285498047	228189.949474282	231567.294594725	206397.965434569	205074.099348364	244697.93931866	211888.811134845	134778.176650389
1125	70.0654257642208	70.0653666289044	70.0654848995372	213.931	213.926	213.936	2	2	1839913.11538466	2617089.63123744	3643176.40202633	1920530.35191211	1977533.84020313	2130331.16680388	2406102.30096875	1935355.24025982	3311837.557697	2397509.46626193	3197834.74957084	2347904.6998429
1126	70.0654171494854	70.0654171494854	70.0654171494854	140.15	140.15	140.15	1	1	1478556.0742642	2060187.29467992	2482519.15832175	1380406.99887388	1508597.6442938	1590480.12159683	1798121.56606747	1312433.01486056	2424620.30566193	1676974.19666246	2352712.09665625	1717349.62033594
1127	70.0655321213215	70.0655321213215	70.0655321213215	103.934	103.934	103.934	1	1	1812477.19491808	2684319.69098482	3314038.17592137	1754022.43605742	1998325.9662408	2088404.5497867	2345994.0577605	1706839.49775569	3215203.74801328	2251627.55685998	2813444.39119207	2415968.45654692
1128	70.0655349381139	70.0655349381139	70.0655349381139	549.032	549.032	549.032	1	1	1729072.60859324	2152105.7743518	2983771.69821381	1443150.4978377	1681853.17480797	1919097.97603831	2178982.83258253	1547696.80342225	2810322.44119355	2022845.25300769	2618942.74476663	2003032.82694557
1129	70.0653269917266	70.0653269917266	70.0653269917266	187.087	187.087	187.087	1	1	980536.756917969	1462290.91435547	1966060.0216058	943821.084150816	1084853.26473964	1200551.36841041	1287903.90309902	1004368.82405953	1815849.1785	1257667.00236277	1660139.71757812	1333155.19877604
1130	70.0654961264317	70.0654961264317	70.0654961264317	58.7584	58.7584	58.7584	1	1	1632385.01007227	2354570.57388108	2922818.38294494	1462679.0128555	1625747.25921439	1845249.67201763	1963912.21263203	1560280.00327199	2663214.88923188	1863095.27258037	2635082.24852372	1904840.41670882
1131	70.0654920623888	70.0654920623888	70.0654920623888	392.983	392.983	392.983	1	1	1643156.34790461	2393655.60209577	2918908.99103713	1612917.14177848	1666408.47267345	1839988.31389415	2008967.45336719	1592954.26245968	2839125.16307057	1955630.02917969	2628810.37710786	2054080.48348022
1132	70.0652837939121	70.0652837939121	70.0652837939121	479.062	479.062	479.062	1	1	2072268.94624342	2750796.33570102	3447325.42173972	1854870.25535066	1920404.60522708	2414882.82922132	2438723.961853	1968989.86457319	3336804.60851028	2459744.32366406	3317581.31614412	2485609.49773267
1133	70.0656469293999	70.0656469293999	70.0656469293999	321.217	321.217	321.217	1	1	1822383.53838449	2558250.69868125	3186622.49422611	1728914.90114476	1967845.17397433	1998886.90625357	2214886.03690683	1643162.08574833	2983368.12500848	2182855.3005904	2880741.70141786	2281701.4072433
1134	70.0654861838452	70.0654861838452	70.0654861838452	255.111	255.111	255.111	1	1	1502137.32248969	2312771.99119235	2752597.02684688	1471208.72923889	1581220.86162775	1798124.07581397	1972538.94757251	1491150.5590694	2621510.39068213	2010680.8997102	2514026.47802612	2006143.21203857
1135	70.0655524344494	70.0655524344494	70.0655524344494	361.428	361.428	361.428	1	1	104966.484687502	149069.759507814	265495.530911129	81705.0809570299	101342.29648438	101233.958	137862.556476562	109981.585999995	193488.367500007	129070.465265624	175223.999671876	125013.290624999
1136	70.0656226334503	70.0656226334503	70.0656226334503	30.8885	30.8885	30.8885	1	1	1483677.45751953	2420374.93332598	2852515.32171042	1441470.49332132	1644229.39951887	1838837.31145091	2038416.45565938	1524741.49992742	2725648.8858546	1844756.05391909	2628052.22284438	1917223.53481498
1137	70.0655291776803	70.0655291776803	70.0655291776803	636.807	636.807	636.807	1	1	2716427.15463553	3727399.10627472	4150677.22238099	2367263.70427683	2861652.11948014	2659420.36609927	3151825.86886565	2654101.96657218	4153786.00178922	3181118.39173318	4301523.02492714	3627731.25720279
1138	70.0652834395487	70.0652834395487	70.0652834395487	443.666	443.666	443.666	1	1	1359902.60369687	1833784.73609875	2298733.42112859	1308438.25725	1468723.46687658	1485571.05861	1592176.97800125	1302743.74894828	2156640.7505425	1632705.38375578	2178655.51145312	1653472.07824562
1139	70.0653589842882	70.0653589842882	70.0653589842882	421.674	421.674	421.674	1	1	1560256.30707143	2164226.6779442	2535508.96422117	1344851.82046636	1402778.99525391	1560238.32889573	1774420.82326215	1483314.34532754	2377386.8319566	1742165.61108218	2272031.17842361	1649715.06298843
1140	70.065522981689	70.065522981689	70.065522981689	520.269	520.269	520.269	1	1	1133366.05610507	1359799.41238281	1888106.37434672	978401.133535548	1068082.81673574	1279206.2315875	1301457.52646133	1047786.84894453	1742235.92433789	1272859.70265879	1761039.98598984	1329586.98027501
1141	70.1066036660765	70.1064689399575	70.1066499206582	1304.145	1303.81	1304.57	12	12	507788.175244142	378259.50504507	585354.168103368	495301.877052657	454264.403570085	642269.885267162	643191.212638117	563447.714110576	558501.388415716	624248.375529222	569655.412049278	394600.06371319
1142	70.1236091560156	70.1215453026493	70.1254593625193	660.707	660.193	661.46	6	6	189386.454573662	294288.000235487	189502.866473911	235678.381314732	238733.704396202	116553.624445313	355326.334924803	257827.180989579	470517.614824217	349347.971386719	539935.773036458	399315.933608072
1143	70.1286824468661	70.1285961131591	70.1357365749378	1304.14	1303.16	1304.73	13	12	733703.763476565	657930.48179277	696313.711323233	758869.762754605	681129.313191103	676437.995433876	711080.870556648	774750.641545579	667568.778031256	716375.1131618	727820.196055657	689981.144209414
1144	70.1804720123989	70.1757054739447	70.1805253612904	1304.88	1304.15	1305.65	15	12	193740.129431153	142848.446490384	177995.891540874	190124.089847505	153604.095466496	91691.6438069676	189448.04904576	203808.08109245	176175.477655204	206770.486311385	192974.310502233	179085.407414202
1145	70.1955596520775	70.1953520053727	70.1991846328848	1304.11	1303.49	1304.73	20	12	61845.7308256837	249156.161825419	228080.321688326	266592.44029447	239745.086006985	222580.741422992	322640.354984225	254919.318004056	206549.752327473	97284.8997660678	76941.0469965822	235608.629868513
1146	70.2147831084376	70.2147303840724	70.2148118459149	1304.45	1303.95	1304.73	12	12	134927.648782144	134368.218885216	128601.980046389	148804.523193185	123072.98527832	128046.849106444	129494.54289388	154724.630103666	127503.569259586	127661.072190162	142326.467377554	133269.919559325
1147	70.2315766810377	70.2305154991232	70.2324965344447	660.7265	660.505	661.101	6	6	1254321.71099967	1644537.48966503	1217962.37903844	1268443.59149293	1338859.18253686	964150.843106135	11340.4225084401	23560.626889474	13201.619111049	9014.64326116937	12158.9453278808	21514.6336230467
1148	70.2493222892022	70.2428200329125	70.2565000829892	1304.45	1303.61	1306.34	32	12	292728.592793719	86925.1366566055	280532.135588383	231427.055733548	188033.538407076	182058.260843332	204996.281390787	222122.801277794	185794.07492488	283171.001783729	217928.651986929	192432.428834885
1149	70.2592741257098	70.2590239639518	70.2602472016413	661.092	660.524	661.795	4	4	228498.585140906	255526.523459818	222374.651250304	230970.868002232	208855.804617858	180877.286317591	0	0	6470.26679464281	3009.29997436523	6327.80166577144	6780.25047488833
1150	70.3064593500795	70.3064354267905	70.3064899636007	661.255	660.89	661.46	6	6	154816.060935269	140891.312002788	161500.973637416	149586.039520089	148982.138579345	171189.028825378	0	0	6479.85090624997	3009.29997436523	6327.80166577144	6786.67116662596
1151	70.3356726441072	70.3356528815934	70.3356993378062	1304.03	1303.61	1304.5	12	12	1399155.4218794	1265303.03083147	1352583.77485839	1422651.11666992	1314427.91457448	1330506.29983818	1399124.61006349	1467538.59720314	1237589.20809669	1354477.67547007	1393329.23990233	1252778.37199742
1152	70.3248609919996	70.3228441327849	70.3256453741484	660.563	660.505	661.101	5	5	129900.810049108	151611.969438056	144261.759425153	151330.230975446	230845.583236817	123555.21379855	0	0	6479.85090624997	3009.29997436523	6324.41056091312	6786.67116662596
1153	70.3596637099269	70.3595875987001	70.3597001465068	119.027	118.739	119.116	3	3	80684.4799095052	91386.2697583008	52411.76968278	74962.6493100586	70282.4189746095	57342.2660848389	61533.9740710449	53876.1712416294	62545.3013007812	82091.9486407064	57563.2470515136	97873.3173135577
1154	70.3577929865646	70.3503396699634	70.3579502966743	1304.555	1303.04	1306.72	12	7	84208.3953530648	135939.946941105	207985.206571658	100049.960366212	94818.5551757809	204635.829303384	225792.85648885	69808.6543171573	195947.379405923	218166.059879556	80909.1300326771	119660.50233436
1155	70.3742577081483	70.3742179990074	70.3887791321748	118.924	118.355	119.116	7	6	79404.835555664	87287.3823939732	52411.76968278	74962.6493100586	70282.4189746095	57342.2660848389	66741.9842556763	74773.6958482142	62545.3013007812	82091.9486407064	67906.0561999162	70279.038001587
1156	70.3916893081653	70.3885475394903	70.3949531016903	1304.03	1303.57	1304.88	18	12	119712.844603603	155649.75053185	168032.19728427	119527.567441815	110837.947045898	92632.9282279816	192364.802115654	112099.233326322	143474.390941407	165808.799401292	152662.937346755	125066.743162184
1157	70.3978701566416	70.3967391091018	70.3987919835927	661.092	660.505	661.46	6	6	293481.917035717	178706.740950333	395427.726849888	264495.268752231	223284.701738702	407780.381959823	5979.61225415036	0	0	0	6981.27234863285	13393.70878007
1158	70.4318981063439	70.430638285511	70.4330758967124	660.89	660.505	661.101	5	5	265513.362555806	362840.091894652	183127.037410714	254147.175272321	255992.302496648	167795.256858189	5979.61225415036	0	0	0	6981.27234863285	13393.70878007
1159	70.4286618893851	70.428620844962	70.4286885138577	1304.45	1303.81	1304.88	12	12	218549.235333253	186166.256831429	208387.81053327	222014.439740459	198304.563016451	200962.615630581	215888.522454177	227674.87918795	189878.041152342	212096.46781843	212507.035140474	208835.197145432
1160	70.4587076138498	70.4584817009807	70.4587805527811	1304.11	1303.61	1304.57	12	12	197815.213937557	179947.17731971	166113.852076588	186917.118851412	184322.358370267	148495.180226863	164013.2004548	186540.536099331	153488.130927359	170954.102931084	174951.997633929	180653.656122295
1161	70.4728347738437	70.4722143069916	70.4731560175106	1304.11	1303.61	1304.57	12	12	194660.35556259	155806.632635215	188267.528779294	175909.361930964	159369.744484862	183775.236686199	203544.11313101	178513.583002233	194824.863055012	194026.436454731	201791.060156251	155813.693158428
1162	70.4887425658896	70.487137279138	70.4892894668253	661.409	661.083	661.43	3	3	139392.236274555	156048.285602972	133654.269931082	95830.1438247765	116375.726442993	117771.902118816	9983.71888623042	20782.7494628906	3037.8170378069	21696.7743945309	18380.66535791	9472.11536755369
1163	70.5045341337031	70.504151551961	70.5049791986071	1303.81	1303.22	1304.41	12	12	298227.282370196	227673.652996421	317129.227098213	285275.007142051	274059.923825307	332986.828404717	318527.798527644	303257.64913161	313067.262531737	336190.054196775	319768.083487953	239154.845560396
1164	70.5124416639767	70.5124416639767	70.5124416639767	660.505	660.505	660.505	1	1	139523.080050782	128753.538080914	129319.654470377	129135.638259439	133739.146196126	117771.902118816	9983.71888623042	16954.7168619789	3042.31681787108	18315.9395856934	18370.8150549317	9472.11536755369
1165	70.5519634731871	70.5436176578656	70.5520944964783	1304.08	1303.61	1304.5	13	12	857233.13146973	812670.958124995	803164.780623594	891071.985823104	815460.472215389	797127.266455779	60559.4355442122	885971.810787767	766815.46189584	819442.357505217	843076.419667961	793324.09254011
1166	70.5684480361347	70.5677905521774	70.5690371174503	1303.88	1303.22	1304.5	12	12	322226.229640297	229583.057246092	415060.39145847	319937.004129731	273060.395530452	463234.300265549	476602.389352211	380102.931563311	417838.4917985	456406.953634315	420999.191633112	238107.156141355
1167	70.5993948836308	70.5993269673528	70.5994899718858	1303.98	1303.57	1304.5	13	12	777397.9166626	548318.31260817	926810.137374081	716362.1698768	682335.723942681	1036181.40955009	1040519.51346262	859541.992232571	908082.193437833	997819.630523514	893149.371160717	570721.17913912
1168	70.5991194378045	70.5832396741598	70.5995098459997	660.9955	660.505	661.46	6	5	181828.449618305	173426.157492553	123047.532600028	145277.114053571	176379.280267619	260240.928306362	2700.29866589354	7662.87106119779	6311.19756290687	6364.32434179678	11856.3988571776	4624.02771720377
1169	70.6193891855635	70.6042228784787	70.6194531983368	1304.5	1303.61	1305.82	23	12	201365.565209959	194308.815904446	178607.503322757	100419.264736703	183354.141787554	183703.818453775	201048.203860427	100363.772762277	81341.0255622214	192026.828554688	80684.9411886163	100201.363587364
1170	70.6370876733753	70.6369146828403	70.6371172020202	1304.03	1303.59	1304.57	12	12	170969.410890925	177562.713088941	162931.460039062	181096.699554912	166314.175200194	156662.773838642	163308.515625	169952.227420372	152158.37767578	157656.688336839	161953.535034555	173038.343725412
1171	70.6870119007628	70.6870119007628	70.6870119007628	118.728	118.728	118.728	1	1	30753.456890625	63871.5233063965	21678.7363583984	29128.1065474447	38394.304040039	31719.7953342285	41824.4352224121	39831.4434065755	36969.8475416666	54584.597546317	34218.3546210937	45988.1473283284
1172	70.6926502475826	70.6793345478264	70.693266969399	1303.98	1303.22	1304.9	14	11	141160.305495198	60247.3056019179	176207.551721942	132628.307122333	100026.773597299	194627.423291015	175287.186373197	164894.845136463	172228.81498449	190786.25192871	142411.802248127	83064.3600324046
1173	70.7156426975068	70.7155649861431	70.7157204088705	660.8035	660.524	661.083	2	2	84102.1714628912	114392.380163573	92799.1075254716	73637.5920212052	65649.4164642847	82973.2030522466	3117.01790551756	0	0	3088.36054162598	2987.96811775716	4177.11500301106
1174	70.7365513254468	70.7365513254468	70.7365513254468	1304.49	1304.49	1304.49	1	1	69305.0215820315	60374.5246484371	153164.327524038	105007.582427135	99916.415941068	185422.851111779	176697.502600661	140116.849251803	158216.527980206	193425.936846053	143281.074296499	88296.0880521331
1175	70.756766331928	70.7567354126974	70.7567972511586	1305.405	1304.99	1305.82	2	2	446088.162053575	539232.036279303	423775.292890614	477224.716997754	519325.618470967	55350.03351888	61960.9537695323	544361.237846688	444532.034609383	457968.580371102	503699.792431633	503668.899492179
1176	70.7878528484601	70.7872195938421	70.7890602450527	1303.965	1303.57	1304.5	12	12	632308.974316409	617870.190754203	575155.078267291	652519.026397183	624160.422320547	550260.10925391	569057.292654858	658581.742311235	534827.863424946	542063.754869911	604697.462829243	587701.729199216
1177	70.8206108925809	70.8205919203194	70.8208644449708	1304.065	1303.16	1304.54	6	6	594445.170654297	88248.218101918	568736.437717512	92004.6212182618	80179.4755981445	73140.4089950274	70003.150443005	619205.335759767	520553.522583986	522077.547333986	585604.225628907	88266.6126171884
1178	70.8377414715083	70.8377414715083	70.8377414715083	661.409	661.409	661.409	1	1	141313.392743531	189339.17575358	131137.989071899	131074.476303101	144732.514721069	135895.285735839	15341.0089314879	21215.9460625001	9431.56421905519	2625.94015155028	21489.8892792967	39254.4365258786
1179	70.8377632615032	70.8373795432185	70.8530111150338	1303.98	1303.22	1304.88	15	12	161089.668189979	92266.6567728687	137161.87586238	135581.534811197	120884.348596858	84078.9024472659	179120.244974256	123464.759188058	74965.7794086917	172942.863771305	141179.661552326	111660.228793502
1180	70.8846007579411	70.8842004720692	70.9001234058374	1303.965	1303.16	1304.9	14	12	222659.703233975	122432.325958807	215103.639759525	180706.82488078	157247.174414062	268835.963980243	241830.907084519	212983.973679401	221529.87310384	247661.033620604	226023.665774113	136821.511373197
1181	70.8935266770412	70.8935266770412	70.8935266770412	660.505	660.505	660.505	1	1	56146.0767680668	71030.4213459813	64953.2546349281	66043.6235856115	78883.8663912761	70389.4297688806	3762.42042883299	17450.7741861976	5894.86702547198	0	10014.8416900635	40604.8601427408
1182	70.9310664101153	70.9305227172281	70.9315708173352	1304.45	1303.81	1304.88	12	12	198227.346716307	131256.370974933	176889.987147219	148752.986621502	118741.639822153	219506.344371743	209783.121035969	193812.430170897	189659.992018228	203001.608649901	226375.889862873	149213.109513752
1183	70.9533029414569	70.9526121196621	70.9544010851896	661.4195	660.89	662.365	6	6	263067.687114258	365652.146006346	154269.019113891	269929.816546632	328202.369402434	155759.065132323	37751.2916919986	54263.7729335238	44622.141364676	63267.6680269771	42594.9580743405	47371.9530440844
1184	70.9459600706061	70.9459600706061	70.9459600706061	1303.04	1303.04	1303.04	1	1	133557.146897791	89127.9337280266	156136.678342284	125331.946588541	109172.00126953	177476.854285488	171007.805820312	153397.011289062	171781.844449876	164726.970296224	35936.2923632814	93938.8080208327
1185	71.0607375018745	71.0606799390697	71.0608392436295	1971.48	1965.08	1973.55	12	12	1147033.918814	1676249.08486964	1749798.09822876	1129824.42819602	1242705.29167021	1138009.38786882	1213105.71249905	2372334.96728124	1665807.04225262	1660212.82144263	1283664.44806693	1600798.68689453
1186	71.0859208080311	71.0858771524126	71.0859430919531	1321.62	1318.77	1327.66	11	8	1049132.39246808	993202.147375925	1117380.79932217	874914.191101791	945256.032795202	1366724.97417923	1741650.61928349	939377.931195589	1078920.20713749	1121603.52143383	943542.239379547	1005074.74938964
1187	71.0859444070025	71.0858266323449	71.0860649752798	134.225	130.208	135.202	8	8	2868452.44053234	2983935.99409722	3833126.72802618	2694885.72178936	2887865.07094386	3761611.63938736	4034592.75162077	3045745.69515868	3922713.47047291	3762536.02484675	3842952.77542792	2935721.89067983
1188	71.0858893606926	71.085800048916	71.0859123584044	1269.01	1259.37	1277.25	13	7	973370.319853943	2585405.07089469	2856341.10689322	2248442.29810547	2429101.62665265	5178688.98297157	3085452.26166339	2461362.1909036	4605632.13939942	2792736.78343749	1467854.32848567	1843446.87822718
1189	71.0858446983673	71.0857821253252	71.0859886508068	1136.22	1134.68	1140.12	11	8	3739994.26882534	2415660.81023437	3968023.85580734	2222663.76632812	2293628.96195905	2454403.70033001	2239945.37348876	1586093.53986758	2136681.59929688	2770538.89870361	3824868.15506846	3182130.0547998
1190	71.0858628861883	71.0857575545056	71.0859582500214	1966.39	1964.63	1973.7	11	8	1161305.20216186	1796984.55745192	1233806.53705437	1723412.27275579	1777007.90742845	910109.527372418	2207242.30791901	1658094.4905866	1873689.02219754	1755482.75353102	1105313.32255908	914723.458009722
1191	71.0859400323794	71.0859021970166	71.0859892571858	156.3225	152.808	159.806	8	8	3093570.07650727	2994452.62815881	7874372.77801434	2938000.2538847	2984990.40150862	4529746.43739442	3547563.48582366	2975412.27628013	4202424.71218144	3795651.94908203	3528290.59812128	3081026.53718767
1192	71.0859507321175	71.085782722452	71.0859547246005	806.425	789.862	808.065	9	5	3326272.61805227	2580983.95220501	3353784.65237316	2264203.19554352	2500084.57696202	2943829.99830664	2654860.89743286	2295507.84446192	3020631.37100328	2879448.16364398	2926822.37316769	3036062.9377133
1193	71.0859069644184	71.0858547752515	71.0859186038807	893.111	892.435	896.24	9	6	2666908.92109795	3709124.95226086	5524026.68217516	3092138.77534299	3316363.27712195	4029034.09378239	4077075.0521855	2962364.41803474	6457035.33743775	3940972.84103316	3821286.41720212	3375138.65032622
1194	71.0859133999707	71.0858509880364	71.085956872743	104.5	97.9606	106.711	8	8	3431567.09701887	2974589.75510915	4169848.50713809	2970340.08772321	3038662.2326476	6058299.60935776	4133882.38593686	2920378.43479999	4295968.63020599	4219303.32747478	6159647.38804084	2406198.64829381
1195	71.0859448264574	71.0858875024969	71.0859532402368	729.015	722.888	731.783	8	5	3083636.38738741	3294147.39669209	3943806.38639132	2764234.2446636	3101835.22976057	3767723.09718708	3460518.17483282	3087243.30978401	3630859.80654301	3833657.46847104	4710505.70930928	3257407.01155073
1196	71.0859274027404	71.0858307711259	71.0860045215001	567.322	546.408	569.384	10	7	5571566.10108265	5101686.12205358	7010145.24527382	4874552.0872433	4996722.09359952	4954337.87545141	6484833.12878122	7216760.09804452	8034427.79167567	7061047.7673828	3170339.80846857	3718818.46366146
1197	71.0859161113822	71.0858308677522	71.0859455375456	1187.75	1182.45	1195.87	8	7	880029.218949684	2500883.91473437	2929636.54570278	2104119.46586627	2297683.51334214	2442972.50123504	2517602.94528528	2094230.91085635	2761948.05267856	2639757.09898437	3294012.64863092	1940427.78607634
1198	71.0858949718824	71.08577706428	71.0860070319492	199.195	186.724	214.554	9	8	448191.133916667	3526550.02726287	4439332.53570297	3579689.81953125	3565596.29846898	614557.540217448	3783521.08103472	6013460.26153324	7142699.7361648	4967018.73371117	5076191.18907351	8055135.18299815
1199	71.0858965472532	71.085802030816	71.0859626817353	634.785	629.031	645.02	9	6	4930163.98592572	4743221.60322351	8226924.4337191	4462201.45946421	4436383.0281875	4315478.34662876	7188778.14687451	5060764.45047555	2263165.1925558	6258019.63899861	3961152.26900974	4819036.99319879
1200	71.0859274329363	71.0858456223448	71.0859834823099	685.56	674.335	688.953	7	5	4303893.93778249	4782137.47277646	5990386.27848566	4350889.53973502	4434284.69729751	6026608.57697473	5846919.30136782	4741070.21331474	6160652.45099522	5942039.56444516	5159868.87924794	4597475.75052882
1201	71.085904177906	71.0858879567112	71.0859114655376	1041.125	1039.34	1052.46	8	4	2082727.9784546	2246660.58163543	2571017.23874998	1933274.74244532	2004694.59112067	2402481.79072915	2707244.20929198	1628887.35860597	3186701.88716981	2481411.40672915	2527172.30714584	2145377.70545834
1202	71.0858834640494	71.0858249712521	71.0860127802566	11.6108	5.8503	26.165	7	6	2096705.16108353	2715962.53919294	2421707.9799353	2817487.69776741	2662019.6634	3034675.63521426	625548.796793172	2668665.97993199	0	3704306.27612062	5119079.3232781	2751219.54527988
1203	71.0858963159694	71.0858960902142	71.0859333177312	834.0915	829.73	848.991	8	4	1308819.4345065	2686701.70462891	2969221.30218265	2255420.98551251	2329589.85170689	3074439.28587032	2767602.6525792	2456179.2689625	301066.107968737	2885789.57328879	4623567.84755109	3383398.16904918
1204	71.0859253800537	71.0857833788828	71.0859253800537	757.381	757.381	759.208	3	2	4604336.71464688	3885606.74978813	4611894.60600447	3447749.2257327	3794872.42921249	4800207.69343749	4589623.96869977	3614209.97233817	4561280.69895331	4484045.35498214	3834653.40155332	3584993.43067806
1205	71.0859209341919	71.0858325510048	71.0859991681129	374.128	358.752	391.875	8	5	3532010.26059827	997851.14749023	1247612.56726117	884504.764756697	916533.764015629	3797993.5356305	1171175.11109375	1082046.29035547	662598.282258297	1179450.10526785	3784219.56640219	488044.270459311
1206	71.0859286486785	71.0859286486785	71.0859286486785	700.995	700.995	700.995	4	1	2262765.82995085	2359055.16100487	2963654.17711523	2257767.54734375	2180662.75565592	2907592.45857909	2952554.16374545	2284992.96748145	3055109.54763535	2942385.75269532	2830230.98226172	2275723.67256152
1207	71.085886640452	71.0858569234426	71.0858920976774	1073.79	1064.7	1077.91	5	3	1291665.59660156	1447038.59320313	1706410.64666941	1274551.02164714	1348467.31038411	1573389.61746094	1432445.25883898	1290372.49441189	2989797.32578096	1593081.91493056	1363218.03164659	1287744.93286675
1208	71.0858842425554	71.0858434540047	71.0859626101446	604.641	599.789	615.954	6	6	2001552.25797065	3230706.26240179	3899684.93355556	3102746.58276032	3015282.0488125	6097012.42751439	4452383.92910047	2712751.79719605	4354432.53197767	4158409.75562037	2316364.15772533	3137881.31088992
1209	71.0858439359265	71.0858428889983	71.0858798423258	1212.885	1212.58	1222.93	4	3	1641707.18643127	1215309.9269761	1342127.81911764	890769.779296878	1068609.31881433	1228497.30680148	1016543.92622165	1056302.09988051	1350444.24421646	1198511.6291992	1219331.87215992	1998528.47604491
1210	71.0858559520076	71.0858559520076	71.0860630108493	865.45	865.19	865.45	3	2	2359438.72026266	2417208.64764583	2690523.96564509	2053021.2743676	2094067.51855902	2817706.28113422	2779716.11205173	2167855.2331649	2712588.45085764	2793263.07278125	2723425.21844113	2331383.9546024
1211	71.0906380099708	71.0859017379614	71.0966864597057	656.847	651.977	660.505	4	4	1523743.11257313	200727.438699652	1859248.26681226	1264846.25158031	149259.692558709	1761202.46346679	2759836.63099005	1947669.40310461	2448760.44389973	2184780.47472426	2993430.87623991	1764987.91279411
1212	71.0860021358538	71.0859212194939	71.0860021358538	405.451	405.451	406.987	3	2	2461986.47518966	1199514.89637188	1767805.06793125	1148401.06885547	1125846.78887187	1643854.67417501	1616605.11277968	463320.675953129	1893753.69888068	1805674.3079375	1699918.7778473	1260802.91862926
1213	71.0859426731114	71.0858791696152	71.0859741714762	314.032	307.829	326.537	5	5	3004366.002189	4295941.61896669	5923691.70641612	4230272.20076481	4055870.20701398	4750567.88857093	2856994.6387766	4455252.14274979	5942670.91965456	5887344.88439063	3505841.53934416	5904860.25968716
1214	71.0858911008589	71.0858436225334	71.0859104384232	931.531	928.829	942.47	4	3	1841874.27641719	1738890.11166406	1803263.39316934	1652552.71712003	1740368.35282671	2086965.6351914	2282465.26450208	1696721.71642223	2158972.37162501	2067969.57119886	2079044.69946732	1776698.71786257
1215	71.0859925921515	71.0859195224711	71.0860652096651	464.6645	456.693	471.3	4	4	5940784.23908677	3181944.80542996	4665736.25974703	3286739.7291	3259743.15773438	4379854.78337285	7583516.50065535	2100202.68650452	4649476.60931465	4574526.08782813	3588100.32993945	3181941.34792969
1216	71.0859133078094	71.0858374095142	71.0859667024331	293.166	288.045	294.664	3	3	3124399.71936574	4657134.13101562	6324659.6112439	4617489.72402534	4439180.55238377	6088351.51386719	6145548.43108803	5986299.26795656	8373391.57173278	6348921.92618064	5889549.1109873	4575017.83829268
1217	71.0859072903989	71.0858990772367	71.0859802462717	424.921	423.014	431.844	3	3	4050900.4693125	3933918.7668875	5441314.77774609	3733355.56629826	3793938.03627298	5208347.86024701	5062143.79166538	3110662.68600083	5688736.27794353	5508438.36350268	7404763.03503326	3742520.66398661
1218	71.0860799423864	71.085955445065	71.0862044397078	243.9315	242.944	244.919	2	2	5696701.90383514	4301606.63996034	5914716.48912019	4392576.876875	4276358.14714844	6062239.25808894	5561868.13128516	4502127.36517434	4717165.94147087	5906957.14130921	5518672.61011842	4266847.78257111
1219	71.0858895663336	71.0858895663336	71.0858895663336	1359.97	1359.97	1359.97	2	1	841297.644555665	946734.940078118	1037694.48800625	778504.611045313	800707.868175	1005928.72425077	975753.100919533	881613.166152344	980102.019698438	1073808.22965	949351.344190624	821167.041089063
1220	71.0859028767528	71.0858441228313	71.0859325735834	1001.18	993.126	1003.29	3	3	2937178.17424023	3482936.31696366	3108778.37177351	2598446.08835408	2899671.02194967	3666284.94188963	3633961.0094673	3045192.11490371	3850547.55234554	3638920.28344401	4563818.37851817	3112119.48269531
1221	71.0859203948702	71.0858745557346	71.0859662340058	40.47675	38.6437	42.3098	2	2	2925665.95203957	3111925.46542411	4239537.92520419	2981607.85452824	2947162.91881741	4306995.72084844	4098162.39803683	3238503.97482422	5096234.60717254	4224532.19443125	4068976.4402726	3143320.70607818
1222	71.0858717492745	71.0858234562506	71.0859200422985	2611.005	2608.97	2613.04	2	2	2615318.07206523	2473258.82914742	3660337.18525392	2710985.92260534	2429426.88973229	3205489.11149121	3366916.90919158	3278096.21260528	3253494.17342728	3792939.20387895	3482244.66051427	2580043.33639974
1223	71.085979202134	71.0859603308665	71.0859980734014	1013.285	1012.23	1014.34	2	2	2310891.28609138	2854154.44949934	2988302.17643025	2229822.52343109	2301110.37263973	2969596.4560067	3256063.29225191	2418345.90491808	3001099.46861167	3019524.04878125	3053069.14209776	2464618.01976059
1224	71.085877103872	71.0858647988895	71.0859383781021	1106.13	1097.29	1107.69	3	3	1911597.92446794	2363964.89296875	2217181.61501115	1889343.00804149	2011474.66491212	2076194.21667873	2411632.40531771	1989744.77136449	2439225.71497845	2468331.49554822	3954013.35327501	1885513.73730334
1225	71.0858683160147	71.0858683160147	71.0858683160147	1929.46	1929.46	1929.46	2	1	778685.895642088	968309.438149032	1097751.61870192	956397.752564611	992265.544101563	1003362.25008038	1071631.28347656	1006431.7156265	1073582.35191106	978144.752756914	1019572.35128005	1056828.8640257
1226	71.0858784364208	71.0858655090018	71.0858913638399	1163.89	1163.58	1164.2	2	2	1715731.67938658	1886549.93261429	2219850.28260743	1689664.73019532	1822148.00653459	2041696.82669302	2224893.62119001	1844163.83506077	2170043.37028645	2111179.42676214	2053829.08476562	2085489.11594568
1227	71.0859530008986	71.0859482228013	71.0859577789958	229.007	228.797	229.217	2	2	5300345.49119182	5349445.7931888	6969298.42887642	5391442.03396061	5229223.05266195	7413659.34471354	6867872.27129471	5540853.98204471	7318579.77364628	7236702.00811286	7519512.41508289	5149728.10764339
1228	71.085966811149	71.085961776985	71.0860112526471	486.104	482.526	498.569	3	3	4414940.06333133	4474447.78569231	6237845.71259374	4203377.24773037	4270759.28756731	4513580.04789962	5842763.90039403	4640772.50192308	4090899.37643576	6268714.46783814	7540784.84124944	4359039.54038582
1229	71.085973690886	71.0859722504858	71.0859751312863	266.2995	263.042	269.557	2	2	4212260.08352179	4299886.63850801	5804561.68669243	4305720.39671998	4137189.34623077	5751903.87524117	5662126.22808799	4453214.06020888	5955652.97203947	5944525.86725905	5520698.0951213	4619291.27198138
1230	71.0859553750952	71.0859528874453	71.0859578627451	2694.935	2691.19	2698.68	2	2	1850371.8147565	1712859.1652832	2308976.43541667	1726246.16937498	1831237.447774	2356887.56333332	0	2175935.24193744	2286902.75794918	2371692.89434078	2277757.21697914	0
1231	71.0859313891756	71.0859298984174	71.0859551722964	2643.79	2635.62	2651.51	3	3	5768968.54846562	3445013.02647948	4754384.74015381	3732288.34087126	2804283.94527888	4557264.95803713	4754801.33873049	4430433.88259034	4653525.52735843	4796092.46886544	4800621.57029298	3521015.99034092
1232	71.0860520475018	71.0860520475018	71.0860520475018	2682.45	2682.45	2682.45	1	1	3231923.9276832	3167244.6280052	4339619.97366645	3250059.13962014	3150066.19039064	4341098.45734377	4305191.37749999	4123577.67183456	4051746.30509158	4434482.99773941	4277943.56424566	2979640.16505388
1233	71.0860568607629	71.0860568607629	71.0860568607629	2579.68	2579.68	2579.68	1	1	1354710.15437499	1309440.47660156	1874873.90273439	1309088.63687501	1310440.58781251	1602918.62923832	1738847.57862628	1736443.28128253	1613366.98760421	1937214.12131346	1724343.31203123	1311701.49878903
1234	71.0859805343145	71.0859805343145	71.0859805343145	65.6305	65.6305	65.6305	1	1	4126838.67720078	4046574.12415794	5456765.79786758	4011188.74449578	3853700.34159966	5419722.78387222	5132856.67429167	4227171.25185484	5508055.19434206	5615877.6580464	5387110.61945308	4329482.80969653
1235	71.0859035589309	71.0859035589309	71.0859035589309	2571.11	2571.11	2571.11	1	1	3923575.37194259	3736452.22213893	5214913.41336996	3826711.50685602	3889471.04729969	4538083.2906575	4883871.57584461	5012741.86034202	4809898.20864867	4925585.93451601	4949476.00198997	3620799.16310812
1236	71.1233059744971	71.1233059744971	71.1233059744971	661.409	661.409	661.409	1	1	519981.193190921	301076.957804686	655934.894769283	442331.133978273	484021.242659421	620993.955170651	996894.301078118	874504.978250002	1089926.52350098	1016100.35935351	964705.036632806	822606.782343743
1237	71.156662690481	71.1563120389188	71.1570133420432	661.2565	661.083	661.43	2	2	69647.1562020095	106784.955658481	89933.9408891598	84401.119034598	100982.129036254	69720.9491586918	0	2883.77327008928	6490.46566593422	0	7670.17158837885	4576.8273881022
1238	71.2285571385946	71.2285162717536	71.2285792889373	1304.52	1303.95	1305.06	12	12	148886.03347168	143378.386616586	140277.684340818	166891.346406948	134692.655108173	134750.746865235	134494.259294086	155475.067378907	141514.592548131	136745.337390835	149299.712578125	150963.606155483
1239	71.2335173460571	71.2334654923213	71.2350925617996	1303.88	1303.49	1304.5	12	12	370846.762524415	317838.112773436	480918.207331731	349307.663222092	328540.961011717	547879.039019952	526760.759887001	434647.508852163	483533.400327153	543320.459305423	465140.358833707	276502.945233623
1240	71.2653142331945	71.2650821314338	71.2655544535644	1303.965	1303.16	1304.54	12	12	139173.201858316	74545.1960849609	199000.907677005	135442.992793784	125981.609387207	211836.976752928	230034.517024738	168063.584920372	198561.843951008	223728.956577554	176790.707936197	91264.2907836914
1241	71.2898984951437	71.2895128956932	71.2901350102431	1304.14	1303.81	1304.41	5	5	148798.64269206	85416.2154399949	65722.0720562063	56212.8045374648	74316.1160400391	223766.232425782	221825.713734376	167727.123659939	58800.8640605819	209014.660891927	87443.8377397025	101517.876525064
1242	71.314495517405	71.314295719391	71.314516830637	1303.81	1302.65	1304.5	7	7	42128.1539306641	85416.2154399949	74987.5954648439	131992.803402777	116628.645972221	100761.258509114	214549.188483072	67531.5896533199	83112.8505205081	91963.7845157127	71760.1181997072	101701.121789551
1243	71.326951230568	71.3258580565701	71.3281411822136	661.409	661.083	661.46	5	5	364690.192559461	1049138.14038025	187036.228313475	452764.967037833	624162.44267471	230590.569966063	16100.0070247191	70872.5781787111	22803.1621347657	24796.514206848	34037.3061137693	93354.8340527336
1244	71.3284283678958	71.3282343205284	71.3387388821146	1303.98	1303.22	1304.73	22	12	103719.010897104	64451.5480107421	186782.438419192	88223.2989399863	99918.0239501953	205415.634798176	201655.453489582	157808.172980289	180827.390310871	166808.214624536	160840.65171468	82109.8026979764
1245	71.3617284673097	71.3613111140505	71.3620543692309	1303.57	1303.16	1304.41	3	3	81590.5603284789	302815.650372871	351734.644375001	87983.3140735979	317076.821459961	382047.077343754	120808.031674804	371935.998064626	361452.256629967	402377.5431392	375056.511217155	322878.375850499
1246	71.4003340382924	71.3876923677796	71.4015757960667	1303.88	1302.73	1304.49	12	12	84349.2160229486	119049.112954873	122882.078704836	67254.5982353515	73663.6294140629	136374.616846589	127917.02091797	92932.0756279299	114766.778635253	131322.878331852	99840.5254616486	48202.0538747826
1247	71.4147414580952	71.4147414580952	71.4147414580952	660.89	660.89	660.89	1	1	56503.448759766	67155.0017187494	80478.4643100592	67762.61622998	63408.1785183912	64073.9055267859	2806.85571769205	18200.5692057289	6146.78287475583	2998.47275260416	2814.46542879231	7205.78007128904
1248	71.4322643012452	71.4260974369849	71.4337201794097	1304.15	1303.57	1305.41	21	12	218289.689195148	124344.166198325	293107.772686298	207212.694084475	174485.634086028	342995.616887019	109030.410667317	263162.547231069	302504.408424354	119618.60004357	277713.711192157	156795.205049717
1249	71.4490349482305	71.4489491977775	71.4541810944518	1304.54	1303.98	1305.06	21	12	83429.3498593752	306952.251482282	344772.573364253	65358.5178016251	333122.24629394	145400.807091346	130549.262886118	87463.204631347	142787.184726187	379743.008667692	92866.4216242018	327692.704471262
1250	71.4715054632296	71.4715054632296	71.4715054632296	661.46	661.46	661.46	1	1	83688.9271099337	225599.774977211	92690.7280472001	124940.642711718	201515.339416341	86056.0571393234	6855.87072802731	30232.7814778641	13224.3721502278	15780.9072946777	14203.1843359376	34738.3832894693
1251	71.5003125264676	71.485416975047	71.5004343950342	118.838	118.307	119.331	19	12	99116.183052246	71296.1993459821	83125.4960239956	194705.011759338	191723.568092076	175591.862342495	121672.699069754	107905.305066964	214242.708955392	251084.667375837	206901.736417236	72629.7377792271
1252	71.5022984012793	71.500328034709	71.5023577535762	1304.28	1303.61	1304.73	12	12	447892.04617139	459959.535365513	431758.747868298	461351.092551619	419093.542106744	421729.38857143	431315.521487634	479743.369828129	413829.786378351	449184.841445315	449119.573593751	431640.269389824
1253	71.5127474282022	71.5127436397364	71.512751216668	172.012	171.309	172.715	2	2	360690.511174362	270245.446587516	383339.176017016	326871.411684619	323777.710847262	314985.676479745	380418.762524805	347893.915672119	407050.843690511	319944.339375	333640.122931958	251266.851421614
1254	71.5147050222499	71.5142975123037	71.5301276199649	118.838	117.938	119.331	14	9	287336.404354585	380808.616723389	33601.2205156599	260752.912002866	236774.339652334	236526.097301605	307248.410755127	241919.365042328	283418.019589536	153978.524347656	209618.592985026	48321.7267821045
1255	71.5079942961141	71.5079942961141	71.5079942961141	661.409	661.409	661.409	1	1	91884.1223251959	86303.0118024543	92690.7280472001	125290.120679198	201515.339416341	86056.0571393234	6855.87072802731	30232.7814778641	13224.3721502278	15780.9072946777	14203.1843359376	34738.3832894693
1256	71.5375233588774	71.5375031383717	71.5375435793831	1305.53	1305.41	1305.65	2	2	45909.1726497394	340053.624751464	398727.456999025	410389.086228516	348978.749361977	348800.333124999	351721.232499999	57225.1549837236	353607.801940103	392806.362513674	382651.566851126	380947.900716788
1257	71.5920027783018	71.5833567743409	71.5923956267869	1303.98	1303.16	1305.8	15	12	322472.909891075	299326.984206729	270900.406779789	314632.50895057	291718.78263672	238858.993554686	267708.398382165	321972.380549128	267709.176542967	285840.046307843	284035.227506948	298155.231956129
1258	71.5975970142212	71.5951958903119	71.5976401474878	1304.57	1303.59	1305.82	13	12	119607.395996094	121128.150495793	112884.748907752	144179.269253305	346249.513392051	84777.5403093614	106559.594801683	138940.616102215	106084.657042643	348699.743786434	107292.16245643	133919.819414813
1259	71.6476694911647	71.6476363746328	71.6489357301853	1304.73	1304.14	1305.46	9	9	96027.6249975579	88990.0691256004	134290.154234621	243456.552997161	227896.01690785	139739.50383878	142928.368234676	92355.253032226	117905.826104402	156185.967364501	126677.933951825	227999.393091266
1260	71.6618528202182	71.6618138809262	71.678333435128	1304.73	1303.57	1305.41	13	12	262772.367248536	232491.369768415	250663.037174941	273142.006113282	234166.844373497	248157.023303572	246599.396875001	268472.072828127	243672.392110842	267690.669521137	263573.70935826	255996.844323732
1261	71.6774891102747	71.6774891102747	71.6774891102747	661.46	661.46	661.46	1	1	107943.96723884	184513.706714679	107476.856896484	120958.453164062	132800.272641195	88379.3508551438	3079.46382751463	0	0	10837.4718964844	6200.68083312991	7409.22428397622
1262	71.6930737421534	71.6929944005422	71.706830115706	1303.725	1302.89	1305.65	16	11	112683.015368651	108831.513387785	99836.2499194351	72530.222514205	58500.272277832	95726.55590918	107201.695291341	121403.136567789	104521.790345349	327178.589838868	108959.439718571	64492.1046516934
1263	71.7382124856613	71.730589015081	71.7383109126872	1304.15	1303.61	1304.73	19	12	171731.43602881	167079.675341045	314368.643780048	230150.62065054	231716.685250149	320793.14579311	317837.362529996	135501.221682944	284160.231790363	332241.982043808	102376.567617188	195890.128902493
1264	71.7695639631677	71.7695181528598	71.7702479198409	1304.65	1303.81	1305.41	10	10	63144.0024710786	1012679.66059766	117239.387117366	67571.5394611155	1018134.63491211	116971.760073687	139560.96282552	90793.6981800414	116078.587541368	110462.707308237	93043.8880304518	53174.7733945313
1265	71.7964891860109	71.7883623123281	71.8024387711626	1303.95	1303.57	1305.34	33	12	1061020.6583252	83008.6564688391	312607.349463266	1081718.24426967	101291.424036864	976088.915616634	316855.277830638	351324.196925224	88148.0846988926	1004407.77500782	84456.299610126	339980.228879957
1266	71.847861714887	71.8340167484869	71.8614526042479	1304.73	1303.81	1305.06	14	9	62656.221622314	3024288.99046093	86814.4628869642	3086633.00859375	74787.6665972217	94848.9766406244	91068.0799621578	61896.458047762	107061.27164595	97940.7871337872	90214.3466508353	2773095.01940625
1267	71.8843190018801	71.870321393483	71.8893046667958	1304.03	1302.69	1305.07	16	12	3155970.5631885	3153902.28202149	2919294.63185752	67549.3777417	3089281.80227178	2885735.00250388	82856.3054728186	3236254.38998831	2699864.82561916	2832667.12787388	3049009.27643796	2872622.93235701
1268	71.8847814820478	71.8847814820478	71.8847814820478	660.524	660.524	660.524	1	1	82655.0456328132	116728.492543944	59394.1398450518	85041.9681707587	119743.849127441	27947.1356253257	7392.40445764156	14472.3956380206	13033.709256429	2776.66954089355	8761.9029541016	11987.3192954508
1269	71.8950305527365	71.8799902584349	71.895498853079	118.838	117.997	119.331	15	11	110523.928951172	159298.663328613	77242.7815952847	107518.6775354	109989.311937221	80882.2956309292	69903.0317815988	87500.3720089285	73418.2068898228	73610.9495811245	83606.2173970424	102102.281387695
1270	71.9006084346821	71.9005378977705	71.9006322854407	1303.95	1302.89	1303.98	3	3	2968404.97218756	2963185.59839407	2684619.94184026	2971296.40888887	2952509.92111109	66894.2846816408	2925370.11949652	3046692.98857638	49574.2339270012	2657322.63121527	66273.6607011265	2681641.21270832
1271	71.9331045719103	71.9330527616822	71.9331318772716	1304.11	1303.64	1304.54	12	12	128669.737680663	61816.0784846998	175483.422839358	104670.429262697	95716.8275949934	206740.621180889	189900.492521158	152198.914796317	173009.232574869	215851.904509976	162088.593494465	78286.8019371454
1272	71.9101778362591	71.9098015650996	71.9104642516512	119.027	118.307	119.421	7	7	68889.651988037	165471.824953613	60833.5786010743	107518.6775354	57605.3053836496	70707.5772615444	75984.8240056152	73557.475032087	69563.9378671874	82062.9463347168	58595.6972174246	134382.733544759
1273	71.9610228031853	71.9380737912212	71.9665757095525	1304.08	1303.59	1306.72	29	12	524954.856396486	354755.592785455	503979.237395362	548415.540817523	358206.748491863	493148.754358261	305781.178670482	360492.831010046	299788.833766737	302345.5819058	525917.895669644	506464.0467191
1274	71.9803581746025	71.9720145579031	71.9804276865381	1304.08	1303.59	1305.8	19	12	444066.805957033	84520.9627794466	414077.313794637	119552.381826547	407448.955540113	402897.53063965	430952.278635605	453760.929190849	407096.348936467	428617.581980473	434007.930184153	410244.946585786
1275	72.0257195004074	72.0199903013592	72.0260089625426	1304.145	1301.98	1305.41	18	12	99891.8938920077	92555.4479915373	96230.0929174819	84834.2442129279	60438.8761065667	78910.93000355	74348.1354918331	103337.58820394	88909.6823128249	102226.075289964	63008.6021305334	96385.6062152565
1276	72.0125855384095	72.0125855384095	72.0125855384095	118.355	118.355	118.355	1	1	436537.99175	58460.6743214286	207027.213757812	404510.645652344	409241.766179037	155094.072065918	178354.096367187	284606.405755208	180402.855777344	180407.503660156	214420.779685547	390708.719653971
1277	72.0342816373594	72.0339471393498	72.0343739437745	1304.145	1303.61	1304.73	12	12	187878.415722657	170274.578759013	165005.626735489	185776.22759103	168953.676397235	155685.996110492	162005.490043249	183883.59524284	159303.459915203	172157.087817384	183942.944748884	175310.023336087
1278	72.0685118022285	72.068387466138	72.0686092342965	1969.47	1962.65	1974.94	11	11	1321093.76945101	776150.195034866	1183458.25244088	999863.3582476	521444.824512942	1096540.34972751	1671736.7336791	1850698.17125408	1455716.13864268	901519.365993255	1254124.2558861	800982.63502201
1279	72.0574096677067	72.0573304202538	72.0587160475807	661.409	660.89	661.43	3	3	93855.5000867753	200165.921265624	100086.063729339	86953.724940186	114657.320036193	81346.4575848217	14953.3813094176	23549.0249424525	8036.893274414	15117.1492127685	17681.5278956908	40871.0934887692
1280	72.0679141001704	72.0679141001704	72.0679141001704	1868.16	1868.16	1868.16	1	1	790981.197102865	662818.157750381	956186.499072812	719363.0303125	697955.462845052	822739.05403266	771873.957954694	735966.446702474	849294.622880862	820558.913880208	890702.244746094	670874.435335288
1281	72.0685388840088	72.0685388840088	72.0685388840088	1900.64	1900.64	1900.64	1	1	744262.722959961	547646.335734376	899234.181865237	685202.485960941	669249.973066407	706500.659025394	744910.076597787	773257.605931645	867864.382007811	694094.107145835	795971.362466792	609439.88333154
1282	72.0810553027389	72.08089237975	72.0848189847197	1304.14	1303.57	1304.9	23	12	111907.595270995	152501.430253094	146409.155190315	155355.067956138	91042.1736891873	116055.454794032	149439.111749331	162805.86619629	137864.534518772	172648.351105957	158357.835806791	64620.7872833811
1283	72.0991388220508	72.0990879600768	72.099318983794	1304.99	1304.41	1306.57	11	11	111569.862575871	88229.0951427278	82244.9012920673	108182.184405048	89072.5651961273	167286.611114171	83094.3363907128	104565.114571939	65108.2791267279	105244.478078801	113194.31203125	94572.8298209627
1284	72.0920962739361	72.0920962739361	72.0920962739361	660.524	660.524	660.524	1	1	89479.841506069	173144.252477538	92293.3531752936	46718.1556537388	88954.7706417632	87232.5591959643	11069.9584754638	19242.9905300291	4699.28351953124	6654.97302229817	12729.3384003092	35706.2658935546
1285	72.1249259119909	72.1248870898072	72.1252710192383	1303.59	1303.22	1303.98	3	3	155304.180103516	152323.001651367	117232.58555753	158682.756503906	161157.832324219	130865.11429155	169084.422981446	171843.788449215	157705.914301758	124763.332549438	158232.331732422	151615.57228125
1286	72.1568051685343	72.1566113939069	72.156843771975	1304.28	1303.61	1304.73	12	12	160255.362400841	77058.1154030543	207394.359510501	137862.048824058	114500.393310547	241667.010722655	231359.093260968	175445.365520832	225066.886241737	241806.787069937	199870.805656737	101207.221058239
1287	72.1774952812809	72.1774598412229	72.1775271344964	1303.965	1303.57	1304.5	12	12	584507.196936037	567300.180498795	518252.105197566	585328.22679537	558521.125771858	530930.84062291	559784.050975171	604977.268334265	498520.832469952	516353.543901719	571536.967084467	534880.905752129
1288	72.1782183702541	72.1782110730007	72.1782256675074	661.246	661.083	661.409	2	2	83950.0364306646	144901.221263391	52198.4560048831	94921.2796834303	86077.855848213	41898.7176238609	3124.85210009764	17083.849316406	6480.41940348304	9201.88656713886	8911.97357739257	14733.636698527
1289	72.2336091187431	72.2336091187431	72.2336091187431	1305.99	1305.99	1305.99	1	1	337652.165792401	382713.564174108	43050.297241822	394269.869132256	408718.936156531	319201.805817525	294392.740624992	381121.773423538	286018.303742319	338638.264687491	348498.161132815	331919.796406252
1290	72.2968069123372	72.2967596152392	72.2968248040195	661.101	660.505	661.46	5	5	168754.331393988	302582.91753917	112123.33621228	182423.200674107	222749.444359862	328681.167359932	15548.6729852816	56876.6927071706	20726.5177321427	15829.5983380736	28343.8516391599	65109.6105982137
1291	72.2885203578137	72.2884913519969	72.288571354956	1302.89	1301.81	1303.61	3	3	284011.428120121	82528.6935191765	281520.420468754	293847.785173344	268207.688476566	271071.22513184	295033.124831539	62843.4412847217	304471.494924044	309176.60064236	275347.569375004	48681.2971350102
1292	72.3236045271214	72.3235736661554	72.323639750034	1304.495	1303.98	1304.88	12	12	363280.292333986	307972.609897835	357147.392507668	368472.340839147	329732.607267877	358055.554220147	379590.283806503	383887.640189733	348105.727032881	375280.190246933	363326.747092635	338468.283372144
1293	72.3256615635265	72.3253582875575	72.325835899178	661.255	660.89	662.365	6	6	502311.592135632	1147299.78391807	329191.553884764	608142.796086558	883135.576245107	324429.748329527	15557.3137854613	56876.6927071706	20734.0607109375	15829.5983380736	28305.8775614012	65089.613789062
1294	72.3511877392635	72.3398756888419	72.3528090679699	1305.2	1303.98	1305.65	4	4	51150.7022973625	309608.61583807	210054.589673829	253531.757642047	247119.623840332	57695.587543404	70730.2567608173	56237.4248741736	193710.549100672	204734.472119138	212350.038265625	258906.684671521
1295	72.3854077013194	72.3728345116788	72.3868281901791	1304.11	1302.89	1305.07	22	12	106858.630447997	356183.968846152	149804.061053469	96020.4330749523	263029.626724851	197157.949321664	199665.135474446	226125.18483561	156917.843162434	176134.120933369	268462.58787394	282272.128042367
1296	72.3927423747919	72.3895407155779	72.395944034006	1304.82	1303.06	1306.58	2	2	165408.63030134	234463.822232144	174025.10753906	183132.60055803	217413.035019528	66284.6554003908	179958.754453128	40598.8181815	139166.913085939	155209.067703685	182637.752673337	182031.36100028
1297	72.5139712677408	72.5136200777645	72.51467799815	1303.04	1302.89	1304.5	3	3	36974.563945313	19976.3534719845	49686.1148583992	47279.2967236335	31405.9848144535	66634.2042297373	45785.4758966058	61155.2382638884	56670.4764306638	67965.2371488806	60927.5860961914	31524.6938330075
1298	72.5355810955043	72.5354395142975	72.5358925777622	661.255	660.89	661.46	6	6	4376009.69031238	9598662.05804646	3477280.07065012	5451632.60946902	6648907.85786471	2583460.73032909	21431.1231214422	109197.921117292	40054.1298247765	30225.8228217161	50339.9502416989	140330.795156249
1299	72.566413670691	72.5661788379189	72.5668767938342	1303.22	1302.89	1303.98	7	7	185124.351996624	101548.316308594	107751.169735441	160975.319650214	59762.4957519531	145694.394887694	146052.103045101	83267.2966333002	121779.34243089	124922.394206542	223872.510221192	120725.192308683
1300	72.5986422136705	72.598401414767	72.6037264878103	1303.98	1303.59	1304.57	21	12	189458.848121995	78483.5832216795	239743.152158207	161041.206732586	140558.440960583	75694.5848693841	270906.854242038	76611.8735585939	63966.109550781	83360.8913488765	76583.1931130156	64091.7417933243
1301	72.6348056819662	72.6348056819662	72.6348056819662	661.101	661.101	661.101	1	1	85190.4540361334	148981.430189452	75344.2675288433	78911.9095503737	104405.126815755	61913.4547421879	3499.17661560057	9717.51507161443	0	0	10233.5766719564	11552.5006084798
1302	72.6809030882419	72.6809003205684	72.6809221833978	661.101	661.083	661.43	3	3	435927.932615237	633809.874714838	108104.855195591	117001.684023285	106567.419309708	346460.422330731	15027.4928159179	45028.6119791659	17520.0817610676	11282.1302023112	32081.6402381185	55377.0143140054
1303	72.7001858187534	72.7000632478299	72.701050037965	1304.15	1301.98	1304.54	3	3	110581.427111816	60318.01965554	108686.157648261	118757.722152344	69734.0514959709	97720.2706409787	112239.774327061	57410.5631103523	96983.4892422771	107552.666616211	105269.800014203	111327.175390625
1304	72.7101713843959	72.7101462389057	72.7101892912834	660.9865	660.505	661.46	6	6	353950.176726562	432835.288027098	304175.214538939	343223.053482668	390420.02224951	276339.280597777	14984.9936005857	44971.1775251115	17494.1684458704	11241.8800053712	31992.9378792722	55324.6235719861
1305	72.7290736629578	72.7290379390328	72.7291093868827	118.9645	118.699	119.23	2	2	42908.5581412761	88232.8168579101	35750.2096487863	40065.1435337611	41798.2700453288	30450.1124932861	48064.6115245361	58347.6044921874	39659.4387773437	67430.0889160157	38591.5502800293	66564.8393299966
1306	72.740373222257	72.7397295073975	72.7415395359601	1304.03	1303.49	1305.06	12	12	114959.054715294	105466.397489422	112389.057692308	127137.267768555	115194.324442232	99996.6864483173	108132.130392252	129961.553333083	97047.1893994134	99896.8997900385	111693.583125	117113.578179117
1307	72.7462584796444	72.7462257709847	72.7462980672544	661.4195	660.89	661.985	6	6	339058.533204209	544394.591523435	210045.775663329	356715.479306642	464950.567859372	221829.326798949	14984.9936005857	44971.1775251115	17494.1684458704	11250.9362996825	31992.9378792722	55307.63197998
1308	72.7746300392487	72.7742473020509	72.7756182048293	661.409	661.083	661.46	5	5	176362.220419325	323858.897272026	108854.572714965	202972.660709821	236612.150337645	441427.968219969	10778.8650552803	20685.2922886439	6613.6562523716	13046.7265549316	9231.43365234368	19789.1435524552
1309	72.812060216451	72.8120105276221	72.8122002540175	1304.45	1303.81	1304.88	12	12	187029.28058675	94304.9819957391	252975.45702393	170130.512722358	136150.183396663	285808.965185545	284300.049476146	216415.329743089	256995.884147134	295269.328803711	244712.491030649	126322.517546198
1310	72.8317071789288	72.8317071789288	72.8317071789288	661.409	661.409	661.409	1	1	526182.597779544	165075.961632378	487136.084070798	543940.057244875	583085.326430417	443394.513032957	10784.8551496886	20682.1221289063	6616.06315301515	13046.7265549316	12762.1526801147	19783.0658056639
1311	72.8451672110857	72.8449760468616	72.8453505162099	1304.41	1303.59	1305.07	9	9	75765.1890234364	103466.303895508	110706.684015449	73434.2311629977	51426.9694791663	114424.977634944	124649.789009602	207181.089256343	111829.779486859	127224.85736206	101819.010427025	117984.5205
1312	72.8462975024248	72.8462086148255	72.8463347065378	661.255	660.89	661.46	6	6	516913.126949707	628071.438441892	477795.692394949	541467.226749999	574952.963244382	427140.407551378	10778.8650552803	20685.2922886439	6613.6562523716	13071.2307368164	9231.43365234368	19789.1435524552
1313	72.921597798452	72.9215337782542	72.9216523835928	661.255	660.89	661.46	6	6	2228225.14164854	2911120.05378818	2107952.39392137	2385547.60635743	2602733.13373631	1832372.24523485	11811.1937339563	31559.3795654296	18303.845615025	14522.2011327514	20830.7664630736	27041.7984521482
1314	73.0435488735688	73.0435168160373	73.0435768078549	661.255	660.89	661.46	6	6	565420.610166014	1233618.77743359	422391.890650632	669453.204086917	834074.322840328	322767.579456297	8237.75910546864	42128.0512363977	16824.35120452	16155.5700291747	27243.2596797484	50353.6420898433
1315	73.0470259142002	73.0466439662421	73.0479017484109	1304.28	1303.61	1305.41	8	8	102282.502355957	205828.83685096	87192.2228079925	152626.734286733	143313.638512244	66886.7693603511	74678.6190584306	117070.299165737	59651.7146582027	61181.5969118089	97075.6894084824	185429.742688927
1316	73.0579381748207	73.0505058391066	73.0584274483698	118.406	117.914	118.924	3	3	34626.4909570312	1241060.64960937	1482298.27327083	1022463.26323437	37028.3399425572	1387081.4655625	1434485.42102344	1106716.07083333	1422635.3084375	1418680.75299479	1376040.20094531	33061.4322965611
1317	73.0526281109306	73.0526123119055	73.0526439099558	173.2145	170.996	175.433	2	2	2036565.8014233	1625770.16755937	2334290.3843125	1595401.83396563	1689405.67778125	23212.5243563755	2304667.98593437	1646467.85579375	35531.7613	2237820.95859375	2079779.26089375	1677446.99499375
1318	73.0651794643795	73.0650520515093	73.0652820456157	677.775	676.793	680	16	12	11090822.3425777	9096725.69258111	9693305.81262274	7092897.25936	6594519.80394526	10099160.1242621	10594418.4466901	8580434.82975429	14387614.7605278	10146552.4852938	9225534.40534201	6883116.32909566
1319	73.0651674450605	73.0650948128009	73.0653368533513	744.006	743.203	744.782	14	12	15547941.0878228	10389411.0740564	14373078.3076419	11721437.4927335	11523530.3797046	18262313.876233	14713388.0115019	12945114.5082169	14231609.4539338	15927767.5893264	14444129.3714981	13274235.3089419
1320	73.0652881368867	73.0652128667197	73.0653618419576	9.6835	7.5859	13.4344	4	4	0	7538289.12207471	0	7833382.88733591	11570924.1543224	9060735.65475971	0	0	0	9834090.92137774	9748735.32184556	4269450.06403016
1321	73.065192158047	73.0651301639328	73.0652796957952	2648.47	2636.85	2652.99	3	2	4128743.48999995	3630829.83227948	5206809.86489309	4095277.60986848	3588788.48907892	5507901.30392309	5058752.16078952	4985466.49499994	5070309.50057558	4820743.91347031	5007094.25999993	3577392.66488489
1322	73.065198512479	73.0651637813249	73.0652332436331	2533.705	2529.5	2537.91	2	1	3367530.46873623	3305752.61610596	4341569.91590075	3350275.08655905	2901044.9709099	3880969.76927081	4500428.65406711	3949247.42229548	4405216.53133276	4190036.68636364	4449861.30906485	3121937.30144074
1323	73.0651408774422	73.0651408774422	73.0651408774422	795.201	795.201	795.201	1	1	6816066.98899985	6147616.54829945	8338514.15774823	6352707.23270725	5926773.70669921	8547928.62621934	8660573.78856491	6817307.47332989	8153139.16500179	8765018.19070814	8240057.32370872	6221992.64112751
1324	73.0583962471117	73.0583962471117	73.0583962471117	661.083	661.083	661.083	1	1	672265.408337892	615225.959160148	643700.885098956	611248.283276041	72475.7913892306	504009.74710938	958761.828562515	922053.389423175	1032933.85026432	1115971.63882031	1090507.84132813	682139.914178125
1325	73.0652933985741	73.065252278309	73.065305250669	2679.63	2668.77	2689.13	3	2	5691515.04149554	7707148.94201388	7219935.65879628	5941585.18079796	5022092.75885418	5139771.36985744	7190408.56792833	7264454.81755016	7070227.47222218	7025554.32282403	7171035.93354166	5302872.06660718
1326	73.0651360756815	73.0651360756815	73.0651360756815	2011.64	2011.64	2011.64	1	1	316635.545416992	244167.986051433	333239.285363348	295134.653566406	257678.153454168	417842.353997071	443656.918735859	294297.916625135	358918.288432788	488391.772535808	345564.735442148	236279.061738282
1327	73.0650775009392	73.0650775009392	73.0650775009392	1861.9	1861.9	1861.9	1	1	1600569.98786609	1556399.5981816	1763438.40484236	1593924.51973474	1533180.97725108	2107484.79646439	2196706.89596295	1720104.23714117	1929110.891865	2174447.29055505	1820287.8686663	1481336.17487781
1328	73.0651537814451	73.0651537814451	73.0651537814451	2065.65	2065.65	2065.65	1	1	591061.101972161	497511.207119754	692452.33097957	613353.438222654	537241.292881114	822799.16674354	840538.686135818	685729.303467049	716743.961690708	878557.548018561	656337.752294297	510144.360802284
1329	73.065238831309	73.065238831309	73.065238831309	2606.54	2606.54	2606.54	1	1	5873645.62774994	5870806.35811924	7840949.06638613	6033702.12182291	5362409.54967743	6872497.25346772	7445814.27537496	7852941.62131047	7499730.91691663	7220266.90744793	7823029.40791839	5529002.72686494
1330	73.0650572258795	73.0650572258795	73.0650572258795	1319.56	1319.56	1319.56	1	1	1160790.61116313	1230020.12643148	1404282.0053987	1134305.87129849	1132969.69095568	1460941.48852034	1542678.65537715	1264118.59476158	1450001.60644531	1602634.71528152	1310444.82148437	1147341.65751953
1331	73.0651320128952	73.0651320128952	73.0651320128952	1271.63	1271.63	1271.63	1	1	3107936.18392804	3094862.61497592	3803997.51085936	2999827.13539193	2952462.70210337	4080808.09305552	4236272.08256647	3339914.38068435	3915707.88710337	4229503.51544737	3674733.52323015	3026294.53847018
1332	73.0651584758921	73.0651584758921	73.0651584758921	1389.12	1389.12	1389.12	1	1	1017044.13468751	952898.702404039	1191964.25124468	948145.25847568	882581.686675253	1301794.24800781	1386168.75438211	1097996.60981533	1194104.24517044	1320925.67661398	1141226.62619319	914173.487180402
1333	73.0652105460134	73.0652105460134	73.0652105460134	2490.29	2490.29	2490.29	1	1	2178691.86936081	1956017.89277831	2774441.46244554	2283964.2124716	1875371.04305162	2654096.62142046	2831388.30243131	2571216.50080016	2944259.66525449	2864998.4299479	2574725.29822266	1966247.37604168
1334	73.0650614649407	73.0650614649407	73.0650614649407	1354.22	1354.22	1354.22	1	1	1428076.52064138	1377618.78481079	1690343.2122694	1380501.02593372	1243773.93609375	1784895.74387601	1853661.57686491	1565786.47546623	1770033.5970514	1802587.60465726	1618371.10527344	1320268.43077054
1335	73.065218141324	73.0651974219827	73.0652388606653	1178.64	1173.52	1183.76	2	1	1315190.39388392	1292865.99844529	1639258.25848214	1212977.35511439	1229665.92564174	1680668.61549107	1809939.62578125	1313494.42982142	1602871.42245535	1582430.4365625	1561337.60348772	1180204.88370535
1336	73.065157455685	73.065157455685	73.065157455685	1967.66	1967.66	1967.66	1	1	1793154.2801785	1635589.29333008	2156488.5627342	1732794.94548611	1671515.12245561	2300230.07503581	2375515.75089648	2023091.47070987	2139950.77007279	2375390.64334499	2056070.43362216	1670387.04986062
1337	73.065087714545	73.065087714545	73.065087714545	1230.38	1230.38	1230.38	1	1	4247966.51589327	4095358.25806343	5046789.32104954	4130854.23103257	4183828.39274469	5544819.66336379	5778786.0648349	4623837.12550781	5184695.02445606	5449035.20562802	5163642.61930131	3929368.18089401
1338	73.0652583092301	73.0652583092301	73.0652583092301	1935.47	1935.47	1935.47	1	1	1239084.8885918	1179886.51412156	1372492.86608073	1231774.81669922	1137352.32761719	1527931.20852994	1572448.82783203	1362003.62252604	1379799.5253125	1493005.11751549	1363956.95420313	1156396.63432617
1339	73.0654443731455	73.0654443731455	73.0654443731455	2619.64	2619.64	2619.64	1	1	8087858.25786834	7841251.75918602	10681145.8984821	8559067.74858264	7277788.53680809	9691226.88093623	10409542.5094531	10616523.1488281	10582101.8891369	10091505.4256398	10714613.5064547	7560097.49320311
1340	73.0651732817181	73.0651732817181	73.0651732817181	1771.49	1771.49	1771.49	1	1	1137356.9923222	1060052.14101135	1287931.65514817	1063511.11926118	1055101.1894666	1416551.85635775	1454335.10456333	1265511.63465517	1295594.85677533	1493603.70266164	1332276.66844424	1063531.8902061
1341	73.0651715574524	73.0651715574524	73.0651715574524	2140.12	2140.12	2140.12	1	1	51464.579062502	64682.2480696586	52794.7498339859	54376.2761132766	40722.6192773403	46356.8732324183	81204.4616308525	61266.1595800798	61518.3476025338	75679.5671093686	44582.7135156212	47746.6940722728
1342	73.0652590903618	73.0652590903618	73.0652590903618	543.516	543.516	543.516	1	1	5971738.27709998	5505449.77670289	7536770.43615999	4968045.90441687	4932687.35895	6866942.15764455	7261270.43936253	5734761.54166001	7277367.32126812	7142278.40274061	7012471.86285807	5331920.60783438
1343	73.0652067147339	73.0652067147339	73.0652067147339	2567.9	2567.9	2567.9	1	1	5298620.24712895	5220974.96323535	6924193.35788085	5434638.87656255	4706772.48640623	5806933.58010253	6887385.17460931	6741775.70718755	6923288.70625487	6695298.69397948	6752013.84156739	4812474.21416021
1344	73.0651927173565	73.0651927173565	73.0651927173565	1132.57	1132.57	1132.57	1	1	2022916.89503907	1932099.47438761	2505513.96703123	1838716.95021738	1933679.61243207	2625888.89474862	2786509.51382811	2150884.58527175	2473148.96547555	2628481.45078126	2508129.50930708	1888515.14599865
1345	73.06518579777	73.06518579777	73.06518579777	625.127	625.127	625.127	1	1	5243463.95921092	4674363.14317319	6540111.26392188	4496167.79111206	4561696.28838636	6273690.49821876	6779821.39703124	5074124.17407227	6487796.06565815	6739381.55198391	6210988.4553963	4826674.32374621
1346	73.0651648649309	73.0651648649309	73.0651648649309	1812.78	1812.78	1812.78	1	1	66048.4532421887	93836.421308595	75854.0901562514	61958.3696484387	60675.547988283	77961.203125	100847.252187502	72477.3585156263	76528.3799218764	94343.4285937518	89901.2340625017	62565.9619921887
1347	73.0651647870947	73.0651647870947	73.0651647870947	1533.73	1533.73	1533.73	1	1	1863069.026875	1775384.10408447	2362344.51117187	1977039.31384511	1748840.66186821	2489119.30237346	2630018.5143725	2125484.70907746	2336299.47059614	2711798.19557405	2337286.1436379	1775921.0212766
1348	73.0651810187369	73.0651810187369	73.0651810187369	2345.48	2345.48	2345.48	1	1	1679158.63212891	1567218.72461201	1963521.97307176	1703055.0125429	1598578.5601304	2199744.97794883	2345540.77644608	1868949.15291821	2297649.95642464	2352115.59399817	1946499.08813189	1618732.92967793
1349	73.0651547115364	73.0651547115364	73.0651547115364	884.443	884.443	884.443	1	1	2666509.85266251	2400185.2679126	3125497.0836525	2421559.90998687	2533533.93143813	3542554.61733563	3794163.63648562	2779237.36153344	3316814.2390275	3470130.514215	3195354.33010937	2419026.795725
1350	73.0651612155881	73.0651612155881	73.0651612155881	2410.74	2410.74	2410.74	1	1	727097.364073251	742390.433409833	808996.047706063	719893.852295907	676647.523816414	916598.07890625	965033.801249999	737439.492333984	871099.400791537	956528.647474598	820330.896508778	630937.63496916
1351	73.065152196141	73.065152196141	73.065152196141	998.756	998.756	998.756	1	1	2208292.67923403	2099935.40269011	2696203.94382881	2141592.79971298	2028641.64677616	2890725.80299798	3021893.10591032	2309442.34919021	2777898.71328737	2958777.39209918	2664046.11353125	2163606.18703125
1352	73.0652014210606	73.0652014210606	73.0652014210606	1106.54	1106.54	1106.54	1	1	2320405.09139973	2108100.42019883	2714961.61574218	2135619.47695149	2080228.59496746	2917554.51469725	3008436.18847004	2273881.64490487	2770787.90820637	3017944.64086591	2699756.54643228	2099387.10025718
1353	73.0651747452728	73.0651747452728	73.0651747452728	1572.93	1572.93	1572.93	1	1	801358.478356288	768706.451653081	985983.371447374	730145.793835315	754150.074876649	1034371.77005756	1090256.27857113	915472.592177214	1012559.22046053	1121771.94422493	982027.179919823	799678.968858404
1354	73.0651515342944	73.0651515342944	73.0651515342944	1740	1740	1740	1	1	1391098.88894848	1345866.04145564	1726376.46714844	1475895.39748767	1292666.31635537	1971159.5382977	1911601.8618935	1643961.83060033	1766485.64487869	1984033.65928248	1706837.35006756	1318701.12712069
1355	73.0651717301029	73.0651717301029	73.0651717301029	1155.84	1155.84	1155.84	1	1	2435221.1053125	2232053.00770464	2922288.44560096	2386685.69315806	2312417.7383083	3152346.65226863	3101315.04947116	2531532.24630109	2880725.40152644	3011245.35977765	2816077.51326923	2206360.39255259
1356	73.0651646561725	73.0651646561725	73.0651646561725	2307.46	2307.46	2307.46	1	1	1493772.21308307	1400643.31904717	1635329.47951758	1503560.72997759	1295548.17990808	1943767.48750192	2090293.26729627	1708426.5953776	1983070.70489545	2032170.94997739	1657063.26486577	1376309.10577895
1357	73.0651400189741	73.0651400189741	73.0651400189741	2036.7	2036.7	2036.7	1	1	292412.720444122	212829.529108428	342439.419616699	270736.326898566	237886.19303902	371332.883144936	444062.784086102	301315.147075197	351020.502620443	383442.441542118	295836.053360222	221289.544539184
1358	73.0651793968083	73.0651793968083	73.0651793968083	1592.55	1592.55	1592.55	1	1	807377.230418951	783046.402736697	1002862.56298242	822945.533554683	754723.354306645	1080562.98522656	1114731.06992188	939686.975302728	990834.325875003	1077578.35521875	962054.963064457	766349.713291533
1359	73.0651614790371	73.0651614790371	73.0651614790371	1702.61	1702.61	1702.61	1	1	1236437.03150327	1128140.73744392	1395845.43645854	1164157.10016003	1059859.70239604	1587630.80024698	1639197.12159526	1382957.47995022	1428032.10181451	1644644.44887097	1471312.89629977	1038908.10179561
1360	73.0651124411287	73.0651124411287	73.0651124411287	1371.65	1371.65	1371.65	1	1	719750.010703123	700682.407415857	864597.732562496	704434.184335935	662258.075359374	905800.055874999	1003055.9376875	731669.897291675	905568.788835948	942367.041255207	796163.561872392	614276.542835936
1361	73.0651753136709	73.0651753136709	73.0651753136709	1908.07	1908.07	1908.07	1	1	768372.800621099	756180.227659038	946953.737963867	788070.808171869	713404.684995121	996446.101953125	1064819.06078905	887178.996330172	927772.929769741	1019901.25798437	925721.774384765	740344.531760738
1362	73.0651912841439	73.0651912841439	73.0651912841439	1669.18	1669.18	1669.18	1	1	1416608.23354601	1418022.30139476	1676034.35651339	1400151.38362793	1279110.7020128	1809419.38422852	1876731.04513889	1541433.32653538	1695077.02723524	1882115.22326715	1637496.41699924	1267703.23018663
1363	73.0651316472026	73.0651316472026	73.0651316472026	839.832	839.832	839.832	1	1	4231910.40623892	3658043.71535839	4781968.07797959	3541318.77428806	3605829.03236366	4905220.95029461	5249870.54496471	4054423.09382031	4969158.65032484	5166807.84408821	4630753.98183718	3678559.81637196
1364	73.0651990001462	73.0651990001462	73.0651990001462	1025.69	1025.69	1025.69	1	1	3094850.83602746	2822457.9642614	3644185.6468679	2853787.31551136	2813217.87826232	3867923.34386838	4183796.08380918	3264602.43712121	3692235.30184423	4018646.51426137	3687655.26235796	2804141.09495028
1365	73.0898264932046	73.0651721835103	73.0898593063649	1304.98	1294.25	1306.72	14	12	83597.5450654299	67018.8489443359	91656.7933117689	95387.3493265799	70390.8631773798	84808.6163375149	78877.1468994137	91702.0698587739	89287.184698486	95029.3493483324	69968.421354417	86318.3751298007
1366	73.0651900357182	73.0651900357182	73.0651900357182	964.37	964.37	964.37	1	1	1724040.04263787	1629125.78615392	2090655.57573528	1621628.20698069	1610781.96983823	2228893.51525737	2283736.18683457	1862121.95056434	2195864.52171921	2280823.65275736	2128128.98130744	1601906.96069463
1367	73.0652137606443	73.0652137606443	73.0652137606443	1891.41	1891.41	1891.41	1	1	695503.148645833	661508.053477335	785199.230909285	736147.729926215	679909.817957902	917367.161067709	894854.049583333	740106.043541666	871042.723263885	925183.921705727	794141.228255203	643141.545917973
1368	73.0975572907037	73.0973422463022	73.0977723351052	1304.555	1304.54	1304.57	2	2	535477.347307559	194229.054251535	591850.773064108	493872.206923834	489988.135133845	591042.749569164	670281.473895911	590235.277867647	652947.026194853	709600.240119487	569068.800635339	142490.811732179
1369	73.133938612382	73.1338506704651	73.1339908389168	661.092	660.505	661.46	6	6	354371.613350097	442660.676264036	319366.36627136	362955.581566963	388557.953218015	289467.215354002	1309168.79364954	1074880.38540736	1209130.39710937	1115971.63882031	1260729.82223437	922124.390392849
1370	73.1603924437404	73.1560550319075	73.1649455774079	1304.03	1303.59	1304.57	24	12	191253.149951173	159392.311240236	162657.882036884	173723.11745042	177480.907958984	156926.446335637	147718.272385817	189948.561830358	138179.262433417	174070.850782297	172650.523660715	162620.316517052
1371	73.1636757559258	73.1634746007009	73.1637967084278	661.409	660.89	661.46	5	5	125147.125702881	225614.41446791	180076.75252246	149420.679815848	169903.087760192	87609.2193171382	8319.9986030273	9662.7840192522	4004.04969670756	0	5488.80427734378	3100.35715437825
1372	73.1956260009339	73.1956260009339	73.1956260009339	661.46	661.46	661.46	1	1	83728.5195217641	206436.52156738	180076.75252246	187117.450799999	190706.31303304	169296.059913412	8319.9986030273	9675.12473958318	4009.98071321613	0	5488.80427734378	3100.35715437825
1373	73.2045891829573	73.2045675409519	73.2046104554071	1304.73	1303.61	1305.41	7	7	78015.6440839091	135035.675183292	176631.529493411	108862.421478741	88145.2227219798	178572.810035806	181454.358539224	74327.5941751802	164083.636142577	185389.34538981	62226.9660711121	130749.204803936
1374	73.2135797566735	73.213216279311	73.2139432340361	660.832	660.563	661.101	2	2	95492.237987724	204302.055248777	112498.123550084	187640.846749999	190706.31303304	169296.059913412	8319.9986030273	9675.12473958318	4009.98071321613	0	5497.63345312509	3100.35715437825
1375	73.2547560463475	73.2547097010409	73.2547810526956	1304.03	1303.61	1304.5	12	12	855472.206982425	820068.83468192	797739.561964275	895780.416148442	798448.2761268	787111.977693921	820973.545875659	877861.687479174	757544.985062506	817864.502895842	843178.932118156	793599.067215752
1376	73.2599155420978	73.2598438812026	73.2701974764566	1304.15	1302.89	1304.73	13	12	220738.58793795	132994.392511719	291860.012920673	200210.968605393	174994.336328124	344404.812354215	335392.613278462	252480.826870492	297595.193353741	351789.630267162	285580.765525841	161684.912184495
1377	73.2933131748304	73.293099199728	73.2933588344026	1303.98	1303.57	1304.57	11	11	85789.2056436422	813275.029794038	116609.007084963	76030.7958634449	73437.7345182286	134297.882498372	131508.562323404	91749.5283072183	114851.62011541	141580.989970092	109506.360276692	41894.9118347161
1378	73.3100924759264	73.3100668747033	73.3101181953861	1303.965	1303.59	1304.49	12	12	527743.812695314	520722.755929129	494317.651293939	570628.07194336	513995.143344349	449092.274119701	480727.914013677	551775.628275671	469855.868700525	491821.618979844	534326.852791011	531187.596472454
1379	73.339136604485	73.3336449278045	73.339420270341	1304.41	1303.61	1305.41	23	12	159888.640435697	154997.350222355	149911.462935793	108586.59621867	158770.71355356	176431.132703951	173712.585077374	143359.241842447	161682.840083007	197477.494817438	161059.811129432	91687.0358011873
1380	73.3608136932488	73.3606039431219	73.3611700782127	1304.08	1303.98	1304.5	3	3	229018.209233839	199026.633849609	209284.121002754	227763.104843751	211774.890852274	83701.8255078113	93049.0657430008	228511.798010743	193499.156217774	98748.8229302298	208697.703830079	211770.179296875
1381	73.3855449607002	73.3854346646903	73.3855810864828	1304.28	1303.61	1304.73	12	12	220038.242340089	188826.273602763	201567.607258676	213590.77915978	201896.895266488	203950.551080498	213800.935506419	234364.51890024	190939.572346379	211705.227359901	209353.555094867	204524.214147009
1382	73.4089089483143	73.4074844470127	73.4091931833022	661.255	660.89	661.46	6	6	190909.640172993	282077.393934427	144484.816732422	206676.670611607	217529.535400108	121291.395294643	0	20001.3228515622	0	7764.79100976562	0	0
1383	73.4090802097699	73.4090290692375	73.4287469562955	1304.14	1303.59	1305.41	19	12	195656.442175294	186362.277814593	155813.013408203	202403.487468073	59682.8860884236	152267.003228935	158127.121616909	181703.11648738	156576.900208834	117172.467132456	183635.406010045	198987.388052133
1384	73.4335917861378	73.4335781331188	73.4336336861491	661.4195	661.083	661.795	6	6	123462.202310269	147932.746736328	99623.6627940846	115754.283486607	129342.516060912	99089.9421405024	0	19975.8109601701	0	7764.79100976562	3588.19317480466	0
1385	73.4610028041202	73.4609216830424	73.4610334153722	1304.28	1303.81	1304.73	12	12	246683.205335787	164497.467361652	291691.118429237	233933.923061526	207488.431577757	333018.3575	318339.95525616	285899.520810546	299104.522421124	328246.930318134	306180.048816965	195315.570111553
1386	73.4846566463142	73.4846065665769	73.493478798703	1304.28	1303.61	1305.46	14	12	597120.310852053	503669.129867785	586023.727805517	609809.584056223	549656.227629205	590860.274606775	599367.144467079	631882.109468755	550697.756968104	615447.571407649	602654.773911832	545968.019521834
1387	73.5402502557805	73.5401123038683	73.5402774436424	1304.88	1304.41	1305.41	13	12	255612.799047852	206814.637265624	240030.867580912	268020.791297433	239547.35906266	229447.195005581	236043.776370445	272584.571792971	229878.174819989	258689.523227889	260203.299543455	243880.230611477
1388	73.5315498209355	73.5311946774569	73.5319159131855	2445.66	2445.38	2446.62	12	12	7661431.03143679	5420613.21093623	8884024.23753917	7827363.35786078	8337969.07178897	10311352.1711451	8217070.29611638	7096781.18055787	8394877.37413982	7034611.30367175	6860179.03434252	5606032.10044929
1389	73.532100289283	73.5319645797697	73.5322114834984	211.686	210.735	214.161	9	9	2458807.48901355	1237159.42922022	2933774.95211283	2130915.50760872	1791411.372186	2988214.75771485	2921154.99697592	2231519.48920455	3171474.31120356	3149099.89556639	2688911.3043118	1646378.78985617
1390	73.5321398487257	73.5319540312622	73.532190199665	172.926	171.949	174.475	7	7	1969329.42656081	1320364.01649001	2533887.00567878	2050440.24413259	1693814.05235461	2361060.42443187	2487373.84821191	2138051.43160111	2814193.22195433	2999182.47134426	2377037.04176007	1712666.65278049
1391	73.5318568279814	73.5317469348198	73.5320612231828	590.566	585.04	591.812	9	9	9272440.74721233	6811880.60945787	8890539.94128722	7649901.48315949	7905677.63176889	10136997.9142049	5636138.00421865	10693565.3670735	11213274.8465285	11062370.8221966	12693822.2365604	7112299.58107702
1392	73.5321543023927	73.5321171197985	73.5321647326115	135.108	131.878	137.932	7	7	1699544.56426782	1179394.23635576	2099094.84401988	1715320.7550477	1381709.3389168	1791202.85237988	1772574.04082678	1510495.02620179	2224275.16444654	1998192.27898248	1806912.25329248	1101440.80331084
1393	73.5318059394729	73.5313858580506	73.5319952859165	648.444	641.499	655.721	11	11	4567249.82598876	5309785.24028347	7845649.53776753	3930025.20399218	3602234.9643199	7841632.95361541	3363841.71209772	6596361.28895738	9045499.75381062	6882297.21962903	4451243.48920029	6558156.02701562
1394	73.5314811629439	73.5311433794635	73.5318420094793	2491.795	2467.01	2506.07	16	12	10893893.6831453	5919219.89476181	24578072.0988637	10253997.3276549	7768285.21757203	9749507.85781	1372067.35706074	12769732.6468001	17040373.3199441	12521527.4109198	16629548.909038	13386492.5867268
1395	73.5316510742415	73.531557163496	73.5318309283268	727.112	721.746	729.43	9	9	7379100.31791933	5185614.84979687	7244865.03514233	6654833.399661	6069885.80849298	4633755.49134042	8052130.30601426	7065826.96641797	7267909.29258658	7859430.49929381	8171764.29145755	6399211.65750961
1396	73.5321290259683	73.5320767441159	73.5322368230753	2698.95	2690.74	2698.99	7	4	0	169071.809342449	0	371300.964675293	177188.841883642	390837.346621089	0	0	309374.907978512	518575.2050679	0	0
[truncated: 14,353 more rows]
