# Supplementary material for: iMet-Q: A User-Friendly Tool for Label-Free Metabolomics Quantitation Using Dynamic Peak-Width Determination
Source: PLoS One. 2016 Jan 19;11(1):e0146112. doi: 10.1371/journal.pone.0146112 (PMC4718670; doi:10.1371/journal.pone.0146112)
Supplement: S2 File — (ZIP) [file pone.0146112.s002.zip › XCMS_Standard_Mixture_Centroid/XCMS-Std-fp-pw_20_50-ppm25-sn10.csv]

mz	mzmin	mzmax	rt	rtmin	rtmax	npeaks	Standard_mzXML_Centroid	s1.1	s1.2	s1.3	s1.4	s1.5	s1.6	s2.1	s2.2	s2.3	s2.4	s2.5	s2.6
1	50.2282620086424	50.0654761543442	50.3140493229715	1304.28	1303.04	1306.34	132	12	155664.542677001	196583.087340744	89013.7055896009	149383.235370342	124988.223071289	235596.549410806	99666.140118964	91758.9939075804	90310.8487613926	102574.420370205	85263.1369844557	177502.483813476
2	50.5031963269392	50.4846479533673	50.6026388249254	1304.45	1303.61	1305.41	38	12	91881.6858781549	184737.080624999	313536.981671313	256016.146604566	220148.899329551	126837.902804361	339893.000036274	293376.036084683	106909.081174537	131953.037697346	317954.174238282	74152.4100567155
3	50.7145585428128	50.711727762581	50.8608649114502	1303.95	1303.16	1305.49	27	12	95895.793472566	56918.9496972655	155182.090703123	77916.1840527349	159245.922755784	126354.911790865	153986.906445313	118246.238512979	65554.2633966625	144721.450850361	107686.540698242	126213.694604492
4	51.2845594531858	51.1144917803537	51.3083577347092	1304.49	1302.89	1305.65	58	12	111436.294282669	256535.746210936	104247.407988283	100205.605697836	91423.0029248037	95879.9348757112	228505.036010046	47599.4088400606	89403.3483558227	118394.706280517	76955.5248313217	272019.689643741
5	51.4598280991892	51.4595971099175	51.6896477161177	1303.98	1303.59	1304.73	15	12	129268.220202637	131144.494233593	112675.956068209	122288.283092322	120071.868351863	72442.7258144533	84505.3440504808	117663.645410157	74827.4748388676	104666.727480468	123428.135164621	127041.498918269
6	51.8739105982973	51.8697885325708	52.0653289183143	1303.98	1303.22	1304.73	32	12	137602.404666466	187431.314758788	182100.226934986	142561.745939753	140710.376021727	112584.462270132	141413.356595553	88873.0412556962	101077.009935059	119707.83322998	128991.398672281	148965.461001352
7	52.2372657020675	52.2067873464168	52.3946781558071	1304.145	1303.59	1304.73	30	12	139464.171920072	101610.531610576	85438.2394831731	308440.646503154	119443.806909179	91677.6075063851	90246.9041466346	51249.9585317384	239123.243220403	86789.640520019	102083.433330829	291090.272239332
8	52.7637888151748	52.604149315583	52.7976459800916	1304.08	1303.04	1305.06	33	12	283109.125927735	86901.8872609862	640774.351773212	501400.527155948	471914.649652615	118673.227137785	93484.7870763223	611997.845022323	626509.857778321	100151.574009275	212760.613526786	424716.732267877
9	52.9186280505541	52.8209981902333	53.0535118606461	1304.14	1302.89	1306.34	83	12	64787.4301824386	83144.1730557532	83449.6943609631	266504.090223106	236321.1027663	67050.0954785158	245178.674663785	81104.3597304689	86498.2481867018	80891.3082555033	104493.386510823	221012.005472505
10	53.191834787596	53.1490961947686	53.2737042007459	1304.11	1303.49	1306.34	48	12	182830.893854572	142081.33427584	171010.047370608	76102.5407137053	108337.687402344	183823.490035509	68218.3727104055	156302.009938741	170260.612619849	168605.440409267	62982.354410068	92530.8655724155
11	53.6585496359044	53.5045807648592	53.658564051955	1303.965	1303.49	1304.99	14	12	63559.7049865717	100975.538300782	93831.9268359368	90104.1942008455	65975.4271728516	106822.477019856	103193.237965745	59683.068817274	85450.250324042	117473.709742713	70708.1265913894	88601.7576989738
12	53.8628606994089	53.7529374331267	53.9173959916744	1304.41	1303.16	1307.25	74	12	155111.905573542	130298.805183292	504217.680398888	151697.358574969	159742.537440184	129078.980408654	280059.675581053	149712.455342548	128814.807629744	140657.700109676	135835.559952798	130571.706276292
13	54.0836078719777	53.9416907303733	54.1825031101389	1304.15	1303.06	1305.91	115	12	66631.8656864416	118587.16124399	186852.798863431	80054.1648055758	89471.4018554688	129607.813255506	86277.7923677885	74832.0668100587	108573.698099122	197373.717355018	116175.32397461	105707.000621619
14	54.3487524905611	54.2014280186135	54.384280277406	1304.41	1302.89	1305.07	75	12	85953.3687398586	62105.5187167968	74108.6361584484	73512.9607981184	84826.7731567383	162804.533336839	76963.4916610448	103773.836538972	158060.004241535	80654.8674033188	80666.9868204001	94708.974337769
15	54.5940044035424	54.5170504842976	54.6457202159011	1304.41	1303.61	1305.06	25	12	129986.080923227	113180.51794922	87923.2916711439	81377.9850559309	120322.876224459	47439.2205349403	150907.912131347	120683.860440339	58777.7833513842	150730.954684835	61912.8084472653	134166.592769681
16	54.8365285670465	54.7743453132479	54.8958449438647	1304.41	1303.06	1305.49	42	12	113347.449819778	98988.2147025234	143493.659714358	99930.9211645519	158133.058366511	145029.23489746	156909.225822753	68454.4893168126	83332.4243701166	86205.1237751122	145156.209476724	165668.412988281
17	55.0776326703221	54.9436126410131	55.1886212773608	1304.15	1302.89	1305.65	164	12	86027.4964000342	56347.0218516705	67758.7961425791	66886.9340462247	64351.839440918	91926.6021235782	154138.613061969	65750.4859311525	223039.30173828	262194.86021259	104349.736073467	93712.0651930585
18	55.3550602181574	55.1917323004489	55.4239541911069	1304.15	1303.16	1305.46	121	12	198963.304652944	63449.9857128906	296956.552563478	91804.9539888145	71313.4719620033	115878.412930063	108712.244408737	108276.376629082	114505.921608399	114672.02223322	113104.241610441	117751.119774451
19	55.5522016145845	55.4467242226721	55.6509637124115	1304.11	1303.16	1304.88	58	12	121625.498829345	91050.0072235571	110261.538632814	129323.133649497	108709.343188477	97766.8664428703	107881.069580967	132668.215159504	76087.4598222659	110613.019636895	119023.418682454	72635.6452730616
20	55.8470840482712	55.7154125342754	55.9005906464457	1303.95	1303.22	1304.73	23	12	97285.7238694055	66729.1862766338	91142.9563073744	98275.2741341136	94738.5785681142	116087.196676135	114623.145588602	95966.8650079888	110152.050042171	114244.633278808	118778.994874877	115207.351901043
21	56.1100381685258	55.9950727822935	56.1699820029736	1304.15	1303.16	1306.34	112	12	166304.338009315	85607.1340852872	251873.774461674	97259.8184626649	84087.5236267081	114363.954104567	189578.501880696	84370.0558653845	155011.821220702	137430.654134115	83244.6924552403	89627.4433274486
22	56.4152941128072	56.3172758990426	56.5161632312587	1304.41	1303.59	1305.65	134	12	138644.578073729	191641.700917187	130900.290674955	145679.590430626	130822.202510985	119969.905307993	99969.4732137794	109012.542558186	106420.405478515	134212.974682617	86820.5515700118	134863.405382361
23	56.6600823638882	56.5929244408751	56.8112337243544	1304.41	1303.59	1306.34	60	12	135699.474154866	89469.5417508942	121785.495958534	132581.897830904	203981.960085447	97286.102661132	115280.446999511	114010.095038311	71810.4289116214	102312.17151123	83943.3973129884	133091.447089092
24	56.9232742545067	56.8176135819014	56.9810906441699	1303.98	1303.16	1305.46	26	12	130588.945301513	233001.869703977	144574.55629761	303266.937545071	112771.023718041	164996.866843449	419677.016445315	138179.761643287	150702.805728412	151307.292821044	85334.5814142408	81230.6247314453
25	57.1521647508773	57.069595277138	57.3114579561712	1304.14	1303.16	1334.38	128	12	132374.958682083	110323.762469951	71576.1571022734	101245.348268479	118216.619301757	106413.456946021	100916.797132458	80717.5041969982	84922.15322168	89020.6437656233	98832.2152187502	127073.630742938
26	57.4263963024343	57.3564237306512	57.5648272021552	1304.41	1302.89	1305.91	169	12	95069.8733561191	261700.948037859	380506.019341196	300570.043990383	70654.1024658203	83607.4881310096	122827.123421223	344284.230602463	122524.052751653	97263.1300923661	109130.483142621	77394.5050105165
27	57.733801126518	57.5736114891441	57.7727717237728	1304.41	1302.67	1305.65	101	12	77834.5395629877	346536.24308894	133867.23252216	81733.5142337473	64001.747265625	154381.89508789	162231.619016337	74316.8983376233	127615.157871092	478608.562463943	165526.263806558	316140.959487679
28	57.946716243263	57.8280601101845	58.0277298085786	1304.14	1302.69	1304.88	32	12	82958.8930110671	207310.174528244	58360.9093725595	298797.174162409	72811.9430551379	124510.03700358	118209.614527065	77477.9631958004	66233.4986909182	126978.210303861	78171.3843637697	244354.977257361
29	58.2400365474645	58.0827503071068	58.2855789556515	1304.41	1302.89	1306.34	70	12	122105.000697866	150711.784194711	101815.159262697	110847.593783367	103431.698167726	100473.227226561	114485.538301594	116899.320821815	114870.056931559	105749.229280006	64767.808627931	103180.976617188
30	58.4953141790092	58.3903028184655	58.5653079533182	1304.15	1302.89	1305.65	95	12	224449.884631348	70130.1049501952	152493.46230957	260652.700018779	226534.716583721	85568.2228232424	92054.4645889569	86275.5811741285	126345.451897786	96772.5950710216	141479.830705158	84534.1406871454
31	58.6657138368006	58.5655437147611	58.7797704543819	1304.14	1303.06	1304.99	87	12	107880.289527345	150078.241643629	134739.739805439	307592.262053034	123998.57731201	119199.267279146	142052.533645369	140051.216651786	119154.491799096	130211.763916015	110389.783734808	84984.9660691478
32	59.0495901034315	59.0495781141281	59.0496228601816	2688.215	2636.25	2695.11	10	9	1145387.6832473	2128060.55981689	1896754.92291856	1917802.69710938	1260092.09335461	948532.149237941	1354378.69008912	956830.964433153	1565804.00475086	1602034.24017648	2653853.43770617	0
33	58.9650073090179	58.9408551222418	59.0884748917163	1304.08	1303.49	1304.9	41	12	125567.765699572	107888.480803221	121285.411380617	328704.022273136	121029.812939453	131002.895813801	87065.5818883176	133065.681800424	292958.393795571	143279.979850887	79368.9818212892	104521.72250444
34	59.3687665695653	59.3204772401952	59.5472102143985	1304.41	1303.16	1305.8	61	12	224121.704766844	52137.782071289	309248.263342848	277767.136151591	73726.3165283203	228265.750722655	247115.697403156	297964.808454026	198595.49067161	73864.1230286746	242704.528612873	316845.712626956
35	59.8427457515346	59.7092191085193	59.9393050373153	1304.28	1302.89	1305.49	82	12	206822.823889746	77353.011236573	114099.944919435	367074.978846152	158795.899147948	107975.854365235	158348.761148274	119394.642172851	183457.077716147	303180.273970102	62684.9081840822	72270.7781616208
36	60.0448346453048	60.0447316595653	60.0449342858979	2585.28	2519.31	2698.68	4223	7	489641.91572752	758801.178379289	1431705.54511785	1216244.23888888	1548896.84217298	1557096.25611477	2484239.14052382	1536482.03880354	330991.27945312	171865.398046842	4532505.36183983	996189.849887702
37	60.0447892130285	60.0433425433998	60.0466588338216	2157.14	1888.6	2278.54	2223	12	42267891.7883764	111749907.767017	38048892.171846	96427296.1318128	26878849.6101975	62644711.6097286	37013388.0370638	131724365.744856	34313286.9750618	12333702.4761161	52170884.558345	49032652.6046282
38	60.0448065747309	60.0439370409659	60.0457104893022	2372.38	2318.87	2430.97	579	10	24549853.5397629	27155357.6714411	37784527.01157	88089674.3577428	17146572.8902039	26809021.7100961	30449576.8922166	24515333.0239476	19839373.6997956	11219739.1932479	21442354.8354758	27946023.4631226
39	60.0447785478865	60.0443260192871	60.045174573356	1762.74	1664.09	1887.21	568	7	18417153.4463469	13501095.9097039	11913199.0648665	17396783.7052805	11088706.238986	21472090.1536842	18144515.9724472	19140086.5853619	21529607.2196356	17625033.1754887	15295098.8313128	15515051.9859376
40	60.0448138113426	60.0445774275596	60.0452448527018	1583.09	1483.09	1651.26	305	7	12641870.2783618	8477674.50326085	17573168.2897875	10982620.0307201	9216582.81962642	13327215.2865489	11656296.9525069	11697937.6679347	13495543.926185	14808206.0865722	14325743.1288938	9517691.03118205
41	60.0448159651639	60.0445408354265	60.0452792673388	1415.9	1364.52	1479.47	155	7	17046587.9290894	10625508.6234375	17604512.1524854	13607537.7076293	11328125.4372317	17443247.8793125	8699846.03560449	15449270.50475	13799408.548096	13740038.2299026	16627159.873855	12287299.6255832
42	60.0448626988578	59.9442678172387	60.1822771132674	1304.14	1166.63	1350.73	152	12	162827.056360269	365511.272875599	84893.8140380862	313812.912522535	49461.6520486107	107478.259641926	91523.0775952152	234839.752697566	87012.4036450199	207228.031029898	259294.150529972	218420.574310771
43	60.1841989467446	60.0707802980487	60.3000666961587	118.838	118.499	119.759	27	7	343094.865039062	87793.71403852	351141.857161621	497010.033341797	398488.989339844	369381.263430176	667963.593052063	67531.0190171984	242575.967613932	699368.838969727	140262.382641907	262554.401727268
44	60.3336910482481	60.2736525008869	60.4217152929183	1304.14	1303.04	1305.65	39	12	165165.65334147	100981.344726563	126416.408943538	144898.598697511	134868.935394621	107371.424801135	161962.829797587	85997.5280695123	72860.8405584168	120395.688057861	90782.9885964142	120916.354511311
45	60.5007601512547	60.4592628771608	60.6854195303342	1304.45	1303.61	1305.65	62	12	72110.0726047574	173926.050504807	532420.827815504	203493.37385066	358754.943558442	106008.446425781	190079.399188702	209319.195862166	75843.2525656951	88886.72506969	51573.2554633244	318095.427486477
46	60.7980185354442	60.7234185758341	60.9334013269878	1304.15	1303.57	1305.41	44	12	364811.793334962	113406.457420248	86868.3728320325	93830.2818303031	87690.687220458	100804.095896485	80241.7094707034	79660.5903310548	86395.3403906253	102712.509968926	71557.384494629	267739.005669695
47	61.0072859399165	61.0044997854686	61.0290000715194	2564.365	2446.32	2698.95	244	12	822182.308648373	478057.844164193	914200.515927726	13174822.140625	1227373.2745864	21525741.8590233	16230690.5076308	767659.70787606	5330491.04860116	1776180.43315768	5921877.3453776	5828575.28684124
48	61.0287152440607	61.007365607263	61.028956219426	156.623	0.9137	296.302	123	12	7189474.02624096	4970924.06871172	25801665.7846124	16522315.2439839	11686750.2925918	20594504.9796704	9014589.58522715	5928828.67488222	6380970.57113889	21347932.5113218	6726093.10348555	5965114.92746944
49	61.0074083629108	61.0072545684855	61.0075802852888	955.737	862.392	1042.4	71	10	8420377.25066574	12795726.8880464	14092995.5154048	9156505.00444054	11669031.5003413	24661279.3156813	20149795.7134837	18615547.0659998	13562356.811516	14149193.3699564	19615677.6390632	10326914.3622048
50	61.0075321817475	61.0072622278521	61.0405260391216	689.705	610.322	809.274	76	11	32653947.1109662	11692345.0532557	24400407.6225054	38964455.4159616	4249148.9135447	40018182.2689784	25238059.6038516	22757143.3111041	23329509.4220753	24878963.142895	2013814.26559476	19366743.2006563
51	61.007491961379	61.0072936376486	61.0076095057464	1099.62	1043.32	1149.41	46	10	635654.090236779	3051834.21938964	11798041.9471487	10758436.7830033	4450753.49599997	15680310.3811055	8450002.80639902	3392833.66786042	6695992.50231196	13112086.732505	9662787.8201696	3970291.53453949
52	61.0288330114459	61.0073775897062	61.0289283750931	560.147	497.063	599.789	48	12	14692060.379314	17547449.4574483	21762108.6454788	13138408.3701082	24947053.3647377	28246391.6073232	9071083.90684258	11152104.0353127	12610354.8786432	12394681.6865319	17292091.7103754	11229434.8970281
53	61.0075745603926	61.0073963679537	61.0080235799154	401.126	318.916	467.19	51	10	1362215.48822145	10107163.0230732	24894929.6992603	31851604.8629654	20207783.0207066	23467007.2623253	18343858.5638928	30449552.7029763	26236432.9330851	15742994.6703032	18286040.3804862	18217399.0317917
54	61.0074743924629	61.0073416519389	61.0075600712041	843.11	828.686	852.545	9	8	19559944.1114082	9741759.71017272	13107352.031391	15831204.0672978	12604522.8475349	1850057.33827345	14919739.6221177	10111293.8718294	24063133.9542287	14524421.712875	16377571.2645958	11391638.6022718
55	61.0448474176306	60.9718428630929	61.1621430129839	1304.14	1230	1305.46	78	12	91099.0110378182	110448.669143629	100695.342415974	114536.220019126	77731.4084472656	146839.378061077	133956.459470882	108511.756336557	129220.254875709	120831.534371995	123970.876755594	89302.6261194963
56	61.007500335405	61.0074445110994	61.0076419903897	1183.78	1156.67	1211.72	27	10	4740234.34046622	10180169.9967748	21600475.4875467	1078886.48567034	3485588.83016491	8899843.10146369	6059276.66844272	590479.889897453	4944335.77374648	4347703.10185136	780577.082643041	3243585.29736688
57	61.3246133984428	61.2255075964153	61.3884535895001	1303.98	1302.89	1305.65	27	12	142620.212210285	90549.3039071381	176186.6514481	170946.338333833	177542.926716496	191093.424553786	192078.614578684	46167.8951302081	200836.323387169	71821.622625732	109569.850707193	120166.318102088
58	61.5372107155124	61.4629129713369	61.5951728625679	1304.15	1303.06	1304.9	50	12	80974.8717427189	85744.2622402343	66879.3752709971	77362.2647123584	123856.296777344	252753.388972356	236467.13291341	63240.6702880851	220402.094474282	267158.250063476	75649.1707577226	121292.368971353
59	61.9240119424393	61.8850233216444	61.924464665063	1304.495	1303.81	1304.9	16	12	341857.741284181	290327.881036657	293216.772359092	299484.170804536	268500.734579702	89716.67471591	82514.7275771488	317404.731169086	79935.5689518224	94357.2083571544	328929.048326697	321752.177043268
60	62.2761610397357	62.0842290709044	62.2762062772744	1304.03	1303.04	1307.25	22	12	88690.026145684	138185.860573509	247560.608144535	188651.925542743	166801.796271308	278442.963061522	274440.663642577	79148.427185547	249972.539398079	82305.4065863712	236784.941480711	150909.836491511
61	62.6485758533496	62.5632681050289	62.6499125114174	1303.98	1303.49	1304.73	20	12	107742.958672281	57375.3439013667	157877.177433894	79761.141856357	101417.604181908	117994.424987792	121322.128610839	91627.1804243596	106432.085736329	175645.360531781	147605.336791616	76866.2680717334
62	62.7669400470269	62.7264978290442	62.8109820315729	1304.41	1302.89	1305.49	35	12	227309.955672199	85533.6668749995	293892.06346436	225248.066564002	203193.877287377	338876.135578801	90873.7699479162	282538.357429387	78408.2746289057	333391.74051232	87283.3111673984	186151.512524413
63	62.9786065159845	62.978575718909	62.9786244260728	1304.49	1303.81	1304.9	11	11	128027.413418375	69890.3755504264	163027.015697024	115553.87043213	93172.6549871278	168338.907528411	178848.964383951	148479.843374022	157164.539975585	179311.688020833	150791.215097248	88304.211593573
64	63.142992288178	63.1388494403603	63.2561026076423	1304.52	1303.59	1306.34	30	12	128079.731225961	131548.85060697	109140.427265627	147919.145887169	134472.683317683	130476.229620536	123847.091646635	91376.4121001838	100676.36229562	138142.403180804	143346.226754393	141872.930301607
65	63.5058999722317	63.4649293258306	63.5641029377572	1304.5	1303.22	1305.8	22	12	85111.31970703	90739.3102043264	94973.9105236831	104959.669903159	87301.2157670461	89107.5486778846	87470.1287532548	100621.649370493	80568.9715608719	106020.875878017	61353.6064493811	106463.974751164
66	63.6783209606487	63.6512079844253	63.6783554501639	1304.495	1303.81	1304.88	14	12	187987.599597169	92648.9417258527	136714.867773087	206519.062590143	213206.364064377	105842.066658654	121453.539313476	182507.367103795	92508.2980078129	114389.488050631	144522.465033804	84836.813408204
67	63.8852294597804	63.8696093777458	63.9292666796275	1304.145	1303.04	1305.06	24	12	75946.0658569339	233887.747596152	115930.871993878	202091.372372671	57558.5902099609	78250.4716422521	72866.0091372073	197218.943969922	70745.0718831376	93347.1312215165	165923.47998884	228351.990236252
68	64.0161255040835	64.0073731487606	64.0248425028312	2270.48	2170.9	2364.3	489	12	1415629.15509082	136276154.67758	721921.256163656	147747989.622049	3024849.52945319	569368.692336541	889162.476556087	533754.206254883	187854348.052699	823869.758312802	670498.72451527	113836427.552123
69	64.0161986569232	64.0138428295977	64.0184293809872	2082.87	1947.14	2168.96	288	12	357417300.739631	250971074.937415	341399761.515096	290477711.847422	259048582.477224	353465077.321301	423158907.454322	299710544.867234	249264182.56899	368569202.174603	326385837.132726	238562063.462429
70	64.0162415412744	64.0147829068392	64.0182588523399	2441.7	2369.16	2442.21	107	12	78206275.065475	53084574.7335545	42507709.0415855	38333273.8009381	35429945.6205645	86927831.0792683	3329256.8811157	40969270.1421702	46645225.3504647	2986435.84830405	43537335.5062105	32857321.0957826
71	64.0161890381129	64.0160685683443	64.0162129671134	2649.73	2534.49	2698.95	112	7	347550.765341222	144589.00673996	652414.941446533	209944.206181412	165942.450484344	896160.350889756	649876.205750983	394136.083684657	349508.575000001	325543.344013477	209327.705156252	195908.229405592
72	64.2702184865593	64.2701952651766	64.297675094155	1304.49	1303.22	1304.99	13	12	139061.165121695	130267.334296874	113176.513861086	147073.693374398	124454.17975891	104417.756610577	113525.080826322	144392.427451172	111590.299394531	127544.605852614	128989.845803572	141524.58690655
73	64.6467593366787	64.6009702501211	64.647812237292	1304.15	1303.59	1305.41	14	12	205582.149707032	164206.233590744	171173.672139047	194372.465354003	75661.1353215141	159392.52624442	170600.25158203	188662.00483173	165377.072034255	177574.222657189	196523.819828726	190552.275354942
74	64.7725011725708	64.7019969132803	64.8277597397411	1304.49	1303.61	1305.42	36	12	117385.278442007	92337.3268278003	177592.393421633	143262.247953696	86723.9784179688	108915.81544123	179132.619901529	165611.648488581	115101.552115885	187348.449355844	128227.662698103	120740.472397867
75	65.0194812552869	65.0194607838865	65.0195221058692	2274.58	2264.48	2278.54	11	11	2272518.25351775	1562677.2144414	5484169.85099841	1715936.58262642	3347071.39304474	2166119.03697195	3551830.86253676	4811817.27063522	2365921.03929292	2693003.84227834	2382880.40281729	2732383.14823552
76	65.0195152688967	65.0194947294184	65.0196436822426	2439.51	2437.04	2441.25	6	6	463545.5880451	392525.990435894	1033886.66003906	557814.291929341	438460.861484376	841068.55875473	851226.128476964	698845.08962911	1148847.76934	746623.896568679	690991.896141283	637827.037617614
77	65.1807198974016	65.0171682274904	65.1822697870146	1303.95	1303.22	1304.5	17	9	72477.9875230813	45136.1027403425	102908.901608399	58052.1335625001	70888.3713623047	103935.748977274	111693.966141691	92470.9500865577	89629.9701899418	88893.0725280758	108411.699900125	35442.6179785154
78	65.2093236722458	65.2087552373883	65.2102468820879	1304.28	1303.81	1304.73	12	12	229756.970309243	116369.621271307	274734.127595219	202804.223167551	182581.89551107	312492.452613701	293384.831408504	249071.710353065	275433.344536131	319998.524281182	267001.349338728	170778.313159179
79	65.5317126217069	65.4611273197686	65.5317760814979	1303.98	1303.16	1304.73	23	12	97982.5417551831	352227.007493988	86341.2082250989	359318.754477162	100096.560429244	78516.9249058938	310893.666650392	348072.392712055	288396.963345854	80223.8928817462	96070.648385416	105082.068841147
80	65.6153475862025	65.6031770496453	65.6870095641351	1304.08	1303.59	1304.57	26	12	876945.363623411	60216.3170971677	161408.21005033	201253.269617637	59484.8751586914	736850.368496097	145540.05063101	889016.524334642	160639.485455228	767575.595696852	170498.072397085	194386.728466796
81	65.8587782562116	65.8157220249898	65.9154157140876	1304.41	1303.61	1305.41	9	7	84053.5720703128	83733.5184281786	190602.323995696	99554.4221970775	86893.7674072266	209351.547617184	205448.016349434	167964.59197221	78547.1969025203	215276.707540836	71224.8630114741	77562.2186787916
82	65.9436051583421	65.9425331238682	66.125904706068	1304.5	1303.81	1306.34	17	12	138818.57186899	143658.268383413	187176.392314456	135554.292566856	122214.908544109	56900.9381276639	205728.555288462	168308.286097506	180802.069427082	219224.862414727	180169.342545823	111497.413046499
83	66.3634723730096	66.3284375436821	66.3980596548462	1304.15	1303.59	1305.41	47	12	85292.7558837878	127145.854855768	161813.467706205	110100.578739015	66789.6398726033	130922.84813777	117943.43452067	82310.2272319337	120564.235488844	184018.480400391	151541.914782902	158146.633173076
84	66.7530861266182	66.5772066881585	66.7990865638789	1304.14	1303.49	1304.73	67	12	133908.942732872	165045.716003605	87722.6312548841	163998.830361703	133636.175692748	157587.412248347	159707.948167067	98194.6279646803	98285.8555766605	162605.107338867	100689.594126383	181048.768851412
85	66.9316410107507	66.8454347795272	67.0598609286168	1304.41	1303.59	1306.41	81	12	76007.9755891921	353792.557163459	99246.0616522898	382983.819358472	81920.1094815345	148424.955507812	377059.59780649	195684.094536831	109628.048919396	117212.112088955	379491.306880581	370103.745259914
86	67.1906981968348	67.1100677726747	67.2775697133092	1304.41	1303.06	1305.41	53	12	139267.674434813	129866.117015789	135651.555681154	147676.476248873	132588.882579457	130952.42131022	115253.694726564	135427.544042969	122006.619296874	137650.510925105	726709.621489957	128879.801431884
87	67.564816707863	67.4556103810684	67.6598638139573	1304.15	1303.57	1305.41	45	12	89341.8513533522	126429.764579326	102229.559956056	79656.8839111325	76072.1707275391	92936.8787871096	109221.470047852	813351.486324225	104703.176116831	87347.7160063022	88131.7474085569	62636.6258847657
88	67.7175176553663	67.6999793891456	67.7533955371803	1304.145	1303.59	1305.06	40	12	172748.8054541	168324.546246994	85310.1721362317	185550.167557466	171885.669504174	137171.75524414	150752.702654622	71859.5007967853	149500.763302408	132850.701137694	166983.962088215	167723.724153019
89	68.0242231409474	67.9437706972347	68.0587702518703	1304.41	1303.57	1305.8	52	12	76687.1423051321	129622.897851563	109872.790544213	127033.1977971	184725.911735175	192914.527692307	98127.4162239578	128568.269462139	109477.503084309	117978.181877254	94514.0430819433	128089.387267127
90	68.1854103944966	68.1172437505127	68.2797077436322	1304.14	1302.73	1305.41	76	12	143397.934560546	218745.625039061	145089.427510988	112576.760023083	107989.409297319	85031.1488193362	87002.1200177565	71873.0784370119	77805.6114052737	174808.683978271	141295.746000976	284753.797345439
91	68.4703492928628	68.3638161450688	68.5597401266848	1304.41	1303.59	1305.34	99	12	93095.1889423075	86389.948945312	193249.471970218	96804.3001127492	166676.956835938	58377.7927555336	86301.7321954909	189011.849405799	76535.4020880672	144252.354704589	100463.08097301	173629.669302133
92	68.5497273159152	68.4435730514806	68.5954651015636	118.9755	118.355	119.759	16	7	392692.78671875	1352740.55770663	983939.693236634	1605570.20303689	717439.656168837	1281385.27189583	2094523.45873654	148107.144749467	342365.43082411	2371353.57945573	142477.116921115	958942.070414932
93	68.8327052785134	68.7126762284605	68.909694269663	1304.41	1302.67	1306.34	91	12	100757.492721944	99507.3750545236	85723.5524440354	50569.1398372393	116613.853107909	87968.277511719	163185.211931965	133477.842615685	107974.186123046	124155.805460611	96587.259387958	141299.694910606
94	68.9934167378591	68.9901882156326	68.9938364263292	2493.26	2450.73	2639.93	63	12	2495906.49827769	3083009.61282584	9601091.21405477	6616226.8229248	2936344.13269458	7437363.42178345	10539282.5454655	3370027.66910921	1620048.01016612	5005490.00797337	982020.019101543	9473428.30013888
95	69.0614049895012	68.9555503523762	69.1037379414137	1304.41	1303.61	1305.41	59	12	243375.944142127	213681.423518629	94487.8696875014	103339.038064188	113613.677752575	57589.9160970065	152804.743084309	174157.765767043	217469.273116861	111213.504075372	68066.012006293	86184.9226741529
96	69.3436273395743	69.2086758599796	69.4357787712841	1304.5	1302.69	1306.34	50	12	146463.917609675	66030.7671786225	78472.7362704197	75290.6369717689	62292.6660522468	137085.439857956	77497.0140638308	57626.7799245376	76051.4560946368	89434.7226362738	57364.6567317704	83753.135531412
97	69.4858119598891	69.4495765129289	69.6348092110897	1304.11	1303.16	1304.73	48	12	167285.734995116	62019.8352314452	235009.428991703	158801.455219914	112750.575146484	98973.2336541179	277334.571824778	65499.0084494355	61746.2655051012	287248.073295523	82709.1044791661	83008.5298710938
98	69.8675091838223	69.7605343767951	69.9191378656431	1304.15	1303.61	1305.65	82	12	352397.539629657	84662.0044122873	97243.7191086988	127756.157528948	106740.014182128	69468.6099755861	142294.084769693	142375.231330565	228604.054104816	332843.9798122	139734.523480712	249976.858049128
99	70.0129108769787	70.0123875189535	70.0130451144188	2511.895	2446.32	2602.69	64	12	4062864.03281574	8091381.0778646	4787209.91856464	2852211.71686607	4864402.57378453	7480137.09978577	5747325.61215602	7460246.68943137	3720192.83874872	8569897.02757283	8723586.72904577	3623709.78010322
100	70.0129632030968	70.0128595783599	70.0130377450105	2663.16	2610.19	2698.83	36	12	2237386.44645436	1477283.31412108	2007455.91948707	4940166.04689723	3214783.11414931	2749215.00748533	1402709.01720682	3487533.32253674	4598869.07536671	3354095.18541196	3609394.57651808	2362994.63490237
101	70.0655194283144	70.0128408574833	70.0655998814087	582.201	480.979	649.85	20	9	3118521.2751614	4125008.1176976	6008528.17016522	3234454.59702474	3244055.57996996	2525004.65602136	4025500.75402802	3192527.05709896	4951726.32470497	4208885.6593063	3807140.73523908	5892461.94656346
102	70.0130299739625	70.0128855430891	70.0655765421193	172.38	30.8885	317.389	25	8	3911527.76772286	10204340.9056839	1756551.45750614	3856648.52685777	3700125.78983676	3982286.83019637	4146289.79467123	4706611.86231611	4076157.24014804	4120762.95960468	4151317.00937094	3563111.80382983
103	70.1955226537197	70.0763556824994	70.2563658250914	1304.49	1303.61	1305.41	109	12	61845.7308256837	81729.6560901992	211557.487148441	174468.048592938	146259.285498047	82156.1052254245	95181.5099680407	72910.4464877915	127503.569259586	97284.8997660678	192974.310502233	134778.176650389
104	70.4286693717252	70.3356528815934	70.5519894525002	1304.15	1303.49	1305.8	125	12	106196.35537679	94518.9017311794	168032.19728427	119527.567441815	110837.947045898	92632.9282279816	192364.802115654	112099.233326322	143474.390941407	166601.67352894	80909.1300326771	119660.50233436
105	70.619431071657	70.567769537042	70.7890602450527	1304.14	1303.22	1305.41	79	12	201365.565209959	219628.08142578	382124.693979498	294744.910421048	268015.331867899	431515.524143877	452341.53139811	351620.174462074	376419.922978513	424130.258679763	205427.919550373	238107.156141355
106	70.868691145073	70.8205919203194	70.9315708173352	1304.08	1302.89	1304.88	53	12	108823.043080609	88248.218101918	105504.018263245	113327.227703452	80179.4755981445	73140.4089950274	140033.74568182	105719.673098144	74965.7794086917	132940.746531426	217250.232736815	88266.6126171884
107	71.0607489368388	71.0606940859058	71.0608005968718	1970.79	1962.11	1972.78	12	12	1280110.89328306	1676249.08486964	1749798.09822876	2028475.45008703	2752268.55677634	1138009.38786882	3615264.25975138	3218248.10765409	1666809.03845916	1660212.82144263	2160394.4651788	1452344.4338483
108	71.0859460921004	71.0858168345251	71.0860283642519	156.022	53.8136	320.466	45	8	3093570.07650727	2994452.62815881	7874372.77801434	2938000.2538847	2984990.40150862	7737152.50986294	3650990.99158149	2975412.27628013	4202424.71218144	3795651.94908203	3528290.59812128	3077969.0054398
109	71.0858784941122	71.0858368862135	71.0859383781021	1138.84	1073.79	1194.01	28	8	2953936.96567701	2917586.99264824	2264146.10848326	2609014.04414062	2616007.27822883	2704691.69698494	2488361.5111835	4845506.37149092	3335386.97196915	3328875.97153047	3002216.74706364	2554859.16532471
110	71.0858965669834	71.0858765529741	71.085973367111	897.481	864.257	928.829	14	7	8094034.13878125	3677154.96512109	5703013.86047135	3035561.45820263	3201574.74843985	3936820.79376679	4084800.76544205	1597026.04351801	5900278.00307473	3850321.29645	4166609.80428248	2239532.35863745
111	71.0859333537094	71.0858190958762	71.0859487617411	725.383	685.56	762.628	15	8	2265267.65738772	3165809.54120456	4151955.84634729	2606699.61132861	2886744.6605625	6961643.67151799	2274107.67278938	4313078.07025779	3757986.23766163	3596845.05455957	4710505.70930928	3262149.17176692
112	71.0859288715379	71.0857981174202	71.0859477331375	806.3415	789.862	844.068	10	7	1670561.55164363	2843439.81728797	3353784.65237316	2617008.76613672	2636873.76056629	5732810.2963294	2432376.77604858	2704672.84709588	3185581.41402904	3191412.58981251	4623567.84755109	4504486.60926586
113	71.0859076942399	71.0858669585595	71.0859325735834	1003.04	993.126	1047.55	9	6	2306878.11462624	4111959.21731801	3105793.4982706	3163063.42266528	3420742.22887844	5094121.48861762	6347849.55039197	3534933.90506816	3335255.89179563	4365395.7536103	4288795.65305875	3646554.13577359
114	71.2285610787898	71.0858129092692	71.314516830637	1304.14	1213.19	1390.32	77	12	139173.201858316	74545.1960849609	188959.091132815	341145.853658352	115951.200708008	211836.976752928	218217.068586425	67531.5896533199	78756.8793867191	91963.7845157127	71760.1181997072	276502.945233623
115	71.0859325657631	71.0858183048532	71.1233059744971	567.802	422.057	661.409	34	9	4946671.01393354	301076.957804686	15295506.2154679	4410058.73584025	4525008.26358162	8656249.10195545	509322.731479952	6405449.40607324	6246915.17288989	6416003.85571381	5133157.32595872	3718818.46366146
116	71.0858903032455	71.0858384797363	71.0859109128009	1965.08	1955.91	1972.78	13	8	2443764.21003775	2348101.48184507	4349411.57174628	2238852.87455658	2351741.59186286	1042313.66917142	2497648.24532039	2012248.03618951	1907892.49588491	2257187.60575	1103474.3825911	913785.278826405
117	71.59286083726	71.4489432425527	71.678333435128	1304.5	1303.16	1305.82	82	12	83144.234051232	121128.150495793	217543.415778812	242631.399098557	64783.6970092773	139739.50383878	364502.653922993	87463.204631347	106084.657042643	71899.6868672686	92866.4216242018	74505.6753149407
118	71.9663997250259	71.8340167484869	72.0477082515609	1304.14	1303.16	1305.06	114	12	128669.737680663	61816.0784846998	96230.0929174819	67549.3777417	74787.6665972217	66894.2846816408	74348.1354918331	103337.58820394	173009.232574869	97940.7871337872	66273.6607011265	410244.946585786
119	72.0685520516785	72.0685233587209	72.0685775170434	1963.6	1955.43	1972.71	9	9	2617723.97704194	1482731.07692463	1120913.9371356	1042492.88350524	1700957.91859697	1833466.01435493	2616076.86635818	2094200.98668359	3308089.58069306	1184412.37027248	2192571.47173692	800982.63502201
120	72.3728559953292	72.2885203578137	72.3854426829802	1304.41	1302.89	1305.07	37	12	106858.630447997	82528.6935191765	149804.061053469	96020.4330749523	250338.597125241	189986.265351562	199665.135474446	113582.446821731	348105.727032881	176134.120933369	211582.535171711	338468.283372144
121	72.598624396139	72.5136200777645	72.6037264878103	1303.95	1302.89	1304.57	27	12	185138.354292367	78483.5832216795	239743.152158207	161041.206732586	140558.440960583	75694.5848693841	110333.113146308	76611.8735585939	93015.3765647537	100369.365732421	76583.1931130156	64091.7417933243
122	73.0652161754157	73.0649418237086	73.0653428178049	744.006	743.203	887.232	24	12	13798157.7149861	11186957.4961221	15084304.9900078	12467902.0107955	12187899.6838514	18259158.1038091	15662331.4764518	13789744.9486989	14896262.8286763	15924265.754031	14441263.4967941	11557185.9750513
123	73.0651880686438	72.8315117752668	73.0652898523596	675.7975	621.4	679.935	20	12	8495163.822722	9180778.02942138	13819757.4817683	10287656.3862839	9605222.30883399	13502386.5180699	16517359.484148	8574437.00995637	10506662.6819715	15555753.4548287	14936996.1941417	7787802.74117264
124	73.0473447085666	72.845134889713	73.065193653835	1304.41	1229.44	1488.65	23	12	102282.502355957	205828.83685096	110706.684015449	69177.4243545815	143313.638512244	114424.977634944	124649.789009602	117070.299165737	107471.763403763	127224.85736206	101819.010427025	185429.742688927
125	73.2547324695697	73.0806203450077	73.3101181953861	1304.15	1303.57	1305.65	87	12	191253.149951173	67018.8489443359	162657.882036884	173723.11745042	177480.907958984	151786.317085336	147718.272385817	91749.5283072183	138179.262433417	95029.3493483324	109506.360276692	86318.3751298007
126	73.5320785287341	73.5317018068632	73.532207208037	2619.81	2547.39	2678.43	46	12	2385007.06193305	1978880.51993791	5422578.93905272	2079188.587164	1952680.33811811	2368355.96217042	5018064.65289112	2950893.96427852	2434253.3634069	1543766.52178416	2377584.94535171	2113687.16340567
127	73.5319354319171	73.531264387327	73.5320958926659	1046.93	859.065	1185.02	81	11	6466761.47018828	2883968.52390607	3166530.49759239	5235033.61486085	4967511.16989991	7329213.22779875	466401.074062532	4638707.15326904	5062044.81794542	4839504.93464071	6081612.49611326	3341724.34832975
128	73.5318034811059	73.5314274895783	73.5321801938015	2491.37	2445.91	2542.06	35	12	18854718.246	6827496.18339658	8579234.79937408	26672168.6633834	18494853.3649216	20445174.3428627	5741660.13970582	22194383.8295013	11388614.3311522	19150181.7356919	16985522.1057158	13334963.5184018
129	73.5318341947402	73.5312184830349	73.532023413396	775.5065	722.472	827.197	24	11	6244913.53918827	7479117.42197656	3052805.9440842	4613349.31704074	9548813.9339528	11639870.4655888	21134764.7457152	5945743.552054	12620347.2846104	15393061.0064459	9254562.3662102	6375010.85454243
130	73.53190442846	73.5317831272161	73.5320307696949	692.328	651.274	716.048	11	8	19081702.2872441	9055701.28356928	10292561.7045677	9401507.55663678	8403585.81480289	13253444.8267385	9593016.26919955	8028484.47848307	1555690.17587402	18460354.6052569	12633131.7080756	10158036.403036
131	73.5321437465687	73.5320578745429	73.5322063696934	173.975	131.878	214.335	22	9	2046834.9000125	1320893.13970999	2553359.08490679	2087133.4518036	1647225.86692067	2445352.20499399	8106439.23838851	1793528.6976527	4406488.79455192	2904391.2755891	2438331.97908357	1681103.63047764
132	73.5319657214729	73.5318349323385	73.5320291710469	604.581	590.364	647.755	14	12	4949426.9092071	5288668.63020904	18366662.4487311	6115814.22958926	3386695.51578846	19479490.6739212	15877006.4138267	10543151.2355088	20180033.9924777	19582499.9897604	15203400.8329982	9838828.84747356
133	73.532152689396	73.5320894180483	73.5322086223172	73.4624	40.5051	89.0806	11	9	2989665.71533183	1720535.22117636	4016617.60667764	1012821.23817964	2447567.79906636	1527703.8826172	567855.5452453	1185960.45496261	4311413.34336943	3923892.01878159	3687245.30089015	2130858.97308939
134	73.5321149895752	73.5320591815562	73.5322077892239	413.96	342.867	468.539	15	8	3130633.37753056	1622793.85854253	2964416.49203079	1297537.6070347	2148756.53651367	6283238.76778079	1435705.04507212	2449226.4856125	1768546.48792791	3020569.56225312	2998319.93769224	1918750.89938207
135	73.5321114894028	73.5320193713544	73.5321381916926	510.0345	501.692	520.797	6	6	3437504.80764713	1059418.85818987	2037961.99915393	1527131.48560287	1406274.03908026	2152564.76388721	2010822.64782197	1794545.05900024	608440.806171874	2061217.91597873	1596723.90956851	1365805.02218395
136	73.5563489866459	73.4609216830424	73.614132909763	1304.49	1223.26	1305.41	85	12	98806.3942590325	164497.467361652	291691.118429237	233933.923061526	207488.431577757	229447.195005581	111334.314064941	139766.872376596	229878.174819989	102577.753269708	120103.666634615	195315.570111553
137	73.7919502543875	73.7066651872381	73.9387701141963	1304.15	1303.61	1305.06	75	12	100305.8498753	643857.789399035	87006.0413458815	174559.847019606	140541.231787109	99374.4925781253	107275.28334961	272303.526643231	89119.293678223	108247.860240144	133226.527797476	134711.214389272
138	74.0604016953442	74.0326226583693	74.0604824522739	2446.515	2347.97	2511.81	62	12	812929.071190998	643904.571721628	1320703.03017159	854849.164262276	755622.592413766	1360811.11480129	1053368.79777852	923018.239557352	1328583.68046789	1141184.21844952	1832019.01897381	913704.082318263
139	74.0604509252562	74.0603751898759	74.0605113842332	593.232	548.034	656.653	27	8	8495139.63470381	6336374.4283629	7897946.48957058	7520606.27354113	7272535.29356697	13870399.5772871	10126370.3235417	7867824.8415665	8466361.23375657	10109248.1316936	8282729.07770674	13045832.9838517
140	74.0604999424928	74.0602695249881	74.0608349468097	173.3425	95.0959	240.29	28	12	11496589.5361582	14967061.5556809	11719617.4677866	11171980.0201621	11157306.4634866	12977468.7853169	13693893.1306229	11824337.6110254	12001086.7115999	13489000.6539432	12218452.9740592	11166721.8493537
141	74.0300972811285	73.9557074746221	74.0754215183698	1304.28	1216.38	1415.41	94	12	79258.8253605768	249830.534041465	197831.170920413	355947.679625524	119870.568432617	87129.1111982424	221182.762853189	444248.19400691	122304.451533204	103089.570980112	178176.903546699	286543.939941405
142	74.2958314243583	74.1918020112977	74.2958724197806	1304.14	1303.81	1305.49	11	11	84558.0588867186	73499.4868449515	95176.9908984384	58226.3544843751	63697.2921875	96143.4634907657	99351.0817350256	101507.415107422	98370.1464140629	99430.342754349	89279.0687724611	77256.66551367
143	74.5309185401521	74.5307038353909	74.5310556358668	2446.56	2446.26	2447.3	6	6	712259.501559381	622193.264294992	907385.418096082	923771.724916982	806458.723256241	873449.850979821	938545.147142186	1049250.98556119	827294.068734787	1064362.26024584	419830.178684083	651157.33863394
144	74.6700790640248	74.6699873856749	74.6742059041693	1304.15	1303.22	1304.73	15	12	234977.103680889	141460.742424879	293283.95688101	215004.583445311	186151.992053222	320537.775540865	305663.641451322	259770.096364182	282448.698203123	323384.787166091	271104.066512169	174436.855008638
145	75.0557108640205	75.0144190948107	75.0557864236256	134.7055	92.6808	241.983	48	12	1607359.84249844	438028.643602051	1644010.99416433	1517851.45907865	1458352.93017336	1268810.78449222	1666104.82159181	1516182.93857256	1475805.6942627	1543098.59346486	1512164.49573372	1460490.35238634
146	74.9585848079301	74.9067943841307	75.0460101692223	1304.57	1303.61	1305.82	21	12	102940.837128155	234031.324776786	243433.311776643	98168.2499220624	240413.380799278	224612.432445592	228708.621089566	92741.8633813474	228331.723071289	249429.586637139	252541.323018552	84169.9372691767
147	75.0557092524048	75.0556020387747	75.0557509707542	556.695	548.68	564.602	13	10	7451295.08043244	12292399.1457004	4672067.27702998	2799007.6143545	5774538.42830836	5242662.09129012	8224212.37286177	3688176.59685867	6309880.03143193	4937162.50551389	2437087.13603296	4995990.17871462
148	75.0557287249788	75.0556774580701	75.0809068333592	2620.74	2515.48	2698.88	28	12	3188929.77214732	2853375.33085938	2665250.77441537	2658640.91407629	1451342.734186	2332403.6868696	4776378.29316424	3442763.03460592	261714.61500001	2330685.63014181	1861396.67930579	2557706.67779755
149	75.2118093766791	75.1017783974307	75.3072043877632	1304.14	1302.89	1305.41	45	12	131401.76297119	115606.851376201	175219.52027344	101763.979381385	95138.693496469	141435.762533053	171137.191212334	339134.813129687	177263.097324917	207009.950745568	169189.317520751	106201.423066405
150	75.4264161843522	75.3536279115021	75.5440585476797	1304.14	1302.89	1305.49	64	12	1293366.32443848	49074.6272993599	86153.2523264723	85383.9836079551	89457.9139282227	1185949.47817802	262831.923194756	87044.4959485979	73512.1332714834	76734.0440296511	93583.9568546543	273893.511035155
151	75.6834216376458	75.6151369251222	75.683452585275	1304.15	1303.61	1305.41	15	12	172609.834342854	164225.721574518	144468.416997072	175777.107025615	153674.188169834	140549.025679086	149147.538010817	167966.872001138	134271.534960939	143797.114801683	162064.05343994	165492.943462665
152	76.0396692273325	76.0395719948592	76.0396940066673	1968.66	1957.39	1972.78	14	12	3900999.36813793	3388409.38534025	3400128.06908357	3034623.9182559	2323213.71734542	1812769.17173943	2002570.1151682	4094443.07003459	5564619.17821618	2715720.20984667	4881384.99528629	4112728.03422293
153	76.0396558669984	76.0396289139631	76.0396840669178	2312.8	2299.57	2366.44	15	12	1293786.64838351	1643113.22455416	2268681.49696801	1828153.05387214	1702288.29528657	1871771.76646087	3143959.61868962	2960082.42795587	2815890.64331208	2771577.32340362	2848381.70578652	1206087.7338679
154	76.0396577586126	76.0396167661707	76.0397220172738	2424.875	2415.02	2430.95	12	12	1368325.0139129	1384223.59811819	2571742.93018615	1629038.12235645	1986912.26531033	2453670.20012324	1606282.00897875	2791913.99893403	2191070.56090645	961640.45151183	2451910.70495835	2003504.61095731
155	76.0761476300489	76.0757677223938	76.0762017281601	172.559	172.266	173.45	13	12	2535812.27746461	3165458.0331602	2275883.42066973	2714803.13138679	2771692.92516724	2034376.9481343	2462909.1518793	2537632.33424938	2398788.11345455	2372453.53171113	2545258.54307383	3128635.73531355
156	76.2449136456141	76.141120774973	76.246241892625	1303.95	1302.89	1304.57	13	12	66791.855110972	148112.510667066	110965.174607422	151500.143017578	139647.130871581	108000.991436674	136916.029260253	141044.961101887	96341.397864258	123230.438668212	135176.305119628	140297.410452974
157	76.3848440009389	76.3413002740828	76.4048554729835	1304.475	1303.61	1305.65	8	6	72857.5048081056	129816.163643359	76887.9448759768	67321.6928120939	70211.3354980469	82055.8876118616	72641.6072172399	54419.0667887367	62847.6391400822	86052.5878769515	76782.8797651818	122332.18611591
158	76.6176194804435	76.6166272271981	76.6718743099099	1304.5	1302.14	1307.34	15	11	192150.413952637	94319.8783048492	124267.688569338	208218.57152569	202253.986271784	76030.7279677734	102689.12168457	173446.514547992	106073.861977538	116858.680927359	142485.969852013	84051.0210502108
159	76.8999031992654	76.8403222715965	76.9175359309945	1303.98	1303.04	1306.34	21	12	293336.417333985	284509.297999608	79949.7926477063	290208.445237379	274785.252674278	82980.5282592767	249802.21629883	55890.6677773439	70789.275479404	88409.1015052369	74156.3670597325	280174.270926689
160	77.0873523606111	76.9906420719512	77.1813867058224	1304.57	1303.59	1306.58	29	12	136823.668992773	99390.4731670667	92934.4278977613	117236.529693134	128361.574674681	185078.829747656	74084.566638997	107142.27273137	82351.7510449213	87076.9656358925	85485.179758707	79414.1719559726
161	77.3431478926811	77.3423742591552	77.404467511556	1304.41	1303.59	1306.34	15	12	150784.024978966	142958.241820913	132773.116948244	145658.430288461	151807.901393479	122174.630827824	126973.96363732	160655.889261568	130026.49696289	138296.136159667	150430.972242338	152193.421736027
162	77.5752721631016	77.5730816404835	77.5753159152617	1304.15	1303.61	1304.73	15	12	126047.025134278	92847.0126513661	121250.056556918	122803.085216346	54832.5298263885	118320.060750732	127719.414663462	119042.071724331	99921.4500571992	123083.901627103	123845.643381697	114003.110160006
163	77.9025885221417	77.9025400396042	77.9027025083576	1303.98	1303.59	1304.49	9	9	80518.9286305918	30590.73144911	110744.313100962	68016.5364785157	64049.2601074219	124957.992360352	117841.886670811	97049.5025390612	110178.127513315	117404.830302733	94425.2865100091	55561.4718505859
164	77.9990872469045	77.998986165592	77.9991082319843	2453.68	2451.02	2460.07	12	12	1639603.60744003	1641590.17462809	2366572.57480137	1205062.50536411	1344525.52197054	1277257.39808768	2421775.75581929	1689466.14078776	2003656.35056677	1606844.39680989	1067719.6800256	1804850.57341604
165	78.0678516413293	78.067800494689	78.0751525318966	1304.54	1303.59	1305.07	13	12	173701.859173585	156873.984846754	161011.034736331	179276.22557373	159551.588086876	144097.143873697	138404.41336914	164032.419407301	154243.837335487	156423.303553185	164928.755466496	169561.495795147
166	78.3548148719636	78.3537163650089	78.3615066402983	1303.88	1302.89	1304.57	16	12	195798.001351724	164029.870213218	227009.713491214	185714.01320519	179571.862917479	239276.619375	243352.312337238	220590.946612454	77068.7607688217	238895.612908278	223750.225052208	163357.655763596
167	78.6470511606029	78.6099497939318	78.6717190749937	1304.14	1303.59	1305.34	28	12	68463.8716392923	211763.35826923	136408.151623537	132859.191531137	109322.10871582	124864.829640299	136657.688110864	140880.410590819	116460.36365625	255907.671514423	134677.333114348	224624.365009014
168	79.0367716985466	78.9351577184515	79.0368410449968	1303.98	1303.59	1304.57	19	12	154111.687756911	117740.959960494	163917.470983889	142762.677336237	136206.646611327	169375.089506835	196423.158123371	182684.726645132	154770.419147134	176016.149923095	95119.6072098217	119519.789571941
169	79.1125751296468	79.1124654038473	79.1748715515791	1304.15	1302.89	1305.41	19	11	128520.620568848	101477.668131103	107307.406252443	101900.891532076	90519.1573449697	84916.547801983	81663.8951725256	124560.310094573	102567.611052434	106997.112185622	121268.01951172	119721.90329402
170	79.6198975200241	79.6197990985635	79.6199336021989	1304.515	1303.59	1305.06	10	10	74645.7441503895	65992.4556909172	78656.3418856542	91028.8831262217	65809.4280639648	82837.2054891698	90777.1556095373	93617.0066450627	83798.970821126	82863.7106945796	94945.15019381	78599.0411727633
171	79.9147146964593	79.8158166505285	79.9163277573107	1304.11	1303.22	1305.8	20	12	74175.5513911565	92403.6861161304	181510.43969689	136157.031086613	120292.386040038	190576.864782902	186950.478515625	166502.991301813	169699.950904947	184555.400449218	180375.957195871	117954.969304011
172	79.9900749649758	79.9899751573083	79.990141963799	1594.38	1508.16	1658.98	66	8	1539087.79850807	1026607.6493687	933011.507885438	1492449.53014112	1454930.03444824	1437961.44075965	2673468.87410324	1607116.67084802	2003000.36089346	1535661.30253272	1449341.62501031	1193405.39735383
173	79.9900693658815	79.9900409765889	79.9900974990906	1701.9	1670.73	1749.9	36	8	1041715.58980266	638120.633639547	2427996.87652948	958673.402536365	247379.226517861	250925.841198735	825085.892736674	1436758.59788215	1116106.29945865	1274447.68710712	198042.796846927	676348.536934265
174	79.9900391295582	79.9899993371966	79.9900918844208	2223.82	2163.51	2275.65	59	11	3947410.70376181	4080842.48147288	2145647.12014162	4680836.33195854	1662729.69052079	892815.512055286	302866.132070322	2202422.9279048	2932846.49828261	1725388.86901824	2417020.01472216	1080502.74726004
175	79.9900656880236	79.9900107774716	79.9901278827154	1795.37	1754.71	1840.57	42	8	649682.437338364	436735.564313616	854742.287908728	644290.885612539	579324.362680464	1289181.06236572	498484.222822263	670986.847942244	844578.639908312	595833.486284952	787268.153485108	491659.975055807
176	79.9900476340327	79.9900156194819	79.9902112629687	1923.685	1856.15	1993.61	62	9	561757.891725886	436366.421867906	445482.881285159	2005401.69343531	355007.806956812	611947.5709471	806559.51122161	478135.202879062	361580.049246421	814799.131307028	285704.230749268	424619.971254881
177	79.9900545702515	79.9900035795845	79.9901111617464	2116.17	2067.35	2149.95	37	8	1911377.74652343	1416868.25180569	1362871.57218888	1841165.7202002	844781.001415868	6773807.86985522	2681680.81261283	510568.500837054	1920939.50113572	2035986.27930833	7154005.82180181	1640085.08914916
178	79.9900262722372	79.9900067460811	79.9901082905676	2344.95	2320.12	2401.6	41	8	585465.211497398	468445.965406712	603834.053008856	618030.57926354	494501.711150056	1011198.8477002	430415.124614911	673278.560830074	771433.384257166	534130.312490497	37747.8981445365	504929.283232614
179	79.9901361768544	79.9900683006656	79.9902104107132	2652.835	2571.06	2698.88	32	8	469211.075175781	469763.242822267	945165.83211002	435122.282493073	501522.190202051	733190.650946382	784632.532441259	557438.060007554	996585.125315537	733361.63127642	572018.852993859	387404.433520665
180	79.990166373579	79.9900641726188	79.9902152407595	2468.615	2458.62	2502.42	18	12	27554126.9477426	21412169.8743149	30772423.4360433	26733589.9152302	25763024.1661486	30280930.2231645	34535846.723585	29105279.8600839	22141247.4026626	33192799.7865796	31568947.8105737	20893928.0231389
181	79.9901274410872	79.9900207966737	79.9902371593444	1062.25	1002	1100.23	22	7	10243407.4963359	7515807.88573169	10861531.6349085	9617528.18358589	3710774.54881251	877116.715314997	10984385.9166547	9333259.96673646	14538408.4973219	16570477.972727	14835659.7862041	8742212.66032778
182	79.9900906230268	79.9900677027163	79.9902535181158	967.983	953.644	991.566	9	7	11703662.062519	8493220.65054587	12359832.0746476	11489785.3470109	17049848.2551859	9724271.82687856	8010401.90675031	11154710.4504702	9865741.79360361	17680593.0487104	19509326.8278208	10093925.3117391
183	79.9901292100728	79.9900605708925	79.9902257828904	879.397	801.615	939.186	20	7	11367236.6883832	11617458.5382404	11719037.2050781	10877599.706723	12699683.1736846	8312209.07605714	7754689.83837587	8020835.96951492	11867768.4075872	7626358.21906756	10714245.3265279	9017304.68859375
184	79.9901398581875	79.9900900230024	79.990172285481	610.58	601.825	661.557	13	9	8755169.79375132	5302047.16957769	14755971.035585	564267.249305983	4100703.97120279	6119321.74005619	11452495.9242162	9871311.62485071	6688683.156909	10223449.5038556	18123428.5159379	6229409.26148833
185	79.990145630569	79.9900698092958	79.9902661322912	715.6965	678.658	791.487	14	6	11146969.9205189	8159471.26200371	12246978.8154555	8120264.2176535	8458076.09092245	11965665.7849319	5696541.59786486	11407663.8633305	12653312.5269623	21908640.3185549	12331389.6860605	8832057.58713089
186	80.2164080076635	80.1589297897784	80.2721663055276	1304.15	1303.59	1305.06	29	12	99633.1407629387	74722.8723262165	543297.472526499	206017.771908803	206719.993534029	79119.9727707749	515998.308234055	736281.333261724	86685.6182434093	117017.182296424	142280.766512277	95471.1551870489
187	80.4799182144702	80.4798462934903	80.6179328379617	1304.28	1303.16	1305.41	20	12	106205.912920735	79989.5898792617	106885.417456056	117459.789666342	61962.3693237305	91307.2047230101	105140.873506611	119036.856419771	95594.8216432872	115544.687442158	77568.9862504884	102896.471185772
188	80.7599750329686	80.73431155624	80.7600184713499	1304.11	1302.73	1305.41	18	12	80871.598065185	145412.194144177	126266.536164553	161176.992056978	92755.1469909658	122330.580666316	131412.433570149	152947.63121175	122352.287705077	123310.916883544	139756.603275552	149574.51418457
189	81.0004052839917	80.961679395068	81.0004513775272	1304.41	1302.89	1305.41	20	12	123959.691573768	109214.622194823	110842.670888672	69499.3990953484	60535.0613525391	63748.1294738768	107254.215144231	132894.068091947	107270.439961689	132262.03371059	66750.9969659985	110681.271760441
190	81.0407630128116	81.0405058255058	81.0409886066508	122.9865	122.416	124.384	10	10	114645.40107002	110904.903270508	131837.385782895	146044.24092	108955.098516358	131875.580394392	127942.843393735	195167.060518369	180064.663234192	169656.801540639	134119.462333618	115207.342898171
191	81.0703626572404	81.0702700305986	81.0704883933281	13.52745	8.7464	24.1132	6	6	0	6384470.77132907	0	0	0	5293973.15116587	3133332.96366088	7379297.66674283	3533384.54678652	5297035.23416035	6412549.67588572	8126100.56766032
192	81.2383769476228	81.1395743604603	81.2957583090083	1303.95	1303.16	1304.73	19	11	78658.6754603149	69982.5636694335	67047.779557129	97574.8598307282	89539.3522358847	80067.9703531896	103828.482288708	88553.6922576356	100274.226844814	112771.377355956	78624.9140244142	91739.3860705558
193	81.5213043625049	81.5180571071575	81.5228045836809	2492.17	2446.26	2547.49	68	12	89507506.6072192	81884587.522126	57841177.5120888	4890959.75936552	81282277.2039866	89984450.6416315	103008794.535591	101923494.220256	5257227.80354462	93220322.9908152	99849032.2386965	86995862.7594891
194	81.5207409136046	81.5188299506727	81.5219733131926	2624.19	2552.94	2688.39	69	12	28555006.9068521	87516473.5552082	21507897.3069409	11002958.9519815	39279529.2012591	47684917.4771925	18527442.6047213	11283524.4119159	32690906.7586843	26881017.1200668	24968872.2359449	15586512.3325308
195	81.5207436067857	81.5193946371316	81.5214259961279	980.08	908.422	1043.32	75	12	31106571.1774396	30797721.2703846	28746715.3361126	21115764.3822866	27823203.6944903	49098843.7048335	63555410.7156944	53942058.4131236	89243938.3310997	57806335.3494	69194637.8593808	24535710.9606433
196	81.5206921807497	81.5194336511211	81.5217872258874	856.836	812.715	882.587	38	12	55223593.6954049	26151055.1859847	42014918.5523708	62043748.3382669	2939919.49836183	36285839.1828802	22830110.0337918	27838839.6649899	7997392.28567465	42287130.4512603	27725711.7452744	16112319.2446472
197	81.5207699013284	81.5193375958663	81.5214761552534	773.061	757.846	809.649	33	12	45634002.2590205	31433279.7256513	98054409.4287196	34467702.7741747	34309686.7857045	63627343.8428718	42790707.4644823	72860799.5681677	56333026.9211938	54563297.5884766	110046908.93155	53656869.4513734
198	81.5206864224463	81.5191814406731	81.5217278575665	694.477	639.08	726.829	36	12	94113408.9839048	79481820.376949	81057233.8456759	94703717.5747962	39233917.5509419	44824104.0853482	51548907.1060344	40888648.0638486	30572420.7859451	28165630.3777911	52007444.6132887	26602212.5113692
199	81.5205940462652	81.5194877294895	81.521139521409	1141.375	1072.48	1232.27	58	12	33027081.0709457	14709902.4684741	54452683.2974634	18353356.8097559	29717441.0382095	50645010.1205852	28638964.2345997	17777202.7711412	1127890.41010262	29701838.5363714	24082391.5871748	17746936.3393212
200	81.520712667432	81.5200275449509	81.5212149098578	390.571	262.623	518.775	70	12	36153397.3869011	19623008.1314169	17221223.2939408	19537559.9653477	18977701.7520707	60939401.7566897	23707785.5864691	25727603.0765092	31226967.9351241	27479390.7207899	23291753.4641446	19814898.2997825
201	81.5207617781394	81.5202061627278	81.5213224000755	173.014	134.143	218.394	27	12	33083162.5416307	23502504.0616154	34619712.9439946	26490714.0020814	25786083.3766022	29532566.439848	40577746.1934308	34268533.1504577	30625008.6933525	29882907.8093368	29642291.0175068	27534278.0610871
202	81.5206648846815	81.5201521760525	81.5212922157015	605.059	593.232	633.105	17	12	101223637.193211	85611060.050877	111659421.030222	54967562.5533315	41279002.4878461	7611634.79412607	85002082.7670368	89065875.0607582	86766182.7896337	76315294.1983638	85649745.8122548	32649138.8133016
203	81.5207631342554	81.5202051171909	81.5210421121914	72.03375	28.5457	88.4529	16	12	55389086.2690948	43940103.0563414	30302132.4032505	52529530.6593222	27025153.5542618	60142654.3001807	60465261.6493646	58858017.0959252	62896388.2791781	59961577.8745566	23396659.4921318	20354903.2193098
204	81.7739920031837	81.6679239611176	81.7740552428891	1304.11	1303.49	1304.57	16	12	407255.213281251	108708.459933894	273605.371043523	456017.930071848	76881.3223400871	221977.983477959	267411.319939781	380140.174984977	241488.166679364	258747.666406252	328910.323579099	94667.3377234822
205	82.0173282662766	81.8393141939082	82.0549115285898	1304.49	1302.73	1305.49	65	12	194896.237604165	114332.42045072	173647.212714846	222112.113872292	109125.730939129	183842.693703265	87183.250494141	217129.406863732	187241.731420523	200353.997942458	204295.513044025	94744.9453538157
206	82.0226148856132	82.0225051830722	82.0228349794955	2613.04	2524.93	2698.83	61	12	489875.512027351	688955.201389966	1013964.04817729	1421561.12877293	1191381.85342662	763580.385703125	1059804.88006166	535210.247692262	1273666.21227696	930509.102629393	963814.806686629	580691.881198841
207	82.0225983204802	82.0224730571336	82.0228880784642	2475.615	2445.91	2522.51	26	12	2919690.65737933	3447359.89990393	372811.358221021	2582646.16317656	2983365.02582187	3139705.68758264	338022.860053651	3391600.11057671	2410918.60205331	3779337.78370485	3275559.94793894	3362747.73025111
208	82.048618935204	82.0483418425731	82.0488291945066	122.433	121.597	123.514	9	9	138054.170612732	300347.80249256	178005.810806362	137707.183470866	400804.507328125	129849.073896943	143156.287454821	206196.506666422	160915.135404754	132828.91512694	453158.664897042	143750.717602734
209	82.2246987551162	82.134368291921	82.3072287464725	1304.15	1303.49	1305.06	49	12	188880.074645997	131380.745933949	103745.130161134	146950.666238608	56633.0871527773	100068.458297852	128729.71887207	94953.0095930982	100933.951422675	133377.50475497	103102.97394381	137753.678097367
210	82.5374500082563	82.5373917157558	82.537641968564	2477.085	2446.26	2657.9	26	12	2329440.51229251	1498790.27616441	3474741.1370336	3290243.71500283	4486592.94226177	2549815.77265003	3086781.59695658	5946053.10592048	2623976.82495247	1694770.99819181	3857977.68268884	3014412.58965003
211	82.3263523150082	82.3251309420162	82.4800760807604	1304.11	1303.61	1304.57	16	12	403124.555773927	88862.4723106966	450542.517937575	380727.937971378	352600.987195762	489985.750032438	482455.452357704	445236.664190108	441437.558876578	481515.075549129	447797.526127233	315172.225837214
212	82.5374383373651	82.537410230168	82.5374842446411	723.3985	678.788	764.499	10	7	2929972.7178125	2762904.61618619	2887366.10078979	2488687.57305966	2763846.00449523	2746101.13045313	3782196.63766922	2918418.40891481	3350153.45641259	3695779.09812209	2666710.06365896	2566935.2127263
213	82.7595680267619	82.7194395733593	82.7596583720789	1304.08	1303.04	1304.73	19	12	241423.058480318	71918.529842285	225109.104038089	78485.2391841269	74324.2079833984	65021.462705965	239221.911508413	89035.0435258333	215964.519759113	229010.442006461	227978.089827974	214011.511264272
214	83.0607699475224	83.0605484248892	83.0611706870826	2607.49	2527.93	2612.76	106	12	7344952.93645644	5619531.60932999	11840999.2656459	6987004.88278492	8165518.89953024	78888534.5257099	9592380.23840711	11842589.0113065	78184202.8538734	19073074.3520258	54684130.9439729	28919720.2211909
215	83.0608306291412	83.0600220073183	83.0614289392511	2314.29	2248.65	2382.4	55	12	25228480.1577212	18833114.9725411	48553628.420616	8213801.27981198	45353538.9043527	25244398.3565437	32038675.5516436	36703386.7106987	38162447.7392738	33382091.8655631	29504723.0101202	26634169.8001432
216	83.0607177529382	83.0603129010294	83.0616096180939	980.089	903.606	1074.18	75	12	45887760.3687008	26573560.9417996	87181630.1945338	63950660.3639018	37406512.5205089	44026857.4465915	44533701.467309	47079495.25788	92504846.463359	39690626.9790646	99238656.2143657	43269262.9590865
217	83.0606403277703	83.0602499662819	83.0616459802606	1681.57	1607.43	1774.65	70	12	23741381.8889802	2203159.78456628	36250114.0354321	34521063.1721483	19359992.4744637	20230012.3300966	22735790.0778068	30267592.3703845	35358968.6697768	22391151.407816	33338125.5067555	2358944.25134484
218	83.0607010858553	83.060207785169	83.0614498922134	1524.675	1431.9	1605.16	60	12	26083570.008552	26072570.0995231	11152470.3159143	11587372.5306871	26807801.4826018	64516395.9359332	24488180.4454788	26100889.0711392	48841974.8781846	34309069.4263639	25861336.1344296	40424520.82512
219	83.0608741693016	82.9968665402096	83.0620371823089	2438.13	2385.01	2492.32	44	12	23350501.8913965	24698254.8139694	36831746.4630453	23588536.3927784	22288409.8996391	643219.105436471	28499546.6152575	31528334.2406681	24371365.9054513	22654096.2933705	34121147.4591762	19245559.3999467
220	83.0605940738889	83.0599950156273	83.0619472136623	1940.54	1879.17	1972.78	44	12	53892316.4423125	37010729.8614655	25974512.766425	25982226.2321975	32282453.8411185	22847980.265053	30104952.9041829	12347175.5432068	85943870.2440603	17851008.8690462	75977145.2840116	55604864.1029629
221	83.0608392991784	83.0603460182563	83.0617275554238	855.245	801.615	901	39	12	46053058.4650906	28039536.9271748	36154342.8721638	42908628.5117057	30394471.0578716	53247892.1256838	46916221.2454907	26021276.56229	92586442.4618949	57370237.9323962	47452114.352576	2625622.61799114
222	83.0607186155391	83.060266036353	83.0615581300697	1824.97	1783.9	1862.81	32	12	42685838.0411547	28455430.9697201	30023200.0885546	24985292.3877274	20172042.8275987	27678735.6507221	29760287.6058817	26153307.7078417	33301857.1229181	8353096.79962421	28511798.1493178	28627380.2124122
223	83.0608840230027	83.0604582505883	83.0612310635799	746.928	673.067	782.589	29	12	38740809.8752356	26530069.2732472	97636308.0225364	9834532.86939586	23828811.9484679	58678007.9817987	35693577.0962114	29912606.4162625	94082653.7074042	32634112.5620994	25341567.2991034	25375716.4900992
224	83.0608276409048	83.0606566196661	83.0612415037477	2205.985	2137.91	2237.71	24	12	56245698.1750774	19963470.7730541	23733451.0240305	44814650.6341528	20060547.906188	34672882.0000478	45650477.0491698	11518757.5946288	58475873.4277519	24507497.6083112	67201862.0319578	22369571.8299928
225	83.0607905496838	83.0605673183957	83.0611308163619	2083.83	2078.28	2091.57	13	12	91171893.2752284	67571856.60072	68948326.208985	100116129.669239	64270721.7959323	88682012.6608851	111227580.644825	93053069.9361736	94712431.3526678	116960558.146823	83532680.1440872	72351518.8669325
226	83.0607583637742	83.0598850750001	83.0616229522705	1180.005	1085.01	1262.17	92	12	4713065.87884271	41796786.4482264	42246708.374475	27391086.9154546	46195804.7133037	40303572.7340231	42085996.4952462	33849604.978143	54467955.9048581	109787202.275129	48002932.0905129	31298914.94437
227	83.0608817032843	82.941894498891	83.1806976709102	1304.145	1262.76	1363.54	38	12	115951.586484373	71271.3271542968	82917.1634436047	120628.688420412	119139.289780272	92710.2821221453	92666.2270132212	117124.117797546	146410.641024903	91304.3130716384	146041.133984376	115830.023310548
228	83.0607713484144	83.0602572785161	83.0613355058582	1385.09	1364.52	1430.35	24	12	58056417.7902851	30989364.8128502	25625919.1104372	54482641.3559409	53488254.9936249	65881448.0577604	23897232.8928691	68059980.0941094	34415450.7132639	18506098.0216699	55449521.7327268	82202280.0953891
229	83.0610346254829	83.0608230334981	83.0860227195778	599.758	559.086	605.016	13	10	83087208.6500964	56974594.0826223	77408831.5001013	70838139.3802686	71149760.1314701	91724410.8912251	103682630.001507	100632420.267429	108626399.376443	101920799.160315	109192387.442032	3586724.91620757
230	83.0563671793984	83.0559480702372	83.0860478845726	122.408	100.252	197.277	12	8	2399782.74591319	97538.2386797119	51460.4606506347	65354.0887297712	1975006.01022409	3050666.15943316	88223.6929617698	128492.249398442	94061.236001953	113363.567008364	3255243.17937014	1650403.05926665
231	83.0859774841677	83.085952298691	83.086012159613	17.46005	7.7861	27.0023	6	6	0	3642240.58207472	0	0	0	7275393.89953431	4732956.85161974	5368239.90370774	2969937.03330816	2752105.87502667	10024378.6770744	3030684.26050682
232	83.8996830779136	83.7178391671338	83.9052084107068	1304.08	1303.22	1306.34	46	12	318360.633386232	154124.682746393	103095.041270658	261241.863279371	251855.452324969	107805.942963491	103027.022594106	205459.914759927	98279.2642207035	118404.454915364	93237.5879423007	138449.353947566
233	84.0565974585137	84.0562339234427	84.0568284031789	1958.65	1815.73	1972.78	22	12	1192013.85167217	599549.305089614	2183118.7143933	2357612.54579019	1819905.00223523	1375782.74769384	3128964.56865967	3035081.28211395	2352428.90410175	3571307.78250602	1712513.47462273	3354926.84516438
234	84.0564672611771	84.0562957195027	84.0565683058201	2425.5	2412.69	2430.69	8	7	1413086.92086375	1293083.95744784	542133.931643889	1260759.41229309	535068.080633788	1928411.49792309	2015918.42687458	1316713.36471527	1994446.9094864	2007836.31703972	1737034.37968602	825577.3425407
235	84.0811002394448	83.9697582310295	84.1662939634187	1303.95	1052.39	1412.78	89	12	216386.42157578	318450.467229565	562143.351349044	130475.367829777	185331.701111778	121019.287786959	193925.924341633	218518.785552456	135120.740514028	136098.195023663	551763.163225448	194446.645353815
236	84.0811987990968	83.9702340377291	84.0813051455694	605.421	515.108	695.388	51	8	2241223.49534132	4779801.77292103	3068344.3308783	1851294.49867529	2199773.50312504	3361878.19107863	3138239.6545731	2103094.75016051	2178792.44724087	3186709.4237062	3562443.51676117	2792844.05680344
237	84.0812245897073	84.0810655576554	84.0813337136988	151.781	29.7432	267.58	60	8	1349588.26730818	1278578.92589264	2392554.74358643	1382312.84791055	1698828.46507966	2062300.72954032	1961472.82531738	1248156.19367487	2414318.15305265	1983520.80340576	2235852.20679241	1044054.54336047
238	84.0812403562666	84.0811689817253	84.081317940348	383.102	275.259	494.408	54	8	1579475.20612259	213303.659808594	1913538.50596175	1451398.81182161	2330052.21045204	3870191.18815699	2238143.32505229	2259399.91144216	3521003.70186318	2508538.10513281	2815114.50720643	1642638.57812148
239	84.0811561015558	84.081106506836	84.0812127433566	732.948	701.024	772.895	13	6	1573753.55511935	1868105.45957645	1662714.32833143	1534985.57259831	1404496.53085918	2129394.58050889	2418747.36299583	2388653.16561323	2814886.41154758	2318515.43029471	2799999.90456869	2278458.04620246
240	84.0811487272751	84.0811034761548	84.0811871754622	843.407	801.705	945.786	19	6	1490098.60700684	1731533.08377114	2543473.58904314	1335592.58044611	1443163.2657748	1962268.63789063	2057425.17290735	1854545.61950349	2435811.79917645	2061523.54315685	2541366.40745911	1172398.61974007
241	84.3322082040008	84.2411505688437	84.4402780943666	1304.28	1303.59	1306.34	62	12	72719.3963631914	79504.8568530264	127346.703813476	94815.7507666027	121680.408024714	125104.691834435	135374.32436899	78991.9041748036	88182.0792480458	83865.2915340899	93137.3763269036	69268.5571158848
242	84.6161551365139	84.5657357690584	84.7649769285615	1304.15	1303.16	1304.9	37	12	66026.6939794912	153785.852448917	116905.562006838	50855.6894444441	97202.4850097656	121439.010048827	127172.329021809	54469.7593831378	81179.6346445316	100017.664218305	120452.337895065	282130.456358923
243	84.9064878280974	84.8279846031868	85.0512100159086	1304.41	1302.89	1306.34	44	12	145248.377051594	147578.077746393	123520.519634165	60779.0935156254	208485.807793719	124995.700087139	91636.9120099441	117681.750405649	91204.7562548822	97896.0184606928	94247.2409281406	96729.3185233553
244	85.0399450563925	84.9600277202685	85.0399839495891	2426.51	2381.84	2509.93	30	11	329038.804528645	411438.113874252	973222.84452464	454610.723895823	442195.196755981	108419.013574218	825860.034907888	536505.092569778	332288.213249448	311459.64437248	935225.421386929	370765.870639516
245	85.0399558878401	85.0398721619064	85.0400263861947	2321.1	2302.56	2365.77	23	11	262089.314198934	444592.533020542	781251.740850402	428769.499073488	224326.925275438	771546.503102139	594042.757843464	404800.429563712	629139.75101807	479537.381532387	748199.576781205	188389.048340821
246	84.9601471497572	84.9600565361126	85.0652206140437	139.598	133.863	141.812	12	11	3613738.01422588	2786133.72596062	2204832.92651019	3503435.21210393	3101853.98248265	3877332.95409396	3926225.23947663	3438739.79697174	3160645.40013553	1911073.77599776	3019559.49179576	2848729.09794208
247	84.9601639117098	84.9600957037953	85.0652446063639	11.5515	7.7737	15.2095	9	7	3546597.24118726	2814440.17086294	0	2300064.49748447	2159278.85175094	2848520.26631494	1590167.22628908	0	0	3751412.60716458	2400212.94887772	2336095.27141571
248	85.0399854102995	85.0399589687367	85.0400331752892	1971.255	1957.76	1971.76	8	8	757393.082106196	656465.441785479	1009387.47611462	1008362.1409677	561423.403896079	704951.943299264	1716015.85522975	905021.761665149	865665.604026645	1005789.36594331	772182.068251407	706851.963377316
249	85.0762870949059	85.0750527377349	85.0777538209633	1828.05	1727	1898.67	77	12	37927673.7152874	31642888.3309568	22861952.4084521	12411122.2291604	2955732.08427252	34100282.140181	23592872.5724957	2217446.36197818	65326465.5978971	17986380.3908	21901867.6958437	32797621.8992044
250	85.0763899887941	85.0756881496633	85.0770328069293	1666.28	1586.17	1710.58	33	11	41065010.2256617	12195648.4857952	18430080.9349717	20885929.0089305	5654671.40102979	20662233.9175906	19669456.6037298	42557431.3911853	32768107.2106723	23128946.4158451	15974178.5715909	13811124.6097748
251	85.0764865354987	85.0761183312032	85.076707280095	1560.17	1551.11	1570.95	9	7	11300937.3443708	1408175.19841799	27478398.5472743	10291432.9096991	10521245.0611607	44390223.8041553	11837079.4246297	10846187.0856019	13562102.5780348	22285488.4210404	11060374.3804018	6402335.23619463
252	85.0764661152378	85.0761271102249	85.0767621073344	1491.28	1438.57	1524.82	18	11	11877489.2702518	26557224.5683764	11735779.9282037	19755593.7687955	28599729.6004952	1186580.48104237	35652700.1311546	11928059.2913758	35693886.5934456	16476459.3665806	17560500.7179081	10238752.6614102
253	85.076302534291	85.0747772763115	85.0778795314225	1959.49	1912	1973.45	46	12	23929643.8980812	59301904.1812163	44112044.7483079	63814070.0504986	43296842.6716094	25060569.7803162	69172863.3431587	78464745.2301658	34373299.3353012	39152970.1445187	42761316.2145707	74463859.1061006
254	85.0763416972421	85.075218831272	85.077325699301	2424.47	2371.35	2432.28	21	12	27306903.8075058	26566056.9974054	40038107.3125026	26997397.6380722	36851280.0026771	47566048.3300306	29481595.8423286	45280478.421671	27494360.6299241	20455764.6967113	24827736.1355145	21717694.2506297
255	85.0763566471988	85.0756038298098	85.077029168821	2312.33	2306.21	2344.54	19	12	43658754.7710433	44766584.5996043	62806771.9306277	40830806.6547029	47783957.4444795	49791213.7171998	48592146.9292027	36611219.267103	59034216.161769	43414276.4521747	48166418.6881028	43471869.1953637
256	85.0764990264361	85.0764058530126	85.0765749989665	2544.46	2539.97	2545.82	11	11	22073817.8112119	17917159.1378867	22544548.8844162	21235603.1828852	20077402.924206	22304900.5080136	22481708.9511894	22383459.383814	23307480.9354055	23909041.7695272	13292913.2063344	19583882.1019044
257	85.3896036621142	85.1954616469119	85.3896763009049	1303.98	1302.89	1304.9	22	12	306674.088721874	88882.3861027026	357601.532897386	286477.796195161	284141.001393478	108761.886736504	106862.848858887	60272.467422762	360340.652924109	107756.747246092	83669.699419922	246934.338052132
258	85.6167719396258	85.4959040714608	85.6283100389972	1304.08	1303.04	1304.88	44	12	81595.9515954584	95623.3519176141	106908.384462892	71307.3061816411	144314.202180174	128262.135235595	115559.101166549	91575.5428400201	97666.5310123691	131424.951565505	99051.1693672681	117330.101350913
259	85.8763053934248	85.7398460138412	85.9136552528467	1304.14	1302.89	1304.73	27	12	138686.822147216	153190.660631009	173586.56374512	137727.570534104	129716.861914063	198551.214230769	309159.909175504	172846.540591633	162689.815765268	190440.416678466	175556.537687424	165327.946176382
260	86.0822036464343	86.0117146189613	86.1871238537812	1304.28	1303.49	1305.49	26	12	79366.1826254884	488382.307234074	114765.136257136	361864.972158901	333495.523740231	126106.949667968	124310.379356971	86774.9445926914	85087.9465852859	126013.525917272	127836.038186598	389934.575530832
261	86.0796881571819	86.0796467450846	86.0797568568828	2356.99	2301.07	2432.28	47	12	372627.930641174	38475.8917968714	563159.184373994	374983.153081721	207013.900250244	344748.58653586	740841.597249378	307326.617031742	654373.124488651	626373.292581522	559751.759680293	317743.523460179
262	86.4803248619695	86.316527709507	86.5004060592583	1303.98	1302.89	1305.46	39	12	302220.108752442	65719.0411998404	359538.969551157	276314.243971604	57732.074230957	116047.380084961	384860.231520433	94624.7410688908	349793.258754881	124285.374173583	87972.2320157146	70422.383653232
263	86.6084342569331	86.5780697353631	86.7729866972725	1304.495	1303.59	1306.41	46	12	139064.214817458	363443.256640623	127738.114152269	142980.841898287	118974.567501219	91152.8289169021	952840.730380869	832138.025926342	138385.443403321	88828.0526384933	196295.082689733	128881.295941631
264	87.0752184892517	86.9473072822256	87.1662208142603	1304.14	1303.16	1305.41	56	12	151349.504270832	91336.8341625966	168038.061372073	167304.446234492	158464.330853161	189953.557924373	205998.243827819	163314.451100886	173652.43387858	194340.163509115	150856.040786132	117603.625629131
265	87.0920556050905	87.0445044785217	87.0921222130165	580.7745	554.301	588.682	12	9	1209920.21989228	1303374.23677571	1679952.31374116	1675503.46692234	1577531.06424757	1840343.05612538	1577864.70825008	1693968.03060107	2373498.31812692	1817253.64382739	2180506.47976751	5423764.87367105
266	87.0921080661159	87.0920855731362	87.0921438359953	2551.175	2544.84	2557.3	12	11	3720314.91784234	3071209.41144977	3131889.24041116	3338226.53675971	1476421.3743773	3604724.43627982	1429874.24793036	2082626.77778184	3955015.30944493	3996575.44198258	3838166.46972706	3335990.18136752
267	87.4646459535734	87.3478397455825	87.5542072097951	1304.11	1303.06	1305.06	54	12	79116.8170765258	228353.27091346	169080.745374758	159744.830955153	141073.455719106	153930.565575282	95542.6737158207	129459.3928378	104342.314484198	238355.2380685	185386.888409016	83767.1188157298
268	87.6682127933105	87.5748200065184	87.7530977213243	1304.14	1303.61	1304.88	44	12	137497.12362508	126718.408701922	185920.360817874	147785.251441368	115962.167288207	164482.891661933	164516.525229491	164730.096028238	182689.910087889	161052.489386539	172351.720639647	159832.295336913
269	87.8947340989235	87.8193560828872	88.0545674098562	1304.28	1303.22	1305.41	56	12	136799.224816894	423465.504368988	85834.5968705618	75868.6622727278	545246.746833682	201467.375757962	139871.863313801	85632.7493257961	81658.701003195	157855.679824219	163320.452156981	69286.9480806112
270	88.0760849466687	88.0397314803638	88.0762379798201	2461	2362.95	2606.35	81	8	4706252.54014832	1806246.83129419	2299177.09872575	3849428.69688101	3376730.61036303	4262045.3693179	2282729.05994336	5480806.10804598	3831695.56392187	4182855.75744069	2121320.25383543	3729154.90832099
271	88.0760213019688	88.075959573215	88.0760937308043	2136.87	2017.79	2255.03	97	7	1437479.86039633	902094.169730124	1528255.99893335	903746.365518458	859002.758369141	983793.852130695	982503.225670269	840612.184876717	603648.472576444	792311.584716781	1336951.51551817	841213.0812784
272	88.0760433781174	88.0759785006906	88.0761186348219	1474.75	1410.83	1548.36	58	7	2530858.52033415	2038167.41978571	2376572.83850091	1912637.48566406	1824015.93699163	2320485.65365513	1534041.91664477	724017.15982333	3677076.91267907	3684777.19484252	3257398.76249263	1989023.08253348
273	88.0760578616967	88.0758891172431	88.076161392684	1051.46	946.599	1181.08	88	7	1692397.30472901	2460974.34326637	2113140.47470769	2156857.40157671	2225835.23153273	2549479.43286833	7196468.48647643	2263472.65426027	2555928.5659387	4505884.55553957	2908322.36159226	2304515.57964286
274	88.0760443284367	88.0760156456448	88.0760760634846	2318.17	2289.79	2350.9	32	7	1543084.87869949	2041488.26399891	2094674.53764204	2020804.19732967	1870613.15463335	2274192.62244548	303266.243945336	146543.455957052	5734527.39894139	2500294.47092064	5523064.82108358	2020729.11443359
275	88.0760537531034	88.0759654630817	88.0761196808011	1615.98	1555.21	1704.67	53	7	905603.229776542	1705509.92963205	2523602.17608705	1627792.02958291	1587532.9252621	1961067.12856202	2370649.02996028	1940477.14798655	2506985.29621736	1268337.78754103	2074575.18589764	1674446.18932334
276	88.0760414591558	88.0759527264856	88.0761080149035	1823.15	1716.6	1909.37	65	7	1510410.37306809	1826797.49162404	2720351.75123234	1671488.92317708	1679714.04814749	2010774.351018	1013658.36166342	2139526.37001449	245636.856683353	1487977.63457552	1740406.24847534	1811813.81990649
277	88.0760754988308	88.0759603587647	88.0761304698886	889.659	849.559	933.159	31	7	3924298.03812244	5668424.82673971	5887466.76690802	4594174.50830859	5044819.75893292	5744519.09865625	6372613.0705221	1656074.47443391	4450369.78107379	8326586.68812488	8737624.67670059	5294416.4480663
278	88.0760648934877	88.0759606648621	88.0761538200666	1953.79	1917.89	1972.87	23	7	5431249.15576987	3743190.27689085	3398223.41610576	3604927.21241678	3364660.65898268	4101669.50546536	4414844.76497891	3697140.85912088	2877513.04112709	2866839.17955994	7427432.15578606	3685292.29843919
279	88.0761505635323	88.0397236771216	88.0762512650875	2675.73	2610.32	2698.31	29	8	4097378.44717715	852807.718645619	1150851.62025472	4427350.5705534	3857485.09967189	4942293.0169598	5434593.88291547	3404715.19262721	3233457.44799409	3925044.81003171	4252098.18499388	4116286.93352431
280	88.0761769911209	88.0760634855308	88.0763052927288	419.9415	265.532	531.673	48	6	4765980.6590874	4726016.02246362	826018.550437515	4391503.76624396	4590421.5728833	5621054.51125101	5469428.1135542	6115121.10202308	4776232.66502978	9563253.58638162	3986172.85514631	4758521.60827999
281	88.076145215834	88.0758741219574	88.0764663379418	172.559	171.949	245.816	19	12	15190954.4037133	15712927.6169551	16416747.262767	14715734.5026425	14905070.9442787	15547675.9142057	16721111.5732201	15743203.6973673	16873159.3639003	16411714.5682709	16516110.9280333	15598013.7795051
282	88.09869459367	88.0759884128233	88.3119034254034	1304.15	1190.83	1402.95	150	12	119896.535519612	57314.9681463071	111269.63780142	144853.035969426	136634.975893553	65864.2175230814	171730.023201497	323182.125127607	155702.745420808	160221.544300424	152274.744468993	218491.965039062
283	88.0761084061891	88.0760142094305	88.2850365752111	760.119	641.903	841.9	64	8	6248266.04791842	465773.516924911	2220239.76762052	4562241.39330965	4457827.66901752	5448228.1240909	5385368.24318134	5316753.98843893	10699877.1007587	5141193.55822736	8386315.33644644	4888744.47135227
284	88.0761606163707	88.0760276822879	88.0762857623474	590.17	580.962	619.103	14	7	8999040.36664078	9147330.06555001	16337968.6712995	8206373.88491165	8380216.24586872	10332154.892	28983611.5289514	7982681.82187641	11910065.3840501	9734650.210215	11349874.9867592	8638731.37179516
285	88.472063017195	88.4213108290288	88.497149543621	1304.14	1303.61	1304.57	35	12	116943.864971566	507532.343269228	450910.853198934	695571.570899834	631106.856472263	1011369.13420759	1009527.90499164	122039.45462515	896457.796102547	1017866.77990105	861135.175812492	568558.140660227
286	88.5094086722909	88.5092273189936	88.5095632419203	2453.96	2450.97	2570.12	25	12	4187069.89396971	5202959.84815646	5120233.31621886	4049922.6642456	4638570.74632466	5835230.17274804	5373781.02344329	3558871.31514553	4704994.76098929	5461198.71607108	3714100.60141847	4601696.15253824
287	88.695636923912	88.5745993962933	88.7798510521742	1304.41	1303.16	1305.65	58	12	60299.9322916663	144769.669672475	95910.2516271987	213061.972712589	206467.074522531	445391.124520091	92269.5491286058	75083.3517444947	80936.2444575629	101119.568817914	87540.1022473138	240126.588626802
288	88.9098395721874	88.8186003463799	89.0446369843534	1304.15	1302.89	1306.57	81	12	117258.600811767	58384.2502636718	91071.0589636244	175012.55887545	99159.8294810907	98321.4353203128	172091.879882812	141036.044111937	307119.338919269	173710.687291259	148449.698166727	202159.826637619
289	89.0601706870418	89.0093350585647	89.0609544709386	2623.55	2447.47	2698.99	55	12	18835864.5177656	21386441.1051229	3122556.91382824	46681313.7221684	36320754.9778189	22078505.172591	1492521.17201038	17336649.9864013	7783111.80970256	8941974.85006704	35960434.930032	2885384.65166356
290	89.0600613990158	89.059703981748	89.0609132511598	17.4732	8.5654	26.165	11	11	74497756.284114	15831894.7672042	0	34362385.5118163	48049690.7474999	41873327.3449277	69113399.448689	74882223.0058816	50207242.4675973	15359427.8213484	96878425.0586392	49898647.4756243
291	89.0602603515332	89.0594210815158	89.0603125977039	677.775	677.775	680.901	45	12	24498751.8574096	19052375.9308205	22589664.9179074	25449507.7077153	22669703.2220194	17885520.2586887	18815333.8566537	33325809.3027845	35548994.6269993	23068832.2623646	44276164.0209381	33501946.7947514
292	89.1118803467344	89.0796767009752	89.2658790193011	1304.49	1303.49	1306.34	39	12	141358.324188702	79753.3324316397	103325.158807091	167321.864075645	149224.241805418	90627.4921875	143999.881404622	72681.0222789408	126390.172249348	106672.972371169	110080.872456054	71248.111806077
293	89.5072865374089	89.5040410973938	89.5099240619537	2494.95	2449.11	2679.39	109	12	96293844.2549958	90162197.2533216	110393983.418926	5909118.43201068	6285928.59753381	72014471.438515	110538354.648515	91794540.7235254	97112230.3215087	103579477.649866	90519019.7433991	57903364.0683467
294	89.3967954965734	89.3169951756998	89.420444267256	1304.15	1303.57	1304.88	46	12	93238.822571207	90890.5955979562	109052.730647196	99095.5229418957	82640.3988037109	117568.64181836	133044.469482937	91193.3741446933	104948.967142222	126791.663860972	125302.810595704	84453.8344974764
295	89.506980039255	89.5067791237508	89.5072155081283	192.787	134.802	307.504	26	12	5924493.33666992	5069173.06423555	6720976.61004242	5695528.80353388	5790500.65057119	8065162.96228405	8911161.90439787	6012663.87510681	7565465.96034747	8386709.04780781	6791564.82275243	6152207.37810937
296	89.5067711489164	89.5064810287213	89.5076006973041	727.664	677.312	958.795	26	12	13521848.3777196	13170577.216077	29496583.8064154	15327326.433358	33484514.8171175	18005025.0388981	17694569.4124567	12614784.0164875	15813999.7796223	20027275.793759	12755386.7192942	13486397.0188241
297	89.5068823269786	89.506639764065	89.5069890812006	603.678	597.917	608.447	12	12	32838899.1947619	31854571.0289704	39468544.881755	21688429.8920903	33653476.4733531	43891493.6539499	20855241.9426137	33425422.5322739	35719552.3568533	46914112.4088331	42572264.8464196	23800093.4129681
298	89.6219689145974	89.5941928842206	89.6861291649298	1304.15	1303.49	1305.8	31	12	96794.2728848529	111775.648341345	63651.089496627	132653.688204251	79142.4331665039	120480.181859375	72702.8122543948	112544.114617364	123392.212457385	86579.2695308051	86637.1094141982	115016.508718668
299	89.8019689236084	89.7055535380196	89.9153959752954	1304.11	1303.16	1305.91	80	12	153941.552155354	175281.714711537	210980.029625247	289132.362676531	76711.6465332031	115408.334382103	259344.0957666	94905.0779235833	102272.150617011	158661.013732909	103092.520417887	114281.228430989
300	90.0553561619659	90.0492550602318	90.0571563720703	151.922	43.7592	306.548	67	12	167010.450329736	146402.542032031	214097.429649993	122839.763423828	132894.038180664	163661.193653389	182863.680324468	191461.445073166	202015.455205343	177488.823165969	198932.311692563	184007.357187422
301	90.007265382905	90.0070596509088	90.0083947705455	2453.03	2450.03	2506.36	45	12	6469538.54436691	8364699.09979175	5717564.73955073	6070693.78626096	6928956.94783014	5561867.75437547	5549766.98554688	7038521.30905855	7225671.27395577	7032949.26458049	5754110.93590561	5874838.87452143
302	90.0554022960803	90.0071860887726	90.055628153033	2579.03	2547.42	2672.93	21	12	58811259.624139	50739593.4155994	59649823.975918	56663989.6678498	14909610.9532778	54545591.068978	60177745.9109953	13436793.4149861	45508424.9183794	60603375.1551331	59678903.7426035	52972504.2592975
303	90.0553664601743	90.0549930455429	90.0555426067368	505.529	440.858	569.054	23	12	22033273.0459005	16150513.315302	46503272.2946366	12825312.4422448	29619736.7607724	27131883.3946766	29162636.9547847	24002590.5884166	29491632.0967713	25285077.6388175	25029243.3006094	10787329.2039546
304	90.0554236005511	90.05515590127	90.0558849766566	372.996	319.153	421.09	13	9	10847332.1598966	13139385.2045743	16700045.3526649	16672201.7859201	13991537.7379047	15281358.0884696	17611164.093292	14601354.4503826	12917454.4109316	10478182.7782711	15080345.5073883	13181142.5315674
305	90.1453516791498	90.0301408398633	90.1726686258467	1303.98	1303.04	1304.9	42	12	91279.7015999342	348092.102986777	116889.363055138	94787.0578951318	80872.4700088783	97133.1574665714	108443.969661755	104574.967911043	124946.181258137	128948.313482665	113740.855094463	69668.3214580827
306	90.0917944651083	90.0917426588048	90.0918928597493	172.3295	171.309	173.014	12	12	600890.15349781	604375.054033794	670088.822743734	592071.669838588	628979.679059307	638470.812736111	604010.521445194	638776.099585598	676349.795998184	659523.160791626	713697.498256785	611391.102433594
307	90.3462026633973	90.3203645631863	90.4413690853463	1304.15	1303.57	1305.41	51	12	118936.388036664	128927.118097956	147933.858515627	132131.99534953	120372.817236328	172314.83541341	191890.101735025	162449.698984374	158383.521368964	201474.601154973	152407.335813212	108698.1546875
308	90.5262660378486	90.5261395063162	90.5265164569778	2635.84	2526.57	2698.49	77	12	3697685.14171874	4314755.41442964	2361378.97959446	3015647.16771237	3106318.85242344	4460574.59481179	4831536.87852524	4792459.45647605	4977131.09951583	3844447.00900958	351011.342578138	7724603.85063572
309	90.5261134983923	90.5038885895358	90.5267464051792	2447.56	2446.09	2521.18	42	12	4004358.25478176	4613205.28485608	3827824.53419928	4119089.39990234	4056269.01312073	3614783.88645102	4074838.68593859	3590035.58822758	3576904.49712753	3900357.61264355	3783504.36531045	4345564.88113395
310	90.5261868131995	90.5261015904636	90.5263483809464	1143.61	1031.11	1221.58	53	10	6855200.16039244	6346977.93094247	546339.136874971	6961369.42816399	4229940.54424569	8909624.45538519	7654401.8992997	6445854.24608388	4645617.75836779	9300901.50864053	3030502.84972466	6590878.9244186
311	90.5262642348495	90.5261798987566	90.5263664593928	172.266	35.5715	292.977	49	11	4729675.51652051	4432532.15905782	4640543.78366118	4123597.33189624	4439633.83554267	4707254.07242222	10063014.6712272	4797881.18740544	5823218.37948084	4672218.89900859	4822297.76089112	5138454.81665497
312	90.5261895906702	90.5260861780788	90.5262967474861	726.6845	663.411	803.864	32	11	14506389.3702641	8734944.20292344	17704705.9338891	11550525.4865345	4301500.98724455	10015782.065428	10062077.6185066	9022985.2694924	9117364.86059273	9498933.09203673	9824108.33683044	9124825.20496243
313	90.5262067524651	90.5259901944908	90.5263118048396	929.7925	830.614	1014.22	36	11	20092518.4893761	10313412.576504	4119535.22375249	7710940.97114017	8532840.53691566	13392784.8043182	8754368.93066664	10732623.7161339	8112321.09119091	7923801.54406793	10053914.4219293	9137401.60816215
314	90.5262599516348	90.5261709037787	90.5263323830121	604.474	597.576	645.334	15	11	21511780.5249768	7414953.16104216	13613359.7016636	21977315.5599198	14980324.9527704	11563567.9441871	16596565.2877396	16326114.9227066	9200253.29172343	13903465.7802109	16016815.6861646	13117176.3376103
315	90.5262233498804	90.5261621311111	90.5262849020829	466.618	420.711	531.777	15	8	4073370.64048177	806251.77213414	4812431.46821317	3712437.12511314	4093496.02525676	4411984.40343349	414822.632985193	4109020.83300325	3776662.31769849	5032368.95936205	3921127.55672957	3243148.50889841
316	90.5262590165106	90.526137451372	90.5263102180529	359.4555	317.764	402.391	12	7	3670298.88433165	4455438.9103658	3409867.02475325	5158648.2671806	3449124.70418346	3828933.97601689	3892445.90660156	3565174.44408115	2127198.78484334	3786339.61587701	5375891.50836669	1026650.52050415
317	90.8145831595151	90.7329919055001	90.9151225573884	1304.28	1303.16	1305.41	40	12	97888.0555281568	162177.215102162	133303.550813739	92987.6919458019	237707.286808893	150863.343164062	91219.6970108319	116298.90986328	137086.040786132	78409.4087926127	122831.492557779	70019.6864225254
318	91.0546073044649	90.8892185705695	91.0547408546358	697.383	625.338	773.061	84	12	8195558.47358078	4675283.65352355	4942874.9560699	7078595.91319331	5253275.20364192	5063904.01768384	4682455.31194075	3425484.53433436	384493.542234372	10678371.0915646	5607073.65146131	4748338.14297765
319	91.0545705622867	91.0543917675065	91.054672789055	954.637	881.266	1009.97	69	11	2783760.50984207	2506521.71826804	882203.195049714	1949659.2085555	1729562.97778674	2331611.79036725	4928447.30896459	1776959.21005486	2542891.27913341	1826252.98745728	1850894.65042648	2087954.21249972
320	91.0546012366563	91.0544077877582	91.0546743364221	827.302	786.422	872.009	37	12	5101577.64381392	5566939.46781814	7989685.59569582	4835759.72967634	5229104.91580716	6083292.8234091	5912693.51524804	5167221.40817435	9538590.72487792	5323686.51569239	5789059.5203211	5392223.88917995
321	91.0545554633882	91.0543693505671	91.0545974926691	1098.06	1037.48	1175.38	70	11	222866.573657224	1885965.39003109	452509.783037103	1564822.40650146	1608198.73898689	2058881.36959257	1970294.6159119	1530247.2224896	4576245.3023426	3773155.98198517	631787.535613277	1120075.44314657
322	91.0545469071882	91.0544056529397	91.0546094665654	1961.96	1853.89	1973.64	42	11	1316450.71135396	671179.662393262	1643934.0625934	527508.000512625	1090638.13059343	700994.656608827	1565100.75810876	1325594.9971624	1356326.79090962	2505893.69300493	683318.62203726	598750.58983307
323	90.9771244800339	90.9758129869641	90.9791347172177	2223.27	2163.9	2319.84	53	12	17100509.9634105	22864289.631592	31015596.8565319	22545006.5163013	26487858.6096797	11528137.0431551	4745037.87998185	108031682.191591	29578384.2045052	6628831.18832201	37983987.2287967	34540191.8916957
324	91.054686219585	91.0541334568309	91.0558244004443	393.853	299.207	509.369	53	11	6960141.23682343	773087.119882811	6303874.39245578	5688078.02810286	5960598.50866162	7177387.18478222	7699358.15653345	2746459.36665668	8385688.94971456	6431487.81489395	11983037.5856505	7047185.43115339
325	91.0546676748753	91.0544478530895	91.0554778398794	134.802	1.8696	209.223	53	12	4689188.98140978	5119819.03818035	6369236.60106572	5087202.47743136	11195606.8482606	5516187.94911527	9224742.64906727	5724996.33437846	6344866.05389049	4880770.21243456	6079884.78145949	4835130.85016512
326	90.9772706812136	90.9753682474543	90.9781464251857	2085.23	2080.91	2134.84	23	12	136638714.727162	105635666.414473	143460541.024564	131915606.132567	112618108.122136	124924731.617343	136945013.275766	126566715.602616	132408622.927767	135633401.406534	130456490.563533	110529145.038453
327	91.0546642731529	91.0545084179484	91.0555091607208	257.723	231.674	291.49	19	11	5618217.89891094	5102508.10198372	12586079.5867961	7125619.44732236	6310098.22977942	12112026.1457059	7914782.26115246	5101816.9530933	1438443.21811308	9979797.58533113	5588852.19700886	5684816.80363281
328	90.9769751600203	90.9753422381225	91.009124242841	2439.075	2438.66	2445.65	16	12	45681589.2937111	41047335.080025	41438764.3092728	46418124.5839244	44990938.3593461	45668184.6386139	45871836.5584755	42641312.6825726	49326207.9121411	44446238.2041486	47307422.8569509	45553051.4660532
329	90.9770928268038	90.9758610101294	90.97784293191	2355.84	2324.2	2389.94	18	10	23084697.5561221	15314801.2535001	18693093.1943535	14152975.8256198	23646464.8383411	16599316.6469577	19325456.0914492	26586417.4519577	1785373.67542974	12728200.7846074	20581141.7534714	16828025.7144331
330	91.0548036775791	91.0545226763767	91.0553879099764	561.2965	517.805	566.878	14	12	18494411.3739027	21354565.8089395	16058133.1330144	11000918.1616205	8968424.32390809	13941098.5814053	24186898.5530165	22086682.8864619	17052690.7307911	15472306.8717258	23907584.5164193	24549843.1287607
331	91.054558554134	90.9567625686042	91.1781366439333	1303.95	1181.08	1417.84	138	12	93207.0441956662	82485.9647766121	222696.159836613	88677.4115730804	70505.7587524414	114848.514623578	101021.142179511	97932.31870339	114075.007201703	54906.385839301	107849.556243343	125995.093125889
332	91.3020585792909	91.2305692436723	91.4100564820992	1304.41	1303.59	1305.65	37	12	908112.406621365	87938.0714543264	92543.9594897475	101555.694018963	785220.548846902	1170153.68715263	1203651.4768206	98817.456870117	97942.2979475905	106159.967089093	1045377.99220982	91685.8138639315
333	91.5049388614175	91.5048153901948	91.5050116792421	2447.45	2446.83	2447.79	12	12	986426.219928559	1302472.80009592	966352.840194591	1223114.0723258	1019664.74239429	1064814.28195894	995381.200531883	1093986.99228944	1160518.32803614	1021346.33425575	1091770.47549427	1217624.47730777
334	91.6359717079687	91.5990898906375	91.765408008657	1304.41	1303.59	1304.99	24	12	80502.0818594625	117159.080830079	121288.817153322	79061.3563290133	71239.4341552734	66641.3726083986	68416.4019531248	83898.6681951338	75840.7112642036	134206.397589984	83450.9715995274	132853.278736978
335	92.0732071648391	91.9542048740763	92.1587262753511	1304.15	1303.16	1305.65	69	12	99255.7290132961	71757.2847922588	137310.420895996	87005.5305175778	80608.7605175773	134732.283387169	327277.63656851	116953.915640963	130515.786985676	170658.202357177	147077.868305256	86917.7912118258
336	92.3787031820917	92.244446607888	92.4078065691587	1304.15	1303.61	1304.73	41	12	125575.754027193	76946.9631125714	423162.478198617	334095.767255107	68130.2973266602	460412.517454176	161813.632984732	406573.497547434	400908.187327471	460577.240821064	147951.480618488	121732.221576397
337	92.5188006949202	92.4501018354923	92.6697350424169	1304.41	1303.61	1304.9	67	12	81480.8730322253	191581.523596754	254335.12292725	186264.241179201	234994.36230602	354682.447164711	58457.4486273869	99636.0706343204	71744.3337744143	127904.156993407	248598.280639272	75181.2349290111
338	92.7762430813074	92.7103330122715	92.9171557010576	1304.14	1303.49	1305.65	64	12	73880.9139231168	82336.6152914658	101959.958430177	64865.5256929532	124280.48975952	115454.028304036	103398.486964667	191913.570979353	114814.560458984	110960.949710082	57167.8521008297	140603.863080303
339	93.041173782043	93.0408376723628	93.0422737352125	121.88	121.265	123.036	11	10	97160.0695017808	98264.8490506714	114821.224673706	96441.057888794	135165.255058264	150515.396917676	135528.157134082	134850.805299699	141299.515411757	126842.18654148	136561.12424056	163483.110694417
340	93.1960813342024	93.0655144617932	93.2754316860816	1304.08	1303.59	1304.57	29	12	86672.2811558134	292572.293221152	584807.719377085	430237.39292687	375664.554131609	680277.686796878	656759.994277347	524000.588713866	78578.8185335281	675260.606399279	106800.956220702	350427.290112654
341	93.3967704802589	93.3481354691962	93.5244143298245	1304.495	1303.59	1305.41	32	12	85965.096765137	146823.521490384	188139.614743655	144891.875313626	88117.9418164053	69797.0918818362	209056.100198567	157453.568085938	70212.8689518225	83415.2642929672	91660.1059547775	113398.894887696
342	93.8433507393536	93.6993360278591	93.9165323474836	1304.14	1303.49	1304.88	48	12	184076.298532902	236798.360618989	77077.1735925304	169039.312730308	147650.782038169	94546.3673384242	98659.8130850507	220881.508284254	89325.8841416019	204753.117413612	81324.5105537111	126742.160309244
343	94.0454468361045	94.0454277248118	94.0455272069902	2446.56	2446.26	2447.02	12	12	1223385.88170553	932398.335021974	1309794.34601531	1229135.56081913	1052032.03896046	1309054.28452683	1312028.09424419	1305747.80148001	1242120.15957872	1188169.84401351	1163871.57925913	1013201.99073941
344	93.9968026763094	93.9407815780866	94.1829726805923	1304.14	1302.69	1305.82	54	12	76210.5973734896	210682.991835936	232715.990390628	117384.768590369	96415.872647704	222299.035317758	80451.5620898445	254432.661956129	73218.8029541018	86470.3605341046	57651.9423730481	91893.0845628001
345	94.2747414454615	94.2489989018886	94.4090600280672	1304.15	1303.22	1304.73	26	12	151668.010550943	112450.945898438	144939.414506838	164942.576603654	124422.827453836	124979.072360276	138946.198557942	161669.211740535	134987.986954252	158680.17246244	137086.975480142	149410.186066143
346	94.5975884328756	94.4927979233662	94.6880532036554	1304.14	1302.73	1305.42	73	12	182754.85361979	97034.9418961577	86278.5823162295	122107.326529949	122046.561376953	80963.6553300784	185479.33613459	65922.0168749995	162341.651566407	188071.38654563	72829.998724697	155653.455721434
347	94.9351102594501	94.9138881365039	95.059706638168	1304.08	1303.57	1304.73	27	12	361602.704413934	2355485.56486777	360493.710419546	295992.409482045	278504.300242262	3454871.71324918	65364.8090625003	3130868.10221361	69902.471280762	85148.4925317383	352707.387364783	270272.265311047
348	95.2336604886967	95.0679277646195	95.2961699730769	1304.145	1302.73	1305.41	58	12	78306.4001547853	259130.797818508	100728.737138673	365671.067852312	328233.547512618	88819.8312499987	95489.4356616206	61967.3764905899	91172.7823505863	142225.084886362	78008.0428295893	291998.237295296
349	95.3802502176942	95.3800500896114	95.4654993717678	1304.08	1303.04	1304.99	20	12	751046.782690432	611078.130898434	841152.492448166	702364.654706277	690361.880712888	941315.614485216	70208.6925380862	62267.2705141603	822502.260392128	79509.4556506343	65435.9218217335	588695.679495941
350	95.6212437543376	95.6021907122692	95.7926958504303	1304.11	1302.89	1306.41	28	12	321695.127856446	180499.012899638	406416.721468975	303398.033796573	72710.6186523438	94256.231074219	467500.28801921	79864.8320234377	85108.8050244144	490239.886428226	80838.7206871437	223268.918333082
351	96.0873838320578	95.9405874481812	96.0893330080189	1304.14	1303.59	1305.65	15	12	291658.685868166	173820.78608173	358325.611755559	255870.579593157	240291.617142427	410219.904623676	80064.8732609046	337405.812690805	359574.463925406	430333.660525951	344855.193992184	224532.428125001
352	96.2791029176312	96.2350544156948	96.3451241671622	1304.52	1303.81	1305.41	24	12	524311.347803821	375667.466177882	645572.358575605	495787.35618239	458425.65318885	88409.9387019231	717882.816364401	117586.968299279	99872.2683968092	104391.919005033	121279.130895433	88209.3877494679
353	96.7927867534615	96.7142272371782	96.7928487254435	1303.98	1303.61	1304.73	15	12	129892.261267089	108785.59256037	121518.894869387	126362.605260011	115766.533273704	94402.0259257815	127111.182648925	135176.303740234	88882.1105859364	135166.189139874	118496.107142333	107077.476846592
354	97.0362584051634	97.0359538851927	97.0365028743228	2557.58	2446.37	2698.95	61	11	1230315.26805232	1405988.70997401	1272673.53014349	223801.235461411	1738240.51844125	668284.586001422	1049153.6118932	856048.958789056	882166.049174946	1427775.07626074	649260.295715424	969007.996636109
355	97.0194064503849	96.9429355235941	97.1482128269352	1304.15	1303.61	1305.34	59	12	150916.992014566	296282.448975359	150528.433007815	355638.325837589	132844.239148616	145466.062184244	147419.154029947	161850.153981932	328325.286718748	359534.86008714	149981.444740803	316095.915914212
356	97.0763643759635	97.0763271282294	97.0764120457433	2319.47	2297.69	2365.97	19	12	1954434.81470188	2376819.32087902	4095157.11932732	1707650.55048508	1457711.94723333	2599515.66002198	998986.281978364	2988801.87598728	3242317.4694821	1936044.71044032	2715577.34544217	2261669.57878419
357	97.0763841780912	97.0763480354779	97.0764521846514	1968.975	1955.19	1972.15	12	12	3058743.71553222	3036823.77335689	3168899.8891398	1695578.20431045	2626979.72775319	1648794.24987457	4198980.58153528	3645643.15393613	2012697.26907272	3999266.96002812	2549803.75687613	3177096.4991437
358	97.0763683490515	97.0763127094277	97.07642831731	2416.59	2374.27	2430.95	17	12	1665032.74678165	2389307.22227001	3418344.06634028	3024380.57140855	2614376.86037642	2557081.82960696	2485000.63762222	1629031.65472428	2582974.17514399	1380800.52089489	2085930.98703356	2501208.14835112
359	97.2943736923408	97.2187632245329	97.3699839962965	1304.28	1303.81	1304.73	24	12	193142.675635517	97191.1285400379	261236.239686936	173111.463406137	156976.399224042	275485.757679035	282954.040138345	218779.978597004	245393.768902993	296210.569473408	249000.454019681	130596.865584309
360	97.7087335942154	97.5673890193064	97.7948250139464	1304.41	1303.61	1305.65	46	12	125500.377557091	432703.537361776	155103.542028811	123516.132032879	105749.900537109	170748.148662999	59265.5169913003	242091.796941105	205740.473467924	176658.191666666	159018.831711649	84677.6750488274
361	98.0629616151795	98.049408951953	98.1736274293719	1304.15	1303.59	1304.88	24	12	118264.165392399	734456.820395303	164854.446306155	118496.089390211	94250.1040649414	171736.20342285	177871.24931315	136909.536541191	153612.794038085	170838.147627839	974091.890258789	86062.9415225484
362	98.2025780367429	98.2025217732014	98.3654837504077	1303.965	1303.06	1304.88	18	10	111307.019533912	84765.3018243967	141735.186430666	103423.816830649	95487.4726806641	172101.224410806	103326.910539363	129969.282977701	80384.4131680583	158526.442045453	142428.040596516	100751.705371982
363	98.5124988275243	98.5118365587382	98.5127685874014	2510.74	2450.9	2612.76	52	12	15201141.099446	25021214.1971605	4196610.95236536	22202940.597699	25416136.9803067	22206120.2741007	24785037.152283	16565119.84286	20895044.7295268	23385275.9376718	1600908.07552068	23991552.4100205
364	98.5123707491368	98.5123343021012	98.5124211117736	721.294	692.014	773.384	8	6	2793697.09990495	3176434.85821569	3150924.9303772	3065959.81475982	3178629.22622286	3905275.11861458	4587118.05041583	2651623.19005899	2872683.23370318	3348774.45347045	2678043.90879623	3368396.04179635
365	98.5123991639551	98.5123780725832	98.5124053698611	638.142	604.64	653.519	7	6	3295894.36574728	3395901.75856615	3957208.44512062	3637094.71104379	3549068.96970516	4564240.06321343	4517431.56711619	3451194.62525747	2747454.07672128	4529517.85763239	4240731.82832352	3699388.62301047
366	98.4909884863721	98.4451235125805	98.5305225822829	1304.14	1303.49	1305.41	24	12	127506.962772548	216388.67021334	70470.5339904796	144008.013484702	74235.5132638883	190238.321916316	157310.059650215	110504.352991831	155629.370232283	160730.26409982	98573.7786210116	162867.387666828
367	98.9846812296484	98.983045388535	98.9859208511072	1144.99	1072.48	1194.94	49	12	53403751.8875787	75355097.9707343	44443690.944287	68879365.4271594	21208282.4473376	41195356.8189252	76652456.94184	83456864.4782574	104787409.770428	49616626.7213473	85893632.6946751	70854833.7907166
368	98.9992719744073	98.9840505057338	99.0556511161853	2451.38	2412.77	2468.04	30	12	23380241.7389761	17478779.6691505	25406663.6076078	21123852.4385162	21025377.2177293	24740572.2659646	25567884.1742363	23542801.5395876	23240744.9726126	24191752.3514154	24810955.9113701	844301.021102428
369	98.9844711749235	98.9831461841152	98.9855945268782	979.6975	858.967	1045.17	62	12	50090932.7108215	88191350.5422993	141907523.683163	44107359.0651226	13722748.8556009	59244899.3733861	146181047.123458	41270724.023376	50419193.4868577	90003989.7507029	45993448.3245638	27819892.5119702
370	98.984155494921	98.98277572588	98.9858135289961	1257.72	1225.63	1321.62	23	12	180512143.41088	128559182.468644	158121908.233686	152937133.158527	170308980.524413	141891515.971018	183054638.582538	184533567.501878	170269963.205948	172272285.151951	176795975.464962	163571570.972181
371	98.9845884229183	98.9841788187616	98.9977451401348	772.127	645.02	848.297	43	12	14794164.8608334	26845505.1268058	80420122.4581695	41095456.1475466	26488595.8534319	49314862.9855128	30191401.4187123	59627164.0452369	34406466.2753644	96795678.3393003	49308036.8157554	42675368.8209054
372	98.9846783299004	98.984438415127	98.9848830715014	2621.33	2527.62	2698.95	45	12	12154574.6652683	9906645.43533348	6168076.41259872	7331428.09758919	11637425.375599	8800564.53144815	24137105.4064881	7307621.49869693	14659544.8489678	10782980.654539	7537303.69544783	26261788.4742431
373	98.9846241101405	98.9839276833505	98.9849566419948	1453.31	1350.51	1493.43	28	12	7422187.41517522	13917503.2831356	1365926.96177249	21720688.1274448	12545216.196043	11511306.5781414	13579512.4780179	17611729.3771877	13231065.5468388	39920657.5095089	1468440.14290042	16657492.0382265
374	98.9845626170021	98.9841066770323	98.9849736575657	1536.995	1534.25	1581.02	14	12	14999303.1368044	24238204.045087	18411949.6434011	24223394.953469	30553196.4832301	20480621.6663137	17236690.3983168	30817983.0402031	35555734.7603553	16330665.9292013	34948586.6136656	12463132.6107426
375	98.9846679267019	98.9844991972692	98.9848390014734	583.979	508.409	641.877	15	9	77865185.0073497	29832231.2002817	47990828.372323	42592567.3010306	34931314.4533223	3052076.68123239	21767383.5603624	50700619.1661991	63774877.9138956	18139571.4431414	32536650.6705423	32952607.9477483
376	98.9847001679643	98.984560117293	98.9847404905489	209.856	161.887	243.746	11	9	51990929.5512545	26367881.397052	31147016.6190877	35823234.3973531	33261112.9677561	18855697.1172036	13742042.3216498	41893139.2045644	42203983.8692333	49076544.5896466	18080388.5866284	29513056.5513513
377	98.9846865386736	98.9844937081791	98.9848259624792	111.211	31.9889	113.019	14	9	22372258.3862155	15935519.0442241	24631180.1138556	20355438.95106	20361762.9539577	23123166.6696133	23467274.6165218	27342101.4513048	24927014.9529492	24650421.3046285	22519259.3265604	17584644.5821264
378	98.9846700534853	98.9845696490563	98.9847677270011	408.698	363.758	496.21	13	8	10652803.1821022	10879910.5797759	16249945.3854459	1094630.66672608	13451419.9355236	8722498.21496568	20924968.5925395	12887125.9487383	20283699.1326946	17626605.6104009	10991720.6783186	12467118.3310701
379	98.9846051402784	98.9845702361854	98.9847254434801	306.511	274.074	333.368	9	8	18974154.4725341	9039778.00725918	11005083.4955264	5168168.99053662	10974208.8485092	7292297.20604403	27091914.7452446	1190211.6751626	15766817.1658891	15175344.8032063	13412401.2252794	10315531.6257399
380	98.9845709482273	98.9844918347487	98.9847612455335	1731.25	1687.83	1737.03	9	8	5926158.28238486	2671368.90397009	11323254.2421722	5415489.82349488	5148842.46463199	7327766.44049172	6789291.65274671	6507897.76903045	10464469.635801	8599552.54917194	4964529.6578137	5151673.53465515
381	99.0808079455285	99.0807839536951	99.0808611584285	1966.17	1881.83	1971.49	337	12	3671521.14845787	3640471.06586792	6732862.79049393	3656086.60632756	3905439.93856407	5126250.06020737	2040634.5470166	5537223.41665219	3964795.18726329	4580371.90834986	6630951.40141093	4621212.67248723
382	99.0808367546925	99.0806938783814	99.0809394498783	1068.19	897.175	1196.34	780	12	4807639.50741213	5202680.15710871	7805053.85755657	2957750.48858299	7584091.9401397	6665068.21373495	4193500.98742308	591712.476613762	6562321.2881603	6968434.91181437	3794044.09133426	4967719.23787353
383	99.0808418014472	99.0662758875008	99.1814498178485	1322.37	1210.78	1523.92	714	12	2099793.81664063	2598693.40511546	76306.9047978518	142263.123730468	1872516.41279297	2684254.21302428	87103.9827272736	137178.254514723	2401955.67302541	2180456.7862245	123651.3192503	131992.406888521
384	99.0808159616957	99.0807837924574	99.0808657831624	1654.4	1542.34	1709.2	264	7	2871113.94236368	1560995.40339673	3640518.66235839	3203848.39793102	3001174.48350235	5916394.43853662	3578864.76282047	530353.097109182	3777909.82778061	3721006.76577647	3728881.40734614	2280050.78829602
385	99.080938781094	99.0807128934282	99.0809635854391	853.382	852.952	858.153	82	12	9682913.5592525	19491307.6240815	12519949.0401089	12567943.2188575	11696633.3832858	13823721.0609563	12785142.0420848	13439418.6497553	20629689.5769766	13063677.564	15161039.0325495	13188322.715828
386	99.0809024495772	99.0806855022253	99.0811051387339	757.264	609.172	802.932	133	12	988419.345473967	9036982.12539611	13559849.6550143	7833945.41950305	9759638.79438535	11636852.1841904	9271917.36957201	683951.211023451	11874146.3240856	8932423.10735209	12341740.9823369	11826265.1779587
387	99.0808851129458	99.0807604503016	99.0809248355075	1768.68	1740.23	1866.84	124	7	1909143.22482812	2117854.27153992	2489271.37980539	2046190.47096541	1604089.71557082	2520628.89882812	2606395.69146267	1127975.61478735	2642768.46835937	2800700.0315794	2384265.38078613	2491393.57855792
388	99.0809397072954	99.0802174428957	99.0921632799705	173.235	0.9947	359.238	113	12	147610.109169391	131315.718074201	148938.116300518	151610.397694244	150188.927053426	143045.889698752	153284.03461439	153548.414984045	166172.942252002	149173.47796875	160892.296761924	166642.477488281
389	99.0809486551083	99.0806708100206	99.0819808959961	437.06	370.304	500.024	32	11	16675015.9850881	12924681.406428	16692008.8399313	13108348.1213068	17909784.2213755	21364149.4170712	19098850.8599589	15445789.7823452	14804797.4898512	30746739.2448973	13126212.2322736	10317145.9359752
390	99.0809041602364	99.0805483955142	99.081442313895	2633.32	2544.84	2698.88	37	9	28205969.5678125	13747317.5646552	19880639.6341607	13361734.8483426	22646996.4946497	6124544.10210937	18438989.997731	14533069.6345668	19882990.1491444	14982781.5093644	20694414.9209034	12721197.6420417
391	99.0809982947085	99.0806304857083	99.0812211985438	556.968	502.948	567.816	20	12	33003496.4561044	39798521.5699286	26938743.7893006	18706823.7165712	50213340.5431667	57149209.8387385	55062223.6852461	34875779.3916499	31445086.1629479	34139563.6779576	21969220.9462673	20638165.7551929
392	99.5126354322617	99.5125345135225	99.5130309004609	2447.485	2447.02	2448.36	12	12	1011338.67456445	1395238.15180591	751690.309746621	907090.217582335	1022923.48794068	672943.683629894	810717.090841577	895886.310023073	793810.388384574	829467.941300143	774352.796775187	1146059.4709375
393	100.063453253008	100.039536465619	100.06366297553	1966.05	1882.81	1973.64	35	12	7518934.98098033	6318288.84961837	6092726.69671903	3546531.61752952	5489230.78893791	3109638.50049388	3686194.7324684	5042810.60459588	11902208.5197532	3844710.91867351	6241854.07224881	13146367.7901014
394	100.039626014227	100.039581106301	100.039665103034	2417.03	2375.99	2430.95	13	10	694267.50839294	1004204.68996029	572887.483304298	1189401.90264941	1873982.15066086	723527.439382111	1578623.8973178	1307840.1439516	1930160.61725755	567992.914999489	1176145.47337556	1997307.41780728
395	100.063482718558	100.039696324668	100.063535985267	1843.77	1788.44	1864.53	14	8	2437291.88188225	403686.673307298	5811685.70408212	5097441.68179386	5128741.12923226	6588377.09014716	6185282.59862386	5147487.15421876	5555645.45127705	9232320.17310951	3186540.84962707	2004496.230294
396	100.039626467903	100.039596966612	100.039649724768	2309.08	2296.96	2352.29	11	10	1207686.3711452	1044253.25812988	1403472.90459467	806474.22162553	722379.254360079	1409126.8566814	1274977.05361124	1263038.40074606	1465430.35762317	1045009.30852261	1216620.75427471	1238102.32137207
397	100.06346641637	100.063398926901	100.063506070235	1703.74	1607.93	1750.69	13	9	502460.095107414	1179880.91450512	2649619.39840577	2192205.12001039	1569656.73466797	203175.653450508	456443.54223632	2828694.06198486	233108.232231447	1460593.37828579	621228.796757802	1338211.1158982
398	100.093929484583	99.9999387881777	100.145430858051	1304.41	1303.59	1305.99	27	12	485881.429711734	158019.437361778	584834.302971532	71913.983661222	56554.6942785639	94222.749292437	656195.670288787	101442.28942871	95887.0972591139	106018.789443358	560190.660418528	377531.376111189
399	100.076107376135	100.075976569946	100.076204748907	623.6285	622.606	637.002	10	9	3869933.364789	1429693.44860304	2694328.74889176	3553468.44621717	2919155.55640521	3665802.6262999	2178247.92943323	3126302.34275512	2018866.41490864	3719601.52161101	1617735.956951	2458931.09870495
400	100.38712641885	100.387066536924	100.520984122997	1303.98	1303.16	1304.57	16	12	242793.530356069	161202.498686525	304135.709268272	226872.043036357	210929.009580079	88314.5069992885	72178.4761629979	289872.263348482	283939.76611979	325815.789552527	79990.1675815431	191413.51814716
401	100.735001486171	100.73494163308	100.932466552867	1304.08	1303.59	1304.57	15	12	243501.465646784	179071.156808893	307326.127368169	240208.549808443	213168.007038572	56327.0252373048	83245.6492622522	294839.984079026	304019.064178937	329316.037600661	304472.918325382	192200.704402043
402	101.060080946271	101.059976464729	101.060154175667	939.278	884.218	1035.91	109	9	2053472.54046477	1831656.40010536	1566642.58212345	2618219.12080322	1368836.27884169	2205889.1071637	1528170.46825727	3647916.39123131	2299973.55395807	1700229.46050862	1514106.15878098	208828.392687247
403	101.060091887964	101.060029576071	101.060184640451	836.596	758.736	877.543	95	9	3266764.06387659	3039443.06126117	1892857.32429166	3912847.45007955	3783255.4484087	5159919.13205803	2948169.5302476	4544182.96933916	2162268.96458978	3090834.20769451	2911756.10862305	3891100.0260564
404	101.0600313922	101.060010242826	101.06012393772	1169.72	1117.7	1197.27	63	9	2974981.95780039	2955988.63532126	1887516.44499233	1943317.13136033	883282.29925107	2889111.68106749	1789312.38346442	353535.905786128	1275369.15220275	1749677.29022699	1688727.69680426	1610393.57012025
405	101.06005928351	101.060000676322	101.060131897813	1082.55	1038.07	1107.34	67	8	3096865.9896757	1490447.56496767	1362619.89077305	159864.566699211	152339.064140635	2091219.55767388	1382082.07852605	1412855.89637068	1240132.7108981	1383198.98215248	1252689.2352768	1049011.91126181
406	101.060066051865	101.034885158435	101.060114956211	1960.585	1912.19	1973.27	52	12	3002710.86499031	2127192.6870522	3380261.59466673	2012005.53468197	2108208.04747752	773283.857737348	2943236.61454752	3975080.52427287	1464616.0439282	3626817.23807488	2305863.96284512	3048779.96793093
407	101.060112729552	101.060033384825	101.060232992367	697.298	627.461	728.996	66	9	4861825.37304086	1599167.03368059	3601488.14396692	9667900.58154095	457315.494611983	3042257.2330424	4163646.93061141	6691390.83017382	3735197.27606372	4391914.39981387	4032763.30863841	3112015.52755211
408	101.034900251924	101.034842444536	101.034979603695	2359.415	2300.55	2430.2	44	12	1050026.99755044	1565577.45336233	2524449.91283305	139968.605312504	1687839.77151027	967632.752651772	910293.34870717	1327649.56890797	177640.501092099	919196.065331374	883132.498872303	1239111.55232998
409	101.0602119397	101.059993227966	101.0604301149	197.421	135.345	311.282	37	10	10163755.7359443	11317524.0250269	8241863.36941056	9690639.47255195	11227620.4362718	8422608.56883259	7262564.62926781	9173005.02915779	5859801.46527691	7535311.28976563	8081132.23617667	11226381.4122993
410	101.060245842686	101.06004296067	101.060809840004	55.2553	4.8276	107.467	28	12	16049198.2348139	9773323.92859695	4265808.90473814	6365830.04305049	8046365.61328696	11084035.3544906	8215436.54206337	7279729.04805291	5243268.01644599	7068508.791141	6085783.50006159	2715788.34144729
411	101.060165405016	101.060042674893	101.060510407788	554.5865	522.724	565.012	12	9	23136278.1926899	13816739.61411	17522483.6912896	33053913.8273303	11559843.9989603	15787381.7583736	15623571.6776202	20263121.7146556	5075743.87854407	16676314.1093468	16214803.4944986	29199726.6255114
412	101.060231197823	101.060017764321	101.060451982164	402.0125	318.556	489.905	26	9	7659505.62974089	16459066.1990078	6799163.02741679	22454730.9777429	8300840.85250014	7648429.38281693	7712277.01223224	7209576.52911359	5650288.53716846	8156346.8405213	7790969.3346669	9972814.01996879
413	101.060055434862	100.975904368158	101.071313226359	1278.47	1216.38	1470.19	162	12	626752.769073664	63488.5367098724	1882351.86289926	1592954.55632191	1243696.60945544	1288416.57343173	173254.399489183	653330.175989683	1221251.71291498	181170.601405499	2066637.65279086	1310129.61565714
414	101.060080481675	101.060038646125	101.071576565046	1802.24	1659.96	1877.21	30	10	4466873.57703541	5097648.22938504	1553452.45534516	617360.245164107	8017479.52763997	715485.488545005	9402303.18852928	852832.896395756	6184184.13569973	5563718.5491848	7173745.85986309	5597399.20905452
415	101.10767054629	101.071348217706	101.180963758111	172.727	119.759	212.603	17	12	84993.7945928905	65825.5870749734	1990652.45215355	94895.067170445	103984.974648242	1886124.04570345	89073.5772690553	99482.0262539062	117195.483793483	113419.705170991	95961.3538909911	91049.6760234917
416	101.071356950487	101.07064895861	101.071771809771	1965.12	1907.85	1974.42	14	12	11077902.70599	29577210.7911502	23552192.0797462	25197383.8376764	11020800.934739	11384706.2318956	29835885.3777923	28383398.9415334	19473810.5187581	24303873.9596043	20757381.0477871	21574480.9299777
417	101.071422762645	101.071133074541	101.071489451854	2425.35	2397.76	2432.92	13	12	15261553.1158753	13494643.0407747	6450294.94462882	15962328.7475466	13215250.1549789	3041976.00123609	9652997.70047837	11237402.7265686	14156242.4064011	11677711.566695	7939550.91110951	15922857.0435487
418	101.071403184198	101.071306067803	101.0715507869	2544.58	2534.17	2588.45	13	12	14079096.0781652	10722735.7551175	15090794.2075702	13626412.566005	13108084.2328407	14875475.9834398	14798730.6947999	14791167.7396204	15794076.1885113	15193531.103895	14340670.8279985	12644686.2603155
419	101.071316884361	101.07112830038	101.07146582038	2315.115	2304.99	2321.43	12	12	14976176.6738573	15633920.1401347	19497113.1276451	15049260.5724563	17475975.989362	15884249.7743354	15528199.8933393	16355054.6805305	19779629.705201	12053734.795213	16172890.9579409	15075775.2990516
420	101.071398235179	101.071296414512	101.071486787373	584.6155	580.552	593.831	12	12	5493081.82164012	5291618.17053546	6067229.03826447	8264361.68682406	6478174.16736536	9723931.46218176	7505930.02160112	6438031.53164712	7670288.48865169	6542572.29652513	6265789.57663355	7922977.50291113
421	101.608366743341	101.599041908466	101.665972799465	1303.965	1303.22	1304.54	24	12	99646.8278706483	76433.6702812499	170755.629257815	201790.44009728	192831.088583608	163599.114750601	167695.184495192	127243.634050957	129645.809789063	177991.608544922	132752.84093872	207459.758259464
422	102.034198658211	102.013197797321	102.034552185484	2498.8	2446.32	2547.49	52	12	18946574.0978124	15058845.8852446	19645308.2669176	881004.933359395	5517699.18083675	3109622.20444861	20126410.735671	5409678.74404479	5277637.22858799	20031750.6957419	18894153.232082	16679957.6264382
423	102.034199525219	102.013395156014	102.034301309645	2628.32	2560.92	2698.95	63	11	758758.525309453	540573.627343747	950766.915055148	408828.5698429	728177.971887151	196108.851562507	1311738.74453474	684243.794946452	644707.469403596	1866957.20689795	720263.170395515	482668.374812106
424	101.908145551302	101.908088418228	101.908215091638	1304.145	1303.59	1304.73	12	12	183718.927914663	188869.143900239	152934.274782364	197184.623795341	182479.270498422	147882.378191965	161897.189963729	166081.305247896	153053.981253254	158546.266715745	171637.187264122	178692.346634615
425	102.091723005769	102.091627132417	102.091845840444	724.351	722.975	725.898	11	11	1965274.98553253	1734585.61724881	2285337.0954234	1876492.26528201	1731849.33633024	3648036.5982417	3607835.36786264	2713630.16650346	2460281.25401302	2514609.88189328	2354906.53790183	1825244.34508718
426	102.403419403603	102.402345590787	102.405370406813	1304.11	1303.81	1304.5	8	8	73955.5890805287	51161.1810990769	109461.320332033	83836.9982182179	62912.7932739258	111024.845436788	108538.52281851	97238.6598277686	112234.623305663	119621.200378417	104837.782092691	51895.3304305756
427	102.895465969417	102.895416794195	102.895491473924	1304.615	1303.98	1304.99	6	6	43588.9427783197	17776.2768377131	106980.197574464	42331.4737104939	36198.8464466444	123487.758224283	110491.832856888	72437.2965753719	117638.221544596	138103.355895808	87064.4310280548	42120.1856143469
428	102.970738447979	102.970687472098	102.970852726202	139.7135	78.3497	250.492	22	9	2181095.24936024	1364072.05417391	1990474.07033876	1240583.57293559	2259756.51156164	1999687.37780957	2731438.65303069	2179479.12796325	1983302.82815101	3081536.78866725	1332370.34560073	1655681.48971208
429	102.970786857539	102.970697994981	102.970891105107	7.7322	4.8712	15.5211	11	10	1530364.63050002	771325.925346499	0	1182418.10231208	1035519.01326746	2442647.92187284	1462728.15780831	2001018.94087847	2389725.84134397	1354708.52173003	1210279.77475085	1057812.76912713
430	102.970809519431	102.970695943041	102.970873752877	2694.46	2691.19	2697.86	10	10	2834790.06777735	1262160.9909397	1301496.59856509	2060557.62597299	3222178.63144579	1859496.27632019	0	3002318.889925	2196045.82487964	2119046.16195555	2426728.04859811	1638444.65599806
431	103.086891957332	103.075628364833	103.190409543905	1272.35	1236.01	1304.99	14	9	840527.373072847	289622.433518764	1178487.27812444	818314.517058159	779347.85437438	87161.640023971	263562.950523912	272784.189943439	257512.364178467	798414.83593921	229640.457458496	298315.251747759
432	103.27411506595	103.191428293355	103.27633574771	1304.45	1303.81	1304.73	18	12	93951.5044360345	52257.6150651051	174224.223852542	107708.077281775	83567.9219877492	64226.4359410502	182595.278815103	147680.933580228	54442.0145090073	200372.089224009	164653.453821613	90876.9926626349
433	103.648433403872	103.64837146439	103.648486831501	1304.14	1303.81	1304.73	9	9	96676.795439453	68648.71073331	121445.442985276	84059.6315714528	65058.567819825	157719.083383413	139451.668819986	115601.146826172	136919.25361084	162263.743608399	117878.14194411	73671.3420858492
434	104.032314688708	103.908094218886	104.063868823586	1304.11	1303.16	1305.34	38	12	95726.8323393096	68335.6333911139	141235.570250246	86184.3626652641	71798.7574462891	74589.5208789065	159110.186974283	93137.2857037753	147225.4319222	177890.928506611	80449.7561433913	138599.762152569
435	103.955887120451	103.955743067193	103.955945834711	2257.525	2188.73	2274.4	26	11	897024.526583758	519783.446398648	1995374.99655111	248044.807899168	1079489.21857079	1729691.62077627	1407202.78934761	530327.119589678	2284493.79090471	1342699.21397945	1190407.21700577	891344.727071352
436	103.955894099956	103.955824320632	103.955952040219	2138.48	2089.33	2168.4	19	9	760891.842259603	214712.069140623	988184.047582275	794505.453153727	1233331.49814149	937592.122274304	1911741.91997442	708254.371023587	132677.555908207	1545798.24610351	892988.65241971	576462.576549121
437	103.955936802985	103.955667787418	103.956029986547	1997.835	1995.26	2036.88	16	11	1856985.57229837	1353649.90496	1825565.84771898	3333805.00533673	2941657.97593072	2962783.9842033	3879479.7035449	1872194.97580355	2408111.69719178	4352518.34699579	3994310.45984864	2143874.6579487
438	103.956041756286	103.950085408698	103.956165519687	2446.09	2445.32	2449.42	13	12	874911.462964066	866522.674492644	1245573.41146439	879265.840653373	944008.372301185	1320926.84302871	1202365.72751729	1105537.57988952	988582.403783766	1176769.62005535	1143679.83503153	897747.147923472
439	104.071136598024	104.071012112103	104.071220188949	173.071	172.279	174.895	12	12	925524.086986218	713787.845692658	1175736.62448222	926862.481553852	867812.319526161	1219838.98547314	1235394.68149761	1081864.00048915	1316488.63962169	1326444.79812023	1122915.95298347	872472.823034131
440	104.227697175926	104.154048231186	104.306397424736	1304.41	1303.04	1305.41	30	12	81147.9857202142	155860.180465744	91592.2542362154	96472.1551682689	88426.7634033203	147235.472516044	89383.7300124298	96095.8684261061	151049.998303572	76186.5154612029	85596.1199202468	86299.1021549471
441	104.57789555509	104.449680426384	104.681822483867	1304.49	1303.61	1304.9	27	12	80350.9244384759	227043.658984374	105724.443999025	83520.8503674326	65922.3584594727	200027.357182618	120384.743657226	98985.0004882799	235452.269111981	120776.125599253	257173.915630581	258649.486185396
442	104.839143656101	104.826138266078	104.855178582554	1304.11	1303.22	1304.73	24	12	140901.58169759	380904.819507209	442888.417858532	466870.732523717	413784.009498947	124674.408882211	130541.157948404	145022.870908609	106888.177708008	460274.034352682	143079.329455972	419686.263701922
443	105.033526651674	105.02976214739	105.036917849675	743.2585	742.395	743.859	24	10	5847449.62763997	4962851.44238666	6284794.12006476	5626768.69344148	5134276.94395071	6464583.93657923	508670.371444826	27519117.5403909	434561.782354183	29276625.5581944	440214.819425583	415291.648862119
444	105.055717937787	105.055605576932	105.055904066384	120.226	119.116	120.719	12	12	144750.391348684	109335.935235596	162756.436032315	139441.672511846	159312.015695964	125677.296947478	234544.477651159	103254.43174471	172062.05048465	164208.211909229	206497.886137126	215935.054156487
445	105.042673034573	105.042650840792	105.042830359102	2440.61	2439.07	2442.82	11	11	483728.503539556	347293.602420553	535335.577783204	673301.865355621	415191.876118978	534430.22427978	945571.386078277	822222.178083578	731172.100969015	758142.482718527	777330.400049546	554430.817927909
446	105.042625229312	105.042595419472	105.042668220173	2268.56	2259.15	2277.58	11	11	2094167.79995466	2439446.32220067	3169222.33457966	3444205.95394589	2687383.32895936	1570799.55094552	1706979.16118019	3458143.25329417	2462538.35870117	2643588.99474297	3792076.9574249	2214046.78902753
447	105.032489119154	104.995362841878	105.161096331742	1304.41	1207.98	1306.58	67	12	122615.364562989	114666.836902043	83298.1316198743	148868.70118502	134144.249759615	94698.2985170205	90683.0601962012	145811.645248648	109139.547645595	143892.147620944	66703.1026035158	134644.513493464
448	105.248874137065	105.219862372363	105.419091737194	1304.08	1303.06	1304.73	39	12	176790.809468179	107333.920845171	212583.003552249	163368.810501304	141605.314208984	258754.004589842	251439.641215819	201426.013800601	222748.625314126	78847.7970300288	213962.776059569	133048.300465494
449	105.547842830527	105.54770223782	105.548034164215	119.9915	119.649	120.55	12	12	512419.533054845	303395.418298148	617905.713033732	449503.910405469	411476.824542668	544454.873186236	660379.936575531	630451.485575527	689811.190471252	753411.633873291	563380.074643677	449451.263690584
450	105.476806670424	105.476703377687	105.556285035875	1304.15	1303.64	1305.49	17	12	132194.881180012	71547.2147965487	172890.819019778	123046.0645695	105072.083621272	200267.1416569	192339.074910481	150649.162742512	175987.057415363	207805.386188026	162792.135224608	91163.6451686795
451	105.910585385865	105.764095226787	105.9124697787	1304.41	1303.81	1304.9	20	12	279931.511096192	235217.02310096	120542.137883524	81224.2458293282	219038.442315203	117455.096321614	119924.34550537	102077.701009114	109984.670374644	125508.403572886	335895.257000728	257948.671690955
452	105.954248599068	105.953928657333	106.041701309665	2446.61	2444.68	2529.5	16	11	791748.226230772	222442.876194829	257676.093976877	762301.961996084	218825.138530621	247579.777292374	325297.250207062	811124.001573286	236429.244138078	274708.04583111	266303.922559987	238360.953058858
453	106.037250609056	106.037136835285	106.061045479877	742.482	661.409	743.085	9	8	155106.530188476	1046168.60157747	298761.65412731	310198.049497157	302727.974309658	228217.318774792	1586889.46760104	1503821.98432228	1505544.85441971	1709674.50168026	1506669.20138942	1123961.12138992
454	106.02813234386	106.028004269607	106.036867606105	1303.965	1302.65	1305.65	14	10	88566.3316814636	59632.1300631006	129163.057391827	96356.3870924726	105039.875640463	144704.334924058	159395.888649553	129323.878208312	128270.380081379	151148.662910155	123119.569928385	126291.22406822
455	106.086812686426	106.086666119644	106.087065934114	172.266	171.427	172.727	12	12	1586983.65855022	1233787.72620916	1843940.97660889	1590636.72164217	1467185.52124628	1873764.37007739	2110140.57555208	1888000.54152008	2068501.68141025	2231701.77256389	1795157.00050387	1554600.46185271
456	106.653024693907	106.454139053215	106.679979420329	1303.965	1303.04	1305.41	22	12	105546.149103065	95624.5109722651	97355.8748437499	104803.942460938	100506.295739745	113982.018789061	97332.2400665848	86493.0718492549	79148.6861879886	90884.4576635737	99423.6728072414	100242.841132061
457	106.827088787629	106.815657116982	106.857200560006	1304.495	1303.81	1305.41	36	12	115728.912075601	72379.8601384946	149851.376114504	336125.006445311	88609.8442553716	233960.530890068	167812.39622884	420733.981421273	245442.759678387	172156.683871695	258165.807187501	89382.3672025545
458	106.951043565679	106.949989549441	106.952318934948	2443.71	2441.42	2444.07	17	12	4368026.64461202	4125418.10772424	3488995.22884469	4375446.72898904	4460966.52534893	4983062.02576675	4912859.71924835	4744682.73754644	1220354.98299698	4698032.13046717	4790055.2169225	4484488.67220269
459	107.049685001053	107.049525654121	107.049889065281	153.833	80.2058	235.248	28	11	3560448.93753044	6669516.03121528	7643669.04404812	4287052.7651838	5573761.97551961	4770474.77739756	4262108.56632507	2961978.87222882	4812910.46477149	3907392.65033779	5053023.24723267	2530720.42880819
460	107.049655464736	107.04955019774	107.049774624317	2596.53	2551.47	2698.99	25	10	2139252.88172608	4968305.64823085	7727103.30808492	4888634.75364658	3000435.62233855	5079039.34479166	3591719.67681883	4994489.93538365	3995884.65535151	4793635.40548008	5054652.67713627	1522053.99812216
461	107.049680522882	107.049583787393	107.049737067941	558.8495	552.6	565.97	12	12	6402455.28817552	7195297.53746687	13328351.9103666	9883792.27288509	4788917.69905261	19458661.1006037	10788910.61548	8202867.24677903	9365249.01858933	12564756.11058	10207925.2379817	3981700.26615768
462	107.049678492844	107.049657247571	107.049794931585	19.30675	7.5859	21.341	6	6	0	7677499.6317781	0	0	0	10803964.395828	19451310.0082788	7917842.15714673	11351924.1369915	7739802.64009281	11463787.5046408	4132884.54384687
463	107.070686328573	107.070590981545	107.120507554364	1322.86	1240.68	1407.71	59	12	296199.860801532	277611.453695912	267463.299282039	291167.420481519	280685.367893629	231958.71933143	2316441.33747096	292796.973883929	249882.15490397	254888.899354342	275332.405869703	2005353.48918457
464	107.070662593667	107.070451328504	107.070870609352	862.612	726.197	962.957	49	8	8029114.09144086	6992723.21562942	10374086.8659007	8213758.20408595	7699257.58227483	10569987.2246568	8021156.87348516	9317504.37495928	7011490.56568751	7572051.36962131	7263988.50945184	7866934.83470881
465	107.478454062145	107.355593222541	107.504012607223	1304.11	1303.59	1304.73	36	12	217225.134127479	296812.224399037	193615.936446536	220515.534972205	200603.530919187	188839.702969238	199951.835912271	336414.869327636	175062.136652017	610886.553777906	204637.284136961	192875.569123722
466	107.679747034818	107.612202418418	107.804714488638	1304.14	1302.89	1305.41	59	12	189607.591558744	125388.296526442	127358.099870793	192520.620496544	184382.725257566	101022.273572442	158015.70066584	188684.577095102	96504.3497167973	300708.366860727	172033.999471717	188122.079927884
467	107.941973408463	107.830221322518	108.048120405277	1304.11	1303.57	1305.41	38	12	874236.843249515	74162.2313320312	89712.8840148939	139448.254773888	98877.6898193359	97873.7848224418	95568.4030903774	62506.5046328126	757727.459992519	204422.036873498	101875.733162841	97470.3563370759
468	108.065883820027	108.065827835913	108.065997555008	173.216	171.555	173.678	11	11	153640.242523608	109312.898745815	183944.462690924	122007.891706892	97118.9052249866	188073.913077048	207151.150384766	148162.624653884	169213.817948141	173770.952833618	169393.953145593	106111.079067468
469	108.191899734769	108.191798299394	108.371003117513	1304.15	1303.61	1304.88	23	12	133841.724519856	54902.7339849171	259814.100871586	310050.278927874	292664.031929837	184447.407460936	168618.625045572	293513.163710937	245560.373763019	177509.383407828	279787.289740514	274406.154713791
470	108.573622487822	108.573514105113	108.752018513694	1304.11	1302.89	1304.9	16	12	191264.29918213	251572.096945311	145741.782601788	200479.090157376	202848.409639798	141349.577814753	152229.221655273	173553.229621394	121008.963660779	74520.3831040025	161559.61637858	213374.198495048
471	108.965433351988	108.904916001977	108.965510970703	1304.08	1303.57	1304.73	21	12	226723.789367677	133159.406713055	136023.636236574	98772.1580196138	173073.200208335	160724.598618163	152191.271310221	118120.191119938	131022.673183592	340696.944339694	116191.549196556	155731.114178936
472	109.10156410198	109.065112005286	109.101664753825	1078.64	1001.3	1175.38	36	6	2261713.84759579	3096734.92237361	344943.565490234	2953215.27405029	2908954.93042968	1266922.03489955	360357.327642792	1666094.82698731	329403.922150321	1419631.89127325	1507758.76615374	2032758.85675596
473	109.101730481332	109.101165908965	109.1017979479	14.96055	6.7498	18.3432	6	6	6898579.46469199	3780230.89380323	2459174.77825007	4377752.89224831	5156918.18379547	2061929.83344244	2532567.66680025	4012020.43619414	2439217.58239758	2075354.90981626	6094383.03758521	3994892.80591696
474	109.183118731182	109.101452674944	109.258953603064	1304.28	1214.68	1326.28	46	12	66144.5315411922	168923.47858173	172195.305243014	195363.360056715	69646.3354166661	97009.1844140628	145063.500039062	132101.535681152	149583.5336561	103698.365633877	173040.526943171	183162.561711237
475	109.317634064742	109.316494432837	109.319830653662	1304.145	1303.61	1304.73	12	12	187310.069507962	103308.545947266	255013.323959609	161050.332158205	142571.681618654	297429.066851982	267189.376126803	212840.672504882	240059.568541665	286922.098322942	230115.823170823	117069.373253987
476	109.560861223838	109.560712211694	109.56095830345	2446.575	2446.26	2447.02	6	6	668265.273586773	842931.209510321	766383.805405422	867222.737861335	867832.970388765	461483.919775389	542638.223222824	653384.539383379	458596.252752509	665029.063319274	653350.419644168	664717.309006916
477	109.621303952643	109.621235134673	109.621346910536	1304.11	1303.61	1304.73	12	12	135847.737039513	130859.744184571	125401.748269045	131270.370019531	113268.578670043	111082.407902017	117527.828558756	148029.68830003	115178.559047406	111448.510554199	124558.727567545	111269.973740236
478	110.009206146676	109.995876718078	110.02055872368	2521.37	2446.09	2698.95	97	12	1163825.41690186	3612530.15379923	679392.482529309	159566.836855465	328401.262974572	700670.986483015	776263.062539057	778789.545972124	2248748.85208186	772753.579425693	702381.861772603	528668.874161453
479	110.008093776865	109.991855063883	110.042382249092	1304.15	1303.59	1304.73	37	12	101435.60707482	117980.642611177	116954.647130784	353328.718667366	111822.553133423	115016.953964147	126082.570321569	349828.32648137	309648.858426109	335521.461093403	113282.059749474	135363.433764648
480	110.071717572966	110.07165392014	110.071766755791	2314.75	2302.56	2359.19	15	12	8070826.98666533	6921446.37152932	12668785.5047268	8712044.23070278	4004432.82495056	8706570.19034127	9327738.06817899	9741263.38668597	11346026.2640262	7818359.16050903	8821447.83984059	4881334.11047662
481	110.071705267079	110.07167482277	110.071823831541	1969.23	1947.14	1972.78	13	12	6385964.8142958	3835014.52307566	7090163.90377873	7496967.15579264	5748452.77431864	3598280.73302699	10476679.0269323	9673367.17263587	5903977.12795804	4326215.51925901	6384818.91115599	2607381.62732132
482	110.071567994095	110.065478547356	110.074797678671	120.339	119.661	122.416	27	12	10337305.18929	7921597.89051724	10858437.5857433	9402623.68605952	9119956.78088218	11251440.3121625	238586.242290483	13121517.6299163	14034810.9065702	14749925.4192123	13400923.2842255	317679.394617554
483	110.071698503657	110.071632108383	110.071869655469	2422.615	2376.22	2430.97	14	11	3817961.90347564	5152016.88358809	7321471.77112723	7216792.01800221	5409291.14911413	8357593.86467945	8296560.76454713	7776346.71370298	7063632.46512508	3746144.16935877	3643274.97945401	4844445.17855629
484	110.356172500116	110.275917348984	110.415174206258	1304.41	1303.59	1305.41	53	12	67454.5700150913	125534.24306966	133838.959581956	67993.1865758172	147533.419159404	118543.551989934	133726.658014322	143374.281441556	116348.457429763	105786.639246092	142591.540793269	72517.8388175449
485	110.494598070275	110.441644207233	110.677760372117	1304.15	1303.61	1305.06	63	12	93738.6072709503	191602.049705528	231495.235994216	264594.749076021	96706.4880859375	224948.484584585	93038.0573876957	100942.932244317	91723.5835224613	249306.996151029	95937.7549449582	97403.2553790844
486	110.781548942098	110.691244330932	110.882702981937	1304.41	1302.89	1305.82	101	12	141557.960298227	78317.892373935	123930.627429201	151100.267134915	124031.138473012	125920.44210975	138278.914591471	79154.3736576329	140984.824364108	151802.534969075	226763.725339354	126491.826744666
487	111.020776018951	111.020500688476	111.020943778671	2447.27	2446.54	2447.56	12	12	2060976.8815506	2650749.14774744	2177676.61397305	2332304.0015474	2469872.36154754	2168685.02117379	2397429.63121028	2586810.21140305	1875621.30295132	2200895.01142977	2526789.99788682	2609996.48750957
488	111.11382405594	111.008232241224	111.165910338843	1304.15	1266.95	1305.41	61	12	79018.7231649491	70624.7439881721	125526.483960406	108526.934162785	100085.506762695	148880.245277878	137460.050338244	177847.932040201	137756.838681153	146933.435411486	166680.686507974	122162.592685171
489	111.117298243083	111.117055361597	111.117523296316	1210.9	1187.11	1211.72	42	12	2374274.98273145	3373452.52554488	5251675.59399402	2221640.32402785	2232337.78481887	2772345.52663184	2899821.18765649	2540644.58420726	2783546.974906	2863597.41079005	2569304.28639461	3588602.39961182
490	111.092143087922	111.091964653788	111.117285615608	1971.04	1837.22	1982.38	25	10	1179172.62203886	589059.326982065	3155624.35553004	754243.425454458	1056824.36357429	2073332.41046326	5880364.9943513	1607656.25015918	1420057.84955397	1501334.12277995	2431747.9735664	528830.458176328
491	111.117266353646	111.080922987635	111.117334711154	890.315	816.436	948.496	15	8	1630439.25019917	1426521.96610324	2152821.39161039	2015711.53125187	1250426.63523035	2334940.26499069	3292296.2073799	1139973.95673095	2058625.81068012	2413874.92715247	2046759.23550577	1305444.79421036
492	111.092084484576	111.092000623717	111.092186124745	2319.15	2298.79	2343.97	9	7	556959.09915334	645563.576759885	1386293.84391601	638505.722141188	901326.226239372	1976559.62254785	1257285.2789427	1173128.15819187	934039.790592241	1352573.25074345	1315955.15448841	324508.600062629
493	111.117254002578	111.117135781695	111.117341241666	1429.81	1428.69	1430.35	9	7	1179421.69080134	801613.370800086	1355910.67643612	1278429.73234639	2003633.86473673	1590764.58868024	1861180.87655645	1330701.24438895	1458789.75360664	1570207.67963074	1378403.56665373	921061.879321292
494	111.092085472016	111.091775750231	111.092461444353	2435.15	2366.74	2443.12	22	12	967963.075244904	626342.368805667	694692.664072133	646446.845367847	1192779.53523603	1100525.23293247	1392609.8308822	1189650.56966146	2702535.028066	2593154.83094922	1459338.37144532	916059.561617805
495	111.075381663725	111.074950110361	111.117434729826	119.896	104.398	194.894	20	12	107775.443504883	101808.516436862	153868.31009572	110747.222984456	83324.2098915794	135817.061335982	201883.299959754	184317.9874434	125208.552572867	190483.417970982	140407.471368583	1167670.39843659
496	111.437431487587	111.34627301414	111.555646414584	1304.08	1302.89	1304.73	58	12	98820.1918818361	311545.037136416	143584.40267334	60202.8698906251	404196.637050216	73707.9092509768	166824.539963942	126517.180060368	133451.919638672	1249476.40108855	65654.8032737044	351206.021371693
497	111.717674390345	111.690539052515	111.905780455201	1304.15	1303.61	1305.8	19	12	331423.824518855	219074.592893882	429379.083973395	311324.769014798	301481.061263024	474570.020094651	466932.1348763	398071.427641977	429836.789628903	464862.718294021	97078.9036576713	245155.789009915
498	112.018368821865	112.018268644226	112.018612981307	2447.02	2446.6	2447.5	9	9	540138.494462999	548109.204988217	501032.410436914	517232.341981195	429291.993572937	436362.686133734	508465.52295525	585760.025305294	439052.819489517	481826.509630049	508789.256291782	497838.956712346
499	112.075822576572	112.074965952298	112.087349330599	1962.65	1886.7	1974.61	23	12	8998554.51028989	4013642.57966476	6713585.52563662	3245554.78460454	5218560.29873455	475272.993249067	1268538.27629779	8826949.55290745	5567616.50677291	9448100.8689623	3291682.51649962	4072588.17056895
500	112.075726169054	112.075163708836	112.07608681135	2644.435	2599.23	2698.43	22	8	550057.273406278	666171.942724264	420969.499262434	1183532.19354771	2577207.72040415	1419687.30251133	622610.862134144	151434.787729899	85401.1251546321	664812.266030971	472922.338488423	1660385.05477916
501	112.075773915364	112.075473480386	112.07604211569	2558.88	2527.86	2584.52	12	8	3079429.66434532	605434.843683039	1040807.47603786	778929.707797842	683918.353680103	831491.221593415	564973.534527623	739472.339102199	930545.763794439	645172.060469037	482432.172796035	2362265.68437494
502	112.075898200392	112.075546121904	112.075961035634	2181.33	2042.84	2263.11	29	6	339850.937163244	278431.847166425	268963.349467902	438167.36404348	609833.563481738	135488.586176353	267490.586452827	240415.268560534	188489.020437129	308882.522240571	231511.578511255	592949.242347575
503	112.075819911239	112.07543522825	112.075989255308	1826.81	1774.52	1880.31	19	6	1781652.53735441	3850000.81711359	3083281.44650548	3895285.24819146	5578422.5239414	2540968.98408754	2974462.94156252	3158920.86170789	1987963.62889857	2891489.43125651	2855561.38021485	4287245.79806111
504	112.07566724105	112.074916647116	112.076097141897	1718.465	1663.31	1750.95	14	6	1624719.56542875	2788801.11805245	2375851.88671875	461184.17724699	5669519.90006474	1994348.71548977	2323352.7907366	2560143.42420758	4999457.55910982	2266284.8635533	2367927.57660016	3346973.97895401
505	112.075857877516	112.075674144017	112.087285831097	2322.98	2303.8	2356.26	11	7	2918430.3829765	3381529.46106923	2179568.61625854	1011133.81035057	602431.362185648	1144605.34708439	523335.753056881	2530392.53251873	1744219.59920987	2192879.37638183	2164053.88088946	4651584.6520229
506	112.075788005994	112.075308169778	112.07598072195	1524.335	1404.63	1640.46	28	6	2476737.37557275	2373616.74046875	2131637.10046875	2580450.31666765	2979392.56731882	2653010.55400517	2107474.99311036	2275628.50927735	1399262.06611817	2191484.77206055	2243656.59658203	4322375.84711537
507	112.0987096318	112.075441908868	112.191622758685	1304.15	1277.51	1377.89	37	12	172855.35537272	258048.269381008	214733.763654788	164567.024634198	142476.486254883	249846.715224608	86659.5117919925	198469.661399145	73107.1699291995	98654.3531880315	215700.074016925	278342.888672813
508	112.075941489338	112.075496999143	112.087378562109	2428.515	2378.65	2492.57	24	12	2774570.55709172	2882558.63469725	2767455.5915088	524637.030379612	5787002.09494329	5334591.25317787	2505146.07690896	2605964.68027674	4959030.76687613	4712203.06772822	2591003.26613905	330242.392600864
509	112.405776391645	112.377182415147	112.41397972599	1304.52	1303.16	1304.99	16	10	85944.6142394079	71405.3602050773	112881.284582521	102268.596535239	75083.4089599609	131877.896163736	133026.072989784	104382.256230023	119607.762327473	144990.668587239	105541.517029624	83254.9666597803
510	112.782991481955	112.782947206434	112.783047716184	1304.52	1303.98	1305.41	12	12	152104.972497559	137364.981310095	127545.490875901	152570.558854632	132333.177847055	131085.722034041	114655.643003628	133813.061408105	129110.626152344	141764.638407855	143633.325413085	144345.475022322
511	113.049702175658	112.999050303058	113.049824302014	1303.98	1303.49	1304.57	22	12	107479.677668049	109848.624453126	154487.70841553	124398.34451172	80025.9237915039	112984.253653971	164126.576073404	122521.655177999	152369.065134053	166612.743323862	138407.359443805	110184.392875569
512	113.07138986921	113.071313391198	113.071480309265	1969.12	1927.09	1971.76	15	12	2056340.9713623	2230344.63053617	2605661.51758753	3558969.13128376	1745463.12998335	1664760.90588667	4023642.27479829	3049498.33312796	2716956.29008686	2128983.01636963	2420583.60912923	1408578.22540649
513	113.071322006401	113.071297298366	113.07137791437	2419.365	2378.91	2431.28	8	6	687141.314780638	578867.610263637	608785.343934407	721864.841936482	552876.048027299	746415.384416853	817011.755882505	774636.450615584	907805.513738252	549938.259310039	777203.644881325	643902.247363524
514	113.07133355156	113.07130748664	113.071396896894	2312.51	2309.08	2355.5	8	6	750276.545684205	625757.534140624	613895.253758931	748042.611005641	639449.805558266	809052.083032253	682452.233683137	853330.804812821	1037982.30858416	567959.858712638	1052679.01816353	760693.424352217
515	113.319365752391	113.190883677504	113.399175580213	1304.41	1303.06	1305.41	35	12	292887.837704262	91192.6345525572	110735.17405673	90167.7708772797	110082.406710317	109779.060234374	109653.584693196	118216.536346842	110461.072195637	109974.064719426	358959.907031247	207672.453514809
516	113.677596915413	113.618813338356	113.766494642795	1304.41	1303.16	1305.8	71	12	163534.560996499	191107.914002403	103313.595201418	263522.549815955	80753.3289251158	134187.275911457	150399.595413411	339433.308763255	85863.2544368484	386963.642358774	102643.468146308	223936.039215086
517	113.738868684288	113.707341234919	113.789434958182	118.9755	7.7322	245.825	50	12	1194717.17487355	107331.039629774	1242378.9427092	574279.254946177	566255.494940755	896297.181458008	1141349.44528647	1215638.31260661	1097847.00710791	1197408.40622587	1111967.00961383	753998.353523547
518	113.738891734712	113.738831596546	113.739032598634	410.45	254.977	546.802	57	6	492470.327872242	777542.353954577	207430.925868042	517161.085482336	95568.5779269534	250241.683271307	243355.301759765	299001.259841797	257862.4384282	247787.946446521	271067.21337221	401013.407806907
519	113.738884044758	113.738852187616	113.738912599163	612.452	547.48	645.02	21	6	924870.980971246	595949.303447335	37499.7285742183	79666.9900195314	1004877.89918905	247509.722406738	152886.767607246	192345.550452475	150160.903383523	157871.351439941	177908.114636555	238323.808164063
520	114.042531494036	113.819237393439	114.065363929743	119.946	11.4192	201.098	101	12	3260142.27746778	109871135.24768	144046710.207815	130078461.959301	124734017.535702	159711.635642982	261481.206637035	158409820.132307	164609597.373381	212360.55058125	1169408.61976681	131032429.492508
521	114.026742723112	113.962953479047	114.054248425799	2618.47	2518.32	2698.83	167	12	1086309.33022357	2985852.54720433	664890.685981825	2107288.21163457	3298120.09257173	1015055.6001613	1341580.38628407	1280836.83811035	764334.521601568	202179.15108337	127778.798554678	1003872.59423729
522	114.027152101588	113.970047022592	114.054134378906	974.507	904.121	1031.56	91	12	1508787.31842323	2915418.23816867	1289900.86191948	949467.867288296	294770.90811068	72218.7145166021	1778130.51150644	1003515.49734213	669163.684804551	2838436.84108864	1912299.11792412	2136254.32168566
523	114.027199298453	113.970116881832	114.054093793311	1084.03	1032.83	1140	78	12	1164406.44752538	2055363.81782394	932694.056463419	2273035.70214108	2035615.78097156	281295.150163582	1285265.11294012	1267470.0947131	1438675.01099963	138744.45741943	1227798.29207257	1428117.35977306
524	114.027014218579	113.970340763039	114.054126829184	1523.38	1431.89	1621.89	131	12	800052.234024921	3115509.48484086	314013.779484279	601533.050028619	256435.20440918	59443.9550445535	454813.67945675	478322.638583482	503532.8049353	100930.502791336	1194257.78687988	1479818.79103072
525	113.971919162932	113.963324802435	114.053916044262	2470.35	2412.08	2512.2	62	12	2464846.09163652	8916368.0919833	3818036.31552797	6201132.21235043	2270930.535401	2326757.16866699	3914955.75298414	1498273.27323455	1742897.59249959	2481449.28399713	4141452.27297781	2846427.44773865
526	114.02727435684	113.97044691317	114.053997961322	2332.28	2260.21	2411.12	100	12	1433040.90844906	1470921.78069189	468204.87804492	1105361.97778036	1176838.29667612	1737647.01147804	366487.239727129	2396851.89139335	474772.108984504	994085.137315847	798705.030647578	1088094.02800598
527	114.027125648672	113.970411268238	114.05405448968	1814.065	1702.46	1917.89	138	12	671679.619271929	1627205.33564964	624506.465141796	376518.233468118	160499.6769987	289003.012675879	1084494.91086456	864448.846658605	163514.379677533	464475.868459168	806103.13208496	1853570.31761067
528	114.026978060106	113.970785841583	114.054108186162	784.03	672.196	896.674	155	12	2121729.8662389	1663557.68347925	1898948.46189073	3168300.94291438	1359766.566868	924093.619103512	2028449.42384696	1621975.406827	863027.989299453	1684610.8385146	991845.911225708	230932.518187504
529	114.027566458828	113.970728462066	114.053984176418	2202.94	2138.32	2258.18	82	12	1234955.9538707	1712344.36126869	488305.811760868	622784.071002622	747955.34125067	574170.588793668	934176.202667234	100382.457492682	917324.164515992	32843.3015625012	1254213.15036884	1112525.5619179
530	114.026807212	113.970416540283	114.064397604819	595.694	531.462	670.168	85	12	2274258.42487051	2982886.57787695	2724257.34082143	2787149.25847331	1144151.61566694	1470126.04604353	668499.983139272	1667622.34704411	1983378.21489563	2813663.40043068	2653100.98792126	1306365.81425098
531	114.027438838873	113.97052233149	114.05402765472	1169.51	1144.78	1200.47	44	12	1380163.14715794	2257527.16030014	719615.991029488	1207925.98895784	2243602.17068386	357270.814018556	254898.648804692	1105409.5077771	795852.144677142	3183256.03952729	2222344.3504698	1247768.36067708
532	114.026421576982	113.970569819369	114.064302087778	483.487	429.333	529.387	65	12	1210580.29328125	2685235.74982304	1073774.57125507	1645319.63244363	3427767.29971039	3654476.80313324	430248.828294678	164895.49271411	491621.009080098	1102449.51327954	2131720.57117127	1275566.03786253
533	114.027230950723	113.970675694738	114.054109318365	1662.09	1623.64	1696.38	45	12	740984.303339391	1391180.92843526	683510.046208744	121452.846394044	682924.37845752	578809.337318571	380272.241400577	481914.839838101	755667.38853652	1129461.18920057	1031227.25762542	2577213.92838555
534	114.026850582811	113.970501161959	114.064270755756	363.864	296.991	426.448	71	10	1166744.26520187	281107.567304684	181568.642328693	2202244.05614583	987910.472587498	1449504.43825143	1119924.61143239	1637955.17766357	887707.738519671	572867.111407917	1789792.78785873	1408762.93267969
535	114.027753475381	113.971126686566	114.054072077118	2082.34	2028.03	2129.31	55	12	2829461.42800812	1593371.50064858	1438516.7086594	2674362.87434649	2981449.55549018	2521501.98281659	1840132.84336634	959139.005615064	535604.602512154	1073983.54058667	1407365.34679596	1485754.3047613
536	114.026794217101	113.970068461984	114.054122877973	1962.96	1930.93	1974.46	33	12	1477056.89334187	3399837.78138931	1657532.16728106	1575878.76916892	3009542.76888948	654220.665880862	2242618.12692199	1354233.48460519	2272092.92083119	2054734.68611772	2022410.81163316	4531094.09515163
537	114.026947682932	113.970727643748	114.064269385873	244.477	206.915	277.278	31	9	1482471.07783239	7017052.96829158	875563.908656943	1868201.00602615	2276422.26683472	1104981.33645447	1019611.62657887	197397.036018677	786338.435468017	1990950.40164084	1385782.06188364	1849810.71578303
538	114.094907809417	113.970396669137	114.156629542967	1350.51	1304.73	1391.5	177	12	2010235.60916992	3061588.65409032	1888491.32914601	920905026.831062	436274.18869045	88622.2571325713	1202468.94651951	697579165.797717	1435152.32306591	2957058.74975175	83047.8891626004	648117.066426597
539	114.093555982301	113.97041117479	114.156756276127	1262.12	1229.73	1299.92	138	12	1777720.32899985	7467760.00730303	1499041.05650858	3660726696.71936	2498066.37659067	683657923.22549	2366992.71023926	1220900475.4883	1522534.39454459	1355170.56847426	2491448.35777805	5047682.89487188
540	114.095249180394	114.073102653471	114.215090235739	2589.1	2447.24	2698.95	530	12	10525711.127161	9906167.12150124	2009882.76035668	296224419.440685	435680.075280732	103630456.08839	2945839.20368614	4615720.19534974	1547761461.00359	123293223.50866	5384476.8234892	2312224.40902694
541	114.095189157432	114.072979297186	114.214904501061	1062.7	969.831	1143.12	341	12	2577553.29437988	2047314109.5598	1866207.09590988	10912044.0105414	428442548.619816	4866611.8136055	696886253.548688	737765338.440605	1087936643.51338	5918157.54035714	1726037.20773926	1093821.3402334
542	114.095174073503	114.073127242198	114.2150354545	1738.04	1578.58	1927.18	607	12	560992.138450438	922623239.948108	1279238.0146642	2727400.09601201	106488.542262575	466460537.107109	1790524.23165191	491004003.034011	695848117.82574	1330418.91450815	2591052.01315451	544634897.062898
543	114.095213885939	114.073016207184	114.214876430794	2322.01	2237.42	2422.43	327	12	2673635.45501349	3333026.18959684	147803.032177738	425216362.569826	101110.04799806	2648787.51668947	466220.43296242	2603708.33759193	281168.496904281	235754.309628911	1504484.03186939	638655094.985083
544	114.095157402048	114.073005016012	114.214888401837	1482.05	1399.82	1577.51	330	12	5024391.36409905	2785977.02410195	1417864.13490662	394248198.194848	2472840.1768506	1658180.85507919	932820.290204685	1860920.01278216	2402594.71909723	2210481.31858061	1188618.99647296	1996256.5296737
545	114.095176692502	114.07306661245	114.215002941598	868.503	750.354	968.315	386	12	7690442.93432559	6804779.75875658	178028.14126465	1030419487.68389	2348937.63155997	799761156.666738	2817556.22775338	2179979.97231633	3839681.30523256	3080885.1606974	1981376.11418629	1204301.36574626
546	114.095218359172	114.07307784618	114.214928937664	1188.87	1146.8	1227.5	155	12	429891.925107399	2621550.05115621	1232725.98118716	2523493.37925988	1131265033.37722	675191.31212065	1466590.52388694	3829779.4263021	950734377.069529	364353.790664058	1818361.706806	1578559974.42342
547	114.095178768698	114.073000754236	114.214878029385	2194.2	2137.72	2236.74	165	12	1293478.09247199	1105358474.47624	840137.769739881	292407.163120465	365132301.759939	109694254.322335	1593659.93582995	589205.498697924	612940105.088024	2082419.10974466	1208582.92307942	2925995.64457205
548	114.114947914573	114.067809280335	114.293629672641	614.604	554.756	664.336	158	12	8614996.00603379	151058198.555319	1334520.83754941	816806020.470366	673469.038210717	716639261.470792	647769.085863156	4017165.92367481	3764536.64472054	7024006.54436734	5081302.73199668	2435709876.70869
549	114.114103094423	114.07310301637	114.214886439288	708.9355	672.408	749.94	116	12	121826136.687756	13238926.2503593	2270774.61261836	9594438.68930737	556842.318566682	869753046.15161	518944627.927865	4839878.32844489	1729519.82643603	1364719.63045958	4657606.50013917	2516133.3280453
550	114.112816716837	114.073060719094	114.214642553922	2083.13	2038.17	2135.57	130	12	8072254.84012534	2974054440.20067	655123.611665919	2689893725.43706	2222880857.94339	1593287063.0919	2418676380.4742	2093161232.96137	811679468.690923	2716946.82419193	1752478.19898103	3818148.61121401
551	114.11493076005	114.067761773808	114.293769240937	403.996	203.008	552.977	401	12	6164306.17395314	1515902880.82091	533852.714946093	181945161.443486	1662179.11615843	5230637.92206295	3797840.47262374	1999600.27910378	1193910638.40387	4166859.59414519	1232725.17215654	1018623734.8268
552	114.114138859602	114.073106295252	114.215008323897	1967.66	1927.96	2013.45	78	12	5102383.54732115	8693103.81377045	1531625.62245199	5025796.80586405	2254317.81903243	3411313.89013916	531291131.206167	1840896.71308643	1432118175.89609	2135932.51339213	3387172.42497092	2666037.9086582
553	114.11497195825	114.065551289047	114.293738510914	123.243	4.7654	197.421	116	12	5003210.28511437	13656486.4345467	4252987.25463918	3545169.0015316	1270234010.59232	8027729.58180062	4812206.82653811	5303511.48813073	2625088.42690509	2395677.62031554	4370933.70907827	1807022037.04614
554	114.475892907884	114.387495492091	114.557596754117	1304.49	1201.4	1424.78	108	12	169756.839665715	231713.899780648	104004.411218263	99186.9456516341	88876.7673217773	225765.909425224	169833.542668269	85553.2457009044	131238.789135297	164531.513959515	136605.047833658	93932.4058597811
555	114.44630019858	114.334710177957	114.565268041171	119.649	12.5435	190.016	57	12	13256109.6525051	1889659.59773333	14388597.2523413	12049836.0088804	572086.075421875	13661264.7962214	15746202.1024519	14415726.1471994	1448329.30627849	16851046.9088841	15753846.8378775	124817.766827026
556	114.817156710736	114.790881391538	114.900912834356	1304.11	1303.49	1304.9	26	12	111776.117907714	92746.6938387788	100841.817485796	123156.430412599	100191.169946289	125156.439225853	116851.069407849	107337.366463955	103230.442550455	82517.3373823676	52369.7402506508	106403.2872819
557	115.050449473689	115.050237869284	115.050961164958	1963.43	1905.31	1972.58	20	12	4326092.13901733	5537086.49919596	8622964.82290578	9378143.37806475	4900742.41080642	4380454.57363879	4908736.5792704	12050918.2783107	8844005.01557637	11002490.8477223	7540920.05660588	4238195.94513915
558	115.050464037052	115.050326211683	115.050769672463	2314.61	2305.5	2344.54	14	12	6540746.72598507	7534572.16259433	7984226.02079934	8497209.02272853	4676005.83662483	8280766.07854905	6062933.40522377	9985569.6791714	11469277.6393161	7950231.8500833	8724140.66995074	8513137.89394251
559	115.050438047452	115.050216415742	115.050618134355	2414.64	2374.27	2431.93	15	12	2996207.5150005	2945181.46721171	9455511.78465347	8989270.73507891	9459289.52976336	7976832.04702874	7924375.89557752	9195072.88431993	7623137.71058502	4701497.68653995	4661237.37026702	7973301.99326751
560	115.050570639463	115.050299265589	115.051122837176	1847.1	1769.6	1889.29	18	8	488554.887986454	40016817.4314999	25011962.9142	2473684.24047642	3093240.74711912	545161.985207523	24556603.1466998	3784470.91453659	24447945.847475	5012401.15210373	5045119.94732397	1147021.53648437
561	115.0631229654	115.062986769945	115.063684074377	119.776	118.924	120.339	12	12	543797.649162946	736800.109515663	439398.962905062	542315.852026438	594490.911375458	476269.609293457	608159.465749281	589793.572152832	528058.711420026	605807.142217774	572039.897291036	656637.802083513
562	115.093132776351	114.97126877122	115.148534221799	1310.62	1208.45	1502.18	152	12	170172.574447427	60643085.2483327	124234.242088625	174469.783626304	95802.5444824219	136611.229668858	91472.0713740238	227709.862877854	84537.1383457035	107712.82430589	231451.870279447	91421543.483277
563	115.097096368093	115.074909120285	115.112228813176	2621.49	2519.22	2698.95	97	12	120685.702929664	893940.810992837	82274556.8102151	869402.996792497	3225448.18364281	53157090.2563207	2032056.61915514	47914731.6504352	24204631.101108	1655990.08727313	2680856.97805336	106777125.598603
564	115.096731861202	115.090233280436	115.111959665564	1018.59	900.065	1115.83	100	12	558729.426438617	4127756.87597155	4209242.90297728	836404.960382931	2632276.95281332	44798635.6927942	2451120.46751026	644379.342076647	979711.57662337	892748.826386716	106075572.071981	446211.841862793
565	115.096311298935	115.090103775696	115.09737845437	1633.84	1511.21	1737.06	96	11	42784560.5369615	39801922.1687565	57490831.2595269	46360105.7381577	43590800.4430601	45956283.2588502	797264.064466085	30729433.6416145	50205509.4048407	26910304.4171644	1257929.95142637	57103171.8298412
566	115.096362675572	115.090677834996	115.097651163737	1160.44	1122.74	1205.2	34	10	78744623.7828569	149554423.818672	56956787.6823637	82924692.8224998	5126700.41005889	165808996.480777	91284327.4093736	114840379.896055	92396540.8534214	68204944.6002803	84020595.4183211	11094349.0063329
567	115.096676826323	115.090072440639	115.09762183693	829.288	745.707	893.883	51	10	67488943.6262223	4605774.89311034	70373095.9112568	70931262.1081481	71319848.331433	78888072.0159063	2924254.31291368	95030228.467055	76602579.3321731	33832193.9286981	57161607.7997472	32579674.3538942
568	115.092706732545	115.074869737598	115.097635209687	409.299	336.238	489.665	47	6	668998.681341325	92632620.2567205	41678930.8335059	53350378.5535	98589906.6965948	37209595.4223928	38663746.8528393	42289591.3423907	40032081.2829285	71407614.1659032	43604993.3526965	8475354.45044322
569	115.093508598074	115.090514691663	115.096970491451	2083.62	2034.77	2138.97	35	11	131096655.843212	2601356.48473281	48838170.5630082	127041891.744181	168060542.338639	77671559.5829443	47434635.8888726	126577763.628391	145567481.612336	109780635.681705	1076024.54410547	121092122.549382
570	115.096215010209	115.074866785591	115.097772055791	290.829	197.421	328.066	36	6	1204134.9933767	783854.486585384	45177346.1964239	52447220.8942954	37357767.5302617	38993832.5554091	42091924.7065435	4188336.31016898	41926974.8439887	63796336.1557189	45368682.1745	52444582.7937355
571	115.094791027741	115.074838394991	115.111971225458	566.837	502.82	597.873	28	8	744536.133475477	1708077.29967961	79888316.7913314	100471695.287506	151658295.984076	71173460.8935896	75213349.3133532	56902529.2321975	4005522.5258579	48913165.5354003	134383146.08294	84204823.4511361
572	115.096590219891	115.042802570589	115.097481737431	661.708	622.834	721.024	28	11	1009708.94818008	299824.964234978	8927925.65755585	334328.374707033	292951663.119292	221323.946007838	52706664.2473846	73413478.369561	56293184.2818126	5673219.7870649	71917139.6336523	40093483.7246487
573	115.096508338568	115.090006246051	115.097300097415	1837.47	1762.74	1912	69	11	27169420.3300642	3086492.42165247	93445.0708447274	25399566.6931251	44420808.6771972	42070459.7459898	24917484.5609294	1610268.61618018	12360691.6872129	2989085.63065434	491783.692783614	42538666.8806889
574	115.09621422645	115.090204603025	115.097261045687	2281.19	2141.88	2415.63	103	11	47818388.2443632	73736965.9994064	1110210.35887008	46872175.624671	47816894.3858156	35270663.7947911	974988.14442438	34751236.7125082	28658586.3436733	40259691.973196	38890271.4350764	77046773.5377809
575	115.096157371487	115.074811958515	115.097493086961	1964.06	1923.66	1975.59	29	12	78792313.1147402	107131889.544805	1273634.70911188	464334.644911305	62530017.7363154	35713589.7184053	1555935.2123864	120607866.475415	83778459.3300537	54717220.3680681	109103990.27084	158171001.748542
576	115.096258036373	115.09035813486	115.097213844558	2472.38	2443.74	2489.06	21	12	237459655.508324	4351706.77478914	195064377.570375	7447735.25084432	6632729.43117821	217597517.276458	3993086.33976652	167245373.662034	247111201.512559	130086126.542552	297985771.747209	55881103.7955916
577	115.084179513874	115.066599110153	115.155659240839	119.331	7.7861	155.357	24	10	381950.298742676	487131.797216797	111020.791806922	81900.0445429688	272034.317743815	98233.9076828836	17526780.761	20484262.340925	121927.576640625	98962.6830061599	124145.273325675	369937.125580024
578	115.423625615058	115.289845893934	115.423687539545	1304.145	1303.49	1304.9	18	12	141064.883410645	137599.189151757	134337.706686661	149666.262124721	64332.5802001953	121140.618962054	76918.0637622073	156373.553487643	129210.06992269	86489.2533979944	134576.448800224	136290.492168719
579	115.489875647579	115.456679947152	115.522984630426	1304.15	1303.61	1304.73	24	12	210244.387523287	336003.00215144	257633.209973148	201875.847814623	171471.403123669	295476.717835284	305433.658503606	236782.55111253	254371.906969399	308978.933216647	251332.067650991	149890.212839761
580	115.71877371083	115.701105831423	115.80999372757	1304.15	1302.89	1305.41	24	12	93433.2707173281	67528.9659801139	121438.19819092	83569.2639470886	76384.7733032227	70477.0818927547	125826.30307351	87626.7792435395	72464.9711847485	142327.703946532	105825.998213335	90278.6400550252
581	116.096843628812	116.096674498644	116.097183948649	2110.19	2012.78	2202.94	92	6	366638.435225942	1030361.42574074	354067.021444252	689773.578601519	683198.706978934	315265.789218748	588598.52079908	452243.16875603	314521.351736509	324314.441524288	330970.193634087	1398422.17916077
582	116.09688585324	116.09645205139	116.09705465155	1559.19	1490.61	1650.28	79	6	425250.204094329	929267.391866175	400085.428421586	548095.795178625	1568876.74859811	391593.861759555	73596.0699072279	444184.954062502	386312.211434501	364950.139523927	395644.082124023	788128.986435546
583	116.096913629808	116.096426158471	116.097160855432	1411.13	1319.56	1487.6	74	6	407152.665937499	918696.168735356	331613.27817464	1306278.113052	92277.8631042394	348120.70474772	386085.09240951	1477776.38997098	348693.992294109	343627.607597463	332053.949763182	875755.036452145
584	116.096885443984	116.096537497391	116.096991548201	2246.51	2204.99	2307.38	45	6	537817.838233373	1070691.25594356	457291.156698589	1130090.38719602	1439494.08585301	406365.358767643	999457.04574663	574548.959654288	399042.53060124	435644.762364543	474530.040389366	863128.204475395
585	116.096893786535	116.096471054285	116.097065545582	2377.57	2318.94	2465.49	56	6	512018.301005212	955505.388093412	406580.205030602	719281.135555263	914472.049274775	380869.737652343	955747.274344867	1156622.75516335	382036.806132812	405994.119394694	386048.683940429	1107429.73515015
586	116.09690272497	116.096523039593	116.097098358397	1716.39	1662.29	1769.52	44	6	517547.948887309	871404.685835616	431554.380602454	833635.714920364	826457.32679871	458640.336622818	836685.550642578	493802.567457854	421787.344020184	412803.673965562	442952.787747395	1299707.03226929
587	116.096892241049	116.096550689482	116.097306723557	1815.9	1782.41	1914.15	37	6	326367.66027832	1236538.81696216	292860.197903054	572499.899898875	1342886.82122093	269706.797816049	496207.689008092	836033.230321805	260603.110195312	306593.67119629	294332.841765805	192747.670299798
588	116.096980302767	116.096657765827	116.097169902552	2535.235	2472.7	2618.84	32	6	848554.814433593	2366845.39527863	744695.560180659	1012748.17633626	1760340.23021807	682656.373863009	462469.42145432	2245464.01324843	705503.449609378	711926.239488931	781504.176447177	954237.957665402
589	116.096934282562	116.096793553975	116.097221649142	2698.49	2623.63	2698.69	22	6	428031.253022453	666523.014388598	352317.172669834	1118462.75996809	2022945.88014058	306574.583891156	845693.411157056	638324.003228694	341267.584800026	358248.092744143	398601.981176971	128094.685322256
590	116.096901415883	116.096602208071	116.097062012071	1047.06	995.887	1113.04	27	6	1060092.58997321	2951264.88737128	898210.40776339	3601909.18172241	1632070.44929603	827452.711814731	2710142.76802227	1040037.39242559	830726.674443079	872490.807232142	996009.31658203	625172.151254892
591	116.096937035934	116.096650815213	116.097101412191	1961.78	1940.69	1974.94	12	6	1217650.03923195	1238202.64293031	1021135.17367997	2705143.40039063	1208722.40348535	988333.991832138	2451394.845104	2694694.28102453	963327.759389291	997376.213866583	1094530.53717177	1079406.95636449
592	116.096948877294	116.096582452917	116.239086820519	1232.525	1150.34	1304.73	52	8	82769.766905517	1403808.18786621	792231.692027806	1732618.77933978	3796670.77508687	792999.368944161	719639.156179506	1390615.50496189	72488.2472200516	737061.518017284	834474.557844384	2048249.43836606
593	116.413347782309	116.412599119653	116.41558444362	1304.15	1303.81	1304.57	11	11	151865.421435547	130815.84678786	121839.416455829	158172.265682548	132651.2359305	132998.675288086	117822.915725661	146267.799408483	127668.188481772	144541.483861608	137904.421037947	150210.635501535
594	116.65247486094	116.643567255033	116.661329560693	1304.14	1303.64	1304.73	24	12	181230.151660157	167423.624801682	166218.94627817	183989.671285306	272775.516434419	154459.838140347	171314.405468751	183705.190312501	244442.878037108	186368.898310547	177702.702036831	259272.25357572
595	116.741329152288	116.698701851926	116.842376333419	1304.41	1303.61	1304.9	37	12	104262.55332316	94189.0902807606	100382.116772462	104205.188519288	100227.3679288	1213981.67385324	99229.7204243618	108774.683598187	90652.9255637418	101256.973101806	156566.966132813	108351.930469563
596	117.058299811643	116.953840727602	117.180992357502	1304.41	1303.61	1305.41	61	12	81878.7679975588	172813.571616586	86125.5738500989	74807.1113734025	77375.6311553947	126353.916988931	124368.287797851	189744.659020648	158209.799793528	118126.05455655	108493.004427824	287096.130829326
597	117.091195291458	117.091120623088	117.091246841787	1026.67	1024.55	1027.52	42	12	1958873.2081813	1125155.37841753	1959388.13548137	2781253.65709226	1428154.79498103	1704184.94153866	1742091.92854548	2106383.9561499	1734650.12225378	1964839.69081788	1654614.24942466	1376258.46449483
598	117.091275646117	117.091150684989	117.102628930599	165.94	2.9106	250.202	38	11	543761.008062256	763903.963540849	631805.766524414	538218.460636377	470501.385813204	618449.532880712	708296.553866193	709737.505601969	758042.765444336	753801.95221875	640535.734873476	492713.979930753
599	117.065910275711	117.065840510851	117.065964321693	2319.16	2298.68	2369.4	21	12	546803.202316353	287471.915284369	479347.087306906	512483.969922861	1125489.57404378	1022000.96032095	1039063.21780686	1137171.24303891	1119635.05326139	656910.440683437	1152898.49170735	368647.053680422
600	117.065921460032	117.065863891537	117.065975926279	2427.31	2379.88	2430.97	15	12	520944.573032013	468344.93953206	1190476.81705228	514852.455249659	340599.506423586	477773.312136379	660031.017664211	759351.19661686	638063.329336053	362896.466545828	748431.177589027	495524.546839141
601	117.065965305788	117.065897790301	117.066071354943	1969.35	1955.75	1971.89	12	12	1330002.08866812	1688458.63220733	3831188.22528739	1207212.00348746	1329629.35359555	1257325.8425972	2852662.26135177	3284940.80226099	1377129.4908147	1423432.94537088	3443906.18549523	2453567.36086701
602	117.091195803829	117.09037239381	117.091519603775	735.9125	636.807	737.366	44	12	2605294.46600293	2036889.92899831	3133708.15977763	2869170.55800802	2351112.09680148	3187575.31517754	3182091.83881395	2638873.77584934	3122037.02597144	3118576.46742726	2811081.43180881	2302318.48336721
603	117.305732591094	117.192587220534	117.429358657165	1304.49	1302.69	1305.41	68	12	107580.781509916	86530.6400656964	72437.785510255	245752.975495792	174271.250687254	226245.360976563	154535.467942118	135813.332486238	55508.4457400186	283594.294178561	79284.1663241307	167797.699222505
604	117.54944130887	117.548959808659	117.549617729234	2633.86	2580.92	2698.09	38	12	1559478.83471149	2862603.04029308	1781687.78951802	304956.270387335	3209988.98172258	1878230.51532577	1722201.14139175	2211755.95989062	2054879.48158334	1502419.0461729	3758733.31535924	1190573.72635954
605	117.549203062272	117.548330268602	117.549681381161	2495.36	2446.26	2577.7	43	12	14844402.1999863	15128403.9724623	7592463.71982675	8387622.30491536	16689735.306777	6780584.81976618	8207048.96612294	5987427.77903077	7206696.00543367	11730749.1747632	8260358.10430421	16133237.2953666
606	117.549262624332	117.548758614666	117.549469232523	766.185	683.923	877.543	39	12	6620615.44473749	4275392.47776661	5350790.46149626	4871479.69354446	7797551.70642171	3872047.6761709	6562504.66377733	9787673.54881434	5920344.36575239	6118657.24274154	4635513.50666578	10707151.4975454
607	117.549437577281	117.549212260451	117.549613580511	173.5595	49.2868	335.133	36	10	3422860.07861541	6326575.12121089	2780371.31208994	3732985.89646012	3609572.24846935	1668940.82624025	2700233.17386905	3231608.91963426	2635266.60963456	2528474.44628589	3067474.04801768	4273073.96634508
608	117.54929886658	117.54910348444	117.549418802856	603.133	587.596	645.644	13	11	8721925.7316549	8922398.15851563	12813619.6708828	6649835.6141981	5117894.80310134	6710697.90507387	8051545.12597243	10386352.3448041	10006159.3661191	10353473.6097804	12124503.6827886	16004172.5187108
609	117.549165034997	117.548968099369	117.549359947984	965.8805	909.181	1043.34	16	8	2736731.02465748	4403738.76539352	3998870.72076484	5653295.34526592	4360229.17668397	3382785.95257773	3948609.68695833	4342600.37228951	2766851.34622292	3690937.64724359	2579640.98247911	5994290.78134327
610	117.549269708054	117.548948477842	117.54934839913	1103.325	1050.77	1195.87	10	7	4241789.86178416	3357378.56466103	3405231.53494904	5243168.6731559	4838506.97483865	1709357.13196825	3223060.08735988	2915977.02947144	3913443.39867079	3220217.83125001	5235333.78237354	5261162.1031115
611	117.552871190961	117.449037899607	117.616731611927	1304.41	1303.59	1305.41	101	12	138941.543652343	85421.5118408193	76277.1449267589	110038.127450796	86249.4043017569	113189.317962239	112422.963509928	92088.6588649338	89558.6148552901	125607.385005696	145492.678224722	95751.3163292514
612	117.868365015289	117.753776415826	117.926080231846	1304.41	1303.61	1305.41	64	12	111076.285853159	108488.304758523	101288.241496584	142282.796858097	98073.8178466797	115599.603671875	98458.8588981115	109990.590340908	93467.1817073562	99629.2643981929	108281.001822754	91603.0842453841
613	117.98208246122	117.981694261538	117.982250067138	2451.28	2450.9	2499.63	13	12	2854244.62044097	2027040.8356953	3232287.89106541	2571353.78168033	2728535.28145394	3068925.67139258	2922936.02557558	2725784.66408008	2736122.30758928	2691612.16159482	2966014.02673876	2453956.56619766
614	118.049684285076	117.955268234646	118.123201915497	1304.41	1303.59	1305.41	50	12	144896.011455078	114351.214275715	118692.816556131	133794.41815674	105596.826586914	106197.646451823	76523.4521381839	138727.611476112	121899.879168293	78765.3909749346	113810.724375814	146857.858340219
615	118.407432653293	118.325571232351	118.529082102526	1304.08	1302.89	1304.99	86	12	106225.054721304	78232.2237837361	92528.478336183	89934.2041104409	185314.872747249	63107.9764756958	277607.021573892	118673.668401228	95664.3725332035	1166838.07409948	60445.2367024752	75885.6644788712
616	118.74375741693	118.569799562381	118.812770744102	1304.14	1303.61	1305.82	29	12	130771.470474446	57781.6754443354	66403.7213107635	117106.961273602	104971.843077504	185362.052985025	65949.8455312503	151899.040033772	52718.3255240883	189444.27649677	65508.277751465	72109.7996847867
617	118.847295896823	118.841570009821	119.045385385625	1304.11	1303.16	1305.65	28	12	129575.720768855	78136.3606157225	127948.079843374	140868.946334134	116703.28869934	124523.324798176	126060.880927734	147984.290340168	112541.153599965	118800.862580566	121660.209229735	123603.160363769
618	119.085652243756	119.08559347222	119.085725733904	964.2925	963.669	965.298	12	11	1132994.01490004	749882.28294212	1184620.80470691	1027023.71347831	972292.411314953	1244184.57625369	1360741.99793376	1029178.08165187	1202158.97545778	1774031.41939713	1057650.86893984	990720.572264401
619	119.085688946405	119.085336223078	119.085809975027	672.504	517.394	674.122	15	11	1008997.3049707	835312.163264589	1044297.07262616	979650.710114567	962944.335496151	1124020.05359175	1326348.5000184	1037630.03957176	1234817.18781523	1319830.27653873	1153189.73263393	993168.156034003
620	119.281200222645	119.247819358463	119.291301405053	1304.15	1302.89	1305.99	25	12	110643.369517728	129200.683999398	164839.399038462	90247.4984907676	79209.9879760742	156917.344612863	90339.044222302	194196.729498948	160346.321845702	162223.408408954	97444.6206868482	104144.130595704
621	119.831741467611	119.711768866189	119.83181644124	1304.52	1303.81	1305.41	10	10	63998.3199396312	104363.037923677	93334.585231935	76600.2358032235	60900.7565795898	108939.345374348	85436.991771973	89055.1200528219	95722.5349423832	109969.04982788	100159.782191975	54410.1611998405
622	120.065788685983	120.065654749232	120.101056505941	173.329	170.37	174.403	15	12	676394.356582489	474297.112452393	721917.174733398	729494.31728617	664945.022357169	864708.956274023	842556.49078125	758779.499198543	892637.962889258	855144.927712158	707124.878733398	564771.489528017
623	120.173925239608	120.173864734805	120.173974933509	1304.73	1304.15	1305.41	12	12	254823.569445802	217588.833851317	245836.593637692	269706.63987235	226512.107671649	242532.343967635	240051.785828684	272976.167618492	231162.263462613	263909.57087263	258183.879602537	233885.1738131
624	120.482618547329	120.462054449218	120.496276609393	1304.14	1303.59	1304.88	36	12	89717.3257084503	84652.4928369131	162984.429173302	94745.9044114329	90175.2450549307	149559.992868304	83806.7494710282	91324.9862178541	238275.013318435	243278.357364784	77563.4231609541	181159.909100811
625	120.790481352969	120.706646799305	120.91517889707	1303.965	1303.16	1304.88	30	12	233959.779370118	76842.017015936	109773.721794997	103614.499594283	307588.860317757	759986.481933597	826657.132703688	83857.8665805666	72390.6116923831	84192.6481858122	89211.2456429763	85698.8622869323
626	121.064950633404	121.064919458611	121.065014214637	1069.13	1026.91	1104.72	45	6	903600.375175783	748006.412753907	1282351.14061257	1781092.41244856	197043.388535158	151667.426132804	1195886.75199752	1632913.51308091	1410820.4700308	1152830.21601563	1639266.11705568	846747.14058594
627	121.064944640487	121.022012420183	121.0649866961	1150.34	1110.64	1185.82	41	6	1094996.60753907	821880.016406247	1385216.06357639	1037216.50494141	975895.843365881	1660358.24708066	1343768.40964337	2024651.89839007	1324335.97217398	1409562.07726997	1558728.02087556	962376.387890621
628	121.064966111352	121.064840281479	121.065001010122	980.401	940.013	1014.33	35	11	2150709.19335135	1637105.11873798	2660271.42026368	2083253.99352138	2229411.92903778	2718502.2548855	3026693.92454972	2392825.82061105	2781965.22193018	2519647.99579687	3746849.75682157	1993061.05706807
629	121.064991443171	121.064943447567	121.065029397578	898.202	868.235	925.743	28	6	1105452.27546451	954011.307623639	1301664.11242918	1287948.31752244	1424416.51571356	241878.132677076	1490998.38032487	345237.074293823	1979362.7916919	1404649.78369838	1269514.46698212	907239.5434572
630	121.064942694942	121.064882101251	121.065005156293	1550.78	1462.73	1662.06	46	6	387379.414570311	295896.439248046	509234.015312499	695863.567822262	669805.408603515	764094.835273441	487733.762053571	96826.3466406268	654644.838769155	539699.109261808	334113.671092123	322331.929199218
631	121.064541257137	121.064465277571	121.064637156184	1936.78	1889.66	1974.61	23	6	526345.545015386	423635.347859849	647874.381372071	622755.32376483	539023.596536198	745082.427862868	649866.908321746	1155213.5852456	1296342.82654416	604387.703138908	717778.89856058	474476.029244349
632	121.065065109021	120.966607164341	121.065295000808	135.2265	58.6169	225.927	30	9	2706718.0431772	1877600.69798842	4206758.03837865	2715619.46379883	2500120.35156233	6843006.43814647	4177169.07415749	3075235.00707705	3612933.50850389	3577987.04328958	3424335.28703401	2252839.98627842
633	120.966414911925	120.966355049893	120.966559304909	2689.275	2630.44	2698.83	16	10	3626470.58477464	2195938.18874337	3883514.44501865	3045584.30512568	5167431.92747445	1224568.66563966	6310618.84561363	4847252.57772612	4856312.29557952	3590109.84439392	6573588.06943022	0
634	121.065058897688	121.064981425783	121.065227460981	17.68795	6.7498	42.6046	12	9	0	3063252.21512326	4967444.07057339	3839589.34550017	4156001.90254693	1054529.81801406	9663527.66174442	4844936.83276369	3325494.46509472	9073643.75181301	2695568.07057154	6771197.20129043
635	121.065023818132	120.966357148138	121.065150820237	534.163	484.443	564.618	17	7	3376225.69933189	2174548.1580062	4178341.45192049	2699413.13123604	1959884.22640675	2980696.61229478	4300948.01594289	11060128.4725589	4440430.25234802	7168754.06126402	5345357.47190376	2594402.10911638
636	121.065032169085	121.064903803884	121.065324447883	403.996	340.851	470.447	23	6	2700738.44718139	1688862.45460411	3500776.95014674	397662.727482913	2158164.23873822	4818976.16539205	3204989.55241338	3416958.51303414	4533960.3749793	3280176.1575	5000880.70484464	2103092.70784392
637	121.065100992931	120.96643356739	121.065172944959	275.572	237.17	321.879	15	6	2756680.27863593	1785831.10261569	3867372.68871635	6457413.60971224	1829975.40005751	5073545.6606297	3727286.13005769	1784138.23799463	3955833.45511415	3639074.01979177	4482406.04752622	2143286.1985308
638	121.064998315293	121.064898707488	121.184852572714	749.7505	607.256	859.082	88	7	1896601.9396067	536231.802281573	2723607.28577812	1308981.04564174	328921.664748442	3514057.53463961	2455692.69359353	1598728.9836999	2995031.13343455	2554899.73752522	3113480.85212885	1642734.36938929
639	121.124867705517	121.094147167084	121.304496338855	1304.145	1303.61	1304.99	44	12	195872.525582557	176257.46597453	158991.581337893	189051.672188316	192665.076117412	156274.334021559	97596.3227511166	193321.199926061	156110.747527043	172506.235334661	176723.70326923	175383.041610952
640	121.443045911005	121.334947056869	121.563646264244	1304.41	1302.89	1305.41	52	12	68447.8086181647	85687.1745916197	178623.864184573	341683.872761417	190952.018000486	200050.355276442	304944.905625002	322060.378380408	118388.549352213	136504.711596304	203960.39748535	328771.492134915
641	121.736732163944	121.721292244152	121.766725909032	1304.14	1303.61	1304.73	25	12	186778.79080729	87160.7628124999	257135.907700199	166883.699681805	149645.636876629	293023.838652342	268995.926231971	303135.517366072	61163.7736933596	317877.506365097	242961.133147536	134245.221686604
642	122.058990878527	122.058670337543	122.05912436189	120.226	119.661	121.597	12	12	369069.50785178	331942.171386504	528938.48356875	455195.438140177	357569.317025282	483227.941440176	539139.784834538	501856.874569257	516405.905182237	577574.872252292	484186.11347942	433071.845742937
643	122.071312966995	122.071159522144	122.071429662465	2314.215	2297.62	2358.21	14	12	565839.676569097	1200409.62903689	1840158.45097615	1164244.30056688	643363.65642389	1232418.4642464	759361.952140273	442790.928775835	1652247.57799896	495993.034678042	1405929.79102103	342887.604433591
644	122.086967585808	122.086927629472	122.087006953174	1304.73	1304.15	1305.41	12	12	256699.185351563	225967.442731585	248461.075393412	270489.613373326	233253.637766676	228488.51936384	241578.442858075	276523.831007815	244482.986831708	258398.726288367	250069.190022322	237542.541620342
645	122.071282237311	122.070859337956	122.071506893971	2418.55	2372.74	2430.85	13	10	729059.40798774	916869.289699852	1148743.66403586	1260553.69490432	439961.033658625	488184.977823845	1190194.97952369	1247291.529823	887233.318749956	1307146.55816401	734358.551795961	995395.667704889
646	122.07106575629	122.070891640159	122.071357263747	1969.725	1873.01	1971.89	10	8	862906.312066181	835176.808591976	1619254.952831	989885.658335851	1447947.78092019	721022.862148607	1008368.98148213	2304885.62679951	1180001.35354503	834717.744839493	1679583.61235194	895921.990303925
647	122.096636750226	122.096556347033	122.096722331799	605.6045	604.443	606.933	12	12	1718072.43860828	1152475.86718539	2347424.44105513	1721722.4126065	1503774.44262396	2292080.00691894	2834017.25925725	1800993.74692043	2162540.96103214	2047591.77591533	1896824.86764995	1351528.20616526
648	122.081289807112	122.081035438592	122.081382965366	172.715	171.427	175.363	7	7	124057.51461849	93486.5703297062	87832.7424819711	123685.85780635	70562.6415369658	111588.211881939	115544.232251482	85197.9006372328	121334.962889521	112084.3678125	79642.9260166904	104957.706025007
649	122.222532930182	122.195009538859	122.230845808631	1304.06	1302.3	1304.9	16	12	188058.401089273	262025.450659764	154246.657543948	209674.288829627	204506.101748045	146000.769903563	165606.358471237	181677.768957518	144123.328128254	69005.0449897448	180043.025095402	210466.179852764
650	122.618277099709	122.581879926201	122.633863079157	1304.15	1303.59	1305.06	31	12	102370.16974985	112140.275398046	114222.095991213	83242.1119277345	63949.8095092773	121240.83322443	129189.455026041	118915.881971289	104730.920487305	125756.013454366	135199.053247476	52267.5610488282
651	122.690701765956	122.690587715428	122.793804146476	1304.495	1303.81	1305.41	22	12	223419.674130108	134546.915679086	291371.339421391	207716.045701246	180345.681403996	115353.673512369	329532.645710102	259221.828786809	107843.447090657	126009.104117607	102587.633599759	161820.77837853
652	123.057574032637	123.057442721927	123.057608090738	1303.77	1302.73	1304.73	12	12	107758.481579589	114446.637837358	94138.5300183119	124075.386258638	105716.414635121	65389.6470138884	85543.4998322097	106500.253759014	75182.5318930666	85365.8072644038	89560.8373380527	95595.101116699
653	123.066071875104	123.044117080002	123.066305031191	118.924	29.4953	119.946	7	6	69928.8455373313	207444.021923651	222469.206874112	180687.916948828	208748.891210742	80639.5956865678	187658.903304688	135595.105705371	75591.3853127712	87878.0339462403	94922.0820900879	657246.890795502
654	123.241545911671	123.241508812502	123.24160084594	1304.11	1303.61	1304.57	12	12	630070.905200197	616950.629338939	576306.625890757	664475.448007116	625770.875454475	541206.367262837	575154.963529579	653391.903901047	548551.704964197	553033.54648682	611397.269799109	593418.576156849
655	123.544955115035	123.544850230706	123.544985808374	142.398	141.45	142.765	8	8	49606.2906123047	39482.1837972656	54520.5846536532	27991.099654541	26401.9611631673	36617.9264013672	159251.111655518	126121.182644434	143684.111853565	153246.17571511	172509.38003418	89791.4087942708
656	123.676406940169	123.66388171447	123.775847672677	1304.515	1302.3	1305.41	20	10	98807.0980468742	162416.127229566	67316.0089416504	114416.952121206	93321.0066796865	101382.188401442	97657.0258426345	99788.0131363925	105751.442514649	110772.96286884	79625.5006357424	105981.275280763
657	123.900321801751	123.900265892848	123.900389634392	1304.145	1303.61	1304.73	12	12	172556.25253133	178187.105348557	148685.568090823	190379.117932128	173450.078634878	143122.676574895	162205.367021485	192050.729697265	126109.848683861	136305.367488356	166985.133942307	179513.876113656
658	124.087159903755	124.087023457999	124.087217826195	2426.45	2375.01	2432.9	17	12	3531858.55406437	4730037.08110809	6310504.08331772	7090242.97191445	9113025.31701963	6468390.71932715	4977353.09363943	6224046.32914893	6614297.58328569	4288242.39690074	6368732.01172849	8462486.64128665
659	124.087115015105	124.086946371874	124.087180681206	2312.17	2298.14	2324.05	14	12	8006389.9934546	7548264.68551258	9275766.2893366	5072262.62805751	7379310.52286204	8958947.66093075	7722350.67102397	10192094.1738735	10551700.9336863	3528413.70126493	9968583.29346773	7832524.68443028
660	124.087105094611	124.086588529123	124.087441228367	1968.155	1841.28	1972.78	16	12	8846542.41198135	8757802.74993131	9947673.40379062	6234244.58459503	7088703.31122311	5553470.99182459	16154800.331935	21230606.8210581	12004211.5948303	7232127.16434377	16008259.710741	7852551.39511346
661	124.135085259269	124.135015544134	124.135140504995	1304.28	1303.81	1304.73	12	12	317454.211523439	312064.099993025	291569.953366347	340620.440649415	298274.132470702	259940.578048969	284536.510411787	330607.272243492	279790.462895185	295493.314936525	307437.56748884	315611.346246862
662	124.09708666254	124.087053367821	124.09719849158	572.695	570.573	581.682	10	9	2064527.7312699	1815088.34850466	1872447.05710777	2074238.92817738	1702128.0084241	2873080.26692915	2994642.68231902	2091828.4706975	3427742.2266897	1785245.80215531	1760882.24076129	1815150.15377208
663	124.097108809922	124.097042275214	124.097255064541	2617.52	2584.1	2697.05	8	6	1648853.98868815	1443399.83975242	2779336.40017898	1517653.03113281	1534620.95762458	1265923.01056749	1474811.08706054	1352611.70396801	2508572.8214355	1373736.66276042	1263254.7053703	1676496.40234771
664	124.423692834974	124.321413178325	124.423785251688	1304.54	1303.59	1305.8	21	12	147881.476245118	106053.107692307	98437.4943030725	115724.809579702	99360.5447546376	128826.744280134	115992.23142503	88430.3530836838	124007.579208288	137324.643923341	130429.838519381	137560.661141763
665	124.642589872978	124.590317307092	124.660530321092	1304.52	1303.81	1305.41	36	12	153738.291247559	80662.5947354407	175076.185034182	138579.310780686	108362.985560636	182803.679219448	181299.173364257	173502.694966196	418395.41481027	188973.699464018	166521.569768883	111743.224175555
666	124.948555870888	124.831559408922	124.983108496551	1304.14	1303.22	1305.34	31	12	81609.4472265619	107730.583389422	76227.6925305187	77264.4525056975	317311.537058668	89253.661231971	90352.25422526	75535.8983649242	275864.373487954	68099.0720396831	97360.7728682447	81907.9727534986
667	125.096246156696	125.076092693577	125.096357675218	945.477	895.228	947.567	38	12	132947.423817714	92984.522447266	142145.489975586	1846604.99004987	117549.152481174	154914.607356934	2050012.9833955	1937634.55879626	3384664.9628425	2107271.58794556	2120945.00233951	2451033.97061858
668	125.167264226692	125.082994837537	125.294800585241	1304.49	1303.61	1305.49	27	12	272203.18803711	200991.665282451	614067.407550215	279032.223908343	614208.048054193	206025.289988143	239232.210729633	283530.272019533	227741.165313198	260421.042307479	284898.755336911	256742.826688325
669	125.535709156739	125.53522064713	125.535988176279	2467.08	2450.97	2538.06	22	12	16528223.6881416	29478682.4312731	12056072.6851446	13896555.4321789	19008544.6796027	31470916.6845295	30213266.6274406	13349155.2972892	29030116.9575917	9894980.75260134	15908310.9107864	19932955.7396694
670	125.42556944345	125.322034276822	125.425648036578	1304.41	1303.59	1305.41	16	12	180638.067651368	81005.8970605459	168241.166503904	94859.021613957	161824.049877928	156399.328052456	161866.154386162	188438.480231585	158004.11530413	173020.872719728	178241.477243304	181115.987529123
671	125.647130839098	125.642361642496	125.68485140024	1304.14	1303.59	1304.73	29	12	81438.5105180666	157959.774598797	108554.199686281	115655.258675538	116556.777543946	121344.953749113	111854.798658559	99008.2398400872	111949.446160332	539813.275583151	112245.091958897	48616.3173388669
672	125.798374297725	125.759844915306	125.849528353054	1304.28	1303.04	1304.88	24	12	224999.420147235	134567.622922586	286189.787548832	214311.744273963	77265.4905303947	76664.7825012201	78047.2320676499	261351.618473557	291507.417988283	320042.657079327	266626.04082438	169130.68521259
673	125.986440724836	125.986212207644	125.986555164359	1161.41	1073.25	1236.51	178	9	3223487.71720457	3830705.47943146	3036426.5518207	5324543.56489682	5594118.34451529	10535301.6559171	6464727.73062821	361915.439101585	7111908.16303515	3530459.89418386	6652366.94340751	5112036.61072812
674	125.986478794287	125.986224347262	125.986649132747	925.016	804.001	993.209	103	9	16077207.9770251	4709707.68557302	8332942.79152695	5333827.33749853	14317113.75435	9489199.43301641	17306250.6619719	16255334.0469883	8998857.00127365	12634688.0465482	11302194.173945	13282105.1361756
675	125.986435238969	125.986294048341	125.986620993404	1038.77	1005.96	1048.12	36	8	6686633.03500491	5120392.16079126	6334973.37985366	5734481.03391182	5746303.63021919	8320098.85019553	6828033.05552084	6393785.81853887	8012997.706032	6782030.754375	6144293.44484722	5320261.07466146
676	125.986529512431	125.986231180039	125.986640421018	726.212	652.441	794.687	44	9	19699676.8548071	3922105.9664059	21981868.9840478	7807410.28841552	13848174.8448111	13510150.5982191	16657940.4547036	15379811.7216431	16744596.7316637	17277916.1814039	6510157.41943695	12727156.9599083
677	125.986620360548	125.985857907859	126.036977718493	2485.69	2446.26	2536.38	32	12	19236991.7002786	16802668.8583027	25186934.2297676	17192135.7375838	25218057.0627044	15460143.6437109	22222007.2083206	6160462.76959702	14930650.9317184	21648228.2438937	8636825.42320349	1916668.94577271
678	125.98648837606	125.98618830811	125.986716137752	139.3585	84.0625	172.266	14	9	10086752.0224857	21373255.4567901	33036580.6185759	10267630.2366642	24217805.0274636	37916965.7839585	27130981.3154183	26104161.8565513	37249593.7745832	24231214.2541553	23478977.4522654	22035514.4886539
679	125.986590334027	125.986420583466	125.986796733614	228.0425	195.694	265.691	12	8	13935164.2603502	8351752.59185336	21960080.5807364	5910011.94834127	11929770.240185	11304800.5494421	13138703.6658784	3052377.39798142	13675932.4560123	17493199.2833515	18757870.6289743	10789234.4613429
680	125.986514998914	125.986041611511	125.986800225436	309.242	281.963	335.751	11	9	8721000.7252295	11059464.610159	9118671.41486248	11829173.8492102	9425165.04346353	14221582.5263764	10699638.5552865	12886364.2658692	15813527.5599076	14285094.6075786	10753885.0255232	8515723.24072709
681	125.986485517708	125.986202095375	125.986749562459	21.1586	8.5654	73.7688	13	9	9511855.39679802	7523375.01435611	13853165.8770196	14510655.8862234	13236678.7762617	18053532.7895607	15165930.9058092	35097113.0604139	15752616.8033271	14451997.74504	18087942.3747308	12862213.3384066
682	125.994911273008	125.949879888322	126.027427039122	1303.95	1276.92	1304.73	21	9	58809.7466552734	42121.7734727644	103128.087117921	73163.4131944439	62640.5726736106	111723.103292969	114045.763780186	88010.023379881	97873.0951259769	127624.619223632	76878.9058413087	50523.8302294919
683	125.986541478371	125.986393933571	125.986796324125	2659.585	2618.46	2698.99	24	12	25850865.8224021	3522848.13849433	13527270.040277	10589792.8193573	22991958.2027957	22401871.5847598	11421624.6227023	13314963.6290625	13912658.0358536	15511078.8294619	26476901.125636	9868208.25805277
684	125.986545251915	125.986230220874	126.10251605518	591.5825	519.84	645.635	32	9	10490575.6706767	10801397.856231	1811905.68233577	10693162.7188789	13315457.9075838	1199772.00309845	16028730.7633726	12080554.2986333	10083624.6499305	1035573.16829104	1122134.98096946	11974044.368975
685	125.986536234813	125.986348544176	125.986918106491	438.47	354.852	507.446	31	9	7871188.54512307	6669227.18926435	11196712.6109537	2322430.44543679	8307047.5363993	12559786.5780394	9525638.20911458	8279589.73363184	17388485.2534161	10285455.91739	14652699.1692282	7992823.831125
686	126.102533253791	126.102422550137	126.102841294289	1972.4	1942.38	1977.37	12	12	2738985.87442721	1805307.12450173	4012085.67694467	1313066.73415938	2779455.98657029	1708017.14957668	4625777.01511946	2539461.65171782	2772184.14216123	1842614.20512694	3022456.07391352	1312586.62726596
687	126.10256294402	126.10241502118	126.102695030167	2321.8	2300.62	2345.52	7	6	1442594.40589716	757125.964673209	1580789.88615015	1269228.37617669	756477.027154304	1550670.82621818	794097.814334115	1297933.89791319	2354548.80357536	1040634.28719473	1380271.79914735	1076615.87257156
688	126.218110844954	126.217994012225	126.293822156149	1304.14	1303.57	1304.73	23	12	368778.577697751	256095.117049277	484272.592866218	355700.813940428	124190.553080168	219467.655442707	206684.466451822	170106.570987548	193161.645565012	532036.729321665	184607.138577879	286072.370994215
689	126.102569372474	126.102390287258	126.102782259324	2538.56	2536.38	2545.39	8	8	1825749.37756081	1519068.97286351	1079065.20085565	1791646.47153172	1809537.82738729	1659632.84151757	1987829.36846016	935750.459128192	2293538.54622979	2240919.84346564	2090966.54962383	1834600.35855737
690	126.102768737565	126.102451368011	126.102808716299	2438.055	2428.28	2441.25	6	6	1044058.70490844	781448.555977142	1091630.46160588	1317124.49834116	966938.154234642	877629.374607613	1186991.24426879	1020231.27807367	2158669.35748566	937412.806708761	1066568.94907425	464455.934144716
691	126.554890768398	126.554743290783	126.555028705016	2447.365	2446.53	2502.61	14	12	1572873.44525809	2260007.94874678	1157815.28840668	2091273.44113392	1613295.49499997	2722838.84825977	1303738.07006079	1299074.45308456	884527.645032838	883526.001597566	1138123.08370286	1709888.18403751
692	126.331609680422	126.33155529028	126.33164978072	1304.145	1303.61	1304.73	12	12	290185.226428224	268628.909254806	264497.997746394	310806.645964007	274208.580697866	259098.59799177	267040.096340682	305056.996925224	262849.483484866	263277.813412739	294700.218046876	271070.330547625
693	126.876900293369	126.81396793052	126.900966939411	1304.28	1303.57	1305.41	14	11	67500.1794677729	38702.797052557	84264.8795001784	85802.9648885101	105585.684468121	111992.306915689	65913.728378905	72132.9953271486	88350.9188481449	101039.314828213	89396.4219127316	106594.221700345
694	127.111873167167	127.111595993066	127.112040061633	897.084	895.905	898.021	13	12	7542244.71808652	7977804.4153482	6089641.95033454	17000075.839831	8056151.01558858	6071783.99080483	6603993.95042864	7960303.35236617	11617479.6423685	5887386.36362772	6626731.13216267	13439956.8802752
695	127.356645896677	127.254782418488	127.410837255168	1304.15	1303.16	1304.9	32	12	244466.051684946	164767.488067908	301030.822544508	249116.274241285	63307.6386474609	323430.202167593	318525.19516226	73906.1977583009	85414.2590815433	99446.145698241	94324.7506281081	232626.735430438
696	127.48475600566	127.484661395586	127.484807253348	1304.73	1304.08	1305.06	8	8	81181.3026870119	41817.8346766489	106419.714098012	84086.2545058595	58819.0607910156	118547.70502841	108120.420932174	91965.2838267921	104986.961084871	115371.078118784	110642.878324752	51511.8440976563
697	127.884179124204	127.884084950862	127.884324943867	1304.65	1304.14	1305.65	6	6	80113.1735877403	63306.2470385735	94279.4359702833	85524.4617447926	87731.5375863879	63463.111577148	72247.5121598304	69100.625830776	75579.0672284406	74951.8236906551	79498.249621378	87157.6952599155
698	128.081926743963	128.070758187908	128.117888597693	2429.62	2392.19	2490.46	14	9	2962900.99878418	532817.755916067	2369196.38283724	2994401.60114649	499426.355803119	884432.969302582	454763.661389223	1511964.03680509	778187.732030286	357232.030037504	268209.343592324	864481.290582471
699	128.117440235462	128.070907138504	128.117797571905	1959.125	1828.05	1974.42	16	8	6029256.65988177	1145600.64999062	2040658.63600685	887948.218648412	6597514.13813346	649705.996252497	3350011.46538216	2260302.96431644	1805229.13328195	4449965.0930239	504798.102880408	7319545.51627322
700	128.081858362232	128.070708799899	128.081976639497	2310.335	2182.32	2361	14	8	2068620.53473248	663271.406676827	444098.557564386	704405.273303002	617966.173806554	1518918.79384165	407940.991888139	1547752.39491644	1774158.88989642	1605494.68614168	652589.449469449	611100.425360108
701	128.103086999539	128.102213962935	128.103335194418	1304.115	1303.22	1304.9	6	6	298373.695228365	305947.033828123	109419.093201348	278466.23076923	142093.800954026	139605.197884348	154925.023175224	133040.685858496	123863.947861328	218810.782645733	178545.823177082	304695.553211387
702	128.331918720971	128.330414496163	128.334621540257	1304.145	1303.61	1304.73	12	12	306159.138598634	271505.028215143	288246.381702005	314797.355837054	290882.288360766	304650.700237166	301774.160894254	328664.94509484	281126.139481028	322356.679055527	312648.244812497	298507.631092246
703	128.598678464394	128.598605840294	128.671149345603	1304.11	1303.59	1304.73	14	12	185459.464456881	188789.221049022	155510.074420448	195349.70966609	169089.894667967	136844.262583008	86598.0319256045	190192.400405649	148763.344519982	157892.706785232	74547.9287761885	188155.683605017
704	128.828630365875	128.823729674578	128.828689738	1303.98	1303.59	1304.57	13	12	536237.231347658	60828.6427473953	495946.312675775	564566.969225029	529793.434787241	469900.193078964	494221.546570643	559500.232290369	479787.987200362	507171.219950826	530265.943091792	527547.424971751
705	129.052905312265	129.003612819905	129.053179267019	2311.485	2296.65	2360.38	18	11	1915344.88120726	3141664.94018223	3196418.88702733	3442119.99444082	2969209.87090657	470092.198787287	2246416.57670635	356327.459854888	1822998.60052002	838538.043406339	2515600.37708282	772821.605761187
706	129.052774739546	129.003588712124	129.053214147684	2444.07	2397.71	2517.33	17	11	2112992.31067036	1457492.11448839	1242876.94439002	920372.006664681	1112036.99280809	1904925.33134273	1582819.27878113	1543900.65001436	2074982.35249932	1872759.32719141	1585531.11590156	2056262.5595982
707	129.011330939521	128.956757492926	129.06537976258	119.278	118.355	119.661	12	6	664420.757910656	220747.502352051	348372.806610695	953484.962293999	100310.023421984	331786.041394509	999930.143278674	759156.192463596	336453.071953003	306435.614196667	408636.712053333	109860.538944445
708	129.091290446802	129.091131036816	129.127818276235	896.422	889.643	998.68	27	12	6086179.8118221	2059686.77765555	2649798.28070654	2500837.34059888	3172216.49551027	6790561.62622659	4404075.99656621	5452232.32392171	2908330.83211429	3784879.64417499	2737483.01383089	2460637.80885219
709	129.091135303907	129.025638186661	129.152745923033	1304.08	1266.95	1305.65	25	12	204843.464489747	202492.766808893	177487.419899714	206974.202640474	199652.884876427	167446.638465294	187355.48376744	210569.778909041	174014.678554686	191640.729510674	191493.155214844	205110.162143178
710	129.091180541351	129.053377458763	129.091377622164	574.861	459.013	696.885	41	12	1369707.57889458	1086719.7995816	1451053.9074972	1499909.30224096	1385388.52529419	2056521.9881394	1531404.42624781	1815812.00322653	1862161.71326592	1680967.94833591	1335188.68105854	2513901.283203
711	129.066045098212	129.065939459777	129.091175115541	1962.96	1960.07	1972.28	17	11	1681005.51305	2002902.37276473	1610032.18535156	1358353.65064461	2089401.44779071	2126718.29460741	2357889.59713688	1731886.52176465	936525.596955627	1418660.76731355	987852.721608641	1399945.94108185
712	129.127623656397	129.091126640429	129.128097751464	1189.36	1170.72	1232.27	14	12	3557793.70470214	2700462.5812195	3760859.72632244	3261845.72740652	3470118.66168918	4445384.19686402	3923429.35465819	3406114.04210191	3894309.91065516	3769225.28569728	3760092.22171224	3018706.42973838
713	129.091434980231	129.065544696953	129.310668089273	132.901	4.7331	279.801	37	9	261733.025892871	85901.9673009441	2008949.55459128	4487177.23237817	778468.291573165	2198189.53207072	272695.236270589	239316.356262858	2037017.34758203	1997105.05389702	742685.607291884	90114.5075876195
714	129.065988042088	129.065941339396	129.066065906878	2316.465	2301.07	2361.65	20	12	1162183.80526476	1882543.18198357	1856131.82951551	1356934.49495771	593657.9657959	1923210.76085688	2199709.46705852	1973966.16339766	1961844.12927568	1093100.1933108	2244821.30289798	1030908.55573536
715	129.066002363496	129.065924838169	129.066151961564	2420.525	2380.86	2431.93	16	12	1044575.63724407	1097286.95994263	1504250.28648526	2319103.22453678	1947189.01047242	2201295.07719693	2169354.39945517	1164821.13462964	933327.275867021	764053.095236466	969711.823563765	1146435.87979213
716	129.402795423991	129.379895688905	129.421523753704	1304.49	1303.81	1304.9	24	12	156842.335333251	83545.6629427091	224320.998955081	144134.439462078	121344.989526367	252745.017373745	251789.290849611	264637.927286658	244905.986011441	271952.645920974	260908.066930173	101126.479216087
717	129.499915693711	129.499842802868	129.499966770497	1303.98	1303.59	1304.49	7	7	80919.323060709	18432.5616958007	97209.1082043471	47316.0493900926	52974.2224609375	121662.507049004	117332.911809895	81114.8597568361	92029.4526591801	119977.610877685	84339.8528540041	37591.0171875
718	130.065017689554	130.023149143727	130.065443371838	662.365	622.767	743.922	27	12	703397.908347637	580747.631406609	728656.511645508	603554.600332136	623007.958460713	709484.282911386	1618701.8032265	1426576.86339082	1569728.71939901	1686998.87444342	1478437.69171334	97670.431949218
719	130.008154170049	130.00809062107	130.008254439105	2503.405	2493.5	2544.66	16	11	1448475.64147499	3034873.50959484	3661051.27521577	3479582.23550972	3063223.06800775	3136027.59511163	3824879.23248534	3684669.56040067	2937531.13183574	3929389.09276805	3850598.84695443	2862115.88818608
720	130.159187324743	130.159098438648	130.159505840905	790.4435	789.626	792.015	14	12	1938333.83262238	1080879.25834803	863268.686704996	1063577.76152311	2106452.05242395	953358.268194177	1732035.61039201	1859893.44237627	804598.486021599	1180441.88468733	875589.126247766	2265058.24116697
721	130.159271648773	130.159203015124	130.159419423124	1999.83	1996.86	2011.06	11	11	4631168.84860425	4169637.09021035	3592793.10647285	5031876.19373516	5871359.47820216	3016065.06174997	4478678.34860018	3347430.68976224	3702289.79664083	3699189.96466009	4212677.08643971	4666676.60234813
722	130.130847519053	130.130806046211	130.131168824543	1188.92	1188.46	1189.36	6	6	406681.813027343	375601.14938802	287086.378860947	110424.493599611	87241.099539185	320693.699414604	117776.850588683	110662.074414062	113196.40792866	279750.041925455	263824.384505208	90382.4397749466
723	130.159672898107	130.1590147497	130.224826502732	702.234	661.409	702.601	13	12	6796880.69972603	6511145.06961792	6752643.35727183	7035524.5634108	6995610.11270215	7121575.73002108	7043983.63674048	6962607.85242527	7077779.37539511	7045435.74955045	7233887.44851626	7135803.02874163
724	130.484404012978	130.484292565125	130.563868905063	1304.145	1303.64	1304.9	14	12	152075.860011799	73637.5949091796	213447.637397464	139868.262299399	113031.355102539	252132.432692308	249459.436506911	183051.019331496	205980.888374022	251009.471896034	188634.600652523	100693.295091442
725	130.659839201729	130.659772029721	130.659895535035	1304.32	1303.81	1305.06	10	10	108324.809583333	49279.4902787644	145212.158653846	94953.1321370454	90742.9509385183	155268.377592772	158924.366704477	126016.852734781	143183.584438476	149137.575858561	138134.003661724	82272.4536267082
726	130.915233602245	130.915199464095	130.91533948156	1303.98	1303.59	1304.73	13	12	174591.315815428	157284.218235086	157332.435809329	188726.191633488	172773.549244941	145364.505221604	156066.582331731	185574.114055739	147949.500634765	143297.123521728	173116.395453286	170801.72385066
727	131.106873060017	131.106694191441	131.106929714083	836.732	835.319	838.908	27	12	1676988.04643227	2410016.35713996	1954800.3714148	1809234.57501419	1770967.86115514	2275851.67292412	2093194.64222337	1817715.4622345	2139502.5505039	2284959.03889364	3369238.21853711	1409534.26689589
728	131.134785313899	131.105865446751	131.162692228618	721.9185	701.555	742.482	24	12	209166.54902301	170372.178265363	216946.425333185	4544840.20059865	215724.103222657	284275.463784099	5234890.99522112	204432.297669155	287507.09097705	243595.543124054	223560.666232969	187737.794252116
729	131.081862702394	131.0815585664	131.082107739942	1963.93	1902.95	1973.45	17	12	5592098.64703871	3166184.18992695	5769391.62336623	6095049.78473672	3252577.66692577	3287355.4487234	9453826.64186336	8673065.2956756	4673852.1901326	9293695.98640246	3855301.04929751	5482605.69498679
730	131.081775977905	131.081697795935	131.082180025107	2309.89	2298.68	2347.66	14	12	5147514.88852538	4472324.91628832	2728078.32103489	4967521.78344114	5347217.46282803	6843144.9377776	6264038.25222897	4147899.46200452	7043037.82775927	5479359.7634034	3958215.80309113	2876891.82972313
731	131.081795718517	131.08173624851	131.081926719299	2419.52	2371.72	2431.93	15	11	2756547.9430678	2584449.13241827	6448764.00482764	1776316.41452349	3231130.60006042	3317227.33554475	4295833.63797752	2073139.803891	3096336.80542521	2235721.77033495	2493862.96449161	4448911.36734243
732	131.081836929931	131.08166784943	131.082095887527	1847.675	1794.4	1885.66	12	7	3152815.0445396	2340618.10274699	3700849.43376151	2673337.62351562	2352167.65789981	2787640.21821484	5199298.09835076	344996.497343756	3604903.51289063	3533173.14933363	243260.040859376	2356421.32180605
733	131.151470373373	131.151435451913	131.151523141915	1304.11	1303.61	1304.57	12	12	797104.844939238	756129.41182734	734133.23792898	815198.636691547	785574.570436811	712724.302635327	756710.745499446	819730.988337056	674678.343000301	715516.120655696	775960.066406252	736490.693727461
734	131.5339237025	131.533507624936	131.534530837303	142.048	141.439	142.781	13	12	490118.354578294	303219.542922558	566745.604664881	365374.090542271	311931.41347054	580970.422688852	1878235.55139594	1744452.07904492	1700986.40329692	1934613.99836151	1786667.93204471	1391313.57606299
735	131.738097861233	131.738048963365	131.738129294329	1304.615	1304.08	1305.06	10	10	91402.9539667971	48054.5760283203	136575.719801683	98186.4834476737	67793.9825694439	131850.430802558	145088.08666748	111189.167112037	123565.743372395	147651.05320638	114732.092915484	62050.4182675782
736	132.035528806227	131.926570865284	132.065467331458	148.765	143.829	149.653	87	12	80891.4201875	87565.0373647463	425546.38088956	278637.624082465	81317.7224196777	84239.5104964193	103499.669987793	97074.8231298826	40523.9499833984	527739.582062212	279679.643573997	174781.452870117
737	131.874785201172	131.874743694809	131.874825640027	1304.11	1303.61	1304.57	12	12	238254.717136418	232246.823155047	219531.727595218	236420.076697715	223439.506154783	209728.759139873	208643.347443033	245426.722554837	207873.650017278	211175.328715445	225851.704605304	221843.87774752
738	132.225805475897	132.208481572001	132.228062624382	149.028	148.287	149.653	22	12	82558.1230948623	168922.103603271	174685.849830322	73215.9212401259	71591.3752162421	170792.959269124	204903.325069602	99779.7433072915	88314.0599903971	187418.489584961	173316.48995603	70321.3862482639
739	132.266732454526	132.266686757268	132.26676926019	1303.95	1303.61	1304.49	7	7	95755.8256856275	81582.3654301756	71528.1481845705	93468.236448317	81384.3180331148	50967.8705244142	63956.1580004885	84327.8470937502	66629.4544892581	54056.9792768557	68294.6376328126	77955.040039063
740	133.064936077655	133.064836161692	133.065005092721	896.5985	895.224	949.436	14	12	1535022.21573857	917398.240816288	1193944.25385769	1244657.35881656	1084612.33113607	1145915.4556989	1346889.35503638	1110431.95844116	1439950.17162414	1622137.55094103	1101390.63484648	1119365.90751471
741	133.025865973981	133.02426652756	133.028738041772	1304.145	1303.59	1304.73	12	12	176278.421953876	171658.426833287	154005.211135442	186855.673215637	168064.241157228	160081.353106516	179654.780872398	183039.964959435	159361.594960936	191759.330680107	176305.537383563	181595.3285006
742	133.034399063691	133.034137697307	133.03466003829	120.55	119.649	121.265	7	7	81981.8523050067	54601.5455107234	93531.4016608014	74675.8898834229	53858.0546986085	114771.443983795	94610.0444573103	66148.8059310209	119199.891778125	89235.9420899252	86626.7510212591	68254.5592863769
743	133.085012153077	133.084383156128	133.08543686294	658.519	657.392	661.409	6	6	2085436.93138696	1189298.08631607	2190749.77456228	1822947.46116325	868631.648159911	1811695.2942873	1713060.24361069	1524771.20364029	1604533.27514395	1747559.78164364	1572743.60337981	1900549.74493038
744	133.078176124859	133.073970609068	133.08149501353	149.234	148.606	149.556	24	12	676623.771669401	593174.521485299	801786.159143483	660906.499550275	638812.004749593	780838.451083534	859167.122155274	6052080.51122198	876709.338331641	994435.475341516	784302.005587194	702699.969034937
745	133.267849685869	133.26618095559	133.27067179826	1304.11	1303.59	1304.73	12	12	372974.269750978	359766.347087108	358325.638370267	396345.159236887	367329.519707781	356015.35642927	374512.696544366	395774.485733172	333694.383325197	374590.559516977	385451.372762278	361177.09131986
746	133.788344728737	133.788318327996	133.788452556284	1304.49	1303.81	1304.57	7	7	137681.549476724	207438.587596153	64223.1797607431	145008.17202524	143705.80746826	57855.7821826168	64507.3545930986	111503.694562321	51000.6006998695	69820.7925244132	91624.6919335931	168116.029409555
747	134.053142550198	134.052825474492	134.131358750376	745.232	661.409	747.187	13	9	56281.6799047852	444549.626653698	56138.3164478587	48989.0117211913	25875.5357226236	51393.1653388187	254737.444147887	229493.9936073	191279.695881029	202133.034030436	217166.567352575	143220.65413335
748	134.175824952116	134.175749672685	134.175874075197	1304.08	1303.61	1304.5	11	11	119087.375257567	58429.7827163085	143658.984726564	100456.569820558	93487.3670410156	171967.473626301	174469.551809081	128721.051975318	146743.657526632	170116.142310012	148271.884418537	66807.2079900572
749	134.081717371312	134.081362150588	134.082499232124	149.068	148.298	150.328	9	9	194305.377057319	277429.903345265	209299.526628798	227508.79102376	190362.122045695	223578.449697575	215920.636361729	233355.006301099	312478.758759261	347753.48832373	287960.890359311	182218.688419311
750	134.420957262437	134.420904286038	134.421002990851	1304.28	1303.81	1304.73	12	12	310393.663173828	189704.68161959	401080.993875826	283019.322182992	261791.440669762	464971.051831057	462731.07763916	363680.335386117	402336.23512835	460721.02804988	387467.118783483	222619.930968298
751	134.504038664803	134.503949945117	134.545857761821	1304.11	1303.57	1305.65	16	11	91891.8381370191	86542.1390625004	172948.814901126	106482.60599553	103298.337084961	204427.547304686	185403.246525215	150594.959190266	166622.54357259	193847.476739501	155505.00876243	91602.3042968756
752	134.910582336621	134.82984572361	134.910666629599	1304.54	1303.98	1305.99	16	12	225857.947653996	63301.7528320315	216632.317302249	239544.762384443	222306.274975583	194867.179042967	226709.227519532	243151.452673527	214513.658786433	221178.713523513	78423.3699107784	219407.729283728
753	135.101705371679	135.080533604754	135.102142576125	2139.43	1923.66	2315.24	452	12	1561475.12414931	1429539.91105615	115650.191289053	1610805.20365777	1000302.85320033	1554797.76840674	1323097.76022049	694576.741539881	1510123.30536057	580869.6928128	1688094.73953996	382798.327488275
754	135.102138563745	135.080582446591	135.102428034	1092.82	1037.14	1190.18	49	12	5021718.53106251	12311592.9002385	1355186.88618162	11560658.5668283	9831447.26766989	12721064.3339534	30250950.9866705	4026191.78441633	13649042.411763	20106321.4342174	11076810.33983	12668744.5547974
755	135.102190797468	135.080562532598	135.102514584052	959.021	902.673	1011.83	37	12	8781226.26751418	14371446.9130088	10623879.9547197	9803303.85106337	13465709.7959926	16247821.9017293	765765.454767475	13313288.1116026	10674889.6498208	10535699.1583808	17357994.3027559	10128678.3786647
756	135.102108412004	135.101812736036	135.102328625093	2629.33	2553.36	2698.99	50	12	8090855.88729322	7706200.65703275	8194154.56812009	9228192.9408991	9244546.68723631	7730376.15531459	15586020.8410489	7969039.55403135	12128098.6658204	4203484.87817544	6134731.21383283	8044968.36491924
757	135.101959442049	135.101812808818	135.102212030269	1731.25	1673.9	1795.34	35	12	1797197.86874269	3451047.44673582	2935579.3931138	4281490.37287721	6119569.47103577	3358673.4537864	4979716.85785683	3746581.59438811	3182991.19728392	2834588.4679096	3392186.24271044	4952724.96938178
758	135.102031800962	135.101699063597	135.102191681848	1494.33	1437.04	1562.09	34	12	1383226.8869385	2135054.28079591	5633889.40572662	3506134.54182374	3127400.42278293	8765252.98878414	5941001.80740233	4553996.55036284	4283548.64614739	346922.798629769	8017986.99651038	3133040.33131011
759	135.102036522025	135.080821115282	135.102315263782	499.2105	367.26	594.318	58	10	9819769.10840202	8788105.89908575	15253822.5198856	7142007.57550954	1445494.69115962	6683009.73331225	9422767.91757191	13780584.9968939	4878659.7969087	6537617.45060872	19560515.1469238	9582289.59368189
760	135.10201402968	135.101698010309	135.102147448879	1854.89	1800.29	1912.24	33	12	2985824.66555604	3029024.57245151	3608028.71978934	4752297.8587101	3065150.96485336	1775480.48586751	5200289.10573564	3004605.87600358	3336453.56001413	2805321.36448152	4291200.97470203	312579.729741215
761	135.102000205386	135.080581341527	135.102149312539	1391.14	1321.62	1429.67	27	12	3889398.72728566	2535645.30804837	5806172.45983504	16683078.669693	3756355.54499167	2914784.22590953	8384243.63569514	5923443.65237362	5579626.05219503	7125056.13389946	5652227.1580849	1520324.54968115
762	135.101905947301	135.101758857048	135.102098544845	2356.615	2339.65	2413.93	20	8	1929644.46301367	3216125.62886028	4893160.63749472	2605965.59316103	1452707.29233188	3047280.99370534	2831699.27970171	3613256.38654945	3810159.1632284	2900664.0884245	3469723.54668304	3350840.04707581
763	135.102117255739	135.044133054638	135.102498602553	868.918	838.985	888.303	17	12	12382465.6509823	11844093.69756	791139.217653198	18779400.8868419	17118744.4199439	32250959.1722953	1369089.51495376	17501893.2083016	10411193.0775125	6268702.58762306	16232056.8112337	14956939.2340125
764	135.10197689234	135.101760518578	135.102221758416	1617.63	1567.78	1666.23	28	12	4002919.35042968	2942726.88380666	3614906.31530859	2430851.43333728	3921140.81925252	3000597.4261445	5167824.00777284	4033442.998173	3877947.56363297	3756070.39336424	2645002.22437172	8097975.82735659
765	135.102245141294	135.080572797183	135.102388179915	790.3885	763.787	828.22	18	11	884931.129137107	11105257.9420447	26753579.3045265	9009154.38787072	14955404.0743499	36354848.5367223	1282485.53562971	12487417.2950314	46939986.694653	26819328.7507317	13184155.7949839	43074139.1700649
766	135.102075162909	135.080551144128	135.171571125596	1256.8	1228.69	1304.99	18	12	23500077.1020169	25916666.2781139	24458092.2264235	20220215.3078538	23787012.9286194	23691815.9895426	28817134.8365505	12687516.9842356	24380944.925968	23789382.4016951	16492195.2209387	23966411.9435425
767	135.101992222309	135.101899011211	135.102075517252	2481.11	2458.7	2521.18	15	12	11813700.1100419	23783292.480531	22820002.0810492	30418322.9666449	18208142.247109	23633355.9321899	12352485.5343389	21496425.0201886	25848753.9635621	26391480.3404857	670927.462183799	22975100.7745637
768	135.102113978589	135.080743751956	135.102324038374	294.029	159.806	353.448	28	9	8422601.18556662	5450307.52166405	5939665.91409443	8571415.3521827	5986040.33223343	5560328.0007078	5458628.2142395	713102.413879991	9492667.06970081	7422544.08821902	5944985.44732409	6128674.92330405
769	135.102059374013	135.074583032776	135.256709714216	678.244	675.527	760.639	93	12	214687.854801339	166830.163972424	110869.05247174	235108.779169011	200375.957010409	86785.4621745851	248390.458568499	218797.067115171	242958.712130497	87342.9821057577	224996.977771681	107175.854639392
770	135.350104654972	135.348507688789	135.353128361484	1303.95	1303.22	1304.5	11	11	106919.632592774	42617.573171165	106299.946822266	98635.2935565651	84695.7036376953	134118.429291992	139721.139906851	106671.89222079	116070.688594195	136115.614422607	124231.243603922	84219.4522505332
771	135.561975997282	135.483211016202	135.565250176011	1304.145	1303.61	1305.06	18	12	262292.463879395	185444.22342548	301687.242967534	238778.476320236	237806.751357797	80944.9479633243	93270.9508647026	76227.8178837875	78498.6715502933	321676.505341046	294685.254702899	207902.353166315
772	135.731962817227	135.731893916275	135.813504154634	1304.41	1303.81	1304.88	17	12	195348.050372596	131219.547647235	240680.151804203	193409.896080731	157883.581640625	99379.7197771672	273896.635040565	233198.584769381	79984.6731210941	104458.975849985	90471.6708247877	151305.237073692
773	136.022116037137	136.021806962761	136.022617845456	2540.89	2456.75	2633.06	53	12	11815158.4333879	9933454.84153913	23830858.674869	5899446.9202891	4265172.05721234	19195722.2561738	10363316.1636636	18923548.0121519	15393700.9035957	9477544.03851299	16526699.7285204	9931459.92219526
774	136.02217119141	136.021493153827	136.022600000387	491.565	409.268	598.072	55	12	14352817.3980449	28027643.4223075	7175899.79311643	16076301.9362347	14487632.6179699	11799517.8048014	10673817.3231244	6038342.4857794	12330428.494637	19588159.5017729	19552680.3778066	23305414.4384269
775	136.022032262227	136.021592634301	136.02235720093	874.726	823.639	926.265	33	12	7406253.76363736	6003285.21425846	12747503.7750271	13855992.2128209	42388796.9919867	9539120.56369659	12129002.8685462	10998050.873381	32558479.0967142	26820676.7373747	7132677.71401154	18576536.4493137
776	136.022182318768	136.021895669141	136.022536508111	1683.825	1630.39	1727.31	30	12	696774.146030691	780514.692446304	1273224.18279177	7684652.54348363	3346568.64142913	4490516.3280161	3562728.63919743	13082524.3804163	7814270.76986892	684565.290068311	9938573.37749102	6316717.45036656
777	136.022059021239	136.021632662729	136.02330980748	756.108	691.705	814.573	37	12	9339451.24339065	15230695.6405471	10395105.2761213	14114668.7557056	11368387.0922688	4901313.84253458	10150820.7292242	15008541.8232784	14343253.8812519	15220849.6888215	15547147.2106053	31589973.0203321
778	136.022190259313	136.021874277961	136.022441977952	1831.56	1747.73	1931.47	51	12	9213069.10346458	8518895.54408687	6841789.0167182	5155763.0897665	10588843.256817	4677319.71029629	568216.5236316	8701338.83563479	8704509.26855979	4746888.00802952	2995895.92153705	8987008.62789774
779	136.022021040553	136.021693010998	136.02242945362	1091.605	1002.28	1193.29	56	12	10262858.6471237	10127720.1168413	10561349.175274	6823221.87344237	8439614.32346785	17011432.1518169	18577189.0722256	20130877.4691223	16314194.8208706	10704544.9089606	13686390.5890084	13102804.5696519
780	136.022249714256	136.02197176046	136.022502020622	2355.16	2293.77	2424.74	37	12	5743510.54104923	20298505.8588116	622351.118627941	6261619.27202727	5647141.22363894	4180604.89549443	11300831.6382623	1290676.65649508	9141693.31844278	9637876.50709143	837965.326115738	7298664.87312957
781	136.022201509075	136.021924318679	136.022689255344	962.4485	962.025	963.442	12	12	14646813.3539886	16372594.6824207	14082071.3607412	14542284.8767594	15558572.468348	13295491.2459524	14592765.44148	14331293.1672667	13878700.1701177	14254772.9856593	14913104.6862409	16599073.2285536
782	136.022183357915	136.021907616695	136.022411011259	2190.61	2139.1	2247.9	33	12	5872998.67567979	9208496.45765437	1567558.85746002	6416768.60015701	11847864.4456894	507714.801051593	6199807.89892142	8339036.94992502	3822601.27021728	5374420.32566608	7634959.29718113	18290122.070564
783	136.022133960323	136.02188784212	136.022450459212	2079.47	2041.16	2120.18	22	12	10125070.8220787	12041404.9249769	6058058.35581315	9821999.53951629	22248903.5781208	18925971.5556881	539706.18562502	10015373.4359411	11030954.1640446	4808850.80741823	4632294.35439152	14491804.8412861
784	136.022108140865	136.021786968317	136.022267421742	1575.56	1556.56	1613.01	17	12	5823124.06239992	610155.402253426	3284651.0109782	18698487.470678	5774675.09036867	6689765.82045257	1946448.85811523	6342693.51088749	9961740.13897432	7740864.17217785	4572324.13475214	7087428.60092225
785	136.022167624854	136.021637835466	136.022524331086	2684.015	2642.74	2698.99	18	12	17941586.1995893	24464207.2808447	27481236.5282271	15899927.9520555	10961307.9124221	19177658.0838394	12191722.0753336	13072156.3046814	8202682.04708885	10614511.2586622	42454915.4823114	29293760.9426474
786	136.022219503923	136.022039512781	136.022377982407	1965.94	1936.13	1972.78	14	12	8086956.68311157	12623661.3200111	21552694.9793973	12781572.3160337	8853815.34894738	8248069.49403368	7817397.73682399	17998474.1668547	20163809.4460106	10852632.660817	21845544.4943105	21634526.2998917
787	136.022050641118	136.021947348353	136.022385934326	633.499	620.03	653.519	14	11	20836134.9036936	28580337.717467	25274749.0344567	30150446.54526	12866320.1872375	19563411.6564791	14660675.0378256	28344209.9002537	2295536.6115188	7055668.51280988	31068310.6589529	17311325.1334471
788	136.022072077118	136.021920129991	136.022195023614	1257.99	1218.71	1276.58	14	12	27040211.8103921	24711384.3992615	15504385.8873423	26655555.879416	22643356.4329666	21435263.5814667	25845954.9204358	20699513.3649056	24198858.6478642	27977859.0035555	12998794.1350642	26498049.2179008
789	136.02237063645	136.021645666669	136.075727558076	295.09	237.594	338.142	53	12	14294545.2878377	69903547.3116076	16641615.1761303	18705866.6844468	32714342.7459126	35805348.8129873	5805313.15671581	77325090.9790396	4552574.26992461	17073214.8263663	27233357.7616553	47960149.7434428
790	136.022427055783	136.021355363635	136.096825625631	172.3845	28.5457	237.17	64	12	12697795.0371437	109024499.320494	73785.1931441586	17506091.0060995	84017542.9142944	64922.6528533357	58851725.3883377	69803467.4395656	19307927.3143198	56626072.2559549	65990017.2646842	93001692.7526775
791	136.02211845391	136.021708480801	136.074232190392	1361.07	1321.05	1396.9	31	12	11144708.3489334	39994442.2662545	9789596.21754221	70666434.8247531	59355205.3939989	9199046.83429146	53362082.4245535	41276605.2525981	18361243.4874843	43989489.9862942	7074281.16254388	8397554.2954805
792	136.075240630001	136.070572133438	136.112435655326	642.842	582.096	711.611	69	12	2842989.20279968	127419090.670511	3222781.09621259	2573486.21555078	2441422.19525616	61311461.5268963	4465685.54361002	78065984.44936	4380622.40225683	2992316.02540923	4621375.45165381	1225323.00435302
793	136.072351622023	136.069336434085	136.077823948888	2526.92	2485.63	2607.96	49	12	152780151.652214	2649595.01619809	144485163.745115	205913543.318668	55927386.6227542	152229378.559807	73652913.5000905	187716470.214314	64869979.7322638	136728025.114692	156701680.530594	272601693.627747
794	136.072810335332	136.070594969332	136.075209920691	825.567	757.965	952.187	73	12	62870567.0620835	16261259.5038596	24507783.5703886	39738963.1318183	38975990.9260628	60098846.1968855	24128381.0464906	54506726.2808041	79047295.5574891	54354590.4841207	62810453.2020915	102751509.870836
795	136.072848586774	136.068911127333	136.07829222194	2445.61	2444.98	2446.53	27	11	99776298.1338452	198846824.560839	77360047.0342775	179747334.045486	181176294.297803	77288806.3125456	103116922.820938	134903862.299533	83699856.9042467	103699997.657251	126667708.501233	143845348.030812
796	136.073531563341	136.071938799372	136.074569011142	1516.49	1407.71	1594.17	60	12	26724330.4330626	22262609.7296504	6311762.5093867	14957709.2105103	17715223.4558209	28137325.3379635	11007077.3075044	15990562.4250957	20956716.6548803	4958932.03143945	16298630.989263	1891369.51041995
797	136.073404695063	136.072655746403	136.074746514014	1657	1597.37	1739.23	45	12	10968192.4051171	19024172.28387	14635872.8665731	14240646.6040401	7909757.47565219	39667086.7606195	15727955.9570129	12002346.6129943	22786912.6992434	21324089.2168063	15041411.552695	29643640.7587981
798	136.07274204429	136.071003912566	136.076175920483	2679.2	2610.82	2698.31	35	12	128552589.983759	269156255.546131	80639700.458689	222645238.138084	229440636.556798	76309086.1358343	146648709.394816	117635254.56586	119928802.460495	118155876.045161	178648134.115414	250402953.546098
799	136.073854455069	136.072618504689	136.074413219455	1910.04	1858.45	1977.59	38	12	34009261.845989	5076999.69174264	1107321.3249573	16791501.6381402	22604688.1679462	7222808.84066051	11373346.5652463	15458631.3692724	9529473.04148942	1056969.91236574	12364264.4573129	21621620.9480006
800	136.071753646319	136.070860597061	136.075823951647	450.4005	346.573	534.343	58	11	58043570.4836591	297768157.354032	54434574.9267008	119135651.454159	59079358.5850986	3774878.55304691	21377100.2817749	61884847.6898526	44232100.7755619	30406670.1930488	41377947.2255848	100852035.901047
801	136.072931978644	136.070930629561	136.075656811536	2316.91	2307.19	2381.77	27	12	165814127.460658	232770509.675301	144469824.236419	170934306.186811	190177946.334567	120261516.716422	128094663.20939	70628313.4528909	133357595.52741	131093426.425463	153018700.514682	199528088.294543
802	136.073541461146	136.072555261215	136.074474586347	1803.24	1746.02	1845.64	33	12	14174322.4203443	22980884.7623209	17793806.3843206	19850345.1731914	21049251.8931977	14686233.3979489	18317090.477825	9962228.80850096	1587967.12931886	9154309.60695093	14800835.7437835	36591253.6639322
803	136.073937580743	136.073131604512	136.074302186153	2198.715	2140.6	2230.96	24	11	15781915.9057798	26136826.9374697	11010282.5656407	10479965.0564699	11076426.7462977	11069749.3873009	6356463.1520717	20704324.7686829	7971911.60314813	11569027.5181651	9836343.452524	12853660.7148762
804	136.073391381791	136.071900174358	136.074433436881	1143.89	1077.91	1185.74	30	12	29672123.482401	58400343.8783716	42942972.9524318	43747779.0349494	31068360.1341629	12503611.2926424	40786011.6270455	40085603.2675133	38915306.0285545	36112744.2222632	39387657.1131072	56575565.1320533
805	136.073353567876	136.072124213971	136.0747523323	1002.85	987.505	1044.36	18	12	121912520.839191	107047727.814393	34853969.8162673	105661572.834496	152709534.882738	106154428.815904	24856819.9143962	30198396.2336211	30389014.8521545	79088593.1697623	36147172.9078396	88245091.1966095
806	136.074057072195	136.073562917085	136.074354035981	2082.13	2073.19	2108.84	13	12	53385368.4349289	68208585.2506995	35556829.3150398	58355000.1180014	54147317.2998509	23000778.4320368	40982868.8412784	39794058.0843857	43783920.5732406	36367050.5303429	45673809.6105406	60605687.7598626
807	136.228808674111	136.228698620299	136.228849109617	1304.28	1303.81	1304.73	12	12	347774.611279298	289110.679020431	340645.339982722	341064.461393854	321045.427616059	339520.207416296	352064.432215404	366508.863871694	316394.67300894	348965.179638674	350200.362832032	315292.895477763
808	136.479559799661	136.479465160813	136.479645621367	1304.03	1303.59	1304.73	12	12	122995.73836385	100609.684943182	129060.076171875	128743.070800781	108608.090325374	118220.558590494	108709.491107068	117003.47080078	122207.13828125	129682.669551908	117251.290742594	107711.211218928
809	136.931066527836	136.930819410587	136.931394054844	2624.68	2537.15	2698.43	52	12	35596.4221569797	256847.734401043	674641.755146589	453912.328443245	428586.574560989	581792.358871581	509847.092265194	475189.063208009	549649.334416913	53703.2067447893	467899.683735772	73226.9669150357
810	136.931098856741	136.930686484346	136.931304395858	2477.34	2448.39	2532.2	31	12	1901047.32169312	699781.5024546	889949.829350276	345998.126638312	796651.46566448	654124.438710247	601885.196976868	689159.335221722	535679.313165284	1607821.28365329	649477.80363127	319342.522109377
811	136.87879689174	136.878700193333	136.878856608325	1304.145	1303.16	1304.73	12	12	166519.039434479	219929.60115685	143495.014636233	167802.310791831	173176.042032139	133931.87016335	139787.421280186	175310.385729166	127918.864738327	130704.867392577	151655.796977097	189928.922301306
812	137.132596629446	137.132546877097	137.132677310934	816.25	767.604	848.727	21	10	2558445.22877874	1657320.68483944	1353143.93095312	2849064.07684626	2934080.67175526	1669359.76327148	1340440.89015274	1163116.24574711	1440334.80541735	1677115.53549825	3460284.95925299	1256797.16234273
813	137.077281050087	137.076898087455	137.077906475922	2445.35	2444.52	2577.71	22	12	7123848.27606001	7188375.03575847	3651988.18553586	5815226.09959173	4854189.51800207	4018971.04547453	4690438.92005787	3536265.21489979	3756849.91404754	3274775.79300349	3050531.17041262	5346060.13811734
814	137.11824434019	137.118062456798	137.132598247359	1303.98	1258.81	1304.5	13	12	191487.233505859	139824.439340008	203701.98028931	182175.884141441	166861.580899656	216002.740258788	240690.645211587	216985.235036057	191894.970063922	229650.94912147	207151.039130451	151549.954270582
815	137.10613983737	137.07691972719	137.106450077064	678.013	646.564	679.035	7	7	1595074.62130709	3478648.12840301	1330802.92224369	1669245.86497784	147970.170546797	244660.241941182	1178168.32028936	1461172.58107647	203618.505666294	208385.207755457	210821.614365295	4735854.87441542
816	138.058380440676	138.05760234151	138.058607783061	713.466	712.317	714.997	8	8	258585.472938132	176399.477247349	208095.642445276	239484.239000921	260795.420790841	193826.537431821	211640.097089941	218320.612681976	254606.085978516	210827.998446533	275039.562761231	280935.500431327
817	138.066578266843	138.065939715634	138.06696659326	120.1735	119.421	120.869	12	12	706550.844765737	601007.749623617	873306.712493225	619512.608618725	486365.255685606	928480.682802539	1045137.54192765	779872.616914307	896460.474614397	981512.825437012	816337.828842661	631586.388488541
818	138.908926833283	138.902575842086	138.912918956248	1304.15	1303.61	1304.88	17	12	86903.0450084326	205266.303320311	126305.082971193	151913.73714059	140406.04687744	147512.442516902	146845.326973469	113882.932479247	120038.286394905	142188.669181566	127448.797705829	171177.195134089
819	139.148190825232	139.111823680385	139.148281917787	1196.915	1089.81	1199.61	20	11	2817197.91913007	988084.897606594	1917623.9537425	1939241.86412603	933263.113175676	1092947.79766962	1263957.66770509	1178872.03405103	1793913.62243535	1119395.76158678	1095126.55314385	818894.526181097
820	139.111959135545	139.111524183911	139.112371881846	1014.275	901.169	1045.19	18	12	6676910.02258934	6243212.14611125	7382119.37693066	6993886.06202991	9110871.55208615	7339911.67056369	7391171.45707253	8717359.54699393	7451320.73329884	8449421.34070855	7755384.02079098	6617368.49023456
821	139.129798360456	139.111822984318	139.133494513856	1304.495	1252.86	1412.49	20	12	290978.89359131	186669.80076923	344272.048279153	259544.143468298	229316.627043268	396868.465020928	369345.127331196	325352.412070313	357213.033266254	387741.360174737	346449.398152903	212419.799680738
822	139.520028625677	139.519759120789	139.520132206362	142.333	141.439	143.028	10	10	79864.4201507773	70940.0111902342	103225.236893331	72276.1962860108	79912.0672203371	106490.454437256	376517.459976525	315205.125083618	340720.99369941	354792.739080775	266159.948515531	261382.300678485
823	139.69112513349	139.669846273689	139.691252214083	1304.28	1303.61	1305.41	20	12	653576.070263674	90052.8608789073	450588.988751389	96256.1852595399	87484.6545080557	380957.332345147	427809.507150069	97436.7164175179	83183.5599019682	394175.143234517	529094.410665034	90303.7803541914
824	139.963528070891	139.963355278052	139.963781241677	2600.165	2521.87	2698.68	52	11	1761942.99818707	1281927.83229494	6360629.71498874	120484.613024908	947536.826528083	8623286.31497594	3601542.27596565	2121567.24808805	1258103.82793359	2425523.79240598	2253915.09229842	1612349.38544881
825	140.010881252707	139.963299488045	140.082051583934	2450.995	2361.03	2511.75	46	12	476332.671342776	1741300.3647837	539531.628544222	401114.741578951	365625.903000404	558575.708106441	527029.315789619	452742.506293103	858836.476258258	491940.675734319	469353.599174332	681602.384238997
826	139.951648887593	139.951464259993	140.095265466282	1304.14	1303.61	1304.88	17	12	73017.4187149314	216486.726745792	83625.8339794934	157127.852381309	161066.630504431	115040.009785155	80193.1050862626	91808.0511896294	98934.9172851566	109384.927109374	95887.9666276035	192362.137469951
827	140.081906944994	140.081840619458	140.081946011971	2312.82	2296.64	2345.37	14	11	1210051.93271094	602582.315597594	1498343.85217546	818059.344486798	1612727.16232695	1726222.279934	567815.477227238	2179167.74813864	1337087.78855099	1602200.44954627	1666409.13039861	1189446.61281863
828	140.082010375731	140.081892841022	140.082100315796	1927.175	1735.1	1972.78	26	12	4327018.55392652	2706442.30995807	4631006.9813064	4055238.82316079	1351104.34996498	2654700.7804483	6438312.36890234	5394289.65419453	3606540.99745838	3024906.88615148	8303221.99680116	3257499.10473091
829	140.430141663752	140.315570868863	140.4302576691	1304.5	1303.61	1304.9	19	12	237331.581226712	133994.211369627	165273.386528323	169254.223963341	145780.919220379	160438.245342548	167080.306674804	180623.082647235	160052.95431966	175969.838478441	293826.67327567	177878.464270958
830	141.059150631121	141.042113709467	141.062160857859	1304.145	1303.04	1304.73	16	12	155550.776767577	132518.493386417	129150.309451906	150967.787287785	81275.8192016602	66096.8870390627	129099.549613561	148122.180087139	120339.048188476	134273.837082707	135171.42436442	154702.869086162
831	141.051006867302	141.050926470967	141.051246321884	896.054	895.224	897.089	10	10	130333.524291543	97714.0826834962	130693.300980224	102760.268165397	121482.072772895	185206.54089087	132545.039860351	363394.505378072	138322.776278546	121320.113115674	379944.00846582	110082.807175426
832	141.049098857837	141.047155554156	141.049633527194	665.618	664.711	666.89	6	6	152022.25797348	111854.071679874	128212.784440372	135741.72236206	145970.216865978	167861.563309152	583032.904261534	520354.523277832	503262.958570313	480261.84930249	519678.181975489	473737.856796876
833	141.020719009364	141.020376961105	141.066363563785	120.037	119.421	121.597	19	11	110708.925539062	268983.94739671	81624.286075765	106672.44728833	146331.51035	92349.3371628561	156216.055995026	128911.906590332	132892.159854894	194622.857672433	156825.162861666	157375.065067838
834	141.542072080993	141.361126568356	141.542242299262	1303.98	1302.89	1305.06	12	9	76302.4247387697	61603.3500161132	82214.1599227636	87803.9181115733	61294.0315307617	83151.7687420108	86479.7241237579	85366.2943070834	66226.291661931	92228.1870190424	85974.2408166497	76216.3183068841
835	141.631890833921	141.63180716987	141.631948446442	1304.28	1303.61	1304.88	12	12	194981.06661377	152484.688522951	176385.951240985	191931.034055738	172778.965664757	173190.274741586	176720.01834147	190938.560957782	163604.500081379	188699.736774904	186662.122659041	172523.74959435
836	141.862113413978	141.861562922594	141.86222990255	1303.6	1303.16	1304.14	8	8	64532.409573569	56758.7968681639	104875.157526857	75410.4756534096	59784.9434722218	103753.02015625	135173.676269533	76227.1736484376	113495.158286133	120426.813269707	81812.338362549	48749.5844116211
837	141.958559723617	141.952271114234	141.961731550202	2592.495	2522.51	2698.31	52	12	167344521.270708	320538025.511056	1124838.32577369	111150840.798628	61879653.2032984	549189476.339248	390587287.178084	81726834.2976017	172391433.97936	236002031.51811	110647721.893475	121128783.695822
838	141.959027881213	141.956447172682	141.961221694628	11.135	8.5386	88.3731	26	12	58088795.3842236	48483031.7204866	40800401.0179034	45420489.0622979	60385193.5683558	51408009.1487542	49329936.344418	52557878.5144484	34843835.0597168	64214573.3461284	33322418.6152219	33547097.0554209
839	141.958785775369	141.956651841332	141.960033926403	452.877	401.634	470.079	17	9	48192422.1104564	46896269.2110278	70291899.8631173	65295257.016369	24576145.866864	62849232.6524279	28100038.1138235	2797194.27025618	27672770.1397732	45038590.6359131	22894570.0051852	24784505.9694375
840	141.958673300188	141.956715454089	141.960486520939	139.5845	138.825	173.515	14	9	44721885.2565184	86032619.3197643	59174669.0839567	45608018.7998276	50990263.2238348	60822100.1109604	57073366.4432765	47906240.3397351	54796209.2105293	62300798.8698103	48469840.9389471	49467601.5986653
841	141.958727985077	141.958124969774	141.959181649429	2451.185	2450.32	2452.08	12	12	23433608.5207722	29034697.4755799	21563989.0270664	23744661.5189283	24832265.9773045	40473826.4740569	22582947.6546696	21865503.1495711	21906195.3444396	33645762.7303129	23898219.4448381	27817949.4110988
842	141.958635479625	141.956547192224	141.960316818147	254.488	214.55	294.984	15	8	26175347.2688239	4914862.80024099	43328272.617423	28569517.183205	23294209.8720937	27638724.3597419	27114856.1818708	23134314.3559958	51544170.0205867	40840802.6236312	50739978.7323313	22923996.3186729
843	141.958441694636	141.956917558011	141.960654978352	358.153	320.347	393.602	12	7	32895400.6369362	25163969.1201112	30935515.3845883	34221155.1795957	33563024.3032622	24469525.8662256	38851100.2961413	36175826.7625269	26843220.4293721	40319903.5818714	33266017.6815653	33602972.6055107
844	141.958955594868	141.957141882209	141.959381156937	549.609	522.918	557.637	10	9	26356584.7647575	45898440.0396593	50366986.9968758	22007786.2436148	47088067.1224715	66601175.3753686	56535338.6768343	46197664.9105438	57487070.7806577	48035879.8727981	43615288.9724494	47106828.4252104
845	141.958798684386	141.958054308851	142.122845127523	709.398	635.376	896.24	149	12	337993.53887909	8752513.4755146	3893723.17428609	4940143.17515599	307221.248177247	14751863.7017647	576956.946768686	3972163.12647488	5252600.27441085	10444546.557983	3557349.29349359	88556.8185806096
846	142.087129284838	142.087011523723	142.181149220381	1304.145	1303.59	1304.73	14	12	305049.126014123	219533.542857571	363316.390380157	281375.28334773	48072.0657986107	395197.763532368	399192.327606029	340666.728892728	354175.323463539	397354.205519673	73034.2504813634	230873.795353815
847	142.320961136065	142.315279678858	142.35429174232	1303.98	1303.57	1304.73	25	12	106085.281157225	71156.220354492	126962.540793459	104973.187122521	91988.7328979492	139505.346793619	130974.644565875	852738.064257819	133544.339364348	61542.2366344098	129349.80657023	609111.275725796
848	142.547831966221	142.539210457445	142.547952357145	742.9705	661.46	743.596	6	6	106965.208718262	49466.9163793941	82928.7729494631	57086.1841443412	68092.0088964849	85314.6794059782	143929.000543945	104526.392647373	137468.521705077	178521.181017844	165771.125340822	91596.3966637204
849	142.583096460674	142.574845643669	142.596143412888	1303.98	1302.89	1304.73	20	12	296359.704858399	192471.625492787	78919.2912304699	264342.477999173	258101.098035606	69150.9518164053	381932.86703726	82411.1426225131	352851.177706956	390793.865556992	93407.7722412102	221252.535674578
850	142.841065012618	142.839461959841	142.844485370293	1304.28	1303.81	1304.88	10	10	129640.051742037	70070.3607842544	166217.556941106	123474.647774564	100846.74892578	192048.711164363	178626.248347356	151386.252983774	181954.733224936	194238.569385464	160759.73202288	88068.9561429534
851	142.960525958053	142.960000592396	142.96089068661	2634.6	2569	2698.69	40	12	470826.560798657	446594.024451824	1530454.30098055	702509.869652102	538648.819059814	9844985.69072259	160387.996875006	688417.899933932	816813.504550962	1048229.9384008	638602.3058666	1081458.22323677
852	142.960743852013	142.947211505704	143.039886091966	2473.715	2445.16	2508.88	26	12	9216720.69697216	8010108.6130207	9180846.92921252	9190966.47620365	8779825.20630932	685234.313472708	9899841.25544346	9068918.3176998	9896966.92090954	9973219.15203166	8882731.0872192	8425003.04316879
853	143.106816119952	143.061777604929	143.107224643648	666.185	639.648	721.875	27	12	458628.126134091	312429.254466543	423148.139118625	363399.140836305	169623.405060907	290227.264626864	105401.347659505	97105.7198398436	3547314.61625596	3859502.34212916	3383295.25066223	79727.1732116702
854	143.106803174696	143.10666996113	143.106885864259	983.7575	903.189	1080.86	28	10	4744014.28607851	3483461.9300651	4920133.27924685	4608043.99635184	4873733.35660594	5109878.97789975	4981925.85930904	4991411.18763345	4487616.36774226	5001252.3139453	4488512.99676575	4054504.63065897
855	143.106797837872	143.106730254706	143.133183515157	1303.95	1190.74	1416.98	33	8	68392.3385462525	178204.999877929	84686.3533402884	70389.5753046874	1113454.99000923	206973.212550782	95398.8799165492	210337.937024414	100878.389541902	102544.148671874	81495.302803177	215688.5515625
856	143.404187752749	143.401690842015	143.424405802245	1304.89	1304.14	1305.49	10	9	84675.7627019716	84904.3449560554	89095.9107897962	111182.184068885	114367.384726971	96810.5301178854	103681.150870769	87105.4180508689	92948.8159197432	100271.866603781	101393.100501052	82850.6883451019
857	143.880477173341	143.875753545653	143.901190162526	1304.41	1303.61	1305.41	21	12	141694.407945556	82967.7725497163	175595.913786624	142160.299085411	124626.3838562	194588.467998798	186954.082599283	107290.335186563	81798.5716086637	193589.767207031	174000.527833658	106829.662424879
858	144.035871597238	144.035447544138	144.036249456687	666.89	665.89	668.769	9	9	426243.804620582	407962.967520849	326619.981700561	363017.630166229	388002.00305136	358357.675801195	114839.407093262	123809.711132333	88795.7215957036	125218.121484122	91720.8424277604	84274.1295655519
859	144.13838012175	144.138308067068	144.138526531706	907.093	906.401	907.844	11	11	861888.476227204	484233.457305518	583824.27151027	840408.56622822	669666.115922715	611932.0517352	864519.930952055	928721.660394762	782294.044626191	670663.000753275	690506.115557867	385062.740800767
860	144.201113050965	144.072334968424	144.247101011522	1303.98	1303.04	1304.88	25	12	87396.4597412109	48758.2702821176	307782.169405688	80657.7798801497	169548.803104341	62596.4316533205	328968.139222937	85960.4957338869	100243.98342334	68613.9004052733	60559.0068782565	162662.962528451
861	144.174687204753	144.071176178918	144.28068687365	722.7445	637.596	723.608	22	12	267779.203439803	188999.70535376	321749.359497539	257545.268639343	241081.196903721	298254.978377379	337349.79054834	285417.9593361	314658.236168007	290972.344596355	301086.819110108	231352.920100433
862	144.474727341623	144.47298622129	144.478050997284	1304.11	1303.61	1304.57	12	12	320222.21494846	237078.153001801	363188.670161128	290269.237451171	267622.572305905	386707.289208233	394567.560163228	334392.779191706	346374.721233722	388168.005073618	361005.441679689	235206.654732571
863	144.708762769283	144.707284883926	144.712292428429	1304.28	1303.81	1304.73	12	12	803893.474552599	595386.254423075	878967.003209391	728880.775191128	679003.380716644	956520.31802665	946267.074347103	857101.434006699	870796.667099942	929656.806736892	861735.880647324	625661.737619131
864	144.982438588441	144.98045848016	144.984323277266	1996.7	1994.41	2028.56	20	12	36907313.0295594	16980026.9015736	41359385.5278904	18489302.9760013	34216271.4022104	38786042.3487216	41118648.6569749	21226878.8070766	19926454.5110124	41505264.4744641	40639240.0331716	26367534.0130873
865	144.982301842661	144.981639098962	145.035339675304	2446.58	2445.32	2478.17	15	12	13756789.7576532	14256699.202985	15691348.3639237	13358375.402861	14584260.3187267	15254749.0244051	16430323.1175011	15379125.7138695	14033424.9900246	15502371.9913947	16964289.854149	15194098.1124544
866	144.848310018907	144.846494595959	144.851510641902	1304.495	1303.95	1305.06	12	12	143235.522767428	128865.449026442	131010.35922476	146140.530312875	135112.829738768	131677.823236178	137325.665755921	138237.563064904	135317.071562876	141018.45481896	140744.838269231	140780.221058067
867	144.982418768405	144.982157716266	144.982568114845	2262.78	2258.91	2272.75	12	12	26801716.4819977	16409285.7814135	27095204.0845105	14007654.0401866	18645060.8135198	25169582.9713196	31371171.2263234	27868138.6997926	31281183.4861049	26358666.5757457	42250686.0334326	21465822.1489278
868	145.026242307865	144.982256866113	145.026568383633	574.98	574.374	609.708	12	9	6237281.64726181	637670.847516978	820719.253692406	637908.367812837	842914.552902831	877115.071466072	872625.711702832	822616.432908242	1096245.20156789	982700.685189685	840261.289827126	645250.333294073
869	145.042947969143	144.98234375457	145.04388950261	665.215	649.399	723.74	11	9	285524.598827281	214725.687775634	208009.397975258	232888.991740234	257116.998852661	174658.944038752	825657.878320779	4360523.83696288	960369.581783204	870600.55295142	4630638.91919532	986010.163801342
870	144.982477038344	144.982311319069	144.982585558641	2116.32	2086.94	2181.84	9	7	42156479.3006121	22997325.369636	19323218.1088252	12441160.7373046	24419001.5772212	27850252.5283846	27346135.1693654	26260090.1375385	27620389.2356828	16210303.6970891	27573139.7011363	15010626.3133016
871	145.122505269905	145.121975917909	145.123064627529	897.1445	896.837	897.605	12	12	10419759.9638229	8496392.51050507	12066684.6001334	9826026.30344386	9717728.01378072	12622781.1062325	12965189.4294515	11004339.4535955	12447325.0254051	12397828.3564434	12062935.3644055	9153815.98636107
872	145.323126807998	145.303586333671	145.350608411621	1304.41	1303.59	1305.41	31	12	168951.991249999	363361.72934495	120771.492846681	171043.530329592	154119.243554688	153237.036595051	157206.077194823	100613.019848631	124989.013916015	135733.284692382	171778.361412352	144536.303568521
873	145.444023245027	145.443867574717	145.681678701703	1304.14	1303.22	1304.73	19	12	432982.0314209	377758.449567305	412045.32678786	74439.4415678272	78303.7794406964	71093.1843300783	432324.031427179	93455.012139485	57036.8857052949	103742.873338341	424238.357460939	395277.389216495
874	145.902017239054	145.720565140396	145.917736756667	1304.08	1303.59	1304.57	28	12	76519.2262659789	81165.2656865981	169915.419140628	131389.407671649	68404.1366210938	202474.163626051	191786.572196451	65917.6332794749	176088.106059569	192294.664650878	159192.344309269	62322.0921663406
875	146.051614917952	146.048796388999	146.060764495923	664.131	661.795	667.365	22	12	1349310.74552344	1107094.90663733	1144187.56749894	1185205.35505689	1392562.01607129	821544.249689419	450596.55733176	416018.043058239	460277.958749174	387797.939258233	383757.664920995	383546.549368863
876	145.985630916538	145.985495665283	146.092458935201	2446.32	2444.68	2447.53	11	11	203561.117220053	135793.212921867	200340.022754246	143094.64865954	154249.96120758	188319.15784392	231108.852331902	88627.6980875686	126348.560506522	189702.297955466	202839.444231769	183051.075708479
877	146.125753360279	146.125694343342	146.125923119633	897.224	896.856	898.18	10	10	437856.565461405	304007.154390564	462736.576753418	381173.035686708	375521.897086716	494510.482657672	526172.573354398	431248.460313602	481394.50118612	519457.226919379	442502.399157572	290343.721775327
878	146.155241860844	146.105868006578	146.179919739974	1304.14	1303.16	1305.42	36	12	746266.672424322	95081.3718750004	114971.074552004	146474.513952638	144998.685514028	102472.759228516	1014511.88775066	125892.150377307	102803.183264381	105312.843377129	121133.459754529	154934.875035681
879	146.429626918379	146.425314731079	146.433977732808	1304.11	1302.89	1304.73	24	12	289308.225708009	176331.140210335	167441.836289065	158941.18887376	142953.112219905	167734.492986653	404679.773614679	169379.961642251	360319.353033354	414398.434452779	169987.741565347	113343.990457857
880	146.564636076352	146.564564514608	146.564682299943	1304.145	1303.64	1304.73	12	12	141641.888835448	77223.711129558	193328.723576097	137394.160195688	131144.864046536	203612.202223558	200724.125524088	169569.011138446	182175.649939777	210437.234421199	178236.530247896	113400.317513022
881	146.803713512167	146.701966180133	146.803820531752	1304.14	1302.89	1304.73	21	12	101299.571460685	251404.908227162	487625.424214558	369174.986103516	329703.313239933	112689.607979402	531832.415493865	454223.416590403	492879.670028324	113158.475958251	106698.835136276	131631.744196965
882	146.980471601732	146.98039636182	146.980602115032	2262.14	2211.71	2271.71	17	12	11082209.9304314	5532562.46131827	11958363.1613081	8951668.63442936	8429966.09334727	9132071.71074755	14606751.3953944	8679696.29956384	8151281.2824299	10083073.4562468	6884947.11105659	8553706.17280147
883	146.980561765218	146.978748938867	146.981003710964	1996.88	1994.74	2143.94	21	12	9460649.1325044	6875327.16389358	15485852.1311379	9834812.33104371	8652039.16756074	10535142.7999469	18423888.3750119	20018057.6461822	19685151.7732476	18286284.9641895	12526198.2340407	12936567.0267671
884	147.064619652935	147.006319888843	147.065201111716	1304.03	1228.46	1304.73	16	9	73391.500446429	27925.0980490722	83120.7764377166	69334.3559357249	64945.9437255859	89117.3668320315	97820.9697078446	64541.4864637584	101480.797117512	102488.031633078	92135.5119722487	57191.8629394531
885	146.980736216012	146.980078409877	146.981037061824	2446.345	2445.32	2446.62	12	12	5030776.08885598	5296273.64061283	6173433.75973088	4597843.43379675	5264290.12640147	5819741.23483497	6340565.784749	5565303.95785097	5223733.74862135	5951806.63118284	6065618.05427159	5611529.26021353
886	147.054757195638	146.980416013099	147.055264407911	664.2405	608.196	768.722	12	9	315925.761287087	391685.023947179	209887.812040849	269809.371522375	326805.2162115	279649.473994765	72243.1499279789	1079673.79936628	77659.588486478	242439.427872314	248512.064571533	144861.837672131
887	147.190587913892	147.169424314618	147.190732864097	1304.14	1303.64	1304.73	21	11	110475.523620382	74186.0791992191	148550.054732668	115518.618243003	93911.7040145602	174931.866852212	170474.607893879	139264.695179331	162568.773459661	165275.917872867	144682.774867756	71814.1217835587
888	147.431374872599	147.431255189834	147.498581314643	1304.495	1303.81	1305.46	16	12	627150.777758791	412167.441171873	791944.431344855	599742.270342495	540816.794978213	895824.520061388	886989.287293303	747036.34817774	80100.8894904109	913058.474849336	762673.711439734	489969.243783802
889	147.713739658741	147.607142746205	147.784636821601	1304.14	1303.59	1304.73	25	12	143620.255306802	128568.906392046	306706.63852201	207572.056654462	141737.48939209	66430.4535970067	197992.102914663	277298.156576452	190230.004277342	355897.49201247	287613.415066105	168459.906972248
890	147.846116778289	147.846017388471	147.846193355739	1304.145	1303.57	1304.88	12	12	190165.730306835	116198.411309815	210195.172661136	163816.041402493	152566.100842284	238664.529429086	234912.716138394	199567.296560246	209678.472737629	253691.23563128	213486.276344867	139214.259651066
891	148.088402837434	148.088314628604	148.088458875059	1304.11	1303.61	1304.57	12	12	469174.052050783	338981.604487694	579797.049630294	450975.924402205	397962.993137769	631950.901854076	623990.246473218	548059.459649753	574140.137468104	645287.097566271	565020.482042412	368303.689610876
892	148.372608308467	148.293630403844	148.406404831891	1304.14	1303.59	1305.65	64	12	89263.0471923821	89189.488945312	92148.1691528334	82698.029817082	75908.7078728697	125844.408973107	87589.5783611514	162577.326225586	111499.927693684	121031.769603159	86972.2717749017	112811.000124918
893	148.646411677339	148.558498780957	148.650068647408	1304.14	1303.61	1304.57	13	12	779333.27807328	55022.884889915	919940.493696974	719434.030831823	638286.498606518	1016390.39307339	1007055.61491537	849758.52255209	912042.793609708	997303.681608083	896051.072882804	578972.528187083
894	149.059933419634	149.057858801714	149.064031538593	1206.13	1205.43	1206.59	15	12	13299773.4013031	11285486.2837339	13928066.4927875	12818711.191086	12478174.8880431	14886357.7065525	14500437.1128082	13706569.9402293	14412259.408757	14791312.3222172	13981061.8587346	11316743.8243039
895	149.019532617309	149.015689925632	149.027832344833	1334.435	1333.57	1335.34	14	12	273088.793578073	385256.335903187	147886.156783446	309848.307275454	137754.943359374	279513.850653721	108486.716953124	125562.039962628	480226.964086274	190080.910277711	398226.620402445	153004.303138835
896	149.117251099869	149.117174175088	149.11735897567	2085.22	2020.6	2143.02	66	11	579601.830897186	1431906.42524982	1055873.68810166	76983.0107031275	1102997.09667063	619290.640751955	1422435.02877142	569541.998129219	50603.6595019608	508048.048789062	631866.08293945	566073.476276314
897	149.117323736182	149.082128291943	149.11745502436	2369.46	2297.42	2432.65	76	11	864708.68745888	716666.434299189	1453952.37223685	1003328.03783138	1842460.23885498	2097412.77479015	1794618.51868563	1003599.17527453	290662.141772466	188022.543515628	1422011.32074979	138890.795214831
898	149.117248703687	149.117111934984	149.117352992716	2209.59	2151.1	2256.04	57	11	476320.218152673	789270.559502846	1309672.08945807	591935.762535061	437766.825644533	711167.636218187	1827837.43914356	272576.12146875	97693.0556250037	628364.367964845	404809.814545899	562359.625160057
899	149.117338210396	149.117215714899	149.117519193997	1703.27	1602.34	1797.31	95	11	1192321.88102539	1457606.01412862	2007542.87172432	1933676.43339484	1511817.84370055	2124794.62432098	2513728.31596141	172234.333048101	1909401.89271821	1486489.74341602	170951.771191409	1288036.46047375
900	149.11734170806	149.117201473358	149.117469848523	1512.09	1427.27	1598.43	81	11	1232823.32174592	1464962.79377929	355827.757031255	1259494.7061274	1477883.1360138	479187.850375012	1925460.14811719	2402556.37612707	1397524.23342129	1188281.02169642	1824141.3669247	1402108.12859594
901	149.117332699071	149.117217399724	149.117499072408	1880.39	1810	1975.59	74	11	1619392.53143989	1182686.73789598	1957644.03963471	1511372.78760308	1571926.87536158	1456198.04842862	3226633.51693085	793050.176442705	1036810.20999601	2258763.94099291	2269863.10760975	771906.890083397
902	149.117489274384	149.117357778665	149.117668118176	2624.68	2543.93	2698.69	63	11	1415510.38803998	2284779.29023436	4163574.00282796	3172570.62371279	1765658.02509934	4329736.30085652	548998.905739722	1247353.04526589	3184085.17329259	1127055.53210205	5673131.19105864	190276.611889658
903	149.117372479197	149.117031629809	149.117583193665	934.628	840.97	1008.5	59	11	2748966.75776561	957486.64337769	7663691.46421154	457109.637062498	6016073.80873674	6433143.41039735	9943509.07867982	902857.231054521	7670756.90675648	7107416.65304384	1529326.82464845	5130132.0027539
904	149.117458697957	149.117269418304	149.117614368708	2497	2467.09	2534.17	33	11	3402927.21797774	2809071.83671479	802300.170959815	10847677.9669063	3156101.67307964	16128275.2617125	4476448.48410927	4217775.74910352	6183997.11595425	7829738.79669076	3283485.69153515	1582282.58961913
905	149.117399012619	149.0808143464	149.149299009168	739.49	549.964	822.705	62	12	508030.003216064	44079538.628973	55853784.7881889	65014.3796013726	48470331.003075	981279.773908735	513814.636792923	51704514.852176	695738.128554765	57308127.0864956	52892063.6460935	440382.317672004
906	149.117364467196	149.11709757483	149.117648275249	1114.92	1042.14	1194.99	55	11	4612353.42447757	3807254.53720123	8698755.2656637	4988048.64532471	4076848.06441464	9636422.89747791	9789768.62534794	5483299.34225118	4948843.36620899	7689194.24530058	4250708.07881249	4792852.34816606
907	149.256294893507	149.241427427793	149.266040611687	1304.45	1303.61	1305.06	24	12	276534.545703126	260276.1505113	340208.589909104	286267.943740932	267355.701252628	243598.387941547	252697.332536809	284889.937877103	247638.784108539	260077.866482982	264396.995903696	268408.273550179
908	149.669444978839	149.511635667305	149.690414955236	1304.41	1303.61	1304.9	28	12	90546.7981505407	67230.2030539776	182601.452658694	123760.809711102	100042.544381102	201033.003826496	203289.542387694	172861.492255859	180516.607041014	207360.869356282	166450.108729654	89938.7758573397
909	149.866397016996	149.706799952846	149.888961320043	1304.28	1303.81	1305.99	24	12	117766.827280273	83490.1147941071	81891.0493066418	98265.3781905122	96466.8324924543	106573.717370605	161536.583382161	139309.451892277	81560.1825852262	169055.207602945	142541.308773599	95898.5183218145
910	150.063185863018	150.062939829522	150.063827654108	1205.885	1205.26	1206.28	12	12	799378.911478327	576178.814941405	889989.891340919	775269.893174529	647667.885611982	1061270.28174111	989659.854839329	898238.449789059	985234.6172292	953537.87713296	896807.760600589	634739.757151486
911	150.121031178311	150.120670156374	150.127754540006	739.687	738.299	747.944	14	12	2125142.31163081	1481948.88636379	2584702.44683184	1976871.02449268	1935426.89610352	2852815.34978155	2491321.10457438	2125164.18686233	2470088.82895097	2491323.4520727	2225997.82153031	1568292.85808534
912	150.152543788642	150.082150075388	150.152682598284	1304.49	1303.81	1305.41	21	12	184714.994311524	79897.1790234374	233088.194275248	106733.524527589	133370.407938326	277641.148176619	108048.60345052	117733.302679537	228251.047068919	108194.849867037	216765.503035715	101269.559983316
913	150.487679170119	150.442834413645	150.562533495212	1304.15	1303.59	1304.9	18	11	81620.9872638482	63784.7231440428	76457.4842175304	72795.4262455615	66059.4178955078	109289.235958658	77822.4119850843	76723.2300488276	59866.8631362307	107149.388814807	66446.9475520847	77916.4400972804
914	150.536569030012	150.536456902195	150.536689900325	743.1995	742.488	743.859	8	8	306029.163207694	162880.810412353	353288.940715628	228866.510601667	251697.097479289	323496.786174911	696275.795017581	679893.032758597	690729.447296679	657866.14277702	696751.106142337	476469.986918384
915	150.642142880056	150.578838632331	150.780515799837	1304.14	1303.22	1305.34	33	12	161551.101229654	377515.638572714	73985.5504248058	422028.152054536	406918.17621319	394013.027510516	93302.2382199938	72956.142172288	91790.5302192815	110558.087499555	423001.33920201	403284.161617336
916	150.827985394194	150.827880283146	150.828036404816	1304.28	1303.81	1304.73	12	12	390090.402905275	239647.951129806	509972.942315841	366962.885422925	319580.124714542	576852.993832313	553481.518431923	446961.391996097	512969.937911788	597537.863224753	477384.080172992	286819.039667216
917	151.035477796481	151.03537264836	151.035746798728	2446.54	2445.93	2504.25	13	11	1401085.48529755	1158814.33038021	1735296.49055671	1380568.48583032	1458887.40376378	1596129.03717948	1610445.58451202	1722763.779691	1649783.63598989	1694325.19728966	1693593.18547541	1351874.85564407
918	151.111820965008	151.111695020389	151.111988074491	966.195	964.815	1030.29	26	11	2991073.0934486	2308848.30314594	2562234.72845754	2914874.83900091	2774582.95182913	2544865.23178434	2377629.6233971	2805231.42377431	2735308.38791721	2469351.85635899	2613282.99217775	2687943.75609181
919	151.26962266123	151.120137953964	151.269738425539	1304.08	1303.59	1304.99	19	12	263657.434282225	180477.150114182	310394.543444829	242374.020440203	227459.771208494	83309.7617636721	330594.43029785	298125.10509562	306507.53230143	122327.877863073	57493.6298828122	201657.05097844
920	151.410574916757	151.332362008577	151.563039562275	1304.5	1303.59	1305.41	41	12	133108.203236178	82403.4763849417	106182.364350588	108194.980472413	74778.4782836914	95658.8369059238	121082.025540865	118449.273049504	98706.893689778	115976.963344319	105863.097627766	99067.3103409822
921	151.538541300107	151.538004109875	151.538711709713	1125.31	1125.02	1126.13	12	12	247765.706112584	184935.725013491	220566.990475465	160823.275292967	162584.811473522	259533.27006836	278342.946214449	209786.496849061	180635.618928224	283858.709619142	226276.327181454	162787.949762776
922	151.664471762232	151.619053243683	151.775669832302	1303.98	1303.22	1304.9	30	12	73881.3664916992	225125.635917157	109622.29072632	281279.929756985	61680.5195138884	116277.183576883	119837.973907877	106209.686526082	99558.8493647465	115060.929157048	103710.177818715	57059.6566906733
923	151.91376090419	151.870613232018	152.047461450821	1304.14	1229.57	1323.39	64	12	475096.554248049	56055.3659121093	102202.445753175	451990.578806528	64974.2023548476	90079.5161503909	118803.187058919	978053.853035643	103296.534230736	93941.6117072077	89670.699906819	378896.52489483
924	152.045763449844	152.021962979806	152.05049539443	140.349	9.726	276.198	93	12	309481.467749689	154952.926280518	457624.28540149	234534.247079305	207158.79797819	635649.17057484	990290.708521185	601400.448630285	982958.193368909	1139103.35042053	731315.652797675	388307.350227568
925	152.046225143608	152.044514957059	152.050339672281	2664.66	2583.68	2698.99	42	11	64034333.0978391	47599541.24637	71992521.7216516	34314203.143379	49454747.1963631	32597290.4626073	38316805.2265228	41808283.1143368	56015267.3340821	31110362.1883003	115088920.850443	22358902.4738561
926	152.047525395941	152.043627421061	152.065376061283	721.071	691.194	839.385	42	12	37397357.4060507	52146685.1447292	30316990.2804932	38969444.7102918	37082945.0718279	61756352.1767958	56451971.179152	66525259.7349563	60078795.1324046	55149557.1763953	68737302.1016969	88429562.3807368
927	152.047432407503	152.046997512773	152.047804931009	1090.01	1042.72	1111.24	24	12	41206132.7942433	54218529.5870784	33765204.102057	41161710.7104639	1236150.59437493	30590263.7947999	19462194.6741746	14187146.3911649	11303247.1943655	20058890.1551496	13645330.8092968	19018412.6951147
928	152.047318655589	152.04697843144	152.047575151236	1185.63	1145.07	1226.65	28	11	8740024.09536741	11864801.3999383	12424170.6173083	10604068.2565282	16413280.8385848	4347852.48133714	6831579.15194191	7960321.39403977	6868232.46992929	6489346.63989024	7122551.76670177	10022314.4906403
929	152.047476165918	152.044617817248	152.050317188665	446.59	380.05	515.134	37	8	38695101.024375	27917499.9712341	43497008.047868	44750115.3075426	11528032.998125	53481220.3430303	40717178.6367599	36017535.9451586	128117373.737502	29537968.3158894	34296468.1111154	83944434.4193519
930	152.047359579612	151.970503081028	152.049696125769	2524.11	2446.62	2568.6	29	12	248064284.088652	204395412.322298	190135768.645836	306918567.92945	287062767.545821	110296700.883084	213648636.167483	41907680.2012588	93705614.5381984	188165392.278028	163480874.968688	263528310.394427
931	152.046059536802	152.044746948879	152.050316748216	328.54	284.836	372.419	20	7	61054889.9089821	67756417.2394143	81191886.3981411	56384867.0267316	78265724.8084079	44655667.2593414	54126959.1408841	29619056.6763678	49021812.3379732	46968060.5184523	53664886.414131	62155492.9643448
932	152.047369402789	152.045994669954	152.04854842668	918.716	877.262	946.255	16	10	35700112.3856237	18467662.2887099	32715515.8725398	39600470.0066743	45599409.6317643	29260128.2797283	26621929.2967423	43076040.7476493	15968022.3443404	25788909.21918	58936792.8195499	79083726.1964017
933	152.047374451176	152.046950226856	152.047814888592	996.286	984.571	1006.17	10	9	15824369.0739844	41984842.1889146	13319360.7893613	30028928.9555555	31240517.0012054	23391609.4497339	20523133.9950387	26883959.4760597	24974863.8694628	20397990.5742292	33930901.2559792	34120389.7745874
934	152.049522744976	152.044941719236	152.057027500989	581.026	529.543	623.468	36	12	88600821.2545374	86840678.9590759	65328294.8233776	1185105.05737572	1321598.25261466	35766386.5041485	38997860.0220045	403581.878600912	77872340.5423187	33774967.4370212	48007883.8123161	124722661.484141
935	152.166226731541	152.066259951006	152.20893157693	1303.98	1303.57	1304.57	25	12	3331585.9384683	201871.602809494	3643679.64599062	251289.339486928	235119.906755369	71324.6258002508	337431.960486779	287432.601742037	299418.479231769	334225.144588342	306185.703343599	211483.256608698
936	152.081820420132	152.072279089533	152.083385145244	120.094	119.623	122.039	16	12	8705495.61386023	6386979.81557654	9412978.18399674	8067960.26722025	7657246.05330864	9193868.9515978	10232048.1746552	9831890.27918882	10490122.2648502	10650953.0774646	10186095.5480001	7627115.30470801
937	152.128269908047	152.070215525261	152.128553735919	678.1965	676.836	743.859	18	12	7576979.43691408	5456048.01203096	8985786.51853723	7395518.9421594	7164438.7129485	8862282.60810594	8920730.25059863	7634311.12477367	8674907.44930789	8867389.58333367	8131860.84110694	6269944.71038732
938	152.461966712489	152.441199744659	152.478961635505	1304.03	1303.04	1304.9	18	12	1140272.55596861	895478.243774033	1282176.91082867	1068122.96863839	1034559.31079344	104631.213155924	1441395.39475447	1252553.67773829	1264936.67355177	1397360.65702343	1271431.00547948	907261.027557898
939	152.75758860299	152.745433401646	152.815468977425	1303.95	1302.89	1304.73	25	12	144991.001234018	102855.46152832	229400.986379958	154905.32619441	137701.551966271	238646.234877114	253014.5675572	176596.996195067	236684.988230543	269097.82529973	193396.63188395	113424.900649415
940	152.828191563245	152.815489965094	152.89920565318	1304.41	1303.16	1305.41	31	11	103532.259486859	140699.176704546	161973.926542971	131195.273076987	121208.926904297	180179.776123046	194212.937552082	138693.84274536	165677.714760296	162060.499929863	156471.199733666	100353.202427571
941	153.052784231583	153.052576523447	153.052974272851	2640.525	2606.12	2697.92	14	8	1192425.06937501	2126431.48365156	2592914.63177084	1937093.941358	1423516.27519904	1291906.59289582	2614976.22122898	2732568.48617676	2574178.27309862	1515676.86671218	1736788.55906094	1555486.65620779
942	153.127463122207	153.127358182719	153.127557684159	1154.495	1116.71	1191.76	34	7	1536303.81484895	1143751.13495703	1689744.8615091	1399812.69187499	1336735.61008854	2017079.2064223	1585725.11743814	2681893.15383192	1734134.66980745	1491639.7308507	1680857.08362305	1571438.36517148
943	153.127429035735	153.070055134139	153.127591861389	1303.88	1244.79	1358.47	36	12	612761.290771487	478088.281574516	685444.695732432	593959.111290458	565148.466004355	771120.320235773	775977.571130027	684671.369112725	670239.054599605	722755.96154973	688895.181816405	478004.338762017
944	153.127404777169	153.113471779759	153.127513404982	1971.76	1955.43	1972.94	21	7	840675.84364911	706679.397065717	918272.672057375	795629.859848194	722665.042916527	900168.149560197	1484201.35357743	736440.562682027	1797211.09679905	745498.326205444	1085770.41409684	593276.779312205
945	153.127463768018	153.127371329345	153.127695251473	996.517	935.95	1044	26	7	2255637.84140954	1677458.17104696	2599071.53105419	2192752.77584049	2037252.77918164	1358812.52145094	2428060.74536325	2507138.68321934	2495829.53742208	1603391.65733086	5551326.61500683	1138436.05456124
946	153.052480619875	153.052189217898	153.052881405291	2528.65	2508.88	2587.97	19	11	1582989.68258637	2614187.15910379	2736690.53638736	2397396.83117547	1370507.47512947	1032256.36951038	1363814.08750488	1429167.16171348	2610451.00280913	2096585.34554381	149247.25809081	4758067.56649284
947	153.127509483157	153.119670828602	153.131431370246	680.441	619.714	767.523	31	10	231313.877804904	459845.804921005	1635089.53699902	185076.715710775	1268040.58536517	234471.52832168	1810225.66104469	1764230.81309299	2875839.97725368	1873276.85110156	4094281.20969108	1905481.88080106
948	153.113461310055	152.947052712044	153.113774878284	2424.38	2397.12	2463.25	13	9	476964.584758431	467185.634868715	496144.343830297	913751.48033259	43737.9003281221	292571.865307617	443703.269346242	821462.862220082	1010152.51574566	1150405.5390441	426039.023545573	789838.596554326
949	153.113470769326	153.113422384756	153.113492571768	2321.12	2301.86	2362.04	11	7	268152.292893562	366056.61088086	667486.443108636	1193354.65839423	730453.091017513	406709.035443524	220948.611935688	1277189.73975695	1308852.15467773	1357895.02482151	775611.916554871	1089488.23149062
950	153.127573679113	153.127489966016	153.127863934656	520.882	461.446	571.527	14	6	3268193.59375031	2473093.85855469	3769612.89428723	3023854.81663125	2808232.14550781	4067037.52252032	4178262.70013719	5626878.51935208	4010616.62360096	3948693.01047327	2039538.76667485	1855483.43782151
951	153.127635488842	153.127508365534	153.127982439985	385.2305	333.798	440.858	10	6	2032849.25751406	1896123.81377148	2562212.79412444	2050195.32228266	1963176.05090451	818011.435139453	2654285.99762503	2195264.50085679	2628949.14497548	4145707.03927531	2453686.16259175	2721999.55237721
952	153.127619461694	153.085374132886	153.12787120882	120.1165	6.8184	233.324	40	12	194765.564909668	111725.115280518	197491.769738018	163857.282881165	143033.311737305	191890.285821514	194401.504655273	189019.217758132	205280.54595166	219767.484342076	179357.03178489	151006.284165609
953	153.317006318113	153.19693439447	153.370718291442	1304.495	1303.22	1305.06	24	12	318015.907977013	225048.509452237	61454.0272832033	225770.15881836	215328.734130859	59061.2126736109	346123.565944477	68772.9346777339	75118.8943199564	97863.5643248391	62622.1069375374	263934.977631084
954	153.521761794468	153.521630619611	153.596672231914	1304.11	1303.22	1304.88	22	12	95941.4758593735	233183.583052883	505160.336436935	368624.859008092	310462.500180287	134367.790283202	123863.751714312	108948.699689274	122281.86355291	134297.401205609	479445.471529292	282613.446645882
955	153.821790333222	153.712782263925	153.897142492227	1304.28	1302.89	1304.99	36	12	239958.803155048	153722.951057691	88943.8518896498	94793.3182466944	85794.8823117902	105662.851859021	66434.826754557	59117.5287927242	85080.3406587347	95048.3272474243	80298.6162020604	190625.971397047
956	154.045508506734	154.045374743459	154.045704648478	2624.17	2566.4	2698.43	32	11	183206.572968757	1968111.18057046	2206651.85696386	1042413.57410157	1359923.2544015	844523.358096126	1407228.25539093	1297801.61687026	1251797.210015	210650.899361173	1113211.38507539	784035.033883466
957	154.045440166913	153.948614545496	154.045598277224	2518.24	2447.47	2552.09	22	10	1295172.69924648	5365749.09142629	1175150.89048316	3090143.63865272	983042.697473965	901662.473078375	993217.810864081	1414857.29939452	1027523.74829259	106787.852939473	1104994.75759441	180456.052490245
958	154.058879168037	154.058678261309	154.059279157549	148.473	147.765	149.028	12	12	157595.488034712	164392.921040415	179952.504353178	143001.022378125	146976.198207817	179826.370563061	198768.00226189	213991.207601412	194029.980819458	269303.449997884	205415.13301888	199936.037920898
959	154.110471147973	154.018027465593	154.114693400418	1304.49	1303.61	1305.06	19	12	94516.2808264153	174065.440564903	405037.959724464	94139.4625174978	246502.891567757	484161.00774484	470725.357681364	99082.5412830527	413582.735751202	485054.722169018	90090.8207486973	88459.3403015129
960	154.250587066442	154.206711834225	154.301360871702	1303.81	1303.04	1305.06	20	9	99499.499656426	52478.2068603511	98594.9294052736	75441.2054861105	70453.3422363281	102627.299057993	98132.8940258793	79106.1571206056	89631.4663652347	84517.3626198499	85020.2953945314	48370.3644222002
961	154.533185218575	154.508293892621	154.557892903287	1304.08	1303.59	1304.73	24	12	248520.973221905	154165.175230825	290329.473867192	216341.341132815	425974.930320386	324059.561559243	316222.337289663	278349.180203575	290020.066702472	330372.8346875	563949.625655693	369396.654120341
962	154.744170699444	154.738870614104	154.815112324104	1304.54	1303.61	1305.65	21	12	103775.167768554	86167.4543235089	1344471.2970417	1103351.76155274	94126.4801635742	107807.925018645	95520.3884505204	1324796.09859009	100662.168265269	1460225.54794531	122155.105823865	93353.9480863436
963	155.046811995284	155.045872967183	155.047023976609	891.0975	890.336	892.024	10	10	366591.444746746	214144.872866016	448299.424430129	316698.391417236	289877.585524388	490412.749024319	451270.287603655	349427.349895509	427739.119166458	533145.447093035	410252.340890452	244133.974863282
964	155.019982406232	154.965551182593	155.116481403776	1304.11	1268.07	1304.88	28	12	218025.616455079	171872.124729566	198243.799584964	206371.013784554	168809.557826262	64066.715520508	125557.373798077	83535.1420343561	187326.548605609	130985.566973032	85249.0813093448	177307.719533127
965	155.012951994054	155.012675366436	155.14401143812	743.085	662.315	743.596	9	9	139711.93526389	772043.515391073	137940.740141846	90555.0155671656	116672.582620661	165179.440072536	287803.415411484	238581.141120241	257925.87727539	234448.456656463	245375.503978251	170188.984342663
966	155.480241071859	155.471332941156	155.496524394574	1304.14	1303.57	1304.88	21	12	128888.188191106	131424.30671289	161933.092404788	90633.2485511369	94320.298828125	169631.235608723	168072.53268111	140493.460631213	156586.808776041	168876.695166391	146067.933737385	77092.0821439991
967	155.626807646001	155.626717456692	155.626858788384	1304.28	1303.61	1304.73	12	12	148301.837190505	130888.658007812	128967.821564943	148020.772502253	141284.561352539	116454.625066106	130354.215355748	137673.799601863	120807.482509765	132845.885006385	142910.74935622	144956.622791466
968	156.042458979459	155.885083966451	156.06455529664	120.196	118.838	121.074	52	12	182415.097885823	335576.545611393	89298.5435827793	215211.802637538	226399.95375848	85811.3371706437	326248.195414888	175491.743768799	123420.303753906	390040.449101528	68643.3329267578	172542.719557943
969	155.995135610931	155.891470313157	155.995374273637	1304.145	1302.89	1304.9	18	12	79192.3648990886	142046.992211538	147020.66324341	90542.2216373708	136472.594897461	131893.91969401	144911.891722818	153617.0469689	125521.68709162	125932.851968993	67524.192374674	139350.665795898
970	156.076750697733	156.076710633356	156.076850192609	2419.29	2376.62	2431.93	14	11	327142.419666695	301277.265465713	240697.717831054	156847.287523697	560921.885405275	772140.868143311	323655.249250167	618890.746119551	471846.110244447	329883.27247742	304365.60390575	523305.688055035
971	156.07674806475	156.076710585075	156.076828492538	2314.54	2299.26	2348.41	13	11	522161.796925333	451619.59993731	342172.461289345	622990.041842823	649010.409000768	726632.513972455	721730.950868227	660700.017713066	380281.845312503	344951.549403688	721530.853373745	394659.238555163
972	156.080770830015	156.080397824975	156.080905991556	718.784	717.077	809.649	14	11	88423.3876818132	67949.7830233799	76484.4619649525	71215.0939988357	82180.7475621914	113670.550355675	119383.673033935	83430.2194606055	85864.4222434228	102243.35122412	84825.9621583428	85092.9675519715
973	156.091770414362	156.065907340143	156.270802274713	120.339	118.499	122.039	111	12	1177862.45937432	1129544.02574002	68850.2527151197	68826.3107433416	226513.268354167	219646.112765503	123202.613904557	558752.899776071	131993.607298493	457247.739883118	215527.020570623	112017.471784281
974	156.151133656388	156.106443621979	156.258399332838	1304.11	1303.59	1304.88	54	12	437816.733275991	124435.012836538	222530.660331468	201261.387436147	179828.026321176	242475.938064152	98845.6825781245	184098.220402644	215306.881099332	236895.19595494	273051.663626802	157092.742906775
975	156.414151014206	156.360448398214	156.441688885204	1304.14	1303.59	1304.88	36	12	143879.350034586	299440.092712399	177176.276553958	350776.588754887	107896.506665039	371941.893903806	447990.998798077	171729.056902902	400141.93989671	314121.251342772	155260.165609944	400808.451913685
976	156.677815610345	156.565735724402	156.72276927972	1304.11	1303.57	1305.41	36	12	182784.146691895	119585.983952638	109703.246215377	178208.744433593	69799.3816894531	132820.053382813	136548.726642252	109451.851590982	122286.213464356	125769.426890979	121252.824108479	84193.6643301154
977	156.874033290798	156.822376648929	157.05834483794	1304.28	1303.59	1305.06	48	12	101843.088599853	132989.738614783	304600.111940922	215588.587601411	197964.718963625	460210.251969651	336881.11703726	112696.000572619	126176.803927735	142215.652762782	292773.687513952	176938.397035569
978	157.084646573016	157.084317030167	157.084824247598	2650.69	2600.79	2698.95	27	10	1048573.60476409	662870.990625006	219115.209504537	315362.676301877	358395.892978615	499720.662450912	264342.421314177	836297.11756966	296999.657461984	690584.209709429	412389.922224381	95503.0825329593
979	157.084470504536	157.084217708938	157.084673733806	2555.05	2493.13	2589.38	23	10	1507392.15079423	710378.230010048	305548.962679684	777743.397725903	637736.004853164	198477.644383022	370114.296230164	905648.658815562	668520.181489387	393574.900336538	652837.841762353	359487.852929682
980	157.082990774721	157.076494049521	157.087576697821	678.492	662.315	679.596	18	12	44453802.5241972	37063623.8375189	45502200.4858789	44878943.5541708	40778318.564791	42240358.8874456	44366756.8068456	41819565.3815954	44730902.1388738	51160163.7266769	370160.121685769	39342766.8136648
981	157.084157543932	157.083844778566	157.084388646031	2437.43	2351.77	2479.49	20	11	2707560.75936249	2379163.27094641	5196841.94335535	2526048.01171874	5296741.00421213	2616910.37622801	3051304.86507123	2886299.30563955	3529764.31993296	3899145.21751489	3458767.18687187	3233097.93616068
982	157.10838066683	157.108172241089	157.108480547151	819.875	819.478	820.456	12	12	209703.913819638	167281.121657227	232050.835922262	162986.556231396	201583.959854422	221234.936475752	281693.955039371	216781.1266054	247156.243411338	282676.238425356	246087.602248861	153105.456471681
983	157.084168089275	157.083992579573	157.084217578903	2303.855	2292.75	2349.3	8	7	2966806.99202908	3858469.17925677	5106732.87616877	7091081.31949543	3825606.45319962	4304001.68003437	7408951.79462041	4727249.68449293	9876024.82245722	4447978.34935	4867221.69390676	2231299.08109022
984	157.082521214837	157.072872440143	157.135152802198	120.339	28.11	120.96	32	12	159076.718090035	179157.343403533	192442.176735177	174082.463971788	188452.269117615	210179.549907905	8495271.89417667	309970.787578812	437400.452532959	370064.211281128	333052.594492174	297487.832522461
985	157.132264103158	157.073717960505	157.155670620948	1304.11	1252.42	1362.56	18	12	1482797.98255607	1124777.08382446	1709223.37572821	1418993.69144897	1304662.12421894	1901694.04775949	83963.7268037113	79603.1493549806	1676779.77324741	1894513.16248534	70996.8044122876	1185227.88535234
986	157.388869539553	157.356513267547	157.421238858753	1304.145	1303.61	1304.73	24	12	334533.253009314	232560.245252402	405398.323959967	334188.703578579	291486.951208493	465124.540576174	418766.988759764	388733.956739783	388123.703173826	448322.247590145	398940.091154597	254679.146059945
987	157.634903194194	157.601839947291	157.66799005369	1304.14	1303.16	1304.88	19	12	79212.1265172218	88830.533609213	118076.019916994	80658.9439284451	76100.2982373051	73691.3260653398	96988.5479111331	93474.892227449	88371.6422475589	122871.352840575	105814.336554768	78850.5641734735
988	157.849131495206	157.827145215694	157.902145341292	1304.15	1303.61	1304.88	33	12	1744198.38384865	437403.41871394	137141.820197756	99306.5918314992	1547154.36318427	147331.672201706	148522.626634412	125320.385666724	126892.666467774	147223.184078478	129770.619105115	431776.13180401
989	158.047139100058	158.046143681597	158.0489079239	709.8385	709.398	710.376	12	10	1686231.6253894	1354525.43372649	2114342.3720039	1713423.31241863	1691500.48870949	2175121.56852922	2163625.82387832	2168023.96516873	1959278.66363178	2088234.77659857	2155541.52608431	1626238.11379236
990	158.081188475973	157.973512704556	158.140074408689	1304.15	1302.89	1305.34	61	12	157050.951518147	142145.127621258	130249.123615725	201479.187269696	102808.241142577	134592.159669742	143635.217327473	143434.864578763	264402.970096027	83545.7972336638	138083.473982339	136878.601352538
991	158.153963165139	158.152122696521	158.155933878908	1079	1078.44	1079.59	16	12	15012287.4829877	11483974.0336312	14340090.7694329	14785589.6764692	12811817.5915423	14689474.5386184	14903986.4020272	15403571.4165598	14028917.7478098	14648281.2756483	13939347.518182	12508739.2690631
992	158.081240227025	158.080737394072	158.177464938243	119.331	118.406	120.58	15	12	133812.158146039	122889.029619607	150232.515197303	149912.016334918	146535.678747554	122452.900121521	201215.156621636	214256.943052734	208681.677089741	257181.2139002	211237.165480839	251815.078301931
993	158.092464118483	158.092282996084	158.092887383188	2417.115	2379.64	2431.67	10	8	660221.22605366	339603.468445579	459997.180894078	595375.364759763	226411.341778392	436664.643233785	403775.803958452	386995.534634601	302932.275757243	784028.870559508	407092.832263093	254609.660153806
994	158.092373197177	158.092119736959	158.093182699827	2299.125	2295.88	2304.99	6	6	193053.587436933	196663.467016448	235258.300261822	247052.111065641	283758.814136753	239743.072338869	252632.378076324	218925.306695708	237325.982179184	453268.222906573	246756.358012466	206299.251014478
995	158.091779784781	158.086831938622	158.258168348192	677.7805	661.409	679.003	24	12	491257.543674642	345089.235981854	663896.313517807	1030772.17065911	978949.026381593	687149.556329592	699167.048962422	1277660.86263293	618690.040902433	1499447.06872552	658400.383381225	928186.739584259
996	158.241161196228	158.213412068834	158.286799900818	1304.15	1303.22	1305.07	35	12	126402.346658121	80384.051073404	473793.20580341	121424.666702473	237458.67137545	188982.032365535	408020.34375	131586.260574777	148664.876127929	184633.694063386	160865.10512858	218356.721168869
997	158.555063167402	158.452308399211	158.555307626316	1303.98	1303.16	1304.88	23	12	1728605.32493074	1351293.10505022	97436.5104869504	1640660.97569197	1540573.0115978	89890.8176855471	2175324.13835976	83957.795301758	88115.8799179691	116329.990023193	85996.971639738	1334649.16509347
998	158.714980445493	158.571948716141	158.782588449759	1304.08	1303.59	1304.73	41	12	147820.24308553	112558.001526989	103307.732488356	139534.753896486	138628.344683506	55407.0129448797	396481.43374399	97013.2275985189	118070.385473634	345438.311119291	132009.156170246	122621.408680754
999	158.92215312794	158.921985443807	158.922545252513	2647.75	2571.46	2698.99	39	12	1422296.76770934	116494.355113517	1456626.56260742	872057.453096107	2561998.4919026	821943.78413977	2797596.28678288	2377124.70645008	1244839.50261433	2899722.91163906	2222914.91349184	1339559.62705983
1000	158.922213148815	158.922061338609	158.922348254117	2459.53	2458.72	2462.42	12	12	21530937.9907826	19026259.0432058	30364647.9918797	27239099.5306516	21093440.4032056	22942629.4406786	25304373.0263983	27158004.2507263	29182183.5150488	28902515.5399404	22736234.8673512	22184134.1106998
1001	158.964091208703	158.962249880695	158.965517351441	2076.97	2069.99	2149.48	16	12	80244549.5899188	115720351.260512	112302957.207948	114266406.694536	113883955.781289	94674040.9559311	117439936.566366	79568911.3752512	87567128.509512	104537190.932929	104712272.836741	134903348.312555
1002	158.964090769337	158.962467950949	158.965472867914	2265.675	2180.36	2346.24	20	12	57097716.5490845	109847843.013868	95498714.7691025	92617758.7422681	57082498.0064795	93123638.8540819	30253056.5916059	64638667.5394104	37594979.430889	50875522.38274	58262202.3735833	46256143.4388886
1003	159.173245491444	159.030478088276	159.177402629246	1304.28	1303.61	1304.88	16	12	69822.0365864691	434180.476851951	745544.891785007	569781.994328963	510807.546307841	99058.3148974603	831593.832619982	688668.028443082	74088.8061621084	849360.779793532	726953.555792413	466576.927396067
1004	159.091614226733	159.083232583539	159.127401085348	662.89	660.505	665.89	13	7	932072.026416871	829733.284190524	1096024.02292994	1002466.46578239	989563.645161619	1240359.01507013	580128.009589621	534929.805240768	230015.691295572	560763.663168945	458868.592701869	349544.350559325
1005	158.963183581018	158.961425355992	158.964858789383	2437.52	2379.83	2438.11	13	12	19326669.4759561	19018084.9308025	16115597.1173396	19546476.6885403	19849126.0610646	16003244.9810132	19846077.3307049	19846642.3363187	20241986.9404846	15721050.7856187	16908678.3441242	19936588.9156234
1006	159.157492014198	159.15729066922	159.157922195669	1078.585	1078.21	1079.59	10	10	742287.843939173	548973.673521856	905106.027885588	745091.809570869	729708.213434991	933971.749953003	969645.37536533	790621.129393414	911779.029062567	962898.852054172	815583.067527863	564800.715139162
1007	159.517029816453	159.352816953212	159.518487118215	1304.45	1303.81	1304.73	14	12	306327.499523738	156249.765910456	326313.641971529	274499.620966045	266026.217022235	381265.715219031	383569.60546875	284475.710291575	317848.313554685	365356.780425505	371525.093161273	136186.950153996
1008	159.55427378458	159.553872803662	159.554479118962	1024.55	1023.79	1025.63	13	12	315318.746894532	202195.010746373	374684.613355848	288119.262419629	295458.526010161	392285.483923267	340246.076047586	256397.2058667	421487.875647565	354073.565214843	264412.025449219	270158.154704338
1009	159.654877799906	159.650357483207	159.734644410613	1304.15	1303.22	1304.88	15	10	69971.8246284181	65620.7382714838	67076.0618381073	64938.8206113282	62645.7812744141	141614.20013086	140344.328638508	60738.6991376954	122166.036905274	148088.11646573	112118.574245385	78013.3363785802
1010	159.838130265218	159.832787290382	159.997418320323	1304.54	1303.81	1305.8	21	12	225995.288861085	198419.36576322	207097.769281663	226765.72704139	208674.075705564	56576.8064469399	202920.350642278	239409.336887557	89675.4206516324	214470.010394757	209255.046804387	214297.868036357
1011	159.958174638871	159.957804852445	159.958404958277	2448.72	2447.02	2450.55	11	11	1671272.23077727	1463514.37984793	1632039.58379188	1537080.22547361	1370289.06626255	1546957.54258153	1620840.21841996	1450949.32859681	1753322.49962543	2278929.69330751	1300347.60579774	1330773.183257
1012	160.304256422992	160.302131973857	160.308114215633	1304.145	1303.61	1304.73	12	12	192865.430976562	95424.1449396311	256123.465745192	173812.178555062	148923.444834393	294202.530395132	279086.792075197	231200.591007255	253081.861703351	305668.063416091	234649.817363469	133017.219951171
1013	160.543951977528	160.543670844411	160.544348006811	1125.03	1124.27	1125.52	6	6	127329.018294273	86722.3228266598	96938.0645654311	116976.459418947	119691.777875976	133616.145590276	123734.147129604	158391.422563341	102333.976257594	102968.054492186	129374.990097659	129735.292272949
1014	160.626380029486	160.550458561636	160.679812960719	1304.14	1303.59	1304.88	33	12	529178.811987307	322309.653359373	114418.429035646	80925.106356107	426633.393753754	136596.30622884	128190.15414388	103706.01546346	103661.112177734	750191.607100312	94944.4912853997	383214.13168194
1015	160.842856715751	160.842735625592	160.842905675862	1304.28	1303.81	1304.73	12	12	220020.684277345	149371.205468749	286441.72287109	216759.072389573	177650.45477201	333648.74244071	319051.796792692	260627.60420759	296799.419527672	338458.05744106	279283.883554688	165149.779612379
1016	161.268660141081	161.210908313064	161.297362432919	1304.15	1303.61	1305.06	35	12	124005.663004149	113995.279580891	104782.994461671	94234.7427701814	116787.509301382	109952.174821965	67335.9122444659	118045.630881568	108577.702050782	123069.043176269	111664.679833985	117298.905781656
1017	161.385727561559	161.350150666635	161.538941981172	1304.15	1303.61	1305.07	53	12	173911.214435627	138238.252426352	119412.443144533	166936.230777997	136338.606298828	77612.4257343752	237352.394646809	168685.637527794	92538.5313618168	247604.689735953	95875.2056367994	230245.609898962
1018	161.591727740645	161.591602094939	161.757119484681	1304.11	1303.57	1304.73	18	12	822852.991625979	572840.912247593	86900.7308203134	797675.074882814	702778.065333067	1166945.628637	90808.3109912113	86088.1820576174	88880.1956923832	1156697.84364064	81422.2210102541	637576.383909739
1019	161.915687382327	161.892896369427	162.020357488667	1304.15	1303.61	1305.41	33	12	158410.938578693	105473.545525569	216125.556701663	156500.87395508	134960.377134398	244159.49653771	234707.283318684	83130.8689941395	84579.1490771488	103049.916580698	194619.419002277	108628.701803387
1020	162.054242185336	161.856677417616	162.056471189568	743.2585	661.409	743.596	10	9	440279.609540949	1122772.3753508	576798.476908252	476415.451895371	422025.892284654	657076.910898379	4053230.30325845	4029097.36755407	3981416.08072604	4277815.88538206	3987975.32741798	3111966.10141488
1021	161.980166880127	161.980118682584	161.980221959795	2463.42	2450.35	2470.13	6	6	2168455.0010816	1382311.88559195	2679851.05507405	1816660.91250843	514131.171981576	2067684.71162445	2322329.54096154	2111634.32899039	2199492.38931744	2339418.24452239	2041695.35361244	1674989.46797175
1022	162.097476707785	162.067132758115	162.285065971717	1304.14	1303.57	1305.46	37	12	308261.558683266	250272.628284253	610980.744785719	79616.9259428272	76081.1271484375	663424.552629746	691643.344942805	600868.008381698	68106.9993193362	617487.730895433	150811.761898657	144529.867737715
1023	162.519695675756	162.471278453884	162.649345823678	1304.14	1303.59	1305.8	53	12	229639.590312498	186966.974735516	72206.6987666018	86434.4635378201	79053.3116574933	71896.2157919024	146248.912127132	67381.9555830079	258815.560445962	84606.5968221759	277395.935753986	188695.891797687
1024	162.79698397724	162.748147487425	162.931074046074	1304.14	1303.57	1305.41	94	12	117425.450503907	173956.85383451	194473.415061038	187208.477569032	120529.797143555	125108.507580218	216767.422379556	874583.423989958	198589.494132486	216264.221334227	226046.92398356	107025.891943358
1025	163.038964739451	163.038873555282	163.039050630439	1191.655	1191.16	1192.48	12	12	554558.191335515	329974.205020453	613319.11917318	569454.795739152	437907.018186848	792460.006607244	649672.253271221	561369.51079861	566936.655909456	585289.919191687	594499.938339914	418468.940646486
1026	163.038999450625	163.038937452531	163.039205499478	1005.115	1003.97	1005.96	12	12	726271.066198702	467645.282618808	801458.316202339	868115.13646962	774694.357667021	930959.755026646	812084.096169266	863014.528424614	802955.630947769	845524.179019207	875153.714393574	534729.228128061
1027	163.077116647018	162.966020841181	163.185815303451	1304.41	1231.23	1421.19	321	12	293318.379753606	285460.221752929	355635.805289715	245682.073584172	210928.18739645	266387.114145787	268689.446910989	398120.745108683	206766.803992026	372196.022208353	440510.834261298	136713.729594726
1028	163.132825711196	163.097715404669	163.13286931901	2310.14	2239.93	2364.93	21	6	476241.198202359	1131537.65317623	469449.739485308	1483158.28140574	1287879.4907939	468542.374582088	1203711.05048284	376451.132097457	1267345.71046426	1121093.02202869	1085772.29360624	512435.125122077
1029	163.076316009481	163.065498511816	163.132931216246	1024.73	935.239	1108.38	35	12	17346606.6074664	14667869.5749594	18808571.1114744	17178463.0517599	18123100.6044282	19261624.2364903	18772397.6099621	17846608.0480911	18929417.2812907	21537037.2217778	196598.812128506	15638460.1816209
1030	163.075381539672	163.075302805841	163.132940691673	1170.7	1138.96	1185.62	18	10	1336891.76679176	1054902.32150224	1580337.52529296	1576809.42283501	2525395.83921057	1803161.69117321	2607851.5522075	1408833.77632024	1758432.65707096	1726750.68797738	1525358.49701822	1359920.1262207
1031	163.132735330924	163.097717589689	163.132977842284	2413.18	2367.22	2483.8	18	6	190435.935928496	1107076.76450105	464160.41779846	1101915.91507353	1089508.36970233	464499.735082636	1019478.34251664	553991.453592852	1110340.57788195	964121.939402341	1049960.63215909	244696.884560787
1032	163.133515238872	163.128135889288	163.138434395627	862.143	860.482	862.94	15	12	19601780.8215888	14523911.9757578	19325634.8354254	19062086.5031047	17343321.4120219	159196.218505493	20690050.0095112	19641210.503532	19897782.2550719	19269564.6678241	278846.078550181	16876168.7612415
1033	163.075498419299	163.075272211962	163.132858172912	2002.765	1939.55	2080.17	28	7	1504029.63776261	1203585.39604046	1631029.56467134	1579022.25253247	1403248.76596597	1231871.53125	1777211.41957006	1615017.97193435	1670082.96408018	1746417.23866566	1590511.83033306	1363657.96208786
1034	163.355201581518	163.219974367657	163.420686257428	1304.14	1303.06	1305.91	98	12	73770.5143900548	83173.2444912108	180658.124761964	188873.65749136	162644.329428709	281001.302186748	201179.934252488	224380.275518974	185768.399952057	212412.53474121	186644.483849689	622151.22499812
1035	163.634699098127	163.503928545081	163.685622258659	1304.15	1303.57	1305.42	35	12	300862.995373534	161542.834603365	266509.823433842	243909.65019735	203560.030758579	284954.429348707	285151.830378606	263626.582999673	237463.010486652	106200.50171431	261514.000272622	183591.693519285
1036	163.889387943346	163.840176429579	164.042617345326	1304.5	1303.61	1305.06	46	12	100464.847603666	65363.9354709196	98436.1699252041	107275.958610938	318414.793220401	201912.104829102	200171.320838215	102058.127058455	82179.4689980471	206007.7207229	92509.7721191393	189790.009209735
1037	164.043001915516	164.042946672583	164.043066594469	2320.12	2305.5	2374.05	23	12	503326.657832699	614892.405598654	857035.116853321	764249.944036314	359120.990010101	815339.683710553	516150.758200579	759669.680550721	581664.05202195	533300.52486621	779447.650959636	264844.471407197
1038	164.043026978885	164.04290500234	164.04305916828	2416.96	2379.54	2432.17	19	12	648883.031157097	442476.81162344	338357.943859866	749760.428089449	706612.450279685	687124.920964581	332163.886905066	455641.820303152	645102.668249429	331208.440959684	258080.484448067	416689.212575215
1039	164.136557891077	164.136351255763	164.136948096309	862.4355	861.417	862.94	12	12	1037487.87580157	563004.291689563	1110295.61107111	902390.390536602	798809.367190889	1081466.88661157	1037399.88124505	941655.12450136	1024626.30769613	1066649.68137	1056919.91019491	751176.882599015
1040	164.071981978879	164.071386635506	164.072320543364	122.477	121.693	123.331	12	12	193691.406889435	165658.400748971	210273.138299639	228742.304824597	179675.537325134	212290.461641947	208848.395336476	244945.149740614	234904.415205003	213951.246125301	225310.118208984	175004.192148219
1041	164.115604707703	164.071678684	164.271503064387	1304.41	1264.63	1305.46	72	12	101261.497610676	106261.237899503	118016.393754578	99658.5849515471	139620.232715732	135598.263597004	140822.317608173	109306.124315999	119193.421893834	139332.859511311	102032.818933512	128686.628657632
1042	164.078822286678	164.078673930399	164.078994733716	1024.725	1024.31	1025.69	12	12	880471.51776781	740675.56318618	1081684.82563136	949940.089510306	844366.971375	1235272.87839886	1180080.53202866	1075950.47864768	1071815.81096652	1153484.39862079	1009899.23787109	837838.395476872
1043	164.410443400398	164.362280832584	164.410690408188	1303.98	1303.04	1304.73	23	12	92916.2800693361	68929.1263916014	111446.87185547	101582.681970216	88637.2623291016	118300.152476563	288988.475325519	103763.126504793	111746.917226229	125062.466912841	256883.049841307	178216.033543043
1044	164.580322463506	164.580198363446	164.661443624585	1304.41	1303.59	1304.88	19	12	838596.499755862	96279.4033338336	126660.603570559	791102.485830079	689339.492870386	1170010.38585938	1159155.01692872	960764.920481778	120988.179505503	1166415.47692035	986404.57472753	103184.762866617
1045	164.828879562034	164.716169544267	164.937846851373	1304.14	1303.61	1305.06	45	12	167187.224604491	99827.2694873046	70153.0215154481	207238.211876502	218141.553307575	94038.9010009758	108930.748175605	161131.448788654	102848.169025064	244346.406785607	143637.158490459	121527.648567082
1046	164.930433427621	164.929203151369	164.931454031532	2442.89	2442.65	2443.53	11	11	2875645.21785375	2532410.49358093	3162792.43414062	2894722.46056297	2422343.07308034	2959932.56901781	2744509.37955985	2762637.6312363	2880037.73773026	2925898.41995209	2608013.01365535	2467570.51435238
1047	165.075141312522	165.07412880543	165.075711354951	142.5365	141.916	143.003	12	12	218636.917775953	240874.355446852	257629.508905864	273003.533409726	247191.100494361	255847.16493524	1136439.85560478	1193054.83693085	1167199.04472	1268088.81564045	1169902.77187381	1010257.90558246
1048	165.081325953569	165.081171390547	165.081581706309	1304.28	1303.61	1304.9	12	12	2313389.27568359	1749143.33896484	2558541.35973557	2203382.97284705	2085271.46894329	2643507.27992206	2665685.58932927	2610474.76551715	2677979.21667407	2848852.60892351	2642427.4023409	1948171.35690787
1049	165.355367136	165.33992745902	165.355614567291	1303.965	1303.06	1304.73	20	12	235024.622474414	153351.954765624	284149.667545072	223226.017250279	183885.779864032	340179.320613841	111717.744819781	76004.6471527772	98336.402197266	102528.120459594	96276.0899866818	169389.578267728
1050	165.661007827609	165.597498020705	165.681799020843	1304.14	1302.89	1304.88	31	12	395354.311789823	57442.1949248046	123897.108878176	95045.1529128202	62991.4173706055	129878.001601562	149405.845232747	444102.658281249	145197.247212356	155294.145933837	107235.662921549	297991.201874248
1051	166.014112691107	166.012204493222	166.018224116382	1304.03	1303.59	1304.57	12	12	753296.586131729	521771.033461535	884089.933955066	687557.632448165	660594.628665863	1014788.70567034	1022352.32123466	845669.876222663	870464.124863286	996725.531437297	887264.759129467	578871.526855467
1052	166.143898626821	166.143728974737	166.14402215722	740.159	739.283	741.744	12	12	2665550.29737233	1628172.08052979	3431761.32448036	2616640.27292207	2364138.91371248	3750499.35775875	3236012.19441691	2845852.1919261	3185085.12809084	3287602.98755872	2882639.12695112	1742979.30200684
1053	166.754879947382	166.754756113978	166.754939809267	1303.98	1303.81	1304.5	7	7	66804.4566162109	15491.2522543945	89358.3440940171	57962.5517626952	50856.9709374996	123129.097325846	109630.088149859	97329.473039957	101419.082736329	103311.002401899	92087.2728369142	48809.6190795898
1054	167.013344667728	167.01198311528	167.013981606967	2446.53	2446.09	2446.86	13	12	5689907.25902156	5426471.25727213	6793780.54381348	6243673.69949076	6029049.01552668	6337485.90314721	7173348.04004572	7070298.06464404	7039430.41393087	6340251.43588642	6829107.56154771	5217109.71082589
1055	167.053032546778	167.052889476278	167.053389049292	709.678	708.688	710.055	8	8	422847.411478517	230465.797705762	440345.437063129	365244.702116213	310573.491330466	517455.55330937	500066.319553126	447991.70543626	473313.321563229	501041.457694237	506265.673082336	309645.056306762
1056	167.277348266026	167.070143642546	167.277419297335	1303.965	1224.02	1304.57	14	12	231360.812820012	202032.028966345	223237.459643558	237080.46277231	212842.610432796	215534.688255207	220908.271798502	225050.009425861	208402.692554838	223499.8063916	237169.015060847	204089.743847655
1057	167.480858757239	167.392562086238	167.545502809847	1304.08	1303.49	1304.73	37	12	91124.7651485182	182969.460717968	354278.0274846	361478.910689602	233468.963626802	77969.5876029818	136654.964026692	419911.448451021	125815.924828125	148615.761236571	72527.2489477534	204873.043633563
1058	167.734340417478	167.618521201216	167.792472178724	1304.14	1303.61	1304.57	36	12	837500.893261722	299750.22568209	820531.802303281	366410.387672775	783182.12008338	349014.290672325	369838.053335337	377352.386958383	321425.244046725	351687.001577524	350957.532884615	746953.084502702
1059	167.822960749138	167.822871017458	167.904480155035	1303.98	1303.49	1304.73	13	9	71015.6626890969	1306538.39808984	98217.6522816061	64986.025511364	1459586.42431641	91954.6030371096	102728.201040528	85234.9048880708	96661.2920720889	116928.99247784	90696.2022030348	1272698.7703125
1060	168.110289557156	168.085258484009	168.13530098276	1304.11	1303.61	1304.57	24	12	409341.268493654	310976.293004806	475175.272883113	264132.655432303	362799.369640173	412622.049405694	529159.600407369	336912.019252233	466924.092649114	420947.160919471	471075.933515626	333240.30758266
1061	168.412359569803	168.375301167463	168.508229577968	1304.15	1303.06	1305.06	26	12	116696.037149657	163985.412424879	141661.105356447	112157.140109048	88798.4142211914	147485.228015136	155960.806971028	132132.536707152	135181.895368653	158793.528164948	142330.80409383	164135.627438963
1062	168.590290247427	168.566178619263	168.590462099415	1304.14	1303.61	1304.73	22	12	1754915.22847874	61673.6831043831	131119.314982912	101308.076624646	87784.4891113281	152139.104805577	147924.491082356	123913.886181639	125510.866063477	148744.949478869	120873.944961826	1372172.26397636
1063	168.911412897206	168.839591883962	168.935725592602	1304.14	1303.59	1304.73	47	12	250212.654908039	273297.366454325	187718.331335452	257993.988634314	125663.272472533	351620.11145658	349793.358173077	205268.701615764	307684.967148435	337352.289165415	310032.342145648	202290.239464392
1064	169.069614796633	169.016178808294	169.11243534272	1304.28	1303.64	1305.06	48	12	304057.832271319	72028.7978671874	303436.804306645	303839.174276028	133755.756079102	352895.930347055	418479.67202524	283671.970202824	307546.697080076	139023.336423339	149402.031107956	184234.234145883
1065	169.122301735934	169.09376177657	169.122402862775	966.079	896.523	967.842	17	12	3327852.04888738	2391634.00752543	2222806.61691602	2842684.66028933	2463565.83233096	2691522.56645078	2973610.01009318	3060676.70827432	2386975.60283469	3029736.95179065	2758850.88118798	2461327.55869955
1066	169.362852632569	169.29764328094	169.422159215374	1304.14	1303.61	1304.73	21	12	1457440.23823243	136938.139718192	93396.6508337416	1409512.37967216	1299371.64990511	87084.1620276976	1907705.66237166	1656132.49266408	70446.1388107655	96992.87805442	74852.9010112306	1165990.6877281
1067	169.659937774057	169.64505078467	169.71058930177	1304.15	1303.61	1304.73	36	12	277586.939975584	124205.081250001	347037.021804204	271006.556392418	243706.798215335	392371.433251951	391535.505532225	333510.269021935	346546.050963539	384866.68394982	333046.186154783	213290.80438395
1068	169.873650573876	169.822895075073	169.969199122192	1304.08	1303.57	1304.57	34	12	639960.150683595	472512.017758413	110727.876346437	175326.075217848	149818.462252196	131284.016239258	141865.563323567	118292.420778585	132453.043422364	151021.844555663	121790.428506748	482359.961162859
1069	170.032788378248	170.032561788238	170.033238811859	148.052	147.33	148.71	12	12	559324.594024292	336773.004275696	738672.654620643	530293.864867338	392385.420802369	684991.982411134	1165568.62129828	1035277.60652518	1057683.7732214	1179965.75375977	1071495.11789648	644048.139848258
1070	170.054240944161	170.053200881133	170.054638632598	665.098	663.764	665.679	7	7	372306.995240327	329443.101988371	276266.167598992	297213.288669753	360281.379858316	352514.594904148	58773.6648112458	75927.4082715508	52766.0816678469	70918.7138725253	58997.2917684659	92954.6715607914
1071	170.09640131821	170.096332866052	170.096482715769	1202.84	1202.02	1203.66	11	11	329720.30088867	195121.502622514	377624.625571708	288240.647979847	215068.531723632	404466.649547815	398496.015233968	325884.715051208	328579.180304259	354763.6968321	351781.470142821	259517.968217775
1072	170.172034926318	170.14091875628	170.23151219019	1304.08	1303.22	1304.88	33	12	146759.189195149	99494.039355913	168884.973577883	139060.014772137	118751.742993164	203534.906052434	189212.378394888	100684.584989623	82546.4656508792	203999.337583759	163882.812988687	97395.6113414424
1073	170.491111721207	170.471182225905	170.522265441757	1304.14	1303.61	1304.73	36	12	173452.152635967	134679.71763822	220853.232463942	163656.805250901	141898.692825926	244184.94155134	237698.324825615	198975.000495793	218761.621035155	252425.513962404	219658.885864956	131092.77282527
1074	170.862430210481	170.857417958384	171.046332894492	1303.95	1303.16	1304.73	13	8	105285.280934082	77035.7073686083	128060.721188967	87784.6872246095	73266.8823974609	98278.7243906253	146580.601160715	91960.8634765613	87575.9913369144	90502.4973916893	117293.623443081	45830.1125945493
1075	171.149283526927	171.149011600242	171.149556560149	903.197	902.673	904.121	12	12	2445680.22484834	2079980.80331199	3470953.97472528	3251920.86501563	2999148.9310005	2651907.14171872	3441733.3123454	2382720.59968116	2922639.2381263	2530699.20267993	2443134.29749058	3022876.41556518
1076	171.137949728685	171.137932099871	171.137983212494	1135.28	1134.51	1138.96	8	8	4609757.76074998	2706144.88798829	4502287.89018849	3364286.01604924	3341520.74453125	4806625.31039359	4400496.37611554	4027197.2044705	3864918.46973682	4324324.08834779	3691204.86805048	3085260.02045594
1077	171.099152524957	171.098037675225	171.232900226569	741.217	660.505	742.211	16	12	35112442.0346662	28979728.6537416	38380735.1640674	34271561.9198547	32338189.2041061	39322068.1492407	34702786.9908193	32647286.2963209	34446320.6745994	34747261.8907234	33252508.3889658	27691744.4558392
1078	171.241722690662	171.241676320915	171.241785318002	1304.145	1303.61	1304.73	12	12	331814.280110675	243692.064164662	400320.076201172	314705.547139797	295982.891774338	465762.501711776	447850.61313101	382511.297910156	394895.818470049	428178.157450826	392278.907511162	251922.078994515
1079	171.776114560556	171.776011165212	171.776179901713	1304.73	1303.98	1304.99	7	7	46205.6609952064	11160.464834872	92297.1700195326	48647.7033837894	41376.0531645067	127314.554658203	96930.9500656949	88863.0414806188	109640.321600341	123894.196012996	88625.6594791679	20406.7246761066
1080	172.051926958842	172.051844030512	172.052362421623	1125.15	1124.45	1125.97	11	11	212292.331586437	132318.681601074	143749.515226862	162125.537860863	155463.41503418	186496.814899553	244839.951278075	161246.516363637	160587.616072221	162382.95147705	170036.832794313	120856.198153685
1081	172.102656880046	172.094712577636	172.133297136676	740.41	661.409	795.655	15	11	1167164.2084695	805172.432618441	1376252.80812427	1205059.77980941	989817.20070353	1505294.79582651	1216751.23212152	1074674.02272405	1255591.62160467	1258466.05024697	1090536.59492944	793061.589450002
1082	172.169608247675	172.169251046717	172.170025590905	1089.885	1088.69	1090.75	12	12	1079235.12576233	871029.215058844	1538251.66896941	1506041.45985547	1057452.01922916	1569236.73128638	1145549.29972035	1509451.83528467	1104339.33149858	1502307.80788277	1124692.43495716	949334.412553713
1083	172.205943120852	172.205836903788	172.206004481977	867.716	865.406	868.524	11	11	848538.015269615	896128.90386926	679388.31395982	746344.079566989	797569.339424893	772128.01287331	716575.751630992	825411.380297669	679938.889836338	786689.156603688	711351.389733946	838877.808450945
1084	172.535198663657	172.47123000399	172.535308264869	1304.54	1304.08	1305.41	17	12	140278.445203576	117953.869149639	103646.408697511	139412.991868239	102432.189124202	109268.410463866	113635.540114183	135681.429522235	106541.576841263	128546.496612548	137856.765997596	133313.495404522
1085	173.057427457413	173.057366214828	173.057571033453	1093.72	946.452	1189.56	51	9	2092207.51116211	1203632.34198218	3529132.25606081	1634290.31485914	906257.423439559	7659422.7735623	2440330.20560784	1673307.97282588	2236180.17258271	3099615.02182072	2660136.97026589	1450078.79545361
1086	173.056941204527	173.055840893946	173.061955294992	678.707	677.775	679.723	13	12	28554903.6801002	23422759.4932242	35109332.084442	30048748.2245294	26842223.2322181	32167221.5984226	213311.070984375	32518587.8861214	34077841.4714317	37135564.5491012	34123305.7334414	24830161.4843635
1087	173.078431475244	173.078387835758	173.078681661104	2269.65	2193.89	2275.96	13	12	3199988.94416759	2652722.48243957	1581049.39686692	2137315.13827795	3143077.89674411	1367530.89396456	1846451.02672837	1414369.36948647	1240137.05361826	5499804.94976961	2982533.54406323	4213512.57563213
1088	173.164781326285	173.152951046968	173.172963317231	992.169	991.259	1089.38	19	12	230333.79897958	196023.10632118	282391.097460204	300401.168134361	244092.386377604	265564.602874511	290127.403624024	286570.328081018	267631.728131883	286839.172587814	306138.409670726	241378.497299562
1089	173.085522441149	173.085082355394	173.085816338341	857.0915	856.086	858.007	12	12	787169.492479938	484529.325191194	924794.102973214	687331.454198686	587710.433161938	1000523.11940683	936036.1768981	812219.942345431	906359.837279383	976255.186856646	818092.517465235	552189.929550274
1090	173.222580525245	173.190548565153	173.367344438076	1304.15	1303.59	1306.34	23	11	53853.6064729829	143413.794029446	94810.4203710952	74448.586186524	88020.3156481924	97907.2748502598	102119.897641226	87504.641997735	73573.4488216141	103862.97363725	75522.4352091466	115841.495073993
1091	173.550096278068	173.488469383631	173.550179190004	1304.15	1303.49	1304.73	13	12	385277.279223634	241765.895629883	501718.335249714	358064.107461636	304422.503759764	575796.167893418	561162.465641744	454899.028007814	506274.65977686	590055.243974613	475111.831741073	275380.153534404
1092	173.885467508253	173.734174309157	173.885541379097	1304.03	1303.06	1305.06	10	8	53768.2749403209	13804.4774794922	87244.937639383	72826.6490273438	54202.6572387695	100126.225188801	106152.042067057	83962.6350918845	81672.6952654464	90662.9023983477	78350.4822056984	15381.4043496094
1093	174.060827932213	173.857480853795	174.061285868667	678.032	661.409	679.063	14	12	755184.153589283	437950.661191407	893583.212865819	608097.476478516	612269.494882812	869263.94264015	944074.588403108	688580.264201867	860995.570301643	891252.18775865	781315.646016357	523656.626141197
1094	174.127610783902	174.127470005883	174.127843919753	1217.85	1217.25	1219.19	9	9	101000.513905517	78562.2063902862	119435.603367187	84055.83269644	84759.4502929699	92121.7583762427	136829.002815897	102284.684878142	104415.664941	116851.35359375	141014.501060788	86681.2527024335
1095	174.095452926239	174.095292216206	174.173028815275	1304.49	1303.61	1305.41	23	12	249939.723288846	183001.92118978	303685.645078129	243892.469345327	227157.893159181	107625.384241769	330626.342556151	304240.983913762	95722.2804557285	317609.865633639	108799.109459134	194008.331129807
1096	174.38947198769	174.356915350361	174.389683975407	1304.57	1303.98	1305.41	20	11	119299.888465575	105262.105158026	160957.607211916	104723.799395346	80482.2152709961	193235.494290865	165370.349909856	142956.602108153	168873.550853741	211264.534545898	147350.169582331	70092.3168025088
1097	174.475117422845	174.443438741086	174.620737888624	1304.03	1303.22	1305.34	16	12	146539.984146837	106533.491932129	193030.874604495	171309.931638186	141967.838781738	210102.484716796	245656.731472167	192483.416456908	198313.09827992	256685.704704027	187299.287069497	115709.500027522
1098	174.87001710425	174.837561899709	174.896222805111	1303.98	1183.28	1322.99	39	12	75184.5460373746	884671.253629802	104551.400566408	1068144.63290667	1029144.35117938	128981.310685096	124486.659860025	204663.745860126	104265.420169346	126191.593449519	109667.845766601	162208.926059194
1099	174.896174902307	174.895986265423	174.938882218508	2465.02	2440.3	2536.2	25	12	7446601.4319345	1811992.65092856	8851944.39983481	1191413.50803474	1993617.81753769	8692923.22741557	9188736.66480285	8442264.51337955	9670242.83716792	10251440.2926292	2271583.34580172	5374168.88920329
1100	174.896000504367	174.895853387047	174.89614917854	2649.1	2565.25	2698.3	30	10	2018791.57668543	885743.279018558	3733816.53621422	1399481.20792236	1079166.84827177	773657.782133147	1366373.25797874	673677.968953701	3036563.53784538	836333.900812093	2583495.41200326	139417.11804199
1101	174.938043632732	174.937951388626	174.938153872701	1992.235	1991.36	1994.13	6	6	1219488.06442422	1193960.97002379	1324353.23015469	1195421.34862947	1511492.28730742	1218919.97499597	1179379.49660088	1296610.47669553	1186705.4767531	1171311.76652747	807997.025847893	1208502.471316
1102	175.055541298434	175.055412311087	175.055691545296	678.6825	677.075	679.063	12	12	811096.787069534	593179.971430665	1020903.39429525	733674.86968329	638305.89139614	1047410.53821387	983988.655597707	849579.95048253	988211.74747749	1053701.20753472	1021582.90081514	663959.122219463
1103	175.132777825602	175.016767540921	175.149299110073	1303.98	1235.57	1305.41	31	12	284310.393227929	81635.1095880685	105968.451104738	100226.549825345	242775.203881835	341517.118158804	347196.018996235	305097.341886162	96831.9959261061	347644.1765933	295631.558235426	98949.083503824
1104	175.132793672816	175.13264630024	175.132825533879	882.36	882.183	884.443	9	9	163796.56577326	120627.798833869	180165.03522879	184326.23758461	150478.882536963	206300.208697347	304013.155766626	191331.151061701	256104.48042834	224592.932218132	205540.773012283	196389.737940665
1105	175.202350964522	175.202172442871	175.202702149699	1303.965	1303.57	1304.5	12	12	3325224.87296124	2845217.82157639	3619646.68111907	3172317.14048201	3080636.44277418	3930534.50021058	4049421.12539067	3599476.17248686	3493653.16561975	3750872.51785681	3575765.04087008	2718090.48929838
1106	175.514924377068	175.457833905313	175.542547952227	1303.965	1303.16	1305.06	30	12	64198.4136586915	723340.7755649	99869.9207189956	83398.652862079	826502.708297022	89998.7272509768	96612.0706648758	76827.6293346048	58163.7311208781	122510.612098388	84405.3178007814	724989.783374025
1107	175.56814703307	175.568018546227	175.686508300705	1304.15	1303.61	1304.88	21	12	96463.1493693027	324561.275703123	140928.782770433	439304.619591344	415880.844373496	640961.337244701	639102.556702013	539537.422801341	573058.04773647	157168.723139648	563380.927684153	381118.207786209
1108	175.82448804161	175.824364180936	175.881736764624	1303.965	1302.65	1304.73	20	12	255910.755209959	215738.618843148	300835.306159104	251942.516987308	253310.91979417	327424.291190655	322272.596206867	289983.196311033	107805.467631393	134091.951416015	95543.2034184572	216859.748546423
1109	176.053701776416	175.951590102737	176.10837658032	1304.41	1303.16	1305.65	28	12	165591.227578938	118523.743279475	186114.545716555	153916.586059165	143483.525805664	201837.091905923	471604.951474614	380670.379160159	75727.9897345516	214719.931460712	188647.72881551	125082.53850952
1110	176.143294893066	176.143124523962	176.14342324246	953.9375	953.644	954.637	6	6	59286.3248362627	41154.4781487302	69280.8803183596	55476.4141684024	30698.793449707	77720.5042747067	84430.1512247718	60767.5502906251	55572.5474434684	60641.9200056147	94090.7651734355	51371.9467141115
1111	176.319856163728	176.31975208941	176.396441725151	1304.08	1303.61	1304.9	16	12	610009.478493088	490685.60448918	698962.462548452	579374.608019078	563134.292934944	758433.796521934	71480.6539479765	692018.028883931	70755.3905830081	730501.827755655	692138.945792413	489104.67891376
1112	176.635378005464	176.63528116259	176.635474527419	1303.965	1303.59	1304.49	12	12	129402.259346109	95348.8142358397	149248.521463625	117215.475760832	112823.60769043	166577.189331054	171664.512862955	152932.975408528	143608.126739167	163834.865793456	148967.719194335	104643.939858398
1113	176.878174139546	176.878109639663	176.878237250269	1304.28	1303.81	1304.73	12	12	383254.764013673	232413.54067608	490466.725887968	366116.424663086	306315.156670672	569831.565336219	547528.729065761	451213.026277903	509143.031085291	569153.092032753	473501.847806921	275262.043257962
1114	177.054815238592	176.893897145934	177.064583774939	1125.97	1041.6	1191.76	58	12	414924.132028291	369041.133480732	355950.726478857	45083128.5124199	571669.689120117	199874.200454546	244160.398486329	687110.507991269	495326.627714048	631016.170444333	758438.009799194	562220.465216877
1115	177.054598875222	177.054348755447	177.054961837861	2171.69	2041.37	2345.26	82	10	1633249.43964211	1225914.86464844	1377936.87360839	1709002.4489275	1097285.33993139	1402742.1189378	330080.694437511	1648397.88013492	1338897.75532489	2047860.08087541	1419383.99000854	1346733.65557834
1116	177.054855693762	177.054307253091	177.055397125305	1661.86	1601.23	1717.28	33	10	1724912.20733827	1878823.25673387	715134.804726552	1952586.3929309	1965184.24156887	3870590.5795089	6001659.43082095	3438651.91985221	992475.248645232	5981899.74039637	3115334.88137291	2089682.2421875
1117	177.05491899738	177.054534207055	177.05538728289	1806.92	1727.34	1903.57	42	10	2282905.4127113	1634479.65396184	2651795.20166169	2144305.66913207	227292.073749978	4651948.90850436	3757052.28931648	3356160.8184433	2559784.22331906	722861.793331108	1655320.20588782	1721372.09653124
1118	177.054960810743	177.054587748955	177.055275900989	1561.45	1514.58	1600.09	21	10	1212542.30806885	2345751.7465625	1020487.27909202	2893377.8744167	2075509.28960659	2507440.37884033	3765150.28200225	4870624.562359	4260693.14684869	4594810.00166737	2534988.78675009	2553608.44762541
1119	177.055066777213	177.054551003475	177.055492877487	2644.705	2572.28	2698.68	32	10	2468798.75803904	3146496.94921875	4638273.40807646	2942106.31863536	8457255.51928371	7348290.17053804	4546442.84748158	4350571.23644266	3633282.24487872	12829735.1214532	5263205.47002377	3748287.25142462
1120	177.054936296668	177.054641727605	177.055312472083	1463.84	1413.64	1503.29	21	10	4630771.46523077	1676192.91313124	1373349.88404623	2693320.20489221	307001.851406232	6322546.97812997	3639770.84629212	3091947.94594402	3452123.16850716	1375905.91579265	2265195.59646756	1915694.96198438
1121	177.054900663572	177.054501726861	177.055252387511	2517.38	2461.48	2566.53	25	10	3141578.57378949	3472597.67249587	6466381.60376961	4362083.01509518	8107434.68512403	13652542.5708664	6670658.03560121	5307349.38584471	5808296.03968096	329409.313806255	6652997.78875235	3822049.85985197
1122	177.054949249971	177.054674281583	177.055278624902	1960.425	1915.74	1972.94	16	10	4131964.47927744	5063225.76924418	9053594.11937514	8798665.29959836	7103888.68087308	5019697.17023517	6530991.14059235	3091933.68026475	9035841.86524493	3939221.53871221	7307536.05590469	5561239.17534123
1123	177.054985450805	177.054481080257	177.05541312246	872.5255	685.545	1005.97	48	7	5190237.88892708	544122.56135741	809158.084324228	700627.546406255	2731135.13679843	3257685.21817396	1258744.10363711	3888553.9858833	966115.880803127	6877755.90719564	5870207.63092406	586904.898146492
1124	177.054793620222	177.054290476476	177.055016283158	2392.83	2353.71	2421.82	13	7	2776952.24087038	2254260.42571215	1779387.85745362	2387721.10464584	2575319.90425182	5367593.60120497	3623750.46997596	3189080.38922898	2567561.54766565	7515631.96082435	1841846.43319219	2545700.08637318
1125	177.054988366571	176.966300003671	177.155177982575	1304.11	1213.11	1405.29	52	12	79239.873263937	60424.142430555	87808.5191814639	90122.1832080069	104940.214018554	102697.297875978	102608.785403055	5698942.87335491	72036.9757650487	88622.3567112028	94015.6245958532	88581.551205647
1126	177.148368274955	177.112057184653	177.148534023529	929.441	885.68	930.173	13	10	150113.466818182	3214399.27865444	191328.358328796	171217.665115932	150641.860813209	242519.962496337	226923.528260634	207391.239534431	239849.02274252	237220.798929143	210758.333478049	3463875.94260247
1127	177.741872097924	177.74179444833	177.741952021243	1304.145	1303.64	1304.73	12	12	178540.788232422	108767.975168269	237372.638129555	165031.036602313	139410.362267127	273152.429974192	255153.469681921	203950.442563101	234250.102654158	263675.302765174	215750.506138393	129959.989999624
1128	177.958162507216	177.955657958984	178.059132232862	1125.815	1041.28	1224.73	58	12	4010292.63853561	3172294.94790914	4265529.78437337	3741417.0939395	3564508.84816257	4496398.04059166	4484768.12155898	4326668.47919007	4288128.36723598	4899447.51381633	4420124.58221741	3370170.65916503
1129	177.957877808713	177.95575325757	177.959083336033	2490.93	2448.49	2540.18	35	12	29141585.0931472	14638423.3800659	34067987.4411902	9984603.33198342	17130297.6318646	34169498.1982422	20408957.7566507	16709180.6719947	26913503.7965748	39036674.8914167	27930152.5436854	26337941.0879168
1130	177.957925457577	177.95753217651	177.95846302922	387.0055	269.82	519.058	48	10	391859.250548581	1225667.06546977	3052430.25061667	448192.700595053	2745751.91882827	9782204.49358137	3391981.29181692	5712524.42094802	5802638.04971309	6206328.46897659	6039541.61979835	2165033.33272085
1131	177.958300050184	177.957284580572	177.958796151648	1005.04	984.731	1011.77	13	11	16712715.4072565	8656469.4832519	29001793.4940173	15781050.3594986	10570341.2361562	33911767.2935771	47978299.9649743	28855773.8678756	28929082.9052024	46267898.1054986	45403496.6501409	13719543.6322105
1132	177.958169758305	177.957371314846	177.959112785897	930.7595	918.575	951.201	14	12	37796066.3211364	29850533.4323845	21904188.9155673	15600852.4237845	34539704.6540272	44462675.5126128	43603535.1313265	40638648.4757463	44233393.3737838	17547781.4727052	42531444.2097208	32032191.2357176
1133	177.958291913636	177.95796802675	177.958624268667	701.024	687.914	725.898	15	11	38536133.7596918	28963682.2855286	22738557.0700662	36008627.5347516	35097282.8099818	42560785.3693185	21428058.3948595	21771077.206898	13420203.0632887	20819435.038681	19416714.43061	30388777.5793587
1134	177.95755677001	177.957105564313	177.958106878471	2642.715	2576.2	2698.88	24	12	1900486.57553868	2093652.29982421	2797692.03604109	2499929.25517922	2553237.56051536	10300476.2379104	4845360.21112946	2389136.72458096	6381061.11739364	9044757.22355858	5608209.04294546	2838919.23709397
1135	177.957979845583	177.957603989398	177.958228928637	210.931	172.266	251.503	18	10	5069751.33253948	4502857.68752368	7561656.4019552	5424117.66708736	4139575.22978125	10704988.1442814	9581559.27433455	6929629.67179681	7691646.83451674	8081516.03133517	6867450.49253955	3195551.44292383
1136	177.958396501849	177.957767406575	177.958688976482	868.235	823.566	879.002	13	10	20255303.7432874	18555622.3049997	15320505.9923271	15350607.7033676	17018435.3316348	22553539.3845548	26276670.5060371	16795101.6519453	17569822.0231265	31586637.8276951	22365949.5211952	20456726.8266808
1137	177.95778949758	177.957557517852	177.958140684734	85.1566	26.9519	129.582	18	10	3092421.72678679	5133941.49066097	4726106.10882211	9333009.96361946	5161722.93593183	6083078.09566781	4350445.96794416	10946647.1654074	14741965.1699412	5544414.99895338	13030427.0730325	4502572.61784872
1138	177.95834902552	177.957895655853	178.122628049566	602.4595	593.239	645.245	18	11	34503447.8170644	24110992.0024428	17244366.3747914	14027247.9890197	302248.913741674	40117395.9335714	36890764.207366	38085253.9864375	39079011.1635542	43726620.7595034	38927810.4222437	26234577.0664471
1139	177.958289525697	177.95795820871	177.958610725652	782.013	765.654	817.181	13	11	40345474.6542587	31910468.9337408	54602821.2479643	40059987.4283604	47390547.561754	33429290.9495637	35109031.098102	35078995.3914924	24752716.7505799	28395367.1076756	25924840.7795056	29532684.6387897
1140	178.158935792531	178.15891439844	178.159017339423	1212.65	1212.05	1213.58	11	11	307225.654094643	236689.52149235	401178.817545026	257209.455144709	280083.011913453	363337.565073106	351367.587432926	295582.25660411	373790.665689696	406534.89312942	378785.676956677	282976.167782594
1141	178.475916055279	178.473500070381	178.480468143044	1304.03	1303.22	1304.57	12	12	145921.576961388	68898.9544912109	187076.183049319	135010.037099984	120364.482861327	213286.20838216	201681.091844075	160574.930158023	200157.992968054	209476.735751063	174780.310606281	101540.508634439
1142	178.667783466857	178.667622496996	178.667957075339	1304.275	1303.22	1304.9	10	10	107707.777163492	85729.7189607738	97361.4711511245	123425.360631385	101867.363041991	74560.8834895828	99562.8310514318	106633.913095702	96690.4436962884	89701.903634587	121062.857419085	110748.014747971
1143	179.059945612794	179.059718123119	179.060210185322	1125.09	1124.49	1125.38	9	9	153965.748791503	96461.0399325287	185558.879845343	140270.882239747	147511.087888183	225572.947885046	172497.678380372	151353.450558618	155667.522938937	171998.266747731	156363.331692024	132066.363420137
1144	179.063604638774	179.063179973452	179.063752122895	839.0435	838.37	839.498	8	8	75424.1873819247	135762.928644547	115660.898624268	198510.636524422	80431.2356195845	121317.488944336	106290.427648926	159243.430038151	178046.574073147	104677.930565518	107466.25554044	74041.3389101055
1145	179.884469263835	179.884375244216	179.884572946245	1304.555	1303.95	1305.41	6	6	68475.6115791824	63415.1436168327	68967.3805903771	71699.7936409513	66073.217847124	46510.9278036226	40040.9730384406	67949.029021661	44340.9106400918	69964.0402033017	73340.6333915196	81579.9605818678
1146	180.06626717445	179.990053571968	180.159375911568	743.085	676.71	744.006	43	12	29422939.1625918	26684164.2503821	32106487.7732642	28507408.5708312	27321745.552929	32826452.4786426	550274.230112874	537228.393760746	760821.635754883	572001.684537455	2550316.11606356	2132288.84598095
1147	180.076288459049	180.067694795678	180.136752964526	120.256	119.116	123.369	23	12	7132686.36686996	5322686.16614924	7810395.89837012	6600900.78596108	6147726.18758995	7869787.95585101	8692014.70406227	8307906.1863836	8826836.47846073	9090773.9296488	8683543.67656668	6431737.6187953
1148	180.111279427209	180.077340124678	180.111579479335	1303.98	1303.57	1305.41	19	10	78949.926574707	54173.7301844613	118471.232616061	75198.3084206326	77786.0936971773	139857.216980919	114145.931790865	116348.540104166	111005.668442382	116639.240130615	98873.2433675123	74536.7903031787
1149	180.135736247295	180.013265967943	180.135970527152	1078.53	1077.89	1125.2	13	12	129124.800571291	81580.292578124	150410.613202681	123828.092739257	116370.830522462	166727.252727273	163427.011391601	87058.1400878902	166233.754090909	156280.595428604	167766.475654603	112220.685996093
1150	180.159659653817	180.159396730539	180.16008657136	862.613	861.417	862.94	11	11	1162074.50769551	664403.960730609	1234640.39598155	1179149.03685856	940239.351790118	1308923.32988991	1350840.18342311	1250823.41879688	1289260.06856066	1461624.99857651	1325969.66044303	900949.454909823
1151	180.329482858904	180.26500202147	180.393958923969	1304.03	1303.16	1304.73	24	12	119382.89789595	96318.1698686084	140661.262199709	256989.869339693	121230.32506037	231680.621389723	250282.381393696	135795.058611504	102664.647993164	147499.150135829	136738.447772216	234397.925210336
1152	180.458911203349	180.458834345281	180.458971476564	1304.11	1303.61	1304.57	12	12	460785.33544922	329622.808076951	569131.792593463	448142.545046736	406350.037291405	630016.704921878	612343.214347102	537761.261843262	567891.191824549	620172.067675785	549808.710091792	357898.509179686
1153	180.785694216808	180.785585857687	180.785749147638	1304.145	1303.81	1304.57	12	12	177872.971010648	122429.299528244	211859.595988773	163775.339160156	161176.348234675	252087.175720858	239314.162409856	203329.019454627	210170.914786553	241342.201516812	215222.910198317	144199.349720177
1154	180.904595992136	180.902659512197	180.905135211048	2445.66	2444.65	2446.32	12	12	1413690.77476561	959858.593019373	1508716.71007358	1371380.41842862	1063438.79528475	1528593.84524675	1600509.32239469	1347741.78740749	1398681.87331831	1602191.42298584	1191687.61387177	1023883.93994993
1155	180.989812467827	180.989631677987	180.989951292252	2603.6	2541.76	2684.52	20	6	268530.333667968	273129.060124515	633343.042892016	265814.564453125	277412.856401363	699543.264678491	351569.992094494	261615.273065594	440906.642946121	473727.543752254	325821.963766598	521364.113345199
1156	180.965013082856	180.964939070242	180.965070976533	1304.28	1303.81	1304.73	12	12	234623.040323392	137454.986361489	302968.498054011	221541.410708383	188344.5656804	348190.41314523	339387.341604568	264018.655297476	312442.924554034	368144.327779369	292975.149070763	169707.934705528
1157	181.063964931332	181.059694347771	181.073798196382	743.0425	661.409	743.596	14	11	2404837.73643953	124224.08067583	2858630.60139956	2313419.73354443	2208376.38879383	2948456.98391679	274103.98028125	204442.155659181	314276.949526366	345759.831740886	214673.23405099	274742.866033849
1158	180.989739903823	180.989657400766	180.989843685709	2486.42	2449.81	2539.95	18	6	275250.979851072	291516.942543247	254395.378000216	282633.145483395	313557.237854	673086.833032001	352270.361486327	327943.380568846	375169.490488983	335615.202787778	440065.44037611	463539.634960936
1159	181.098465506713	181.08050960749	181.108929208511	119.946	118.924	122.521	29	12	312955.876779463	125338.082317383	221177.97614082	201813.942438672	218186.32617036	169363.759450977	235731.264694336	162572.509626526	101748.677807681	137330.003926514	283393.426304554	260592.187183491
1160	181.34901091452	181.348943091535	181.349073861292	1304.28	1303.81	1304.73	12	12	643928.892065432	420304.759483171	803390.068948092	607208.31002581	543910.78998272	897597.18994141	888868.059238286	742997.995386725	798039.328676439	915926.623702573	772768.108627234	485142.918257961
1161	181.707211484893	181.678182979063	181.707464891781	1304.14	1303.61	1304.73	21	11	115811.324908853	66685.592649739	146452.9226001	105153.092670493	86136.6296142578	174044.918623046	181678.163085938	140225.425479402	152297.969456674	181955.530286208	135149.265573323	89744.1763893827
1162	181.979718654211	181.97935360257	181.980485790105	2491.15	2488.56	2494.06	12	12	11207936.9569052	8497259.53212647	12237379.8115485	10373592.1169083	10507163.4593518	11766019.3998117	11167241.094883	11402870.2874718	11412203.6094914	12194463.0125752	11571373.6715265	9766825.385365
1163	182.092599768869	182.092161830765	182.09315162627	120.094	119.649	120.719	12	12	573425.620172778	363887.605381722	633342.979641044	411746.280091095	448181.828858566	646488.904665916	725329.148607421	657641.06240625	703829.528852344	786250.637375443	719251.582268148	442118.293192057
1164	182.276136669914	182.210908852151	182.303401180181	1304.45	1303.61	1304.88	28	12	389694.123059083	256322.750456729	159245.978350736	377586.25019322	108659.626241454	148497.905631509	531536.154919088	180805.977258864	146898.859562174	146400.700451659	169800.981472356	299985.566488881
1165	182.190330277825	182.070139379157	182.191071845843	788.931	742.464	789.517	17	11	1076866.30655593	1231219.7452457	949128.975779381	1063064.97626461	1823776.6590706	989101.189994211	909375.330377513	946445.031347316	1020073.18851343	1049207.10293931	1156482.06100197	1959367.13820856
1166	182.542481664654	182.525886502488	182.542583459734	1304.15	1303.61	1304.88	17	12	148220.967257486	79560.8081942475	81871.1225751955	140403.260606284	132600.537663353	92202.6796484362	207888.201821288	176772.051895282	179543.869964192	92322.4286940685	184919.584978026	117260.374879807
1167	182.724462599832	182.72440825284	182.724524056873	1304.145	1303.61	1304.73	12	12	291387.068359376	188174.343259765	359165.672812495	260338.588961087	236510.060199443	417499.988474472	399628.269008094	333194.60154576	365614.177447686	418080.696767232	333867.159190849	217842.313258713
1168	182.9857704368	182.985315689324	182.986639158461	171.979	137.615	303.385	21	12	8153567.22407574	6460066.2703628	11276567.2143941	6952577.95564684	8221641.75086714	12032795.1785129	11182486.0108937	3468982.97756472	11145442.0635744	11085117.0488726	8954137.96719873	6816066.25853983
1169	182.985592893101	182.98511774492	182.986300747481	2450.305	2449.81	2451.52	12	12	19576283.2836631	22180771.7651977	18119573.4954297	19401986.2963302	20336175.0662178	19166990.9745778	18668339.6047829	18293594.8647945	19378750.2466781	18979569.6934544	18181419.1722195	21103516.3067329
1170	182.985615561373	182.984630283532	182.98607908424	2582.81	2529.59	2668.81	25	12	80353077.6048646	18684169.5630079	135481945.792618	93488545.2633242	94915291.2481885	69150927.0689558	34438656.5278979	25306484.6368185	3289831.15957073	129397018.257105	114696027.275828	7904421.89293589
1171	183.114059758529	183.105477272346	183.114146912448	1304.145	1303.81	1304.57	18	12	737450.873437503	200497.022004583	120106.229269589	711475.405535715	142384.72878418	1021474.73082869	1011832.3712614	840809.556111986	92227.9191650394	119702.340959472	117128.727942383	573774.652766114
1172	183.080356776212	183.07968457187	183.0814041619	1176.31	1175.76	1177.35	12	12	4838946.4639706	3631476.23757893	5417540.66782591	4454143.61798258	4663099.94686903	5345398.22156741	5566036.76958916	6824336.91929336	5285255.58911186	5257898.18827344	5017885.40222764	4079711.89016438
1173	183.078896644089	183.077608142562	183.080079258718	891.6205	891.245	892.435	12	12	8199192.77224714	5428532.71747671	8067038.80344018	6587929.87926468	7241033.28619076	9256759.75325552	8095993.06058582	7089096.99514277	7639515.65591087	8643447.12502187	7737949.41007805	6021769.37780228
1174	182.985664432338	182.985243317666	182.98804473877	11.6533	8.7195	28.8459	11	10	10120963.420699	16836714.4884013	11771467.2013156	5463858.14815991	0	15549089.550291	0	5780869.74545488	17842609.6488069	16157444.834514	25424138.7785704	9602325.12862011
1175	183.086965609158	183.081593682654	183.092708249812	142.742	142.071	143.345	19	12	3707118.02465007	2756946.72956096	4254411.76057977	3463630.77384344	3194466.56091888	4464688.07908782	12259955.2953599	11560073.0145877	14563444.2344448	116622.350152734	180267.429470785	8949435.29880383
1176	183.459076942853	183.448047301144	183.470322735242	1303.95	1303.22	1304.57	24	12	138794.552185246	83011.5178901366	171878.906337893	121341.629362387	121397.128663329	201165.580032301	200128.841646635	151742.916370943	153443.084478516	191371.6853833	168138.086511229	95136.4369466156
1177	183.987321190626	183.987026935702	183.987725651066	2452.88	2449.81	2504.34	13	8	359377.275157582	485214.029377899	576745.705425892	378870.6175981	359755.928439054	464873.245392472	592370.541135197	337547.815216622	437286.509555272	547510.894972355	598132.300556155	471432.575969908
1178	183.987191553304	183.986690057271	183.987449741289	2581.5	2546.76	2635.12	13	7	626028.37915067	653758.704818635	2334172.29035193	634704.217168597	614032.22553147	4363505.91521188	612042.515072538	580303.587568011	608629.764054948	937990.076189172	1743268.94897107	629698.722513257
1179	183.987199732416	183.986993977917	183.987415792073	2665.02	2649.68	2697.12	9	7	157382.029616835	166021.662257148	285108.636882233	159665.601457589	185475.31265625	323134.201843745	223608.549396608	176783.427419713	309942.186533203	544852.2206521	421247.733216207	272091.995472778
1180	184.083718743019	184.083658641113	184.083894999789	1176.66	1176.19	1177.23	12	12	313861.46026886	226995.873075284	367714.686006904	254366.283538469	301229.399422606	412902.525998253	394183.308181819	317587.166177885	354454.384645534	363256.380223126	331768.555117976	269268.616443711
1181	184.081481760482	184.081363085517	184.08188173093	891.1695	890.568	891.876	10	10	195329.469891357	128388.952093506	232039.141983594	125010.237046829	156862.385530229	225908.919762436	292600.666839792	182122.195738387	219146.787935588	280974.188502422	203886.946313665	140890.902801046
1182	184.089682363846	184.071923461199	184.08992681283	142.6425	142.266	150.398	8	7	68767.2852343749	68540.8617282104	89426.6548677571	61376.5941468394	67650.7909055787	106354.425759766	280501.385014892	224928.788638898	314824.174012263	264295.009647217	289365.85168038	179417.723629923
1183	184.082362796675	184.082108767684	184.308582996183	1304.15	1303.81	1305.06	15	12	112869.156262207	89449.2869861774	111085.881119386	97121.2461782599	100718.849936522	112028.189777017	110272.973707933	97550.3553920205	97784.2312177738	114631.768103591	91257.4524369681	105160.079345703
1184	184.904738996346	184.904632046129	184.904869978985	1304.14	1303.64	1304.73	11	11	101996.049464517	60523.326802202	137232.483299563	93893.3992537446	86064.3563110352	150213.032915038	140487.587950846	114843.543567708	135477.898891601	132256.012850673	132572.368968098	75260.450795455
1185	184.985791377941	184.985672914713	184.986328789219	2447.365	2446.54	2447.76	12	12	1378241.75429521	1700138.094115	1344487.22141402	1401336.15229954	1635982.1459349	1233907.54141491	1478386.58245683	1452613.15117188	1229405.75889359	1331717.40126499	1307769.65585517	1601590.34625562
1186	185.115207782434	185.113324543484	185.116362873387	861.875	861.459	863.072	13	12	10180046.0597295	7861451.88928702	9436079.66413466	9580957.88527631	8214637.08376101	9338784.27288328	9355679.19093953	9063405.90092611	10012293.1660728	9254775.70460085	9044747.91976141	7936570.26747417
1187	185.943749353197	185.94341743242	185.944375513635	2451.165	2449.81	2513.86	18	12	2362361.29128258	2302575.0718928	3050584.86840598	2788512.34739888	2110725.94444754	3230057.99834403	4005867.36639093	2554920.77074084	3643139.95367839	3575710.72092419	2956205.88229168	3028853.4676694
1188	185.945645577963	185.944183526418	185.946133643716	2606.825	2544.6	2681.36	22	6	219756.044989016	163441.895347655	401200.386069921	227483.812768555	219474.829413577	842331.132992126	1746306.05923907	211791.945285156	1114677.68298047	149859.135788575	363796.571151605	178388.447690426
1189	185.950321700641	185.887404494568	185.955601512789	1304.41	1303.57	1305.8	11	9	70452.3540039062	85830.3565494799	102341.464646219	84351.3105442122	87469.346682128	81875.7404936068	81610.0541210921	87753.5135156256	93261.6467154942	96109.7329811778	78224.9784968448	91117.819634602
1190	186.185351541356	186.184768102692	186.185908019896	1202.59	1202.3	1203.34	12	12	2480279.06873926	1799247.47340338	2802969.074328	2419683.6456958	2241989.17581799	3113574.51578143	3134841.55244496	2581047.20156567	2703730.28065479	3007521.51930497	2747749.90071194	2008212.26922542
1191	186.11815222789	186.118057325276	186.118596703403	861.8095	861.327	862.653	12	12	359682.847734375	217127.371765136	416465.97954299	371843.340205232	339665.178910938	398686.299597617	460594.551157779	394768.796962041	345539.278507812	412285.458703998	351280.82836666	315148.469595957
1192	186.073567180537	186.073375612957	186.159300907789	742.806	660.505	743.314	8	7	85886.3717878151	1393794.74654079	102614.758175782	89899.3739775931	88965.2581201172	95831.1344742561	600154.575433754	580721.037119145	605468.740341133	703069.620414506	600558.264050832	433535.363930565
1193	187.003816188205	186.980862958855	187.004209138586	2446.94	2445.6	2449.97	18	12	333955.390926267	160726.260962319	384210.301484037	408708.699038858	165643.49016536	545926.139877189	385191.72676544	325954.759395947	754023.379206731	680686.242202326	377365.284151452	191063.743109132
1194	187.057308244626	186.95465859012	187.060095012948	665.215	661.409	694.586	13	10	333226.636971029	332745.324792887	280799.445333456	320315.038221262	307598.544073388	314463.250177114	205750.213906626	157129.91713125	88439.0635982264	197451.56136796	206939.99612915	186489.587014383
1195	187.073436794954	187.072379893022	187.073880113331	739.3555	738.351	740.679	12	12	18411171.3971117	14075237.4825596	21057282.6067467	18122508.8000458	16920844.6632395	22152691.3471665	18940959.4137895	17340959.8504657	18925338.8860806	19311120.378377	17698104.9279251	13732453.1607924
1196	187.022390668538	187.022283946846	187.022490309223	1304.145	1303.61	1304.73	12	12	152556.536333007	77804.7501509236	221659.212590335	140006.021597902	114589.878666993	256623.045072115	241537.825190428	193597.128160306	231952.881858474	261150.891218825	208761.397290851	116284.782004957
1197	187.18846226137	187.073034232612	187.188586990963	1202.685	1150.52	1204.7	8	7	112562.917140198	94178.9225218986	128574.034289866	113344.294872131	101645.460960693	198478.520647117	163782.934756434	128503.573014323	189307.989289108	169737.146492992	129144.702669983	77632.0040352962
1198	188.033688425877	187.815828191129	188.064744069489	661.43	660.89	664.952	58	12	230263.9623125	90530.8789949545	345142.132902537	205271.623775881	1005501.94409178	3943215.23661189	998914.063035484	1131160.56213315	1388995.87776117	521195.53974414	1274575.77006449	964419.04711462
1199	188.097254821521	188.067029445148	188.295557104951	661.46	660.89	755.168	67	12	260965.508751917	623117.64975548	1585313.66751021	1588594.35142153	1416731.42811797	162543.343015713	84044.3752731116	66356416.4212191	661039.214181153	604768.798846435	66562606.2029503	56449657.2849954
1200	188.325817835807	188.325239360716	188.325932723918	1304.11	1303.59	1304.73	12	12	287694.583532716	198644.393422475	358373.680455492	271159.880911958	268354.570849608	401379.329072965	393893.764048551	349789.928780693	371813.161983172	408585.904619143	338385.508242188	231189.507707331
1201	188.326470645814	188.325436438204	188.327441039629	661.255	660.89	661.46	6	6	284700.242342937	263380.454117097	340872.202363581	273363.416292082	241121.559521481	302170.56648594	62200.8419154784	60567.5467004391	59588.2150934083	64182.7599374993	55902.4442667967	53068.8834509275
1202	188.674199272868	188.452868418092	188.674323260395	1304.08	1303.16	1304.88	17	10	85337.4897989156	57936.2418663189	122300.835238039	97794.5978173839	86355.5227410338	143640.124812679	135141.060371907	110586.41373413	117482.86845703	133107.344598998	124273.455187174	54942.8310102986
1203	188.733568132453	188.733409812389	188.733630260942	1304.03	1303.59	1304.57	12	12	762790.636462314	555730.251965141	884514.080906796	720841.000675224	662891.940527341	954044.69501256	960672.569732148	857292.838035984	879108.988801765	945849.751971364	864157.615212056	610888.908044784
1204	189.002076934025	189.001885206361	189.002254911352	2447.02	2445.44	2448.4	7	7	100076.630313233	63174.3371155422	189687.334245118	150830.518315171	56566.5780859372	192790.425013671	122559.134121092	109286.878835938	267300.15080473	242723.569844193	161948.098103377	71158.1550952151
1205	189.053243679149	189.052318845757	189.053550461028	1177.21	1175.7	1226.77	13	12	1115154.40075548	1298312.55246792	1528403.26767931	1293336.20926904	1342057.92109148	1640431.69980415	1368339.85361567	1254164.24753335	1161451.00074074	1404374.47099786	961445.46649381	974167.367463753
1206	189.071065068633	189.070959332544	189.072172151748	738.742	737.507	740.679	9	9	535410.772996165	357833.125198704	636569.00434851	490563.203248536	489999.393670811	701872.282181615	595837.749153674	464500.306290642	520549.86839241	546845.534642663	535618.867021255	338594.592724313
1207	189.159933456384	189.094106429156	189.160081583798	171.949	141.585	172.926	7	6	87137.337378418	67345.316384755	88520.474848134	77803.9729014486	64825.8888497155	64853.5102956224	53210.8850145399	101007.677379523	81431.7119061802	85422.9676086796	88583.890342882	59598.9474793648
1208	189.071727834267	189.067087276674	189.198313698327	662.01	661.083	665.679	15	8	808975.805573049	845200.078817707	36325942.1976922	491358.963591471	34343749.4190776	169502.296021701	7605133.7947204	7286109.42423688	7296048.13377751	283960.665942778	7363603.64524288	209744.387820312
1209	189.08306273666	189.082996692897	189.083133960483	1304.145	1303.61	1304.73	12	12	290061.046708984	213321.386977162	359538.532438401	280341.855089392	270039.68713191	389415.00459435	397905.513822115	339256.252503004	337940.06402018	390907.509311899	352610.014710036	236462.548602764
1210	189.429692621727	189.429180848438	189.430282027215	1303.95	1302.3	1304.5	9	9	74505.594397788	34634.9008040362	94445.3366516113	78703.5502059664	75669.4551757813	105488.446552735	115817.942130683	96896.6185416659	111583.383263938	121171.6488439	109112.046746272	39440.9452636716
1211	189.983257150614	189.983188711701	189.983307718582	1303.895	1303.04	1304.15	8	8	52028.1449320837	24608.8632901279	95134.4063192481	59515.4540198867	66649.4504771843	107283.169858398	102573.52947347	94284.8966585279	99188.3412402337	123823.278955829	81268.4268798828	38812.5690438568
1212	190.00887238032	190.007843124886	190.12972584285	120.418	119.623	149.234	12	11	146121.303973173	141017.221283517	168978.596307943	158222.824745063	145966.8203125	177680.179164779	168541.142954427	147926.147325943	142183.913034668	67773.7134651285	156000.896114063	153637.977991849
1213	190.076354515383	189.979557565119	190.077659199217	661.89	607.282	662.365	8	6	1043621.05007929	807469.976846585	1056551.20953349	799448.22957206	1039446.76235962	497020.869660889	146528.816950765	134291.378120606	170006.053728875	156897.300541712	162629.45466605	107359.254320312
1214	190.634323004497	190.631921695811	190.639607808043	1304.14	1303.81	1304.57	11	11	141191.27049357	69861.3543590202	197648.145883413	120274.069142401	105940.615844727	220040.485040689	204464.85850586	159763.392422761	198051.345458094	216571.989559657	183049.392485757	96327.1772998038
1215	191.163791362438	191.104086393819	191.165271845912	1021.76	965.047	1022.27	21	12	6489883.50688735	5143307.9140619	7575940.40640683	6349693.14514785	6046350.00307617	7943709.16605534	7214042.55466662	6879661.89842696	7381212.84361784	7795445.62250179	7105352.38160002	5794623.3990326
1216	191.334398497529	191.334225729241	191.33447346316	1304.11	1303.59	1304.73	12	12	168735.415966797	165294.857382812	153087.233598635	172035.771438363	158925.363746336	137982.514497069	146727.738417968	176189.324388951	145157.737379556	156482.18263146	158200.634507963	163821.933135171
1217	192.070055922803	192.068996886647	192.103485100914	121.57	119.331	123.562	18	12	152876.86107137	129406.499513951	178024.654897039	86321.6097042759	168081.596586914	168430.416339551	184092.088859122	214128.592816445	171514.224937838	246779.343269476	235547.472868652	177091.877337891
1218	192.167401926988	192.137983561525	192.174397516963	1021.99	883.517	1055.55	21	12	343924.405633274	260983.640833613	380167.833322808	328988.64895166	266694.598256836	450859.362499565	365127.430331503	382695.075220443	406624.485664275	476328.492795409	396604.231796559	269106.639025806
1219	192.250728558118	192.250572028821	192.25078213803	1304.11	1303.61	1304.57	12	12	268931.265957031	266334.099459133	256912.670135967	286198.393609149	273795.270766976	240102.163235426	250648.413663506	286541.83295759	220759.703548176	241465.935382362	267839.912008929	266366.655772986
1220	192.61012061912	192.609697386893	192.671348505912	1304.11	1302.89	1304.73	22	12	94877.3411958437	101623.310534667	1224583.68862582	91690.3616585297	87710.3718230653	1203531.0199095	1266067.11679363	1368909.80945834	1141860.1300586	1222658.99350522	81448.7337917246	1226016.83115374
1221	193.031738852263	193.031565829659	193.031801030496	1304.03	1303.59	1304.57	12	12	557697.55292969	516940.812974757	494767.242179988	564427.695436664	526236.397265623	476756.381132815	508502.727513954	567534.107909688	479525.276213032	508226.095996795	524623.116093751	516472.261989181
1222	193.143262727086	193.143098416569	193.143331270659	733.9475	732.754	734.775	12	12	476536.556569599	368794.405341796	537620.002230463	505644.862101533	420920.072248304	583793.160399139	485721.232536535	482395.668506433	488741.250514104	541913.10252802	444537.189644807	413126.309222506
1223	193.084251900775	193.070217824739	193.150830639355	119.421	118.838	163.927	9	8	319839.567220766	348752.690479465	173148.475095288	189452.214133594	321763.378393066	146043.044296094	376385.602277723	251721.191823828	115775.754756274	94593.5111100417	164611.377174316	270550.119417613
1224	193.490576920746	193.454158905316	193.490670971218	1304.14	1303.81	1304.9	7	7	75255.7048881381	47931.8623668326	101474.109481203	70828.6726589138	70121.6439377668	100331.406266275	114016.169621394	85265.6684219124	98422.2242587012	113760.764227013	86715.2455920404	56086.8934641339
1225	193.929897254394	193.926830608209	193.931310262648	2586.22	2496.55	2673.43	51	12	13153482.0676285	1243683.63979011	20155675.470728	22793173.5002087	1156474.2388035	41125878.4255883	2474131.98487541	10475509.8547092	76287261.1605067	19307254.0426725	17347023.1145941	6949857.82593144
1226	193.929811936172	193.926176490368	193.931544657691	2452.15	2451.67	2453.01	13	12	33689853.1755533	34295420.640275	34974366.5476777	33612809.2055931	34361307.2712289	35030173.4235391	34629357.205098	33548942.5853845	37283379.5906251	37481712.588275	32967279.5384758	33520909.6433194
1227	193.80742556273	193.80728991685	193.807460982138	1304.615	1304.08	1304.9	8	8	104632.013767089	25110.1126065342	140046.18442383	73863.5958841968	65264.6143652348	168249.263221154	158837.987485351	125363.999496695	134155.358990478	173277.803057861	115765.317229671	45415.4915607247
1228	194.117387542791	194.11717117228	194.11754155717	581.0985	580.083	581.652	12	12	300882.59862648	264668.688485426	371405.253459962	267001.050533867	267656.787449219	390889.032651342	356125.421367791	369940.261122938	354972.344084152	366527.907394776	333468.962794221	231260.939939082
1229	194.174880285383	194.076673999368	194.175025897452	736.88	709.451	742.273	11	10	302834.640945784	75251.8490631511	386129.819825493	259872.526345747	183751.097615885	649035.322252096	412763.218390658	284561.690997192	332941.580985321	349239.000415894	295658.649795117	185145.590023708
1230	194.787472952465	194.759845427341	194.815161619492	1304.695	1302.73	1305.06	6	6	77135.4426774083	89567.4299226896	80099.3307714852	79721.7501637967	57153.2640625	104214.387667643	80955.806965553	84254.8670543312	80718.3960458086	103043.848383344	56061.6480069252	63336.7641994628
1231	195.04223501888	195.036694044524	195.043595784685	709.831	709.398	710.346	9	8	193406.010642993	161885.068837539	256967.479524316	252866.382676594	292705.983826952	308730.561260454	330459.832454884	268710.793181818	309523.800536135	229473.573353808	326619.274080522	176280.925714735
1232	195.065012618001	195.064813177031	195.174164097312	1004.9	1004.11	1059.02	11	10	197817.346692475	134138.595451256	1122951.94686923	176409.423801026	174990.572724955	656861.434994949	1183281.1109375	176282.801018636	176680.06113488	229007.801975985	153077.274299677	139481.593636364
1233	195.087639091413	195.07366676385	195.174228189012	710.376	646.189	711.792	39	12	258015.517428429	1000768.75443485	1487399.21596562	480487.488773473	981139.55123437	1339778.13638961	400667.39179535	375393.374773865	130442129.261369	2524657.1965116	127381174.944981	1650555.55151012
1234	195.12259511732	195.12242982605	195.174252973092	627.4735	582.925	628.389	16	11	303492.39856875	240957.784770717	355881.306125387	346868.027728703	440977.520511266	381183.958591589	385080.999650792	334621.677207275	904370.201216797	337679.37962358	351950.425009329	272797.564029816
1235	195.757942179741	195.757804276666	195.75796972636	1304.14	1303.49	1305.07	9	9	109950.166917612	14048.221209162	158500.214055178	94447.0227832037	76756.225006215	191123.412250601	180856.114516601	145946.052180739	172544.321958759	196015.133805589	147711.729763996	54892.9233433952
1236	196.039234212801	196.039096049806	196.039564567009	743.445	742.941	744.006	8	8	257633.939180665	141657.404212239	269490.52029358	197324.188378906	238207.785468188	247016.291489202	533671.073521241	498464.443338492	506075.723709228	545927.361866773	453572.111157486	283199.995371972
1237	196.087943196292	196.084339674439	196.093650952175	710.5735	710.055	710.981	24	12	831443.601714446	738866.319603115	9607171.60787106	789915.446583605	724084.177358173	1000237.06832841	1084603.11154642	9468513.75682355	1046891.53514583	1149109.72921955	9787302.83243868	635483.370096962
1238	197.096046373787	197.094946317301	197.09657727941	1229.215	1228.46	1229.94	12	12	1734636.61326897	1253961.80454868	2048123.72369948	1769413.71771093	1693896.02853407	2018998.43086209	2030941.03888602	2033318.63469701	1945900.26814806	2263447.36944026	1958774.6554345	1370602.19377789
1239	197.114786046898	197.114608318871	197.114904061126	882.5415	882.183	883.401	10	10	194725.343782104	162401.948115857	226261.459543753	191963.880384919	157383.882353085	206892.368544092	201424.793374117	186858.52112915	198478.605301209	188861.021018676	195002.122940081	126057.05743497
1240	197.092000695355	197.091124301897	197.09346836847	710.055	709.398	710.761	7	7	270824.249883176	192816.917057319	329184.662948568	289012.018413226	252294.997405427	442506.375335523	608024.277830264	447271.750288253	523724.59638683	700608.11441175	409687.03394286	187107.667702656
1241	197.551547396927	197.551343454791	197.551724195487	1205.505	1204.25	1206.06	6	6	94873.3800605462	62983.2562443844	104414.968403319	71753.0073544935	96718.1387051669	90005.3328159196	96398.2045878078	83497.6316316742	99907.7279842716	128978.412670358	99744.866666665	69213.7567499995
1242	197.5815110749	197.581421073169	197.581564029382	1304.28	1303.16	1304.73	12	12	178135.163310952	220905.014423076	150883.191463625	168937.980543215	180807.11311124	127354.605151812	131476.252289596	167313.930883788	122050.59890918	140715.545615641	159976.722845051	186490.634211613
1243	198.043684842004	198.043525772988	198.043835020317	2653.61	2594.62	2698.95	32	11	864286.539815162	1203371.10532459	535330.599954325	529686.145781259	104467.469348954	262182.35213433	75082.4611474572	252096.36575561	667969.631370532	638979.567571705	568854.9287589	160458.574078124
1244	198.043630921945	197.925396370928	198.043765990178	2472.5	2445.93	2517.38	25	12	723084.180729163	692568.632181938	516503.216006418	853326.604117562	460092.628296088	62818.9154090061	749091.223839279	598123.910579381	356903.730317284	477769.189014102	44607.0137841771	102066.107682298
1245	198.043676194793	198.043528101365	198.043785928545	2554.27	2522.29	2583.57	17	11	513957.617495849	828899.892448106	551478.275476135	666119.338200412	263588.300781254	262832.815560462	777492.420849659	515880.259199521	356306.369308266	282766.27979235	66237.4609830657	746348.258622605
1246	198.092830304505	198.086505564246	198.097319500707	126.9445	119.623	134.802	24	12	113222.397062988	110131.617251221	139792.078887288	113822.663197693	97997.1881806643	129557.584898204	126728.228332642	8836937.36984346	9275221.80419698	9488710.91249775	8737941.51818693	6300641.74676835
1247	198.099306727629	198.099191463512	198.099463116043	1228.66	1227.86	1230.38	12	12	124357.356218264	95723.5087200371	150163.656229463	135701.637581544	111477.581718752	166753.82565511	167323.073681065	139006.127171964	144429.20286208	156448.400195313	157444.068909256	123027.928885742
1248	198.18510109019	198.184923619748	198.185118944754	1058.35	1057.43	1059.13	9	9	247508.194797433	191939.586228895	281147.231930745	249366.741982282	233635.996589355	335897.566162759	289767.875379776	271384.42482666	335676.614811731	310828.8455837	259024.158248075	211384.697106934
1249	198.274526606843	198.274355597221	198.274695447383	1303.965	1303.59	1304.49	12	12	129203.801774494	117416.129589844	126826.856718752	134777.814355468	118915.967888182	118991.203789062	133095.775380859	133623.100891519	105700.525775922	122246.764486083	131452.172021076	119690.884680991
1250	198.67579575973	198.59680833748	198.67588993841	1304.145	1303.61	1304.99	14	12	698282.966113284	652385.439150765	668348.258734645	716794.63642648	652506.936564583	670619.990548273	689623.439118307	728176.428055995	638924.211125656	700816.710503914	706904.082886712	641867.09079311
1251	199.169136433437	199.169020168304	199.16924258936	2135.24	2046.1	2245.39	136	8	1150593.44430026	550366.083446872	610113.653081246	121381.539038083	591373.863436331	597865.340518363	751531.221686663	494989.343667002	603151.719510946	607552.061637498	686248.424173502	679537.470880258
1252	199.169220530545	199.093943604254	199.169521277683	932.45	856.677	1070.14	51	11	273719.148535499	170821.761558517	199559.793322265	10688189.3884235	129226.632420712	344479.271023012	271947.697980956	5603777.29261508	257944.133743567	442391.305099506	3850088.03584458	115772.040338378
1253	199.169180647036	199.169101721478	199.169341446495	2322.01	2311.12	2418.63	37	8	7868330.18791108	5461495.42426523	5936852.4430338	6340721.46947286	6161844.4720104	11227314.2353863	6898037.23445662	7217224.19081168	6341490.65250988	6507428.80768751	5292477.64282033	1513568.96894531
1254	199.169221179504	199.169096803354	199.16940929904	1597.31	1478.81	1751.93	65	8	380930.316458338	2453547.14536289	2734998.05730847	6137284.94329568	2309274.21595666	2365686.59774882	2467146.18317862	3252867.51490816	2787359.20124244	3031935.7157373	2542665.10699219	2353774.85084643
1255	199.169181323664	199.117431123103	199.169368970455	1348.76	1259.93	1430.22	51	12	445026.976523451	245705.073840143	248199.809879321	3504701.18475706	4094961.19071874	2196842.5418168	564034.554636712	6337045.46329214	224044.428090124	261817.574983609	2336315.94198018	1820395.59765614
1256	199.169251039433	199.169142417149	199.169436924499	1842.46	1753.85	1920.62	33	8	2899304.08202636	3910935.13532128	4203060.98507654	1089692.62463778	4280534.24912395	4623544.95726617	2630748.03644321	2784674.83024706	4180243.66699937	4357394.0703731	3702413.43165972	1587282.00104601
1257	199.169387851328	199.168795917708	199.169721887366	312.116	222.075	412.131	35	7	5801570.72598459	4546501.29777644	5896302.21217014	5452856.40409046	5325881.63797685	8087559.43015208	9241743.5656852	3228412.101521	5673937.71658954	5823397.0703125	678151.476544197	6636579.4814915
1258	199.169284594817	199.168943571667	199.169425368017	1138.23	1079.14	1147.45	18	8	8781397.74474708	6434294.96746091	8254675.97121529	8317744.47134966	9267242.95009382	4616732.98266328	6360406.35541691	5036056.54459366	7962171.82328124	8391799.61004262	13014059.3142187	7476928.51096084
1259	199.169452091524	199.168990984841	199.169820919893	502.034	432.186	568.673	28	7	9616637.63137303	4138798.82261956	4737440.32965909	5887261.43266146	4723100.08747827	10149139.5369194	25637037.3419726	3377810.40158078	4812577.43475544	4904781.32505682	3573009.16999591	6620069.1218809
1260	199.169193741539	199.168763846538	199.169576715609	1210.75	1186.68	1212.05	12	10	15417502.5448435	11971734.7064758	8211041.79632704	15330620.2511038	5246654.03068446	8661471.17198063	16479728.1014248	8012455.07100125	14259364.5407959	15469904.4951767	7795483.98468701	13599176.189276
1261	199.169346809853	199.16900348396	199.169677449506	2598.72	2509.93	2697.86	36	8	6014347.19125489	6081406.13486906	6659225.73101128	7442160.6994359	6538674.33399252	461580.717031215	7585519.80424902	3893749.87471549	6856222.35892795	6579053.26292534	5086018.87893112	17108022.7465496
1262	199.169177336821	199.16896538468	199.169284854735	2466.005	2456.61	2479.24	10	7	7932352.12600708	5803373.61770956	6861429.31600476	6604782.08944112	5739303.2447962	5703895.3589607	8261723.42698718	8304075.81210375	6796986.72355318	6913859.15060757	4920633.04828483	6451438.11575365
1263	199.169237552726	199.169078362948	199.169398472211	1969.98	1938.22	1973.7	11	8	4399904.07730282	5022370.24648633	5003756.97723858	6722651.80907923	6295934.53548868	2818481.184686	5773150.28622854	5099843.69328394	4837715.25423707	4970761.2961899	8535421.28405044	4754717.52663046
1264	199.091482582207	199.089889660628	199.169635591397	119.946	78.8655	193.939	23	12	219702.821805908	167952.354117187	206174.656655169	218548.49463501	157141.763158133	247399.253594238	239618.05904588	287094.637949821	233385.289936785	308932.852623535	261411.451807129	173261.222374112
1265	199.169236538229	199.169080607602	199.169528516526	802.137	757.381	848.696	23	8	4485344.6167863	3865535.29432293	4647536.64079688	632164.603941316	5772281.01097508	581629.185274661	9423986.63406503	3483883.66767463	4691201.47215234	4785772.05779297	6431347.99483528	6163431.73482633
1266	199.16923852199	199.072884297836	199.169454612701	678.104	619.068	725.248	23	11	13767848.1397557	148185.89798291	220368.056071812	8209871.96189217	175361.381168237	7600311.06457647	16212049.2764395	16086072.8968601	232922.725829862	5564706.6621278	234970.096598037	7592629.81894627
1267	199.324881325748	199.32475312379	199.324980462274	1304.495	1303.98	1304.88	12	12	130907.975486653	117898.000620116	133215.74843919	154026.793209134	137925.756011493	123410.95171038	121533.2510319	134511.943896483	113535.729706656	135648.50652494	127033.110714517	131239.471527569
1268	199.525674138959	199.452949348436	199.598361340182	1304.41	1303.81	1304.88	24	12	180672.872180988	110668.808762429	210409.245362552	166543.47672689	135127.055029297	230142.625898436	225186.231284992	202807.395764973	204485.19251953	249025.91410006	562303.465551381	117909.806260652
1269	199.704296838282	199.704088934049	199.93043519153	1304.145	1303.81	1304.9	18	12	731810.265172369	661496.825510249	701231.144651218	763574.298197978	688977.296392289	90341.2245383532	89594.3039252933	776261.259213305	88258.7784823339	102603.692508877	95403.710316052	683903.598136162
1270	200.118277284967	200.04303766867	200.17408508956	1304.15	1212.26	1305.41	37	12	202779.586847329	136324.265988581	128605.920490725	158956.995899376	171803.950557249	127037.726023762	124324.345280541	139215.139982095	246716.91052897	123268.503101028	235893.112073566	171920.343943434
1271	200.112765896599	200.112414534353	200.14761491731	142.1685	121.507	198.232	12	10	129613.763318685	88900.7031902794	201299.573009033	100337.515002855	130311.907132202	195191.633556722	909202.905299927	571784.213249652	832686.150584205	938687.419567712	700451.310612305	330918.049863281
1272	200.172560148222	200.172493763852	200.175281156109	1429.78	1428.69	1430.19	6	6	467621.796264647	308602.927911203	655209.015711091	440960.382366942	704657.010930966	524262.232466702	502268.132865376	437648.282983397	466644.052976564	548563.028434448	471952.0553833	373449.617701313
1273	200.28466144988	200.200569765533	200.394913537317	1303.81	1250.07	1304.99	35	12	111414.471128743	87711.63182706	102301.581621095	115213.209876303	96172.5643554688	87541.1624774638	118798.841544596	121605.266889648	82379.7241639123	87814.3947802729	105841.923922525	99331.5126775574
1274	200.734735303717	200.700336160908	200.777174539433	1304.145	1303.61	1304.73	24	12	585797.206542971	504160.593124997	242913.42456881	299832.616034404	291247.814312274	236758.193727464	246240.662296318	307049.392392382	535737.778058895	599715.222616494	604080.721054689	541944.243922774
1275	201.149000019978	201.148856760772	201.149120392802	1304.28	1303.61	1304.88	12	12	220064.639890723	177167.886962078	188911.9076001	215022.913708496	189755.374528807	186900.275977261	200247.673828125	216202.462784705	173814.769223632	211092.425844116	212757.490371094	200911.728561635
1276	201.088768475419	201.087673047409	201.0913734758	862.3255	861.417	863.072	12	12	11091531.3472461	7927360.28012802	11658805.6829222	10717362.6780812	9473363.27228907	11633656.9838553	12207860.0102432	11587636.1210877	11386047.3809109	11965184.5877046	11037812.3532753	9068854.32521414
1277	201.359514672485	201.35936089244	201.359620202012	1304.03	1303.59	1304.57	12	12	163019.25494366	159287.223924278	154399.078598257	181943.368201622	161576.344056114	136964.818701172	160707.52076172	174270.765033483	132116.002774376	141059.353851037	154746.438301532	161298.822019606
1278	201.744703731545	201.74454375542	201.744770147373	1304.11	1303.61	1304.57	12	12	875455.917935697	821459.359514509	800749.39188336	890670.056718751	827453.962342966	783929.84678222	831361.049031584	892242.430045449	756628.254817064	826981.501528655	842238.377007805	805430.290630582
1279	201.897764949183	201.82122128096	201.974274315713	1304.15	1303.81	1304.73	24	12	316049.247651365	207091.842729867	390335.873686529	290270.10417856	273937.2462065	458555.104199969	453400.911733774	369036.111310096	388984.929716794	448298.240569411	367178.505855303	235127.113598632
1280	202.046799096249	202.043371990423	202.054482906618	743.409	742.941	743.596	9	8	8187001.70297177	7411607.32480573	8751863.43844183	7664954.1718933	7373749.0599369	9213572.88967932	51466297.8258966	50487840.5578113	50335115.7909615	876356.425763591	49410147.0337155	42075546.0677301
1281	202.091943736606	202.091800361168	202.092283979145	861.8095	860.748	862.94	12	12	485450.007049969	235619.542876953	562410.245811665	394690.698242187	364207.152187501	604566.534438179	534166.484460111	428746.90700537	454222.771531928	484995.914926617	506158.224568051	307601.358941693
1282	202.196729460592	202.156422461745	202.273748506956	1304.14	1303.57	1304.9	34	12	169886.091686448	155825.860634013	153518.995579836	107296.443097479	103767.971057129	141478.104770883	157655.818810096	142752.009543677	156278.81579427	190791.947440361	157294.516469351	158623.063035231
1283	202.427038614741	202.361241275805	202.427142502981	1304.14	1303.59	1304.73	13	12	326611.220874835	218045.479146633	397354.289721686	296538.839687874	282195.428552245	461024.306740534	454197.363935545	381102.283839392	407360.386559242	454981.831529447	375629.275443209	243296.146192344
1284	203.006517627261	203.006400271067	203.006724127128	2459.01	2449.32	2463.6	12	12	1673220.04969327	1253799.36829491	1897862.95973154	1599975.08401943	1473196.21502426	1894725.5177708	1824333.98555466	711810.304165746	1378711.01925368	841577.590520515	1816794.5641843	544852.250305997
1285	203.052388658323	203.052240708995	203.052832892266	134.143	133.618	134.829	11	11	432827.318786567	339850.936722412	588031.624116324	417420.065209159	387941.715811798	534545.659606342	636020.609880616	527470.361253937	582713.21330393	593178.270701111	602326.97276755	351453.081175293
1286	203.0867021603	203.08654948787	203.08684343953	861.7445	861.417	862.259	12	12	353591.056622665	222558.527850362	429156.143793857	311232.84276591	287779.000387369	404343.852744141	447185.376061077	398777.739449523	423981.372679443	415323.632689454	367090.871908693	250748.410385531
1287	203.582037266643	203.581355661614	203.588383776542	1303.95	1303.57	1304.49	13	11	143672.435902944	220117.058557128	265041.884796144	223251.02607178	188532.484799803	274278.942848899	165961.045800494	277835.699390092	184456.413567707	248211.392797328	289752.883802626	136456.323026592
1288	204.13811598416	204.123609042344	204.138465331062	1288.65	1287.64	1304.73	23	12	720227.038902229	547972.285688151	781337.98993343	783718.153825059	699129.197961646	805290.181667485	798586.347693684	735166.044899822	806931.132757277	884703.177225115	726955.255952151	689812.098263089
1289	204.138178691266	204.13814496823	204.138234267579	1102.77	1102.13	1103.76	12	12	840220.23736607	640574.874829104	936701.869857183	762323.711102656	744041.951601155	1050027.84281988	1045950.34023397	825389.278077663	946076.711861325	922358.676214192	881566.79525798	766900.594299316
1290	204.174526436836	204.174377780831	204.174579047639	881.1445	847.694	881.543	10	9	336989.338147264	222952.227841338	358669.634451174	338136.800943474	321550.206041526	360417.201748585	348433.014359618	380528.719678744	324790.508748609	380351.853233253	362175.793462141	276410.74223835
1291	204.247948580002	204.247631790736	204.248057029669	661.6275	661.409	662.01	6	6	235621.286305666	237405.768714487	216708.585708399	217944.471690771	223735.054804198	229729.828422658	63169.7701416503	54948.4202464187	53537.0879086915	56705.6381578119	61463.3393153318	50456.557904785
1292	204.807555086628	204.741408725869	204.810040410837	661.101	660.89	661.46	9	6	579760.998108402	558439.187356299	578095.291758982	618876.724427441	558307.983552682	541686.97435102	76789.5317847223	74771.9039015303	65804.6923203126	65881.150805175	64378.1481489256	56766.6210722654
1293	204.918510279424	204.91805004243	204.919495027079	2446.515	2445.65	2446.86	12	12	1513694.03030598	1149243.70851606	1626452.07848991	1583424.80142689	1466624.74153057	1599701.25984103	1698170.35710485	1557360.5781339	1752138.11360473	1707088.89063344	1477660.11975364	1278905.55073124
1294	205.004448570104	204.839649376611	205.064879406002	661.409	660.505	663.104	81	7	714600.990336207	290450.578926431	381578.748754177	291142.713193525	296191.00787109	2128469.50136719	150991.966330047	161787.060418457	144860.103340087	435508.159278462	147842.229724242	136804.367753905
1295	205.085931984693	205.085351604577	205.143361101744	1050.58	961.428	1189.9	43	12	429487.369658201	270487.867980017	561949.518802417	446287.631457823	388638.356689145	572531.211363637	547931.034475833	476780.666934122	529358.898284288	4996066.29319606	465309.047625377	367265.857562758
1296	205.085838631928	205.085649350551	205.086062912287	2136.08	2040.7	2250.2	45	7	927481.634990803	900948.508377761	160988.081268907	1458452.46080728	927548.613915433	855172.806015626	1929223.08273676	200691.49427084	821921.941660159	292229.080322293	1822032.01717407	946221.57629365
1297	205.085816148259	205.08563732857	205.086040904998	2494.45	2424.5	2587.36	36	7	2631536.36753907	2082873.03728517	2500229.12467913	5243507.05381245	2241932.24799929	6962933.78177195	3604457.62249078	3064958.48935275	2835027.29212034	3869989.62982632	999737.608068838	2186797.00886716
1298	205.085845003873	205.085655514333	205.086088470636	2363.5	2294.76	2422.79	27	7	1591939.92488637	1426482.49602273	2134535.45476409	2695466.18418645	1533422.40278406	1700920.77477761	322402.574375006	2686378.27422849	1541607.13985616	2506349.16291404	1531293.87849494	1518212.16257103
1299	205.085867945161	205.085734122645	205.086144247292	1637.28	1562.83	1733.26	34	7	1395287.17932724	1341293.42951275	225522.534960943	2520657.47341568	1427688.47193461	4045750.20922207	2109727.79789889	6410633.46746725	1416318.43112665	371040.767187477	199647.247851564	1372698.59673107
1300	205.085876153104	205.085750800003	205.086144990997	1495.47	1437.04	1550.31	22	7	1851598.96855826	1578241.03445312	1943441.86658125	3517867.59475852	1680791.54605114	2223175.53373981	2035696.02343005	3020055.14228371	1755367.80743608	2829521.00081905	1987512.31855316	1654541.2551527
1301	205.085737282074	205.08536724903	205.085833994638	2652.33	2593.94	2696.5	19	7	838315.897958523	600654.859765625	1388614.22537378	911557.738548623	616002.775031246	204923.855468756	1967891.55079184	1397563.30828124	902342.477003895	1530249.18525906	684369.975276568	621803.328649552
1302	205.085844134861	205.059867380464	205.086067034677	891.3765	812.386	941.793	18	7	2639351.81502735	850460.610949215	2870423.96144775	2577880.6515078	1094997.1808881	5289067.62717784	3052009.40368946	1301047.24590012	2931246.04412501	5579459.17493421	4827990.97725142	941150.702324091
1303	205.085878333147	205.085472600296	205.086136190991	1819.495	1746.82	1907.51	24	7	2397012.17450318	2282048.68374764	1216720.71940582	1140810.72190953	2410635.60310133	4422512.11802252	5315725.07250994	6502374.21286424	2412467.57313922	3521618.19820713	2079808.11022276	2346637.21236743
1304	205.085928653985	205.085842410574	205.08613597951	1968.655	1923.76	1972.78	10	7	4594683.91512045	4010275.30899772	9213753.56754895	4669411.80948244	4303946.78832263	3424563.06599397	3375410.10311687	3184673.31910968	4073671.30897081	7215755.55695106	7594597.71485322	4248592.81867676
1305	205.153141609338	205.065497666788	205.314463257856	661.43	660.505	767.792	145	12	850442.138594725	2345626.4524875	1219716.12564622	592398.676405604	982902.454255359	924572.815375	156867979.236283	11235327.435029	8758686.69943606	1515589.02956152	11775441.1466653	6565287.82131116
1306	205.085897932019	205.072241852323	205.141517709058	1334.52	1237.48	1429.52	65	12	345819.804949219	268694.728588259	282583.910549804	317325.690871151	250850.010281089	269609.054250384	346506.931640625	100050.417460396	116084.111985136	551388.431011533	384452.045487839	269309.704021064
1307	205.069687856659	205.067173987208	205.073504800961	142.5365	142.048	142.871	12	11	2952580.44120161	2554763.71821616	3362350.45926338	2743012.74460528	2561870.26216373	4369913.8448805	10938491.5377798	10660241.956171	10854900.3625389	11383734.4269165	227992.354894634	8814619.29954225
1308	205.455432803113	205.442337503008	205.584379402874	661.409	660.89	661.795	11	6	569415.23257986	504502.949336424	645718.092042262	113806.189285646	134990.828649524	108842.766730577	19787.2301010741	15618.6983291016	21770.8004503785	23459.9340728758	14883.958302246	12149.1054052733
1309	206.013710592227	205.871473363661	206.036162270776	1304.14	1303.59	1305.06	24	12	192742.987482502	98328.1858989256	101577.400038176	181470.403662111	159794.792431641	110974.672944336	294744.225154621	88424.5716357416	100247.160603516	120389.454651489	87167.2871367189	133025.662856002
1310	205.952403448063	205.951908469362	206.050917382724	661.43	661.083	661.985	11	6	247333.09090664	176998.165133517	226585.800417626	233837.096206721	247625.85983915	228627.4807602	64899.6547465279	65730.6871582035	58484.2448363716	59883.3928710931	54169.2498403317	47606.5305061847
1311	206.19012864865	206.089169887947	206.190218667495	1090.7	1089.62	1114.96	9	9	155730.28731608	84059.3412198156	179649.568003679	124809.718410645	106364.792710938	193225.810283205	165439.448201068	289501.158017203	163025.900539061	152963.286679688	154956.931202746	126734.399956053
1312	206.071467944424	206.071358361847	206.071940065352	142.1685	141.585	142.871	8	8	66125.2926394708	55257.6832567471	84662.5844748046	64239.9836560545	48444.9471338778	70878.3180699869	295423.293750799	246139.812077657	245440.333685547	280028.498751302	266971.13852708	195503.136009115
1313	206.104341406213	206.080991977792	206.255218847884	661.985	660.89	664.12	36	9	953598.885328132	1571836.4472289	1206083.29998953	2626931.43796982	1258824.41962756	1344292.27651917	18486595.0248166	787468.983898145	17836823.8835661	18429109.7638673	17894641.9401588	16152633.0637943
1314	206.089925989028	206.078359574078	206.111104095011	1333.88	1303.98	1335.47	25	12	2656114.96610806	1932538.05744209	2984494.94243165	2862828.4783954	2450630.24946832	3199408.51807834	3228135.40821168	2775909.72330971	3093570.271521	3242639.10090388	2856951.40471803	2207760.28011282
1315	206.829212468673	206.816632072665	206.932344226013	1304.49	1303.61	1305.41	31	12	114868.195677896	112602.917812499	539432.329006689	581129.276119289	102558.90350952	78328.8559652944	561474.303936945	116609.008045542	130016.076535865	509237.720003005	120734.356329902	534700.059465142
1316	207.158945866093	207.085641053268	207.159147033523	1334.14	1222.24	1420.2	56	12	86880.967162709	67041.2430772568	94101.3621282088	76159.3720312499	232626.723698326	99392.3063773117	101705.653490103	84258.6936669918	112261.408453463	105856.415859375	73347.1538989255	72537.2892953638
1317	207.158953125933	207.07779398456	207.159306213008	965.224	907.417	1050.6	42	12	3253636.01910617	2119085.75004983	3729851.923525	3248523.34886243	2568520.27591204	4178281.20871749	3349899.87515126	2912950.18878718	3362142.08761509	3467563.41311008	2869775.98403862	1840579.40871105
1318	207.158972252486	207.158786334973	207.15916213654	2365.28	2317.22	2427.29	33	9	6480077.6174226	1995262.01551623	2743664.56756474	2913016.44158477	2741276.5682076	4122485.59117028	3763130.27809524	1352953.0119733	2169400.16423434	1607337.89205927	2330543.70196046	2662034.92431026
1319	207.159007015006	207.158812305366	207.159127595929	1659.1	1551.86	1735.05	43	9	2419863.48295646	2392149.12715663	1714026.9759375	3332642.74883706	1556387.78921053	2492053.73159735	1531521.76432434	531104.642478521	2567911.20451171	1596461.93215971	1747790.08723265	1473799.70347069
1320	207.158964553358	207.158731190303	207.159120700269	2523.005	2464.29	2590.99	34	9	4466865.03429545	249646.606171831	2247653.32641035	1345272.48518919	1969718.17778782	2330271.0236323	4858927.89250264	2579965.35830842	12301578.2350135	4034394.61446196	1610478.1065565	1798310.90631579
1321	207.159010579906	207.158601460966	207.159320748196	2161.065	2074.41	2278.53	46	9	5840073.13171111	4473523.72737283	3318174.28203124	3057647.0133453	3589339.66164598	2961807.00923573	6203198.02648724	4321021.81411162	4668135.03817843	3792594.22758514	3299861.73083864	3399509.70157365
1322	207.159009503263	207.158798271827	207.159253120067	1873.68	1804.76	1950.05	35	9	3016073.73877295	1121307.66027856	1864835.3645206	234421.52349488	1875968.07562499	1895551.38109503	2871344.87381357	342402.630807299	3162823.59900462	286953.534956026	3061708.66527303	1780744.68144355
1323	207.158978976912	207.158867622036	207.159148487191	1765.71	1744.06	1793.16	15	9	1553377.33143229	1037019.46841518	2372453.58032924	2816925.50770691	2299182.22741513	2938220.30416584	7177539.51358353	2946747.37761913	2371815.59248396	2591295.26351318	1236237.47659362	2137720.15575334
1324	207.158900435933	207.1584935627	207.159275267528	2655.98	2600.52	2698.43	25	9	336853.495312433	2226311.30100058	3435331.09380208	4641720.01523436	3072140.08431346	3059037.06257452	6055040.98998286	2341647.4714355	3739524.85453115	8188666.59190867	5033813.18590058	2957404.48200757
1325	207.159025121997	207.158794431983	207.159232946486	1492.88	1433.85	1549.38	25	9	1932905.28603682	2567121.07210478	2380361.21605	3420046.07319918	2127792.95859373	1852448.74648152	3778322.37193313	2487999.24379341	2335584.01273944	2743452.35168843	1745214.49096136	2112012.55429688
1326	207.15891127947	207.158395579564	207.160297839514	834.869	833.821	880.725	19	12	20738915.5923429	18138257.0044166	21859798.2282859	20679080.6549222	20094839.1134913	22555038.3074922	22711747.5907422	21420831.0917627	22042082.9710597	22778291.7371538	21753471.6874236	19364950.331591
1327	207.158992132965	207.158697593409	207.159372543256	1999.73	1968.84	2055	18	9	5790022.7551009	4507818.75106002	5296721.47447128	6102021.2831529	5469624.89672966	5452219.46916579	4724653.49842511	8608091.20112936	5952323.66380665	4906917.61870874	11054725.1836578	5373460.28143712
1328	207.159007524599	207.158742748569	207.159266796153	1107.33	1054.49	1184.7	23	9	7560844.00885441	2880818.92358127	9174233.38348404	10251072.3133267	8385773.77609043	10339780.2757884	697635.227812548	9478438.76771297	7845538.55589035	10471674.607954	15750003.5982947	7838380.2532609
1329	207.100969194968	207.097806193856	207.106563115258	662.1875	661.409	664.12	12	10	3502703.55979958	3110026.23416052	207562.405866298	3214635.41269532	3365890.4754525	4037417.03600971	534987.434135765	586427.850116315	543401.545532229	633509.405336506	514557.590801432	483007.52898633
1330	207.235564861961	207.197474568983	207.286111678088	1304.15	1302.89	1305.41	29	12	155699.998547769	80901.2374495433	129917.427659914	155646.842432456	304012.505949518	134321.769690754	289789.946874847	332688.794966519	276595.163631419	133186.239850851	133667.229849853	102950.572239989
1331	207.448889111092	207.448688497541	207.55608196813	1303.98	1302.89	1304.9	17	12	88656.0016992174	89295.2471381834	87403.065015981	102308.016016564	98862.44691162	75659.5302130671	112145.235371093	88437.4013232428	95265.645681817	118844.07091708	94799.9241825351	98363.1718093046
1332	207.77817306845	207.777997970751	207.778231981563	1304.11	1303.59	1304.73	12	12	440068.607275392	398444.559356969	421306.450231579	445041.142634627	414399.685565653	411847.416741073	422951.073410996	464662.997402345	398328.922650672	419761.362910159	433609.836880582	415582.587864331
1333	207.985418342365	207.985221453179	207.985643373347	2497.73	2448.87	2580.63	26	8	794043.194486167	550878.550344045	772567.282595917	714019.314853012	670817.923532153	829803.216606794	1130811.28814174	658078.052529299	746468.762306639	1016082.71651563	556008.074052253	580061.747123528
1334	207.84672330677	207.819966579455	207.847011032725	1304.14	1303.61	1304.57	13	12	352977.023107911	351771.277878604	305718.880528846	373993.863089692	347852.541312348	296134.377699499	311097.658183596	357643.269090403	286982.118881272	306503.970359586	343144.288268552	53286.2724023438
1335	207.985403649086	207.98529944761	207.98555530927	2645.71	2594.13	2698.99	17	7	193341.114923338	123456.040930177	292167.144146973	198003.924266399	181867.964263958	379209.107152184	286434.783794377	499364.586136402	98121.2101886535	249494.215436278	361398.181474771	179251.770471028
1336	208.190533024396	208.081080537815	208.190922735908	1021.98	960.233	1023.84	12	11	215420.215394995	146619.119735967	232912.192726005	150530.851011905	159340.750753844	206099.027456904	235387.308515625	192789.32286621	210524.69210083	261494.516909179	240324.89122611	301910.14757429
1337	208.162336888551	208.162095578382	208.19058687995	834.361	832.785	861.859	12	9	1002915.55852801	822014.474431818	86327.5253046331	961541.718897493	972907.378262536	1343460.06524707	1181832.13964678	1110466.79178369	1171207.32910187	1269620.121257	93983.2574240729	850825.762901446
1338	208.250720651829	208.250203751893	208.31962842409	1304.14	1303.61	1304.57	13	12	3125852.05373049	3171586.13817795	2903201.30793523	80501.1188240569	3112954.64870981	2871696.78204521	3126111.00215389	3221927.32250784	2695259.92060354	2833160.25312243	3030583.72504685	2857148.57698731
1339	208.655547094855	208.49125096896	208.682606292924	1304.28	1303.61	1304.88	24	12	61529.3474808752	355951.893694139	164379.316464846	107901.116254131	352721.40210712	192669.140728666	190841.745126953	141342.78721905	180507.458466796	207717.217986028	330561.330870537	73107.1465735962
1340	208.724780121111	208.724611169249	208.724854999205	1304.11	1303.61	1304.57	12	12	1074707.04775391	1038094.13211538	1003768.8952511	1081825.70546875	1048201.72739744	981979.003053855	1049256.67878349	1109655.27519662	937407.137120125	981223.081235358	1038002.72939452	993332.55223354
1341	209.057179925027	208.979428003763	209.131228335804	1304.15	1303.06	1305.49	28	12	99066.4383789071	75438.0080216463	80369.5634802258	114112.0039091	89579.8608154297	148931.592531074	146941.966513671	85429.6715834963	123946.313405538	157047.042060545	99753.7512817375	88408.952003173
1342	209.101043120788	209.097001173306	209.102409565211	119.946	119.623	122	15	12	2974943.68889238	2869717.8078003	3388961.63502197	2771525.41398316	2726613.31263367	3300812.16671871	3498805.76350552	3275237.70043621	3340452.16359945	3403781.47968317	3318380.7162616	2894699.67054469
1343	209.153356105142	209.080550399082	209.18986784995	1121.03	1066.72	1172.59	19	9	816083.471443111	310166.720318604	952861.567947918	790841.291381837	739471.297546143	92056.9288636364	940461.397620879	866607.714617512	79232.567115543	896429.89697754	80967.7555936103	673054.203457031
1344	209.104708667107	209.080563013265	209.105144898898	902.0865	863.584	903.369	8	6	75584.1847568905	51803.9129099121	75577.6343561145	69552.9966228303	62983.4785340935	114431.638798907	100287.654790806	68871.9533385514	85161.195860108	108518.361972046	86738.7882664722	51628.8401077666
1345	209.09361605457	209.093432649805	209.093700790547	808.722	808.34	810.4	7	7	55655.5951560581	48208.4605770787	88016.2825078124	98276.6992877844	52751.6333789064	118571.516927673	80075.7859859373	83639.3687949219	85228.6731212335	72066.4230365955	99403.9643361819	72810.283018834
1346	209.388115324153	209.35424515073	209.435526330445	1304.54	1303.61	1305.41	38	12	168404.416633706	224265.009435095	220788.416733402	151667.262674155	247825.403508112	227845.482329103	238298.439268975	265638.096964286	232545.656613422	258480.797839919	254149.603443081	259893.258544921
1347	209.597063852224	209.596895910209	209.675804219728	1304.41	1303.81	1304.73	17	12	85118.9936083978	257495.627983772	550960.087229345	396047.760054836	341294.808768028	89316.1609267581	630358.808222657	87654.5079101551	78383.8456054691	89568.5136030257	512895.742238581	314047.967179987
1348	209.699514755515	209.699300053339	209.718285393692	1304.45	1303.16	1305.06	20	12	82367.1609042068	239755.259955243	216074.886787485	253841.454717547	220850.65813743	125663.704576172	218900.868312991	251110.949265949	199810.089853514	197780.996469725	99045.4018994133	222369.870385741
1349	210.042248987622	210.042139537222	210.042303041578	1303.95	1303.22	1304.5	7	7	78639.5373549806	42794.507180664	104295.02381037	88631.4912656251	69805.6977050781	126322.38614746	118535.821330343	99850.1451637948	112137.406415039	130544.180682373	109914.217538176	64450.9328203126
1350	210.088815288975	210.088575411076	210.089055508341	795.163	794.11	796.545	10	10	78992.9787887966	58892.2906928714	115522.866643799	74661.1146943807	93617.2727877595	91833.8251230462	97766.0465578775	60912.465082031	107540.34297872	105967.015719933	89114.4079810546	82769.4136534097
1351	210.086321541443	210.076682515931	210.16201373183	120.196	118.355	121.693	39	12	14838698.5550438	89991.6060541326	153594.780221967	14470696.3961066	572106.343317301	134476.232544892	17015929.301768	126516.234749313	136270.150058969	17776336.9513792	140498.293260059	139671.950283447
1352	210.075788386829	210.075723998379	210.075834452847	1304.11	1303.81	1304.73	8	8	103702.431610107	32242.6300214843	134178.778575441	79430.5117675782	60624.1955810547	154558.115502487	157488.862799478	121740.267826703	139140.448950637	159963.221206497	125319.909885477	48351.88771875
1353	210.423798242725	210.423644165801	210.423879907519	1304.555	1304.08	1305.06	12	12	367136.097021486	308775.307385815	352205.5229248	365788.585047434	318064.078658352	346976.29661412	370163.662413507	384370.663812503	342454.395984378	378085.30244106	370354.238839287	326979.78875075
1354	210.66829441395	210.668212963313	210.668394053406	1304.73	1304.08	1305.41	8	8	81591.7916904299	315547.193661223	136333.040844729	249533.490340911	245553.740329186	161208.776141827	151957.133774413	113646.901313476	128763.573185368	174993.45959698	127175.604759927	267936.850779476
1355	210.730606836901	210.730412411226	210.730717205555	1304.11	1303.61	1304.57	12	12	232043.701778846	316213.507493988	185259.31807204	253574.563987514	241887.82760864	187038.562122395	190065.955089517	226091.84128133	170955.392089843	181420.047718505	209618.522464793	268362.018821363
1356	211.088765818391	211.08493238604	211.090048889182	120.196	119.623	120.771	13	12	603438.546425063	548779.575042993	84955.3086902534	544576.625362253	543168.025356632	619054.996871559	655527.410855859	662359.527841675	626897.048105469	681549.015649666	558126.956529378	640213.688968764
1357	211.109197210107	211.10914721752	211.109400431529	1268.755	1268.07	1269.21	12	12	200244.912755405	159512.228900992	206664.231196477	190864.101054691	194083.864744316	216456.381847902	234895.338710123	216541.48850586	214960.571421874	226726.7914202	210731.896318359	173977.197403846
1358	211.544929658642	211.544766802492	211.545030210456	1304.145	1303.61	1304.73	12	12	142544.997229004	144329.690246393	129786.091924524	152153.506111027	127140.670148924	121667.51901893	128960.305431083	130405.615287389	117260.763103215	144385.698866343	139270.847193081	131868.886241736
1359	211.791358589885	211.79123527066	211.79142854789	1304.28	1303.81	1304.73	12	12	495668.119750978	332567.205865383	612372.84297223	450060.243930287	401888.981261267	711426.445276928	691425.453775116	565967.319055179	630183.021651789	692873.140088244	580308.05591518	355348.541079476
1360	212.102928007434	212.102580579997	212.103234362915	120.037	119.278	120.771	11	11	90229.4684763997	127647.581572221	119695.18116333	112090.041611133	113945.509270064	109447.68068339	145152.838679809	123567.457465169	99205.5391907145	128844.76898053	116384.96798291	106101.832778687
1361	212.277590547763	212.234307669142	212.277708113115	1304.08	1302.73	1304.73	20	12	125655.654737955	71095.4479907225	123136.087368166	75347.2835800782	94845.872265625	130641.812839135	132589.240618787	101451.510862037	120083.463121447	127613.709224075	107884.23285689	65133.3980208328
1362	213.042021541383	213.041837543906	213.042179924203	1304.14	1303.59	1305.41	11	11	150226.402894381	144380.079690504	148524.041886159	175857.87741887	164802.913953575	119471.378697416	123311.750425618	163217.491316965	126017.342151692	139845.100196815	160371.539296875	164087.765588728
1363	213.146538306468	213.145329824915	213.184743094951	1021.85	1020.89	1059.94	14	12	6112257.53137374	4389354.44238281	6963689.09750922	5920902.19929593	5795965.44563566	7076590.36063981	7616239.8604281	6583910.13793945	7657876.21900721	7331939.21490232	7220607.27552509	4923907.92551618
1364	213.088528319485	213.088405576913	213.088596612753	882.262	882.183	882.888	9	9	142500.151932301	72819.7225338542	193654.624007569	145833.172147623	127636.398860718	189446.18094128	210766.643459473	154484.144096967	207370.5097653	214196.269349392	154438.501733	112245.600022828
1365	213.571605475039	213.571514512586	213.571719294279	1304.145	1303.61	1304.57	6	6	76215.0765434115	79736.4616299719	84435.0554619891	99082.2822960483	68088.0278076172	47057.6558317054	69228.5963165845	75285.339528808	47570.283465169	62313.6315478508	80009.7612056472	93017.2114295369
1366	214.01586297932	214.015658678181	214.016127644183	2587.61	2491.39	2698.95	56	12	985701.578403748	250298.301718704	4240471.4490637	1059986.88221571	4027943.95774165	4506670.32183154	2882854.29159217	1142619.89396009	1133711.63898986	1401758.3198967	688994.090312504	2697873.90848664
1367	214.015914075311	214.015810089996	214.016129208824	2451.75	2450.32	2462.42	12	12	1089129.85972099	1522958.99053994	474035.021001982	769386.068281694	877963.157051848	554489.837950669	506153.20162109	1513443.14691383	615308.055963622	700632.858917241	800537.998029215	1081167.25366924
1368	214.005943070836	214.002771067123	214.011747133517	1304.45	1303.81	1304.88	12	12	161423.515087891	143602.313954564	131546.132306778	157144.689070011	133425.370295409	133840.463405949	136898.676611329	164210.570005581	129958.650798992	150917.638007814	144821.707583706	151890.363149789
1369	214.14927898528	214.089260881419	214.180186103865	1021.725	982.456	1080.52	34	12	337157.356621094	196896.480589087	370991.942331964	282262.474175868	239257.477631836	409093.415761313	405423.156295471	379926.094203949	414203.593526028	395906.555932618	397199.300831637	274452.574304951
1370	214.125818703254	214.125640457523	214.125960062207	1143.91	1143.35	1145.07	12	12	297043.545021568	146592.79430469	270555.31050049	218551.464023436	208150.689885365	274224.055392721	273599.408520103	234637.850430575	257592.309015623	271648.574278136	245583.439030174	227299.657997475
1371	214.252741463243	214.252528163494	214.252772071151	1032.26	1031.9	1078.82	9	8	667402.0133375	759179.330273923	514576.752257738	614688.189733887	651944.956999775	561060.238446178	88186.7863623035	655221.300190638	573486.483479415	592786.783708203	565422.191022774	696071.92513545
1372	214.624490694612	214.624361992301	214.624730633294	1304.11	1303.61	1304.57	12	12	181567.552185059	174238.88185096	159196.919567873	176148.041002478	164390.622370793	152060.043871694	177833.878835101	185134.109549279	148758.8866097	169180.021360427	168574.031451008	167742.280265925
1373	214.718089864121	214.71789590743	214.82426554845	1304.49	1303.81	1304.88	17	12	202461.733079426	185053.454904783	200271.679912861	213688.417251793	193572.764635291	188683.993518879	203501.502319335	226120.375441706	179526.219329426	191829.102538311	201333.770189303	194744.690499173
1374	215.076459888075	215.076278228154	215.120923413397	1304.08	1303.61	1304.57	13	12	879697.402617188	64147.8428041991	793653.257813885	884808.172463729	827803.966156638	785999.75057478	818242.960216479	894164.449796801	762495.187159512	811578.555104175	841262.143768547	799827.486761302
1375	215.125234004424	215.124792992682	215.125411761324	734.086	733.644	734.775	12	12	1363767.34040215	1105353.91700293	1360742.49485642	1387348.11386389	1412786.50121659	1453576.01460756	1361415.02742244	1179229.09028832	1470679.46758707	1505143.07910124	1330855.73782624	1134945.88080371
1376	215.104174330009	215.067597939909	215.1043335824	929.245	844.181	930.827	11	10	120044.547877507	71740.4502120915	191202.504162709	134146.034825114	109087.788282009	194421.929579741	190271.299361165	124163.965112305	169154.538377344	182652.7455799	149587.204002279	90957.5324560541
1377	215.501637807682	215.50148176769	215.501750885228	1304.11	1303.61	1304.57	12	12	162755.498924279	156473.961436297	140657.039780276	177526.921905047	149163.648741736	138917.102823661	150592.503155048	171453.53124442	137071.164208983	149184.387889123	156426.903326322	175463.745260533
1378	215.734998353425	215.573890989897	215.80829843393	1304.28	1303.61	1305.41	28	12	190010.945410157	189218.097731369	199765.601353666	189220.874819711	160507.762873722	194769.902097355	203278.348277994	223685.552521033	152488.023323104	206489.872336238	73193.1303763521	178570.729619891
1379	215.951994586437	215.90820569733	215.95213866919	1304.41	1303.61	1304.88	18	12	84009.9877421055	141015.484660643	244556.842741703	96648.3687669017	83318.7259869376	264774.306539712	269472.493281249	239753.265782876	240387.657989501	288292.933973483	245917.059199624	161311.485872394
[truncated: 1,769 more rows]
