# Supplementary material for: iMet-Q: A User-Friendly Tool for Label-Free Metabolomics Quantitation Using Dynamic Peak-Width Determination
Source: PLoS One. 2016 Jan 19;11(1):e0146112. doi: 10.1371/journal.pone.0146112 (PMC4718670; doi:10.1371/journal.pone.0146112)
Supplement: S2 File — (ZIP) [file pone.0146112.s002.zip › XCMS_Standard_Mixture_Centroid/XCMS-Std-fp-pw_25_40-ppm10-sn10.csv]

mz	mzmin	mzmax	rt	rtmin	rtmax	npeaks	Standard_mzXML_Centroid	s1.1	s1.2	s1.3	s1.4	s1.5	s1.6	s2.1	s2.2	s2.3	s2.4	s2.5	s2.6
1	50.0780896308429	50.0654761543442	50.0945032398326	1304.57	1304.15	1305.41	14	8	134468.891784668	196583.087340744	108245.638300783	149383.235370342	140908.403928786	102287.404526367	114908.276829427	113073.068227163	90310.8487613926	106559.370453726	110014.716646206	177502.483813476
2	50.186427003524	50.1834900802553	50.1864625519924	1304.28	1303.81	1304.57	20	12	181554.049007885	123120.819636418	485911.3476402	153689.643496469	323318.150670447	565278.991537391	166047.45607701	159728.517271206	498935.841706196	157095.73483538	464338.532511162	144337.254420823
3	50.2282851235485	50.2282448639514	50.2375057644406	1304.495	1303.95	1305.07	16	12	212235.088903809	136940.759501138	263834.547758793	201984.223024091	175746.712127281	286739.790098031	96342.177592773	246085.476253004	266906.333955078	309404.97992488	260872.02255033	166144.397945462
4	50.2669147289049	50.262816196083	50.2710138238853	1304.14	1303.64	1304.57	24	12	371601.318026621	357315.575913459	166165.042020357	200231.349598106	347543.331903544	297693.957299108	148077.65219351	196614.587686943	281678.421323617	315623.639476146	342450.045753349	193911.914836237
5	50.3102356891397	50.3102275449664	50.3102438333131	1304.475	1304.41	1304.54	2	2	374227.156158444	93820.7206520427	331301.547872319	101385.449181723	354847.108130701	301112.932633171	339844.950213214	366369.469176131	310042.069538348	330312.963102212	352297.178111686	351998.391473724
6	50.3453321400819	50.3453147647676	50.3498758660048	1304.805	1304.41	1305.49	14	12	281389.334582521	227331.870252402	242788.310183451	285256.4526137	248971.391704098	239629.255509209	254045.069286298	273404.712354911	250588.996978192	265920.428546319	271983.814151786	257248.377332939
7	50.3630312410415	50.3626569949959	50.3632914539346	1304.54	1304.41	1304.57	3	3	133073.7551062	134361.331778845	119654.883396608	99804.026333383	121396.295119223	111207.249511718	129461.623687744	134026.524460448	109514.557244465	128311.658716947	122512.507272338	116437.413829627
8	50.3859818787223	50.3859808820244	50.3860011184211	1304.41	1303.61	1304.57	5	5	89722.729956054	95562.4216479501	116269.918838779	101676.445346304	121465.829041638	106231.004939629	129482.906216709	92680.3754589837	109514.557244465	123574.886564941	114599.389324617	90568.3213942304
9	50.4395533986616	50.4395391798321	50.4395650955574	1304.725	1303.61	1305.65	6	6	133073.7551062	83465.8924560554	119654.883396608	126021.559020057	111127.355301607	111207.249511718	129461.623687744	129598.187613431	109514.557244465	128106.54555664	121696.983459285	107543.781524188
10	50.4846678929388	50.4846479533673	50.4846875071137	1304.45	1303.81	1304.88	12	12	256663.825329591	184737.080624999	313536.981671313	256016.146604566	220148.899329551	342401.050736609	339893.000036274	293376.036084683	302196.510322266	339556.072482564	317954.174238282	203679.900373722
11	50.5031627948289	50.5031528255128	50.5031796119765	1304.88	1304.41	1304.99	5	5	256432.59665812	190135.595667614	307579.575849612	83196.8588802093	220502.062597214	121344.17677246	121242.56496845	287729.457950103	302036.120939272	131953.037697346	118803.755400392	205809.080786578
12	50.5708352761918	50.5708287795194	50.5708417728642	1304.45	1304.41	1304.49	2	2	91881.6858781549	139601.686481935	139269.132674563	85789.0856426529	139131.40429769	133341.213134765	141979.390957031	157463.541845702	131280.358833007	138756.817705077	144238.086444905	137346.628483074
13	50.6026212387311	50.6026088053741	50.6026388249254	1304.495	1303.98	1304.88	12	12	167351.687033421	139736.641847956	139538.720620115	155422.156538461	137755.743926532	137365.6017041	138759.08631557	162470.633013022	131415.769208287	144767.669565082	144479.629034599	137264.672934194
14	50.7139636355888	50.7122644967746	50.7146895031214	1304.14	1303.61	1304.73	13	11	185105.493429362	114405.083446453	155182.090703123	171240.969976336	159245.922755784	126354.911790865	153986.906445313	165111.421633113	143354.507081474	181188.462560472	159985.026010045	87015.4926776589
15	50.7429846447171	50.7429731272864	50.7429961621479	1303.895	1303.81	1303.98	2	2	167102.255166901	147538.982572799	166943.399156607	164564.700527345	152455.017633612	141589.767736002	168475.863243965	118246.238512979	152515.874581852	176768.943367363	162301.86664373	160023.653231535
16	50.9840232037296	50.9802474309549	50.9861232640712	1303.98	1303.57	1304.54	15	12	405187.345183739	274549.95977614	463620.345830266	362787.919786657	334304.004959809	90325.4200744621	513816.201883373	449573.917600448	455991.442760292	100604.240178222	453734.230379466	305819.690035305
17	51.003424215074	51.0034034040207	51.0034383763188	1304.06	1303.59	1304.57	8	8	165396.729303384	270416.247310015	196261.555187991	148689.05077759	333910.978121342	226480.292589768	513153.384285479	187679.912952974	455749.427436962	219404.769433592	190260.950177814	123529.204455972
18	51.0330697068156	51.0330463810845	51.0330800267432	1303.965	1303.59	1304.49	10	10	147596.921910806	270416.247310015	191765.602949594	147795.418855168	334102.237171078	205657.412426756	205971.010045572	168770.958822834	191684.972475585	200588.031990966	189440.419923377	118207.091040166
19	51.117480187402	51.117480187402	51.117480187402	1305.42	1305.42	1305.42	1	1	270991.563685194	236358.375654297	239142.949181465	277658.337935904	240294.150687147	227241.973982602	222337.274373222	269778.802685543	228379.291470168	81057.2619608558	252053.072105826	268138.433577772
20	51.1467146266327	51.1467011124279	51.1467310636587	1304.65	1304.08	1305.41	12	12	280404.18022461	247300.902457931	244526.952087748	289160.181728516	249776.147521033	236065.781155135	228505.036010046	275837.862857144	236891.299446128	237611.49563407	261820.007148435	268563.921495642
21	51.1959829312741	51.1959663773355	51.1959931218717	1304.475	1304.15	1304.57	4	4	96649.9763395175	92243.1295763217	94629.738971559	100205.605697836	91423.0029248037	96881.4228142765	94914.5334773758	105387.330829411	101532.573928443	96097.3135019934	89689.8708118793	98818.0766319858
22	51.2499100739908	51.2274027110235	51.2500450855524	1304.5	1303.98	1304.54	3	3	278479.791471352	122858.940808293	298702.994655766	308463.636590173	315577.595262048	85776.7803027338	323093.042902017	285616.757617184	284378.260213952	99352.9982116695	301330.368290574	409057.427038355
23	51.2893910444491	51.2847653149111	51.2894179046587	1304.41	1303.81	1304.88	19	12	247283.419010779	184169.905931489	293661.361889653	239088.091257887	308240.81763822	314571.332754605	321960.724510674	276565.778618539	278815.461336261	318167.643369892	158127.576227679	214247.635866135
24	51.3083489110543	51.3083293001253	51.3197096063185	1304.45	1304.41	1304.5	4	3	84383.1471089675	568281.986825287	293880.227450287	82063.9955611175	295802.987599434	309131.433353164	317721.000488721	285616.757617184	284378.260213952	118394.706280517	301330.368290574	409057.427038355
25	51.3388780018625	51.3388651915173	51.338888055354	1304.14	1303.81	1305.41	7	7	109090.986535645	568281.986825287	113735.350217287	96516.6155480968	315758.353233311	309131.433353164	117361.545131022	105284.226341959	284378.260213952	123704.720774332	121102.027454426	409057.427038355
26	51.3776613958073	51.3776377022046	51.3776807185384	1304.145	1303.59	1304.73	12	12	238354.471426157	208102.847848556	214062.046830116	238678.663269981	221339.169037334	202018.253748497	211938.363306363	233924.495883413	199918.767787711	220134.423883714	229863.137042411	226234.945451471
27	51.4101856540246	51.4101729895262	51.410202799553	1304.495	1303.95	1304.9	12	12	339761.865577258	326233.747966218	292640.35791085	345133.03733538	303492.146362502	265453.810100448	278490.304408369	325123.957892128	283065.151383791	305284.071562503	311724.443671876	321397.056428921
28	51.459835273134	51.4598218498025	51.4598608928195	1304.41	1303.61	1304.88	9	9	129488.144990958	131144.494233593	98636.1623159554	122288.283092322	115921.388330078	85919.8196033652	100296.447115385	117663.645410157	79995.8556754552	93955.7611275542	118004.100343192	121885.496091872
29	51.7970512936541	51.7969114910019	51.7977110869167	1303.98	1303.59	1304.49	3	3	81274.1200301101	67023.436177202	88592.9305575292	66300.2708318541	65383.1964235621	102072.486034405	103832.965349788	83724.272682291	83461.6387386062	101388.131850585	90068.1901723219	60416.2185563157
30	51.8706217517153	51.8697885325708	51.8739140890809	1304.08	1303.57	1304.57	15	10	107175.290717955	143060.527533052	184784.751788887	142561.745939753	140710.376021727	112584.462270132	141413.356595553	88942.9949912107	160742.107687173	119707.83322998	128991.398672281	148965.461001352
31	51.9242409237629	51.9242087184957	51.9242650062976	1304.28	1303.59	1304.73	12	12	289830.060302735	477439.509110576	182100.226934986	335978.169815849	320371.124117337	133826.590563401	164407.88365374	278421.771779973	155709.419868816	156068.815852614	216305.010536131	403654.022934193
32	51.9374400985805	51.9374400985805	51.9374400985805	1304.73	1304.73	1304.73	1	1	283702.796879441	442646.587393458	182300.273293681	318980.827505329	306597.655291195	137614.954186791	180357.072285154	237727.799569331	74743.1181355791	148808.196040481	211235.980690698	383166.06868452
33	51.9572972474673	51.9572972474673	51.9572972474673	1303.59	1303.59	1303.59	1	1	49342.3480610788	70365.7731577147	62225.6468594643	49348.2386683242	67987.7562169304	83092.8695276977	68536.6450661406	37266.733928001	56240.8152410339	84315.3666943354	37595.0030912636	65774.8528369144
34	52.0787559902526	52.0786872572848	52.0794026412656	1304.54	1303.81	1305.07	5	5	98340.0019531242	139481.153749999	76869.3376757824	108205.415867262	98730.5502910904	83532.704973144	89281.76719401	84172.6061927207	76900.7503694656	76340.5528381343	86260.1672886143	128691.672508826
35	52.2070354721922	52.2070319108094	52.207039033575	1304.355	1303.98	1304.73	2	2	306111.840660306	303001.943076921	261735.860709232	311133.822634652	290941.375048425	85241.8659145882	261637.235735676	76194.5202675087	239123.243220403	242832.998938552	279166.013199054	291090.272239332
36	52.237248770716	52.2372335677964	52.2372687632287	1304.145	1303.81	1304.57	12	12	311519.144983363	300369.294374998	262242.511620393	308440.646503154	291128.427494764	234601.165359074	261975.181015626	302832.489846004	239123.243220403	242789.599737027	279633.50748884	291090.272239332
37	52.2880912010456	52.2880778251424	52.288109900255	1304.45	1303.95	1304.73	8	8	129209.943509615	130602.420901442	100695.208339468	128675.055650809	115102.034042593	82143.192226562	101109.204329833	115191.738149789	80869.4552457677	87628.3151397236	102083.433330829	137808.126395357
38	52.3945450430647	52.3944119303223	52.3946781558071	1304.555	1304.54	1304.57	2	2	98219.9468823235	101610.531610576	55215.1059960946	82243.7347106943	91691.3010538747	51735.5443492548	52628.5577172849	76213.516488369	48728.2390110079	42747.55357666	61710.8506458635	89165.4866756177
39	52.604149315583	52.604149315583	52.604149315583	1304.99	1304.99	1304.99	1	1	66025.3427292882	36033.6685587561	98161.7923773208	66108.5667952482	71506.983876547	96995.5425024429	93484.7870763223	86058.444759114	86946.7635843909	109039.244944254	71030.395859376	38819.8923982744
40	52.7637704967704	52.7637427279255	52.7637946366554	1304.54	1303.95	1305.41	11	11	283109.125927735	449733.634023434	185597.354002509	340354.081741769	333228.776850257	147725.726205358	749493.51909931	265719.368298612	171486.430188478	174955.990405972	212760.613526786	391729.840300643
41	52.7976260619239	52.7975886862394	52.7976459800916	1303.88	1303.57	1304.41	12	12	539472.42953523	378997.20402043	640774.351773212	501400.527155948	471914.649652615	727073.96787598	738570.001600172	611997.845022323	626509.857778321	731848.340935761	624080.706780136	424716.732267877
42	52.8581062241186	52.858059492534	52.8700316514501	1303.965	1303.49	1304.49	16	12	90843.4755293776	168836.704060874	92105.9368505873	102853.306396079	236321.1027663	421379.295725099	404839.595086389	336222.255887278	355183.369422435	426559.356391226	104493.386510823	221012.005472505
43	52.8898254345673	52.8897927840431	52.8898487532592	1304.52	1304.08	1304.9	12	12	284399.886627443	270053.30840745	263569.901460712	299320.529505332	269675.942692682	246644.488402624	261820.399804689	289806.510658052	256473.710101843	257905.81240009	277905.509899554	270984.812841796
44	53.0492663935824	53.0398236635403	53.0502993737247	1304.275	1303.22	1305.41	22	12	204275.992055288	351418.906129806	221261.033122562	193128.623649714	259402.949729566	238331.426804387	245178.674663785	219624.003128908	132057.955640347	131622.521785715	221612.64962346	315666.545195313
45	53.1497342355254	53.1490763856681	53.160282393182	1304.11	1303.95	1304.41	4	4	204358.977549713	107647.538245739	171010.047370608	76102.5407137053	122185.76059304	183461.632771664	183143.125042317	156302.009938741	175893.590118961	168605.440409267	171497.190021564	153945.244731002
46	53.1918396089058	53.1814158336484	53.1918592602026	1304.45	1303.61	1304.88	12	11	182830.893854572	142081.33427584	181546.959484866	195030.323565204	408342.418600672	169537.935660806	183230.329650064	202021.187415865	169918.809759113	186517.023197491	192401.214007662	162394.790888263
47	53.2125130934443	53.212477920179	53.2125335375236	1304.03	1303.61	1304.5	12	12	434095.600891115	380796.61403245	401854.877138678	429543.23430739	401752.825856369	401559.549442663	417779.82628767	442692.702890624	378621.362076322	419912.321928365	422504.841104266	390681.680462473
48	53.27369525428	53.2736863078141	53.2737042007459	1304.45	1304.41	1304.49	2	2	94722.0273636567	237850.325394696	440846.443190924	87370.1167912407	322896.442478031	483756.186306963	468398.098363442	401754.762190752	426127.345301104	455659.404060056	417916.913082883	264871.39479818
49	53.3357890540755	53.3354066057215	53.336538164083	1303.965	1303.57	1304.5	12	12	362599.91102295	233106.078347984	441122.14453125	331097.28968224	323276.504758863	484255.161228378	469065.837439904	401949.82935697	422873.200131085	455564.41564979	415167.18370643	264944.685167517
50	53.4292641647095	53.429255768916	53.4292924447354	1303.88	1303.57	1304.41	8	8	160278.435095214	159002.124982245	172519.723575442	157945.364816518	151876.206816851	178746.623478189	196503.671244675	178919.991094969	161127.76991887	169988.856086425	162628.150694172	139312.362796521
51	53.5045794221788	53.5045780794984	53.5045807648592	1304.09	1303.61	1304.57	2	2	68965.5718512507	100975.538300782	56195.6984730119	79831.0710635658	75958.3931693896	64555.8355877137	70322.8025903317	55147.8028852976	51316.0617134226	58686.8078107237	56980.4433260836	84416.1280362948
52	53.6238019150144	53.6238019150144	53.6238019150144	1304.54	1304.54	1304.54	1	1	56905.557987467	89241.7804086533	49098.3373168953	63789.8732682299	76920.3711584481	53939.020216471	34125.5359431964	45582.6792687985	35265.9975667315	77815.9245827074	64152.980836995	88876.6199088551
53	53.6585607122773	53.658551499643	53.658564051955	1304.32	1303.98	1304.99	4	4	74234.8683405085	45995.0348144533	93831.9268359368	65985.4689728342	44074.0795192469	106822.477019856	103193.237965745	76984.5013966873	93080.2793424473	117473.709742713	85774.4795743809	39043.8664794924
54	53.7529792118434	53.7529472069828	53.7529961717552	1304.65	1303.98	1305.42	12	12	132748.74591271	130298.805183292	135089.651141827	151697.358574969	124994.267443849	129078.980408654	148651.456565754	149712.455342548	128814.807629744	144338.922215403	142301.505471003	130571.706276292
55	53.7677415131215	53.7677415131215	53.7677415131215	1304.54	1304.54	1304.54	1	1	393944.044114708	96561.207938058	508221.391676683	369855.884495198	326562.821245492	596115.896484375	583331.262651368	462070.816952373	525115.015898813	599375.891155138	490930.149359975	304331.101812273
56	53.8025939019702	53.8025639665542	53.8026145446702	1304.28	1303.81	1304.73	12	12	388729.677319337	238182.377253604	504217.680398888	370021.365876651	318872.53801307	596896.524444059	580989.310546878	458786.758728966	518613.298341347	599115.451536695	489237.343769533	299262.743907751
57	53.8604620012885	53.8604569444777	53.8604707578789	1304.14	1303.81	1304.5	3	3	194422.110624553	165985.377405896	100719.661684572	177663.690356003	150577.269055176	292005.444164598	284890.44975408	225193.833298559	106071.029535318	124878.26350708	236916.504791817	157042.530065697
58	53.8647939060101	53.8616724762961	53.8648182570258	1304.41	1303.61	1304.73	15	12	190027.654351807	91325.8641455068	253008.464487492	106896.511320613	100738.891273192	292404.177133413	280059.675581053	220003.288004807	250962.726313475	305884.693137395	237723.331615514	124049.182577749
59	53.897425222528	53.8974234411799	53.8974270038762	1305.415	1305.34	1305.49	2	2	194331.500812324	165985.377405896	253567.908022907	84680.9534391286	154186.061506349	292005.444164598	284890.44975408	225193.833298559	258638.641246446	312727.703723143	236916.504791817	81620.9684887688
60	53.9165727920032	53.9066684269639	53.9173959916744	1304.15	1303.81	1305.49	13	12	138726.803340595	138329.601343148	178931.307722166	126020.191420491	105446.083297118	196076.220791714	189095.69966518	160696.160809152	173474.246324869	184433.481575	162568.910641742	130953.85593192
61	53.9455876511592	53.9455876511592	53.9455876511592	1304.54	1304.54	1304.54	1	1	201625.596446532	118587.16124399	259615.212033695	177736.407976483	160981.349211631	299697.204620766	290649.4257666	230695.19216105	259063.754069009	313228.416370944	242827.014088947	157248.217727866
62	53.9519960859935	53.951589997549	53.9523470761476	1303.61	1303.22	1304.49	3	3	100195.199911748	127032.325360576	194252.277643847	340971.965995214	97313.6409750005	164376.573876037	187031.620117773	255586.146499022	175040.60220703	173493.336159668	227309.375389609	356234.264695131
63	53.9892472111568	53.9892199003755	53.9892797020745	1304.49	1303.95	1304.73	7	7	166015.533211083	271201.456508412	187815.981810823	186149.876122001	185086.700419919	155794.338191106	176115.586159856	145413.249182478	167324.553548678	168951.972677284	112219.240128349	235428.169906181
64	53.9983505408153	53.9983091677388	53.9983752626509	1303.965	1303.59	1304.49	12	12	289799.621782408	424718.73449519	186852.798863431	316719.847389572	306178.22370042	153307.295416621	168858.980467356	255544.148194111	156188.630795147	155111.634624023	218213.812868304	346452.546206429
65	54.0368713165245	54.0368577139566	54.0368973887046	1305.11	1304.57	1305.42	6	6	112460.958395433	424279.969708809	182342.676029831	105857.773895265	298474.632333987	148880.306942473	165617.278817914	109463.909529215	160169.958249288	94990.7715108232	111089.831433293	100389.797707926
66	54.0518040381047	54.0517613307429	54.0518225898287	1304.11	1303.64	1304.54	12	12	1209930.79144044	1755808.76803153	839958.616360201	1401224.88763889	1346653.18190357	707663.6713644	829148.487222226	1124869.90542188	740732.811312506	749852.636260425	976867.577291007	1440657.64523438
67	54.0836075177735	54.083578816709	54.0836487991893	1304.495	1303.81	1304.9	12	12	227607.05822754	178544.510733172	187955.590814491	210644.693560321	179128.562156324	200247.003663505	212021.630885883	221536.28496244	184555.265237629	197373.717355018	202992.918455529	175644.410836087
68	54.0868968953723	54.0868463223029	54.1144511153379	1304.14	1303.06	1304.88	21	12	458936.60732422	269770.326784854	578847.43586983	197481.465733924	188767.414817457	681861.955837056	659175.290764513	528631.749592635	589097.468487798	676168.520880306	553401.685647323	243022.054694476
69	54.1440249678452	54.1440233355833	54.1440266001072	1303.865	1303.59	1304.14	2	2	1184028.80978159	1733601.2618608	112936.277384035	1364037.51524859	1316112.57109553	728174.747840899	790048.023014923	1099269.28647016	720877.675435005	131906.58585205	946881.376635284	1429046.93017757
70	54.1495698939752	54.1495422748831	54.1495937850798	1304.11	1303.59	1304.57	12	12	238399.939952333	126811.572707331	282825.948477313	201573.722042142	178994.652548452	337744.859905833	319830.072682759	249982.368921274	303476.021551341	332888.664899339	281534.358716519	153346.860734675
71	54.2017585615441	54.1824567421672	54.2025983564023	1304.5	1303.81	1305.65	13	11	119964.3508436	149619.107945668	141854.726755373	107175.168023212	84202.1157142049	162804.533336839	159470.067566965	128595.282859074	150441.179654947	162260.818163687	133400.923013071	87974.8223069408
72	54.2294079156878	54.2144043171261	54.229432286796	1304.805	1303.98	1305.65	10	10	114089.644531249	149619.107945668	114942.463341346	120202.852554119	119496.715673423	79171.8893294266	114143.934940012	119300.415859374	113942.460986329	122779.309962064	103805.637742105	113959.334082844
73	54.242865526076	54.242853254582	54.2428777759556	1304.54	1304.41	1304.57	3	3	138795.307265421	148536.425471754	146807.48376343	109498.631064077	119496.715673423	167670.942586262	160833.374217122	140597.18746053	159002.728701985	165162.990368089	142525.699020995	119018.8181096
74	54.30572398068	54.3057066614326	54.3057397734433	1303.88	1303.59	1304.14	4	4	105981.132556373	107518.274254262	98448.0689465347	97183.1558078841	92242.2841126603	110762.723480112	117637.796665484	93318.7462915032	85383.8092356168	104478.796483154	90726.5512984206	101444.355229049
75	54.3701205007844	54.3487965398	54.370147701105	1304.5	1303.98	1305.07	16	12	164663.449081216	128161.617690428	126401.37161133	163099.406563316	164128.312192007	141116.559853515	140698.893085123	181180.176057692	158060.004241535	83751.3087036129	159524.420024414	149821.451632079
76	54.3782827628016	54.3782554694311	54.3783049928421	1303.95	1303.61	1304.49	7	7	135638.054315655	234802.153777042	164815.320234377	168420.524545522	162713.069044188	166532.638948567	169878.127548827	134336.32245524	158060.004241535	179923.973884276	102779.120970865	191546.08398813
77	54.5170730418836	54.5170504842976	54.5170951341842	1304.495	1303.61	1305.06	10	10	129986.080923227	113180.51794922	116772.66391226	134113.119989483	120322.876224459	121908.427215168	112938.998286132	130248.128119741	115797.744547525	129626.400837403	135800.265172776	134166.592769681
78	54.5940111787183	54.5940044035424	54.5940179538942	1304.32	1304.14	1304.5	2	2	110173.38279785	60067.3789240059	87923.2916711439	87331.9795685375	84411.6857346419	173277.016861685	150783.871434213	120683.860440339	148132.55913574	89653.6956990556	141902.238099256	58914.0624311971
79	54.6449139299953	54.6445394693336	54.6457202159011	1304.11	1303.81	1304.88	6	6	111605.34265963	60067.3789240059	141427.975913088	87367.7244848643	84529.2700231943	177174.355438059	150907.912131347	120683.860440339	148376.038029784	155587.190543619	142192.602663762	58914.0624311971
80	54.7743892008658	54.7743892008658	54.7743892008658	1304.73	1304.73	1304.73	1	1	142274.976963332	120827.094620029	182297.370117189	134703.721168325	117648.114421609	210258.404286219	206538.174825109	68454.4893168126	190187.885309244	215769.131301489	174996.723987036	128342.2948402
81	54.7846574586927	54.7846302623208	54.805235636509	1304.08	1303.59	1304.5	9	7	142274.976963332	120827.094620029	132981.601948244	95172.1527494314	117648.114421609	93804.4415701734	151436.357005208	127461.181736246	185776.792638492	140229.140767821	129052.361182047	128342.2948402
82	54.8365417466278	54.8365156686478	54.8409566603888	1304.73	1303.22	1304.99	9	9	127629.370142008	120827.094620029	182252.469287112	114839.348159588	97506.1682861329	210098.449243165	205204.25896345	153594.806170246	183148.535345051	205395.008890787	164361.805511568	128342.2948402
83	54.8795388405325	54.8795388405325	54.8795388405325	1304.54	1304.54	1304.54	1	1	662990.141555985	98988.2147025234	475535.235915534	761607.401883147	706204.918597013	396666.201933591	442988.594874672	622414.353159175	407518.463209633	436664.891504846	541447.792907711	796600.203906258
84	54.8852565452445	54.8852328605906	54.8852807122194	1304.45	1303.61	1304.73	8	8	136869.897767052	197316.42646334	475535.235915534	161062.974861027	158133.058366511	396666.201933591	442988.594874672	127282.759294085	407518.463209633	99938.850838717	107658.320709228	165668.412988281
85	54.943676648509	54.9436126410131	54.9437100228224	1304.145	1303.81	1304.57	12	12	668168.343627932	998889.653899378	484460.525892799	762684.640075336	706658.952876663	402877.753107829	443560.78370815	630727.716826828	416581.763072269	444010.46013428	548094.558394526	804156.125647323
86	54.9796279812744	54.9795941687327	54.9796799305822	1303.88	1303.57	1304.41	12	12	896836.610363773	655270.639819708	1066635.74513252	843346.856808734	789200.517566854	1184823.61513672	1182835.60798829	1016818.93134246	1050868.69817351	1171522.09875782	1031283.50720424	717192.240363422
87	55.0105561235251	55.0078239472706	55.0132861568892	1304.54	1304.41	1304.57	4	3	890894.997029616	103326.799969951	1064575.0114673	82234.8570178232	788272.688465992	1183608.19596353	1181309.76226074	1009567.91783243	1044185.77514322	1165616.68680826	1029559.39640258	93712.0651930585
88	55.0438570887286	55.034515845453	55.0439052764306	1303.98	1303.57	1304.57	22	12	178912.163143029	330341.789197655	224814.827438968	181427.855496919	418178.721983923	241188.695201821	244031.154039712	211367.128390925	223039.30173828	645235.245941689	215346.050495604	382169.62082136
89	55.0565569678048	55.0565206882846	55.0565771078541	1304.495	1303.81	1304.9	12	12	203076.884187199	172551.860970864	190783.245695804	208073.028326011	185377.447000735	175799.002638345	188235.710502929	222074.323982121	174878.240932616	195826.903325195	211844.217739633	187403.531693208
90	55.0776147782886	55.0775817434394	55.0776330794477	1304.45	1303.81	1304.88	12	12	572614.395605471	537514.166418266	529631.99128208	590550.207553712	540779.693371922	504687.551206057	549586.172489426	587398.299157368	493517.844666183	525240.847426761	563372.779074869	531244.700976912
91	55.0973923285112	55.0929111485715	55.108262697284	1304.5	1303.22	1305.41	27	12	256644.381359864	356667.548865684	119003.593666994	285853.681101423	81097.5994378653	167303.009734236	137615.406311385	231237.744107143	147907.465498798	154929.300224959	196779.61998884	322364.763997629
92	55.1290581810704	55.129029665102	55.1290789603868	1304.52	1304.08	1304.9	12	12	304183.918981935	160111.245624999	406992.327116345	281525.302449777	236988.883405949	486225.255568193	453081.407428853	355199.828993389	428006.535348962	496863.488557297	387680.519430805	218880.700193434
93	55.1920880877182	55.1769357782598	55.1936021741709	1304.41	1303.22	1304.9	27	12	87208.4735225417	158937.825441706	108488.435976564	128129.010060471	70787.0656146233	109570.815220102	123770.853515625	98845.9969221999	142923.601183267	179281.636891527	91051.4992187493	135106.639864408
94	55.2370643472512	55.2370262011624	55.237086367744	1304.495	1303.81	1304.9	12	12	569072.398642094	761762.074014419	400963.550336909	640861.549959543	603028.165687421	339704.410157647	389201.929731449	532199.473235681	348464.494539065	363272.937486051	456640.757176341	680531.812948174
95	55.2473651527153	55.2469420475834	55.2481501105803	1303.965	1303.59	1304.49	12	12	244630.857153696	165739.783783052	297068.160395312	224020.406281925	206696.778817983	294146.60786884	315956.087962243	268328.256579242	285979.849779898	316375.346199081	283545.266852839	190121.456173001
96	55.2782606366525	55.2782606366525	55.2782606366525	1304.54	1304.54	1304.54	1	1	99380.5573940015	125422.295573918	76481.0985058605	92541.1541206879	101079.822014568	90153.9641487624	79876.9059147131	93399.0747859694	69857.1656054683	81627.6025063853	80396.4906603998	110504.800458986
97	55.3556116414416	55.3534714306825	55.3556577432349	1304.06	1303.61	1304.5	10	8	132430.028551682	106645.481679282	108939.618654787	122910.56153768	789745.976079551	148116.743682767	857881.203979038	124566.364126383	763799.595969451	124120.774676513	839921.089293331	114223.033386636
98	55.3875498266919	55.3875159861187	55.3875764585386	1304.28	1303.59	1304.73	12	12	294593.352319337	465728.576622595	185228.536839692	348855.879051288	322027.01754919	148069.691371373	170151.320680805	267468.018388023	167277.961106772	168340.868943918	219270.826214842	379504.298487375
99	55.3985842637698	55.3985469937621	55.3986019118728	1304.03	1303.57	1304.54	12	12	355784.671249248	309142.670694109	336262.514589849	348436.155254656	339443.142583758	345767.399459134	360960.080628253	370139.733677884	309140.894747719	350709.263553185	344070.871990685	312176.289524488
100	55.4205767067831	55.4205248105919	55.4239541911069	1304.08	1303.57	1304.73	23	12	169669.716050368	771436.915205465	824673.223307746	845559.880153242	795971.592882359	822299.495121376	263870.252837613	890674.934614958	769421.376809085	820462.567878074	848247.208292413	743218.149346452
101	55.4467242226721	55.4467242226721	55.4467242226721	1304.54	1304.54	1304.54	1	1	858053.482753086	91050.0072235571	823532.707243665	860081.798250335	809284.332208668	824739.623268224	870336.574820959	897850.339440911	770549.754845373	820873.464106822	851078.555950515	750440.490260425
102	55.4855866803521	55.4832031258297	55.4856197793945	1304.14	1303.59	1304.88	14	10	121625.498829345	99871.166095526	81299.45654297	129323.133649497	112351.796511028	97766.8664428703	102197.006138509	137445.335176532	108435.218899739	132458.509921124	123144.350558143	120859.136527193
103	55.5515908597656	55.5511838962667	55.5523931365193	1304.03	1303.57	1304.54	12	12	265094.890696613	177589.529654446	328241.032475022	247831.090416541	237495.929790789	373562.209713791	346827.925310871	312525.367558595	337000.822833158	347955.888671875	326529.891044921	197741.599815955
104	55.5743367487855	55.5743367487855	55.5743367487855	1304.54	1304.54	1304.54	1	1	265094.890696613	91636.0859555283	332074.034642949	247539.726064049	237216.716042076	373044.236599932	350269.387916258	312002.884305214	337375.580489907	351368.728864934	326371.42534627	199999.538933921
105	55.6189608674522	55.6189472234565	55.6189681494553	1303.965	1303.81	1304.41	4	4	265203.545049712	177916.558460583	327843.495837405	126669.310155031	237352.590112306	107873.064441731	350326.969600944	132668.215159504	336821.96122425	347428.24307528	119023.418682454	197428.316255328
106	55.6509454860701	55.6509228730935	55.6509637124115	1304.03	1303.57	1304.54	12	12	177378.771250812	148028.845868389	205030.883873197	187965.413860614	165085.427457274	215553.702249348	236753.122299804	210512.50540283	186557.351717121	216196.276319111	218834.637816256	151765.105880032
107	55.7163472349008	55.7158961320488	55.72829772724	1303.95	1303.59	1304.57	3	3	183218.054837533	153464.057439631	204782.568519178	184736.170795456	165638.349131304	215624.445177554	240458.362571913	217364.629047036	186557.351717121	114244.633278808	112562.565680134	92070.8288517875
108	55.863134782725	55.8471317634381	55.8639132815375	1303.64	1303.49	1304.14	5	5	108214.651993518	153588.068765023	85340.0443798841	98275.2741341136	107127.539658204	91788.5540429681	136738.743949753	127884.631924641	118928.96242106	139403.962174625	127857.435567829	115207.351901043
109	55.9005756664849	55.9005660747485	55.9005852582212	1304.225	1303.95	1304.5	2	2	108214.651993518	153918.381232245	116858.268861862	111496.748242188	101761.144145509	137487.641553624	141701.399679508	122889.356589576	115008.652382811	130392.98056844	117418.873566487	123217.099550782
110	55.995095278214	55.9950727822935	56.0054421228047	1304.54	1303.95	1305.07	7	5	625131.025368421	85607.1340852872	777669.341597131	97259.8184626649	84087.5236267081	890718.524673283	857323.332064994	733439.096255284	787338.903380529	888380.160952143	83244.6924552403	89627.4433274486
111	56.010804489939	56.010804489939	56.010804489939	1304.54	1304.54	1304.54	1	1	632626.439048661	143747.050757211	786603.696240246	587633.285825609	527283.115301113	903927.797167963	869552.613614905	733439.096255284	787338.903380529	895825.010384616	760792.916987706	486438.627337245
112	56.0478442439344	56.0478147513394	56.0478645604361	1304.28	1303.81	1304.73	12	12	633196.886694338	402797.431093748	788126.351478784	588050.789310827	527903.749030948	904860.162095428	870675.776381143	738244.018125006	788920.064871656	895664.908214291	766559.56430761	486573.225739932
113	56.1043773092394	56.1026819244137	56.1093806031851	1304.14	1303.59	1304.88	18	8	112559.490163573	206755.651251776	92928.5667663588	108991.108986004	199992.795305992	114363.954104567	166260.850501301	284743.936914059	155011.821220702	177006.369181314	99099.645041853	177190.901928268
114	56.1128209473961	56.1106743856252	56.1140115307999	1304.28	1303.61	1304.9	24	12	126510.923029597	195654.770829326	305791.900011643	147385.487124398	135906.934587401	136206.704064002	343751.983092699	109469.439517299	317511.722383512	134458.482362155	112663.983917411	162899.723629056
115	56.1487225196989	56.147791286292	56.1504078818493	1304.15	1303.59	1305.8	23	12	84197.5875244134	245687.918461537	102762.830269777	171869.062195763	179450.93450646	107157.331427408	105490.576571451	126242.001939174	95308.9287386061	85932.6110156251	103378.327909029	103749.510802408
116	56.1691480725298	56.1687130782105	56.1699455451554	1304.145	1303.81	1304.57	12	12	262189.159804688	150276.101099759	338579.222278176	237658.23320688	199342.888166152	381874.356459265	357822.078958337	297898.325407367	345636.296922435	398838.531328825	330764.671607144	183519.469393311
117	56.2062307635941	56.2016528651978	56.2071291887345	1304.08	1303.59	1304.99	15	12	814390.193864839	1185136.6660225	534965.519715395	890758.223578742	868569.512256195	444881.391780136	491865.676899419	714588.842425787	464104.624890303	115598.669004313	611112.693065424	978362.980729168
118	56.2463502495426	56.2463016303765	56.2560030738556	1304.08	1303.22	1304.57	17	12	429401.49007764	182329.900150239	281025.522767156	119482.297752028	473668.736300913	229740.625715144	276079.0174721	394457.781566118	255047.408923016	262086.882122281	327174.430680804	522822.725205428
119	56.2729524655793	56.2726537780503	56.2735113825256	1304.45	1303.95	1304.73	8	8	179007.751106771	281637.233479566	104607.419505113	202440.329013582	203124.625927734	877124.606971154	1007561.84481725	143606.223352866	900705.856387471	927242.489707783	138672.980859375	227992.441391225
120	56.2969684926234	56.2969503630343	56.2969866222125	1305.53	1305.41	1305.65	2	2	87541.6265808099	1959923.85636538	1004236.06580967	1558020.38978162	1530599.09660956	850993.654016344	980007.897618952	79493.4379085281	882690.561242887	876645.328865403	1148421.76261542	1632249.41493162
121	56.3128474561504	56.3127856357833	56.3128613659798	1303.965	1303.57	1304.5	12	12	1434334.33261719	2044278.86959403	1022695.09847376	1609692.51421387	1605892.61725622	878273.222527905	1008081.74257	1373884.86924841	903009.580012377	939125.861132817	1175479.26211913	1695053.00119071
122	56.3501030095868	56.3466327108526	56.3501696799876	1304.15	1303.61	1305.07	23	12	138644.578073729	115993.485804037	130900.290674955	145679.590430626	633864.412612295	119969.905307993	1014951.91346691	852714.263489948	906982.797278979	134212.974682617	887475.702482414	134863.405382361
123	56.3794063788699	56.3697214874449	56.379429178872	1304.41	1303.22	1304.73	11	7	114958.347336989	190864.007228124	909363.169260817	128028.729022686	141361.274194335	1026477.60958984	1000691.50307993	118512.477403846	896604.441502273	1002523.43184081	86820.5515700118	176951.945365083
124	56.4071092934777	56.4052188877075	56.4071367352329	1304.15	1303.64	1304.99	13	11	140011.734974835	523548.798843592	183541.586288311	129214.756065955	112795.187289428	209239.066844658	198729.871823919	167320.011972657	175688.593071288	106897.178706055	174942.039651228	97126.8851111775
125	56.4152522423934	56.4107488842578	56.4168317944577	1304.11	1303.22	1304.73	32	12	148617.670546124	191641.700917187	197101.725666507	141549.75752986	237201.010747821	116237.217851562	192044.298188476	164417.130686848	176967.115786132	127344.264166259	196696.498476968	215005.487811748
126	56.4518054925087	56.4517807998924	56.451829140345	1304.88	1304.41	1305.41	11	11	133844.560517578	122579.151601562	120258.823381349	135782.059472656	114437.413898314	105992.242556965	124736.817272601	136374.137352121	293408.098155923	127834.405917969	130151.038989633	129595.297365159
127	56.4724571915275	56.471979803431	56.4741594250298	1304.54	1303.95	1305.07	13	12	210394.299609376	106941.482253605	289413.458561823	197042.963791155	157904.076538902	321365.687538366	297723.601203964	235346.566083233	297308.452476285	346988.866648441	272570.071593259	152535.136816406
128	56.5017302140068	56.501684597502	56.5052228985728	1304.65	1304.08	1305.41	18	12	165097.912225811	134000.829370929	158185.31904053	169216.687425818	148971.302461346	170117.10331881	120655.120196815	184597.544135366	107863.503991699	176766.914980093	173263.13335036	143213.763309732
129	56.5160362584295	56.5160114709739	56.5160653083365	1304.49	1303.95	1304.73	7	7	117844.576411132	210429.204302883	282930.574779057	144605.536645507	141354.18918701	321034.553393553	297937.875310057	103565.043495279	293408.098155923	338873.702691757	93091.4803412918	160781.228263972
130	56.617239290403	56.6172299713313	56.6172486094748	1304.555	1304.54	1304.57	2	2	113690.229740396	140058.769585336	101124.111269533	116629.317166342	122402.476590984	108453.160781249	112289.508156738	111886.2338444	93359.082727864	116209.043019612	115462.862181396	133091.447089092
131	56.6600338539985	56.6513452220728	56.6600861064617	1304.115	1303.57	1305.06	18	11	185816.52560999	94103.0009627287	111593.362680288	132581.897830904	203981.960085447	97286.102661132	115280.446999511	114010.095038311	131062.570513508	109575.594921124	137432.582225748	234170.02161959
132	56.784898481961	56.784898481961	56.784898481961	1304.49	1304.49	1304.49	1	1	72333.9767272944	177854.662100498	188749.835867367	199707.468382459	176871.601046699	199699.490651635	213640.516038261	206194.06010298	183020.409540126	198195.882674891	187304.674014561	162152.880576173
133	56.8077087810232	56.8076556564446	56.8112337243544	1304.14	1303.59	1304.88	21	12	113853.542354735	178230.222472956	148257.169991457	205710.806034029	180668.778789757	163571.173577974	163739.437370605	128480.672719929	180328.70510091	197359.300281461	141797.361269532	162410.188305663
134	56.9232196874356	56.9231819218115	56.923236668146	1304.06	1303.59	1304.54	6	6	130588.945301513	79211.7492016592	144574.55629761	123794.82268466	112992.795642756	164996.866843449	154141.265989881	141674.693463688	152308.379295541	151307.292821044	141650.910290526	89199.1116788003
135	56.9810694321559	56.9810405241408	56.9810906441699	1304.03	1303.61	1304.5	12	12	332435.91982422	233001.869703977	395599.986679682	303266.937545071	297076.129201096	434304.647285856	419677.016445315	367591.722765068	407416.756030602	421124.743695071	396041.207896206	254983.761587289
136	57.0915084823694	57.0907170022912	57.0922999624477	1303.78	1303.61	1303.95	2	2	336748.712255854	101954.387382	373697.535791019	328414.129527701	306115.882088958	398653.34004971	407129.713162291	344496.896135478	369637.48352717	410525.876278404	97971.7084053541	287869.856535868
137	57.1174863575154	57.1137225860603	57.1185178329118	1304.14	1303.59	1304.88	21	12	273674.926180138	242953.093395431	244824.788452152	101245.348268479	261346.689770507	184566.268157088	170750.229732144	131036.959009602	159497.13290039	187556.967903396	139637.070251116	244208.508475435
138	57.1519224859509	57.1474803792331	57.153063772626	1304.45	1303.59	1304.9	22	12	158657.455073241	607324.712596152	212857.705854495	152395.038820237	441696.531431704	235995.450149738	236223.698605142	195612.415879657	225346.073914513	248572.099985727	199439.318143029	111082.332315266
139	57.18791197864	57.1878928124435	57.1993041163437	1304.14	1303.61	1304.49	5	5	86891.8354309076	80576.8932853197	107009.184254152	75560.4056241871	414436.786816406	115776.357298176	239922.057745913	350995.983975492	228836.46647727	247466.95171342	297288.435813213	500077.345681821
140	57.210849636522	57.210824070966	57.2207917756263	1304.635	1304.08	1304.9	4	4	384292.351717856	110323.762469951	280270.459995121	448542.366374293	441412.737720952	96918.9675691725	92269.0387215165	80337.7617708328	228836.46647727	247466.95171342	297288.435813213	500077.345681821
141	57.2614843581016	57.261456699937	57.2615144312355	1304.495	1303.95	1304.73	10	10	287891.172680665	467026.584369365	185583.650834958	340771.950641044	320436.435495949	951073.571213942	957648.250616635	264314.256945613	165963.099554689	183140.612151044	233224.69172949	392198.02780692
142	57.2997472950494	57.2997128381852	57.3104384139779	1303.98	1303.57	1304.73	13	12	759199.892233798	564907.086463669	871091.061287656	719873.154416958	675200.131476343	952319.02470006	958142.393160817	850674.703917103	870646.332915046	956672.340259125	869476.350033485	609671.662858892
143	57.3107176234036	57.3105658076123	57.3114579561712	1304.57	1304.14	1305.41	9	9	258007.411431931	356615.707247594	154946.414139122	276012.913024554	274856.334795964	951337.758317051	952003.113484696	224580.391623885	868425.173172702	145823.236317663	188441.448800224	322182.546191405
144	57.358193805142	57.3567179859403	57.3681367038632	1303.98	1303.57	1304.5	25	12	316176.480287363	217759.715276441	365933.912021108	300570.043990383	269946.431790864	393632.843565152	398441.228687223	344284.230602463	354448.852178297	386767.734387395	358827.817700894	239627.207913911
145	57.3815953433605	57.3815717699193	57.3816109650886	1304.53	1304.41	1304.88	4	4	95069.8733561191	279315.323064632	388379.059037646	93572.7571313487	299189.422441408	413811.615777703	415892.40475763	359867.265997864	384315.192975847	420706.144964484	98269.868017578	79428.2279361988
146	57.4040081355942	57.4039774445775	57.4040270598913	1304.495	1303.98	1304.88	12	12	286255.462841798	261700.948037859	264286.186314171	295852.382543944	265097.661420146	229541.380129206	254803.425191129	290179.094540264	239513.479381977	246997.63248723	279534.269380581	273004.566478098
147	57.4250592915115	57.4159895660371	57.4266728292929	1304.555	1303.49	1305.41	30	12	192405.956657806	250469.000426681	139336.521068021	209774.238706055	150271.921965144	331952.68943778	122827.123421223	158740.752442158	105821.256344276	357018.218989958	272656.261506697	136395.516898287
148	57.4587385517496	57.4586926245224	57.4587654402744	1304.495	1303.98	1304.88	12	12	407875.642126466	225178.390649037	503303.54572544	366341.027438965	305513.169970702	579344.089154578	556306.805865891	453255.761446618	514024.761118982	586306.737762978	483518.014103511	280887.722707171
149	57.4798974641067	57.4794643417809	57.4807266376011	1304.73	1304.41	1305.07	12	12	171866.055713703	162743.896141826	156699.381445315	178494.39560359	160044.452215171	142743.458308918	141775.083098708	188174.346102121	140631.476227213	141108.188859049	164106.521822416	167609.813996769
150	57.515944906657	57.5154497719406	57.5174360690055	1304.08	1303.59	1304.88	15	12	164062.793469239	98167.6240775234	204746.374443359	144798.739911358	127237.635790404	86382.8135314934	223507.833082933	191437.260482271	219454.555732423	241965.996382212	190712.50513747	114232.021835936
151	57.5258053277009	57.5213028257761	57.5329440718234	1304.08	1303.49	1305.06	19	10	387090.481313027	78966.3674338938	160845.090139163	115200.25891927	368968.913906252	101079.088958333	96243.4412560096	143158.722804988	98806.4784358717	109262.04119873	79364.0344938145	73989.9572159824
152	57.5736633191016	57.5736336023384	57.5736897800712	1304.73	1304.41	1305.41	10	10	243604.341552735	346536.24308894	152829.961376951	277026.077354911	256009.278864933	477288.526442308	463162.340446775	211132.897282367	141261.53254948	141489.328335311	180763.245910866	316140.959487679
153	57.5846473779163	57.5842015577588	57.5854820586369	1304.03	1303.59	1304.54	12	12	344052.367591311	218787.075174278	435813.231632597	318231.066530413	293222.064062499	471665.641976843	464212.340849614	400628.945786461	439454.622951176	478608.562463943	431563.836400387	268345.776847956
154	57.6232660409876	57.6227886405942	57.6240418761856	1304.5	1304.08	1304.88	11	11	305339.435831887	458971.63620192	191614.755478513	353763.298858146	330821.365553127	477913.547131698	174235.666756187	265338.681352867	183086.979431317	175870.23111119	223361.820062498	391098.508180107
155	57.6647410799433	57.6647410799433	57.6647410799433	1304.54	1304.54	1304.54	1	1	250313.550623371	102682.821721754	197500.570883792	260211.266942955	250402.602996422	184756.852618814	202415.652076822	225141.980705565	185709.912055663	194658.131419396	207400.325868732	292912.160716149
156	57.6998348575481	57.6864796940911	57.6998579546417	1304.41	1303.61	1304.49	3	3	77834.5395629877	81189.6540258796	197500.570883792	81733.5142337473	250402.602996422	184756.852618814	202415.652076822	225141.980705565	185709.912055663	190452.945651854	207400.325868732	292912.160716149
157	57.7338270687451	57.733778893357	57.7387024419102	1304.52	1303.59	1305.06	14	11	229414.793365724	333360.87965144	133867.23252216	260579.316825475	239118.089982721	144147.013070913	123436.015214029	201897.831897322	185709.912055663	150269.689147386	172609.866813617	292993.21001352
158	57.7707339915674	57.7689064839846	57.7725547357413	1304.14	1303.61	1304.73	24	12	432823.708728029	145368.241295071	411482.885766596	431633.320983539	398714.443520882	401293.782097518	423917.376487168	268581.254338728	386354.171245817	412688.052166228	434738.290323726	385212.911853965
159	57.8356184845895	57.8280960274909	57.8356334062225	1304.49	1303.81	1304.88	7	7	77463.8165124506	374337.846997066	411403.758420416	432561.838412277	398822.97088298	124510.03700358	118209.614527065	103265.676637835	104959.530937124	126978.210303861	86415.208496095	385684.096642249
160	57.9467408473117	57.9467105498405	57.9467595866703	1304.28	1303.81	1304.73	12	12	338681.368945133	207310.174528244	413774.689453125	298797.174162409	278323.598217772	459433.40789551	436564.382456755	375294.341595055	417368.192523767	452486.184916298	396073.000848215	244354.977257361
161	57.985684206345	57.9856723967951	57.9857119111332	1304.54	1303.22	1304.57	3	3	87204.6437361647	114058.78921274	59113.0743420419	83930.59807129	80506.2586340323	63099.0923697913	71534.5170369463	80818.3253621413	63578.9272428381	66758.028641827	92047.3569413242	108556.03447829
162	58.086819399875	58.0829972376823	58.0967881607999	1304.5	1303.81	1304.99	13	11	117253.492758413	150711.784194711	101815.159262697	110847.593783367	107427.916913311	101630.458480318	103141.71325646	116899.320821815	93530.6653824864	109343.480067984	119757.057650959	103180.976617188
163	58.1588704480945	58.1588533597338	58.1588836289265	1304.11	1303.95	1304.5	6	6	174843.257116031	307166.403142757	111453.513134767	77742.5920784514	211529.493596858	127992.987584886	114485.538301594	166531.875408378	119413.917499111	115601.192212247	111933.38710205	241460.255078127
164	58.2400252996042	58.2400052806896	58.2400477953248	1304.15	1303.81	1304.41	3	3	174929.217419432	307517.737264	128916.835647585	210939.394903094	211657.23844088	131221.127089843	123226.038125813	166872.637866586	119610.192840168	120480.28644287	152199.634718423	241776.509505211
165	58.2645282292492	58.2405247335814	58.2645634234879	1304.28	1303.61	1304.88	16	12	264832.963452146	155479.955841345	353958.2109375	249126.961465218	230797.121888145	387389.117207031	379348.334140627	316668.21288161	354436.304434345	396829.449752855	140370.158789061	197167.461489633
166	58.2722048289233	58.2721769017292	58.2854956110367	1304.57	1304.08	1305.34	12	10	86771.9655483773	155291.790672265	359795.979217535	86968.9172558604	241695.475026044	112928.470712192	108061.966267089	93759.2693624446	88815.362827555	104813.061450195	93966.6572509779	74645.5814798984
167	58.3907511331462	58.3903028184655	58.3915920692973	1304.06	1303.16	1304.57	12	12	224449.884631348	342257.992031248	152493.46230957	260652.700018779	253494.122804126	133287.211743862	134249.809653322	213734.948741682	126345.451897786	125388.292376361	169883.202053572	281285.746819895
168	58.405746421322	58.4057131091878	58.4058764436606	1304.815	1304.41	1305.42	4	4	382826.964327054	342795.552805399	483195.150015985	96014.3410192882	326411.567709963	80487.2899235021	515334.31238547	98289.2948730467	492534.077412991	89548.346610514	466053.448188925	306395.156455968
169	58.4366362677787	58.4366090501381	58.4366565793149	1304.28	1303.81	1304.73	12	12	388947.821948244	248898.986380441	491469.475245529	367859.938762208	336271.359308379	551354.332094031	524732.1473019	454669.338690108	505776.37483464	556109.492668461	472247.177243305	297190.862635215
170	58.4951857612157	58.4948049558143	58.4953141790092	1304.145	1303.59	1304.73	8	8	237610.070143479	365662.376778844	197520.855669291	133880.48085374	106544.81937068	236313.857996653	215622.267978517	166201.253490514	210905.500961218	246271.856494892	207680.496782602	320728.978431114
171	58.4968303911836	58.4958044382916	58.5070838263409	1304.41	1303.59	1305.06	19	11	140058.949975585	365309.226028642	190488.158653846	136558.116766826	119848.83025228	210493.617942244	206110.809489934	177706.524224331	75763.7613997391	213390.616972309	141479.830705158	112929.941885141
172	58.5347384114394	58.5342975780056	58.5355819487823	1304.03	1303.59	1304.73	12	12	243705.211504269	365662.376778844	149842.13662222	280763.864648438	266298.07070688	131552.043489333	142642.559070174	214938.270502233	134844.973277994	146147.741601938	187191.332226563	316831.031993689
173	58.5657707902347	58.5653079533182	58.566618144247	1304.145	1303.81	1304.57	12	12	332049.959960939	199155.439945912	431832.482670893	307592.262053034	268355.076855468	492464.510337614	488547.864118306	388908.023613284	442717.939574874	517278.318107913	416411.680479912	258738.939836078
174	58.5926898795204	58.592675696341	58.5927005972884	1304.41	1303.06	1304.99	9	9	99140.7594023445	2075984.49677976	139756.266924189	107521.764492375	1597385.39834846	142445.564210205	140021.581648764	1368984.77561645	134506.98323584	130211.763916015	110389.783734808	81246.1800683602
175	58.6053524325914	58.6049259395925	58.6061909589689	1303.88	1303.57	1304.41	14	12	1485521.8815144	2092704.26813616	1033392.62878765	1671705.84679706	1648349.90182129	885362.632960383	1007965.05361492	1373263.17369113	920492.663090177	945285.190691788	1198527.88365722	1732397.79111328
176	58.6479487571163	58.6479273787031	58.6479692155472	1304.49	1303.81	1304.88	7	7	178427.936707538	269372.8882512	1037329.30380071	186990.038007061	194081.037563851	884450.35822265	985450.770345047	140051.216651786	897650.994300124	929136.960596831	127361.795072545	232254.882677283
177	58.6760759264304	58.6756081685326	58.676904252645	1304.115	1303.61	1304.57	10	10	241334.467555882	365872.379302882	326246.812438401	266791.247190504	274348.114302884	119199.267279146	142052.533645369	217503.761534599	302850.217515775	138564.321810478	186208.080368304	316616.291675329
178	58.718768149278	58.7187330575402	58.7187894551282	1304.11	1303.61	1304.57	12	12	491756.032711429	748365.758087626	326402.038708143	567040.611859378	551953.934627503	271558.000560827	309744.127308565	459243.49298973	303624.813568362	304592.527610563	394504.234409176	638762.665743584
179	58.7584823151656	58.7584536457435	58.7585036634072	1304.11	1303.61	1304.57	12	12	487957.538379993	336535.883192576	570458.982032637	444379.398947406	406398.803753798	634897.087841799	625573.552553717	533676.157932692	574688.067032231	642305.177388028	566122.261662592	363586.919365584
180	58.7793518368935	58.77934281516	58.779360858627	1304.09	1303.61	1304.57	2	2	476580.419053545	133478.759918869	569356.858806161	443751.744429123	396702.310303146	634242.891975907	619298.874778643	524065.073935136	566433.389809567	637588.082633461	561244.220868323	109366.512843674
181	58.8191557474007	58.8171281229201	58.82318585669	1304.145	1303.61	1305.07	28	11	110492.259291178	124092.859676982	227899.483765775	98737.9482971203	151259.592901141	246385.747073104	184434.246806641	98957.8312414543	223359.321497394	210745.656275165	148702.70492635	358103.40724432
182	58.8294971049754	58.8294736571486	58.8295373992346	1304.14	1303.95	1304.73	7	7	86942.9006573016	327499.83303874	120088.894448993	444274.05832895	397169.245100284	120508.927634465	123179.602188896	524065.073935136	117221.115324436	123646.750254282	95116.7809863279	361232.482150069
183	58.8887264602668	58.8882230565887	58.8905706474787	1304.41	1303.61	1304.73	13	12	287026.385302735	156381.224840744	368592.149864032	262011.117392579	220104.790147047	428370.671621793	405493.796250002	330798.591514423	380266.168516325	458016.544438828	350579.24510066	206670.817277643
184	58.9290221177919	58.9285660849766	58.9293486120962	1304.54	1304.41	1304.57	3	3	335901.766849459	161286.934082845	375037.521514898	114897.264605243	307479.523675948	427929.279894203	413749.554685057	361995.451578773	380396.379707029	458098.415953651	368523.140828855	138536.899297626
185	58.9408746991305	58.937184978434	58.9409179829871	1304.03	1303.59	1305.06	14	12	328302.056884767	284459.004690503	316798.557363286	328704.022273136	301090.273230918	321497.290840543	332003.71872768	345317.584006911	292958.393795571	92455.2526464838	340969.305636162	302639.598450645
186	58.9650073090179	58.9649872114444	58.96501193476	1303.98	1303.81	1304.5	5	5	136326.582425868	120431.492817827	138514.414955834	138667.05888672	128546.759534802	131002.895813801	136232.29435384	141627.997516422	120268.029292805	143279.979850887	130033.869502359	120452.838220881
187	59.0122190590882	59.0121842857784	59.0122302727802	1304.14	1303.59	1304.73	9	9	119799.469139403	108551.287232258	105091.231080324	119359.019212241	128294.459712359	135338.160950818	109603.970854492	117774.266235351	104906.610847981	131127.413662861	120266.800548095	120452.838220881
188	59.049574223723	59.0495679650376	59.0495870574899	558.412	553.823	562.136	6	4	2285872.6964022	1912608.45798916	3665424.50480685	2212233.10778718	2155643.75430199	3370050.09896624	2553711.11860652	2131213.01882022	3077252.81885879	1828137.17517519	3152923.44686691	2324700.12585376
189	59.0495846447616	59.0495781524238	59.0496016536731	2694.44	2683.56	2697.53	5	5	1518789.74796753	1676340.32837535	2257355.15120825	1798462.33220543	1582990.18536932	1491093.84593532	1593891.02060076	3576526.13137235	1872597.89582225	1672554.28517813	0	0
190	59.0495910595499	59.0495910595499	59.0495910595499	2635.29	2635.29	2635.29	1	1	1147083.5965474	1108893.41011186	1929146.53508522	1196242.68024304	1278007.61465732	1247044.33431041	1457816.77861485	1832089.20913575	1441958.23452238	1231565.88618165	1960792.3425719	1289137.31796702
191	59.0884748917163	59.0884748917163	59.0884748917163	1303.61	1303.61	1303.61	1	1	48993.3551753366	74601.2025528978	50756.4539095796	61499.6016783562	62950.5571464403	58236.7188405531	47306.6198330971	45098.1801682354	34177.281576261	41574.4520910642	53638.5997345517	75656.9929802916
192	59.2495157203095	59.2494973632941	59.24952170995	1303.81	1303.49	1304.14	5	5	87004.000586824	67592.1104003909	110795.577396242	88428.652138671	79381.9287539955	125941.818624674	126863.476358311	110496.687439371	119907.186377343	115637.287115478	123742.87413574	68559.83580892
193	59.2631727662373	59.2631383818392	59.2631827372081	1304.88	1304.14	1305.41	9	9	108513.875512696	201266.925758461	143898.118137019	86547.1857604991	221079.832080081	187544.212475587	170996.709088041	115696.390229491	155788.433863807	189978.467051829	136193.312942458	213258.606811928
194	59.3206133175974	59.3204772401952	59.3208831520426	1304.45	1303.81	1304.88	12	12	222835.579870606	298529.045850359	298703.595214844	277767.136151591	244837.874308893	307439.521843263	247115.697403156	293124.540821814	218930.17986328	266144.81724191	215835.418919771	213509.620889047
195	59.3583287239248	59.3441308534515	59.3583490351467	1304.11	1303.64	1304.5	12	11	194333.769825438	630853.923046878	256281.751076664	85726.1648550177	173675.836905611	279087.235148578	268751.454176683	232154.898247768	248923.999099933	275510.537756698	237570.642439777	150966.0579064
196	59.368796098365	59.3687787666148	59.368812782331	1304.14	1303.59	1304.73	7	7	169078.315988768	630853.923046878	209028.751589359	154811.727203778	775549.056296169	228265.750722655	1070861.18021321	192175.589794922	955942.926780883	218956.611906737	200303.191562092	664274.194295104
197	59.4304121827865	59.4303878419229	59.4304610946201	1303.965	1303.57	1304.5	12	12	862570.313551435	642649.13951322	990439.15142496	802561.342282367	776017.418374396	1073998.00940151	1072244.3643778	947240.024866074	967378.334986174	1042440.1701308	974734.779999014	665328.27908278
198	59.5472102143985	59.5472102143985	59.5472102143985	1303.61	1303.61	1303.61	1	1	79085.6272105812	80297.828942058	69629.6873146757	79069.1838307888	76955.152752575	61013.9145667605	75447.5040474084	77638.8860236156	58198.7695245921	76968.1140930171	63613.1737133779	80466.7620885125
199	59.5758790335033	59.5720842855318	59.5768242202325	1304.08	1303.61	1304.5	15	12	357762.986657716	311384.460796272	90556.6538234299	352991.551303334	333453.19955679	107625.277280971	350402.439951174	373963.933325894	313404.766477862	134574.282610562	351892.668084059	317013.894726561
200	59.6127799270194	59.612319290685	59.613629383928	1304.45	1303.95	1304.73	12	12	317616.092006656	464817.194475446	192901.71366699	369346.6243278	324624.926190654	159663.132098912	174829.256501117	272401.585319013	173983.742651369	179159.401574708	229810.756708006	398541.30821045
201	59.6507578565109	59.6507298522576	59.6507769377822	1303.95	1303.57	1304.5	11	11	254349.266208308	181671.231508791	295634.138049321	244284.131911057	232801.18948568	331490.409693509	334505.047851562	290499.675127704	305639.544833609	320119.78776217	294259.188224282	193503.316462589
202	59.7092191085193	59.7092191085193	59.7092191085193	1304.54	1304.54	1304.54	1	1	255126.567278716	77353.011236573	295706.972278944	243897.110653411	232934.534410513	331139.413948859	334048.904604495	287407.198452594	303296.838202462	323150.588992308	294379.796138135	189612.681202061
203	59.7699003808377	59.7698743997143	59.7699211751556	1304.03	1303.61	1304.5	12	12	407475.41567383	306714.213647835	455693.216702003	367074.978846152	361660.971711238	491453.35981864	488184.420625003	438307.017840403	454978.896090336	489432.43148682	462624.675117189	318350.506035906
204	59.7815124811044	59.7810431659477	59.7823711642597	1304.555	1304.08	1305.41	12	12	332623.190771486	452952.701790863	228332.231585516	369054.311307897	359343.464862927	181915.206417411	202032.427352122	317074.719634333	183457.077716147	208011.28896066	262159.014073661	410239.463822197
205	59.8321518140403	59.8321011087816	59.8427696308093	1304.03	1303.16	1304.73	18	12	197935.498607929	130455.839405926	114099.944919435	174012.653731595	158795.899147948	232351.421671318	230725.88451451	198668.806526442	209383.928502603	235519.833001803	206823.187718599	140370.647688804
206	59.9040473484264	59.9029932126003	59.9199052161381	1304.5	1303.95	1305.41	13	9	117942.805200196	357503.158647019	166574.196701097	102326.461570639	254559.678747561	196437.301039342	158348.761148274	119394.642172851	168355.696701097	160845.469460042	152591.723663505	323297.636583809
207	59.9443562546026	59.9392666551079	59.9449817679844	1304.5	1303.81	1305.41	24	12	355611.062231447	365511.272875599	225810.540961911	103376.640874774	80652.9659498945	180411.552421876	163191.26953125	275982.700861328	164979.7966054	196884.488564106	154607.511043527	378985.108555037
208	59.9618256553496	59.9613549473743	59.9627034981107	1304.52	1304.08	1304.9	12	12	227908.382397462	220588.005168268	222723.099334811	236928.216562124	218177.160146859	197295.804086538	209442.451809646	242474.496228377	194107.466891151	207228.031029898	228812.131305804	218420.574310771
209	60.0001730448235	59.9996934736944	60.0010612047081	1303.965	1303.49	1304.57	12	12	208302.552349854	105455.757239177	266285.171466346	186312.249042217	163330.404768254	294293.417411762	293795.708834135	234839.752697566	262700.227183744	306430.534464769	247378.065918344	145261.961608885
210	60.01077943994	60.0106905789058	60.0108683009743	1303.785	1303.59	1303.98	2	2	5787507.48494309	4579960.5630682	5757114.63110801	5736611.50477276	5342072.38502844	107478.259641926	6357927.43329552	5909398.05528413	5755886.6829546	104903.288371581	5800643.94681809	5133938.58630685
211	60.0448477828773	60.0444224352191	60.0452130566472	2270.48	2265.72	2275.65	71	12	61557804.6636357	89895848.6683254	81493391.7847096	96264049.7162394	88510606.1581738	70372375.7151075	97034903.9045715	126482168.896812	81882287.9441805	100033094.628025	94938534.4739385	63774490.5333027
212	60.0448206690207	60.044481361475	60.04523651392	2426.865	2420.58	2429.98	46	10	88735061.2216069	27748097.0681601	38112094.019321	44956191.1896587	35301041.2270677	40667423.6350437	33529209.6816932	40147541.6338565	41383555.1349406	30902426.1769379	31351082.6778171	30200770.2976331
213	60.0448095702742	60.0444995338517	60.0452173137926	2004.29	1998.77	2007.56	17	6	39568142.9050945	28751556.0134805	44467184.2433202	37839615.1497987	34225702.1616062	47454928.586266	46147848.5169804	41401912.9719073	46015379.1800297	49065025.5601129	42924782.1690573	32216351.8176725
214	60.0448543988264	60.0445210354453	60.0452227217362	2073.03	2068.8	2079	19	7	85044471.8427304	81994851.6872614	143108065.820785	101942977.961675	99963084.2924124	123371053.882461	58535472.0574639	110575201.505664	199532324.794003	55499956.330357	149468944.303874	90848651.2085374
215	60.0448641389104	60.0445934536787	60.0451566537055	1320	1317.59	1322.97	8	5	23930958.2539371	13071350.9798295	12975551.325715	16497404.6097159	5605455.40423803	18939245.9602557	20146054.1961343	17869700.9536362	20196203.52182	19407982.3174999	17569284.8494318	14741528.3900189
216	60.0450360788732	60.0444843970755	60.0452112499057	2146.09	2133.96	2150.02	11	5	31005104.647912	19310313.3746247	31303212.953516	23871853.9948125	42428314.7739985	27428277.6005003	32176385.68916	25462580.1994999	5309016.34205663	27645687.5973753	25477122.0777499	21381589.4374997
217	60.0448275078533	60.044807812918	60.0448574304652	2586.22	2573.74	2594.13	13	5	178811.930944819	329233.480019518	211295.060156236	587288.134350146	677340.191052247	621005.949585952	1585710.76550689	640204.204199235	862134.134906249	677942.462304687	635055.489960923	432668.157031232
218	60.0448371395872	60.0445400502567	60.0451675220768	1884.73	1879.25	1893.54	10	4	28012732.9055386	7634375.87237211	9587272.74884275	9823932.92921878	20298125.4152082	12573862.7646307	12299932.4465625	11704232.6734919	5123915.38341842	12269604.8812926	10868951.8635653	8972951.72589485
219	60.0451258694652	60.0444945703657	60.0452325038126	2211.87	2207.87	2216.08	9	4	26236104.400375	26764209.8053571	7483790.26097679	32335325.3967413	31720948.646875	38550529.3660714	49915707.9687407	34893072.1722324	59272574.2928799	37969258.750625	35810183.3821434	30270877.9912069
220	60.044823089341	60.0444843930381	60.0451598855905	1544.85	1532.6	1548.7	10	5	7987305.27815165	11099246.7810182	15766800.9885418	14372009.0289919	21487188.0676543	18166706.4577621	18348344.875047	15938226.1415122	33316190.2489703	18199565.0092383	16538940.3315821	13094877.8034962
221	60.0450896879742	60.0445257495118	60.0452137236183	1751.75	1746.74	1768.09	11	5	1756850.18096843	12842298.9982812	2591449.3379639	16181830.8457292	24226946.2418018	20691162.4161111	20453193.595925	18048211.5877431	16846338.3704173	19846371.1458333	18122742.6194792	14447783.19375
222	60.0448283533906	60.0448092973209	60.044841592617	2681.57	2675.13	2682.51	7	3	648207.943898434	427197.081958553	598444.743133952	587396.852393967	312421.390820858	914684.245089288	853781.423812916	756984.624366635	962504.761721382	859018.032775736	810138.210205078	482777.185344445
223	60.0448156891782	60.0448078253294	60.044848030705	2551.32	2543.94	2561.44	9	4	9216643.67103519	2792368.776615	262698.879531221	4178303.74421007	1088247.04407365	4952584.81840331	11411613.2747775	4861154.27742187	5232007.79414063	5266333.27499348	4923009.23664498	3297411.93781711
224	60.0445841616037	60.0444970266814	60.0451820876353	1942.23	1936.13	1945.58	7	3	25414657.4732947	18201597.3503774	26822338.7157451	22724757.0803606	21454386.0433373	27912255.8945192	29386808.5332776	25282795.3062029	15436778.6251478	27959351.7344222	25552513.7345553	20548804.960171
225	60.0450704676123	60.0445187501955	60.0452370328184	1697.39	1686.5	1710.32	11	4	18999021.8757968	14271582.984539	9333637.76701376	17945269.637039	17673365.4033536	23086329.4140549	2250968.39296879	19645138.418875	33917517.0298919	22255245.9924609	20238301.9798828	15682835.8131484
226	60.0446544851209	60.0445620854027	60.0450117500673	1251.5	1245.5	1260.31	9	6	2366652.8004101	11469519.1594907	16703867.6472634	14901020.4138889	20414091.1699677	17729971.3600482	20076855.7845674	15464876.0262018	21767410.6315021	34781671.0646344	15924086.6000001	12895378.7567708
227	60.044605806811	60.0445729051471	60.0451452524037	1922.18	1921.1	1927.96	7	2	3426236.92366065	2364531.26520829	6643130.92029226	3471723.03499994	1690434.82186269	4127773.41276787	4075902.24352668	3391451.69999993	3597387.77666671	3549830.35083338	3787003.33125005	2675195.45416671
228	60.0448052401173	60.0445318663492	60.0451284714977	1820.58	1807.6	1834.52	10	4	9536253.98549999	7657988.92842266	1952965.72461183	8974466.00535929	3002412.40956832	11211880.4336875	27595266.9131374	10332736.8339063	24637236.3619865	11294801.3483125	10084300.0357499	8351038.41375003
229	60.0445416002923	60.0444992056239	60.0451765600198	2341.55	2339.65	2347.21	7	3	38828850.4018146	30523884.2385715	41105851.7086593	37445633.5063913	32000554.9587353	42995559.9788712	43161829.2048069	39380431.0934977	43856481.6715144	43480709.2304838	40395095.4949799	32940122.4972581
230	60.0448185982356	60.0448122751173	60.0448487207457	2637.21	2629.94	2640.96	7	3	452248.497542958	474952.406721671	975320.563828129	592656.928967976	539292.573833015	879674.005000014	1244028.90335414	868057.393631235	782877.344842127	859655.139328122	847662.634143751	482344.664429691
231	60.0450502701662	60.0445010518333	60.0452062843317	1621.54	1601.24	1638.18	15	5	9130967.40491731	10790650.5656874	16548434.9122354	13795158.022	10857378.568754	16536847.87125	20319663.4744419	15330248.4513124	2240666.7316934	17135509.2298751	14567498.4090517	12219744.7800729
232	60.044798100228	60.0445294598196	60.0451161434572	1792.16	1785.3	1797.34	6	3	20233453.1162736	7555963.50031253	11591617.3640341	9499524.42333334	11649527.1952096	12369852.7197585	11635169.8556249	10869303.0756392	2083392.03965251	12479016.3147728	10613396.0109375	8258592.34955359
233	60.0448433253047	60.044494044821	60.0451701308404	2103.63	2095.59	2117.57	9	4	20987936.1953675	15259906.5796873	6211343.64983625	20300127.9028678	34557743.7723702	24360998.2629414	23577051.3623531	21430717.6888233	3819795.82414608	36442867.4596257	22113641.9244857	17097596.4225001
234	60.0451210751224	60.0445843462886	60.0451560764013	1469.86	1464.12	1470.27	5	3	9829321.65910371	3653992.56187498	10807865.2286202	4297749.97312497	3810076.83421883	5834793.27499999	2850151.27539375	4841350.1979861	4737720.42421871	4903562.59035167	4529396.05187496	4017192.72777776
235	60.0451325731384	60.0445846203439	60.0452119892428	1266.19	1265.58	1267.13	3	2	37249345.9441478	27714714.6562311	40146588.5634469	36042836.4198011	33357191.7012121	42884398.941075	26263595.4466454	38711251.1093751	57117916.1838762	42928947.6239773	38357473.8243653	31127989.0446259
236	60.0450565874936	60.0445589031403	60.045147454393	1275.62	1275.03	1280.66	5	3	15787531.8434374	12068704.3800446	18678892.3134234	15352644.7565625	1439710.69952627	17454093.7072223	17368532.3563889	16407660.8361495	23893623.6781006	18003521.6305803	16017442.2576968	13364214.3882813
237	60.0446185785467	60.0445378077696	60.0451742814867	2384.5	2383.71	2387.6	5	2	22882680.691637	13972514.4199786	19895679.8690519	17355202.0709053	16629104.155345	19934646.0574567	17365348.5643672	18973518.0965948	19631534.9766811	20322378.8799567	19141183.7326508	15338780.2367456
238	60.0445558207397	60.0445316443427	60.0451357195064	1478.49	1478.49	1484.07	5	2	25543359.874345	18480684.0233533	27131714.0579206	23721768.2239664	18691971.5334689	30610532.890684	29513468.0849039	26167263.153143	34944030.7740291	29495728.1584255	26692540.7849999	20916794.5897115
239	60.0448477843183	60.0445525450536	60.0451641608595	1354.505	1354.42	1354.59	4	2	8342506.98574218	6035163.98392579	8697782.73820323	7669078.89972654	7461559.3421876	9387561.41328127	17233833.4779515	8763373.45757814	3280935.75254438	9817391.38769534	8834311.87933593	6828710.57617188
240	60.0450731774438	60.0444696884865	60.0451391515725	2368.92	2366	2373.06	5	2	7915993.27640629	6516423.11903861	8648802.53150045	7441157.13057294	9036408.56584268	8758586.00500019	9604302.41447121	8750175.38461527	9135578.19225963	8929183.60687485	8421888.74223962	7340889.39129786
241	60.0447031953687	60.0445505878118	60.0451216418724	2197.28	2197.28	2197.28	4	1	24297767.8125002	19298469.6108747	25614023.5231252	23760202.7548124	24321377.7412486	27779073.0885003	27432648.1589996	25156102.7280002	26172582.8450624	27593118.8075003	25757440.408688	20964740.3455002
242	60.0445910765917	60.0445455684449	60.045181944768	1580.3	1572.78	1589.46	7	3	24834959.1382877	12894029.7586719	18895288.8229341	16857188.5719097	17713627.6576008	21047404.170625	20447968.1500653	18188330.4795834	19233509.3817274	20364111.0546181	18777578.9261655	14606002.3359896
243	60.0451041307628	60.0450901385527	60.0451774052405	1512.95	1512.95	1513.21	3	2	33326018.8494294	24035710.2052989	8447413.43184379	31709829.360539	30192301.7025725	39442833.5873958	71690079.2965373	35349566.9560715	37493366.0382946	38973629.3100001	35197595.293125	27662201.7700272
244	60.0448423436151	60.0445995057071	60.0450928585747	1373.21	1368.39	1377.43	4	3	18222319.4583197	17911510.9738712	27711451.7038165	23492800.7072449	19009237.2361165	28680933.4776021	28155703.2283546	25163489.1290052	26693282.6606505	28308490.6866965	25415494.3053572	20268829.1823979
245	60.0448289759286	60.0448130996865	60.044836118982	2530.545	2526.57	2534.52	4	2	118633.258125007	144778.131953117	190887.161603993	145974.916953133	126421.475390603	232687.261406234	140533.664531258	122240.486093698	302094.012812518	241028.525390609	175652.602734425	153210.736249991
246	60.0445839746366	60.0445362217809	60.0451630106239	1843.79	1839.86	1843.79	3	1	19397501.0150772	14052753.0726563	20924224.7115	17693217.7872188	16536759.5286094	22276009.1723906	22235932.1598125	19845172.040625	21254771.231836	22005332.2965	19645907.3584218	15989039.2294922
247	60.0450942292328	60.0445025229705	60.0451125435741	1866.52	1861.93	1870.13	4	2	11310306.9867187	8703776.48710944	11296125.807266	10628047.8810938	9932150.73026043	13282142.4939583	16627872.1512373	12108931.3387761	12688972.5401562	13306112.2	12002161.4044922	9761682.14156255
248	60.073426831531	60.0729473350113	60.0743176839519	1303.965	1303.57	1304.5	12	12	402111.626123048	278338.029579325	489927.034647036	378162.909181564	352000.430656549	556478.831598077	546751.129400115	450561.107578124	489087.878391465	565692.662393628	485877.982449778	325005.770278695
249	60.1145476406022	60.1140737402181	60.1154146878763	1304.28	1303.81	1304.88	12	12	407522.102123482	586945.549386161	278161.396471815	463200.932241031	428515.906633111	229868.583542133	257271.791295575	363568.430368089	237662.383629885	265096.505848961	328927.342898434	505534.97592634
250	60.1272039563598	60.1271887870414	60.1272299255245	1304.65	1304.14	1305.07	12	12	162827.056360269	132236.135889798	166621.72928467	172341.281943361	148901.678709719	156855.373647837	170431.185052584	180431.814577824	150425.002836913	167885.558911509	163646.523697915	141190.366415639
251	60.1818528357414	60.1814285582154	60.1822771132674	1304.49	1304.41	1304.57	2	2	89892.7199245737	118564.348364259	82585.4633422855	88539.1366297325	93998.3760201224	86644.7187597657	87156.6593225733	91913.4459887696	75890.8090345595	99525.3614370881	93710.5134342447	96549.9560584431
252	60.2736572814613	60.2736449479252	60.2736679247195	1304.03	1303.59	1304.14	4	4	165233.349731887	100981.344726563	90642.9288757338	145210.091661045	143443.245656295	92137.1293885215	86108.4877620438	195232.066185411	209868.957325992	102766.883555439	196252.754978433	125514.443757103
253	60.3091150362337	60.3090900795466	60.3091340670037	1304.495	1303.81	1304.9	10	10	165165.65334147	100981.344726563	203019.001918948	144898.598697511	137986.075832521	224801.810246394	224100.994436848	191810.785659178	210213.909589842	234502.50649414	195405.083069411	120916.354511311
254	60.3853371423928	60.3853114614449	60.3919065343865	1304.11	1303.59	1304.73	8	7	79539.9208288568	56869.0153897375	106730.731593019	85192.3535129622	69290.9895037291	121298.435253905	101875.334022686	91881.1696061192	107433.349484049	108604.982905883	104288.599862394	61691.050342685
255	60.4592947347569	60.4592628771608	60.4593136473914	1304.11	1303.64	1304.54	12	12	431858.066088869	284221.915180287	532420.827815504	401131.052104493	358754.943558442	616272.33535017	589551.574612168	485319.689196618	537818.648369796	593269.235572339	513483.025178573	318095.427486477
256	60.4631392818064	60.46311679308	60.488207603006	1304.5	1304.08	1304.9	13	12	203863.823999024	173926.050504807	184393.275578616	203493.37385066	188880.298931415	197258.087965263	190079.399188702	209319.195862166	186122.88347168	216610.227427806	196470.035926983	181047.695738806
257	60.518445976129	60.5007431716157	60.5184710582491	1304.57	1303.61	1305.8	14	10	152790.156238426	235609.582774999	536444.438027352	163423.581809645	166104.610540595	106008.446425781	99169.3081868485	118431.883011568	533550.568325192	99366.4887797034	114152.120188804	206480.785374098
258	60.6316586332768	60.6316586332768	60.6316586332768	1303.98	1303.98	1303.98	1	1	62548.0393399316	64980.7924538355	78213.9533968846	56308.6028653235	56567.098862083	99980.8921614577	84416.4965358673	59783.3283402868	80132.3055761709	88620.0566867887	78609.8367376161	60254.424051847
259	60.6853948939321	60.6853782934953	60.6854195303342	1304.08	1303.81	1304.88	7	7	117116.30451549	72029.1889559662	152205.835297854	113942.985077719	99890.0903488997	175041.649742837	172695.525288899	138668.025644123	167762.441642879	168304.475806994	147659.459002281	87485.3958016696
260	60.7234367368663	60.7234270166156	60.7234477735478	1304.14	1303.81	1304.9	3	3	117116.30451549	72029.1889559662	86868.3728320325	117257.112629617	99890.0903488997	95424.8535091139	172723.915150037	138452.04954057	92128.6901155593	168304.475806994	147562.53779519	87485.3958016696
261	60.7721621728936	60.7718994633875	60.7724248823996	1304.01	1303.61	1304.41	2	2	360855.610339353	138583.616677247	462025.09890581	93830.2818303031	308373.673169835	539577.903478187	512652.360436795	430166.114556271	459399.659713539	520465.168696286	449629.486703691	271900.558736982
262	60.7980185354442	60.7979919476412	60.7980409950575	1304.28	1303.81	1304.73	12	12	364811.793334962	224893.670802282	466975.294997901	341518.550056339	307033.343504919	540134.456240934	517901.672581131	426851.361412259	454520.292089841	525045.041687506	450382.440887278	267739.005669695
263	60.857677267883	60.8576566180196	60.8577034504558	1304.73	1303.98	1305.42	12	12	141935.181268311	113406.457420248	119243.803117678	141990.578474308	125507.277837665	140443.775390625	130617.523441686	144528.710250901	113904.562094351	120257.332601842	130782.033458533	133439.086239858
264	60.9327811115275	60.9325383149107	60.9330239081444	1304.345	1304.15	1304.54	2	2	136112.370855712	147660.541078725	123117.737446734	143168.181959634	100747.397734374	140962.880152697	127520.062063211	144458.570139159	113652.072070312	115388.794083251	126004.971868784	137167.108082684
265	60.9814886507625	60.9718428630929	60.9815122611322	1304.41	1303.98	1304.88	13	9	121544.136513671	82322.9349609379	119470.550414663	114536.220019126	110254.216440838	118791.372389573	100076.655717773	124360.264580891	155670.521689078	120831.534371995	150841.13873605	97946.0534490418
266	61.0074771419289	61.0044686887531	61.0080580344075	2449.97	2447.94	2464.56	31	12	25844687.2370485	19006184.8887437	24860901.4796827	22488295.0732988	23154411.0572254	26455702.7943891	26706234.8835755	23802342.1673976	25326090.002644	27038860.4047823	26179138.7413832	20217548.6459847
267	61.0078333643923	61.0074156192344	61.008020212078	173.235	172.559	174.166	18	10	20040117.897168	15371156.9238368	21600834.4199609	17471866.5252311	17525245.1731463	22128019.1930286	22537579.5546653	21167033.801715	22944340.2258887	23281723.7126937	21161223.2846875	16733688.3306124
268	61.0078381975178	61.0073579497301	61.0080422298789	214.617	213.936	217.442	18	10	18878341.9469835	13598805.2356257	21842534.2108123	19821404.9449971	18172541.765	23894243.0276512	22307484.8341516	22328433.7620224	23438993.518306	23846500.2757458	24790525.7188433	16595055.6161875
269	61.0078199078847	61.0074516659139	61.0079103234163	764.07	762.791	772.344	19	10	19790688.1793355	8867988.05173947	21458814.675307	24612592.3074736	18164340.5023112	23636490.4684978	27501582.1464908	20953091.2075007	21189708.3475062	20176849.9002517	18635201.4655261	16838712.0874491
270	61.0074805745032	61.00451904095	61.0080115523613	2526.81	2518.32	2547.27	25	12	489117.604757953	164191.17372314	2111065.73097668	2034533.27409191	8193378.98872375	27508174.225769	862661.44902913	32958864.6826636	4156732.28015609	4572880.15704084	15380309.6678772	16562450.7537968
271	61.007518562932	61.0044952776997	61.0080231338654	2491.62	2482.67	2495	19	10	26583616.6135457	18054632.0868751	34769212.9141471	9088713.76913111	26953087.9791131	20738929.1157009	23226877.5416937	8732121.56376712	28980747.3046314	24453069.5032486	22988104.7861945	12911904.338304
272	61.0078060672115	61.0074680329749	61.0079513948951	722.579	719.157	728.486	19	10	17547496.5393979	13866325.5829644	16944192.2285903	16782763.3931209	15405192.7726442	9036453.57467477	18163791.9232254	17590869.2382074	19810072.1806557	19256258.5663057	19732420.0231465	13706865.1513654
273	61.0077863757392	61.0073891892147	61.0079666379045	691.194	684.627	694.888	19	10	25348614.8190937	21781964.177499	25040007.0896726	23530088.6980182	19334209.1835598	40883195.0597642	11180494.7223424	18164824.4669585	18358651.8452072	20841655.9397243	19619696.6069201	18278920.5010326
274	61.0078121208631	61.0074482643004	61.0079402115013	589.49	582.096	596.197	19	10	52391156.5757727	40242802.4200005	22765879.9601842	27920767.6051398	28382033.1658827	35394297.2475187	23156903.6487118	34648647.0500027	38779628.1846847	36561002.1067401	36892889.9782991	26193872.3680715
275	61.0078658269058	61.0074432011437	61.0080196834379	287.4265	275.56	293.413	18	10	2175847.03757507	22413450.4009905	29126196.2192421	16913173.1006733	12951630.63775	10885556.6708159	1408162.82768288	20309418.7120808	17411900.6999956	8448000.04108445	24009978.3251024	12212203.0622879
276	61.0076798784294	61.0074517939942	61.0077645532123	1149.87	1142.13	1161.41	20	9	7570892.00706532	573248.536328116	8463226.20541099	4782198.14243861	4802059.11321427	6935440.44263324	11183557.7340492	526211.829843722	572547.878745156	1277199.56466795	8743504.43783508	4805526.68827586
277	61.0076906648547	61.0074658010662	61.0078094393473	997.8055	986.269	1013.29	20	10	14920027.348256	8848136.23181974	961221.514334001	19202728.5504298	9963205.06056067	9331528.82349142	1313245.56272459	15760778.2362236	8010717.50047119	11122859.4617505	11670687.0948915	8997552.70708713
278	61.0078196076549	61.0074338594706	61.0080318363293	76.0617	67.7217	84.3006	18	10	36237748.8485808	13846117.268464	40066722.5821796	20333929.6284563	33461858.5327371	41902489.0212213	42476529.7179854	22451360.7719123	42958279.1175522	44506312.3947556	42525009.7212897	31439310.139698
279	61.0077742178749	61.0074565823358	61.0079557706422	645.334	629.782	652.913	19	10	16942943.5797187	16508966.3539375	21223097.3180884	20545644.0676803	16079367.6721031	23550240.2637994	19364418.8154105	25572240.3859846	13054922.091002	24479997.1431495	2471990.82966903	16000311.7825347
280	61.0078148429344	61.007483628014	61.0080446101361	36.6567	33.6701	42.4962	13	7	17203634.8181001	16041096.5952662	17412094.4290473	16061445.7022158	15446626.6399777	19734085.4761523	19077747.6043987	18540166.8822292	23816853.7840887	15241472.0456948	2521358.20081934	14582652.3746974
281	61.0078423914077	61.0074521580161	61.0080210361398	513.1755	490.164	534.379	24	10	12030100.0093583	18847082.3091203	34057891.7447428	19323187.2032474	24034547.9366068	22878273.4438713	33758152.0030688	29999516.9853529	27398379.3082443	32588937.4130936	28956767.5314305	22522325.917514
282	61.0078292131532	61.0074769220245	61.0080150259858	450.358	438.936	469.109	19	10	16208875.4614102	10198856.9027746	33951655.5865775	11478522.067414	14826651.1090833	14346422.8210255	11954267.4756917	28839323.193314	5885632.7467898	13819306.3357335	28099215.3120172	13920402.3076436
283	61.007743222046	61.0075216019919	61.0078158379792	1042.17	1032.04	1049.96	14	7	8487958.22552078	5867670.18607875	11529275.1327889	4642841.6626926	8071966.54652832	9422766.32936523	10114077.6286673	12493262.763424	9111054.82181819	7596345.11452988	5384808.68444092	7308804.60588543
284	61.0077342284734	61.0074903388743	61.0078609210101	940.1695	925.943	956.938	20	10	20825923.2723973	6484920.36594433	32196212.7745438	1397011.02366407	12861225.3625967	1482972.65350003	13428174.2464575	21348931.4985374	9965225.7505927	14660105.106247	18353741.5260694	11776708.7224632
285	61.0078301357538	61.0074506286369	61.0080193880955	392.642	385.572	400.166	12	7	18953058.8495193	14863934.6351374	26515712.5763253	22486031.8263643	17424223.3508571	21559145.2345122	10897492.3184236	27692943.108953	21121252.4821091	21740764.4111599	8638576.71838819	16355824.9369273
286	61.0077073185905	61.0075491213908	61.0077786587306	1077.58	1069.52	1085.89	11	6	6842384.41576624	4859707.7431	5259796.19364379	6452444.40967061	5552002.133763	7102192.34156249	6630087.84843748	6301322.83004881	1058586.81888019	7710882.08045959	6428401.89972499	5445930.03254995
287	61.0078787046182	61.0074437315586	61.0080571782543	346.545	338.562	367.531	15	8	15007117.4172422	19218722.7092701	18640798.2016859	6757380.44955643	15155844.9065008	18862942.1201656	26757938.9876935	12129141.1380059	2969407.87745558	15592371.7929662	30576358.2095254	14404784.3608487
288	61.0046663387626	61.0044827679606	61.0079610594827	2509.505	2504.25	2514.55	8	4	16275483.645625	1773840.58456055	17491047.4156773	15968268.6936717	113224.303645822	18154601.0645835	46749720.8097507	16629179.3853387	17312711.06138	165364.619085451	17661729.7523997	15414245.3871998
289	61.0077200243251	61.0075376804353	61.0077707221351	1095.955	1087.52	1099.02	10	5	9309063.97802361	7100364.78651319	10132670.3082855	8875789.79918498	8380448.13718746	5870766.14699415	1568463.78323001	9148565.52035183	9940225.91294342	20066521.1786608	15390151.5695681	7920020.67646116
290	61.0077232802744	61.0074380585954	61.007893015295	850.587	831.944	864.257	16	9	18477485.4994768	1822785.02481992	1633635.56953239	8529270.65584626	9151960.11750503	15662712.8421599	20965336.1101297	9853894.83849488	13327722.141231	11425471.0645	9732051.82843629	8424560.50273501
291	61.0076586783716	61.0075223855323	61.0078428072883	910.815	910.468	914.789	7	3	10111334.4020759	7523716.57024568	11370238.4203125	9712230.62055579	9387658.29916701	11577210.8121854	15790431.1978131	10979968.317458	10946978.8745023	8343110.58426506	11089346.1204957	8972951.08721121
292	61.0078344764274	61.0074782355164	61.00796387846	407.384	406.782	421.107	8	4	1870902.27355436	16820559.781259	8841742.27540992	7733740.27293751	6920556.10331445	9051976.30995773	8164725.56739256	8444748.10786767	9090048.63264705	10607561.8699235	7796614.60955281	6761914.92092831
293	61.0076487185943	61.0075985530146	61.0077118910344	1193.325	1190.22	1194.56	6	2	1621970.80555398	2742266.99183158	4055423.22143413	3294988.29871529	3277933.78396483	4236772.1997238	2740043.09527791	3548741.75104167	3791245.48864005	3677108.73966433	3512511.42072338	2975022.61741318
294	61.0078334455376	61.0074609596756	61.0079423099062	807.2685	800.264	814.865	10	5	7004319.62269303	5345757.72074218	1683705.60169727	6856548.81532907	6207808.29625587	8185316.21771875	9293620.81731042	6294992.08388462	7477733.95899807	8698671.88838351	20643967.1891194	5750764.1770469
295	61.0076991387103	61.007622699084	61.0077413434892	1175.49	1171.63	1182.3	7	5	6815669.75536765	5611419.0982935	21682485.9476346	661451.252812505	6421076.21527267	8169411.83823125	7716485.03869332	17149951.2412285	7590119.87201286	2208388.95834799	7166788.31832719	5956946.04110294
296	61.0077686796892	61.0075168700158	61.0078689816801	884.986	871.437	897.175	9	5	16729966.3367798	4814671.21510741	10871356.9035104	1370557.82359115	9749138.86850778	11679075.2406273	11443934.6769408	10848393.6742344	11608400.8275491	8954580.15721651	20555491.8899329	9367518.93261161
297	61.0076838159896	61.0075815573634	61.0077484734894	1115.74	1109.34	1124.09	6	3	6864204.52824634	509332.32621091	5341828.43164404	607014.356718717	4724765.76697687	5586709.88959241	5476230.54263589	5170860.32351904	5248628.59311079	5733930.29134513	5287096.75765621	4478577.34565219
298	61.0075031530505	61.0074506659835	61.0079535438544	263.588	257.355	264.068	4	3	14638174.0551362	10690668.8901061	15534082.2171553	13290330.0789489	12957209.3082992	16281332.9533021	14423633.1799607	14190276.6800781	18120503.7250328	16366232.9504678	14571050.2548633	12051230.9407689
299	61.0079441696711	61.0075075132399	61.0080093983552	325.575	318.916	330.795	5	4	1674265.69545312	3546981.88514374	1514424.18339061	8296845.78939696	4166321.92278751	9469113.00324308	5319963.14175001	4350243.21783335	4766953.50514584	5574758.63270314	4463336.95135415	3537804.32701735
300	61.0076410736449	61.0076305319755	61.0076892417038	1230.93	1230.93	1230.93	3	1	132639.251953134	84174.6022656095	174581.764374968	129131.408203134	111603.160546855	127355.268046884	211041.486992175	139247.847343758	152882.158710948	138488.444843725	142535.420234349	89160.890781235
301	61.0075273443754	61.0074117685732	61.0079389918862	611.353	610.416	611.353	3	1	15697459.963958	12322185.1625361	17055591.0300478	15029370.2306738	14081985.4895859	17804733.0777588	18417383.1108936	15902989.9574219	17157336.1875439	17337770.354043	16267574.6783789	12984293.0105904
302	61.0288656630712	61.0287374566597	61.0290314391175	561.82	556.062	564.056	83	11	12367268.5797329	10063310.1496403	26064405.7819915	14367866.6301786	22835077.552622	15503270.9894862	9776211.76693584	12533526.2683986	12684335.6014411	8164774.08815245	16405930.2185702	11884660.5661167
303	61.0288329783528	61.0287673999395	61.0289710391018	196.317	195.223	203.271	35	8	5718794.99367858	11155716.6463363	21738434.0614943	11217679.647939	10295459.8480625	22966398.6885682	23329150.5189	9682336.40516859	9128692.17545742	23394748.1185	10662897.0991611	9250659.70823078
304	61.028789778475	61.0074961455699	61.028928916721	139.527	132.657	153.068	41	11	18556781.3085002	13820078.9315618	19855055.1729193	14970713.7715162	11827507.7046731	20963186.2955061	19491630.7948583	10168156.9888102	20891074.4804909	18364044.7588131	18221892.5496783	14409201.5203168
305	61.0075070891194	61.0045718273841	61.0080119860151	2612.35	2610.18	2622.93	14	5	20539954.2880581	421043.349131806	22758028.6045206	19534416.0011905	29658469.7189942	22778146.1636907	22492547.5840624	21237057.4064733	22325154.2921131	12165206.6955343	12733364.8242221	10198238.8036003
306	61.0077216838774	61.004692700411	61.0289191993403	2595.09	2582.95	2605.61	21	11	4835117.17486855	8415079.60531171	13559729.2028364	21225843.6815032	232079.549070316	18751576.3631988	515125.930259078	35360705.086014	1278435.83227538	12856597.5051989	13389642.7696299	4008962.88890688
307	61.0075431315331	61.0046085144375	61.0288596099068	2657.27	2651.18	2668.96	13	8	5627557.0916402	9939823.14349135	3020276.16131122	11986750.0320312	11041785.7418103	24071118.2346168	13271185.1159589	18838183.4930341	10575368.2009303	367831.189798914	11795700.2967177	353814.448940767
308	61.0047024517011	61.004615251829	61.0288882173905	2697.35	2695.6	2698.99	9	6	5260473.7496434	243592.431136069	0	0	6345826.34593748	7924314.50720477	0	1166974.04859867	3544003.15002803	238689.694041255	0	332014.126855387
309	61.0063549718009	61.0045121084337	61.0288955847904	2629.98	2625.14	2632.97	6	4	799143.044974732	20499462.9865972	27048789.3818288	23879536.0636862	928365.502145224	27474526.8300001	32706175.8910592	25697261.3106596	26644325.7710647	27488631.7806251	8855455.65503112	22045285.5138194
310	61.0074425113902	61.0045237913899	61.0288787922226	2677.61	2672.93	2686.14	9	5	366325.05944867	10470067.4381439	13828668.6917046	12062590.2770454	304730.694664174	14194634.1064454	242816.47324219	13364084.0357953	13885876.5062879	19749647.5456033	13853063.2702841	1365949.83155084
311	61.0076104123166	61.0046397392126	61.0287712128474	2642.89	2638.01	2648.61	7	5	2599656.13293748	2080171.596875	2684394.1800001	2448169.8625742	2402611.79099987	3319815.84031249	609932.902606414	1174757.05171879	2691677.23256247	14414141.2453463	2686893.02999985	1527125.84508308
312	61.0288686448107	61.0288093047015	61.0289203224154	15.5343	12.62	15.5343	5	2	0	17031222.9436207	0	0	0	10103262.247242	8141535.19461537	0	0	25388488.3776568	24098295.5010691	19155763.5923609
313	61.0288748241564	61.0288214324584	61.0289540583946	1.8696	1.8696	6.7498	4	2	0	0	0	19901615.6173807	0	0	0	0	0	0	23251218.2957414	7180578.39230673
314	61.0288745151504	61.0288237915239	61.0289142292568	98.8089	97.3658	101.433	4	2	18833053.9845467	14725441.1426178	20677726.3918391	18312958.9596471	17652102.1191556	21172757.1363191	7389747.16325644	19352037.9327059	13327359.9878763	21094732.2737109	20105867.8737969	16001002.235073
315	61.0438563801596	61.0259945696827	61.0445390286227	1304.06	1303.59	1304.73	8	7	129719.127828034	82322.9349609379	100695.342415974	87569.3215287282	110317.368352717	128340.357747395	164867.845725321	85704.3092419427	113735.15493815	136141.264270959	94706.5461508412	97946.0534490418
316	61.0288223391585	61.0288129333986	61.0288223391585	685.591	685.591	685.591	10	1	3930257.56543116	20390325.2914041	27203581.0038388	24934788.8997457	23787521.6270781	28924611.00096	29404187.7794849	26874029.4203438	28492331.1874381	29485248.1971077	27680727.9686476	22737966.0079203
317	61.0288081579598	61.0288081579598	61.0288081579598	640.972	640.972	640.972	5	1	19195669.9349988	3613682.02697754	21468571.9856	18810535.0580939	17992743.1694382	22849550.0773221	23897039.453582	21814726.736152	23227229.0752124	24269590.9442167	22780198.1239445	17568095.7046167
318	61.0288257792747	61.0288139739624	61.0288684670237	2552.305	2549.44	2560.55	6	6	7435467.85203666	17637231.3694079	23554695.6411597	21889310.5025001	8144960.13807163	24319616.0985197	461420.121006467	23058896.2258014	16590124.5054956	24307967.25	7627207.22127657	3515897.08615199
319	61.0481419813034	61.0481052028276	61.0481419813034	2269.77	2267.59	2269.77	3	2	965603.917362156	739492.90182395	1101752.45756373	974563.912879589	983093.591724348	1180863.51243716	1387934.74641212	1175004.97022202	1134775.6064038	1352466.19895975	1190087.21797579	849785.408666276
320	61.0480994206652	61.0480994206652	61.0480994206652	2418.65	2418.65	2418.65	1	1	11477856.4537515	11218057.2716966	14961845.5921414	12687816.8864356	12300617.5123536	13906728.994796	482684.441918726	14297055.4185787	13968906.4213363	14529089.1055455	14057639.1862918	11838639.3938685
321	61.0481535831756	61.0481535831756	61.0481535831756	2196.3	2196.3	2196.3	1	1	469393.452281252	316593.243528123	515224.189585939	430883.896289061	388571.639317628	523523.101780081	574445.322509769	503835.433253908	520396.164087507	573159.595915628	499082.16943359	390265.218306446
322	61.0860943906469	61.0859749639951	61.0869572692445	1304.49	1304.14	1304.73	7	7	184912.848624494	281405.070072114	109103.024197822	200903.544546596	203203.414389272	288755.835817055	289380.492831216	156432.250295759	249529.298875263	315389.384194712	232479.428579507	241445.834611628
323	61.1191179249638	61.1186291010676	61.1200261467263	1304.28	1303.81	1304.73	12	12	183210.214733323	110448.669143629	250504.28492432	181886.39547213	160808.57583496	288158.689643556	289677.114695872	226198.997306781	253889.773996233	309841.691716497	230690.086925224	137293.659194711
324	61.1612662153369	61.1590246086173	61.1622530296005	1303.95	1303.59	1304.49	13	12	797716.756370445	95130.0211608895	540669.311831249	907666.862569989	858498.084696206	454675.649437781	512669.357941086	738393.321705008	491581.051095056	477763.975220057	626419.372688471	986443.009981615
325	61.2259604936373	61.2256489020535	61.2266463140225	1304.45	1303.81	1304.57	6	6	157478.00935999	250965.157025239	532999.203222664	170946.338333833	177542.926716496	438717.80817708	487175.645844724	122746.034216308	463069.109010414	477578.095505371	612904.560833329	204346.093712333
326	61.3246212397962	61.3246032240674	61.3246359522958	1304.08	1303.22	1304.57	11	11	142620.212210285	101775.666896974	176186.6514481	142143.444745342	125362.574753417	191093.424553786	192078.614578684	166461.804768416	170069.774607872	186273.402015475	175356.810954242	115709.033783428
327	61.3875704860929	61.3874751423854	61.3876658298004	1304.24	1303.98	1304.5	2	2	65923.3033433939	21148.8576216265	105591.628801493	54719.3353191587	49091.5066452862	106098.321293945	95561.9341654818	80614.7967218562	102844.013328301	127126.803619384	90495.3693692302	28126.9615487395
328	61.4633885572349	61.4629129713369	61.4643301672508	1304.275	1303.81	1304.73	10	10	156529.926838378	364244.59527699	216695.511567007	151833.365979942	380584.705644943	252753.388972356	236467.13291341	192345.794873047	220402.094474282	267158.250063476	193899.071698404	121292.368971353
329	61.5190770176979	61.5190525842179	61.5191012475413	1304.11	1303.64	1304.54	12	12	408099.893200685	365013.739218748	375208.869542518	416211.937446987	381032.669364106	375627.571459265	393340.274168529	420609.561819896	362474.505544997	396908.137373398	406568.208816965	372406.28192608
330	61.5447877649573	61.5447552287924	61.5448212747395	1304.08	1303.64	1304.54	11	11	170028.628269042	141956.624279784	158486.90176758	172457.816080416	380584.705644943	167336.01945613	166497.085188801	168769.705241291	155111.308133137	167935.677868089	168724.42468465	152667.165838622
331	61.8850526149884	61.8850526149884	61.8850526149884	1304.73	1304.73	1304.73	1	1	278486.17584561	265232.79593395	266716.739439811	299009.695694249	264185.133502754	261493.736248221	257086.312481359	312880.118079719	79935.5689518224	247196.931095523	262356.280016864	277666.167068539
332	61.9240090066147	61.9239890563243	61.9240871236498	1304.495	1303.98	1304.88	12	12	285983.398120118	265792.865186296	293216.772359092	299484.170804536	268500.734579702	261770.910105543	257437.36343149	317404.731169086	244016.9002032	251379.336195162	270352.090093149	278106.773801832
333	61.9491142880699	61.9491142880699	61.9491142880699	1304.41	1304.41	1304.41	1	1	278486.17584561	265232.79593395	266878.65244496	103830.245910239	256182.999277789	261507.289916551	252829.32800781	312880.118079719	243887.389375885	247196.931095523	269800.017302914	277666.167068539
334	61.9642634895823	61.964236064204	61.964289524898	1303.95	1303.57	1304.5	11	11	263324.144085787	161251.123317873	319511.801931157	259544.840923602	619995.211346443	369741.756733022	381762.035454801	305500.618423227	334694.06179199	360090.089768254	320363.84549429	206473.770992337
335	61.9946904808255	61.9946904808255	61.9946904808255	1304.54	1304.54	1304.54	1	1	704222.822282518	130927.181983173	839508.476057811	657815.827727342	640476.576837503	949672.552475388	937385.024590624	794225.094696385	836003.529831248	905938.866600532	821713.74691699	547572.736103031
336	62.0411573765976	62.0411262292475	62.041176525417	1303.965	1303.57	1304.5	12	12	689119.458129885	495364.081772834	832917.229972087	646065.018915262	614553.544304009	941407.950989122	923228.580239961	785614.043270091	827881.102556485	895274.64006697	812311.467890627	538278.6632512
337	62.0842386370237	62.0842386370237	62.0842386370237	1304.54	1304.54	1304.54	1	1	83397.0592968746	123025.48008789	60115.9368270878	86338.8394531253	94085.8214709476	49626.7545353188	61430.2801568601	72735.7612003578	49680.5855389402	64068.6197827148	52332.5712766523	115318.188602601
338	62.2761822601227	62.2761639521525	62.2762062772744	1304.03	1303.64	1304.5	8	8	196491.640166013	138185.860573509	247560.608144535	188651.925542743	166801.796271308	278442.963061522	274440.663642577	230990.534483437	249972.539398079	267650.351644381	236784.941480711	150909.836491511
339	62.4032813087011	62.3977779186459	62.4033071965746	1303.81	1303.22	1304.41	13	12	216809.110614483	162026.944357912	233148.385239261	196385.332577749	190934.652283934	242756.984120342	89843.2084545894	219736.203164875	225957.531904295	238524.70442871	232727.554631159	162424.254182316
340	62.5633083128402	62.5633083128402	62.5633083128402	1304.08	1304.08	1304.08	1	1	100878.369817115	77719.7177024151	154656.081649504	109453.511802202	105990.046079102	174698.781874114	121322.128610839	139286.207385252	161659.136617541	188201.442021926	147122.207204369	92533.3581134594
341	62.6488670172869	62.6484457335556	62.6499125114174	1304.08	1303.81	1304.73	7	7	107742.958672281	77719.7177024151	157877.177433894	113417.253241375	105929.371371665	173552.672400715	173791.6169222	135130.987499999	161924.848544921	188201.442021926	147605.336791616	92533.3581134594
342	62.7271607463379	62.7266035062926	62.7280690160958	1303.95	1303.59	1304.49	11	11	227309.955672199	167951.228673046	293892.06346436	225248.066564002	201031.26566732	338876.135578801	340221.482852314	269308.064785156	283295.332652993	333391.74051232	285120.027151442	186151.512524413
343	62.7757222338375	62.7669042315314	62.7845163707206	1304.495	1303.95	1304.88	14	9	100628.047185246	85533.6668749995	124431.215207521	110417.553093073	96063.1314453115	111383.951075846	90873.7699479162	111363.823233924	109559.666225585	107689.163375714	112225.321880258	96127.0600773734
344	62.9786150550612	62.9785925441772	62.9786244260728	1304.495	1304.08	1304.88	8	8	128027.413418375	70273.3174538355	163027.015697024	115553.87043213	96262.3649107784	168338.907528411	178848.964383951	148479.843374022	157164.539975585	179311.688020833	150791.215097248	88304.211593573
345	63.1429678209425	63.1388494403603	63.1430183469467	1304.5	1303.95	1305.41	17	12	141329.353466797	131548.85060697	109140.427265627	147919.145887169	134472.683317683	130476.229620536	123847.091646635	91376.4121001838	123058.497942708	122109.276851806	143346.226754393	145134.244176319
346	63.1831159253185	63.1831109008885	63.1831209497484	1304.555	1304.54	1304.57	2	2	101408.822773437	131086.768374398	87811.244857179	98884.0048343924	101687.63792684	80402.5132259109	85125.1634855139	97971.1366674797	87823.0375520828	67738.7216003415	93875.7092317701	117977.844118088
347	63.2560671883471	63.2560382675311	63.2561014365886	1304.555	1304.41	1305.07	6	6	128079.731225961	187003.750336537	87891.5717248548	145326.755215219	145477.695676832	73174.7148958328	79683.5541540523	115144.314139122	82609.0089339187	74706.924202787	92517.2902762851	164845.171326622
348	63.4652376811495	63.4649743298041	63.465501032495	1303.88	1303.22	1304.54	2	2	94455.9314697258	90739.3102043264	103597.609596947	83382.9976123039	89912.8841534414	105653.145468748	112109.186718751	94179.0069234205	97894.4518782546	109955.510518798	85207.0422136883	84147.7462467457
349	63.5051956752865	63.5003545282803	63.5054638618114	1304.49	1303.81	1304.9	4	3	94409.5157785852	90548.1075639209	103597.609596947	80645.1981267761	90665.6170483403	98768.1307045205	87470.1287532548	94032.3226762239	80568.9715608719	109765.885346678	85172.1327404779	84037.6772523088
350	63.5640740710469	63.564062035475	63.5641029377572	1304.65	1304.41	1305.41	8	8	96098.6625142727	96975.1199534249	94973.9105236831	104959.669903159	91237.8398217784	89107.5486778846	91495.9422013342	100621.649370493	79933.6245010643	105253.686294321	103543.66627482	106463.974751164
351	63.6512329609969	63.6512329609969	63.6512329609969	1304.57	1304.57	1304.57	1	1	182851.454507277	271654.363316763	133615.495018423	206191.872826706	213077.684252043	105729.996704544	119086.522159092	173082.329380772	102074.515771485	115418.479755858	139849.515479401	84836.813408204
352	63.67832864832	63.678282839082	63.6783442964586	1304.49	1303.98	1304.88	11	11	187987.599597169	272227.992439902	136714.867773087	206519.062590143	213206.364064377	105842.066658654	121453.539313476	182507.367103795	102141.559788411	114389.488050631	144522.465033804	241407.747939828
353	63.8858123094722	63.8701284668786	63.8887465201114	1303.95	1303.59	1304.5	9	7	131140.060450845	213966.123401441	108495.997503664	146241.642322716	163548.027061363	78250.4716422521	111332.240764973	141470.232999673	95581.0857470697	78900.0986810298	101524.774553629	175703.045962289
354	63.9621549990614	63.9621099368597	63.9621719867101	1303.98	1303.59	1304.49	9	9	150319.13035006	145194.502268068	131460.331431887	160325.132324218	1387567.12539063	122116.451842698	141133.292406412	144047.670067608	2059216.41302082	118783.672009277	136540.894963378	1369236.65742899
355	64.0072734923962	64.0072030152457	64.0073595798368	2270.27	2262.14	2272.76	3	2	130656689.644306	96897232.6852341	154314890.403867	125119222.931915	121091392.839788	831584.107732895	153617089.311952	559119.901188896	152876048.307846	159532266.973539	148364734.62664	110766596.386539
356	64.0150859971668	64.0150859971668	64.0150859971668	2180.39	2180.39	2180.39	1	1	220763411.64613	166059650.321264	257683051.363388	209664726.062097	200776580.236048	262101578.270161	255336255.683789	238528910.906957	255891759.599355	5364998.19108048	251504418.753522	183869164.16242
357	64.0161636795171	64.0158197440306	64.0166447211176	2440.97	2439.46	2442.78	103	12	48117231.1011175	35541690.2936525	76549238.4642904	69676954.2756444	61564536.3752233	75178955.9469026	60009721.9450942	69669497.5294387	62819577.6018908	74859887.5401237	78042223.2522149	44150093.3634221
358	64.0162175697064	64.0158428695069	64.0166510240883	2080.91	2078.81	2083.09	73	12	348417506.428569	221772443.630058	257506830.781043	271894009.060066	263453258.799677	350383665.543489	275735313.84757	277563931.415207	258206129.77401	286722343.847727	323871836.145739	221508328.797842
359	64.0162090763677	64.0161312082317	64.0163426988413	1997.555	1994.8	1998.77	14	9	42934312.1855446	30535408.6410865	55771754.6701134	38019054.2430408	33943964.5856008	58952505.0141504	56170352.0649738	46406454.3492589	51781847.5626512	55097198.9875502	50514128.964457	31238184.3629555
360	64.0162025346879	64.0157811485294	64.024976663245	2269.77	2265.67	2275.84	105	12	111234523.481415	140554757.042304	303945982.122795	131836627.35523	155336404.044717	134986191.687391	159833296.654097	236344755.462753	175834762.174285	243497179.840183	215666941.512212	190335116.003618
361	64.2702166895765	64.2701952651766	64.2702466818983	1304.555	1304.14	1304.99	12	12	139061.165121695	130267.334296874	113176.513861086	147073.693374398	124454.17975891	104417.756610577	113525.080826322	144392.427451172	111590.299394531	122402.185642278	128989.845803572	141524.58690655
362	64.6020220510402	64.6020220510402	64.6020220510402	1305.41	1305.41	1305.41	1	1	82258.4496826175	166891.865914963	174870.805438702	189484.832167972	183370.506164738	160030.743840144	167304.043726713	193065.068666241	169283.442315956	178482.578076173	196523.819828726	190845.772331354
363	64.6468190348955	64.6463233408812	64.647812237292	1304.515	1303.59	1304.9	12	12	210516.497479746	164206.233590744	171173.672139047	194346.83015794	188063.684226637	159392.52624442	170600.25158203	188662.00483173	165377.072034255	177574.222657189	196523.819828726	190552.275354942
364	64.7026189442126	64.7024885026128	64.7026802953495	1304.805	1304.54	1305.34	4	4	123803.292164306	100055.022896634	91773.3958703627	96780.5209944673	96549.7898109956	81480.6653938797	88296.9803116858	100456.748800455	73359.0181803381	95288.7222432451	128227.662698103	110906.554517934
365	64.7724192170636	64.7712091225801	64.7782404997478	1304.49	1303.81	1305.49	17	11	161190.17983073	92337.3268278003	173044.404008792	133779.597590334	109287.618864747	210730.207788898	173096.24237386	165611.648488581	174035.893900992	187348.449355844	189234.936795372	263606.908071638
366	64.8277386243688	64.8276834522242	64.8277597397411	1304.14	1303.81	1304.73	9	9	117385.278442007	371841.827663354	165346.726179202	198239.444182945	196507.198262535	194073.605602212	193397.975400392	141343.097380559	169742.378702798	207610.936435547	163883.922620442	98460.3755074047
367	65.0194893041079	65.0194616888934	65.0195288260816	2270.61	2263.74	2275.65	16	11	2180886.07908128	2102127.57080512	5598351.92141108	4059838.37141565	2771959.54503726	2853601.29102174	3721903.83747431	3143784.02316605	2627155.09569097	2782029.90771807	4820715.32651514	2783421.53337241
368	65.0194918577644	65.0194785466755	65.0195238656465	2080.93	2075.33	2085.98	9	9	4458870.3214952	3040592.08076283	6156586.17732675	3333325.79370687	2462100.11159345	4229072.2379251	6607532.69427578	4924195.38305712	6437749.38608009	7220552.26361381	5137076.93950386	1704740.07531479
369	65.0195277530175	65.0195059695706	65.0195495364644	2438.82	2438.36	2439.28	2	2	773569.234412925	486410.194055553	952578.704510665	860606.145259553	656495.520549954	1038214.32954196	1020768.46044628	851223.5825261	1021390.16280875	941325.018905046	851097.532121998	591731.699540262
370	65.0171682274904	65.0171682274904	65.0171682274904	1305.42	1305.42	1305.42	1	1	75529.7746781789	64080.5700097656	82272.4892285164	71856.3823881397	62688.1865265452	93549.8301216273	100189.572944335	72635.0368496972	90213.1714799349	88893.0725280758	75968.7720902883	59611.2293017582
371	65.1385596422307	65.1385596422307	65.1385596422307	1304.5	1304.5	1304.5	1	1	73279.9213889389	45157.7767392578	103934.13264471	58086.402826705	48181.5749227631	109044.511701883	119895.777877307	92470.9500865577	94015.3037428965	117185.886220296	96414.1415094558	41886.1007439633
372	65.1812271781635	65.1811205579024	65.1813337984246	1304.24	1303.98	1304.5	2	2	221883.640935721	120396.599653765	274531.07206854	195032.057768112	177550.826851919	128241.211674804	293184.462347742	248563.093186254	279610.146666367	133821.565899658	260961.680879352	156074.277766336
373	65.2092434524537	65.2087552373883	65.2102990134781	1304.15	1303.81	1304.73	11	11	221792.734822589	120534.308182779	274734.127595219	198352.077282366	177798.152651369	312492.452613701	293384.831408504	249071.710353065	275433.344536131	319998.524281182	264785.930633371	170778.313159179
374	65.4612530057327	65.461196774524	65.4612941951308	1303.76	1303.49	1304.54	4	4	97982.5417551831	104398.815062662	309528.560083012	101731.301448567	341425.16667725	283864.096969399	310492.617028807	347490.481561684	288717.671673175	294483.471620203	90895.2008850091	337638.229877488
375	65.5317627948209	65.5317126217069	65.5317760814979	1303.965	1303.59	1304.49	12	12	351597.676928712	352227.007493988	306165.309785532	359318.754477162	346745.448014948	284258.243174579	310893.666650392	348072.392712055	288396.963345854	301000.084611441	328703.363989956	338174.001588791
376	65.6032245414613	65.6031770496453	65.6032489442015	1304.11	1303.64	1304.54	12	12	876945.363623411	861379.819091797	789877.155322255	895577.849405693	857122.562192006	736850.368496097	784089.296184904	889016.524334642	733109.730635748	767575.595696852	837843.40873925	831324.945842287
377	65.686984136212	65.6869405959331	65.6870095641351	1304.45	1303.95	1304.73	12	12	195651.587280274	187500.091147835	161408.21005033	201253.269617637	196895.596441066	143653.917273996	145540.05063101	188766.106184246	160639.485455228	176404.880075684	170498.072397085	194386.728466796
378	65.8157220249898	65.8157220249898	65.8157220249898	1304.49	1304.49	1304.49	1	1	84053.5720703128	43106.7907902642	64722.0369591346	59357.0892052293	50163.7950631008	64154.5594200721	59784.0789659706	60565.8463326321	43947.8548065655	40972.9112315153	42014.5727388821	71961.6721717245
379	65.8587782562116	65.8587782562116	65.8587782562116	1304.41	1304.41	1304.41	1	1	133556.381542968	103608.763053386	190555.377610476	99554.4221970775	126962.84498047	212906.224029133	205414.247773436	171837.448739216	180802.069427082	215648.60708496	175656.83350301	119114.612490236
380	65.9430546529283	65.9425331238682	65.944104421296	1304.5	1303.98	1305.07	11	11	138818.57186899	103490.391690341	187176.392314456	135554.292566856	122214.908544109	209573.452649489	205728.555288462	168308.286097506	180802.069427082	219224.862414727	175742.121554237	111497.413046499
381	66.1258692578461	66.1258603110342	66.1258782046581	1304.555	1304.54	1304.57	2	2	108289.095144449	143658.268383413	51765.0424804695	100159.583915203	104012.480469972	53698.917482096	50922.5999707029	73120.7999532058	49592.709427083	38820.1049886066	62210.8220243322	132620.399988731
382	66.3487894660461	66.3284375436821	66.3503374529496	1304.49	1303.61	1305.41	19	12	176772.082543946	139921.958049879	161813.467706205	110100.578739015	150982.530705378	150586.933772785	140405.271496932	139312.485543619	156293.361748047	184018.480400391	152506.722307945	158146.633173076
383	66.3638003658479	66.3631987829018	66.3644254271659	1304.08	1303.95	1304.5	5	5	234162.366148345	126877.937642046	112251.568875734	192290.386928268	173535.720354671	130922.84813777	117943.43452067	251705.977519084	283799.858014023	130474.777841421	114262.410296725	169633.573231535
384	66.3926122981559	66.3920117398575	66.3966959063947	1304.15	1303.81	1304.73	13	12	229736.354931641	127145.854855768	295739.629171313	191336.399323918	170316.10732875	344472.815953545	323619.767064734	252221.025748948	75583.3565836584	342839.312145998	284333.640066965	155718.910295222
385	66.5772327090836	66.5772066881585	66.5772768156593	1304.45	1303.95	1304.73	8	8	133908.942732872	210785.629952567	87722.6312548841	163998.830361703	152064.685789137	69913.9492529292	76966.5429252112	116065.581404747	65014.5261800126	59647.6190651627	100689.594126383	181048.768851412
386	66.7214149443218	66.7189450846251	66.7238827140144	1304.14	1303.61	1304.57	24	12	175437.175454477	165045.716003605	162296.156513674	176129.473121995	155639.018396934	157587.412248347	159707.948167067	174808.077765067	150123.42314453	162605.107338867	165625.691986608	157099.105998347
387	66.7533192520042	66.7528156530983	66.7540098159114	1304.08	1303.81	1304.5	5	5	840468.666892743	806562.399289776	796856.832572805	77773.4673543303	794525.240861155	762188.158764212	113821.017534993	98194.6279646803	744588.739421155	120599.043996175	110377.347252291	790918.729215204
388	66.7824874606797	66.7818692353019	66.783475231538	1304.49	1303.95	1304.73	11	11	176006.839065347	98341.4819917795	244189.079477163	173695.812470811	799076.155356454	292712.47047468	278589.616347655	221778.050214843	261721.85372183	295721.562205153	236988.875010578	121964.889241535
389	66.7972744505113	66.7971979103155	66.7990611887511	1304.14	1303.61	1304.57	13	12	872072.626524886	836116.690829325	808800.297751105	901349.584028503	799589.89854491	788759.560929681	822409.763374032	911012.500581962	762782.665484381	820889.099739592	853536.906324211	90833.7849983716
390	66.8454679932256	66.8454347795272	66.845493748097	1303.965	1303.59	1304.49	12	12	385476.607301795	353792.557163459	368477.150948656	382983.819358472	371200.242305813	353834.989446151	377059.59780649	396689.557895132	344943.292275392	375466.945788228	379491.306880581	370103.745259914
391	66.8833293263805	66.8832907726748	66.8833553218707	1304.28	1303.81	1304.73	12	12	189629.13043213	182878.153563701	157928.895367338	197341.146416766	179072.345267427	148424.955507812	167502.527367467	195684.094536831	165438.271880581	171123.385035925	179131.675831474	182243.865076622
392	66.9236615994394	66.923645948114	66.9236922530382	1304.57	1303.61	1305.41	5	5	99816.5477478965	85566.9927343758	181986.91450928	103799.403635255	189248.984088544	178729.120721027	192680.950689289	95801.074059495	181891.955322264	208154.586324055	189892.478429767	93035.357940204
393	66.9316317067582	66.9315916691852	66.9486397241936	1304.28	1303.81	1304.73	14	12	192396.612289497	157635.685018028	174699.62571552	190012.117268253	166395.598811444	173283.378403321	179753.182641603	104144.648048502	109628.048919396	203342.905625699	176317.142931941	184076.857271634
394	66.9768438948614	66.9768061877428	66.9830114881685	1304.49	1303.81	1304.88	13	12	250844.988121995	167969.508404446	295943.789948735	246194.554543832	210127.77481649	328326.482124374	325306.377178486	278929.477223305	291890.317217548	335317.810256001	293318.990416917	190993.75279447
395	66.9974340718857	66.9973890698025	66.9974564309102	1304.65	1304.08	1305.41	12	12	268930.669018556	245379.096237979	237917.436394389	285550.509235143	244874.241556489	222638.802632534	234674.321139789	271728.541657367	235930.408917645	237961.951421878	264622.057282367	260544.034791086
396	67.0598255435599	67.0598147429278	67.059836344192	1304.555	1304.54	1304.57	2	2	148165.016366373	81820.5215204322	142031.22379761	150894.477095135	143570.700087892	137783.773308918	142980.623828938	159593.526703287	129929.703857421	140460.929803466	145701.996001993	90806.6252610423
397	67.1166058384654	67.1100677726747	67.1166674563681	1304.49	1303.81	1304.88	22	12	139267.674434813	116118.303121743	135651.555681154	147676.476248873	131092.510097658	130952.42131022	115253.694726564	135427.544042969	112684.94583759	137650.510925105	123965.638645426	128879.801431884
398	67.1907206827228	67.1906740025153	67.1907421979529	1304.45	1303.81	1304.88	12	12	735122.857225591	643057.848749996	706154.640464809	751484.086619002	686637.231458904	672676.435097659	707662.493311368	772805.126856777	652500.268261073	718382.26865756	726709.621489957	670652.717478378
399	67.2044294114479	67.2044294114479	67.2044294114479	1304.41	1304.41	1304.41	1	1	717848.996756026	641702.820170457	688865.696335234	87127.0222843434	670142.548360711	657261.527258529	691297.078085042	756695.33528053	639762.70852627	702627.802345517	716933.276171881	664591.038661226
400	67.2775437865391	67.2774983243487	67.2775697133092	1304.73	1304.14	1305.41	11	11	147856.782965745	129866.117015789	130415.163632061	159276.967488142	241931.387124026	130491.145530724	136384.973229632	150385.612363281	122006.619296874	130301.871719501	151598.004408483	139215.246317232
401	67.3182335100887	67.3181979483063	67.3182561676765	1304.41	1303.81	1304.57	9	9	107132.477587139	118703.092764422	102133.403583984	118533.159298001	112403.437420653	213777.829731444	220359.828378091	120055.721635045	211171.068347167	97815.1157838793	108208.863683036	120400.345812049
402	67.3470750059721	67.3464706801385	67.3480858844199	1303.95	1303.59	1304.49	11	11	229036.160922036	221665.579386395	211490.644661396	237393.166699218	242069.961685015	205424.716647134	203316.20771647	233847.203819985	196426.924384764	192577.54918579	233921.60735921	230680.778558818
403	67.3926508257763	67.3926083906531	67.3926763186367	1304.45	1303.95	1304.73	12	12	334639.374609376	335497.824502328	295124.028258227	351223.969788644	317366.560896183	279983.421764789	285140.978038506	345084.68423077	282141.716853518	305844.507189595	311742.213046876	318416.537537559
404	67.4074636574333	67.4074338319155	67.4074817645449	1304.14	1303.81	1304.57	9	9	165132.155007323	326787.576455967	198540.01577637	143023.742799074	350706.907348633	247801.360824444	233128.249602863	181718.201842447	485889.844213417	226734.228325194	193482.478754474	117285.686888834
405	67.4369507128576	67.4369117574384	67.4369746339901	1304.03	1303.61	1304.5	12	12	385335.232189943	244621.905195311	479730.102079374	354373.607189001	320086.646989557	531435.395241701	526593.31933268	443026.249764122	478513.611624473	526835.684492888	459779.988882211	281702.38173828
406	67.5242720947147	67.5242682575336	67.5242759318958	1304.32	1304.14	1304.5	2	2	85871.7953613268	75751.2539861509	102229.559956056	87747.7151695673	70541.5057790309	115071.184724785	116024.504346148	92077.5445478947	115241.967805396	120066.860275268	96276.532847566	78273.0751145246
407	67.5638466908007	67.5428826441604	67.564816707863	1304.475	1303.95	1304.9	10	10	784886.937031249	126429.764579326	147757.312674654	164440.890296349	152950.16666399	92234.9104000149	157579.196367188	167826.86266146	143709.216457869	707252.915418044	158609.368476563	148216.031926081
408	67.6128524515412	67.6123400997193	67.6139788416617	1303.965	1303.57	1304.5	12	12	808225.586748049	774548.54890273	729594.331644103	796447.705694058	779320.496784855	699675.508610494	731622.711849893	813351.486324225	674510.235781602	707469.913192716	784307.126195318	723270.97835787
409	67.6591784137918	67.6586850429456	67.6598638139573	1304.315	1303.98	1304.88	4	4	89341.8513533522	181371.90082564	104763.515318697	228731.810380861	199395.699711916	123489.104555664	303787.506204832	298012.689315514	279863.097086289	323542.594306637	103649.259427085	198073.524366123
410	67.7005847192558	67.6999793891456	67.7033487075267	1303.965	1303.59	1304.73	12	11	172748.8054541	168324.546246994	158018.674460452	185550.167557466	199509.910488282	137171.75524414	150752.702654622	180430.487249098	149500.763302408	152248.301828612	166983.962088215	167723.724153019
411	67.7180889536231	67.7172331374721	67.7188528113957	1304.285	1303.95	1304.9	4	4	90358.8705973301	181371.90082564	289089.217108712	228731.810380861	199509.910488282	108615.313533528	114029.840289713	298012.689315514	279863.097086289	323542.594306637	117035.88500122	198073.524366123
412	67.74653966348	67.7459529228217	67.7475946365386	1304.45	1303.81	1304.88	12	12	233413.553771973	187549.304761117	285735.166215825	225728.76534142	192530.460907451	334666.118239183	300352.549720051	303017.458510045	280011.711991437	324033.964333684	280466.563429988	192714.849804687
413	67.7533955371803	67.7533955371803	67.7533955371803	1303.61	1303.61	1303.61	1	1	77785.401787109	139256.174730859	87367.9843078619	71144.8914713545	95134.3786248782	75309.7200410966	78357.0704935707	87983.3143737789	64615.4497619626	64438.69734375	75353.5593490604	113144.549683228
414	67.9437706972347	67.9437706972347	67.9437706972347	1304.88	1304.88	1304.88	1	1	65356.7330406595	58895.5393732247	68915.0974431824	75174.6903506752	61288.657390359	74003.4759197433	92546.593519177	69991.9918079714	51105.3902503545	68822.5823783728	83270.6832889805	51961.643677202
415	67.9641075304069	67.964063815469	67.9650921523836	1304.65	1304.41	1305.07	4	4	261145.897649738	197803.920170455	328723.15181397	127033.1977971	108369.864421795	360281.600911456	355379.195447589	128568.269462139	304147.264173175	379588.997052	306870.367460121	123561.234972205
416	68.0088631695393	68.0083927547787	68.0090517393796	1304.73	1304.08	1305.06	6	6	255092.261811963	197803.920170455	112112.215745192	241338.592148439	206908.472393801	135077.857962239	121934.825428873	101805.224332181	109477.503084309	144838.902771935	306870.367460121	209556.106157672
417	68.0242398552455	68.0241720564151	68.0288614654498	1304.14	1303.61	1304.73	23	12	226086.002515461	133340.494266763	311373.153786626	212921.832624699	183248.087111252	192914.527692307	223201.517052178	270094.4709375	294931.954775389	366542.951138071	209509.69389509	191991.88058143
418	68.0587539434276	68.058732625493	68.0587601800505	1304.41	1304.08	1304.5	3	3	143456.709023435	83677.6036709876	179892.160126067	88399.3161938487	113145.835257902	207584.306580258	142713.079026692	154323.539390978	177994.569042079	137502.969439697	163030.085759945	93957.3493288358
419	68.125530606744	68.1172820474225	68.1270490342216	1304.03	1303.81	1304.5	14	8	143397.934560546	83677.6036709876	145089.427510988	117829.367538175	113368.344275125	160246.377324218	161412.432001952	153519.214080606	144417.29122233	174808.683978271	141295.746000976	93957.3493288358
420	68.1845024801678	68.1840169935014	68.1852869256435	1303.98	1303.59	1304.41	7	7	380138.01416015	257742.947887075	194625.658999587	132072.942281903	314418.632391692	221932.060237166	209732.501824543	432400.020241471	181517.836254882	219648.716180419	179013.578763833	286684.26521307
421	68.2145039103273	68.1855338633497	68.2154249361315	1304.08	1303.64	1304.54	13	12	142716.248830565	218745.625039061	455307.064013679	330038.431234975	300786.122070311	536352.8310519	497721.052283654	422936.904663461	461459.302841799	544602.372280974	443560.180404577	110941.814287111
422	68.229928166295	68.2156778448972	68.2299583188638	1304.73	1304.15	1305.41	13	12	369712.041357423	233924.195402643	251679.184613557	286297.4122161	242799.822107872	247375.064049945	251689.214472658	275895.105945871	254397.716135093	266380.92768799	270715.453141742	248667.9035655
423	68.2796798680903	68.2796567600833	68.2797077436322	1304.52	1304.08	1304.9	12	12	254009.582696814	199406.073176081	252459.44658128	265291.096416766	248503.267980256	254381.237318639	260036.422181921	274443.482469952	241008.285674955	279042.076541575	258314.166010045	248692.88085374
424	68.3642156026393	68.3641686732164	68.3642502668283	1303.98	1303.59	1304.73	11	11	183259.044628906	176783.491235353	168231.753940432	187926.209495192	320054.013591976	140929.94778483	150157.008066406	189011.849405799	145738.241735025	144252.354704589	188067.1313923	173629.669302133
425	68.3686105690842	68.3685940153295	68.3686492538119	1304.54	1304.41	1304.73	5	5	351854.34196004	86389.948945312	342251.513415532	113518.993645021	319870.796541345	349468.285546873	348938.688688149	114685.107714844	330259.693045245	111894.555673828	364937.462607826	100001.364513752
426	68.4153314859684	68.4153123092927	68.4199093904603	1304.54	1304.5	1304.99	3	3	343361.443714927	118942.537112379	335661.482650482	360171.546003198	320054.013591976	349468.285546873	101868.009841308	371251.937402341	330259.693045245	109185.91309204	364937.462607826	326393.126009118
427	68.4285689275218	68.4285249998246	68.4285947538986	1304.555	1304.14	1304.99	12	12	352171.613684083	309709.021135603	342914.021184426	365629.078448661	319092.032729867	349828.747935269	349389.397405136	376850.994438805	335694.365221683	378530.334860276	365548.590652903	326483.439547024
428	68.4841214987496	68.4703039094171	68.4842184973506	1303.95	1303.57	1304.5	17	12	218170.307983023	212318.193885215	87563.5099145521	235385.666751802	225434.399874769	185067.73543795	193944.686448317	97593.8063667799	175314.230096027	183702.83029541	90005.5790087884	101388.219856772
429	68.4998384043748	68.4998022696607	68.4998570846089	1304.41	1303.81	1304.88	11	11	134822.960734455	516856.16127486	178658.138122561	126289.589197186	117364.620057374	195224.670445962	197304.815096028	166123.330552133	178329.47743815	212545.708165941	179213.456379958	98787.152179768
430	68.5531411010404	68.5466078649789	68.5596738155931	1303.965	1303.57	1304.5	24	12	700588.69030762	517947.561917064	500125.222762968	556084.28616211	686791.882647233	471945.812473495	505281.301794088	710148.411210939	483854.512724776	608461.566159672	515907.440156251	522505.007702987
431	68.5892022554098	68.5891865914493	68.5892179193704	1304.03	1303.98	1304.08	2	2	2654344.24274144	2693055.09417615	2452404.0724432	2738166.02418326	2629464.06109376	108229.617182616	93758.2472900386	2711176.41210934	2273794.8278906	2373913.11969813	2556209.38037999	2472608.38599433
432	68.6147703677746	68.6147507684109	68.6147899477443	1304.805	1304.5	1304.9	4	4	2646195.15333809	2629868.71571373	2442726.99203483	2700964.47076174	2590079.67687147	147249.833530272	2554890.12028406	119844.45305664	2273794.8278906	140740.004801432	122891.386331382	2414261.66037727
433	68.6361352083083	68.6360285855008	68.6491456052826	1303.965	1303.57	1304.5	16	12	2694048.5551465	2775188.85748626	2474076.3681724	96507.9254630545	2686070.03448785	2415249.67314454	2596961.52372724	93510.9633789061	2315393.8449424	2405115.31353128	92002.0000815052	2520928.28522136
434	68.6513451524546	68.6513451524546	68.6513451524546	1304.08	1304.08	1304.08	1	1	531779.454132627	518410.674236508	495344.828031787	552315.22217685	532697.057343753	471847.480877135	115763.585746256	555753.090988984	470284.225775917	501821.195458091	512901.354398975	516132.830649861
435	68.6862903219979	68.6816211141639	68.6863458662954	1304.15	1303.61	1304.73	23	12	183970.065098469	288402.077589061	240519.894361478	166473.763465985	144382.762361027	284823.617942457	275096.874108072	321888.3892811	250327.087598408	282985.990373348	223493.241199543	123797.747225247
436	68.7127068715023	68.7126762284605	68.7127317022522	1304.05	1303.61	1304.49	6	6	121648.033506945	120873.438930664	503927.326559495	109260.250708007	111803.852147216	483425.412878605	516882.914963942	113573.021333706	474734.364384762	502688.11262695	96587.259387958	516808.83959636
437	68.7257647306895	68.7257196056647	68.7257914053711	1304.03	1303.61	1304.5	12	12	552931.254287834	530019.653078049	504167.092148431	557413.473563756	535280.837589112	483253.048219868	518568.119709127	567754.236799484	474965.092721822	510227.244154579	523790.401127925	520861.861328475
438	68.7760525271593	68.7760199194394	68.7760781203783	1304.52	1304.08	1305.41	10	10	141349.220739113	117365.712506975	118912.177387694	132706.73554124	120518.268712439	151262.484825721	125386.305924945	133477.842615685	112440.673657925	129947.256122001	163524.17462853	141299.694910606
439	68.8231713493474	68.8231442070972	68.8231896872427	1304.88	1304.14	1305.42	7	7	155377.920905537	134311.978631038	103547.403907472	80113.3700594085	146551.868038886	117461.756223958	103682.859714355	164661.572105822	107974.186123046	124155.805460611	99520.1979910717	151542.03132635
440	68.8365409999875	68.836502101743	68.8365664514626	1304.73	1304.41	1305.41	11	11	137962.994326985	99507.3750545236	138056.836146242	160114.426055757	146467.973446454	136086.815354191	143100.807519531	153728.673531669	128920.371886268	152375.268454778	142097.228219403	130058.960536545
441	68.8903388285057	68.8624179630735	68.8903639127129	1304.41	1303.98	1304.73	9	9	475419.377656687	68109.4374879804	149154.111156008	92787.1165734874	90794.7209979714	169784.609029947	163185.211931965	122959.179171424	398945.968881387	178448.398227945	444200.982530633	84955.3577110874
442	68.9096458025161	68.9095929623068	68.909694269663	1303.965	1303.57	1304.5	12	12	489290.607315359	473359.69479567	433504.339541015	495726.202794469	481124.076701471	421871.921732703	453862.604873747	471147.88700893	399601.698613279	428676.383401928	457068.484185269	450993.135658615
443	68.9937266383434	68.9903441862786	68.9939876891453	2454.05	2452.6	2464.25	40	12	10779702.7031605	10025218.0739691	1429015.58063763	10776979.2046139	10805422.3099464	12706680.1108089	1461751.95244546	10465745.8290747	12066239.9456833	1027481.05673828	1253573.25420816	10652093.3237695
444	68.993776952085	68.9936333935336	68.9939397821002	2495.13	2492.08	2504.71	20	8	5506620.41916901	5330642.05626956	9704778.39641281	5991822.71812497	5912463.77985493	8707932.82321423	6620544.76166868	4265895.80393076	10123905.7456027	781651.33429692	4554263.3282063	3249463.31165735
445	68.9938251608199	68.9937307982187	68.9939630969288	2538.06	2527.94	2540.82	9	4	1071284.82828125	985836.089423859	1510657.33457031	1140870.53875	1098752.92621097	1524062.06125782	759563.309173158	1177755.79174808	5775816.6111229	2310897.51380586	1350359.75390625	1140392.62708981
446	68.9938305857638	68.9937946985934	68.9938864240473	2578.92	2574.93	2581.76	7	3	1630218.96079543	1486898.20914065	2653637.8661932	1622587.2665625	1768215.07424763	4652701.62262072	4928018.13250382	1745763.22391302	3662590.64925617	2391920.0594742	2347550.17617897	1591526.6984233
447	68.9999096492568	68.9992707625376	69.0009551072022	1304.49	1303.95	1304.73	9	9	97799.9623189283	226267.189506393	153613.64777344	272058.933776635	239684.454098013	177499.172955228	152804.743084309	131413.412581881	153757.069379882	182760.019217007	128137.122109781	75692.9394795729
448	69.0459424446812	69.0459077935841	69.045971794113	1304.73	1304.14	1305.41	12	12	262349.396093751	231723.048095703	245370.968010599	277681.551510185	239829.20201322	242693.707870746	238816.187811106	273782.241060269	240065.051402671	264205.482373049	268277.785556638	245177.774466646
449	69.0719550373431	69.0613039961589	69.073098982597	1304.54	1304.08	1304.99	13	12	243375.944142127	213681.423518629	216468.816789554	249801.606154437	223524.084686748	208711.507079381	213968.952483258	250976.923242938	204044.412662759	224914.224715752	241494.339952568	224002.107245342
450	69.103591212002	69.1035389034657	69.1036221175595	1303.88	1303.06	1304.54	12	12	201263.248828126	254768.638311297	158516.170872805	201164.784219125	200099.20415283	144014.681311034	161186.256892089	187933.656218449	150606.142081705	136168.410179443	167943.625103666	213453.101663911
451	69.3024602492591	69.3024208423445	69.3024862051256	1304.275	1303.81	1304.73	10	10	146463.917609675	79120.9164417617	168284.177885745	111538.182721762	95029.6273079438	194101.968346353	186065.744443358	141258.714864908	177420.448557942	201066.790472506	166676.179219501	83753.135531412
452	69.4125969298212	69.3897455881503	69.4130393440326	1304.615	1303.98	1304.99	4	4	208287.929163704	190146.040163353	185263.812523084	217277.779404298	188344.772693982	86825.5174511713	137348.870568847	130085.527177734	187343.532914593	143660.828334553	202683.242325108	216184.306055577
453	69.434690836476	69.4341035088775	69.4357787712841	1304.495	1303.98	1304.88	12	12	208984.752110877	190547.555180287	189288.334298377	217622.560526216	194393.827937199	183277.513749303	173165.640543619	222376.187880108	190707.446458567	201827.031544365	202538.691215444	216527.352030122
454	69.4851416149287	69.4804100998528	69.4868466703748	1304.41	1303.81	1304.88	23	12	167285.734995116	82553.8824682608	235009.428991703	158801.455219914	281655.06385404	288701.994534739	277334.571824778	200490.854145132	235952.067908278	287248.073295523	215103.661690204	115561.793998835
455	69.5015222879796	69.50149538985	69.5015297552335	1304.49	1303.98	1304.88	9	9	144128.124600422	269157.914222302	204320.036821292	136142.113593752	281323.934110924	242132.641681314	235736.64303711	175622.827960204	210960.606731769	256992.476041542	195153.133955078	274795.808339845
456	69.5323768582401	69.5323200950988	69.5324336213814	1303.965	1303.95	1303.98	2	2	294431.493036217	269157.914222302	287206.757764897	303755.959824221	281323.934110924	103416.965670072	287200.426241047	296613.906858128	260362.257152873	302783.792531069	82709.1044791661	274795.808339845
457	69.8264126239725	69.8222953079263	69.8305293096402	1304.08	1303.57	1304.54	24	12	265064.260346138	247355.198028845	245422.992649865	266723.156178851	336847.590959284	321548.125204326	254828.582511162	276245.413543528	228604.054104816	332843.9798122	247076.373364956	249976.858049128
458	69.8356835219132	69.8356514105832	69.8357123654517	1304.515	1304.15	1304.73	6	6	112038.269659705	123593.095276442	335149.789954839	127756.157528948	106740.014182128	326601.498676756	356237.804453123	126016.769858074	323952.013513995	343360.438354868	346956.093016762	116454.361405123
459	69.8675156251103	69.8672691498942	69.8677538329372	1304.49	1303.95	1304.73	9	9	114534.01150594	195193.08560697	1501893.59124026	172704.173722956	135739.852790715	120629.148402193	1581204.58284504	142375.231330565	131454.449545898	1487520.67998223	139734.523480712	179401.831118539
460	69.8984838597166	69.8978250801936	69.8995420235472	1304.57	1304.08	1304.9	11	10	146457.73413086	1546205.02031248	202802.876953125	142558.616880698	1522200.46745689	241177.486478365	226801.70939378	170448.38449829	209102.141346154	242613.715330905	194363.479970706	140176.015085855
461	69.9143514035381	69.914293198547	69.9191378656431	1304.14	1303.57	1304.73	23	12	169301.291954751	1553114.57082932	237365.630024418	152367.167311448	131152.033767091	1509039.97086496	278604.135183294	1657264.31720314	241281.637177733	1512201.18416147	223672.508130258	117375.77386099
462	69.9502642422972	69.9502638463063	69.9503082685466	1303.95	1303.59	1303.98	3	3	638841.829506382	609430.351598014	611475.285293862	663195.388135658	616118.662058775	116805.206261392	613276.475795461	669211.385937491	575549.788401981	120007.935362548	89224.2989778639	621483.078536936
463	69.9659244386416	69.9658937297377	69.9659492138536	1304.03	1303.61	1304.5	12	12	660926.649536677	620887.283996872	619973.896997062	669396.26279576	620487.497408961	589544.976563898	627238.050693366	685037.429136869	587242.856021164	635444.116792694	642005.016428573	627353.676173271
464	69.9930625303145	69.9879274491444	69.9931147643114	1304.5	1303.95	1305.06	12	10	130714.366273872	113549.385177283	100835.04940796	123353.556227463	118988.829262501	588937.511363928	143779.671336388	124392.161501116	100269.063112605	148149.73301595	104676.108800224	630174.110155309
465	70.0129612093086	70.0128289878278	70.0130494648778	2449.325	2447.94	2449.97	14	12	5187130.91157263	7302461.96436062	5020186.55494238	5868715.43105396	4965205.74435422	6644305.30094598	5415729.87836741	5648963.88880355	5498741.40636801	5815099.65382295	5385857.18371536	5330914.32304122
466	70.0129671674334	70.012945812332	70.012979011298	2666.405	2647.09	2677.75	14	11	2870702.99171404	1852593.18825149	1923012.26402855	2204382.05044035	1641391.3010662	1599797.77812501	3693848.07621018	3708857.85327464	4301623.98371678	3910919.64680287	3933337.48565479	332814.310755196
467	70.0129821853178	70.0129431416802	70.0130273785262	173.224	172.38	174.895	7	7	4243094.94424107	5696639.13495994	4118789.93378925	4039770.98348819	4067234.50091518	4390431.13618694	4500554.19897327	4326891.8209521	4256556.60837119	4392878.99512988	4509227.68605632	4300462.81182116
468	70.0129577815275	70.0129420646661	70.0130045650365	2551.81	2538.45	2566.17	12	9	479974.450640527	6088904.9145924	4415445.1704939	769193.833749952	2988448.36383102	389166.046171849	5147379.3443864	2936563.69148906	3534213.93241252	3333308.71022462	3299502.97177085	9598245.97636228
469	70.0129275156347	70.012883648756	70.0129656782492	2485.6	2481.78	2490.68	7	6	2265418.26494894	3599916.73810549	6015462.64969889	3801180.24024377	4017135.48126561	3635550.0305599	3853016.26726873	4052333.19128436	4475065.03524349	2616203.91523541	2178767.365071	4152779.59532869
470	70.0129555276217	70.0129214819861	70.0129884154114	2517.61	2507.29	2526.27	11	8	2276085.86974999	7931363.63977175	4943800.26911218	5911080.55302087	5668448.04878498	5616566.19673521	8415626.24821598	5239990.75208707	3720954.1843987	7974922.12800696	5794990.0380807	5811037.09944901
471	70.0129579466656	70.0129201086015	70.012980579968	2617.13	2608.28	2623.58	8	7	5230278.86931549	6343699.33427263	2544836.12267327	4494049.11682926	2007258.21791669	4217977.57876146	4150256.52396091	451468.35108556	4185273.89375003	2139640.75649068	4255042.43721797	5303312.46067999
472	70.0129351646314	70.0129227109659	70.0129747794936	2500.46	2498.86	2502.85	4	3	3908402.15284998	3756430.37291668	3742157.02367501	1000966.70546877	4712190.63898196	7069019.86805826	4043389.91491872	4085668.18200001	3858248.61076827	3714240.44677734	3913258.16062492	3734152.22654294
473	70.0129673429278	70.0129238213018	70.012984202904	2632.41	2628.4	2634.03	5	3	1839364.56650491	1801054.43791406	1869990.50158204	3164596.84494071	1887676.88246093	1803623.48915925	2570839.47731791	1881043.21290235	1646960.05883221	1857659.94868421	1922133.62493749	1891670.172
474	70.0129682418168	70.0129469046427	70.0129841579595	214.478	212.646	217.424	5	5	4524829.8617741	4029900.67382886	4628399.75675911	4538499.08355469	4534150.033875	4896230.10700086	4893550.56909059	4639321.177616	4593172.64220745	4474126.92989805	5195356.90476081	4394974.38670898
475	70.0129888793067	70.0129810550538	70.0129924506076	2599.84	2599.57	2604.6	5	3	3970818.04302081	3816837.12604167	4035998.41886502	4114928.38051973	4077506.43125872	4338164.94747895	3870590.06902231	3901322.71657145	3977450.60016798	4018022.71405579	3985073.89920575	3866543.71542966
476	70.012955729198	70.012946015851	70.0129628471939	593.399	583.561	598.206	5	5	8246305.31269065	11244688.2446419	8344592.15908183	8235740.43187109	8148646.11634615	8353943.25088114	12372842.6689157	8639767.47993441	8386807.42114396	8931416.61473535	4554497.69611828	7654577.94734739
477	70.0129446343699	70.0129401442467	70.0129487769816	721.645	720.093	722.81	3	3	4236848.76261899	4110390.61621289	4316150.26088613	4170729.26885938	4220985.67233773	4252156.25650761	4116050.63247848	4089612.77004518	3979615.01491347	4574829.2484507	2731176.79644499	3827095.32998117
478	70.0129622054521	70.0129502241193	70.0130039557299	2583.435	2576.77	2584.43	4	3	3963415.51994555	3714192.1856534	4132482.08349908	3992132.19002841	4260392.51979854	3777216.3286963	4111559.00874528	3936819.19273201	3964911.21603225	9525510.86773525	600769.032251581	3881045.05811078
479	70.012982604322	70.0129778523388	70.0129889869053	80.6998	77.3065	81.4559	3	3	3942169.12556348	3750011.91781417	4233210.5069065	4116118.66785958	4175853.07121833	4243226.88062267	7949884.17075854	4098591.91811076	4275488.52460481	4525274.62083856	4300852.43327538	4004607.44169671
480	70.012954703011	70.0129517448324	70.0129757591098	693.861	688.976	695.832	3	3	7124471.66809896	6778421.34933136	6815749.121454	7138964.43897421	6817739.49232458	8458909.23051995	2394431.28431367	7188706.38164064	7270057.6939757	7182126.30739707	7146042.68099218	6636054.801341
481	70.0129395995298	70.0129314719877	70.0129477270719	775.3845	774.142	776.627	2	2	3179137.94376758	2706624.06302314	3200747.00224391	3246395.76948548	2860716.57555556	3196930.38013281	4100823.84973438	3323613.38184152	3125326.7857746	3219402.97595339	2174658.93572119	2835888.63533796
482	70.006482563607	70.0064382612082	70.0142779983689	1304.41	1303.81	1305.06	13	12	273239.721744069	241984.451081729	246915.050660955	265922.108353364	247278.82937575	234777.265039761	251903.442600448	275567.644494794	229964.712910155	262956.334060758	245865.246177456	242205.746788611
483	70.0129145167725	70.0129145167725	70.0129145167725	763.133	763.133	763.133	1	1	5001882.53828126	4607005.78071163	5001653.79279271	5180593.58624791	4732290.75788542	5089338.43497327	4866447.77710686	5088361.63202581	4853082.26536251	4868482.75767578	4710613.43423329	4361587.53300972
484	70.0129552741369	70.0129552741369	70.0129552741369	134.846	134.846	134.846	1	1	3490904.71839082	3040311.2124	3490590.37579101	3418448.85707584	3348111.25512344	3386795.50916855	3296060.25876563	3271210.55121094	3316037.23645703	3356535.58549414	3270468.19031445	3250489.84138529
485	70.0129582323601	70.0129582323601	70.0129582323601	612.296	612.296	612.296	1	1	510192.085851569	435611.192093746	511914.172161448	460834.979158849	441063.062052086	426766.081041675	635685.186828117	511943.764072919	454155.016226557	473696.461875008	469569.168242193	441122.172781253
486	70.0129385770879	70.0129385770879	70.0129385770879	639.107	639.107	639.107	1	1	4102171.1109873	2517173.6568536	4194122.2708553	4359910.39692381	4083384.80773557	4009332.83901718	3050161.48784562	3020321.91234375	2920972.07137189	3101808.76164001	3056479.01825937	2919935.1472753
487	70.012946119281	70.012946119281	70.012946119281	624.396	624.396	624.396	1	1	13705577.0875679	13280668.940794	13730825.3446199	13937544.1221811	13366798.4063209	12348798.6933939	12736703.493997	12963519.4954194	12640224.6947708	12904865.0901875	12864550.596671	11505415.283083
488	70.0129152218691	70.0129152218691	70.0129152218691	1164.76	1164.76	1164.76	1	1	1155974.80941824	1015083.91533482	1170678.66594309	1044986.25873675	1000668.44901646	1171606.82974679	1220698.06741649	1105799.78518067	1023965.64509486	1119218.33440569	1007323.87268137	1050653.93360491
489	70.0129221726456	70.0129221726456	70.0129221726456	949.921	949.921	949.921	1	1	2572335.97841563	2267921.12332031	2555923.20375	2672307.66291328	2655538.90784974	2741558.77606406	2782570.81269809	2670353.12416523	2552444.50140808	2600404.79389492	2671889.62431875	2361495.0576375
490	70.0129113720942	70.0129113720942	70.0129113720942	1007.57	1007.57	1007.57	1	1	6581329.7248828	5993500.19060299	6546872.37198732	6707593.89195882	6576226.46282577	6799554.74762468	6799073.1273472	6922266.67043676	6756447.07973327	6926087.6235285	6813984.34344807	6246844.55996797
491	70.0362894051595	70.0362346803842	70.0448094144771	1304.49	1303.49	1305.41	21	12	107342.465280574	135741.358273924	93922.6258300795	153015.638025093	138279.210608849	134507.077530693	127341.716774088	160860.823850661	128776.890442082	150122.52973107	142154.994113582	156592.327778508
492	70.0581536276071	70.0496529591948	70.0582048280955	1304.41	1303.64	1304.88	23	12	141499.88575358	121392.830174278	128463.205256696	140528.759681114	308021.470887168	120783.059842999	129635.511418269	135664.28283203	120309.204685246	133338.831965331	324653.879280135	132976.018462665
493	70.0655384113798	70.0654838895999	70.0655833361736	584.321	581.252	591.939	17	11	3864821.80683078	4946005.13894626	6162406.35746037	3894553.25020066	7532300.73152231	4971323.26529714	3827060.59433101	2361250.94768727	6420952.53712589	4404835.23277982	6751190.97233319	2952442.96543977
494	70.0655478659853	70.0655436193134	70.0655505261174	214.249	211.074	217.025	4	4	3270217.31670156	4754033.85255268	6285730.97940845	3218530.96875113	3531865.51757143	4077859.17244401	4200583.47028312	3326878.69427751	5451540.3034622	4158308.56923502	5610577.59082037	4174013.98885865
495	70.0655223538896	70.06552031472	70.0655243930593	635.7665	634.003	637.53	2	2	2628865.96916654	3679482.10088231	4106337.62853043	2335939.72370831	2781465.54607982	2579035.55889613	3064276.90699939	2566931.90872153	4031758.5717	3178430.16195117	4263358.44313315	3578421.38459036
496	70.0763811500689	70.0763556824994	70.076407595507	1304.495	1303.98	1304.88	10	10	175606.046302896	122343.652967121	211557.487148441	174468.048592938	679489.751210054	228189.949474282	231567.294594725	206397.965434569	659640.975841611	244697.93931866	211888.811134845	134778.176650389
497	70.0655686187334	70.0655686187334	70.0655686187334	2533.39	2533.39	2533.39	1	1	3369099.35159557	4983147.8634732	5689655.44326707	3649659.76227734	3253780.03326416	3204502.41464086	4227499.57483423	5528336.54371386	4674130.64594826	3982088.4129047	6256872.35107692	4013850.13632163
498	70.0655477496837	70.0655477496837	70.0655477496837	139.19	139.19	139.19	1	1	2304218.26725133	3365656.11606944	3923744.8842806	2240917.67090714	2414710.15595511	2511643.64948968	2869674.21005642	2064555.87600472	3831175.17048349	2609884.02922841	3633868.26348703	2717268.20129348
499	70.0655488913588	70.0655488913588	70.0655488913588	543.28	543.28	543.28	1	1	1790133.27912866	2161562.75474633	3051935.12051888	1478901.32419745	1733531.42231555	1999766.07139807	2251050.47610132	1585270.14596008	2882615.24302735	2087319.82861865	2695497.04549146	2097948.70807543
500	70.0655441706699	70.0655441706699	70.0655441706699	279.091	279.091	279.091	1	1	198715.412515627	362872.544653648	442059.418652342	197658.638399086	212726.730670572	220878.792468748	234223.833854166	182091.699531251	323785.117968748	257351.410367185	315981.825218753	197834.579799479
501	70.0655246084589	70.0655246084589	70.0655246084589	2566.39	2566.39	2566.39	1	1	2847090.12904576	3737279.75355229	4393210.47730868	2880767.39367346	2739702.89147734	2356568.2857788	3266161.3676738	4294249.69237087	3563686.89923389	3142882.17947426	4316841.24046872	2948094.07256858
502	70.0655518050667	70.0655518050667	70.0655518050667	58.7584	58.7584	58.7584	1	1	936688.652890967	1338208.70587125	1724850.60524782	847763.810403955	1008871.93684469	1057355.69393609	1142131.56709281	924242.174822491	1540198.42058289	1091949.82996023	1540277.7000018	1075904.94220918
503	70.0655221330942	70.0655221330942	70.0655221330942	392.028	392.028	392.028	1	1	1580173.07122917	2297319.22800521	2832548.79080724	1563827.0540166	1601154.60817539	1782960.28193776	1941250.42942344	1559943.9369224	2733537.71914453	1892555.30659635	2554200.63955495	1980333.57817137
504	70.0655352846885	70.0655352846885	70.0655352846885	101.041	101.041	101.041	1	1	1740964.11228529	2581337.17916356	3212424.68239444	1715824.75878684	1900155.18879977	2005890.57021591	2264504.86283836	1626238.55223678	3085129.68148179	2154384.61147988	2739213.19622384	2276542.80195215
505	70.0655418551702	70.0655418551702	70.0655418551702	423.579	423.579	423.579	1	1	686844.081083005	900430.839334874	1117290.24411011	580870.700210937	621251.62142365	649551.607575394	745219.455046875	618616.311275567	1054209.99486363	723438.831882101	949167.073924715	725147.250227274
506	70.0655564345874	70.0655564345874	70.0655564345874	488.641	488.641	488.641	1	1	5157315.18866351	6528231.3441765	8577744.67229336	4588489.57067937	5042461.02212791	5904337.59388281	6178453.63251933	4858180.64125902	8476360.49042832	6210151.93268947	8163745.05334911	6098964.32890645
507	70.065532251128	70.065532251128	70.065532251128	319.304	319.304	319.304	1	1	2534062.44531445	3640898.32468313	4318010.47646118	2496813.98628827	2649349.74254823	2803260.21305245	3071990.3055599	2324141.84971556	4148137.18376116	3070598.37479631	3992045.87434822	3112193.0846022
508	70.065587638223	70.065587638223	70.065587638223	362.388	362.388	362.388	1	1	708161.009946709	1099437.07166016	1406942.72226175	703778.558651785	788301.062396482	863876.080008928	941272.205625	807277.391866071	1401372.70355692	941236.417853237	1274222.21404018	904770.692575336
509	70.1066217817585	70.1065868812618	70.1066499206582	1304.45	1303.81	1304.88	12	12	507788.175244142	378259.50504507	585354.168103368	491640.308672624	454264.403570085	636903.614644255	643191.212638117	563447.714110576	558501.388415716	618546.003314303	569655.412049278	394600.06371319
510	70.1286747298256	70.1286295338802	70.1287000746517	1304.45	1303.81	1304.88	12	12	733703.763476565	655043.3218957	692484.596893824	758869.762754605	681129.313191103	676437.995433876	711080.870556648	774750.641545579	667568.778031256	707466.375443643	727820.196055657	681256.864537181
511	70.1804987965618	70.1756924575934	70.1805253612904	1304.805	1304.41	1305.41	12	11	193740.129431153	142848.446490384	177995.891540874	190124.089847505	295074.518369551	82156.1052254245	183014.734397322	199221.926675783	176175.477655204	206770.486311385	192974.310502233	174320.885242397
512	70.1955599843397	70.1954952818413	70.2148118459149	1304.41	1303.81	1304.88	21	12	134927.648782144	245544.68715745	222861.728134014	266592.44029447	239745.086006985	131838.317264873	129494.54289388	154724.630103666	206549.752327473	224203.918331581	240731.53217076	133269.919559325
513	70.2460949825367	70.2428200329125	70.2493756631833	1304.49	1303.64	1304.9	24	12	292728.592793719	182729.692160456	280532.135588383	231427.055733548	192697.897653126	182058.260843332	204996.281390787	222122.801277794	185794.07492488	283171.001783729	217928.651986929	192432.428834885
514	70.2563152144669	70.2563039068142	70.2563258258957	1304.49	1304.15	1305.41	4	4	91246.7121319109	1254328.4431108	1335051.00428469	104446.315989333	89797.6047701319	1329135.35053385	1387594.96073242	1448191.18678975	1218348.7139595	1348092.74124348	1371413.20225498	90913.7764558911
515	70.3356731398503	70.3356528815934	70.3356993378062	1304.145	1303.64	1304.73	12	12	1414549.49576444	1265303.03083147	1337635.30742883	1422651.11666992	1314427.91457448	1330506.29983818	1399124.61006349	1467538.59720314	1237589.20809669	1354477.67547007	1393329.23990233	1252778.37199742
516	70.3577816629124	70.3503396699634	70.3578043102168	1304.54	1304.41	1304.57	3	3	222074.810073647	135939.946941105	207985.206571658	79288.5283916764	198552.510565595	204635.829303384	225792.85648885	228018.037912596	195947.379405923	218515.368572717	216399.355465086	119660.50233436
517	70.3890001713371	70.3889854848584	70.3890064750043	1304.08	1303.95	1304.41	3	3	215571.287884407	192963.224200995	203482.602808729	105269.845769044	198666.238376244	198909.952928802	148873.489125976	227662.898743782	195625.837923471	214334.066254436	126670.8603951	210723.857626954
518	70.4099377555373	70.3948813359506	70.4151367589486	1304.49	1303.81	1305.41	19	12	94937.9120129387	136142.521517427	141398.226188967	106385.541806265	101793.168023681	178519.259300363	166294.317454177	126656.816308593	90901.1143912754	180748.737506761	139052.933877704	90995.0504276522
519	70.4286618893851	70.428620844962	70.4286885138577	1304.52	1304.08	1304.9	12	12	218549.235333253	186166.256831429	208387.81053327	222014.439740459	198304.563016451	200962.615630581	215888.522454177	227674.87918795	189878.041152342	212096.46781843	212507.035140474	208835.197145432
520	70.4587155229924	70.4586745812722	70.4587805527811	1304.45	1303.81	1304.88	12	12	185883.407971192	179947.17731971	166113.852076588	186917.118851412	183641.921368877	148495.180226863	164013.2004548	191711.477339243	153488.130927359	170954.102931084	174951.997633929	180653.656122295
521	70.4722628194187	70.4722143069916	70.4722944053516	1304.145	1303.81	1304.57	12	12	164187.33763146	155806.632635215	151771.039547989	171319.113031475	148867.464528807	141658.004314904	149906.96078726	173147.733030134	145486.024759114	161234.289915249	163356.086450893	155813.693158428
522	70.5036974265585	70.5025750341962	70.5061005015031	1303.965	1303.22	1304.73	16	12	175943.930300292	177018.184146323	145766.26143677	191009.589691631	191810.009267014	167690.675229491	165710.036808894	179797.994343449	159771.074809569	169300.569287108	175773.896268716	172651.346801757
523	70.5519627644184	70.5519198924423	70.5519894525002	1304.11	1303.64	1304.54	12	12	857233.13146973	824650.626778844	803164.780623594	891071.985823104	826647.950271934	792091.902755305	831863.804493638	897006.2696998	766815.46189584	819442.357505217	843076.419667961	793324.09254011
524	70.5678204811601	70.567769537042	70.5678381144556	1303.95	1303.57	1304.5	11	11	322226.229640297	219628.08142578	382124.693979498	294744.910421048	850333.664726572	431515.524143877	452341.53139811	351620.174462074	376419.922978513	424130.258679763	378251.774067758	238107.156141355
525	70.5994078196643	70.5993714208722	70.5994623652394	1303.965	1303.57	1304.5	12	12	772018.391723635	548318.31260817	923744.367634614	716362.1698768	682335.723942681	1036181.40955009	1036675.42773717	859541.992232571	908082.193437833	993054.350146142	893149.371160717	570721.17913912
526	70.619407371378	70.6042228784787	70.6194531983368	1304.5	1303.57	1304.9	15	11	201365.565209959	88813.7490525598	178607.503322757	100419.264736703	850333.664726572	183703.818453775	201048.203860427	228810.960587334	172421.918636067	192026.828554688	205427.919550373	100201.363587364
527	70.6370837259744	70.6370448907249	70.6371061219044	1304.11	1303.59	1304.57	12	12	170969.410890925	173173.908978364	162931.460039062	181096.699554912	162181.381480711	156662.773838642	163308.515625	169952.227420372	152158.37767578	157656.688336839	161953.535034555	169450.374102313
528	70.6929353393991	70.6929086464235	70.6929504271259	1303.965	1303.81	1304.14	6	6	121564.866249554	60247.3056019179	144977.623033449	101508.676579369	96674.0267467157	174813.504806314	165248.309661458	130787.81351359	153383.899344075	186904.945464309	136652.181687418	88156.1998703841
529	70.7878528484601	70.7872195938421	70.7890602450527	1303.965	1303.57	1304.5	12	12	642964.568757959	627334.925415622	575155.078267291	652519.026397183	624160.422320547	550260.10925391	569057.292654858	647142.764635422	534827.863424946	542063.754869911	604697.462829243	587701.729199216
530	70.8370023239962	70.8368539679459	70.8374253951147	1303.895	1303.49	1304.88	4	4	615655.684943172	611692.812837361	568736.437717512	116134.923515624	620554.156284627	132437.55008113	553172.014237399	641844.095883377	102923.572176106	537497.8215838	122325.612839761	586770.628760657
531	70.8680788752682	70.8680068845089	70.8691007551886	1303.975	1303.64	1304.41	4	4	188075.723195132	123821.960502486	95427.9647534194	113327.227703452	159834.473558018	261658.123226204	252333.513808596	105719.673098144	235594.957870203	246607.679679507	227337.511451307	112264.302910157
532	70.8847756324716	70.8847503591838	70.8848010525308	1303.88	1303.57	1304.41	8	8	182244.085024006	123821.960502486	215103.639759525	169407.624871828	159834.473558018	258286.15390963	252333.513808596	202817.063430174	235594.957870203	243119.650803221	217250.232736815	124736.296733804
533	70.9310923344251	70.9305227172281	70.9321871292949	1304.49	1303.81	1304.88	11	11	143942.45554606	85162.7230590811	176889.987147219	148752.986621502	159834.473558018	219506.344371743	209783.121035969	193812.430170897	189659.992018228	203001.608649901	167677.847901203	107763.417820637
534	71.0607393711949	71.0607189324624	71.0607893662884	1969.12	1961.14	1969.81	13	12	2069448.36338293	1676249.08486964	1886096.70198504	1960676.15565945	1741413.84230272	2289115.50479681	2898370.16553963	3431784.32919492	3758794.6441858	1659163.371072	3177497.62767185	1671011.20309503
535	71.085898860748	71.0858766379272	71.0859126989068	1264	1259.95	1274.68	48	8	5760372.91349798	5332568.63570415	5957665.16583799	4379094.86739258	4721614.41288979	5328226.86832528	6988011.40932297	2376671.54494333	5114184.16316049	5685023.41957216	5889501.00080898	3642141.48993896
536	71.0859097503694	71.0858904896797	71.0859245035893	1138.23	1136.55	1142.41	36	7	3913186.60413327	3849726.2832587	3996583.08486337	3503584.19923378	3587000.23619177	4037880.41041777	3951260.08574158	4501549.14777127	4120365.24234375	4335391.59122595	4200408.32607837	4742856.67734323
537	71.0859170703231	71.0858996878867	71.0859487854881	895.388	894.041	898.717	33	6	1946463.71084613	3229581.79096205	2167895.95295968	2504492.53080871	2723635.81763051	3468196.19078035	3095501.79370393	2200859.12775293	6697866.18052657	3255511.84663787	4634103.64675858	2958498.35777901
538	71.0858912556419	71.085836459076	71.0859089106815	1966.24	1959.86	1970.77	45	9	2357880.82892747	2258937.62362385	2069405.67394054	2165507.37721107	2274951.87238211	1562075.65581825	3012885.11008138	2377379.98383889	1867822.20028983	1304364.07674507	1528958.93184557	1094221.61234668
539	71.0859312092453	71.0858919318769	71.085980263031	633.71	615.019	637.227	38	6	7368959.26467874	5607205.45246094	7942183.89568879	5332221.63046608	5323113.2162755	9977346.12589738	6876113.88165847	6115929.5998125	547173.739049813	7438436.39970314	6986408.54340925	5812636.4731684
540	71.085949068766	71.0858192652374	71.085994474206	563.643	556.95	569.695	43	8	3108404.03363627	4054757.72762983	15365254.7016048	4066358.53380515	4109139.970125	9023512.86659896	4313032.88041407	8493276.02053703	4944432.29144606	5588643.63364773	497288.037111197	618374.12317199
541	71.0859189724055	71.0859000909913	71.0859368855093	1002.11	995.923	1010.62	33	6	5157935.39476996	4185307.38629928	4784268.94080512	3223158.01454883	3472679.97478325	4131101.66847204	3118572.25929303	3610192.15539213	1899014.24060129	4361749.4589116	4731357.59184462	3714712.71020357
542	71.0859142827912	71.0858819140569	71.0859228977839	1341.1	1340.06	1341.94	15	3	1482748.11650391	1825278.88546142	2063717.78315081	1535476.71896728	1592675.51534075	1837475.47774707	1853235.34931152	1692615.3380964	2010329.53071899	2035453.22958287	2455970.27869306	1656835.00322807
543	71.085913677432	71.0858945645126	71.0859742446185	686.494	682.796	691.15	22	5	4607214.68342859	4516196.85896467	3280292.7319695	4001075.49957553	4098051.17852995	6594758.21287559	5371471.66354167	4356298.4706606	5746026.57915938	5633009.30898607	5223878.79639959	2474767.95899101
544	71.0859231122416	71.0859193815197	71.085949884287	726.4095	722.166	731.818	24	5	3190281.72372233	3436937.59665278	4140938.4874835	2823519.78365089	3175151.00162232	4105506.29807656	2739818.15960789	1949291.55320006	8822968.45021174	3955850.05229427	4441028.48458543	3657799.84255347
545	71.0859783594479	71.0858560541162	71.0860041858107	97.5342	90.3842	101.433	16	7	4120467.70246358	4531156.13654379	6052196.73539482	4455096.82062965	4653924.46351544	6561040.21179394	6083453.19552828	3666485.29269421	9834076.9318983	6509273.60500291	6398275.81407761	4507249.47457459
546	71.0859641862212	71.0859198492769	71.0860055000953	148.052	134.993	152.58	20	8	917238.960599061	5788210.74045156	7840392.18769553	5503609.40062992	5629423.92619922	3783140.63608337	3155943.1925455	5962343.71747967	8084693.99962781	7441112.05979167	7199525.9389198	582985.645620313
547	71.0859699669643	71.0859297355161	71.0860208102934	206.718	192.482	227.305	26	8	6501679.72120842	5554496.46246244	4866289.45859397	5609557.15172897	5353246.91153156	9905959.23114844	10884521.3706257	10497648.4331888	3172569.13195449	7607969.70330959	5043013.19108133	2007837.88417383
548	71.0859389321534	71.0859198102234	71.0859389321534	803.069	803.069	807.136	11	2	2563253.37873044	2408554.61093229	2920406.96009896	2187045.53586994	2381886.69017304	2810606.69697917	2862072.50798264	2300158.06542317	2893243.44522655	2914935.26140219	2852477.76886516	2398709.19674188
549	71.0858915085201	71.0858915085201	71.0859039239603	1058.05	1057.28	1058.05	11	2	220346.054687514	1740317.02579752	2052720.8264909	1595658.93541342	1761719.55808595	1919342.67627766	1937299.48803713	1662370.45366211	1983162.09249511	1911150.0703125	3983688.64729389	1696944.31704101
550	71.0858598364081	71.0858598364081	71.0858946780882	1236.17	1236.17	1238.16	10	2	941099.443281252	1132488.0885742	1178110.46799316	981627.105937502	936460.667221667	1181879.46279785	1218527.97834473	226931.721614579	1204822.58356934	1255510.61861328	2278142.42510396	1007545.60476561
551	71.0859143260955	71.0858892564884	71.0859447648293	919.431	912.226	930.688	15	3	4315185.93809785	3066879.89999835	3995903.5653577	2444913.27014087	2633229.48005114	3129959.32864795	3259508.14927841	2623203.31602759	3486026.89218963	3062606.55356104	3226246.1942522	2228656.35631517
552	71.0859922789972	71.0859658463566	71.0860701036564	241.983	241.983	245.872	9	2	2244937.04411634	3259448.42670528	4432437.74820959	3264231.4474437	3289810.28730442	4552996.07739763	4259462.66839763	3477918.99749219	6526426.32576262	4508596.78111099	4309713.53526401	3173517.85202478
553	71.0859663091409	71.0859073842966	71.0860182947294	289.958	289.001	294.125	9	2	6886814.89796679	6795694.2178125	9226669.95234167	6819584.31167905	6427212.83262188	8963885.48722193	8963392.13405391	5893074.66586619	12235572.8278849	9250778.98073711	9001498.51691368	6706884.58236168
554	71.0859035685369	71.0859035685369	71.0859221574754	1101.17	1098.22	1101.17	10	2	2817464.43808866	3466881.2300218	3627476.81158913	2722508.27308775	3042022.52363637	3384519.3391474	3494129.44363637	2851566.12683503	3555886.70616278	3526105.85725654	4064843.27846568	2854770.7054315
555	71.0859597756198	71.085934700475	71.0859685344124	496.645	494.408	497.612	9	2	4447769.57122716	4598718.89017266	6287319.49407693	4236872.08229026	4352731.10460547	8873122.62859173	5999886.83548417	4702082.80853828	6397303.9386707	6281393.04378525	6079712.87881914	2728672.7745076
556	71.0859190484389	71.0859190484389	71.0859190484389	753.655	753.655	753.655	7	1	5523502.67648071	5576603.4692961	6667268.46504962	4869725.9449707	5294885.25670761	6705591.93696821	6659963.65958711	5202892.3889177	6675947.81073438	6510904.61891797	6601626.81585677	5141723.03532005
557	71.0859101165775	71.0858952135138	71.085936309345	833.805	833.805	841.276	11	2	3107279.67630521	3614208.00813109	4136039.19451619	3247624.09037054	3285436.55384908	4246814.78533537	3839286.62801601	3321164.76187605	4143965.88217187	4033234.29052705	4906988.16524831	3411437.67561814
558	71.0859228298848	71.0859228298848	71.0859228298848	1325.25	1325.25	1325.25	6	1	1012608.08880418	1181125.60097876	1374051.15303955	1039987.5671228	1092033.69936523	1278214.43991211	1238239.71311865	1104236.54467724	1339091.81534131	1346585.55383765	1335148.95523535	1099495.65972998
559	71.0859878117655	71.0859702097366	71.0860257448757	317.6	311.677	317.6	9	2	8698661.73147017	6552600.81572616	8928918.75063146	6500374.77792241	6159966.53771659	9010492.67135382	6696275.04088907	6865788.74428125	9484359.83587355	8960285.80128798	8795615.20470048	6388511.20706091
560	71.0859655354122	71.0859454326049	71.0860064034238	409.7325	407.362	421.107	12	3	1918367.64052674	4791859.05539244	6442022.20382592	4665407.92817769	4738626.43159066	6383396.45256547	6156846.43480581	5076102.6623923	6755033.65202753	6586265.955	8579568.15179328	4477269.1381888
561	71.0859278341918	71.0858983060416	71.0859278341918	764.499	759.264	764.499	6	2	2604070.03899771	2717897.94570124	3252772.89962069	2417551.82023424	2571927.08253449	4052434.0786923	2654345.51820213	2535122.715	3212190.08041756	3234394.92903556	3230429.45265949	2491057.99249987
562	71.0859101263098	71.0859096007001	71.0859106519196	1187.8	1185.11	1190.49	8	2	2767237.61101147	3249776.38098072	3448282.67338475	2825710.76464428	3100661.25875001	3500595.65962766	3398849.00021738	2963460.77818982	3674067.32636302	3546112.72076132	3748113.50593919	3004706.78852227
563	71.085897026897	71.0858872553806	71.085897026897	1075.65	1075.65	1081.63	9	2	2529168.36800988	3083194.19039062	3144173.49808286	2451541.97756066	2654290.07251646	3060453.29995065	2924974.80907894	2626138.8358774	3410571.06938477	3118935.72727797	3194641.91961144	2573035.81024362
564	71.0859304104929	71.085928528319	71.0859976958295	483.241	480.023	483.241	7	2	4044373.16333839	4078382.49568751	5542654.9514367	3819218.00513571	3800437.78737188	5211426.84593865	5235731.79008706	4114354.12204553	5599808.4108375	5597446.08622768	5706248.9092188	3992070.42383029
565	71.0859702240967	71.0859440243913	71.0860025564372	466.3405	463.287	469.394	8	2	3844801.90107236	4993911.31271771	7193848.7236434	4852285.34002777	4828756.2172118	6669016.93504191	8602884.7942658	5228582.19662393	6994962.1875174	6894949.68835973	6736599.24406605	4936718.78592535
566	71.085915334702	71.0858993309668	71.085915334702	819.908	819.908	819.908	6	1	2174854.78880125	2270640.57286999	2641198.85695094	2026517.11905375	2166345.65337875	2811030.95934706	2567794.98871	2048594.65410937	2685956.0283575	2589609.62091281	2597638.23253813	2292991.89482344
567	71.0858827203732	71.0858827203732	71.0858827203732	1849.83	1849.83	1849.83	6	1	1157643.84295557	1288489.98119922	1303408.67446582	1076143.34941113	1148527.18041797	1268484.87736084	1317549.37830078	1270954.31239424	1276672.49780175	1371314.09850586	1370619.64597852	1242314.33637304
568	71.0859648751142	71.0858837240211	71.08600203856	436.055	436.055	436.055	6	1	6226724.06199912	5769889.18819281	8263913.75549823	5768361.87965212	5761185.54714844	8065489.28815774	7653991.36206491	6260668.26810847	8317741.34716796	8120747.01324038	7852712.25761013	5577431.55497115
569	71.0859198648117	71.0859198648117	71.0860018573246	525.745	516.016	525.745	9	2	2682264.81386384	1373826.30564773	1830960.89028125	1381377.36953053	1284757.54064489	1844064.99053695	1878139.91593892	460943.653225098	1990720.05156249	1862061.81562501	1800022.75055114	1286769.18483026
570	71.0859453228922	71.0859249045705	71.0859453228922	950.253	950.253	950.253	4	1	4056638.50314741	4575756.31193209	5108967.34790877	4017527.12988994	4208339.96203321	5117953.92508004	4977181.08527885	4185317.35878015	5270938.68941475	5108662.33910251	5331385.68117418	4374420.45820909
571	71.0859023962967	71.0858875735365	71.0859023962967	1456.87	1456.87	1456.87	4	1	633595.247746265	849347.478769525	956480.853161515	694632.566963316	745907.259035328	907364.2223998	820609.435546869	787985.107211279	903654.026790084	876309.711188006	964438.126936851	756781.006131116
572	71.0859710523147	71.0859710523147	71.0859710523147	270.51	270.51	270.51	2	1	4873778.62312891	4956025.14495	6591450.31962155	4994445.66421396	4637300.0007342	6503927.34164662	6370635.41851127	5184742.84029546	7002851.76767187	6683066.54069767	6378868.63003977	5053875.23626091
573	71.2285531983993	71.2285162717536	71.2285792889373	1304.54	1303.98	1305.41	11	11	148886.03347168	143378.386616586	140277.684340818	166891.346406948	134692.655108173	134750.746865235	529004.277971756	155475.067378907	141514.592548131	136745.337390835	149299.712578125	150963.606155483
574	71.2334961028109	71.2334503947218	71.2335211275522	1304.11	1303.64	1304.54	12	12	370846.762524415	240695.65927584	480918.207331731	341145.853658352	316809.14248798	547879.039019952	526760.759887001	434647.508852163	483533.400327153	543320.459305423	465140.358833707	276502.945233623
575	71.2655514940874	71.2655273321037	71.2655628757068	1303.98	1303.57	1304.5	9	9	139173.201858316	88185.5459206325	188959.091132815	130132.735117596	116870.772750356	211836.976752928	218217.068586425	168063.584920372	189145.758695474	210086.707779947	169871.574086099	101751.097770775
576	71.314483301546	71.314483301546	71.314483301546	1303.98	1303.98	1303.98	1	1	160826.176078655	88185.5459206325	198824.772179068	142249.57205966	116870.772750356	94649.2999462884	222022.77536932	178600.236221589	199589.212300246	220239.342290036	172953.403027345	101751.097770775
577	71.3282945588194	71.3282558048272	71.3375179459054	1304.08	1303.81	1304.73	12	9	145863.375673013	88185.5459206325	180778.786347659	122500.252477088	116870.772750356	205415.634798176	201655.453489582	128038.206381835	180827.390310871	207520.30124061	160840.65171468	101751.097770775
578	71.4002844791953	71.3883592590297	71.4015757960667	1303.975	1303.61	1304.49	4	4	84349.2160229486	101146.813695913	122882.078704836	364144.165379974	332908.212468266	392711.711341143	406443.308154295	371935.998064626	114766.778635253	402377.5431392	375056.511217155	322878.375850499
579	71.4324288557588	71.4262862245811	71.4337201794097	1304.11	1303.61	1304.9	14	10	218289.689195148	124344.166198325	293107.772686298	207212.694084475	332908.212468266	342995.616887019	109030.410667317	263162.547231069	302504.408424354	353994.333057016	277713.711192157	327482.159171547
580	71.4489987316518	71.4489492956549	71.4539662048939	1304.555	1304.08	1304.99	16	12	352429.945678712	306952.251482282	339841.936019108	371309.703106167	333122.24629394	129455.53927897	130549.262886118	379104.755824222	127805.128052885	137781.46262207	362048.17248884	327692.704471262
581	71.5022891275771	71.502266771269	71.5023136263824	1304.52	1304.08	1304.9	12	12	447892.04617139	377503.261683873	431758.747868298	456963.204728656	415028.539509464	416837.909709823	431315.521487634	475806.510244795	413829.786378351	449184.841445315	449119.573593751	430647.149251303
582	71.5127968213803	71.5127790250768	71.5128146176839	173.022	172.715	173.329	2	2	447548.647781794	422349.217450781	551097.688553385	468329.28424994	458975.6827771	478099.633537048	551771.907678757	522499.214750084	563773.993505592	436406.643069887	413198.44287929	414064.9400513
583	71.5929134189166	71.5909262449707	71.5976282521592	1304.41	1303.16	1304.73	19	11	243394.626971153	121128.150495793	217543.415778812	242631.399098557	234616.168198245	201197.610084634	203928.967592776	244363.728184345	202358.180122069	213825.239858399	223136.807336425	74505.6753149407
584	71.6476694911647	71.6476529404345	71.6476787885759	1304.5	1304.14	1304.99	5	5	96027.6249975579	241876.851962004	134290.154234621	243456.552997161	227896.01690785	213931.103980826	142928.368234676	245900.535706673	204960.551423115	151600.7168986	126677.933951825	227999.393091266
585	71.6618570076446	71.6618138809262	71.6618855391772	1304.73	1304.15	1305.41	12	12	262772.367248536	237217.726512732	250663.037174941	273142.006113282	234166.844373497	244052.88693778	246599.396875001	268472.072828127	243672.392110842	261761.443589566	263573.70935826	255996.844323732
586	71.6930445216596	71.6929964009742	71.693101759005	1303.975	1303.57	1304.41	4	4	112683.015368651	448390.822798297	99836.2499194351	112695.997430014	263682.834080257	338356.92226562	333708.617988285	121403.136567789	301347.276999286	344178.64897283	310919.061305933	317664.494179689
587	71.7214934301592	71.7214587245352	71.7215198171156	1303.95	1303.81	1304.57	3	3	275974.423753547	448390.822798297	317120.375195315	278464.115848723	263682.834080257	338356.92226562	333708.617988285	95443.352661539	305397.294074705	344178.64897283	91745.1982128899	94248.0546151965
588	71.7382099443778	71.730589015081	71.7382578786514	1304.45	1303.81	1304.88	18	12	181443.784277887	167079.675341045	304779.436748798	230150.62065054	231716.685250149	320793.14579311	317837.362529996	279902.306507662	284160.231790363	332241.982043808	288392.199913611	190694.066071964
589	71.7695749183937	71.7695749183937	71.7695749183937	1304.08	1304.08	1304.08	1	1	1047291.06149679	1039448.9568537	993061.358913361	1075539.74774503	1037861.37879972	957117.11159447	118692.729269205	1086330.78122335	919673.665440329	983246.429121082	1016554.97567472	984342.270163358
590	71.788428967601	71.7883763039444	71.7969230493163	1303.965	1303.57	1304.73	14	12	1076599.48205042	1059258.59016301	1003559.92544362	1081718.24426967	1055987.62860427	976088.915616634	1049708.6033073	1114489.86116682	934522.971755542	999857.424937511	1028964.84107143	76591.6569270841
591	71.8023440754909	71.8022965583138	71.8023686205791	1303.965	1303.59	1304.49	12	12	346440.703015138	352949.300298436	312607.349463266	363752.629583566	347293.633852913	287862.508424248	316855.277830638	351324.196925224	285019.433846905	310059.426099158	331825.310106028	339980.228879957
592	71.8340359248067	71.8340251470938	71.8340490361274	1304.5	1304.08	1305.06	3	3	1047291.06149679	1039448.9568537	99547.2123815933	1075539.74774503	1018134.63491211	957117.11159447	113419.728008626	1086330.78122335	919673.665440329	112221.30008138	1016554.97567472	984342.270163358
593	71.8614452859613	71.8614106497442	71.8703405476991	1304.945	1304.41	1305.06	4	4	3093692.80768461	3104154.91981535	86814.4628869642	67549.3777417	3007187.32218752	94848.9766406244	91068.0799621578	3190453.61622865	2663396.2646484	2795755.28516687	2982252.18457034	2846007.3227699
594	71.8843324986969	71.8842112670344	71.8893046667958	1303.965	1303.57	1304.5	14	12	3188176.77544778	3192415.92188223	2935431.49758599	3196803.17253127	3118991.95982856	2885735.00250388	82856.3054728186	3231142.52108336	2699864.82561916	2832667.12787388	3046294.72348923	2890622.59996745
595	71.9331155002342	71.9330527616822	71.9331318772716	1304.275	1303.81	1304.73	10	10	128669.737680663	61816.0784846998	180771.771442282	104670.429262697	3058494.95903649	206740.621180889	189900.492521158	152198.914796317	173009.232574869	215851.904509976	162088.593494465	2846007.3227699
596	71.938096092181	71.9380737912212	71.9381204514715	1304.28	1303.81	1304.73	12	12	537866.005552663	489212.49155971	503979.237395362	554900.746688369	489828.452942585	493148.754358261	501495.820847987	550662.892316411	479820.829346684	510964.120947269	525917.895669644	506464.0467191
597	71.9733977706593	71.966375134725	71.9804276865381	1303.965	1303.59	1304.49	24	12	361848.659716798	351352.462953724	308992.114465677	452506.724327673	349622.638970476	289172.060163227	305781.178670482	361587.754284105	296800.477665076	302345.5819058	434007.930184153	410244.946585786
598	72.0342700393396	72.0202740614658	72.034308964153	1304.45	1303.61	1304.88	20	12	99891.8938920077	169562.740837109	159835.522216097	110260.930249023	168953.676397235	155685.996110492	162005.490043249	183883.59524284	159303.459915203	96860.9961320614	92397.9586092115	83865.5410287707
599	72.0685636924706	72.0685414617613	72.0685766183554	1963.83	1958.74	1969.34	8	8	1740298.38140932	1352793.89728376	1210267.79153166	1253852.55194272	1540103.89495102	1665895.61035127	2653580.95027222	1846470.97043609	3370355.51743995	1421445.00781382	2100468.92987883	1502815.71825536
600	72.0476469630623	72.0476415760151	72.0476859960581	1304.15	1303.81	1304.41	3	3	562991.714550777	579859.415986333	434202.065771491	103056.038187349	92555.0653594961	420170.445423174	478845.879029946	97542.0850991585	416160.162594398	447044.480156247	466931.929527178	594791.04130209
601	72.0848008818195	72.0809835680819	72.0991648949982	1304.5	1303.59	1305.65	25	12	111907.595270995	88229.0951427278	146409.155190315	155355.067956138	89072.5651961273	169171.949522531	149439.111749331	162805.86619629	137864.534518772	172648.351105957	144267.94568735	94572.8298209627
602	72.156818478908	72.1567957123318	72.156843771975	1304.41	1303.95	1304.73	9	9	160255.362400841	566104.785777701	207394.359510501	137862.048824058	551224.570877135	241667.010722655	231359.093260968	175445.365520832	216966.162339273	241806.787069937	199870.805656737	530986.70778587
603	72.1775022646224	72.1774598412229	72.1775271344964	1303.965	1303.57	1304.5	12	12	584507.196936037	567300.180498795	518252.105197566	585328.22679537	558521.125771858	526712.318935549	559784.050975171	604977.268334265	498520.832469952	516353.543901719	571536.967084467	534880.905752129
604	72.3236099413726	72.3235736661554	72.323639750034	1304.52	1304.08	1304.9	12	12	363280.292333986	307972.609897835	357147.392507668	368472.340839147	329732.607267877	358055.554220147	376005.153462614	383887.640189733	348105.727032881	375280.190246933	363326.747092635	338468.283372144
605	72.3853666799799	72.3728474689639	72.3854313998747	1304.14	1303.57	1304.99	19	12	106858.630447997	316440.532086327	149804.061053469	96020.4330749523	250338.597125241	189986.265351562	199665.135474446	226125.18483561	156917.843162434	176134.120933369	211582.535171711	259317.523448767
606	72.5656734579773	72.5656734579773	72.5656734579773	1303.98	1303.98	1303.98	1	1	185124.351996624	101548.316308594	239802.21674361	160975.319650214	144179.497355736	112599.28181315	266170.038925784	205811.668494759	241149.661843037	282282.71669744	229578.002077417	120725.192308683
607	72.5986266829973	72.5985894589564	72.6037264878103	1304.03	1303.59	1304.57	12	11	185138.354292367	98037.9534814462	239743.152158207	161041.206732586	144096.960842694	287644.682533483	270906.854242038	206232.806429537	237476.945696613	83360.8913488765	233571.569715402	117595.985716959
608	72.7403245737344	72.7397295073975	72.7415395359601	1304.49	1303.61	1305.06	11	11	114959.054715294	105466.397489422	112389.057692308	127137.267768555	115194.324442232	99996.6864483173	108132.130392252	129961.553333083	97047.1893994134	107542.050421696	111693.583125	117113.578179117
609	72.8120530851374	72.8120243575217	72.8120672530032	1304.45	1303.81	1304.88	10	10	187029.28058675	108912.799618253	252975.45702393	170130.512722358	147198.282352704	285808.965185545	284300.049476146	212497.21245643	256995.884147134	295269.328803711	244712.491030649	120964.632865084
610	72.8451678944278	72.8451672110857	72.8451685777699	1303.835	1303.59	1304.08	2	2	193463.716333005	108912.799618253	256548.922648484	170518.150070136	147282.595254795	290859.273590195	124649.789009602	214981.346459958	261598.361772014	127224.85736206	241229.777595433	123896.285128729
611	73.0470259142002	73.0466439662421	73.0477842981243	1304.475	1303.95	1304.73	6	6	122502.35619103	205828.83685096	88278.4944854749	152626.734286733	143313.638512244	66886.7693603511	74678.6190584306	117070.299165737	59651.7146582027	61181.5969118089	97075.6894084824	185429.742688927
612	73.0652038916445	73.0651183731927	73.0653230871708	678.658	676.836	679.723	72	12	11349167.6038754	9113086.10415897	13357334.3019282	9980402.31382179	9766056.95507083	13757121.0460446	15702573.959999	11797175.2908709	14529758.8201973	15074571.6751309	14417244.5049058	10744186.3050537
613	73.06524530427	73.0650823957959	73.0654239340724	743.922	743.203	744.511	73	12	15077507.0346707	12398418.7809122	16555852.4951042	13594026.1585567	13266460.5832631	17453665.4552142	17390049.7414902	14750307.4615841	16383993.1551476	17539962.1687105	15871239.2661248	12751222.2233341
614	73.065261165129	73.0650770901203	73.0654116663902	11.6649	10.5625	21.341	17	9	13062974.5732673	11318646.5069529	0	9816691.43099805	11553005.4061989	14873481.220725	30455883.1274716	0	15116340.5087784	9692243.35871563	17107958.3873946	16211290.3979074
615	73.0652084798673	73.0651378110222	73.0652764877232	561.763	561.763	564.326	9	2	10250803.2296267	6676374.26656056	11989254.2286932	8540626.90574618	10940455.1949561	12080285.8244215	12449757.2510844	9684186.13104063	12771713.7333861	11934061.5327642	12073753.5953847	9131405.10513751
616	73.0651671211253	73.0651671211253	73.0651671211253	1358.09	1358.09	1358.09	5	1	1416527.33710938	1307554.74211789	1690063.38373697	1338371.24636718	1269040.5514707	1759008.18643099	1895047.91047786	1442253.19877605	1711642.01162501	1783764.33682031	1540135.51696355	1223008.29442382
617	73.0652025100046	73.065185503413	73.0652025100046	1937.44	1936.44	1937.44	5	1	1019771.97934946	1014874.91754359	1155016.14773288	1047886.34437199	954472.149296874	1278121.09637921	1334272.90260666	1173604.25247295	1208420.34641226	1301050.53705	1223423.5076923	1000532.05626802
618	73.0651302823759	73.0651302823759	73.0651302823759	1272.57	1272.57	1272.57	5	1	1641663.1117931	1720557.87400077	2072578.86287866	1640253.12599169	1529698.56177357	2179037.92300593	2205766.57094001	1804958.74699219	2098454.0797713	2232719.00276733	1967343.16544859	1614264.9716274
619	73.0652530087065	73.0651518070612	73.0652530087065	2566.96	2557.58	2566.96	8	2	9325291.80504307	6229313.65635815	15331513.1156789	9440488.75164063	8149872.68694775	10196563.7724354	11804295.851118	11577658.6255119	11965244.2511719	11564154.6208055	11813666.1575135	8269988.17026538
620	73.0651641591265	73.0651584172285	73.065165496636	1594.51	1590.59	1600.4	10	1	232243.763011711	260852.434407556	290757.091445303	235849.450558599	223898.053699223	312606.678398444	319586.349140616	250142.339789067	287102.36095313	297438.364453131	267741.898968742	219477.260156253
621	73.0651846550578	73.0651689561242	73.0651950080277	623.263	623.263	623.263	5	1	8836289.40506337	7881727.38661495	10668051.1910729	7630791.35720342	7711512.03106438	10612414.2462766	11230507.9372923	8502628.67782429	11020174.0363166	11402811.2778125	10376186.796599	8197756.56609259
622	73.0651250411759	73.0651250411759	73.0651250411759	2103.43	2103.43	2103.43	5	1	274110.950460938	241852.044831852	328694.324970708	263984.164731775	253641.137039067	359375.674859365	417249.505714839	291422.406984375	357478.768255204	346186.370970043	284105.361055995	251731.950227865
623	73.0651993815397	73.0651993815397	73.0651993815397	1170.72	1170.72	1170.72	5	1	397671.589218745	417476.651250003	411793.396874993	325563.290859371	340852.956093771	400070.270833327	490592.929166659	311716.331953121	428787.639583326	407671.410416693	391022.467031277	415095.676875003
624	73.0651536788381	73.0651536788381	73.0651536788381	1862.88	1862.88	1862.88	5	1	994058.1283724	984201.925351997	1136418.55462673	1031629.94719328	1004826.22634549	1354693.62435185	1366072.50515914	1093204.09281249	1249144.1934592	1370885.18182291	1134066.40941256	941549.448594481
625	73.0651800491087	73.065141450772	73.0652540917551	2675.83	2661.64	2678.68	8	2	6386651.03383068	395920.013720627	10303881.1572558	6389255.94937498	5711116.49697581	7324680.3555104	7966964.86039583	7791493.32400003	8223412.81732869	8026867.96748991	8039921.08055204	5595157.25251043
626	73.0652090160375	73.0652090160375	73.0652090160375	2409.77	2409.77	2409.77	5	1	2237272.31896545	2142482.48815538	2613387.68081794	2279723.81284712	2050995.66549035	2823918.52668028	3095367.90373757	2436129.7958113	2909443.84574998	2997708.09985086	2598360.38786342	2058841.94778725
627	73.0652160575725	73.0652160575725	73.0652160575725	1814.76	1814.76	1814.76	5	1	997612.561247747	931391.658931206	1196093.36490385	986019.949783648	912507.999585334	1127194.80713828	1391909.1108714	1110372.28955454	1154548.86057693	1329695.89615384	1055691.99236704	927467.109412557
628	73.0652340167566	73.0652340167566	73.0652340167566	1181.9	1181.9	1181.9	5	1	2781871.63474432	2737569.91701113	3512052.87764204	2812211.67408617	2740110.77927557	3752583.63596354	3951132.84375	2983074.03563802	3553155.24374999	3733239.8904356	3228482.60487928	2641119.14650159
629	73.0651759929818	73.0651759929818	73.0651759929818	1415.41	1415.41	1415.41	5	1	1199011.70078275	1147575.65558477	1419646.12090144	1128570.73062575	1086670.99658653	1513208.0305619	1659380.48413161	1283615.74765324	1423122.7783684	1562180.81679687	1363926.36675181	1105360.06729191
630	73.0652630761188	73.065146260711	73.0652630761188	2605.6	2605.6	2620.37	6	2	1994685.81539924	3129007.99936312	1015253.02687504	1994486.80703129	1729028.68249999	2134681.62326387	2445563.96388886	2466385.79687511	2464200.19374997	2409594.88194442	2378910.31991311	1731788.29288199
631	73.0651317333698	73.0651207226207	73.0651317333698	2140.12	2140.12	2140.12	5	1	69575.5129069089	86169.8974023466	74772.2899121056	64525.902363278	61726.3753906269	78937.4731705694	104756.447181001	91588.263782548	89432.1666764283	98629.8748437457	68819.026790356	49165.2464135718
632	73.0651368623321	73.0651368623321	73.0651368623321	2069.55	2069.55	2069.55	5	1	335268.437281244	290290.99251953	400122.635218265	362957.560058592	322505.771468992	489480.673444822	456865.120949218	389130.685854978	396455.505170897	511930.947047526	392925.463670652	283561.167804686
633	73.065157850587	73.0651244922905	73.065175824528	838.908	838.908	839.832	5	1	11888767.546464	10234122.5150643	13782129.1578274	10384167.8925783	10241492.744848	14507398.1189235	15335385.733858	11601924.2021105	14093286.6424038	14836320.364678	13807473.7689109	10654289.0531688
634	73.0651583602701	73.0651583602701	73.0651583602701	1571.95	1571.95	1571.95	5	1	801358.478356288	766605.319148442	985983.371447374	730145.793835315	754150.074876649	1034371.77005756	1090256.27857113	915472.592177214	1012559.22046053	1121771.94422493	982027.179919823	799678.968858404
635	73.065164346409	73.065164346409	73.065164346409	1533.73	1533.73	1533.73	5	1	978049.993881249	962543.439855301	1284457.93127344	1010247.97223438	928949.360850001	1328294.61326251	1389223.61344375	1160561.76625781	1309340.5910625	1438522.92779999	1319351.75034844	918879.978242187
636	73.0651712532393	73.0651712532393	73.0651712532393	1961.81	1961.81	1961.81	5	1	3661437.08267036	3386518.04438965	4336839.24090323	3672768.9011834	3422220.65853367	4697799.25987278	4846912.78686212	4121934.94964442	4340171.46376169	4767641.65696864	4248283.35759404	3433554.77205259
637	73.0651662005352	73.0651662005352	73.0651662005352	1775.41	1775.41	1775.41	5	1	1176767.62148959	1097343.41324435	1334750.88441406	1087634.84193165	1096199.80188933	1479958.43134115	1515059.88526939	1324921.26451172	1303966.95370421	1523010.41263021	1386664.16198568	1097826.783
638	73.0651559849751	73.0651559849751	73.0651698447793	1231.32	1231.32	1231.32	5	1	1861255.06208559	1839985.32126138	2200175.48063858	1803662.59448879	1843219.88494565	2400548.93254076	2447577.31695652	2043621.11615149	2201710.56508831	2465736.09653532	2237825.69252717	1740807.34559782
639	73.0651528400384	73.0651528400384	73.0651528400384	1740	1740	1740	5	1	1311839.59471093	1267937.77173089	1631895.48327908	1392986.90887369	1222277.90641005	1841137.45195313	1814717.59236654	1562687.75507324	1675812.44438151	1880176.69806532	1588772.59464397	1263632.11979166
640	73.065127334219	73.0651227860388	73.0651357409886	1484.73	1484.73	1484.73	5	1	81472.3764062332	117569.623349612	90268.0488281267	77656.2562109397	82422.9842187515	103435.543203127	113093.033593752	90959.9615625026	104774.617500002	113942.880117191	101435.446250003	92568.4451171901
641	73.0651675136932	73.0651675136932	73.0651675136932	2307.46	2307.46	2307.46	5	1	2138513.12221413	1927963.35564637	2316380.81028037	2106835.43428136	1868500.1765839	2705792.54751779	2944199.26760488	2335940.33723967	2765762.84122057	2846331.86360873	2315854.78265331	1936886.19686751
642	73.0652318176736	73.0652318176736	73.0652318176736	2459.52	2459.52	2459.52	5	1	931212.566060868	828956.929769271	1234240.16735403	1022143.57277344	773406.242925587	1280141.21624998	1475152.12978002	1233870.53315173	1294016.67819696	1339014.85312502	1256768.29677633	849125.800929278
643	73.0651985568422	73.0651822566497	73.0652196732881	2540.25	2536.98	2546.33	6	1	393093.106875023	495174.473914378	464649.725625027	423715.964218775	329966.143750019	457644.654687527	471113.312500027	438550.566875025	451900.71281247	488576.015625028	499982.829609341	314875.377265607
644	73.0651952856924	73.0651952856924	73.0651952856924	1669.18	1669.18	1669.18	5	1	1069207.83483796	1071717.44874783	1286132.43381761	1055491.85812501	990114.636457606	1402184.22604166	1458496.33255208	1157824.01547598	1295826.30828125	1441568.86991898	1245510.5686198	947900.687291665
645	73.0651533017003	73.0651533017003	73.0651677029862	889.091	889.091	889.091	5	1	2955048.56192969	2545487.37387295	3364950.62908504	2590486.82414423	2618863.59748797	3804747.8448774	3996308.7756914	2872138.92572115	3528398.70160156	3663094.70155019	3454486.24809195	2488402.05525541
646	73.0651635013826	73.0651635013826	73.0651635013826	1323.39	1323.39	1323.39	5	1	1396389.49665853	1422870.38755489	1692054.826907	1331662.33671875	1334607.27113499	1720894.82370986	1840811.6392513	1513681.8616748	1737284.3397195	1902348.05171876	1551138.26797038	1352940.17230468
647	73.0651897042093	73.0651897042093	73.065208627512	1108.41	1108.41	1108.41	5	1	2430280.46835939	2327361.22865932	3042680.00055554	2233724.99015626	2347348.90265626	3148812.17013888	3282349.11304686	2532964.57286459	2914718.44074075	3157785.77039064	2839623.29671876	2233508.20933593
648	73.0651742060241	73.0651742060241	73.0651742060241	990.388	990.388	990.388	5	1	3023727.14738086	2866407.25299093	3596081.41065422	2893310.77368995	2759713.0731875	3993009.02881177	4202058.13492017	3179684.92369336	3822183.29249414	4011329.41566528	3662236.75584034	2963118.17267273
649	73.0651706100497	73.0651706100497	73.0651706100497	1061.92	1061.92	1061.92	5	1	6451798.50750001	5878796.84284069	7698938.89155006	5923523.52954597	5920815.55968749	7970292.99347828	8339728.55380436	6563376.03731158	7531771.83675612	8372682.58500001	7483625.87578125	5698146.06867979
650	73.0651771374357	73.0651612848766	73.0651771374357	2347.43	2347.43	2348.41	5	1	1509069.26948157	1434548.06529691	1767001.47042799	1529392.74333984	1445680.85765094	1986842.74245924	2120030.45554385	1675042.19578931	2082135.28874321	2154772.29585428	1754421.77156589	1462102.93621264
651	73.065127632182	73.065127632182	73.065127632182	2243.5	2243.5	2243.5	5	1	925962.109903498	793395.537088835	993818.513848043	863895.801392843	792745.520381438	1098355.54620079	1285529.8289748	941398.304754906	1078905.62260914	1199023.42905924	959464.087218141	780374.242401199
652	73.0651727403994	73.0651727403994	73.0651727403994	942.07	942.07	942.07	5	1	2188036.33092188	2054038.29425983	2578603.11277902	1907510.73745685	1896370.64919308	2744949.52401561	2870569.54777308	2257896.00188095	2714329.4654695	2921332.17492187	2738089.66842745	2044298.07636608
653	73.0651441294599	73.0651441294599	73.0651441294599	2201.01	2201.01	2201.01	5	1	932513.871927585	832246.448704344	932268.747070316	853636.17219351	810743.190381987	1237591.60999568	1266730.37437651	949162.985457111	1123215.8920414	1192351.32551757	949062.116071589	797591.173856764
654	73.0898593063649	73.0898158163294	73.0977723351052	1304.57	1304.5	1304.73	5	4	321801.492928871	194229.054251535	399252.405541998	291699.582368981	316854.958651534	339487.695117191	425972.20433268	343851.993341615	89287.184698486	95029.3493483324	311307.335751068	86318.3751298007
655	73.1561395247596	73.1560661829878	73.1648853065597	1304.14	1303.59	1304.73	23	12	191253.149951173	176070.112572114	162657.882036884	173723.11745042	173460.342452298	151786.317085336	147718.272385817	189948.561830358	156471.791559244	174070.850782297	172650.523660715	162620.316517052
656	73.2045700270395	73.2045675409519	73.204594354903	1304.41	1303.61	1304.57	3	3	199050.799973957	135035.675183292	176631.529493411	108862.421478741	179462.561841229	178572.810035806	181454.358539224	198113.643531086	164083.636142577	185686.174832482	184065.313830565	130749.204803936
657	73.2547560463475	73.2547097010409	73.2547810526956	1304.11	1303.64	1304.54	12	12	871280.196952404	836870.300311747	797739.561964275	906607.680605742	798448.2761268	787111.977693921	820973.545875659	877861.687479174	757544.985062506	817864.502895842	843178.932118156	793599.067215752
658	73.2598882058795	73.2598566112702	73.2599204840911	1304.28	1303.81	1304.73	12	12	215729.736013371	126098.467116698	291860.012920673	196236.257729867	174994.336328124	344404.812354215	335392.613278462	252480.826870492	297595.193353741	348440.380394115	285580.765525841	161684.912184495
659	73.2933216415173	73.2933015761669	73.293351949244	1304.03	1303.59	1304.41	6	6	838742.656097288	813275.029794038	116609.007084963	76030.7958634449	797966.375997874	134297.882498372	131508.562323404	859769.542249633	737933.436301482	141580.989970092	109506.360276692	787138.296200289
660	73.3100924759264	73.3100681638954	73.3101181953861	1303.965	1303.59	1304.49	12	12	540929.127780673	536613.56437283	494317.651293939	577501.675839935	513995.143344349	449092.274119701	480727.914013677	560694.34563101	469855.868700525	491821.618979844	534326.852791011	524198.641268137
661	73.3391884348263	73.3336449278045	73.3392562198609	1304.555	1303.95	1305.41	22	12	159888.640435697	154997.350222355	148105.097446289	108586.59621867	158770.71355356	176431.132703951	173712.585077374	143359.241842447	161682.840083007	194519.944543645	153242.899186448	91687.0358011873
662	73.3855477365136	73.3855173106343	73.3855810864828	1304.52	1304.08	1304.9	12	12	220038.242340089	188826.273602763	201567.607258676	213590.77915978	201896.895266488	199227.910966798	213800.935506419	234364.51890024	190939.572346379	211705.227359901	209353.555094867	204524.214147009
663	73.4090586136946	73.4090290692375	73.4285968181826	1304.45	1303.64	1305.41	14	12	195656.442175294	186362.277814593	155813.013408203	202403.487468073	188172.527535306	152267.003228935	158127.121616909	181703.11648738	156576.900208834	167300.441003419	183635.406010045	198987.388052133
664	73.4610070213049	73.4609750800681	73.4610334153722	1304.45	1303.81	1304.88	12	12	246683.205335787	164497.467361652	291691.118429237	233933.923061526	207488.431577757	323972.306470102	318339.95525616	285899.520810546	299104.522421124	328246.930318134	306180.048816965	195315.570111553
665	73.4846610447953	73.4846241938179	73.4846870152712	1304.495	1303.98	1304.88	12	12	592684.401538088	503669.129867785	586023.727805517	609809.584056223	549656.227629205	587335.569949779	599367.144467079	631882.109468755	550697.756968104	615447.571407649	602654.773911832	545968.019521834
666	73.5322005025214	73.532088686381	73.5326385498047	2490.93	2479.49	2507.52	25	12	5171504.7055359	993202.380410143	1350355.51611347	7533682.91172605	17157352.0987701	17383132.5163109	24574741.6750532	7180549.52203741	7695808.30166371	18603717.4173877	20541508.4104575	12512230.80924
667	73.5321631452424	73.5320707087329	73.5321926503541	936.39	929.693	947.125	28	10	516042.483281254	7252322.65571364	13633073.1995965	4567344.3035758	3967047.38314576	9163911.65131021	8491177.43274464	3553940.79737034	14969036.3491335	15369121.1543824	13023024.6868777	8234202.41782103
668	73.5402490871512	73.5402309542229	73.5402774436424	1304.805	1304.41	1305.41	12	12	255612.799047852	206814.637265624	240030.867580912	268020.791297433	239547.35906266	229447.195005581	236043.776370445	272584.571792971	229878.174819989	258689.523227889	256628.658081052	243880.230611477
669	73.5321484405868	73.5321164555554	73.5321858194141	1096.17	1079.14	1110.64	28	10	9263239.71479609	4098349.64602898	1727245.16317058	4275088.62988287	2950948.77061562	7498438.26453741	6897994.22060123	8168208.34503707	4220874.14623969	5384593.29572591	734499.388828139	4461235.00684709
670	73.5322053877344	73.5317420959473	73.5324020111029	2449.16	2447.94	2449.62	16	12	9488224.24872502	8557589.94898842	11570628.7307658	9977978.50104443	10685484.0333777	12353832.7395642	15026218.9986495	10799070.585277	10819864.4615558	10986028.2475229	10979350.2056512	9276500.13874597
671	73.5321407947834	73.5321308087448	73.532168311599	1155.395	1146.65	1162.34	22	7	4337219.96556686	3453671.62507086	4549236.16011264	4065999.10181868	2452557.82386209	5346209.38009188	7335442.42412625	5777614.47315	7379490.70222121	425459.185260412	4370987.68113967	3818572.48905523
672	73.5321517001908	73.5321148225411	73.5321681101199	992.961	979.923	1008.91	25	10	3623244.97197277	4784270.90803727	5664203.8111745	7806600.03796929	8373517.45761518	694089.788776031	7506013.47804122	755673.074748539	8707023.09102505	10190186.6791403	507495.768750004	5293372.78557773
673	73.5321737516764	73.5321458587754	73.5321995407811	596.642	591.306	599.15	13	12	16368953.7347294	12784456.0167619	9464340.12256854	7813688.00480562	14312889.1339447	18978842.853298	14347518.3310957	10702277.3587411	20363260.1609768	13941652.4270563	13505516.0016965	8516353.39243423
674	73.5321605039127	73.5321202327317	73.532173199337	1045.18	1037.72	1057.43	21	8	4977936.98176099	3859879.95979818	598455.915468742	3212271.71994883	5137956.1776709	641069.368725578	5520771.04214951	5163169.50699816	8032913.43893111	6466771.77277157	5760026.51073943	4289666.45602194
675	73.532166453568	73.5320857912546	73.5322187367295	723.257	717.912	730.363	16	10	8470614.80028851	5446155.17946685	4136391.98323099	6854709.58972743	3803010.84728611	8109865.22988987	8821797.79186617	7398277.88407362	7581977.81791502	8760528.3188108	8854325.78314405	5850216.23683193
676	73.5322014282616	73.5321370897033	73.5322365887745	173.515	172.906	174.408	9	9	2056670.35712453	1371557.62801572	2607402.50516462	2006208.62190952	1712656.87266926	2561381.38229628	2545011.48554842	2150313.91949619	2736961.93053936	2808361.33766288	2484675.93157497	1718824.6513922
677	73.5321641931552	73.5320730327739	73.5324475456696	769.7285	762.938	780.353	18	9	5569013.63011152	8241890.34463311	11632556.075	4212813.73829182	9797841.12346429	11014109.4514861	21231053.6165393	12667418.9684963	12613397.2637852	15046260.6248275	8965562.30185203	9122804.72851491
678	73.532159647942	73.5321321213192	73.532159838378	1183.15	1180.85	1184.63	11	4	3921170.33731064	2577398.716492	10581260.0579867	348817.923307286	3082987.60118903	3162371.49756248	3734669.49093177	3301850.2654922	3632469.63082126	3766963.23306593	3455242.85729421	2920196.57610519
679	73.532177553129	73.5320985770713	73.5323011083316	2532.36	2520.15	2545.52	15	7	5388553.49954924	6425449.83686772	5769720.95042067	5056575.47921876	1349501.70712495	7642032.44766997	7065792.55483766	5547830.42960332	6295316.34488407	5786169.45448743	4814642.35752941	5176358.88524544
680	73.532188256277	73.5321303817027	73.532221186599	690.146	669.705	700.995	16	10	10752409.8131083	6891031.77664164	10050438.8080256	15979712.2246943	9009963.98532148	17497070.5452646	8174910.13150643	3520344.31768414	16637724.8122279	10245147.1523199	4403209.56222655	7714610.67003392
681	73.532138027536	73.532126139119	73.5321572693549	1228.69	1215.99	1233.14	17	5	2598066.58996592	2065997.77439641	3102173.11373165	2524364.16084602	2610702.03592344	3227095.40104363	4371964.03843064	4269329.65966283	3116072.4571273	3052201.50219861	2289724.69892362	2445157.57483278
682	73.5321900730654	73.5321591262757	73.5322384025008	213.936	213.526	214.55	9	9	2684947.083666	1370511.19662971	3342292.05899857	2468081.54239183	2054829.02714861	3405988.47195627	3088415.58033761	2754109.22617773	3470108.07468862	3348307.92556994	3051791.49516761	1850389.74773051
683	73.5321733265465	73.5321327591382	73.5322585115814	643.466	640.007	658.525	12	9	7027127.91610078	4983187.88218359	8340540.67380463	7379037.72206811	5431110.558375	8193825.3063141	8081852.1910312	9110000.12427684	8488599.10786157	4211393.09965292	684304.305749984	5677187.18369498
684	73.5321773827195	73.532003446355	73.5322245573582	869.5045	854.407	880.315	16	7	9040890.59515976	5018504.24864398	6794213.33966911	6286061.48559597	3961628.82127039	6163244.48227101	9756052.04621126	6746399.5270616	4298845.91947328	9700485.3509695	4885466.7488059	5603749.78002812
685	73.5321801264801	73.5321653839959	73.5322103426262	133.7485	130.916	136.062	6	6	1456741.65562092	1086639.81806464	1933133.52073049	1384540.83351866	1229738.24488827	2165416.56319409	1903494.34612205	1775892.11622541	2018789.35479557	1755614.98198274	1859576.05455478	995016.037050569
686	73.5321536712173	73.5321379793199	73.5321810601343	900.577	892.591	903.189	7	3	5127429.28753126	4337420.07171774	5700575.80550937	5160751.02388125	3380280.65306749	6260366.80751008	8298596.79916369	911389.522441417	5862806.66834272	6143809.52445312	5519465.30033541	4694692.53569002
687	73.5321887244454	73.5321585330085	73.5321988889485	75.2397	65.3179	85.9931	9	9	3026313.21059246	943268.490198254	4024742.34822987	2779809.72416994	1372829.74101259	1668884.31622912	1665075.48262487	1285291.1398705	4241124.44489345	1072211.94329929	581037.442715322	1201103.59461634
688	73.5322060875935	73.5322060875935	73.5322120249185	913.859	913.859	915.486	4	2	1929019.83374999	1532847.68105001	1973575.96916405	1808389.95906563	1621920.63020833	2117827.04150625	1867970.59356773	2066798.84884374	705174.02083335	3777441.60786882	1870252.73602498	1557027.03696095
689	73.5321748752393	73.5321547087226	73.5322015420731	820.381	818.543	825.331	5	3	10510871.9707378	7798123.25662731	11354491.6349166	9955108.4359809	9681010.7612774	11756285.8583108	11550588.8342054	10783526.270684	11870162.0241257	8463830.62689883	11306341.0060775	8650429.07399478
690	73.5322304193751	73.5322304193751	73.5322613312301	2602.24	2602.24	2602.24	3	1	2861191.2146394	2078933.30298079	3337436.08161854	2754969.92687802	2538555.43133412	3288053.88810694	3156229.72418266	2968720.8222476	3076353.71953426	3138195.70492788	3147442.36963342	2319166.12578725
691	73.5321819949111	73.5321745654718	73.5321947261188	510.516	506.631	513.96	5	5	3573683.10385325	2034604.02158101	3904734.26077602	1668779.73741646	2650511.88253414	4298730.89738079	3838919.40993888	3230438.833781	4216623.51500397	1834987.96348902	3573079.92403237	2512739.95860733
692	73.5321688865691	73.5321544877154	73.5322004780142	806.794	804.003	808.658	4	2	6658412.57501609	6463753.15105378	9260254.91620277	8194124.28038637	7506469.96933721	9600523.35123183	9534834.65386047	8757103.97737936	9370101.28149309	9529990.89073147	11568710.7977268	7142490.03682341
693	73.5322301466544	73.5321601768734	73.5322301466544	2557.66	2557.66	2557.66	3	1	3936204.95843748	3303701.5376823	4533488.19372901	3671834.78889061	3653120.78182031	4204914.91537503	4221883.61308592	3911989.92515628	4239148.4900781	4277870.35292966	4057991.66117186	3436268.91543754
694	73.5321769043986	73.5321670272796	73.5321946074724	289.1235	283.185	293.843	4	4	3381305.36441001	2077420.97268874	4709960.98160756	2971586.83429269	2713563.78024312	4710338.31500987	3842726.15050723	3376567.57989926	4258098.310033	1204913.81329883	4128275.81444718	2509364.61443555
695	73.5322038260854	73.5322027455006	73.5322049066702	790.2395	789.683	790.796	2	2	8481352.09691295	6350230.65981696	17792466.0241698	7940544.4278962	7400017.33862723	9543639.56790735	977431.166123537	8667720.78654017	9041889.47564733	9493596.54581695	8742451.86777531	7154814.24541666
696	73.5321780697629	73.5321727299156	73.5321814074587	464.117	461.509	467.582	3	3	2126151.16749692	1475436.1598145	2749985.26320426	2619900.25034364	1940768.19944521	2645224.15824733	2600179.8101851	2345287.7885609	2822086.23814603	1625591.26040076	1486985.57549684	1747310.70975185
697	73.5321691554696	73.5321691554696	73.5321691554696	2666.75	2666.75	2666.75	2	1	1476567.50993146	999256.855534347	1975666.77584722	1387266.95502657	1154702.99941986	1989882.55782601	1841415.3638517	1790781.36283428	1797119.03185879	1998944.95946704	1792226.14097169	1231517.18687337
698	73.5322056327448	73.5321783842951	73.5322328811946	2573.98	2573.98	2573.98	2	1	6046346.56157808	4800593.35021353	6821786.15401043	5781635.98696872	5563846.84402175	6678698.28346869	6616165.10568754	6342869.43747221	6698197.18910939	7103242.45727332	6619843.75156249	5146477.15582293
699	73.5321684117887	73.5321684117887	73.5321684117887	2633.06	2633.06	2633.06	2	1	1182624.77424428	918473.573681644	1392920.80319217	1070461.64383828	979644.694300252	1479920.17346753	1357405.35331731	1388162.01888145	1338720.12375901	1440630.64689606	1346297.65296095	902778.123833007
700	73.5321773694823	73.5321764782067	73.5321782607579	49.17945	48.0579	50.301	2	2	971177.141938491	567219.401422227	1260229.26513304	844134.964180573	843315.260227232	1217347.57173681	1144443.39016678	944123.362951276	1298690.45299512	172534.4989875	2147017.53333503	651351.092738281
701	73.5321757497573	73.5321577984151	73.5321773713128	419.172	416.844	424.931	3	3	2537823.97503785	1609719.30690781	3030685.69273958	2255775.55452734	2201444.0326632	2142511.69678967	2975804.24177889	2543400.71537165	3094539.73300781	2942621.44875	2991407.29542632	1947197.55417132
702	73.5321799736608	73.5321747589724	73.5322003729794	378.961	375.027	384.788	3	3	997984.871738049	704651.669489546	1190593.69624724	2207316.14013846	825648.694424403	1243278.02336581	279142.634623531	962790.330507353	1316209.1312739	1220996.56553309	1695258.63009562	770473.685682906
703	73.5321552613918	73.5321545180906	73.532156004693	449.3835	447.451	451.316	2	2	3151601.9275792	1304157.0351921	1268269.74479443	1709545.30989773	1749261.09902018	2264699.42373213	2236976.17718395	2061973.62750104	2484693.23367854	2294757.76085478	2283807.36237666	1628464.0633403
704	73.5321948957326	73.5321854729853	73.53220431848	400.661	398.38	402.942	2	2	2463888.94802706	1616266.72938658	2973370.62597173	2324868.36704464	2155190.5121543	3244811.51892355	2874057.02400586	3319803.77239246	3110210.85534747	2238889.93267648	2961210.22662388	1959523.11712156
705	73.5321689888902	73.5321689888902	73.5321689888902	359.743	359.743	359.743	1	1	2327119.18359626	1639905.39212797	2927077.6417248	2264555.26821948	2066194.32244996	2905690.69674358	2894528.85770387	2362727.4937793	3106651.11628795	2995071.01299613	2715295.17964565	1808711.86023338
706	73.5321643575516	73.5321643575516	73.5321643575516	528.552	528.552	528.552	1	1	1947431.92851849	1297295.86323344	2473719.28816797	1675728.12452093	1683820.89405911	2524938.33456519	2451913.34317493	2059108.11140747	2775882.0736749	2379020.55040869	2399280.16189856	1596716.95808933
707	73.5321572194117	73.5321572194117	73.5321572194117	326.199	326.199	326.199	1	1	1886900.99136927	1468246.40938209	2472043.93476436	1804740.37229477	1744952.7960076	2479508.14590773	2362202.01003674	2129801.8650455	2617859.11952471	2266667.24853516	2350742.34627323	1524984.58321368
708	73.5769856191985	73.5563472503763	73.577044111857	1304.49	1303.49	1304.88	15	9	98806.3942590325	134465.396096754	159318.635740359	102103.615221229	81201.1196240226	110282.725493163	111334.314064941	118302.411098632	143077.244086468	154054.505251685	120103.666634615	85981.0958571211
709	73.6071575557409	73.6070974646439	73.6141302898315	1304.5	1303.98	1305.41	19	12	146380.973986815	132067.556619467	138007.0720459	152762.259899902	134492.636121825	131125.1549149	128952.905765787	163277.586071214	136538.681215124	143445.711140138	145014.482561848	149135.908486703
710	73.7067074148481	73.7066651872381	73.7067320558142	1304.45	1303.81	1304.88	12	12	730968.951293948	643857.789399035	696150.601522033	752749.343507816	682899.343411957	669627.551399277	722801.706803382	767350.210950527	666235.745966477	712597.162991774	732323.528537948	679403.699338729
711	73.7234293093018	73.7225595427368	73.7304011807167	1304.345	1303.64	1304.54	4	3	718277.373696722	93489.4335486773	694805.64286378	741241.146218044	100443.096345402	668937.569378251	712945.08466471	759130.447198888	658643.145706376	702304.437260738	731099.222227371	99633.8873730479
712	73.7791364382413	73.7791364382413	73.7791364382413	1304.54	1304.54	1304.54	1	1	269566.508780799	140212.462123326	252058.02358774	277346.237887625	246191.973165189	249711.036057692	264185.963999399	272123.709152644	246516.964943097	261035.112004745	259755.950380859	260925.686559119
713	73.7919266305118	73.786313430369	73.7919963500811	1304.5	1303.81	1305.06	22	12	147642.003796199	124460.834381009	181152.49704346	138830.742964993	132200.585223797	114775.228264723	110514.627024739	173210.112888371	196693.884433595	214747.220592566	183276.555887169	105388.005566406
714	73.8387057712493	73.838671611154	73.8387370626411	1304.11	1303.64	1304.54	12	12	271898.580737125	236743.164998081	250562.443929266	275230.189870257	243958.934436973	245950.300186943	263406.811824778	272303.526643231	241133.128767417	251752.428571214	259235.670915037	255913.1349235
715	73.8895220979463	73.8895129551768	73.8895312407157	1304.22	1303.95	1304.49	2	2	80273.2258699538	637623.675000003	657773.278583103	712696.96486151	633084.114794482	649994.993868969	676687.540643636	712806.504598712	618759.834731881	677412.834794026	100859.571300048	641086.40195668
716	73.9387458271817	73.9387062739997	73.9387701141963	1304.145	1303.81	1304.57	12	12	709033.221000617	652782.43540871	671947.930066955	732274.35755543	663278.537128154	670882.636627924	696350.591246752	737905.82486473	634862.066931972	688433.24961496	696389.357182123	648081.175575476
717	73.9557685828944	73.9557339397548	73.9557781873349	1304.08	1303.81	1304.5	5	5	387941.233774852	251928.133806819	197831.170920413	356566.992732602	330449.13438388	216406.520056965	221182.762853189	180573.363392536	479502.119525917	213227.93465983	463882.547103609	288785.883013141
718	73.9896467334445	73.9896096149559	73.9896757480801	1304.11	1303.64	1304.54	12	12	384137.72436298	249830.534041465	481150.558143029	355947.679625524	322946.186128747	544026.046156531	530823.942908654	444248.19400691	479756.748173829	535520.062104117	464831.757317457	286543.939941405
719	73.9948513447762	73.9948283492524	74.0111079100835	1304.49	1303.95	1304.73	12	11	79258.8253605768	134930.33952524	131338.527563476	159157.307008713	129453.167651367	137320.197064733	536036.106655271	150843.880170201	122304.451533204	148407.712775531	134598.070195313	140466.776678936
720	74.0325722389895	74.0325021644141	74.0326128914021	2449.505	2447.47	2449.65	4	3	736248.595299481	607256.953187501	1031689.7578623	758948.78896509	753621.213679601	948567.339844475	922487.245289049	883677.851484239	989281.056926351	923264.636100594	876816.015585945	722411.907058113
721	74.0300837014521	74.0300278095233	74.0301064616315	1303.98	1303.59	1304.57	11	11	127394.394449462	118300.265403647	128976.22586426	128568.680293784	330449.13438388	122319.638804758	122758.48445638	127452.791430288	111147.200384114	121704.085393066	118726.825260416	123663.470785757
722	74.0604434408413	74.0603511007206	74.0605149770799	591.997	589.744	592.959	42	10	12322137.096087	7042505.28069711	8746442.95865218	9246411.14042247	10952656.1303703	12733608.0138956	11680098.4158633	9664882.66709534	11759107.3389787	13758448.5649821	9454289.67754189	10822474.5325872
723	74.0604925776564	74.0595942705712	74.0605971020617	173.515	172.906	174.403	31	12	12377887.4757235	12137181.9031296	12659098.0774144	12024659.890824	11934938.0391882	14250109.8073021	105883.67182303	12671495.761368	12850960.7324811	14610448.7907452	13161461.2911601	11951354.2325618
724	74.0604106969826	74.0604093284684	74.0604191951251	1380.22	1373.84	1382.56	17	3	482881.605732421	213038.091484381	505028.914218763	475796.992382826	474097.985351562	488153.28907814	668137.109882811	557396.312934028	603616.765312501	6205562.96804181	499444.225751952	460395.814344618
725	74.0603940089383	74.0603784094141	74.0604143893269	2094.035	2092	2098.6	14	4	1141372.41591146	942977.053164371	1083639.24340403	1051992.08401476	1058229.59286459	2597229.88776335	1573075.96316839	1075012.92856337	1200683.23788049	1270556.38916905	1457249.45552083	1082570.72745188
726	74.0604151582616	74.0604056758557	74.0604198380686	985.752	978.303	987.373	14	4	743599.70097656	1584993.20162131	668532.30109375	692897.924062495	669471.096152336	324494.476406256	1041551.95459767	660193.066545201	793277.355593752	514322.36444531	1835359.81462733	503187.504690289
727	74.0604453057414	74.0604115821931	74.0604615395716	2470.56	2466.98	2474.25	14	4	3474109.15651784	2585797.94661039	3727361.99624203	3424381.69088108	3249087.94065531	5478058.89303485	5190040.23556736	3636652.47079212	4592270.11200605	5457948.54606391	3736675.98700195	3153692.53040183
728	74.0604119560925	74.0603691846883	74.060469972361	1022.455	1019.2	1026.46	14	4	433268.582031254	1851572.2382391	455184.460375008	405321.638437503	406228.228593758	333682.904707034	642353.295937497	356831.205937503	428411.046328128	3694354.87403193	358557.176953135	318153.51949219
729	74.0604029002674	74.0603787288213	74.0604298699635	1613.295	1593.11	1614.3	18	4	731317.794651442	199054.047500004	775724.053287257	702167.473287258	641343.727556962	225070.361352543	1034440.95234375	797076.923822117	762083.704833982	2018749.32463257	857823.373533585	644154.519230767
730	74.0604174445758	74.0604081397367	74.0604438148864	1709.38	1705.22	1709.6	13	3	227488.923020819	167253.950944013	233306.99572917	187202.097395836	219749.517395836	1840171.30707977	316128.649348965	187577.593880209	214483.418789064	380612.641835943	1478166.76585722	203598.12708332
731	74.0604172660268	74.0603979212716	74.0604528302176	1541.36	1539.13	1550.37	14	4	2663826.44514844	1069603.0326811	2943067.36336719	2598946.52487422	2588967.65373162	5788382.245599	3706346.15600491	2876604.59794118	2932978.93789752	3500582.19277733	1747154.5575172	2540078.86327742
732	74.0604769797753	74.0604243542105	74.0605538508622	2662.97	2659.23	2676.3	15	4	3777135.54462238	3329166.18842231	4112372.42486977	3772148.60675376	3698584.64704208	5531958.7101193	5398868.78519965	3991276.62937279	4899310.46341146	4937479.98782595	2947637.65040433	3509624.92150335
733	74.0603982258771	74.0603823035109	74.0604126055588	2296.18	2292.8	2302.83	14	4	1819751.99708886	1582313.01176027	1789054.85010058	1761814.84593148	1776968.02078516	4076180.77578775	2432553.05818748	1817346.5353379	2140192.13136918	1488889.32952881	2010027.86789646	1740683.6309502
734	74.0604912346462	74.0604625338535	74.0605296666115	2599.57	2589.4	2616.06	13	4	4031183.86531711	3450233.91109838	4130094.28677084	2767906.98783123	3678377.00701706	10188706.1689548	5409035.865625	3889943.28868846	280954.762968761	6175625.75366861	4004610.27446736	3730669.14726563
735	74.0604231360121	74.0604173566709	74.0604546960375	1891.41	1887.81	1894.71	13	2	1914297.07075195	977777.0703542	1879748.70264869	1800944.1353186	1886205.57321288	3830892.35475159	2667015.9140625	1947481.98575683	1964715.22482422	2510392.81261962	1885162.11545489	1953279.71878019
736	74.0604499037667	74.0604127308376	74.0604771556327	688.748	684.607	695.828	14	4	3658927.40805716	4259255.14525885	3857169.31954532	3572656.20355263	3489389.30809736	5782863.64327339	5012421.33515625	3762087.98677221	3773725.96297698	4587224.52073932	3100980.26752162	3431382.45782292
737	74.0604254527868	74.060416504323	74.0604461212277	1965.35	1961.64	1972.78	14	4	4161454.85676693	3920316.0412328	4394705.5642167	4202883.37871761	3912797.52308333	5437753.43365481	5648672.8963952	4192060.92320209	4288306.31714298	4816947.4411264	6686227.77698811	4006150.01112083
738	74.0604368038155	74.0604274841942	74.0604409351394	1324.465	1317.98	1330.13	14	4	2348093.32854106	1364651.37261285	2256877.73076824	2152734.23896484	2119161.20740793	3666765.470837	3097846.98837332	2242453.56776041	2440648.0747712	2894190.88979248	1943855.203125	2062542.09433594
739	74.0604178721243	74.060393168233	74.0604333359697	906.577	906.479	906.577	9	2	2254113.60294471	1949307.79458594	2246671.62176382	2012019.44254808	1972416.55247325	6118473.04517548	3135019.39523978	2369076.71923663	2231807.92594771	3096049.20572778	381091.46707031	1924113.91255529
740	74.0604633838024	74.060427895669	74.0605544871857	2572.97	2564.7	2574.93	11	4	4120094.35731843	3635838.96653805	4192315.92106537	3868461.20162683	3729393.01703597	5075747.15141335	5297123.71680874	3974662.44874997	22289747.1688262	5541667.55454184	379960.961865253	3833928.3612408
741	74.0604184892457	74.0604031245567	74.0604184892457	763	763	763	6	1	2344050.43859514	2264547.17344419	2696176.01313058	2536189.76944153	2326303.61420201	3821114.24942962	3458220.88262583	2549085.71331962	2731097.46881627	3630274.43105022	2511651.78082031	2203051.04554604
742	74.0604022376401	74.0604022376401	74.0604330695241	1401	1401	1410.54	7	2	758017.996051673	180481.930169275	775225.245640015	727136.508728972	706698.857749403	1851378.19048919	947425.154970709	717811.587519522	747945.759020185	1049186.0002464	773831.598369128	656854.722252607
743	74.0603953996574	74.0603684883388	74.0604025927342	2397.71	2390.88	2397.71	9	2	1680721.50744507	1514786.03696378	1629393.15548767	1607128.40361327	1692245.32592919	4220654.72835999	2353211.88958332	1804431.28903408	2076325.57240767	2365463.87256864	202830.783671895	1608894.62649859
744	74.0604408354415	74.0604035680824	74.0604739094998	1800.85	1799.33	1811.8	10	3	1872874.30689223	3192934.95494005	2024569.30015396	1966497.39418658	1960109.10481618	1929001.05647813	2671285.96761488	1944015.81257813	2071415.07570082	2767003.78111328	936228.766764562	1900278.63341797
745	74.0604148647929	74.0604057125592	74.0604172856234	1920.32	1915.74	1920.67	7	2	228910.455312485	227707.457812504	217506.345625003	230985.349544274	166958.381406253	216685.023222655	226220.35605469	275582.622630214	293706.669921858	437931.933437483	212008.352442629	165173.429179689
746	74.0604532384682	74.0604532384682	74.0604532384682	811.513	811.513	811.513	6	1	1877397.96356232	1676146.83216441	2026874.21482101	1853510.79287109	1786486.13829457	2881254.4251879	2625074.74703125	2052847.44764133	2063183.90076349	2692325.32944992	2090653.37446449	1761185.66015571
747	74.0603802110628	74.0603802110628	74.0603802110628	1250.42	1250.42	1250.42	6	1	2151152.34589439	1859618.0829472	2355673.86511585	2215537.12556437	2129930.39113147	3237217.33924462	3051122.87100753	2230662.30776536	2276528.66332838	3065657.40738956	2256127.96853449	1959156.47303341
748	74.0604325966314	74.0604128369416	74.0604325966314	1449.64	1449.64	1453.47	7	2	2226317.30509527	2371351.5785971	2341053.60966845	2157744.13275152	2207879.39704649	2748882.17122951	3085237.11055641	2342398.95791254	2437723.52398819	3139805.36708745	2415538.1555183	2021555.43022485
749	74.0604061184277	74.0603870197615	74.0604420621793	854.407	853.475	863.072	10	3	1924442.23482132	2740360.45879753	2068899.49473505	1927834.84567663	1896949.29398233	3527568.2660436	2659897.85188146	2026928.13514606	2002015.88259374	2757798.90459444	2169433.10135498	1688681.07850883
750	74.0603988059028	74.0603988059028	74.0604319798214	1264.14	1259.75	1264.14	7	2	4758343.03916757	4274628.64660321	5074906.60846428	4786016.44308869	4530798.72208314	6853573.91869754	6540401.38288951	4851064.90847992	4844311.51578349	10055968.5751661	4851940.45265206	4380348.16408313
751	74.0604359171754	74.0604342705615	74.0604461600181	2534.24	2530.43	2534.24	7	2	5544498.13541667	3420780.06885991	5570520.37734374	5358303.51842519	4992396.23518296	10021384.2441927	7420920.87921052	5504057.73842856	6705921.66113763	7579320.62302453	5630598.55098682	5000641.01907348
752	74.0604052612909	74.0604004562634	74.0604052612909	1191.54	1183.74	1191.54	10	2	1155474.9566741	946120.157226559	1218961.51375781	1057050.28	1124441.26970573	3219959.38931037	1670948.4325	1063552.56398439	1250874.78703682	352497.696562524	1191429.7171875	952662.811411826
753	74.0604087857392	74.0603838485787	74.0604250974803	2323.56	2321.12	2327.36	8	3	1702619.03427851	4674868.34484548	1794351.82737132	1683307.84452436	1657991.40696806	2255139.72197151	2421186.66910385	1695513.84338694	2019877.12719211	2483563.56635429	452240.722243674	1638110.0574908
754	74.0604157093921	74.0604055393141	74.0604157093921	1274.86	1270.69	1274.86	7	2	2367674.85285938	1502964.44965639	2552168.98630245	2454531.06112054	2278770.45498884	4389589.42644301	3360579.10003126	2473025.46716518	2448589.23568638	3425525.21478572	2559178.71255357	2196775.17063281
755	74.0604169925788	74.0604073552081	74.0604368386757	1749.48	1744.92	1750.48	7	2	963372.700898434	1520971.66769614	1003342.36735524	1046982.55000434	1039846.7620486	540648.401132817	1421020.6703125	1124945.00493707	1045044.15607308	1378374.34326172	1067911.36212239	998120.976182728
756	74.0603909982721	74.0603844453864	74.0603948950542	2063.5	2063.5	2071.54	10	2	1863731.47452329	1675763.66901716	1910220.47140331	1827750.85875109	1821142.50935142	2633635.19489177	2711711.58319443	1890855.16450954	2127265.07177698	2464970.35685858	1927547.97632075	1795481.5402668
757	74.0604579741291	74.0604263295498	74.0604579741291	2544.66	2544.66	2547.49	7	2	6707644.30299742	6059489.59750255	6988992.21713546	6293555.72820961	6165486.44108006	8732887.03358071	8865225.13383986	6664318.75572914	8070009.92804292	923788.542140632	12832581.0660221	6263486.83002864
758	74.0604127810217	74.0603658598571	74.0605053621046	2693.445	2683.3	2698.99	10	3	889941.757187477	454080.208335565	921855.749433596	866156.735253886	785258.14404295	932174.860482362	1258164.51660156	940719.371132844	2381376.14167624	1288236.54380867	957474.341953157	817655.494257797
759	74.0604164223064	74.0603936793834	74.0604338775689	1102.1	1087.02	1112.2	14	4	2597361.46909091	1557427.25003906	2780156.27121804	2643553.11544745	2489621.46909091	3462524.59987042	3499157.04	2707566.15874527	2747821.95723485	3314346.786217	3406314.59295522	2358242.42026514
760	74.0604801786486	74.0604208260733	74.0605073031002	642.214	640.972	653.761	11	3	4719027.20740312	4456350.06958245	4911416.02402989	4644444.19656354	4580724.80185801	6260398.78926746	6813753.27469055	5087052.53065625	5495901.95504298	9273402.3172035	5312940.08827753	4797384.0481853
761	74.0604369198988	74.0604079332528	74.0605664960371	499.498	487.987	518.775	18	3	2535658.72058204	2117457.35788437	2664935.10757031	2434606.62812501	2246064.65786523	672279.411124999	3276605.79992108	2451614.5776375	2730848.10183985	15854870.7230887	2813280.63435954	2229065.13569141
762	74.0603752335545	74.0603752335545	74.0604241277145	2215.86	2207.76	2227.67	11	3	678241.811904299	667746.335482851	687361.664475099	638408.52494139	625444.394670412	1032936.88018554	929258.211958012	634494.939482423	857475.156893387	416321.823536798	692738.162556154	646272.143975841
763	74.0603884652659	74.0603846547426	74.0603955237639	2135.235	2133.12	2142.06	8	3	1802032.7107617	1502739.03151117	1700197.77360264	1737931.69445134	1677639.32792346	2440055.93441228	2530819.67365057	1772921.80082031	1978746.25342329	3162859.33927187	926934.449684837	1695882.30296297
764	74.0604264533953	74.0604047963714	74.0604264533953	1478.87	1478.87	1492.57	10	3	2435921.18681858	1806792.34125351	2554402.10958159	2337183.74276043	2383938.50356554	3173201.28393837	3437140.36336804	2589555.12041667	2639138.86805556	3567485.34902854	2641765.86636894	2225459.56015278
765	74.0604347231697	74.0604276292944	74.0604382824049	1833.77	1830.83	1837.99	7	2	500450.237327001	415723.568178007	494438.294029024	373829.239322922	405277.980664068	543968.699348946	559520.961067695	413064.093219869	436756.157942698	600019.129557301	607858.577814402	415354.375305997
766	74.0604195803009	74.0604195803009	74.06043112752	1848.31	1848.31	1848.31	6	1	2335525.44314502	2118432.70656917	2508374.37264647	2311132.7187124	2239518.68019139	3167414.16857255	3154261.5977168	2326086.52290625	2461966.48799122	3251072.86170897	2346204.02201172	2280531.08402929
767	74.0603951610123	74.0603951610123	74.0603951610123	2350.79	2350.79	2350.79	6	1	2107018.37089287	1891781.71373048	2295077.23043712	2045415.87960564	2047573.72571429	2850273.29175497	3007753.65391183	2126137.13417595	2567954.92729258	2968461.1981901	2150210.11319196	2047686.46751116
768	74.0603956485731	74.0603851694688	74.0604134204678	2182.31	2181.69	2187.64	8	3	1223280.24457062	1238665.99304177	1244305.11924317	1231615.16233871	1218623.95132562	1733750.82848284	1696636.1733619	1277113.87037237	1427712.08193296	2285030.4642888	1028720.29790588	1241318.21321046
769	74.0603795587786	74.0603762798573	74.0604067675899	1222.93	1218.25	1236.28	8	3	2464740.67705077	3595891.27622342	2533167.11585206	2244881.03298339	2375487.39358155	3443669.94997069	3409795.20679689	2349013.54881348	2540892.48263306	2238374.28323826	2486898.54101873	2072672.48982665
770	74.0604262441724	74.0603726563593	74.0604262441724	1152.39	1152.39	1165.14	10	3	1940291.33056387	4750158.46453635	2017107.4496943	1845316.30776493	1748708.2876087	440231.919075514	2609931.51947688	1804559.67469768	1899510.32701427	2574508.00878058	2102355.01009703	1656318.34736074
771	74.0603980552358	74.0603980552358	74.0603980552358	1567.73	1567.73	1567.73	6	1	159289.556015609	141686.715625003	181926.259277348	152632.333476564	174739.248359378	288029.588821621	221838.979707034	154038.203046878	175007.584609378	176098.434667971	148209.664531253	159363.622578128
772	74.1918020112977	74.1918020112977	74.1918020112977	1304.73	1304.73	1304.73	1	1	98186.3352836093	86693.5750960276	79735.4023864758	93354.7373954275	89410.1996150726	81671.6461637364	83754.6753043616	101507.415107422	79488.0360039814	88390.8433736162	80964.6374613438	101853.594908039
773	74.2958589224918	74.2958589224918	74.2958589224918	1304.08	1304.08	1304.08	1	1	59995.8451558052	34505.4286843041	99232.053506748	61167.1628608846	64126.414528587	95954.2047043688	99351.0817350256	70780.644284889	98457.5347585215	99430.342754349	89252.6886674369	42807.2131542971
774	74.5309408103041	74.5309258875751	74.5309573679414	2449.1	2447.47	2449.36	4	4	902008.197531126	731669.308431243	1119621.42689783	1035446.44771744	989769.836413572	1211785.81556919	1129056.62403258	1183082.43248622	913084.066291111	1118873.72857107	976765.220528291	781033.100513304
775	74.6700702872816	74.6700143076906	74.6742059041693	1304.15	1303.64	1304.57	15	12	230854.456324369	141460.742424879	293283.95688101	206505.345441143	186151.992053222	320537.775540865	305663.641451322	259770.096364182	282448.698203123	323384.787166091	271104.066512169	124543.905140099
776	74.7044732938563	74.7044476112473	74.7044787592585	1304.08	1303.98	1304.49	3	3	85709.5370109043	178430.0764826	290690.211328128	208387.279660868	189664.13147461	129921.835236002	130026.894050292	259239.632546161	281985.211661928	322894.401561165	270550.458147641	178509.811123936
777	74.7570136021777	74.7570126743962	74.7570235843331	1303.81	1303.59	1304.14	3	3	76170.3150905528	28644.0965731535	104462.280219728	64329.4295197092	55056.1683345173	115338.056779118	116484.004828659	76834.377228337	117798.843222655	123608.91276123	93570.9977436953	49864.8406809307
778	74.9585596208762	74.9585423315029	74.9585877517586	1304.65	1304.14	1305.41	12	12	264499.98947754	234031.324776786	243433.311776643	272280.410626395	240413.380799278	224612.432445592	228708.621089566	262862.218828126	228331.723071289	249429.586637139	252541.323018552	256526.420322964
779	75.0459718849623	75.0459603590473	75.0459955567325	1304.54	1304.41	1304.73	3	3	256359.139453123	79590.6057519538	238176.085640094	98168.2499220624	240268.280305399	217167.812677554	223034.861516337	92741.8633813474	228585.636580402	243003.064460448	239081.266681903	251615.109589846
780	75.0557103847087	75.055559018569	75.0557449012734	553.7435	551.488	561.726	30	12	5514731.31496296	4671043.04956127	3472114.12718535	3447720.58542675	4974914.91167425	5944263.65922649	6758336.65443513	4422058.77996148	5292898.34688391	4654237.64548994	2916181.36103251	4567721.64586338
781	75.0557158846054	75.0556899779573	75.0557530633552	197.415	195.734	200.16	15	10	3017463.92110224	6779694.31003736	2827396.64249476	2971542.79191744	2715445.14993401	2894793.24022353	3340376.02547086	2990723.6020976	2809814.85724968	2975759.14251004	2448179.78554737	3017215.76526562
782	75.0557222238023	75.0555939717086	75.0557627601183	99.26095	86.9568	101.737	14	10	3163144.34960341	7946287.79997183	4311884.39497011	6315428.98111645	5270333.85384527	3843150.17798819	7980710.64122466	4155555.75361166	4557490.3275	6680528.14906969	3921340.54506304	3677957.71514366
783	75.0557171208648	75.0556619321981	75.0557762558926	154.326	153.538	156.132	11	6	2888004.3066662	4763931.50377841	1191270.21591459	2698337.96259656	1458046.08853994	1531407.7824939	1863548.70613139	1246671.84666337	1358200.98118353	1608889.26635724	1332189.15818038	5721694.49713477
784	75.0557173055221	75.0556974275674	75.0557519849346	2688.32	2682.95	2693.92	11	11	6743120.56482578	4010017.89516015	5740597.36557942	4240801.74986204	3094162.26734891	5085982.04275628	3190778.95576173	6462218.27591432	4714516.6576766	4548737.1367022	4269402.40077352	4270134.50324869
785	75.0557220952059	75.0556954026732	75.0557348543128	2623.58	2620.59	2625.78	4	4	3787457.08185548	9520497.10645834	3991874.89190156	4434322.97882164	4466950.83364256	3375713.56287463	6625188.02087451	4905730.99297528	3776231.51818898	3751070.66546875	4313889.71825668	3986165.39276697
786	75.0557381927373	75.0556785159373	75.0557481994616	2646.84	2638.01	2649	5	5	2142595.77441404	5083414.87803755	2299233.09728435	576220.288802107	1844141.68515297	2005499.13462239	2929257.6276507	2916835.49200109	2093687.53945312	1716423.57077014	2572242.58760628	3114327.37995002
787	75.0557231650691	75.0557016357268	75.0557231650691	241.02	234.974	241.02	3	2	4778536.24845014	9181943.47464913	4202576.70181612	5365058.95884835	6804150.59133217	4864182.49210909	5015596.95378139	4798589.35517704	5810607.66208623	4812100.83720703	5758112.38035284	10745841.2527028
788	75.0557130550149	75.0556941038515	75.0557320061784	2599.215	2596.86	2601.57	2	2	1736655.2723641	4583851.2508356	1955058.69358696	2080694.96021741	2233289.32683423	1597229.57422894	1695688.91548915	2531659.08391602	1773403.29102924	1083623.33306705	2186690.95961957	2869967.22204823
789	75.0557138224001	75.0557138224001	75.0557138224001	2660.68	2660.68	2660.68	1	1	264665.178437543	641099.350781281	333404.677500013	251736.463046916	254672.826914043	252306.343828132	235343.370312507	300427.230000011	265783.036679665	230981.186210918	299655.742500011	339651.069648412
790	75.0808918859239	75.0808797092775	75.0809550649851	12.4799	12.3492	20.1946	6	4	0	14130612.1279536	0	0	6348840.21268389	0	0	0	0	0	6298780.02119122	7331878.61909069
791	75.0809358862803	75.0557368222627	75.0809358862803	124.384	124.384	136.775	5	2	3277339.62529759	6053748.35428686	3483075.87577618	3582599.35081908	4685039.99904955	2248748.05917033	1685915.04472349	2516721.19041427	2930816.48497122	2288078.27717599	3736896.61906209	9878666.24298766
792	75.0557165852677	75.0556866790641	75.0809081456477	2577.895	2567.11	2590.96	8	7	1320757.19559394	12052266.1713672	1099230.99551143	2857243.00365319	4152828.38078634	2783166.31458478	2950015.37250759	5925910.44128583	3470027.33185764	2269369.12111178	2368437.67316405	7619348.43181075
793	75.0808577371829	75.0808577371829	75.0808577371829	2522.02	2522.02	2522.02	1	1	87903.6889843913	425735.391666625	135750.338671883	133931.613320337	137516.038085929	24905.5949999985	48269.5140625028	150528.732578116	73838.5954296918	31834.2805078143	143874.027968758	225604.710976549
794	75.0808716157774	75.0808254261609	75.0809284628995	563.723	563.643	568.109	15	3	5105419.13146233	8881981.18295388	5818310.01508262	5268154.63318399	7134034.84606502	3200652.72054741	3941868.26163103	4303431.82185749	4934276.75143697	3432278.6132745	7860919.39605623	8387565.65644569
795	75.080917461055	75.0808261425208	75.0810078179095	196.472	196.472	196.472	5	1	3550389.52078125	6443321.02291832	4163901.34528675	3917133.8323584	5357829.46339773	2737066.29288336	3131504.41728052	3188180.11911737	3376406.64763867	2871505.96325391	4365758.26621023	8576992.61377588
796	75.0808924259423	75.0808924259423	75.0808924259423	2639.05	2639.05	2639.05	1	1	3753793.3447714	11945962.6703333	5317914.86635023	5498876.65464844	5509646.25622914	4950091.94549023	5147725.21944596	6202291.49282291	5040031.36618381	4983973.83133211	5917300.59035937	7435017.06369107
797	75.0809181234763	75.0809181234763	75.0809181234763	2698.69	2698.69	2698.69	1	1	1621312.9954427	3906900.40751879	0	0	1760278.15465462	1599792.85898002	0	0	1574438.94366318	1622737.47852646	0	0
798	75.0809508086475	75.0809508086475	75.0809508086475	254.363	254.363	254.363	1	1	4743998.7036	9198162.86514281	5356366.57341605	5372941.62818303	6611838.44678409	4887502.41899744	4877577.55986492	4844560.79788644	5055789.807175	4714990.281475	5792832.47268499	10997043.4982298
799	75.08086461079	75.08086461079	75.08086461079	2534.17	2534.17	2534.17	1	1	83593.3407812549	409898.243906226	82453.3319140673	99707.439726545	117539.292421854	17154.5309179614	39349.1564062523	120999.571757791	56419.0331640658	32152.0170312519	130397.218125041	164020.67343751
800	75.0808688292446	75.0808688292446	75.0808688292446	2555.85	2555.85	2555.85	1	1	1105932.66850001	3592886.19262504	1377033.51151725	1563991.48137308	1624702.34913085	895375.891212893	908463.642278312	1789352.82233983	1024031.4308125	887080.643334953	1725170.5866328	2366934.20478611
801	75.08085972162	75.08085972162	75.08085972162	2652.43	2652.43	2652.43	1	1	3755866.77549108	8620924.76647527	3912818.39636627	3912795.04793787	4000505.18306142	3551764.05283668	3654807.98734747	4311791.85026043	3648082.38044643	3701630.59273625	4269161.10736373	5366505.20901368
802	75.0808073787583	75.0808073787583	75.0808073787583	47.5637	47.5637	47.5637	1	1	3488166.905314	6152997.70336859	3813729.09102308	3666896.95134976	4753761.57285156	3337115.10816427	3425191.03191673	3414453.45596406	3554740.71318222	3394238.21736109	4075426.38874415	7927569.36954748
803	75.1017783974307	75.1017783974307	75.1017783974307	1304.54	1304.54	1304.54	1	1	114810.058013508	115606.851376201	102891.725771486	107671.513039959	127618.165003257	84713.7928027338	109974.197784016	104834.501481526	94470.6385530593	110632.431638371	102282.552863769	112122.902309572
804	75.1461231251472	75.1461090042093	75.1461372460852	1304.28	1304.15	1304.41	2	2	113181.925048827	146339.270534669	102891.725771486	101763.979381385	95138.693496469	84713.7928027338	109974.197784016	104834.501481526	94470.6385530593	105360.844768066	102282.552863769	112122.902309572
805	75.2037237366092	75.20305624046	75.2049355109192	1304.03	1303.59	1304.57	12	12	425400.211728698	998126.25060405	211918.536769642	547463.552612022	518846.443291765	141435.762533053	171137.191212334	342770.215727791	160961.521117514	179455.276447056	279056.398987347	679932.579557293
806	75.2118251001517	75.2117881497008	75.2118574039652	1304.495	1303.98	1304.88	12	12	131401.76297119	90854.3818676747	175219.52027344	137226.522445913	121722.291324556	177970.460884164	185298.751752233	162206.486417518	177263.097324917	200121.973158429	163823.606305337	106201.423066405
807	75.265705115294	75.2656637309044	75.265731970527	1304.03	1303.61	1304.5	12	12	539726.865209963	518687.646327427	504774.229619134	554218.728962054	516572.791503904	467881.220462474	514642.756540181	559275.998655136	477997.541995121	506034.2934525	527899.260083707	519474.75891218
808	75.3072043877632	75.3072043877632	75.3072043877632	1304.54	1304.54	1304.54	1	1	539240.624790849	111214.054023437	503799.00892823	553435.934147142	515965.47909343	467399.117195635	513978.87269531	558340.995056555	472935.362547197	506124.748250827	527016.712452389	514462.995598964
809	75.3536640415244	75.3536587303125	75.3536693527363	1303.795	1303.64	1303.95	2	2	1277809.8829421	1255795.31250001	1207485.37945225	1322922.35700285	1258406.72050959	1170136.82421873	1239549.7021449	1344453.66901854	1134622.654847	1208954.30990766	93583.9568546543	87162.0291178395
810	75.3686433946851	75.3686144393034	75.3686769585828	1303.965	1303.57	1304.5	12	12	1293366.32443848	1296101.91685096	1218483.14205356	1335163.40867606	1283329.59968009	1185949.47817802	1262396.30999838	1364241.18361056	1158137.60966761	1224263.16162808	1287793.38885546	1233503.40312465
811	75.4264005468577	75.4263742179544	75.4264261174764	1304.45	1303.95	1304.73	12	12	326542.176144387	310098.93586328	285689.907156107	334858.889277344	308003.493368013	264071.840485492	262831.923194756	328299.656011914	271339.048390627	295952.074704243	305224.208463864	309554.910385045
812	75.4567968773727	75.4567691675233	75.4568276426429	1304.03	1303.61	1304.5	12	12	291647.53590088	272878.060144229	258413.640455979	278985.873893854	273451.637571363	245923.833933455	252530.655157647	302122.001051683	231947.92470703	264146.79392369	272826.317887836	273893.511035155
813	75.5146390110506	75.5146202427897	75.5146696352281	1304.49	1303.61	1304.73	7	7	112951.422546387	100819.562888998	258037.101013187	119881.478442382	106764.216588134	245670.434825845	253196.363534341	106334.908780799	239963.887674152	103514.917243653	272370.203930459	111954.967260742
814	75.683425952767	75.6833875884621	75.6834510317864	1304.11	1303.59	1304.57	10	10	172609.834342854	164225.721574518	144468.416997072	175777.107025615	153586.216357831	140549.025679086	149147.538010817	167966.872001138	134359.726445312	143797.114801683	162064.05343994	165492.943462665
815	75.9065984354806	75.9065984354806	75.9065984354806	1303.61	1303.61	1303.61	1	1	68215.11175631	98735.3937445938	69571.5721172626	75231.7791663534	70369.1160381608	67054.5406655648	73283.3203125	80278.7289336687	59162.901538837	69456.0042152627	77823.0956948616	72833.185813927
816	76.0396811727694	76.0396348663707	76.0396936913464	1968.59	1961.64	1971.76	15	12	3848084.30744274	3327012.14736084	4788915.78979198	2735485.83380336	2384057.5423314	2543771.81409624	4723182.96616608	4096135.78707925	1231439.44004029	4225676.3092249	4807439.10606197	4286762.22528243
817	76.0396535036277	76.0396417926471	76.0396942225255	2425.225	2419.95	2429.01	12	12	1623026.46232837	2295216.56120516	2344435.51934457	1779662.61312263	2649228.28154997	1725667.20243119	2276927.51947491	1524829.66695759	2153395.61949531	1363954.75011268	1888749.8302675	1696970.1576762
818	76.0396582257059	76.0396428879455	76.0396769000651	2307.645	2300.9	2319.15	12	12	1711919.89230666	1643113.22455416	3428818.73037849	2169806.6204594	1701682.37894653	1786458.68642055	3279021.28691481	1912446.14696829	3047428.03464666	2768294.85234935	1162771.42372675	1389205.84198346
819	76.0396850011846	76.0396759668854	76.0396940354838	2354.895	2354.25	2355.54	2	2	1488222.69726313	1861789.6153472	1550074.1943099	1279940.01219982	1597972.26259015	1274905.60205831	1494528.49262571	1560271.27439703	1513142.54495093	1401078.57370793	1495895.33659755	1472942.29163861
820	76.0396294080157	76.0396294080157	76.0396294080157	1852.09	1852.09	1852.09	1	1	199669.783125002	230023.040742191	199223.821901043	178332.385071615	185233.470000002	218105.837447922	216056.847656253	194570.667070314	189859.284427084	193100.331445314	205737.347604169	240660.054687504
821	76.0761411253986	76.0759548331578	76.0761970156549	172.715	172.266	173.951	15	12	2517826.3307549	3171530.34166992	2283430.72591836	2708227.34984239	2766710.06616504	2039257.72190706	2464770.11820522	2544369.61791881	2404260.31868957	2367197.52336568	2547503.37220063	3123989.72868214
822	76.2450813149108	76.2443016449746	76.246241892625	1303.95	1303.57	1304.54	9	9	137997.129943847	148112.510667066	121110.625408382	151500.143017578	139647.130871581	107886.635523791	136916.029260253	141044.961101887	96376.19071289	123230.438668212	135176.305119628	136610.710146859
823	76.3413002740828	76.3413002740828	76.3413002740828	1304.54	1304.54	1304.54	1	1	106952.551163965	129841.7903125	90952.5610632811	98740.2939861325	105366.945768751	83387.4953748045	72640.1378498046	101022.411360937	50833.8114109374	81180.2421516303	87579.16001582	125523.531508302
824	76.404799505135	76.404799505135	76.404799505135	1304.41	1304.41	1304.41	1	1	76554.2689313287	47639.7832297587	76872.7825914425	67321.6928120939	74661.7494406966	82055.8876118616	72641.6072172399	66803.9600696901	78681.4627814266	86231.3498064621	76782.8797651818	62661.0568483669
825	76.6170285727986	76.6166272271981	76.618228979345	1304.495	1303.81	1304.88	10	10	192150.413952637	265559.932259614	119684.552266847	208218.57152569	202253.986271784	96568.1389990228	102689.12168457	173446.514547992	106073.861977538	116858.680927359	142485.969852013	239907.164028695
826	76.6533917303624	76.6533917303624	76.6533917303624	1304.54	1304.54	1304.54	1	1	55999.7414772732	94319.8783048492	33330.7194526814	68549.3487557711	78498.5164692832	18662.8815500712	15878.2250625886	53205.8102516861	18703.1894904117	34682.2882486978	32666.0692160869	124718.511726741
827	76.6713412212938	76.6713412212938	76.6713412212938	1304.54	1304.54	1304.54	1	1	62454.1801973465	142668.473365384	39092.5075067144	77448.6892704273	91134.3390690115	24144.9173486327	15891.2871101887	59815.7240742997	18733.9310904947	34737.8185396635	32717.0261385089	124881.862757163
828	76.8459589250122	76.8459478222581	76.845987481661	1303.98	1303.95	1304.14	3	3	72868.0314910323	53835.5402343752	79949.7926477063	77735.6106090204	64057.9129230295	82980.5282592767	93135.0110395961	80682.8320889549	83069.9785333796	107484.269221856	74156.3670597325	65135.6780184663
829	76.8999203091703	76.8998916554399	76.8999484646202	1304.03	1303.61	1304.5	12	12	301332.137828777	284509.297999608	243019.235387134	290208.445237379	274785.252674278	232999.632539761	249802.21629883	276991.613839286	223424.981411832	247377.736076313	273597.278102679	280174.270926689
830	76.9175359309945	76.9175359309945	76.9175359309945	1304.54	1304.54	1304.54	1	1	293072.150291339	148194.172265624	242549.72372681	289867.259651696	274462.199472659	232759.550486652	249479.97401774	277910.772397866	227602.780482583	250989.945588379	273139.875245766	276549.025514326
831	76.9907158283679	76.9906993361639	76.9907374735669	1304.05	1303.59	1304.57	8	8	123013.671433293	121502.993422852	132820.379758303	117236.529693134	113018.247601787	125465.546339517	108502.308718261	113133.814202009	127308.298307291	87076.9656358925	113823.595195313	125102.203306013
832	77.0385718871486	77.0384040367967	77.038878862008	1304.9	1303.81	1306.34	4	3	178604.679634628	231937.082677161	235092.443074792	248656.198537705	215882.59266713	190951.235795899	203131.973794158	231195.872071321	202046.077284738	212113.134671472	218132.242861219	261166.746380668
833	77.0873523606111	77.0873523606111	77.0873523606111	1304.41	1304.41	1304.41	1	1	89096.6794282657	62167.3143377133	81549.7581178985	88363.1680078135	78815.1164062506	99369.1571271316	84261.6907368598	81245.4060213945	99974.0462961635	87402.0303071723	97813.0156538539	83104.2232639387
834	77.180760641686	77.1799702941634	77.1813867058224	1304.73	1304.41	1305.41	7	7	133428.146643067	188703.603798076	73585.9173889171	144786.923171387	128361.574674681	55844.5606542965	83627.2056091304	107142.27273137	68937.2338842774	73927.9243464544	94448.1080243388	162341.160597581
835	77.3430930814058	77.3423742591552	77.3443840717116	1304.145	1303.49	1304.88	12	12	150784.024978966	142958.241820913	132773.116948244	145658.430288461	151807.901393479	122174.630827824	126973.96363732	160655.889261568	130026.49696289	138296.136159667	150430.972242338	152193.421736027
836	77.4041019538379	77.403854291111	77.4043496165648	1304.555	1304.54	1304.57	2	2	78962.9430017084	190418.305895432	31060.2637463384	81286.5414855966	92758.4537137869	45117.8324819712	67314.9639438102	21283.3228883714	38438.4655686599	55173.9745971677	45141.170948768	149450.159780971
837	77.5752722359622	77.5730816404835	77.5753159152617	1304.45	1303.95	1304.73	12	11	126047.025134278	92847.0126513661	121250.056556918	122803.085216346	103316.425095214	111201.295894681	127719.414663462	119042.071724331	102643.959070637	123083.901627103	123845.643381697	114003.110160006
838	77.9025656137819	77.9025656137819	77.9025656137819	1304.14	1304.14	1304.14	1	1	80485.9398856602	30682.5403670244	110744.313100962	71142.8174159757	64017.7862695317	122906.904742027	122012.779449462	97113.2460546869	112322.229349772	121925.729675292	94340.1419775404	55611.527230631
839	77.9990892968621	77.9990694827752	77.9991169214927	2455.89	2452.88	2465.84	12	11	2559694.59852884	1669737.59615257	2315656.19665909	2274626.23187516	1900144.52414744	5185246.43031276	2363618.77672195	1662588.87442949	3246824.71323975	1696219.3601208	1254481.88998054	1929720.6211679
840	78.0678571636139	78.0678007660995	78.0678753290932	1304.54	1304.08	1304.9	11	11	168072.622174073	156873.984846754	161011.034736331	179276.22557373	159714.402577313	144097.143873697	138404.41336914	164032.419407301	154243.837335487	156423.303553185	164928.755466496	169561.495795147
841	78.3544889891792	78.3537163650089	78.3557578143823	1303.81	1303.57	1304.41	11	11	195798.001351724	164029.870213218	227009.713491214	185714.01320519	179351.853283914	239276.619375	243352.312337238	220590.946612454	229614.786258137	238895.612908278	223750.225052208	163357.655763596
842	78.6100057552563	78.6099671627968	78.6100186299463	1304.275	1303.98	1304.73	6	6	131737.427302245	212212.339293325	136408.151623537	132859.191531137	235394.566641848	124864.829640299	136657.688110864	140880.410590819	218024.128844102	255519.609232952	255392.367138674	224268.490873581
843	78.6470797737182	78.647036173946	78.6471113069524	1304.45	1303.81	1304.88	12	12	249723.655396634	211763.35826923	254294.31948486	254723.337841796	233855.68380972	237693.387560847	248610.908214287	270098.302751117	218382.485400389	255907.671514423	255914.958568209	224624.365009014
844	78.6716552685369	78.6716552685369	78.6716552685369	1303.61	1303.61	1303.61	1	1	87549.1605295619	73354.7586686204	63175.958180931	73882.5691779124	67500.0103833011	64354.6446058229	63767.2354367904	82986.4397780546	45012.5376864351	51682.3368420407	72414.3067462702	61538.868299006
845	78.9359579004758	78.9351899648579	78.9365530495046	1304.49	1304.15	1304.57	5	5	184064.63425926	456983.666881248	91448.3579743833	227878.35480288	233295.189868751	62447.2493311522	60259.1346419585	142511.936225195	76639.6781442382	62741.8698014951	110109.840633204	323864.456888603
846	79.0367945482655	79.0367716985466	79.0368307795742	1303.95	1303.57	1304.41	9	9	154111.687756911	138547.270552202	163917.470983889	142762.677336237	144536.570280541	169375.089506835	196423.158123371	182684.726645132	154770.419147134	176016.149923095	164604.031662596	135080.557854227
847	79.1125183587944	79.1124654038473	79.1125500534993	1304.49	1303.81	1304.57	7	7	128520.620568848	101477.668131103	107307.406252443	130927.901180421	107891.606859539	95612.2477962233	115418.840559895	124560.310094573	119327.913429361	106997.112185622	121268.01951172	119721.90329402
848	79.1747722822997	79.1747466845091	79.1747977157213	1303.95	1303.22	1304.41	5	5	85855.7708435051	88980.1775854494	72110.1196893305	101900.891532076	90519.1573449697	84798.8043912755	81663.8951725256	86383.575803222	70320.0725504553	82015.6467150874	97963.9131696431	87597.9764648447
849	79.6199053520417	79.6198603003692	79.6199336021989	1304.08	1303.59	1304.73	5	5	85134.1760236138	79779.1750355117	78838.5549133312	91028.8831262217	65868.7158369962	83993.7587295818	90777.1556095373	103872.389939185	83798.970821126	82863.7106945796	94945.15019381	78599.0411727633
850	79.8158465298435	79.8158166505285	79.8158563921994	1304.01	1303.22	1304.57	4	4	74181.1618254206	152499.640528845	48684.7942602546	111408.644700056	93214.6358349599	56032.3638590491	48743.5711555987	50676.3280916337	28802.1105940753	68230.4023531401	70687.3400614415	117954.969304011
851	79.8803228518955	79.8803228518955	79.8803228518955	1305.34	1305.34	1305.34	1	1	151229.552263847	99454.2567160871	177988.442642047	81020.0181188974	115614.67137651	182968.421335229	182129.220636539	164703.659372778	169421.480358663	191299.947677998	176502.34503063	107976.438900036
852	79.914975510563	79.9142419800727	79.9163277573107	1304.11	1303.59	1304.73	12	12	156647.854809571	92403.6861161304	181510.43969689	136157.031086613	120292.386040038	190576.864782902	186950.478515625	166502.991301813	169699.950904947	184555.400449218	180375.957195871	105940.784380634
853	79.9901380380473	79.9900439676793	79.9903651954002	2464.31	2460.34	2467.1	59	12	27301649.39649	21240955.9754796	23115528.5397717	26873377.7747951	25483440.0436037	30843279.4082186	33714303.6094443	29214645.8395702	32872740.9607899	33794513.1959121	30526139.8448339	24560946.0069552
854	79.9900821378045	79.9900499076705	79.9901632833402	1995.09	1993.78	1995.67	38	8	2180165.46674615	1548546.39205545	3044290.5911761	2232947.56219209	2041442.08455001	2981592.64059412	2656303.87855536	2549895.61805827	2658800.44473687	3133978.63050706	2425269.9420764	1866468.78774159
855	79.9901053755422	79.9900766610917	79.990131415054	1324.78	1322.58	1326.83	33	7	3524213.95739584	2699034.88911831	3843160.30382323	3414863.13542039	3828469.71071275	4643349.96801363	4010095.94670398	3390183.26473515	3834524.0337241	3741961.89243745	3509376.41345751	2999792.37804128
856	79.9900396992124	79.9900166734355	79.9900775635968	2265.79	2261.85	2272.76	47	11	3587817.57024188	4071819.00286563	6170713.25685549	4796892.9326993	3914706.61875752	3511640.33563	7019880.74410537	3290689.61657836	3746611.9299161	4081811.01616998	4782267.93751771	3568893.49975238
857	79.9901515436821	79.9900785975192	79.9902488404008	2494.95	2486.6	2500.55	27	6	9836146.01507099	5826511.79001689	10278934.2212416	8996436.48835525	2834760.40262204	10944682.431875	11526505.241472	9978558.1225864	10628591.0539485	11560725.8848927	11859623.3584651	3356301.07213163
858	79.9900597331336	79.990045836665	79.9900644897764	2095.17	2089.72	2106.91	30	7	2455858.27918147	1887113.45010831	4258045.89816655	2373373.06092506	2189917.03260031	1909301.8469572	4992877.03429861	1208984.17317199	5006781.57674149	1830699.50795056	7289701.998843	1969909.54097524
859	79.9901026180863	79.9900547392484	79.9901488701894	1247.73	1237.44	1251.01	30	6	8357928.9122396	6491247.47242836	15747484.2648258	8259836.77986654	3971349.79135987	10152181.4087274	8617302.39413882	8835882.06918946	9688192.67220421	14871308.2898432	8645302.85696808	7299593.21369138
860	79.9900644967801	79.9900297917109	79.9901381719751	1374.81	1365.48	1383.54	26	4	3386164.330625	2570106.14190771	4640265.31590567	3433251.96184059	3665205.92087492	2974211.8493518	2349014.66158661	3521728.15476017	3756604.79638444	4075970.00306548	3690400.13064861	2779683.8885129
861	79.9900485697789	79.9900275053845	79.9900535129008	1904.57	1895.54	1919.84	27	6	261499.683962835	143269.707041016	454415.698610096	177384.908154297	58973.3732690395	459920.878993555	554734.815203017	775674.977944264	92117.0813964849	328055.748253676	220372.438710939	164510.942190552
862	79.9900621020548	79.9900556283714	79.9900966293371	1790.2	1788.44	1797.9	26	5	230949.311406247	157108.953759764	282099.173884552	220231.285837671	593136.739008595	1748295.56630085	126681.490546876	246592.490976565	141883.751132815	171334.433144533	291599.887782114	159422.385102541
863	79.9900628956313	79.9900558425402	79.9900806493827	1690.51	1683.04	1699.34	27	6	353205.491634111	221209.886203123	2423336.95561409	368869.784279294	148085.606044924	453192.29942709	444431.542491314	715969.542284008	344251.921791299	183606.930729169	389074.344062495	276997.983374998
864	79.9900862915762	79.9900616582743	79.9901115852656	1542.06	1538.6	1553.64	26	6	1165996.09281064	796912.441718747	1406222.241875	1175522.81152252	1070455.55305431	1597538.78360857	214123.931835942	238886.940195318	3666027.1260241	4500481.56268058	2179735.47165736	970967.202287944
865	79.9900227139846	79.9900211190673	79.9900418536345	2389.39	2389.38	2389.94	19	3	594357.586584384	455812.432088463	791517.949430335	588373.171910171	528791.628172582	836346.714447342	854812.205762325	663329.13245928	705884.06177992	813069.682007744	684819.935413595	442703.444839467
866	79.9900831942582	79.9900564548322	79.9901057830735	1618.6	1609.2	1627.78	37	8	1218686.73559028	800061.12427662	1590367.80278021	1154694.90501737	788647.54068623	3204414.99941492	219179.350468754	1915597.41467383	262530.471499012	1806515.35841706	882583.51564008	915692.214644096
867	79.9901228084897	79.9900641211302	79.9901348068947	2674.78	2667.8	2676.2	22	5	493503.791815431	504467.513098496	584780.839917272	448635.244229627	453040.254172708	752111.840358071	782294.939173386	545423.233849603	569782.416861499	733361.63127642	60835.8495133437	322091.965595127
868	79.9900537460564	79.9900389703596	79.9900631331379	1761.04	1756.69	1770.05	28	6	597529.285869566	371650.975936546	651096.763916015	676631.40367187	665692.06928879	855186.556651667	152385.690466311	1429340.05700772	512448.732960943	893051.955384119	1026174.49172587	508114.364778644
869	79.9900609050675	79.9899650119117	79.9902243170292	1227.215	1218.79	1228.8	22	4	3699936.33291665	2808564.97395833	3937388.33210936	3530033.7387674	3214282.82928818	3966480.21662686	914259.932031235	6457966.73405232	3591278.05259193	861586.352083319	10504080.2816291	3156682.1492795
870	79.9900918165685	79.9900504019154	79.9901351756593	1275.89	1269.16	1280.71	26	6	3804417.96525	2729471.05592076	3490124.67214281	3897855.06984374	3674331.62702097	576900.800952994	4308379.16334041	5422822.57536264	3783774.8619509	4355880.20485046	6174424.89623019	3086201.76641295
871	79.9901027043403	79.9899873291793	79.990297123906	1064.7	1056.34	1079.77	29	7	9692266.38673928	6947681.54420233	4967763.58956217	9148572.12236845	1136520.63890626	11154386.0231496	5843032.87951791	12932595.6978381	16810996.2200034	15923673.8486865	5859381.96276129	7989653.59829394
872	79.990050049316	79.9900335502675	79.9900836498828	2183.045	2176.53	2185	18	4	2829299.68631138	2477683.61461017	3306403.7417953	2886072.11896925	4568500.36605126	1946712.04567062	3284911.05263394	2180226.91409363	3126322.17425051	3145821.68733392	3294267.37093429	2595192.44785712
873	79.9901170956613	79.9900243850825	79.9902194185243	714.487	703.926	716.146	17	9	9448455.50549893	4267119.23801467	2747174.3522785	9512657.87535924	11542693.2945733	13006216.3857086	5697877.89684404	6714634.64385364	10899134.8472889	20439426.7930677	16393638.5972981	7695091.82559514
874	79.9900670214725	79.9900481163954	79.9900854003417	1727.98	1724.43	1735.42	21	5	573854.58036914	389508.340543946	500960.239999621	643617.738504459	832128.175881956	926716.937765617	825000.630685538	1307112.91809442	180311.516857914	157454.290104157	715409.061800779	430685.446210939
875	79.9900732041409	79.9900547799762	79.9901427398233	1410.16	1403.92	1417.09	21	5	2067704.28082868	1508117.07432198	1255850.36484376	2046855.10533342	1902801.63264958	2642692.35842076	735732.327220976	3713371.6410055	2210989.33467449	2476790.31217634	3277883.59309524	1704906.84154018
876	79.9900623179414	79.9900142003713	79.9900927658369	1583.24	1571.7	1588.5	21	4	1532216.36189583	979338.453250002	246249.975939945	1447707.5265625	2544739.86974081	1810435.01051563	2809057.95253641	1517671.84433138	1320505.09990234	1832201.14253516	1549675.76928206	1169659.05258334
877	79.9900937675665	79.9900509997111	79.9901710093718	1136.4	1127.06	1138.4	20	6	3311985.32859373	2529118.64050484	3080940.90289064	8560581.68178223	2904979.25649036	1081586.39895832	3794140.64624997	6029744.4009351	4025419.51451693	1094393.64875975	3905236.41763282	2770212.21375004
878	79.9901083436673	79.9900307096966	79.9901494063356	1101.17	1088.89	1115.77	26	6	1868216.58285714	1442258.30276785	1008087.11578124	1881873.64359375	1158687.85053224	1431789.3501294	1842136.21124998	8974878.24172194	1070642.32916665	3033573.5269649	1912916.28868303	1625697.58734375
879	79.990122533886	79.989934365693	79.990184996759	967.983	964.886	981.947	21	6	4416908.54412868	3271898.78770589	8051286.86889913	4454264.81900183	800165.52167868	5195935.98334562	5444740.46743013	12477030.8694024	8442226.89195212	1307012.13656833	10989317.1488399	3988845.28099999
880	79.9901230892651	79.9900460601121	79.9902004278564	1161.04	1156.25	1172.59	23	5	4689404.83300003	3556439.04281252	4708195.24792661	4631102.36465622	4500739.53122958	5351665.80058596	1051088.13541665	3218640.00441109	28673115.8910205	5361669.77489066	4809132.44867184	4207918.8021719
881	79.990111934243	79.9900973259626	79.9901121105266	1357.95	1357.28	1359.25	10	3	1855448.13940697	1360343.1373047	2001142.74494317	1868105.83261008	1740395.16191406	2289426.04465909	2207281.41968749	2191508.72658691	399339.115364596	2360194.06793266	1962193.08076704	1487421.42777343
882	79.9900342821146	79.9900342821146	79.9900410278992	1939.08	1936.47	1939.08	12	2	549368.125766038	431807.72909898	700601.522669269	482705.665709511	417546.350203928	715908.425036374	772733.296686232	558315.174089498	688946.625168504	825846.605013021	603134.865454581	407295.886668486
883	79.9900593189592	79.9900332234234	79.9900816049818	1827.6	1814.98	1836.73	26	6	674636.937728916	376811.623505192	702247.651761297	619451.608971946	830936.67821568	865835.946035158	862259.604529473	514119.523457423	961903.188817274	167292.707556156	1071906.66927472	463086.352213542
884	79.9900260001442	79.9900158900933	79.9900313362551	2337.67	2333.63	2343.97	18	4	562812.747061943	462226.81889873	691690.615274235	591390.749642557	513964.776765627	694861.992721637	989552.518268634	704283.223759154	705207.516621094	687712.222450772	40657.9065624959	493477.77701989
885	79.9900861326413	79.9900764725606	79.9901021688916	1441.415	1440.38	1444.82	14	3	2082549.92149698	1448779.8772379	2287490.11999623	2145225.89386593	1967702.357388	2755225.62444557	2625327.85647428	1568586.30780925	2513527.0372001	1891678.99567781	2279605.77235887	1802127.8888338
886	79.9900286380067	79.9900250144434	79.9900565521117	2373.06	2364.79	2378.14	18	5	567532.677524888	446646.353367318	836160.998231906	558952.670250433	507961.749699277	50828.9948632822	731364.172028186	698120.029972769	75251.3259069796	778761.374802809	1634290.82264865	431191.851483944
887	79.9901470799976	79.9900641007035	79.9902091903458	755.398	754.237	757.846	11	5	6576226.28383368	6425239.3944986	8692162.23334238	6107469.05792187	4646699.42209675	7966511.30341293	1386787.73882668	6740361.80527737	7268336.39169923	3412352.30564966	6889822.32846987	5064224.05927232
888	79.9900371365117	79.9900098304977	79.9900800899034	2227	2223.82	2238.86	18	4	301990.503886693	224844.460957039	245791.585117175	251698.514114572	250492.551367196	235940.390234365	254260.006158843	311539.883789036	311281.076025383	208283.473984357	1513762.69877928	238286.818388665
889	79.9900762095472	79.9900456769071	79.9900762095472	1524.46	1521.52	1524.46	11	2	186336.883229169	164128.436171878	169008.181562503	236433.816770838	300676.727242193	264687.608385422	287917.794375007	241623.251302071	216846.996406254	209829.918789044	194802.901464848	178526.270781253
890	79.9900550323804	79.9900238223732	79.9900747989946	2207.89	2200.19	2211.27	17	4	1770648.95207813	1459340.05603448	1921511.36086612	1688935.41041667	1230762.99020811	2075424.3490091	1994025.09260507	1156381.4768796	2991639.08486573	1999601.54853514	3375472.64244021	1552698.05999056
891	79.990035791972	79.9900216898135	79.990035791972	2353.33	2353.33	2355.78	12	2	263998.521862796	161279.172213867	323791.90590625	243888.198305417	216259.960046736	301796.960736087	275360.458078121	257764.792015625	297727.660680664	311104.021356492	300860.459839843	193575.449429687
892	79.9900789653987	79.99005481491	79.990121942784	1490.22	1488.23	1499.71	15	3	497825.986741065	322280.717499995	498094.960781259	460207.998281244	234597.162785649	616668.314866064	569227.078727672	534964.10263394	2001723.05590788	1993342.31305848	640554.642416988	414333.496205366
893	79.990131135263	79.9900221327722	79.9901354070238	1187.47	1181.29	1200.07	21	6	6734521.50001514	5215608.26083007	6626003.30509023	6529309.70072073	11096061.9985797	6219041.2687704	5607513.35614414	903477.201757798	7025041.20437496	14574615.2768306	6675917.05834174	5989296.74934085
894	79.9900393771563	79.9900365961699	79.9900530994957	1879.17	1878.45	1885.66	12	3	859781.151652362	515153.72975798	1053948.06523438	770754.252259618	648702.472641971	1200200.40841121	1156290.06888203	942233.064842183	1071783.18428777	2383104.83585926	305513.973313394	579870.788359006
895	79.9900764648833	79.9900750892613	79.9901126345801	1709.15	1703.48	1713.27	16	3	234322.179817703	162646.401964288	299368.248222659	235715.636093744	178524.076044924	188951.021130374	2843177.98220561	237402.263984377	268940.516103518	319677.583342628	112676.509815675	162298.148780689
896	79.9900813470436	79.9900490669067	79.9900944787121	2119.06	2116.17	2128.31	15	3	1117722.8869922	830591.019160151	1131681.49517922	1070352.85651044	1158477.5560641	1300030.94697918	1207472.53141494	1127026.90727481	1986192.34232886	1236433.85078311	1271751.97220702	983403.054607198
897	79.9900554878323	79.9900356509619	79.9900916817795	1655.42	1654.2	1670.73	16	4	1412938.42171707	849670.603147405	1451068.45428653	1277371.05617647	1144490.90138672	1832042.4978878	1455633.27289029	1825642.19785979	1687528.57089579	1732175.53899357	1513943.28371429	1036965.19717945
898	79.9900559758328	79.9900332567383	79.990061287013	2081.4	2077.05	2081.4	10	2	120025.321953128	103347.983027335	163571.543320317	152153.517968754	178971.098437506	222133.852604174	171494.379414088	137401.003945284	179103.460957016	178878.992910141	175526.786464829	109847.320351566
899	79.9901231795325	79.9900315894895	79.9902107946823	1036.21	1032.68	1045.32	16	4	8125867.89781251	5840373.6026361	11904736.8750382	7546423.72720767	7778685.40974215	8644521.68485453	5618917.26316407	8126480.22112901	8172131.33450002	9185724.04125001	8033990.08114917	6610706.03569555
900	79.990136529737	79.9900037888585	79.9902047685351	813.466	810.521	817.859	12	4	7705656.74975624	5318592.26895162	7704677.31593236	7107575.45638022	7021059.78620567	3012519.59274785	10569995.8921741	8022862.973337	8683677.85408974	8948863.47159583	14405615.2830206	6230870.5314254
901	79.9900465176926	79.9900450187892	79.9900562800782	1867.18	1855.17	1873.32	14	3	1208286.48162346	715644.810482247	1491540.07654891	1144362.25240862	979301.044636159	878728.120806889	2774298.16377053	1296994.67567553	465819.632050781	1715491.70968254	1387973.41869565	829313.057678571
902	79.990084056508	79.9900602913568	79.9901046662992	1467.9	1456.69	1479.36	25	6	1740050.56933594	1198064.51155348	1200331.36395835	1599968.48206731	1525990.64867789	3296480.66941616	2739914.53397842	2134701.87993256	2002149.51006442	2154689.39213342	1970423.70624729	1371159.15147612
903	80.0624282423433	80.0623844186391	80.0624760191639	1303.98	1303.16	1304.49	9	9	158918.396484376	249566.950564902	88889.7613183607	178471.507211538	181432.953573842	88028.5923490083	91376.3120841484	142704.869313616	100291.800315755	89912.3057226557	109101.052274169	204899.027351261
904	80.1589779259447	80.1589089116363	80.1590064828926	1304.03	1303.59	1304.54	12	12	805914.255049734	1154811.64097377	543297.472526499	904060.006876396	875921.068571764	445339.295920761	515998.308234055	736281.333261724	470858.161765955	480274.390158859	638055.33597506	976559.672418389
905	80.2164297679187	80.2164024942234	80.2164418124083	1304.73	1304.5	1305.41	5	5	99633.1407629387	1148224.67088069	542247.825168465	902783.085962738	875358.281969004	444880.419778643	511006.223175453	111539.362424665	97321.187213541	117017.182296424	623427.705519201	95471.1551870489
906	80.2721010910097	80.2720602751987	80.2721663055276	1304.45	1303.81	1304.73	8	8	172589.174731446	292731.598318358	98671.707386944	206017.771908803	206719.993534029	79733.660117187	91657.2119891827	156980.233828125	86685.6182434093	95969.402456806	142280.766512277	249753.723086984
907	80.395045750969	80.3950380164431	80.3950534854949	1304.49	1304.41	1304.57	2	2	120605.196439303	89805.5913916024	140675.941120608	92175.1878079924	94276.1540336111	157243.805076496	159559.006688639	141708.915286457	151853.829611002	173809.075561899	148620.141600137	90579.8167339615
908	80.4299441912778	80.4293043121891	80.4314433285791	1304.41	1303.81	1304.88	9	9	119939.290411783	89702.9899325288	134420.063675539	109572.631931715	94276.1540336111	156817.62118164	148467.786840822	140784.404403545	149554.616096827	173413.39624477	140358.679516226	104449.924034832
909	80.4798857063974	80.4798591364568	80.479918693835	1304.73	1304.41	1305.06	7	7	114453.387440592	88911.6738148086	106885.417456056	117459.789666342	102738.868784995	106413.361118513	118818.56062093	119036.856419771	97875.0348274733	115544.687442158	107862.345392252	102896.471185772
910	80.6178876452025	80.6178737158463	80.6179015745587	1303.7	1303.59	1303.81	2	2	56543.2967365048	38203.614630682	84732.2072088076	73735.4219051851	65322.7279015007	91307.2047230101	110488.420155363	88404.2628354893	88120.6379194788	100030.228066406	81408.6478844093	44898.7919415841
911	80.7599816679732	80.7491310562149	80.7600184713499	1304.03	1303.59	1304.54	12	11	80871.598065185	144688.769426081	126297.64395863	161176.992056978	154414.163160399	122330.580666316	131412.433570149	152947.63121175	122352.287705077	123310.916883544	139756.603275552	149574.51418457
912	81.0004192711509	81.0003858398278	81.0004513775272	1304.65	1304.15	1305.41	10	10	123959.691573768	109214.622194823	123374.81397217	132000.510908203	112921.742807616	109961.937909459	124018.531949055	132894.068091947	107270.439961689	132262.03371059	128425.302698103	110681.271760441
913	81.0406106760877	81.0404377903847	81.0407351938787	123.134	122.721	124.061	6	6	109302.706825684	113566.566492994	109246.672842582	130430.33685668	123686.431850464	120536.379994693	130966.445599162	141974.759092257	132998.61920227	140285.183820109	83309.2166015015	126141.126831919
914	81.07033086523	81.0702940063397	81.0703811288882	559.556	554.233	560.773	30	6	6654182.25292812	7574929.18947175	7119051.03386546	6472868.22170884	6431283.61955837	6311936.60578498	8042533.41806379	5755198.35196318	7498830.18557151	5390430.55458882	6968325.39213287	8381485.08689136
915	81.0703270789087	81.0701038851216	81.0703805735853	12.4956	10.6876	16.4179	9	6	0	5175645.94546875	0	0	0	4155268.22516387	4115314.50637925	6795779.61295539	4156143.21027939	4804554.12905092	8663676.37306821	4435210.71929508
916	81.0703099014163	81.0702742911773	81.0703245297418	193.434	192.62	195.519	6	3	4193052.62779528	4794807.94310476	4438190.29262908	4090775.57488494	4411443.33282674	4030168.55921591	4211440.16150604	4198875.99885641	4372222.02416016	4275960.30775521	4451526.3335767	4665200.22235632
917	81.070368662263	81.070368662263	81.070368662263	102.175	102.175	102.175	2	1	3946546.55680708	4463203.73024362	4217937.98818715	4078574.4016067	4207812.34257593	3845388.02537231	4053729.91494521	3907207.33863023	4352750.53982182	3905304.46878076	4174865.7291036	4281406.24892568
918	81.0703602680533	81.0703500683634	81.0703704677431	2697.905	2697.72	2698.09	2	2	2842923.67657665	2931670.54992189	0	2732946.44791989	2668116.53487307	2356818.00965494	2762689.30509551	2798541.41370113	2669544.48343096	2588434.37546872	2845127.24565431	0
919	81.0703752627478	81.0703457934809	81.0704047320148	144.3465	140.605	148.088	2	2	3684292.59810431	4305771.42575617	3861033.91219944	3795148.62010811	3743091.21791427	3405073.94264236	3697391.23703378	3365599.54802691	3759233.61138408	2312316.47598505	3759194.51431419	5526972.10330186
920	81.2375576466405	81.2367939974669	81.2383769476228	1304.235	1303.49	1304.57	4	4	86537.1918876133	70003.1528320316	74072.9038982607	97574.8598307282	93709.6606014744	80067.9703531896	75550.9002294913	92382.8994673283	83996.5093306097	79375.8277898606	78601.6820001783	91739.3860705558
921	81.2957570076889	81.2957335785801	81.2957583090083	1303.98	1303.59	1304.14	3	3	87018.6276362735	45699.7149316405	86901.6950889072	69741.0647398797	70443.343801048	105362.363312174	99601.8775088788	86728.4070396846	104059.465910202	112771.377355956	91669.7372807159	63427.1628693185
922	81.5211471339268	81.520589149959	81.5213825526529	173.235	172.559	174.166	13	11	29785438.1039453	25497636.6179708	32047861.4807918	28270188.7814279	27274614.5089137	31037744.995766	33734983.1603092	31144512.7640182	33346536.3378261	31924248.0044619	31011778.5439465	28055851.2511364
923	81.5211054238805	81.5206501702488	81.5213583170297	134.911	132.901	136.966	12	11	26360065.7407574	21723800.1669143	32014341.7371669	26282823.3196301	24330838.5528409	29177630.2590915	26955992.4580069	26158102.0458458	27674941.5115641	27617671.1451548	25837127.6019729	24577838.7829728
924	81.5210647763769	81.5205450502062	81.5213775644329	215.4005	213.936	218.394	12	11	29710134.6636262	29182912.3398189	35405782.1975933	29855660.8867498	29189519.058159	34725438.6942396	34557678.5768589	33460417.8655791	32799541.8202067	36229323.0146055	35818667.1300298	27283162.1801576
925	81.5212180529218	81.5205173153233	81.5214783511355	2492.2	2486.6	2495.89	16	12	91870568.3760238	72799665.4441545	115099932.030029	6413461.79743803	8251886.05728149	51593579.531826	113452001.463107	89292748.7926786	64221478.539287	96098390.826735	103770129.646076	60353158.0265966
926	81.5213089895045	81.5205991166141	81.5215190736002	2449.325	2447.94	2463.03	14	12	66944330.530729	56872332.2975216	70048757.6012394	64475749.5056577	65859584.8078535	72506128.0326391	73993061.3973543	68148377.2572212	66364168.9428587	72501945.0853738	73343552.5977764	59514372.6079336
927	81.5210523433434	81.5206094121218	81.5213920298782	597.1335	592.291	599.801	12	11	59848427.2331397	83580750.0113736	57017935.8464817	51221125.991159	61078227.9413461	56886618.9852487	78824454.2158503	71901598.0615447	77763742.3015804	72279520.1827665	70699830.9644586	58768425.8836315
928	81.5211955124651	81.5205962528284	81.5213849491477	723.148	718.222	727.328	12	11	40402705.1707842	31437419.7595767	41879844.6455288	41532525.7162798	36879318.4727631	42837217.9813166	47102740.2194145	41343459.5358684	44006015.4800857	46962523.1867144	44210140.0544723	38572905.5843202
929	81.5211097126167	81.5206259940099	81.5212197079774	1149.28	1146.61	1163.64	13	11	16605910.683913	23590313.1532546	2644166.2803174	6253912.89045455	20498604.8016347	18511192.6731071	27789626.3955624	16445518.7055645	1659520.08368663	13245045.3180695	26828656.2112741	23920140.1037527
930	81.5212282737752	81.5206498549922	81.5212754417084	1040.52	1034.95	1042.5	11	10	17761121.0487482	14765755.1663394	20790603.8254455	16041849.3547813	15555839.1917499	20698716.330163	36112519.1889292	3193684.05636091	12572042.3499023	37921457.9983979	15476724.797666	27866790.0658414
931	81.5212559886757	81.5205142053811	81.5213043147383	762.042	761.694	767.224	7	6	44560913.5286543	26513208.0402512	47068031.6056936	43340580.901006	41666885.6194361	48672840.0139604	48743166.667906	44378792.9195488	79363241.4344237	50005576.5812223	52779321.1425004	39095928.9106555
932	81.5210432901161	81.5207444004993	81.5211614074726	1182.375	1174.77	1193.95	12	11	15514250.6753955	1528126.46932615	56304198.059304	1730117.60833331	12387034.2601894	48110042.6375118	15702958.8518974	19176525.1188443	4161920.97641969	13030574.4548011	9523983.50041529	1647934.91087237
933	81.5210332460896	81.5206198889154	81.521404581958	79.2338	70.1037	84.6571	12	11	27269758.9957837	44100527.2163382	31682606.3733103	51462694.2488245	47808735.2375477	60859804.4657006	60427497.6989987	28690289.2034316	60986305.3019673	60123361.7871961	30767600.2249631	22712719.5032566
934	81.5213087206248	81.5206080247062	81.5214363344985	690.2345	677.775	697.698	12	10	92171064.9527819	73584428.6238916	57538487.53889	92071010.5367765	49129222.1175765	60986224.6355303	55824029.0378988	17814083.5854785	48456569.3585438	90383838.423446	42599236.1845894	46764636.2680216
935	81.5212574632543	81.5205501566463	81.5213765345235	505.708	490.556	515.237	13	9	36922155.5557043	33967018.5815752	27878476.381953	39727252.5108456	39063830.3881712	12860796.838208	48242777.1010202	43032618.8476691	46850031.8992177	49518095.0851109	2687635.47760252	24600210.2055414
936	81.5212766315729	81.5207599913121	81.5213386119875	285.685	285.095	289.958	7	7	10352059.9093169	29819565.7059157	47545147.6704138	41062125.694525	39849393.29725	46348285.5033404	44825437.7755898	47318685.0127285	25721086.9857573	45998582.0547119	55544002.9383199	57040519.7234662
937	81.5211703396131	81.5206125372189	81.5213086592937	1090.525	1076.8	1110.34	16	11	46243116.2323436	34726397.6343395	7711145.65488215	37043015.3998189	30159472.6972444	34724530.1881583	50220624.1971107	46993329.9266217	30610550.2952084	51857814.1986995	28582955.2782483	11853158.8108594
938	81.5212959077708	81.5206756960943	81.5214273413775	651.624	647.207	652.578	6	5	30926768.6982721	26786227.7223529	33953122.1226604	31360394.21167	29841147.7241034	34954947.5949154	38475152.2033854	49069206.9201135	39594557.8154286	23587053.8208827	21694630.8449556	31734382.8024808
939	81.5211550839461	81.5206474618089	81.5213101651532	996.0685	987.617	1007.06	12	11	37201524.5004968	39512815.4087721	54743529.6345474	24128238.9160587	41367314.6908	45444223.9508746	31354258.0765942	25194424.7972083	55938960.3359909	50411457.0036913	77450264.6512165	24793683.2269804
940	81.5210190452558	81.5206215417249	81.5213973778315	641.4375	637.214	642.214	6	5	37954437.9374231	37232049.8411341	49992464.8038724	46095962.312222	40586730.1342899	50148003.9491074	50138935.0630689	47277707.5086556	47850536.5013902	51172593.9757854	49148137.5333939	40807227.0176
941	81.5212852661195	81.5205328758857	81.5213772687852	808.1245	795.491	811.784	8	7	29801484.5172494	34551165.9744622	39662242.261025	39556638.8879211	38331270.6141727	53227216.3771633	57388907.145036	41956881.2430756	44098572.7944474	20243632.606196	23401109.1820708	17842247.364967
942	81.521157670644	81.5205881092174	81.5214876998063	2611.82	2594.14	2628.31	13	8	33652691.7716994	21854124.8958682	33996046.5363568	37388753.4890169	38167243.2488191	52652412.6560359	17607642.6061146	33802367.7059968	17240784.1442987	35111769.717857	34147723.78875	39697997.646893
943	81.5210025672151	81.5206494112731	81.5213533140656	773.9765	771.191	784.985	6	6	68352895.2387187	2826113.13973834	99121956.3160071	106525075.593711	65020477.2340157	67312668.8136148	74552969.7611846	70082469.7744803	73372279.9771758	76408097.3466533	70973115.0266719	64198327.4635335
944	81.5212099890312	81.5205668898521	81.5213149192062	868.7615	861.682	882.478	8	8	61869886.792661	18417648.230606	5271592.15129683	62553817.8682236	24004366.7214062	25740568.2925162	25883612.8313749	4093746.57106707	15220582.0433253	40830229.1996317	24977778.7256848	19608323.4411144
945	81.5211012548605	81.5206450172046	81.5213600974717	455.184	446.979	468.539	10	9	65791814.1534343	18642826.0034755	41387374.653829	13229294.3086144	36112666.9812062	41724855.912329	64594110.268807	36406068.277587	44525866.7654176	42260144.5171438	33936609.0195332	4842397.30902427
946	81.5213186195658	81.5206674334728	81.5213461599196	937.9825	932.658	941.941	6	6	42676863.0322223	35529316.025775	37318332.1445932	41756248.0752166	40690778.1266971	85695338.7112883	19814290.3858165	28661042.5350583	82378685.6530068	44624538.2716889	33427213.1141044	37900300.6613874
947	81.5207271217753	81.5206001198421	81.5212948471634	525.702	520.057	530.493	6	5	28812799.0232143	31037524.9329803	31863915.9246	29613435.8442501	27321252.37952	31614781.8688737	29349049.6667425	29443987.1629943	31549317.9829591	28986043.8848186	30764337.6787269	26962216.4343808
948	81.5212127833361	81.5206000355726	81.5213851305315	849.35	846.766	854.407	5	5	11195802.2818125	9314376.22325001	4300661.08053396	10957320.70485	10590487.725325	4634905.66699989	48948766.7736858	10194030.70675	12149208.446375	12250924.8324999	4296199.71878917	17654660.568998
949	81.5207559391013	81.5205896828567	81.5212045749901	950.1645	948.058	953.221	4	4	32294376.3904857	18090692.1091972	26622475.5380208	25694049.1254107	24815565.6704241	27200911.6134259	40271537.1380093	25580752.2179259	27505157.0348773	22653670.2780359	25561769.6981112	22343032.9874167
950	81.5207784990033	81.5206273336967	81.5213185739794	916.968	907.093	926.176	9	8	2733710.92599999	22771519.0621323	18148230.6779264	43352197.1138596	16421869.1310882	33283552.554411	22294703.3382677	20197970.7293695	18575965.6297794	4335960.35452999	17961239.2319853	16311631.4081943
951	81.5209381806647	81.5206455200908	81.5213041437919	325.119	309.396	337.991	9	8	16993734.2191574	10510627.0578823	20191215.562231	36636467.3254512	18310618.5779138	2933341.62515625	47773815.3335369	14266679.5783352	21458634.0674353	21326612.877847	20879893.9540883	8170655.62810967
952	81.5210623023954	81.52061983686	81.5212769930121	44.85645	42.4962	51.3668	4	4	28347922.089282	24477992.6807821	31388616.4981407	28212336.2108983	27216490.2025999	25090143.3584213	31245585.5019253	29848312.5229525	32391007.6927908	31640302.7522074	12319625.8069246	30037666.1522757
953	81.520649771673	81.520589190609	81.5213253877689	273.631	262.652	278.022	5	4	22916487.9589679	18696590.0006518	24500216.7419625	21264430.5433806	20890722.29175	24582057.2909927	2695025.01818553	23837977.9980469	24734008.0347536	31362557.1664282	24625131.4158889	20186351.4061982
954	81.5212774482666	81.520654464271	81.5213588257587	400.8135	394.554	405.823	6	5	26092835.8674342	22077456.30425	28525124.3436546	25545822.973421	24822587.4538816	58815057.1192409	28005793.9696546	19546144.2545833	30673301.6080029	3816947.83257174	22324846.7568004	24212317.1475209
955	81.5212204999128	81.5205554899863	81.5212905728625	375.262	367.287	380.548	5	5	2764725.17352582	10259412.7479271	3920653.05736089	12367109.5304375	11842348.1476076	13842698.0768507	13711078.9411979	12947553.7963333	19615386.295994	28211062.3122848	13081151.628	8320916.50277546
956	81.5209050449155	81.5207217609705	81.5213763729682	425.357	420.422	435.043	5	5	11441050.4156171	10464547.5055807	19301827.489203	3881518.97680663	11421119.1823088	13217746.1094853	13006926.5661949	12157137.4969853	13015257.6580147	13356587.5226765	12619550.7035515	25518950.3982209
957	81.52063905369	81.5206028756015	81.5206752317785	2584.95	2584.52	2585.38	2	2	29412923.1036366	25021320.3238634	30172609.9212892	28862300.7616669	27017915.3494533	29998486.8343751	30815039.6277655	30980742.719466	31187990.7406254	32573914.6442897	29270514.2039064	26458122.248636
958	81.5210567685497	81.5207164870635	81.5213386864411	2643.16	2638.97	2652.47	4	3	12427230.0642338	13066848.2578835	15417043.5017858	14709143.1390909	13451413.8395835	15903722.7881817	15271039.8428573	15532852.3053694	15123400.1398215	27301916.8518114	16182712.7314718	13440844.4749432
959	81.5210107811753	81.5207018660981	81.5213196962525	2663.89	2662.93	2664.85	2	1	13426150.4580358	11885143.2221164	15208102.6362502	13576986.4373866	13210864.0577273	14347289.3952381	14861458.0734375	14596224.9599999	14645854.0737216	14751677.2827678	15152793.2999999	13420446.6509095
960	81.521321967135	81.5212314586153	81.5214124756546	352.622	351.332	353.912	2	2	13268943.6688421	11008634.7159358	14274372.2279408	12355134.4801806	11745506.77575	13829859.4041667	12399951.0518827	12908531.7752188	13918776.8124479	14612869.0561842	17033706.2973508	11688183.4208684
961	81.5211060957365	81.5208219477873	81.5213902436858	826.194	823.1	829.288	2	2	37550754.8264	18604910.576085	39120209.1341964	36274583.1842678	33863175.0106819	41052895.7156036	39235906.9624633	56013095.5052514	39318962.6369486	40302241.9817143	39328095.6078965	33546104.8212624
962	81.5207225746051	81.5207225746051	81.5207225746051	2540.98	2540.98	2540.98	1	1	45720572.3275004	40164613.4535256	47665713.5272433	44279819.8475161	45404890.2830303	48684684.1165865	49059414.8099997	46740468.4272434	48714930.9145516	48765165.811731	47835421.8971157	42190005.7018274
963	81.5207788860599	81.5207788860599	81.5207788860599	1232.27	1232.27	1232.27	1	1	9882911.00482031	8954410.61017924	10390328.9146453	9689606.32286718	9427562.88308437	10370724.254325	10824945.614775	10315142.9160703	10624107.73875	11082228.5355601	10342706.9240375	9533848.30022979
964	81.6679264166382	81.6679239611176	81.6679288721589	1304.555	1304.54	1304.57	2	2	63241.7633337398	108708.459933894	42427.289377442	80044.2001831064	80332.1038352467	37697.8889501951	18037.2110807291	62268.1275777176	20978.6671354165	38252.97641805	49119.9583219397	94667.3377234822
965	81.7740186358346	81.7739556106741	81.7740552428891	1304.28	1303.81	1304.73	12	12	420600.341212385	590500.013786054	273605.371043523	456017.930071848	434571.438972354	221977.983477959	267411.319939781	369745.517006513	241488.166679364	258747.666406252	328910.323579099	501002.988683037
966	81.8393307126525	81.8393141939082	81.8393660799591	1304.14	1303.64	1304.73	9	9	406888.316692705	589255.733203128	173647.212714846	120997.756560248	109125.730939129	207023.758657227	193083.327944335	153650.231541466	187241.731420523	200353.997942458	323118.557682289	91721.6763883473
967	81.8905596257919	81.8905505919867	81.8905686595971	1304.555	1304.54	1304.57	2	2	86190.9646687819	114332.42045072	53717.5020190438	78237.4043363453	72015.0394388843	68224.7600618485	73877.9854964189	68701.0049088537	21479.9081933592	70291.4856221514	76413.9155718988	94744.9453538157
968	81.9790461196817	81.9789998492786	81.979098580002	1304.495	1303.81	1304.9	12	12	194896.237604165	184738.131845388	195712.900021702	216359.043862304	180618.060609947	183335.845774738	213543.372953145	217129.406863732	184431.213059895	209901.490741812	204295.513044025	196397.067504884
969	82.0173157151625	82.0172598125232	82.0173460456767	1304.45	1303.81	1304.88	12	12	562631.371044924	531310.582782449	533165.005268552	594261.50834961	535461.236474441	504782.112223774	534087.368256141	583201.999002403	487781.602043809	521370.003746167	563299.413750002	517626.896703056
970	82.0226187464462	82.0224798137848	82.022666973032	2448.49	2447.94	2449.62	14	12	3223264.33822206	3078254.39420758	3794550.13320281	3145932.54241044	3320331.70760501	2892022.12467801	3821178.84474423	3761339.08535418	3450272.68445319	3465962.18276223	3523812.47596098	2809676.89510482
971	82.0226106736735	82.0225915718452	82.0226586544296	2489.99	2474.8	2501.48	14	11	264084.468881821	3996694.49427378	2773881.22912683	1351727.59190258	3038542.05870158	3272569.24531447	272694.057539113	3621381.09801124	426343.624075513	3940811.69571358	2283441.63934862	1565328.24603616
972	82.0226127273731	82.0225798324312	82.0226367945837	2572.37	2558.76	2576.76	9	6	1213905.62072806	1332449.36334586	1336653.19024246	1319227.1337479	1523912.09722341	1334057.28840333	1366860.5042899	1282012.19201659	894990.281668369	1262661.59985822	1229834.73221192	921057.977608768
973	82.0226000278144	82.022584646073	82.0226090439246	2677.5	2672.02	2681.33	6	4	328562.916030886	276615.229314881	745088.596892703	850973.259454746	1144133.40433671	764363.566267762	841060.419749641	710622.673360706	773195.510390627	812162.33665882	817741.352638853	562801.59684659
974	82.022607045831	82.0225892270501	82.0226288567142	2645.4	2635.98	2651.51	7	5	477806.936906618	104813.600176753	417147.634220578	462166.451380362	351270.421435551	412541.284923103	406766.157255867	107735.005058592	1390248.79397343	399458.65333008	463549.511249992	305823.544798588
975	82.0225978946382	82.0225801526575	82.0226240570515	2617.5	2615.15	2627.31	7	5	558258.722959409	421340.061431885	123619.182070298	667857.692648177	1837616.57070223	428192.984900849	711419.269183719	684201.717030401	701319.61944294	700391.367325497	713365.155730796	1141185.23299687
976	82.0226134334273	82.0225835926069	82.0226351062434	2537.85	2529.5	2538.29	5	4	1235461.83646792	993063.03908203	1442187.23916392	1681824.89784338	1352775.07416455	1891547.59654664	1815511.16709046	1843463.00661543	2655959.09460102	1935467.36833292	1848933.55912614	1443203.85498047
977	82.0225900098308	82.022571749684	82.0226252713801	2519.5	2516.45	2525.11	6	4	1975286.83543143	1619632.27428977	2123312.23503788	3202401.59542068	1596907.69866383	2068621.10348485	2185429.95373968	1564549.81360586	2201480.638426	320958.185364577	2132530.45641122	1688966.6385478
978	82.0226145304032	82.0225979344996	82.0226292563779	2606.49	2597.67	2606.51	5	4	752503.981225583	745221.859606417	919588.491863602	123281.607617184	745990.161562494	550503.591698509	859802.390604649	889666.377843749	1183832.48533604	856927.505704098	854547.330993756	580199.96187378
979	82.0226036370331	82.022594969746	82.0226247781365	2587.97	2583.76	2593.06	5	4	458179.326385973	653817.263803714	1094566.88636017	873247.746588551	769102.663484378	989303.392526562	988246.320343412	954850.720601845	946798.983588865	1668095.14205555	1040573.93525859	702446.461317966
980	82.022641531016	82.0226133611966	82.0226418835006	2697.34	2690.33	2698.49	5	4	430584.478326084	309841.359563211	581379.558590694	422624.43193824	428911.057042797	516218.795972798	222994.452783907	531227.97633361	499542.644491298	507194.81534179	424803.255763109	0
981	82.0226132103105	82.0225935943648	82.022632538451	2666.56	2661.03	2666.96	4	3	1026394.83497912	773777.951977826	1170753.38410938	983008.482803901	1030146.19225644	457428.216044924	1247100.34932226	1090229.79081446	1220516.67348711	1280861.08126333	1527932.26737525	859789.831734065
982	82.0452483794887	82.0451487389826	82.0543666717538	1304.73	1304.15	1305.41	19	12	250681.333178712	357823.895961217	154628.556839423	298668.544620536	262601.843641075	183842.693703265	144096.818129186	234427.915094867	163404.890867638	196246.194606237	200856.753632813	334765.607990723
983	82.0486390767322	82.0482499167374	82.0490021558328	122.8725	121.88	123.562	8	6	116087.822115293	339116.059976052	137306.922395801	126942.028719211	444430.379331765	482945.562734997	445124.156592329	171185.20439774	111495.016148485	561229.615225409	485709.694105113	111284.645750025
984	82.1344293267332	82.1343814010621	82.1344592509428	1304.73	1304.08	1305.41	9	9	147971.039332181	140309.070589191	132613.683002932	146950.666238608	151039.248405763	127308.138338449	128729.71887207	152473.630021785	127810.540305739	196372.723008219	133796.670041096	137753.678097367
985	82.2083824731267	82.1978708688673	82.2093624168613	1304.11	1303.81	1304.54	6	6	182885.013069511	91686.5624414052	103745.130161134	163695.149672409	162047.98086426	223437.842346416	114625.349464518	94953.0095930982	196041.076504792	124618.11363732	103102.97394381	141960.344016336
986	82.2255070237801	82.2247474378119	82.2269376464564	1304.03	1303.57	1304.57	12	12	188880.074645997	124065.949729819	208292.14254639	170257.626851966	162238.717946213	224130.695685847	224396.221604567	201494.300214843	201455.021624098	227594.495692233	214132.758046876	142185.609788161
987	82.3071928150926	82.307135522367	82.3072287464725	1304.555	1304.08	1305.07	12	12	335758.008544923	453498.519603363	236915.413196844	379795.860691267	380324.961383714	190111.811395788	230148.009454755	303451.847451825	198989.926418807	203432.133303224	272934.097834822	417095.021680037
988	82.3259530933067	82.3251309420162	82.3273591986844	1304.03	1303.61	1304.5	12	12	403124.555773927	300202.717962739	450542.517937575	375132.23415715	352600.987195762	489985.750032438	482455.452357704	445236.664190108	441437.558876578	481515.075549129	447797.526127233	315172.225837214
989	82.4248810796299	82.4248663521108	82.4248958071489	1304.555	1304.54	1304.57	2	2	59374.85641276	88862.4723106966	55650.439962159	71656.1370731616	69907.2681949878	39804.128895597	61004.4933715817	75454.0060635643	39876.8395552197	59842.792486572	61355.3095902882	77049.1194042962
990	82.4800760807604	82.4800760807604	82.4800760807604	1304.54	1304.54	1304.54	1	1	55548.3039971921	81857.8384107418	56699.168527222	86877.0221028649	72839.8379380292	55609.7988173419	60059.0299403888	72567.5125724281	51352.057184448	65379.6613989258	57340.0194782514	79937.2660583499
991	82.5374504295463	82.5373619038393	82.5375524655778	2449.345	2448.72	2459.86	14	12	13367326.3757773	3754269.78068237	3572588.08242057	3538231.01227881	4002023.21221735	4954260.00085609	3996409.9399785	3672251.6710227	5183181.63952184	3638581.55475752	4494703.48951013	3575596.70114042
992	82.5374461835644	82.5374036021194	82.5374510694402	2493.845	2482.86	2500.46	12	10	5338430.87383083	4241982.78837764	2915226.38866588	3229799.52553024	2512016.61402938	5456961.06932552	329111.635447979	3104912.10993476	2904850.69781249	686380.192874976	4148159.88388935	2988013.4696593
993	82.537427830132	82.5374234343612	82.5374372222386	721.852	719.674	730.153	4	3	2951639.71895313	2729808.26133074	1851636.34521675	2668982.73285937	2839773.50621896	2743813.02745442	2877960.83313444	3043357.03494712	3259759.93945422	2874601.82988124	2648486.75159505	2647091.21193761
994	82.5374186115384	82.5374055184078	82.5374357483123	764.426	759.295	764.499	3	3	2452399.61823372	2404243.57627269	2372952.89323607	2709512.98779652	2418273.97996976	2563637.82878567	3782196.63766922	2620248.87907485	1250347.5990123	2607380.15864922	2612262.19039636	2547394.89694809
995	82.5374322426982	82.5374251769256	82.5374406455153	598.1415	588.489	600.925	4	4	3764564.44472393	5353088.15767021	3875039.99503468	3586950.43237399	3523063.37709375	2860940.91495269	4226426.64380346	3783506.63655219	3765559.51712312	3869341.38182342	3624645.88227489	3502696.78321559
996	82.537426093778	82.5374140477545	82.5374346967613	684.767	682.527	693.953	3	3	3509027.18072624	3352250.07259887	3632095.42411791	1881462.0393465	3804613.54981888	5204279.5566765	3685889.75380868	3646941.9634636	3810431.26247289	3873410.85333886	3661845.38650537	3443854.48661799
997	82.5374090788134	82.5374090788134	82.5374090788134	1181.79	1181.79	1181.79	2	1	779206.470703121	725375.917023922	740565.839696048	887832.265585553	877024.968510738	853045.354598393	870984.250618495	773602.675781253	754225.699449466	740959.453208004	788912.186692703	804603.288510738
998	82.5373972810236	82.5373854973583	82.537409064689	640.647	639.08	642.214	2	2	3070148.17488562	2657051.87744395	3118500.41667951	3207176.36514222	2866144.36878057	2913611.73980553	3168618.00070317	3150201.74743781	3068761.09441163	3331398.7179632	3355760.45070677	3194480.04448921
999	82.53739830163	82.5373917231301	82.5373992259998	1002.802	989.329	1007.82	4	3	2208517.34768821	2026559.61913936	3225585.7374903	2555216.18882812	2170937.38579238	2137472.13822443	2248054.8033956	2301510.4267014	2164221.81465057	2303351.87713956	270508.640703123	2228352.78754596
1000	82.5373955856189	82.5373864216876	82.5374047495501	1156.545	1155.04	1158.05	2	2	2454860.30722337	2425432.13708888	2979124.89750505	2704057.40320056	2721671.18647414	2707515.7199017	2625387.92963947	2648993.71118468	2581486.82669442	2547445.49676711	2089621.05724121	2430458.06160444
1001	82.5373974028391	82.5373974028391	82.5373974028391	1121.3	1121.3	1121.3	2	1	1184568.17623828	1224377.51762187	1315071.63207031	1383681.66161687	1339451.79277812	1421616.85102345	1377376.26071094	1437012.278775	1183802.29717285	1390915.39027187	1318801.63623437	1258397.5173
1002	82.5373985410009	82.5373985309053	82.5373985510965	1045.695	1043.3	1048.09	2	2	2825249.44851562	2581487.03873959	2621359.53789777	2708226.12626953	2605043.89230468	2597142.39364702	2652032.87631392	2704017.00506925	2730255.40530718	2506176.48112127	2926390.54363771	2541434.21661222
1003	82.5374212359431	82.5374212359431	82.5374212359431	2612.9	2612.9	2612.9	1	1	51325.7130859277	25241.1511718702	56000.2143750021	37361.0192382741	24717.0081542921	39866.7546386833	39807.1874999827	44842.0707031379	32203.005371103	36958.5825000014	70282.1468945259	32039.4400976581
1004	82.5374291681301	82.5374291681301	82.5374291681301	794.17	794.17	794.17	1	1	3793770.98608153	3330752.27055843	3714833.61568241	3691490.50835564	3907246.15774317	3869810.51349686	3706762.10203686	3923330.31368325	3705272.39955053	3933488.76286888	3868147.33236684	3689726.63745584
1005	82.5374154303911	82.5374154303911	82.5374154303911	2525.87	2525.87	2525.87	1	1	3641353.67294593	3221477.75109909	3392726.88952148	3360336.5004032	3475664.01754465	3417929.74965964	3641374.98257464	3714985.9605034	3509816.77865801	3524659.76348777	3932865.53605525	3355630.88958038
1006	82.537401691091	82.537401691091	82.537401691091	914.864	914.864	914.864	1	1	3267367.89452398	3091951.30143614	3130021.4003178	3344325.02211301	3342510.91572711	3437193.19418787	3385458.37720513	3270833.79959411	3141752.1736101	3356728.6012976	3386912.46137255	3116877.25719413
1007	82.5374070682392	82.5374070682392	82.5374070682392	949.336	949.336	949.336	1	1	3357819.39038829	3266061.67868085	3507599.12208691	3426130.11804721	3391808.12656915	3382615.87568642	3279093.50112102	3546396.85246167	3196133.40933511	3500227.30531118	3358167.10329712	3287624.49905652
1008	82.5374111871101	82.5374111871101	82.5374111871101	1100.26	1100.26	1100.26	1	1	1360277.96788793	1409970.63161907	1481161.09988867	1515180.20824488	1535049.53885507	1546236.48202722	1524417.62380388	1629885.69140625	1376180.05024784	1541247.88456358	1485646.78171875	1404705.72483702
1009	82.537412282739	82.537412282739	82.537412282739	866.374	866.374	866.374	1	1	4794289.49395352	4350941.72189677	4615236.32747396	4940560.02454448	4829180.52364902	4894598.83669531	4979735.01425782	4893710.18258402	4788850.03447798	4898298.49443574	4977646.70710874	4536019.73532966
1010	82.537407157723	82.537407157723	82.537407157723	903.642	903.642	903.642	1	1	1437014.90425912	1330097.33448264	1553692.70723684	1299650.84301563	1328958.57216232	1453272.71760765	1425701.07021745	1471708.02954666	1362844.22689671	1407767.75194185	1483792.61110938	1285345.38230034
1011	82.5810402368612	82.5809865161365	82.581081583177	1304.495	1303.95	1305.06	12	12	304342.812573243	462111.510532924	187689.053191962	341604.569291993	334444.429327298	137529.037797155	176560.074114585	258151.896160715	161085.017168458	185081.184912762	225741.069903318	393192.327223076
1012	82.6011292986361	82.6010721224448	82.601167800507	1303.965	1303.57	1304.5	12	12	349571.966482121	286825.592572114	344230.438974614	335564.876062949	322622.227239987	344032.812871093	369506.245492788	374441.46521935	314855.449553411	357576.566584126	349713.174393779	299702.776650765
1013	82.6411449196606	82.6410868093611	82.6412232677127	1303.965	1303.57	1304.5	12	12	848839.949755862	747373.097079322	823123.982349319	841167.612502791	789130.188183591	819989.540844032	863830.848818368	877973.125731029	749079.083341347	832244.824986054	828876.168582592	746694.012048327
1014	82.7595920732557	82.7595432682147	82.7596583720789	1304.11	1303.61	1304.73	12	12	241423.058480318	199052.892433893	225109.104038089	234125.436076471	221070.740107424	226002.734661457	239221.911508413	245965.096567007	215964.519759113	229010.442006461	227978.089827974	214011.511264272
1015	82.9479607984109	82.9455501662826	82.9479953598057	1303.98	1303.61	1304.41	3	3	128158.865731532	145683.678843148	111498.139072267	120628.688420412	125187.80277588	92710.2821221453	118226.270979003	121157.687738443	100647.47255371	110407.482817382	122033.985911051	130939.647457684
1016	82.9968708007413	82.9968708007413	82.9968708007413	2455.57	2455.57	2455.57	1	1	792268.319466382	538372.702269024	923952.315385039	744875.093559567	696683.879789691	1252879.47821734	1103473.20331753	799702.551996459	1031752.31952078	1123868.06338954	912353.556499724	598256.352242694
1017	83.0608524602807	83.0605206873923	83.061316620229	1304.5	1303.57	1305.82	43	11	47210637.8818408	38890965.2718001	47985398.6630386	43705577.2100752	49657289.3085287	50609311.2849987	51139322.1130553	67448559.5895983	50084966.585831	62680806.2699544	42186435.9630709	45917674.1753303
1018	83.0608521689999	83.0604871530662	83.0612574202533	597.162	593.819	598.206	40	11	71301089.1647336	49606447.4979861	76811641.0903091	66171382.8812887	58258441.8228759	86211952.0037686	81966642.9379937	94626161.4251267	81489504.0970671	98565267.0817463	104858070.301833	78734053.2118818
1019	83.0608839996245	83.0602398272514	83.061279889249	1966.05	1960.33	1969.81	45	11	54499455.3851341	45631071.9107955	64782208.5872702	35510927.1591214	40331576.4584222	49232155.6235639	36621347.2111167	47785695.4440208	77538712.0831782	63019768.0701572	73421908.9044522	59008958.5598363
1020	83.0608585971494	83.0604402822054	83.0613021105501	2460.535	2459.3	2462.42	40	11	39384386.3330662	29956065.5556454	47047871.0810094	39062813.3360026	41958347.6426095	46076181.5961765	47741766.2231135	47720615.6815958	42269524.6710963	47180667.3354606	37342310.0921629	24268624.5480306
1021	83.0608957266589	83.0603217310288	83.0611242216999	2531.785	2530	2536.4	8	6	28097591.8232375	35861175.1246428	52120585.9852011	52725091.4064633	47368407.9296733	52933019.9998438	53424532.0438842	45529454.8554696	70112726.176819	54132341.6354576	51633856.5909524	33245371.1218334
1022	83.0608531165923	83.0603788593511	83.0612660256396	2079	2077.52	2080.71	9	4	90942219.736943	61144808.2052013	76573810.5811902	100575234.867259	81413530.2962058	85720900.5593499	87708033.9413999	76706407.4482	65932405.0724295	87127104.8434396	76205194.5453103	66700172.5048049
1023	83.0608679902237	83.0603030231408	83.061321992191	1378.67	1377.41	1382.27	5	4	23788039.3674242	26280189.2483377	34944248.7764361	50776321.177945	33278464.0376706	37340860.7380319	36661828.8374467	33638852.5168219	36007928.0204664	36685712.6909574	33880760.2759307	28529466.9456384
1024	83.0608194000749	83.0607669472879	83.0608882183793	213.018	212.711	214.421	5	5	8623549.08897812	4363736.51877091	11513044.4015074	8325106.53052732	7070456.2771002	14014126.492305	11596375.3826056	9849202.27652358	12025581.0974697	12157994.1895953	11202643.39106	5783542.00199053
1025	83.0608666391998	83.0603323059433	83.0612224889196	2416.475	2401.25	2420.49	8	5	63377060.6634519	37723122.7590221	46011265.8684677	34884778.1607002	43134846.9116365	46079436.8850806	47426269.3986896	44991527.246129	55115558.5814337	46585056.784919	44713807.0450706	28270567.5197755
1026	83.0609184493907	83.0604035773107	83.0612120968277	2146.2	2138.79	2148.02	5	4	10430199.8811034	9000717.34676474	10113287.580703	11525996.1009761	1757886.79679651	11869401.4898896	12274483.8876841	11072488.8808824	14034198.6981092	11880937.1964707	10852077.9688233	9669970.7776471
1027	83.060919747415	83.0603018862346	83.0611338566069	1931.9	1930.42	1934.3	3	2	6878724.09960929	5851992.16312512	7379089.44390636	11367269.19283	3644384.85120124	7093427.15781258	7542888.67499989	5972916.1467856	7368624.23859384	7179601.41281259	6963149.2565624	6391922.67187515
1028	83.0608853751606	83.0602889838821	83.0612444306941	1679	1667.02	1682.6	5	4	1969450.79795902	23062209.8125073	29578977.4834302	35139197.955968	30940678.6654879	30842302.5197674	31091649.7832388	29292271.5040117	16724413.2480827	30847428.4028198	28530403.6848838	25175290.335785
1029	83.0608167292644	83.0604578936334	83.0613174602596	968.93	963.953	985.489	6	5	34456712.5434351	36450652.0766716	50010951.1158953	47342215.6095095	19109447.6404175	53034357.22841	55271568.3805399	51278275.7045312	58305050.3380469	55748287.3715909	52233113.3783096	45500137.6604176
1030	83.0608453291707	83.060480129347	83.0612140268241	1062.84	1060.75	1064.11	4	3	62978717.43	50264792.374909	66125826.9452083	60742651.4357639	19431642.7592944	69502430.8072917	70076721.8398149	67546113.100318	88953312.9627145	70618830.231713	68378069.3830339	55592909.0296362
1031	83.0609604159413	83.0603417786206	83.0613006481424	1488.77	1477.51	1503.9	6	4	16403560.5714524	10215354.4273026	12819937.8037499	10048314.1688703	8581974.64944075	14596435.1983223	14517597.2610528	13103628.9039473	18123005.2333595	13872977.1534375	12463938.8872221	11360077.0490131
1032	83.0610946767056	83.0602821430219	83.0612801209775	1533.095	1530.68	1538.16	4	3	23010708.1862361	17874029.6241269	24178862.1642097	17605023.2684047	22760658.3399879	26239125.2950001	25088801.9499447	23300059.0023529	23993853.1525001	25055186.9291912	23217350.3234192	19897857.9341178
1033	83.0612142124633	83.0608656128591	83.0612585697616	831.944	830.614	834.735	3	3	33061085.4726054	27733469.0177187	38337055.1837652	37951263.5114842	36718889.1419623	41848036.7891002	40229814.2736655	38997771.1481875	40025929.6850169	40580321.1571723	39754290.7285691	31278800.4363685
1034	83.0610441714333	83.0602907281662	83.0612536807594	1794.735	1791.43	1801.26	4	3	17861015.8234726	16144130.54625	20527595.3335938	30067112.5367145	18870735.9375479	20443648.262924	20667046.402366	19708454.8414286	20672311.9573659	21085451.9976562	19758983.3529018	18002469.4759153
1035	83.0606885030351	83.0602766210211	83.0612778876527	1879.17	1870.35	1882.81	4	3	12192681.1830078	10346203.4160936	12676101.3796484	12391953.8068776	35905829.4935415	12458371.951211	13502314.2453125	12375684.7625	3087383.00789064	12797397.1660156	12131815.2517188	10972907.1749219
1036	83.0610747729773	83.0604407648365	83.0612698757881	1240.25	1229.37	1242.11	4	4	63511823.3264962	51590766.5062501	67239515.5986842	21844548.9631428	52317541.4688493	70373869.9642103	71939504.9929826	66258079.4713159	110721752.364219	70814405.3921054	66167139.7990351	55866888.5328948
1037	83.0610887749511	83.0604682804103	83.0612607279198	2294.205	2291.98	2300.62	4	4	28165150.364848	21686040.606987	26169193.3885575	27125390.5076551	34167528.4603678	26852719.4284539	27805511.6844552	26067189.9200321	16195299.8495824	27332294.4037499	24782017.0531579	23326554.69379
1038	83.0603822362877	83.0603094595738	83.061315876685	2310.65	2308.6	2312.01	3	3	1321078.88794893	58627857.8765985	71397392.9827706	71416280.2220635	66980936.5882815	73823622.0170001	75154274.7834614	70400219.2577343	75983717.3409221	75316436.1823216	69722535.4449878	62850530.5093988
1039	83.0860035385099	83.0859421800633	83.0860158429106	555.418	554.233	562.921	18	4	19354380.0956526	12468560.6482914	22796506.5681754	17975824.4815644	16062115.743721	24327063.3922831	23602811.3807822	3978469.71034722	4853814.37240804	23828881.9919671	6160606.40430616	5151165.26085825
1040	83.0859647078033	83.0859503469609	83.0860020462446	17.70205	10.6886	23.1536	8	6	0	3863661.33496005	0	0	0	7799861.95144292	4649404.19083338	5151818.22891709	3303402.04217395	2538871.8282583	5929403.79951174	3599596.86358304
1041	83.0859149862451	83.0858824765655	83.0859149862451	193.44	193.44	193.44	3	1	6541728.6164117	3244688.31378761	8649450.41145894	5911758.42579942	5242082.78656694	9347778.38402544	8338817.55384673	7168527.42163645	9142332.00925327	9124809.26429538	3119980.75039721	4131150.97792987
1042	83.0858459184487	83.0858459184487	83.0858459184487	1195.86	1195.86	1195.86	3	1	57243144.4252393	45857421.6302344	59321182.592447	54767486.151968	52368026.2399866	62076041.2132446	63812176.9349468	57898439.3409576	59521117.6707445	1310640.457279	57203618.6348938	50677318.539388
1043	83.0859544792538	83.0859544792538	83.0859544792538	98.3293	98.3293	98.3293	1	1	5728465.03554891	3482195.28461708	7610962.39298677	5074601.49830129	4727111.9375247	7841132.40833268	7288062.56033356	6067352.71633152	3532352.76336052	7947150.16356053	7251678.79449625	3953797.72977519
1044	83.1795290316938	83.179388062376	83.1796700010116	1304.045	1303.59	1304.5	2	1	118760.90091264	109161.430176269	107357.161171654	100831.342814276	92627.4455770601	126340.992670453	120876.56748846	101881.017693538	103194.302987394	157336.914979247	154182.097201702	104576.905491389
1045	83.2023657359976	83.2021210715167	83.2026104004785	1304.09	1303.61	1304.57	2	2	118712.244365233	108720.244558293	107330.71852112	100872.613010255	92574.4203792328	126299.542213541	124667.199868977	107984.173392333	103262.082496744	127559.838533528	158059.341897378	99676.3861290561
1046	83.517365317993	83.517365317993	83.517365317993	2449.11	2449.11	2449.11	1	1	816241.44900488	800982.005912386	905709.394987586	726861.424808028	774621.03085295	914743.148563891	1001914.41824023	841743.189204249	821114.918096752	981044.330848127	877994.375089281	713016.928467358
1047	83.6890930829608	83.6890712312164	83.6891149347051	1304.475	1304.41	1304.54	2	2	106375.472894756	83078.4436268024	89442.1559399427	96070.7571946361	110419.413949383	94814.3719287103	94130.9066455073	103126.331921793	83240.7677571609	99507.6864036209	101259.827522379	138411.055371095
1048	83.7178579516243	83.7178391671338	83.7178965262986	1304.54	1304.41	1304.57	3	3	106323.848635863	154124.682746393	89442.1559399427	110055.067284459	110419.413949383	94814.3719287103	94130.9066455073	103126.331921793	83240.7677571609	99507.6864036209	101259.827522379	138449.353947566
1049	83.7855507069471	83.7855318975263	83.7855695163679	1304.7	1304.5	1304.9	2	2	73265.8912087169	46778.0084206323	109030.488508302	58187.4134166374	53483.7841162116	107805.942963491	113076.531384277	83387.3769295241	117023.618326822	118404.454915364	88418.9351094557	37055.3066441764
1050	83.8861249750892	83.8853788388619	83.8870919613366	1304.03	1303.81	1304.5	6	6	230340.109387205	342244.682825524	103095.041270658	261169.597203773	253036.753780186	111086.366382963	106704.866962139	222600.137904458	103505.02556315	126494.66456264	93237.5879423007	283622.332812503
1051	83.9004735278694	83.896712290322	83.9052084107068	1303.98	1303.22	1304.57	27	12	236402.540417481	127731.897743389	160702.651871619	261241.863279371	251855.452324969	111671.749747721	152447.64201451	205459.914759927	137963.994179687	107876.591905517	113508.222154947	283700.811598557
1052	83.9699227652619	83.9698746931719	83.9699689343453	1304.89	1304.5	1305.41	12	12	208223.851889273	170635.8648291	187167.216862796	217279.403706434	185331.701111778	179873.485086262	193925.924341633	222330.017188896	182196.190446214	203670.700395509	207593.868718449	190225.697453425
1053	84.0072885279037	84.0065022778566	84.0087500030963	1304.145	1303.81	1304.57	12	12	467833.241064455	318450.467229565	562143.351349044	446905.165184463	394941.062440279	624609.026028183	610722.507736009	534421.310068078	577414.437407229	640430.990251468	547483.732533484	358815.739393027
1054	84.0811014094776	84.0559682663682	84.0811468045933	1964.28	1961.01	1969.77	26	11	2084271.87057646	1645906.80094556	1349824.45940254	2256798.48767498	784988.774172659	2616530.98420558	3143104.84876661	1356607.45661206	1001660.96705883	2494084.59977695	1622889.36222499	3414075.73647024
1055	84.0811880529717	84.0811459132519	84.081207246347	636.295	623.407	644.318	30	9	3792844.19807864	3353724.6099648	6073923.8034158	3673678.09483558	2261636.35479619	2647502.75752555	5215203.37590923	5425442.96501162	530278.710747729	5217296.5760835	6044946.496875	6339922.59311337
1056	84.0812431624663	84.0812158309051	84.0812959113527	141.314	134.802	153.832	13	8	2690927.81924665	2500471.39105321	4547822.51071404	1601647.24286917	845672.341491838	5102991.17925124	4134809.32146408	2730934.29860652	5374352.91635086	4200217.60977686	4680467.49468848	1381269.02485062
1057	84.0812122170144	84.0811667736576	84.081283535823	583.35	576.443	595.279	20	8	3947017.71395666	5245018.57785256	7550761.3019731	3893767.99263574	2891856.60028865	2338096.19789696	5641631.06742364	5487261.88894355	6330840.25076438	5801712.07401386	6596042.90040801	1891369.22553223
1058	84.0811108550784	84.0810874028365	84.0811235586852	1274.68	1264.63	1275.62	16	6	2344075.09836847	1793354.92047594	4357094.59224018	2333218.29677398	707534.459590565	2719639.1187829	2674273.46937705	1493705.73664551	1487692.57750421	2748483.20137392	2533355.09018812	438373.999230687
1059	84.081223364471	84.0810887349944	84.081255147231	212.2945	205.088	219.342	14	8	3151127.38766183	253262.763882812	7852891.17755369	222842.985148439	3679966.77089115	3342411.21618897	4680665.19588379	3870811.3695352	8062111.39467774	4863027.9375	5384634.31813728	3671654.54505374
1060	84.0811405470626	84.0811241320454	84.0811405470626	826.939	826.939	840.618	9	3	3169048.201085	3166287.52404965	3724421.13091861	2847383.87912568	2821510.31066777	4387445.51756963	4292550.04600367	3413901.92890897	5253181.05271432	4339440.15314303	5455233.84729081	4376546.57604334
1061	84.0811335015067	84.0811335015067	84.0811927478774	692.582	681.773	692.582	9	3	2930056.68450641	2209417.30142533	5351765.63603144	3041418.85694078	2749143.25873032	4126338.03181027	4318580.27344281	3144664.04846816	2416705.58065929	4423406.455778	5256360.75654482	3001460.76918783
1062	84.0811672629923	84.0811098348383	84.0811672629923	880.057	867.84	889.799	13	3	2206426.06764397	2107097.57089379	3320565.53284056	1842911.05201889	1994363.66013634	2660092.35598437	2885498.1978125	3589725.61613818	1869048.9544222	2812065.4980236	3339103.03503683	1963289.32077359
1063	84.0811951289862	84.0811791956861	84.081257347717	443.259	430.293	447.076	11	5	1417876.41643466	2024519.35395569	435827.467576249	1254020.52355664	3806790.15351182	3158986.67418321	1980846.53471911	1423839.15820257	1622009.38360072	2086999.2734308	2358446.99548508	1145496.30997638
1064	84.0810972931432	84.0810903727241	84.0811070326314	1240.275	1219.66	1242.68	14	4	1888903.79889386	1318919.19817073	2246051.53896531	1833648.52334937	1126134.37705855	2267797.97021152	2454954.56358042	2633017.94215088	160816.023985186	2411477.5529154	2223289.2919436	1166894.99499675
1065	84.0811777491354	84.0811495398657	84.0811783535522	713.77	704.755	722.472	8	4	2645530.05704997	1853607.86250268	4588562.52856569	2717420.69263736	2471915.76760806	3635848.837604	3927766.85472114	3895581.24557574	4593336.34884184	4049304.09387117	4640704.33144581	2191862.44003492
1066	84.0810967569109	84.0810967569109	84.0811332036176	1047.73	1047.73	1061.92	10	4	1878991.31203125	1559833.17335107	2481729.66795604	1752247.23801048	2166226.42751953	2354117.01671512	2471807.96358665	2011010.60636901	1191073.89875244	2422058.2850506	2603849.55695676	1098993.4640102
1067	84.0811465822961	84.0811465822961	84.0811465822961	778.975	778.975	778.975	5	1	4265739.52732004	4267843.15893382	6732040.75249003	3965829.59450239	3877367.4857261	5625560.79284375	5761815.51685271	4820437.11203576	6839992.33789522	5761609.09603366	6947386.5638647	3890121.72524908
1068	84.0810959445758	84.0810809839938	84.0811152862442	1163.27	1156.25	1178.17	10	4	1190242.31453704	151562.207167961	1309711.95934677	1149719.05610099	1301301.69397032	1610434.48043693	1545533.39305556	1412341.07840278	1438219.8849566	1626618.28217013	1558694.42577257	1055690.13655526
1069	84.0812224937632	84.0812128236967	84.0812421723214	380.2945	374.352	386.676	10	5	1383957.05150817	228442.531816405	5506250.24987043	1290198.68893164	2470633.85692971	2123436.62206509	1969130.3648995	1389806.84845774	2958431.84872088	2162129.22343395	2400078.72671164	1102911.45013867
1070	84.0812314825423	84.0811888378475	84.0812499228601	100.252	84.152	101.764	10	7	1949290.77706978	2316913.36411652	4261902.39845177	2811469.95188313	1719759.1520576	457976.486678906	3099215.85824552	674293.370256144	3514796.13470114	2923567.38619698	3407902.09288668	1427627.4001209
1071	84.0811698013036	84.0811511799293	84.0811698013036	608.396	608.396	608.396	6	1	238539.952800769	225173.588320313	412866.006874999	242235.085093747	198800.135861333	296857.250046878	319463.02734375	217799.906624997	586506.580846352	311847.655874996	383473.344726562	256827.850621107
1072	84.0811066662044	84.0810785506299	84.0811454339412	936.934	936.934	957.795	9	3	1018428.464375	2477331.28297209	1642946.70336751	900356.630799216	939067.311937664	1267582.26673991	1302167.45543701	1157149.96266938	272723.602973959	1464926.95358438	1703780.93476015	159756.675117192
1073	84.0812421249111	84.0812217714333	84.081279257451	290.913	289.958	290.913	5	2	3412503.88668578	2990262.18992389	6307028.90422643	2263615.47233783	3018206.41406797	5201815.75928098	5083247.11514069	3889349.11954257	8720284.06701446	5242006.24928408	6215404.99642584	2936604.16203802
1074	84.0756144801824	84.0751647023088	84.0765795729048	1304.555	1304.41	1304.73	4	4	535010.229964023	233204.24208374	627003.827578128	169139.65108538	568524.283973068	640366.380726079	602892.842409177	130289.816770583	607903.077643551	648530.277039469	562928.137119144	232251.635446288
1075	84.0811447579158	84.0811190763126	84.0811447579158	1322.58	1322.58	1325.85	6	2	1108647.01028662	1006541.79079932	1094236.00427303	1099486.52775741	1053465.70883789	1357197.58529297	1293957.70671199	761993.550812475	1238139.04432178	1333694.70194238	1139567.04894727	990367.028904785
1076	84.0812040153211	84.0811716025159	84.0812521224203	267.7155	262.524	273.345	8	4	1256273.24779764	227796.954567221	427802.533927084	1283041.52641195	1170791.9062663	3821967.28137809	2021911.20163604	3053769.89331489	2603986.21655231	2179733.63104382	2474982.51561277	1171791.37645312
1077	84.0812252818395	84.0812195984916	84.0813085274085	411.364	400.166	420.629	9	6	1287249.97658907	593467.024494674	2125652.12613123	2399226.55742645	1049731.93772461	1793314.81415664	1737770.79	2022573.60863566	1371859.91564329	1957019.16	2260302.60519531	282559.02041675
1078	84.0811303025992	84.081114258763	84.0811303025992	980.992	980.992	991.566	6	2	747681.697676471	619865.898172568	1140600.41536811	714807.070260107	823350.673760208	969574.31012867	1021729.16370833	719777.527546871	1124920.83530425	1033400.06465648	1089208.1214637	664363.320761716
1079	84.0812368000342	84.0812266876982	84.0812611038174	320.776	317.679	321.217	5	3	3271732.05084056	187926.467000648	6039238.78211619	3030642.72344068	2868916.28120052	5501454.60248562	4564337.51978213	3528153.67720746	5947665.53678241	4977686.57790104	5677951.5070625	2712478.83291406
1080	84.0810885708914	84.0810885708914	84.0810885708914	1094.47	1094.47	1094.47	5	1	1014915.9475034	825329.656519375	1325313.27547215	947070.718461281	891770.716049587	1326642.73118547	1285004.56968751	988120.211617642	1427586.10312501	1351916.81802139	1311871.00313519	814026.04289062
1081	84.0812219555773	84.0811765851804	84.0812261572252	36.3951	29.7432	40.9038	6	5	1456993.05864565	218596.829139974	2876697.71341346	1616152.22361318	1304877.91840208	2491975.18616604	2446011.43509641	1649828.83086899	1807969.73938948	2485433.14191792	2777289.52369723	1525837.44575873
1082	84.0812162830554	84.081211739553	84.0812691075863	460.7135	457.646	466.618	6	3	3020764.26905357	2378932.7297433	3716635.33646564	2591078.07386272	2585040.52042945	4322843.76777734	4279428.10030739	4231885.35994003	5417116.05207143	4633337.30795201	5136730.25485093	2503577.00483956
1083	84.0812467987795	84.0812017549215	84.0812595129927	337.197	330.553	348.469	6	4	2419002.47536357	2055197.38030983	4459670.73793884	2732794.33724154	1780583.8101312	3522613.93050684	3415747.03858193	2485364.67924506	4445257.3146375	3716020.11569817	4183117.63279375	2931243.88775219
1084	84.0812319881779	84.0812319881779	84.0812319881779	301.777	301.777	301.777	3	1	811440.931096452	690927.110646934	1449592.99917367	707710.346487378	659977.126455829	1210576.07930589	1234142.98028365	990895.12776852	1578593.48904207	1300975.28814543	1547704.70888822	676732.161251951
1085	84.0812378703397	84.0812196550709	84.0812517607745	505.888	505.888	512.251	4	2	797868.749436847	655933.336896164	2547210.58203328	720396.852187502	167614.395699224	1177050.24870117	1141125.73657162	864465.078131511	1423220.15028125	1109833.16643181	1258815.11386577	664355.317546548
1086	84.0811609415084	84.0811322347163	84.0811850276338	768.091	764.323	769.173	3	3	2293910.56205581	187318.687832683	3465877.82542281	2121660.35800432	4971615.68155235	2809322.14644532	3123220.62903404	2475411.50788411	3545247.82123903	3016377.44044996	3611625.37128991	2055603.41505467
1087	84.0812271810162	84.0811963689141	84.0812350249098	495.286	493.351	495.358	3	3	2184148.54771852	935573.162779867	3836253.20403728	2147642.39483134	1893443.16995625	3207993.20103929	3259315.43949219	2325382.50252188	3911244.93607009	3325889.87451976	3713300.99169532	3017794.48906336
1088	84.0812563838438	84.0812251267139	84.0812592071101	61.6441	58.07	63.2373	3	3	568581.740729226	538190.848078125	387993.346771444	638935.371201638	523392.601245293	1553357.17409165	906104.795799375	648920.623386009	968215.93693875	850335.204649219	1093017.05587109	452707.829496914
1089	84.0811022574694	84.0811022574694	84.0811022574694	1608.22	1608.22	1608.22	3	1	2598156.0935567	1820683.39952054	2903390.8783288	2438655.60713039	2288462.34660835	3138675.03006709	3001810.69611986	1899577.75168851	2974347.69795304	3143842.22627802	2760674.16697945	2118312.92336956
1090	84.0811061722014	84.0811012568865	84.0811112926657	1109.71	1105.85	1111.18	3	3	1961039.32258257	1528394.84143288	2183270.01678013	1819018.0457888	828813.765593264	2474445.16534091	2379114.16028143	2110965.99585583	2549404.5732919	2583705.85220881	2457545.89852806	1467058.95386719
1091	84.0811725218951	84.0811549300203	84.0811901137699	2553.705	2552.38	2555.03	2	2	5147160.3348135	4126085.26435753	8721066.59179181	4829976.04935232	4318352.74862736	6387214.76743262	7346470.91223708	7977868.39731284	7636889.22121685	7107213.48846775	9693067.27438067	4550591.33925863
1092	84.0812363948241	84.0812363948241	84.0812363948241	521.657	521.657	521.657	2	1	1575995.75345834	1232987.36293632	2610581.27601367	1348780.58354948	1326298.7689425	2348056.5275397	2316496.59740885	1717428.27710406	2701695.46801725	2256891.98085417	2595467.75911523	1245609.89054297
1093	84.0812405456906	84.0812405456906	84.0812405456906	479.333	479.333	479.333	2	1	6322548.11741482	5150166.52851748	11218641.9043407	5999094.08081303	5530496.4089414	9440166.07463166	9267825.69782691	6877206.60106811	11317077.0387602	9684184.93683904	10843750.2868497	5301897.86806708
1094	84.0812467599937	84.0812243170367	84.0812692029507	549.914	548.245	551.583	2	2	2169662.40154403	1858226.75988496	3704476.39485677	2148694.4246271	1840039.07546449	3075294.52677881	3093308.78796354	2273028.8710249	3914989.61830752	3147835.37891832	3714207.04025994	1856280.33893229
1095	84.0811434455891	84.0811319293341	84.081154961844	910.7325	910.17	911.295	2	2	1652953.44040784	1557460.53935855	2134981.1364513	1458857.39909298	1417571.79220899	2211894.46813816	2226653.37259211	1794998.85392187	2541123.64509293	2151598.30243821	2587957.98635156	1869404.61470969
1096	84.0812424085627	84.0812424085627	84.0812424085627	75.4534	75.4534	75.4534	1	1	4911294.32337317	4587034.58720047	9669015.96900569	4824563.28541515	4500067.95012142	8166860.09683892	8162007.43037484	5415060.93788345	9434020.92430859	7992780.39299544	9166648.5934302	4315356.76415173
1097	84.0812245328107	84.0812120770936	84.0812369885279	2625.865	2621.49	2630.24	2	2	1798163.97263105	1415475.12283519	3026323.47958331	1577340.99495967	1473858.7070052	2237371.22999998	2575633.21468624	4480063.7505973	2623375.13823085	2580272.32440526	1973369.79463379	1457729.74810925
1098	84.0812366958069	84.0812366958069	84.0812366958069	247.332	247.332	247.332	1	1	134510.219484377	105854.773570313	165705.467648438	168105.464871093	84744.6018632832	176404.886125003	174118.803679686	94414.0134999998	189718.966125003	185782.915781251	183013.316406253	126685.587468751
1099	84.0812621480054	84.0812621480054	84.0812621480054	2661.89	2661.89	2661.89	1	1	735240.971250001	581429.119726558	1304417.42935098	753775.362076324	619904.18894231	942406.296616565	1065233.77978365	1411105.80570415	1074236.34239184	1074749.42204028	1321275.0062981	618919.53914212
1100	84.0811832968736	84.0811832968736	84.0811832968736	807.136	807.136	807.136	1	1	1123776.17807066	1167156.84196365	1818018.86615676	1021579.07056386	1062873.65599439	1558390.05615829	1581143.29734902	1263952.77880434	1857455.6435788	1658053.78843495	1966064.29119294	1122057.33945826
1101	84.0812540646343	84.0812540646343	84.0812540646343	2648.3	2648.3	2648.3	1	1	545245.209153653	484224.453044934	1007228.15811633	504133.04656248	475895.844704856	682099.822022558	754719.217682298	982256.344383693	788676.942309015	759102.377638914	1104225.96505226	437284.986484383
1102	84.0811804688999	84.0811804688999	84.0811804688999	733.887	733.887	733.887	1	1	1304629.05837402	1269137.94222922	2347253.93976233	1267339.4649349	1238908.87428516	1769837.10574333	1931653.01893197	1436889.78182373	2188350.262	1987843.46896094	2338703.78663087	1323324.52010937
1103	84.1485280148697	84.1484655055882	84.1485546078234	1304.14	1303.59	1304.57	11	11	245262.009994575	369887.462950719	160973.014197822	273957.639217355	269005.535167517	121019.287786959	153582.235276442	218518.785552456	358287.81902494	136098.195023663	188530.014299666	317610.182838659
1104	84.1661580741768	84.1661299217862	84.1661635445667	1304.28	1303.61	1304.57	4	4	114397.283709781	198183.284271874	87819.0403011069	130475.367829777	131899.203884376	73210.2500463868	91304.3980236806	114935.330112305	81723.0800645616	83491.3557791935	101974.059076606	161125.978421806
1105	84.2609443092791	84.2411628439559	84.2619376048019	1304.555	1304.41	1305.49	4	3	1460218.39029621	79504.8568530264	1022973.77397018	94815.7507666027	1555039.34870962	860526.84019177	1000492.67318181	1335121.3942649	894812.704389193	926551.201155595	1160104.48470349	87514.8647911655
1106	84.2702464935179	84.2701955635366	84.2703004211619	1303.95	1303.57	1304.5	13	12	1490592.0741475	2119328.89371419	1043124.92500278	1647165.45596122	1600126.808389	888762.917631142	1026613.6787142	1381441.02067709	914077.882001635	933565.346796885	1195692.54219237	1730852.90934245
1107	84.3321781496318	84.3320962472727	84.3386162550057	1304.54	1303.59	1305.07	15	12	144925.911322022	119814.757214543	127346.703813476	141631.770081505	121680.408024714	140267.024817244	136383.440991587	141713.083039363	121812.713307917	146069.002735126	132700.77514788	130073.626333383
1108	84.3744489882176	84.3744055940689	84.3744668342891	1304.45	1303.64	1304.73	6	6	112880.966040978	178269.202070311	154770.21525696	129106.473980243	132818.709025691	140363.931376952	157510.517915852	95648.9220064602	137034.194357095	148625.145403959	189339.661378783	159279.116830678
1109	84.3922003009834	84.3921429730037	84.3922518458846	1304.03	1303.59	1304.73	12	12	239082.420788575	361270.883888219	148809.300530348	282953.604501256	280346.640872896	125104.691834435	154032.017847378	219455.332006139	136881.976423903	137738.494928677	189251.944880023	317061.464708532
1110	84.4402780943666	84.4400162045842	84.4411162238698	1304.9	1303.95	1305.06	3	3	238867.031220294	360921.974370113	88867.939103393	282553.9525175	280017.049386396	98665.0902944712	157510.517915852	215648.55220703	136663.163144938	148387.560031127	74699.6601851394	316688.70918294
1111	84.457885252394	84.4485067697882	84.4593977999307	1304.275	1303.81	1304.73	12	11	135574.956685383	86417.7281892894	181202.675097659	138016.864302662	219262.67123983	100968.84079427	187782.77794108	161195.093982872	182995.805732421	210738.355273062	173185.861379393	106482.504800618
1112	84.4847301526173	84.4847301526173	84.4847301526173	1304.41	1304.41	1304.41	1	1	243271.4791313	217848.119557884	222528.506969107	92935.7055904145	213839.040018645	222424.397327772	228692.785471411	248560.332213242	217192.29325994	244161.357524855	232616.914240059	223696.714056287
1113	84.524756442885	84.5247068018799	84.5247947969123	1304.65	1303.98	1305.34	12	12	250252.04058838	221728.120378767	219938.559234791	257181.544235491	219520.752345627	212318.47048753	229310.501488562	252190.805122769	211698.106821988	226956.398324848	231238.240784254	224051.680883788
1114	84.5625045959445	84.5616945000076	84.5639761640569	1304.45	1303.95	1304.73	12	12	408093.311642128	251466.176658652	482488.563743018	364687.339960185	325383.581047174	534890.501834545	516121.220221359	454789.049263394	485446.036718753	546354.612108681	468270.274771207	290414.823212138
1115	84.5747634416172	84.5657357690584	84.5870071515131	1304.41	1303.98	1304.73	9	8	120733.390096435	153785.852448917	116905.562006838	114189.40050171	325001.041567387	121439.010048827	127172.329021809	127413.770361734	120892.470178411	537659.734309298	461910.716317476	298343.975751067
1116	84.6161989754456	84.6161551365139	84.6162343881744	1304.52	1304.08	1304.9	12	12	315336.644433595	256902.119942907	305332.023137019	306918.074872294	277474.033841646	307659.11123326	318643.29304988	336462.489818639	283803.971014874	327133.338081406	315304.427611608	282130.456358923
1117	84.6424273271472	84.6424093526197	84.6424453016746	1304.09	1303.61	1304.57	2	2	391263.947210576	122658.008935548	476032.936929603	364109.562959874	325187.197143113	534339.352425127	510944.192938637	454028.728064775	483332.143219398	537659.734309298	467487.41551554	99251.5525709882
1118	84.8279989024977	84.8279846031868	84.8375845550445	1304.94	1303.95	1305.49	4	4	118876.774009602	147578.077746393	114152.238237306	121658.509130162	108811.629774985	119430.160907452	123205.022505696	115112.904078651	108878.969796424	117753.144732666	94247.2409281406	142438.281577149
1119	84.906520339139	84.8905464413256	84.9103869083662	1304.41	1303.57	1305.8	22	12	181940.898399188	89273.9437760406	118437.350284426	208937.981056565	208485.807793719	116901.911370192	108226.891225962	117681.750405649	117475.75566256	128201.653709435	139835.925651292	96729.3185233553
1120	84.9115489590198	84.9113343576106	84.9117635604289	1304.53	1304.49	1304.57	2	2	143734.822298678	304128.501935371	154804.212399905	215005.534062096	210630.708911135	126480.080930989	143759.081136881	182824.096175536	140344.370055338	139731.051986929	163051.358559569	170726.065564903
1121	84.9601649515112	84.9600937196216	84.9601901321522	140.349	137.722	143.003	24	12	3657118.20407781	2929680.97691638	3368075.19831821	3455655.92221278	3313439.44294476	3766860.55685559	3814925.18616322	3473275.46943499	3199529.28933296	3328113.58696622	2901678.54992978	2698646.36151695
1122	84.9601591148849	84.9600851641576	84.9601941474423	10.1825	7.7861	13.3042	10	9	3117871.48717311	1704256.82761243	0	2298069.68156273	2349579.20456873	2726021.2683033	2971093.6115087	3482597.40383377	2095677.97142503	2337743.70921067	2291145.60771162	2555930.48045186
1123	84.9601571519317	84.9601241666394	84.9601824387311	2697.19	2695.11	2698.68	4	4	2819361.59039406	752519.016132816	0	0	419597.775898433	1011839.46089843	0	0	150197.236367227	1003752.05799151	1297149.15554933	0
1124	84.9600879661802	84.9600290334796	84.9601531421003	2448.315	2447.76	2449.42	4	4	527278.74708984	477424.092697425	752406.184605415	565412.980628596	610846.073263668	625121.733341027	628749.078156475	574266.881295925	624629.139942721	645007.593195937	647040.959414065	444184.700495672
1125	84.9601039987372	84.9600947800104	84.9601366991713	2567.68	2562.57	2570.16	3	3	938984.20573241	881933.748696645	1202634.33813953	1180737.85910714	882743.382597659	1491556.12140436	1354246.22271321	1131812.80616537	1287032.83469889	1268069.37309689	2109577.29920837	955950.581250008
1126	84.9601385638605	84.9601189671173	84.9601449540843	2647.09	2644.79	2655.98	3	3	325594.488902341	194711.779322895	194047.320000007	191933.336249977	210072.975911484	230104.291119782	198511.732500008	205793.757330721	153061.382910143	268236.036197925	171066.232500006	203159.083359384
1127	84.9600644282656	84.9600392212758	84.9600896352553	2485.89	2484.84	2486.94	2	2	527170.721087174	193556.512987061	323678.205105714	235063.464921879	44721.4698893258	304912.132660889	310338.23002588	281483.799547608	305580.800927735	321844.736636715	282771.970558591	266379.811869868
1128	84.9600993611287	84.9600860368957	84.9601390250938	2620.38	2616.06	2626.6	3	2	789243.944963121	565506.683385415	740569.684931643	726019.593853085	804927.630801735	851736.230930606	904138.431883681	779904.76199869	908386.953587775	920612.791885862	683999.845849612	681771.710946196
1129	84.960173247094	84.9601431608402	84.9602033333478	78.7352	78.3805	79.0899	2	2	3374031.53897851	2562093.2734687	3329768.193239	3094071.30916706	3105760.90002565	3861400.59146434	3637368.22047155	3457766.3845537	3672993.68584138	3715665.93190361	3103307.8957874	3020458.27149638
1130	84.9601036135239	84.9600728955128	84.9601343315349	2530.24	2527	2533.48	2	2	365802.840414342	300387.715844027	416742.42452567	384771.718496555	479355.249173534	433212.551972661	417320.98453776	404981.490277154	422173.788444471	465569.543875558	312774.797411412	326419.071401368
1131	84.9601540268161	84.9601438930553	84.960164160577	2682.02	2678.63	2685.41	2	2	1389639.33728953	994035.655380328	1189087.00269324	1130416.81730794	270521.328046885	1470502.93785157	1479705.6194202	1291046.88149741	2461586.43471801	1393821.74420139	1143350.5973684	1262990.85488486
1132	85.0399480994089	85.039940374321	85.039968598489	2309.415	2301.61	2317.51	6	6	493497.203916139	480252.785106445	691696.988219643	778709.536596092	572572.544996747	246010.675948152	505031.445259279	579689.500955514	593615.054821309	527590.165536295	722511.584774393	503974.293180093
1133	85.0399968622036	85.0399675427497	85.040031766662	1964.06	1959.71	1969.47	5	5	1178668.17374694	953672.501116079	1096786.34241983	1155286.31550942	1049540.63246123	1298495.49839104	1700957.28601557	1391478.59891997	1360986.02035222	1702319.45365322	839036.420786131	1136707.89182984
1134	85.0399611970967	85.0399400617852	85.0399791937043	2417.89	2409.4	2427.31	6	6	794161.794897395	723468.228511396	1044737.20975275	699316.611205982	747810.972566604	423363.15615413	883936.169661328	550367.039242613	534085.302823553	816707.817608644	950769.832397228	736411.261277113
1135	85.0399546945506	85.0399478213219	85.0399615677793	2387.21	2385.73	2388.69	2	2	129870.996899415	123645.235246932	157448.12157315	190363.688974001	149097.345429684	132150.763480317	144627.417187501	162228.516613771	158972.555029292	131637.14408391	176897.877864709	151371.116088868
1136	85.0399619739426	85.0399587789102	85.039965168975	2343.405	2342.02	2344.79	2	2	253521.678957032	236139.569270019	303235.285061719	231943.311757038	251480.749958981	282782.669143554	217135.418649022	284308.751100001	294905.346374996	261698.890211038	245505.267251854	257074.671510355
1137	85.0399584435203	85.0399563115081	85.0399605755325	2368.255	2364.79	2371.72	2	2	417299.378398324	389435.152269941	513438.626714662	434466.065309775	432739.218356196	401660.948043659	380329.888815862	621674.093687356	424294.784173039	443754.000593595	445539.061414795	419972.668830851
1138	85.039937565047	85.039937565047	85.039937565047	2329.07	2329.07	2329.07	1	1	45520.2035742165	19109.3658691388	42826.9090494802	25616.8567382848	29994.6648193401	23259.4487207036	20518.080432127	31141.5937866254	16404.9938964867	26905.2350805637	25134.9351733373	31483.3979370088
1139	85.0511786221497	85.0511786221497	85.0511786221497	1303.98	1303.98	1303.98	1	1	989911.273231519	1000204.0493608	885711.905983673	998548.476431114	1006139.9884091	82998.553258463	1004619.36213069	1020925.22109374	869501.229907659	824289.623954181	862097.17766336	1092955.57859376
1140	85.0652616476564	85.0652429562959	85.0652726003416	19.3069	10.6828	20.9233	3	3	0	3108821.46310734	0	0	0	0	0	3910037.54326317	0	1440196.08247064	3499395.87686181	3651318.5863459
1141	85.0652716844804	85.0652716844804	85.0652716844804	2698.31	2698.31	2698.31	1	1	1414694.97257342	1328206.24449376	1384419.8583883	1334134.43576561	1462144.45507032	1242453.75706405	0	1336178.56919764	1290873.27382341	1304196.25672499	1374331.58808749	0
1142	85.0652212801558	85.0652212801558	85.0652212801558	133.863	133.863	133.863	1	1	1589473.57987793	1551615.84021854	1764026.55899645	1835639.53478906	1653743.35318123	1650655.61633434	1726602.26695292	1710050.21481034	1693359.07170117	1492816.4546739	1676335.20168318	1745272.88573202
1143	85.0652289792349	85.0652289792349	85.0652289792349	198.253	198.253	198.253	1	1	3562208.17764157	2515124.19001084	3733475.42700469	3577852.80418175	3432150.27157597	3992321.6956875	3786167.59138867	3586222.3280736	3920725.06775589	2263051.40963909	3885076.61847676	2958692.67782035
1144	85.0764128003888	85.0759983342399	85.0767808393812	1968.11	1961.01	1970.77	30	12	43485304.1143114	33637069.4944629	57749849.951498	60447873.7690713	33416881.2979043	48712862.154665	60527487.0781312	42820413.6098209	48053493.4691668	63813089.9921476	41130666.1267672	82629042.0846648
1145	85.0762575145623	85.0760046097118	85.0768748868658	2421.46	2418.17	2429.01	20	12	26782865.8945742	40993046.1554527	42095118.7709137	48695736.7316396	33837125.7176167	44915323.6310801	38095897.6346054	43385606.7389161	34708038.6882072	21355410.0705709	26708775.7304651	36292203.0672024
1146	85.0762888905452	85.0759252075172	85.0769091336395	2309.33	2302.72	2312.63	15	12	28821247.3977061	43948329.5414234	30140204.4814405	44352027.6062897	35318402.6771267	50791330.5076042	44390755.526159	52656948.667999	56377181.0306148	42067002.0597288	46836433.5996945	45393377.9274257
1147	85.0764466008287	85.076419349154	85.0764847155664	2542.05	2539.97	2543.5	9	9	21876809.4964055	16204615.7101355	22555216.4711224	21229927.9747108	19959192.7272313	22047693.3389751	21515047.0926662	22049019.9593759	23054662.4308621	23041481.7189464	20413767.0022928	19374463.0844629
1148	85.0764377259452	85.0763465211326	85.0764892533551	1274.585	1272.97	1276.56	12	12	6644787.62392091	6702038.65958301	8975839.79356937	8789054.11322678	3691583.90781421	9204063.98755025	7919963.8514183	8882992.34702306	5937249.37776613	6199040.59029296	7784539.26864587	8490295.56769621
1149	85.0764500507862	85.0763949358379	85.0764818634441	1323.44	1322.33	1324.78	11	11	6309222.07937952	5501841.0879055	6579851.01442768	5922843.6355109	5718561.1994922	6858251.56219712	6184608.69509449	6187163.70706213	5999209.02685348	6624739.25262322	5798757.01368807	7274784.13701097
1150	85.0764532101514	85.0763945718283	85.0765161161484	1361.11	1348.42	1367	12	12	34762106.6197449	26481045.6028094	18326667.4874413	51665364.6462932	1093561.35677982	36799317.9192992	40788021.7681415	26299363.389018	19008815.9317132	30503679.4824245	4984768.3514247	6092078.85626984
1151	85.0764437581788	85.0764058434639	85.0765115756287	584.921	584.321	590.085	9	5	10106227.3483988	9154248.67646804	11036511.201893	10501683.7351588	10031968.0402941	11756786.9703598	11691060.0541742	10951936.5475344	12406923.9296502	11735200.6837346	10840148.3440565	13254261.8647265
1152	85.0763843303977	85.0760783503683	85.0767128314711	1814.98	1805.75	1825.11	14	8	22785283.9681772	15879981.5607662	26127454.8446527	27317276.5596554	4158845.66859381	23337840.0870396	36184769.5744074	2589090.98991196	42419182.070745	25812470.4716667	23483180.4119792	29836451.0997557
1153	85.07631859404	85.0761409344634	85.0767869977949	1749.82	1734.2	1753.65	9	5	31493145.0394069	32290245.2816775	35432807.4866458	23301451.0090781	12504549.929713	62856444.704355	34891696.7732839	35453759.5949062	29476322.9850703	36562505.05125	32918345.8697035	31806095.9743854
1154	85.0764115156504	85.0760717615537	85.0767392285392	1679.59	1675.13	1687.83	9	4	18266915.3072128	34924342.1270664	19636674.5012838	21852684.911073	17095300.1319679	20438755.3758531	20009612.598505	19011028.8754054	16029943.3981739	20157964.3465117	18066618.4192652	1758490.6772704
1155	85.0762488819956	85.0761266055822	85.0766542442143	1557.54	1552.09	1558.52	7	3	25353479.3728991	17722460.9410624	26811436.8107692	24686805.919351	24133879.1760336	36087046.7088414	28096695.5866876	25551680.9656827	25744884.6939032	28658699.7725758	24973557.3732404	24575073.9047692
1156	85.0763935154888	85.0760673627818	85.0765136607801	1901.515	1897.51	1904.89	6	4	15440604.9802571	19218254.8389315	9706113.654285	19309176.3334584	19481724.8004375	44391164.2605293	24264079.6000001	22111159.7811042	24890480.1751667	23908688.4110417	22514833.8030417	26474641.5545471
1157	85.0762671545797	85.0761105522079	85.0768385046564	2344.205	2335.74	2353.33	8	7	21463000.5021538	22131765.68248	40628360.7555952	22159171.4819593	26805962.0956049	24029248.91122	18935509.3321724	22714188.2797568	23864488.5722916	21783970.357257	19640566.5430231	11037600.6670797
1158	85.0763826351156	85.0759935937341	85.0765056831952	1793.765	1785.86	1795.33	6	4	42916061.0076997	31742800.8155403	31813843.6430222	32805025.3477754	22359151.8199488	37949189.2666631	39408773.8323623	37290984.8274788	40618294.2784323	60784190.1151324	35904520.0265891	34089922.2043115
1159	85.0763049572592	85.0759937090436	85.0768353938969	1913.98	1912	1922.77	6	3	7677686.72149995	19950372.3250359	9424676.72400014	7119724.64109368	6985579.87274995	8316915.29199986	8404515.29362486	14275326.9053223	5196064.57396001	8738237.00424989	8108200.54624994	7189976.00953121
1160	85.076212466159	85.0760656934307	85.076845598271	2382.17	2362.95	2392.87	10	7	2434531.96766895	17890668.3072658	21941414.9762498	15098718.8263184	18792184.1121483	19897888.7352734	24529483.3712042	15133834.0472432	21038792.3967969	30035723.8476688	3855765.26264674	18743395.3735637
1161	85.0763364056015	85.0762160897477	85.0764811915625	1845.32	1839.19	1849.72	5	4	35438975.6353249	19774743.5668086	2134921.26416017	22290338.5558031	19690592.9142992	19603001.1089139	25822678.614375	22928830.6540908	25557271.5110417	24638582.3454924	22971210.241231	20948825.535
1162	85.0762798148084	85.0761969414321	85.0767785937277	1621.5	1620.91	1622.44	4	3	16041641.7159376	13256705.8338236	22361066.577138	14423786.7073254	7003529.9432042	17286868.2312857	17139369.8496428	15819915.21875	15342307.3369233	16751642.0983088	15127142.4122499	14518487.9545589
1163	85.0763587842826	85.0761641842471	85.0764917764733	1607.735	1607.25	1610.2	4	2	18559002.3345131	14432527.976939	19488898.0114535	17821129.4421802	17769421.8092587	20351572.6577399	20769798.13125	22859351.2032296	19952745.6671165	20908010.9598722	18060320.5940116	17556505.8073911
1164	85.0762549713206	85.0762095973349	85.0767165405089	1488.71	1487.98	1496.36	5	4	17603087.6281522	7216382.15753396	8355699.84133521	7680704.85068181	5412963.62178656	9444611.09926631	9550080.49728262	8431878.60733696	8190064.20438322	8829627.6849432	8082449.7634943	10712147.3752914
1165	85.0763106190824	85.0759891636153	85.0764537055061	1886.025	1881.14	1888.69	4	3	29484285.0308035	25307944.9238542	33937149.4123811	26677579.5829465	38940106.7320458	31610268.9857887	33586904.8100892	13159553.5559901	32721054.2431097	24648557.2608811	30558179.8492858	27120310.6511905
1166	85.0763406891781	85.0761418664765	85.0764832269641	1397.98	1395.16	1402.13	4	3	11410488.9577703	16090999.5093546	12322866.3839865	11608027.5569468	11076197.0954012	4644881.28004053	13928385.3424863	11174507.9222266	11902740.0109027	12357879.9470355	11331714.0797128	10489538.5786024
1167	85.0763106922084	85.0760220429387	85.0765379036074	1859.93	1858.95	1865.22	4	2	26625389.1555769	24717882.7925311	30591557.0135897	24466267.0765225	22913599.0953947	27472916.6690791	30387049.1731071	27237146.8579006	29993900.1158013	29338112.5505769	27308737.9420833	24092830.3187499
1168	85.0764669955775	85.0762146419174	85.076499412929	1662.975	1659.29	1665.86	4	3	18310574.1737993	16060301.1616447	19106632.9665814	17205461.6943421	16623403.465946	14126569.6268837	19751431.4593749	18489172.0357812	19260447.4913512	19318333.8983108	23792546.6962052	17277550.927944
1169	85.0764233609808	85.0762764771458	85.0764343203166	1476.92	1475.05	1478.87	3	2	9968388.29517862	8446194.70535152	10334265.2264732	9546053.28743299	9614618.57892862	9043012.06674043	11071671.7921875	12658767.9209624	10899985.1316965	10694824.2984376	10104833.7622656	9595807.27002236
1170	85.0763630196489	85.0760803359454	85.0763911532428	1767.65	1764.85	1767.65	3	2	24190043.774323	22103077.3051786	27976104.3700436	22915577.3806695	23052594.6416072	26691101.3792411	27223867.7691965	19893848.7731547	28331209.2720535	28674916.4516569	24942404.3175001	31677802.9019282
1171	85.0763576358536	85.0762722657016	85.0764430060055	1443.7	1443.7	1443.7	2	1	726836.67156235	846407.95051027	609321.829375011	593492.379375011	588101.966875017	680152.921875013	719888.86468752	647864.402500012	742032.479375021	680419.928437519	700371.911250006	652928.215625012
1172	85.0764838174721	85.0764650900152	85.0765025449289	211.8625	211.698	212.027	2	2	3409931.50958654	2434504.23554657	3633201.48876593	3379425.08404734	3266144.74677765	3821629.87191108	3877155.34013822	3516872.78734225	3802350.40480622	3799096.92687308	3764368.17857272	2732476.05197352
1173	85.0762683503678	85.0762261675694	85.0763105331663	1509.23	1509.23	1509.23	2	1	8224945.1857245	7666686.62646255	8911550.9519318	8190404.86133522	7970104.74204544	9255229.92625	9910169.50788045	8572918.31498642	9044632.51619316	9272564.50909092	8443783.00823861	8088940.16772727
1174	85.0762233010275	85.0760670006341	85.0763831585511	1579.64	1577.81	1587.15	3	3	1745308.12041657	2414849.02312495	2938319.66749994	2397684.91012505	11776735.9049815	3144978.83072923	2621582.29900006	2466043.87050005	2809845.93671879	3108642.59562494	2768002.59677078	2689852.24698135
1175	85.0763439158021	85.0762517973102	85.0764360342939	1525.41	1523.94	1526.88	2	1	12783993.4115	11104575.8861397	14101986.5424286	12800634.6015625	12393148.5904018	14592633.9969821	15140800.4122569	13373865.415625	14123260.3235	14505598.2572947	12941286.0006339	6520738.03125182
1176	85.0763921600936	85.0762530681342	85.076531252053	1419.62	1419.62	1419.62	2	1	19636003.9073193	17095050.8403076	20902588.8980468	19761396.7317016	18942498.8710401	22041975.5278654	22174429.3976249	19996840.6390096	21836862.2796849	21464937.8381836	19425918.4815576	18548179.6472657
1177	85.0762748840498	85.0761853781632	85.0763643899363	1709.965	1707.39	1712.54	2	2	31952954.1937526	14466391.2704839	17779040.6703629	15169101.2201612	15567801.6991936	18151606.6774194	17638146.8381048	17295379.2399697	18224245.1501311	2317997.07602867	16590142.2269355	15724565.4410081
1178	85.1355960808023	85.1355447343754	85.1356261026394	1304.14	1303.59	1304.73	11	11	147872.585401142	119657.528173013	145161.838115986	145708.89577355	1146904.59783855	138514.916702473	150111.436870116	155293.183688401	131722.160307616	141776.636319579	143037.445482584	131083.108475435
1179	85.1774672969823	85.177423888548	85.177491481754	1304.45	1303.81	1304.88	12	12	355746.227208496	308606.068028041	336939.717237719	352294.373420062	320302.922855317	344758.171566687	359093.490803573	361557.706587893	321896.871861748	351367.192481866	346311.605039063	308467.723700419
1180	85.1954616469119	85.1954616469119	85.1954616469119	1303.61	1303.61	1303.61	1	1	344121.569053173	88882.3861027026	331360.078182709	348090.884692829	315133.947051671	335879.859424711	350978.204664421	344588.425458321	312303.154017226	348037.699174803	337662.394752747	292810.017288709
1181	85.3896497410593	85.3895944504722	85.3896763009049	1303.965	1303.57	1304.5	12	12	306770.231144832	226480.698497595	357601.532897386	286477.796195161	284141.001393478	391880.291515174	373885.284643553	338925.92011268	360340.652924109	383178.958147536	355548.997818081	246934.338052132
1182	85.495960191951	85.4959040714608	85.495986721992	1303.965	1303.57	1304.5	12	12	784363.002198714	578558.325793266	885865.201132103	729357.796076312	703448.049586463	968475.81157785	956953.605100921	865053.302451923	881724.634474192	939618.354009493	869022.97764843	621318.135231368
1183	85.6206117192291	85.6165723768543	85.6283100389972	1304.14	1303.64	1304.88	21	11	81595.9515954584	100298.616637074	200473.856850589	77997.7373693857	144314.202180174	121663.712773437	219021.576385217	192811.229296876	199213.224734699	124857.660993465	99051.1693672681	117330.101350913
1184	85.7406566840723	85.7398460138412	85.742164567512	1304.28	1303.81	1304.73	12	12	231726.637414552	153190.660631009	291092.79853864	216510.441310687	182369.501171874	337708.092921318	309159.909175504	261530.483541018	285208.898354842	337193.068461916	272608.182672992	165327.946176382
1185	85.8763510995038	85.8762945428827	85.8763738125279	1304.11	1303.57	1304.57	10	10	138686.822147216	99496.9915917957	173586.56374512	137727.570534104	143947.002062583	198551.214230769	192681.749880184	172846.540591633	167687.336010296	190440.416678466	175556.537687424	111839.032444254
1186	86.0117773392423	86.0117146189613	86.0118047365345	1304.45	1303.59	1304.88	12	12	296895.59963379	488382.307234074	192546.06269531	361864.972158901	333495.523740231	146384.032520927	177512.653850913	259192.941880581	177353.058221681	171375.605515835	227804.601671873	389934.575530832
1187	86.0796855363665	86.0796710063214	86.0797336348812	2426.34	2418.17	2431.31	11	11	528485.496938206	775149.427452534	1249178.6979948	505267.189264604	534300.592863772	934924.568861159	536210.63081027	502044.368279856	721998.934483672	1089593.4345371	512155.347111377	378002.489733539
1188	86.079676052458	86.0796604357658	86.0797010325307	2306.74	2301.73	2318.56	11	11	495188.083725587	742040.650174589	833553.370859379	897139.258705935	530754.889790469	1143493.6073736	632575.269874654	814857.049674427	906061.003416597	446329.29750279	1134865.18350701	713161.961982295
1189	86.0796842932388	86.0796709086877	86.0796967984068	2382.63	2372.81	2390.93	8	8	104585.739867553	400174.143026426	555035.558833196	241037.833504813	381536.443025208	422768.356021613	773508.049725252	603666.367048671	433256.511932966	44722.0358007767	313041.226228838	465445.475064774
1190	86.079663041127	86.07966123395	86.0796993699036	2341.98	2334.67	2347.46	6	6	179716.794949774	343601.644151809	435160.739061193	498732.191778673	190682.667870518	426916.137358397	415415.771287799	398431.795980506	429823.598547284	600462.350406605	632505.974139102	211159.332438151
1191	86.079689177818	86.079689177818	86.079689177818	1966.39	1966.39	1966.39	1	1	1232044.59637585	1151605.45639053	1540975.70957973	1201244.95790361	1123348.74490193	1453834.18258926	1521454.4241143	1337347.62754448	1461668.83641152	1539143.7466199	1300945.01390333	1196699.7075374
1192	86.0822593765147	86.082220569534	86.0822851707798	1303.965	1303.59	1304.14	6	6	106548.07032981	94567.3168678981	114765.136257136	92362.8657075645	91177.7249338606	126106.949667968	124310.379356971	100224.923306884	128094.013946939	135413.163594877	127836.038186598	97403.4903577776
1193	86.1957063688541	86.1871238537812	86.1982646098458	1304.5	1304.14	1304.73	3	3	160206.088105874	142039.249245384	88777.8559423841	179196.957526858	147530.829622693	151594.814829547	154686.949912108	82077.477312825	151267.082809835	126013.525917272	164956.944404742	151368.65749423
1194	86.2218585245778	86.2049457663766	86.2230081303168	1303.98	1303.81	1304.73	5	5	160271.751720967	142039.249245384	106893.045906372	179123.642349078	151441.861233133	97306.0162337233	158165.153814366	94335.6933349602	97456.0561752555	168350.592308237	98118.1021914436	151368.65749423
1195	86.2329570788305	86.232904247031	86.2329889027979	1304.5	1303.98	1305.41	11	11	154639.535799153	138055.702339679	151340.332554934	178845.702617938	145505.657448729	142927.403621418	153593.113709309	172416.874536831	151267.082809835	161079.922054913	165260.028273738	149856.087888746
1196	86.2742462439067	86.2741947880457	86.2742770220348	1304.495	1303.98	1304.88	12	12	456151.075512697	442116.05793269	422107.519363136	477166.63448591	436078.55162635	392638.978272184	426698.152853194	477343.171556921	380286.239532647	416005.395806364	452525.799425224	430278.018179085
1197	86.3043474665763	86.3042893967906	86.3043910020135	1304.52	1304.08	1304.9	12	12	329561.438964845	456281.417236328	227047.965920756	384189.481136301	371881.355597441	199297.84888672	217191.998410995	311075.419871653	202620.368462613	217055.608919854	266093.932600447	419814.042491979
1198	86.3131707700718	86.312340050908	86.3146887068956	1304.495	1303.98	1304.88	12	12	393297.960998537	233324.591099758	498002.705324352	354913.973913923	310103.973567587	573290.709135047	544430.521936854	450230.07822917	511620.788292973	585255.107677878	479541.378995113	280356.031400239
1199	86.3821942735358	86.3821423521216	86.392113338621	1303.64	1303.59	1304.54	3	3	98228.5417369481	91323.4027929677	114729.58289906	93862.8784046526	97165.6406460854	122647.774492186	111958.655790129	96367.3816273089	105952.174409625	112836.50954956	105596.784835758	84252.8364908863
1200	86.4218813235388	86.4218813235388	86.4218813235388	1304.57	1304.57	1304.57	1	1	98035.3685968581	98319.6160600124	116939.940242366	88669.3660759949	93598.9101682357	122406.341865236	115927.175908202	96177.8685857587	102728.668577769	124244.010089221	110675.74732999	78604.8333648675
1201	86.4803999102468	86.4796379879303	86.4819946339578	1303.98	1303.59	1304.49	11	11	302220.108752442	218952.255925479	359538.969551157	277117.690658483	250846.691173376	384096.804167133	387680.713500281	340195.262042412	355486.712919171	399583.894655199	355307.900982419	236893.020514864
1202	86.4988591771528	86.498043416895	86.5004060592583	1303.88	1303.57	1304.41	12	12	312749.971852938	217262.604945912	357185.994746469	282571.635406494	265196.864819335	394588.990659555	384860.231520433	340835.418783483	345785.495706378	395859.747247369	351152.228320313	238851.154693133
1203	86.5869953043888	86.5869505949259	86.5870342970746	1304.73	1303.98	1305.65	11	11	252230.274584962	363443.256640623	151707.257966655	286787.666164202	272291.068104767	112245.472897386	939344.640528096	225450.049993491	138385.443403321	148752.2384947	196295.082689733	320946.973634906
1204	86.6072504035983	86.6063566991242	86.6088463185252	1303.965	1303.57	1304.5	12	12	765926.895678708	568783.109146633	887158.754189715	715549.973966111	669090.493143754	955026.970177878	952840.730380869	832138.025926342	859088.107941088	945021.868009214	875471.151241627	599187.777276438
1205	86.6719118205725	86.6714278665189	86.6792469120605	1304.45	1303.81	1304.88	12	11	139064.214817458	122040.794405047	127738.114152269	142980.841898287	118974.567501219	128132.672680288	133321.714673665	135585.971777343	118414.509085286	136882.151608323	135032.77819824	128881.295941631
1206	86.7550364695271	86.7550215916616	86.7550513473926	1304.555	1304.54	1304.57	2	2	81379.1054536941	120426.353948317	96977.8106982436	89153.9562532562	96625.6491495779	98806.6402897129	92070.1072322587	83364.3643672683	77060.0884879552	101761.618094889	83845.1625268549	97616.2285325267
1207	86.8197792724328	86.8197792724328	86.8197792724328	1304.41	1304.41	1304.41	1	1	81412.4602800946	120172.595827415	92690.5159836657	79091.6456180836	90554.0014240063	93258.2628116131	86834.4103622149	79975.7269864158	72862.9581205602	101769.990091441	83714.5732910164	98152.4185156256
1208	86.8825224740442	86.8824555487793	86.8825553617222	1304.28	1303.81	1304.88	12	12	408852.674962024	604128.683331887	268227.187154014	454125.468073382	436630.088055888	224546.67502302	254761.997106586	359848.668019531	244263.054323244	263372.454075524	311719.43425781	503741.715101145
1209	86.9041393194426	86.8905880326604	86.9042190434628	1304.49	1303.64	1304.99	22	12	157776.433632811	246699.948919268	203669.903144534	281859.786221078	264623.819646345	245407.145733173	291076.239871545	189970.953666616	212548.030432941	254819.044003906	200534.967509014	110258.768756103
1210	86.9473661562516	86.9473072822256	86.9473901888303	1304.03	1303.61	1304.5	12	12	690067.830639651	628753.709664481	660121.731811515	691485.707105888	640088.331159853	652880.766954523	681578.101224892	723350.027837614	617294.223119309	660826.991360914	680843.050563618	617032.974188059
1211	86.9987909909929	86.9987909909929	86.9987909909929	1303.61	1303.61	1303.61	1	1	81362.1163423283	110137.988854168	74088.727436968	77865.7537841802	87196.9875022199	59198.1081640616	67683.1276251782	74778.7915682711	57415.7011696561	62627.2110681149	64349.6524924529	106946.289465998
1212	87.0445030637248	87.0444798833088	87.0445148534156	560.045	558.366	561.82	13	3	5821399.96946897	7806127.0016927	5900501.18462862	5825746.16150085	6025692.20624586	5735665.34398438	6502546.2725274	5742662.92229148	6030065.19195924	5826578.94642527	5463278.37752264	6476606.03874801
1213	87.0445232880627	87.0445210034033	87.0445255727221	13.9117	11.4055	16.4179	2	2	0	0	0	0	0	0	0	4731634.26032096	0	0	3767515.84005048	4714403.46154673
1214	87.0445069576773	87.0445069576773	87.0445069576773	2595.45	2595.45	2595.45	1	1	4405382.07566075	6318292.11198724	4723171.27075782	4530467.08656057	4916903.08038514	4147429.76801276	4657633.51688711	4684608.90039998	4587524.39505281	4449634.34352165	4783636.83594357	5453608.17795267
1215	87.0445669203124	87.0445669203124	87.0445669203124	2698.83	2698.83	2698.83	1	1	0	0	0	0	2173419.03819295	2040448.0446289	0	0	2094159.65604617	2069029.49851562	0	0
1216	87.044504963858	87.044504963858	87.044504963858	2573.23	2573.23	2573.23	1	1	3528687.26891887	4962223.93365036	3976641.02628733	3604629.32069462	4011338.87700052	3251284.85125976	3750510.81919802	3690901.84464155	3677526.39644023	3672496.1578619	3731237.18156251	4242309.87053968
1217	87.044548159392	87.044548159392	87.044548159392	2678.68	2678.68	2678.68	1	1	3499281.65144531	5177148.86853658	3606396.05550392	3565541.25564063	3790177.89937501	3205388.04722656	3482515.49934497	3418826.5299375	3430630.71807392	3433783.33101562	3499346.269	4021297.0879219
1218	87.0445136604053	87.0445136604053	87.0445136604053	197.421	197.421	197.421	1	1	3878264.9558947	5196483.72121264	3820006.51188061	4022920.25318368	4299955.7809741	3644595.71562483	3842813.47007465	3617487.01539028	4060189.03979085	3936730.16696094	3605018.37428559	5587073.05810748
1219	87.0565951351515	87.0565295825987	87.0752217045859	1303.95	1303.59	1305.06	10	8	150884.481925048	139571.13941976	159300.58622461	163031.957143269	152809.57329061	136293.19906901	139860.968925781	166493.934275391	143948.635084634	79799.5580273433	143663.523273925	143492.758702674
1220	87.0921073798396	87.0920793636115	87.0921641048256	2548.755	2544.66	2550.7	12	12	3720314.91784234	3274429.95944196	3211607.38332251	3234172.79244371	3524143.93766866	3503710.91892425	3827946.68823423	3351417.1229161	3900159.22056132	2819757.3201336	3824950.17498097	2345593.9102479
1221	87.0920917210526	87.0920367933302	87.0921141125226	583.673	581.497	584.288	4	4	1581931.27246627	1374096.30892408	1788257.17762672	1695361.69988329	1699356.83934057	1927902.42475507	1788915.24650404	1779674.62447486	2000028.41581762	1823812.14803005	1738010.62358	1549174.01018942
1222	87.09200750305	87.09200750305	87.09200750305	1969.23	1969.23	1969.23	1	1	918830.321401919	680980.756396234	1181092.04193704	720071.58942963	700563.613934903	1033806.71236069	1187474.61139481	932221.373751469	964196.190511738	1028692.63183353	960148.528576324	782591.560135052
1223	87.0921279009081	87.0921279009081	87.0921279009081	171.548	171.548	171.548	1	1	653138.132662342	494215.807880511	925627.221375558	667495.574419236	667207.959898222	867138.181930854	802240.062014509	525438.649896961	889386.880705636	874345.751830357	817607.362662249	613291.883099226
1224	87.1589434527257	87.1589123944118	87.1589698536998	1304.03	1303.81	1304.5	8	8	151349.504270832	141844.943048651	199472.528144534	138957.237326662	148368.047227581	204895.723643329	205998.243827819	163314.451100886	173652.43387858	199246.015931115	172352.588553185	138441.664161045
1225	87.1661911964782	87.1661229562834	87.1662208142603	1304.11	1303.64	1304.54	12	12	155321.121166993	86110.8936246735	190673.540266116	137227.23936298	120062.910223797	201956.287115884	202369.282301683	159341.144367675	176847.818684895	207756.384538762	181632.190580358	99707.3018197863
1226	87.2106255548607	87.2105182591538	87.2108095492696	1304.495	1303.81	1304.9	12	12	144622.474797769	145330.361529446	134817.031911623	157668.299156903	123192.080057982	121712.091292317	122837.11594401	153927.780808511	127246.173483072	131869.142245718	161919.18160006	134129.704580453
1227	87.2545030966032	87.2535998189251	87.2552269922641	1304.57	1304.41	1305.06	8	7	125279.894260066	101632.089812011	111218.644831731	134375.232555747	641505.314495299	1002454.32269532	982702.184438909	125573.601858473	901099.069586281	1002009.36525878	135747.456902794	149203.745848794
1228	87.2758400029098	87.2757842981082	87.2758676998287	1304.11	1303.64	1304.54	12	12	757063.706250003	543385.828641824	918487.932663213	743896.821337531	660111.572990712	1020648.35982701	997932.09053572	861382.891523444	917799.086966805	1006795.48857032	884330.253655265	588824.488075476
1229	87.3478397455825	87.3478397455825	87.3478397455825	1304.57	1304.57	1304.57	1	1	756381.666874994	542861.03548502	916713.419655775	733572.824074715	659687.44579143	1019596.68712239	996644.768437495	853328.42796793	908782.602682286	1002009.36525878	878703.544691563	83767.1188157298
1230	87.4004420002671	87.4004163104388	87.40047531211	1303.88	1303.06	1304.5	10	10	177942.874302643	123262.909666342	164242.217109377	154695.605322265	150642.005035512	167466.320129393	190601.840801594	155635.878294771	155442.469207356	174135.089714543	185386.888409016	110395.768035483
1231	87.4043922960854	87.4043411863017	87.4044227250248	1304.145	1303.64	1304.73	12	12	160385.971998948	97177.9606400234	213389.252485351	148994.612460561	131231.088938551	243595.974160907	232427.672003456	196545.757575335	220583.545847732	238355.2380685	198100.597507324	120425.200747445
1232	87.4646831555262	87.4646595185207	87.4647067925316	1304.06	1303.98	1304.14	2	2	123205.034715019	93783.1035777703	110587.441036379	117574.041723634	96106.5824298656	114167.309202473	160566.739537022	134331.957828034	145666.69572443	152064.914885474	149200.953156074	90641.2041614885
1233	87.5282530453049	87.5273541916706	87.5291929297408	1303.95	1303.49	1304.14	5	5	123205.034715019	93783.1035777703	144827.512734377	110314.186980793	96106.5824298656	162902.877450282	158298.134990986	134541.50685913	145906.121588541	151899.900424804	147360.150681558	90759.9221761077
1234	87.5537727139506	87.5527036877378	87.5542883247008	1304.515	1304.15	1304.73	6	6	155180.160637298	228353.27091346	295718.368425297	175731.680259487	172187.397814002	321279.463502602	315701.305037433	118287.327432392	295703.02241699	339639.634759616	285709.190363361	208051.333420973
1235	87.5748727455391	87.5748200065184	87.5748997366815	1304.495	1303.98	1304.88	12	12	232828.841308595	126718.408701922	296290.800419918	222485.617624163	182412.260477388	321610.850262278	317809.672640791	264105.351533954	295374.554744216	335853.550874399	284883.392762278	159832.295336913
1236	87.668194759434	87.6681502593361	87.6682236122635	1304.03	1303.64	1304.5	10	10	137497.12362508	101187.687357955	185920.360817874	147785.251441368	119978.14991089	217061.906791993	205936.823658354	164730.096028238	182689.910087889	206971.695241887	172351.720639647	100814.272929689
1237	87.753040365441	87.7432733613796	87.753086764625	1304.275	1303.81	1304.88	12	9	130123.332356896	115878.793359376	155059.581840823	110171.253094484	110287.248190919	175983.708528645	164516.525229491	141908.841913044	156109.696564127	182713.398958627	142328.620479328	90935.0828283683
1238	87.8193560828872	87.8193560828872	87.8193560828872	1304.54	1304.54	1304.54	1	1	131247.356065469	114978.456799879	153862.711962893	125826.763622031	110224.113521526	178980.372885741	161226.645063476	138920.272378132	159540.931045735	187439.058881085	142328.620479328	100219.630748699
1239	87.8638184348684	87.8637655765666	87.8638486528034	1304.28	1303.81	1304.73	12	12	652725.446777837	423465.504368988	793868.073006407	608912.09166225	545246.746833682	888758.992124725	882233.707651376	737202.488504466	789762.021960105	889181.903077921	761596.748186386	491635.812552582
1240	87.87801346094	87.8779854977456	87.8946995180897	1304.57	1304.14	1304.99	9	9	90295.3501705227	102941.575285456	110922.859276645	608052.046335049	549801.311842047	115356.671574519	120172.130215659	742107.978252703	103651.599553411	116745.030941686	93544.8692968763	99884.0037729113
1241	87.9936746173519	87.9936260143134	87.9937064465061	1304.45	1303.95	1304.73	8	8	136799.224816894	66986.3645108313	176060.344790042	119067.467993164	98904.8464819347	196932.038533383	198717.680338041	169195.361104267	179742.307057881	207958.185793049	163320.452156981	91883.1904097485
1242	88.0247243211003	88.0246052735087	88.0248433686919	1303.7	1303.59	1303.81	2	2	136855.294668854	66986.3645108313	176103.720090556	118878.8284739	98961.497650036	201567.233700281	194155.531171877	81035.0555318191	179919.567715733	100792.066898803	164462.001188297	91845.5980726213
1243	88.0397497262548	88.0397083524655	88.0397815559277	2690.77	2681.99	2694.87	9	9	1078674.37972941	678601.467513895	859852.901727753	0	1018224.28560712	1512585.86664492	1404770.51277671	1198682.25147709	1016759.24762922	1306479.13022811	1880741.6446162	0
1244	88.0397702070163	88.0397041549992	88.0398198327458	2576.75	2560.49	2585.28	9	9	746420.112756253	1794149.89861367	361566.577880851	1510033.37881486	970640.295993577	3618575.82631347	107531.063366696	824534.510401897	127613.724279781	403902.666938035	1408180.75208512	587656.123085744
1245	88.0397631169539	88.0397323233589	88.039775875602	2598.515	2594.01	2604.34	4	4	1347319.59282781	985108.122445616	1446444.65165749	1284703.7569336	1333568.40216016	1551867.08161377	1492530.87065606	3885356.3683093	1488937.91868518	1565894.70649858	724523.072783202	1137485.93899459
1246	88.0397870321547	88.0397870321547	88.0397870321547	205.339	205.339	205.339	1	1	1894078.33942444	1171477.93500665	2162400.71708028	1774480.64992838	1599276.46908596	2276999.75997224	2168769.09962772	2065868.90578703	2019233.00187749	2261542.64075539	1988886.23103288	1388034.064604
1247	88.039744144437	88.039744144437	88.039744144437	2666.15	2666.15	2666.15	1	1	757670.323803389	528648.023039634	797580.566638024	618695.063635742	709485.284180944	801711.089811198	917178.282578757	744667.570408858	798797.636031903	790883.543192702	780223.443883461	563063.048875006
1248	88.0398167142685	88.0398167142685	88.0398167142685	2622.62	2622.62	2622.62	1	1	579811.679697811	388907.918440584	568732.061166979	525717.147972009	564133.267886289	625095.676907545	647553.567044263	688584.173659553	636411.124635409	725964.248870402	559847.967000878	463297.817013887
1249	88.0545599800668	88.054541653195	88.0545950445056	1304.03	1303.57	1304.73	8	8	105333.982625195	535602.215518468	124231.207478029	90051.5878352875	405454.264994675	133246.236619967	133504.328882649	115199.850205078	136980.919143254	400461.026999285	115869.627621319	426413.472077417
1250	88.0748818517016	88.0748818517016	88.0748818517016	171.321	171.321	171.321	1	1	15476570.8213086	16018982.4124161	16682795.8676333	14925660.4021736	15164488.5737212	15989330.0306809	17232162.7913988	15900670.6549094	17275164.6442031	149885.614350225	16704447.5658667	15921437.7886424
1251	88.0760526317988	88.0760229141279	88.0760732429524	1261.64	1255.62	1266.89	35	8	2415011.06882844	8242740.36395835	9646242.62181324	7257582.34981652	7603367.30928739	8815264.76889205	12110437.3516352	390191.973124999	8803845.50472208	10894290.2672769	8933243.26175841	9832001.75576026
1252	88.0760824147869	88.07607037918	88.076098904303	1323.875	1322.47	1332.38	26	7	2226695.02349316	2395361.93070857	2594005.39881991	2092001.69629815	2182314.94458718	2381209.19170694	2620093.78218376	2222534.87970946	2549664.74778342	2126197.00000921	2050114.20176843	1997989.88963961
1253	88.0761045672395	88.0760514392992	88.0761350412795	723.7835	715.118	729.015	26	8	3162482.05756023	4959769.69545969	560961.180000021	4449252.91817627	4381594.78524195	5471138.08468897	12954305.6420012	4904527.26714844	3141227.15355855	6384535.23702188	5044400.82229117	5918684.5399886
1254	88.0761268764713	88.0760786132372	88.0762074959712	2475.73	2463.15	2489.5	32	8	4780061.01773972	4141978.56398647	3585397.83030937	4130535.16961912	3632681.51251708	4451135.06210239	5298766.30102539	5054602.35374537	3737604.76576026	4536205.26069133	3749141.56884719	4669596.84890626
1255	88.0760436262943	88.0759619555872	88.0760812258182	1820.93	1816.14	1829.33	27	7	854487.623985668	1561475.65408203	2740133.50692531	1479115.52515827	1394750.5091748	1736876.38834822	1809752.32211636	2637620.23651294	1843693.56399775	1797465.05218066	1172180.88389804	1282527.82039996
1256	88.0760331252711	88.0760179121597	88.0760500148126	1870.79	1865.39	1877.21	29	7	746705.617455675	1463117.68585939	2567173.74293948	1360273.49820747	1375372.39003039	1656001.60707176	3108842.44366455	261337.010693363	1219365.26689762	2006050.24165951	447892.120572922	1483517.27994791
1257	88.0760737014688	88.0760472159461	88.0761468585035	761.11	756.256	781.511	29	8	6248266.04791842	6134305.35353847	704427.793619774	5284624.97874999	5208235.73645833	6390942.88500882	6560066.14673437	5439677.22116645	9646617.49728181	5347207.98746284	8303577.42397102	3184545.23601733
1258	88.0760581961876	88.0760300312404	88.076067522895	1969.34	1965.08	1969.94	14	4	2484983.57074094	2463940.05893783	1420724.26359	2352566.21664644	2170382.6234454	2788189.9896077	2363040.14671225	3426316.11235413	2724207.71334919	3089364.2525357	2791929.14364361	2373670.02471369
1259	88.0761424830633	88.0760252539807	88.0762366032215	582.9705	581.906	584.321	20	7	8896906.23079983	8979095.25544958	11105120.4361811	7948895.9148383	8101760.08723561	9961876.47107415	10520932.7991054	8349888.41866949	11647508.1970177	10308912.8226646	11764519.2738609	5007422.57054384
1260	88.0761517675088	88.0760978638661	88.0762117762356	2562.01	2551.48	2571.85	29	9	6160202.48528595	5378222.92369031	9963374.93642156	5085382.12451742	11763935.2142382	8308143.42188816	704935.880624923	3099912.18642184	6386109.96061583	6364906.69630663	4032103.32990627	7264307.72125348
1261	88.076115874479	88.0760251368903	88.0761980612417	616.647	605.055	624.643	23	8	9539385.3906675	10316747.43136	12148907.3915454	9452279.981	9924221.63994376	11786254.4692905	4959198.49469357	12152427.1800734	12485298.9358449	11395753.9284548	11764650.5957727	22391799.4797055
1262	88.076032354951	88.0759876620262	88.076068946923	1959.35	1957.92	1961.98	15	4	4913691.1894845	5288927.21508027	5908427.92035826	5039367.09530126	4758072.76822087	5754622.71288826	5808126.73298019	5665157.98335464	5961897.59751238	5749566.52296876	6283826.75330324	5151235.24335871
1263	88.0760516593655	88.0760261954996	88.0760697296916	1419.77	1410.83	1424.1	24	6	2344662.27444763	887283.195887284	2345329.54677498	820356.51870814	812615.981835929	998431.375635411	1041012.56207812	924854.427999992	1131573.44179687	1808835.23071289	247577.934967454	199101.78259115
1264	88.0760621617316	88.0760179049644	88.0760826540614	1477.6	1469.41	1494.64	26	7	172123.285546879	1525427.44745191	3072338.17467646	1439574.5708113	1399464.18500526	1757644.55905047	7089850.7723117	1539040.45793126	400281.56156249	1255116.46273871	1926482.73888233	502029.023256847
1265	88.076052643079	88.0760254933804	88.0760604624092	1368.17	1364.1	1369.36	15	5	2957387.03642246	3200651.29588297	3977511.39480904	2873601.18574218	2803093.56245443	3408598.12380601	3012521.6136066	6070903.02206186	250066.466054695	3469354.95405512	3619490.82890109	2059526.4227456
1266	88.0760510279847	88.0760314040959	88.076097882209	1148.48	1134.72	1154.52	23	7	4419281.53656249	4810437.17510418	1965690.32313672	4494600.24839582	4538108.28985938	5043478.57973262	7168399.82653968	4711164.10005955	6152180.06756611	6546970.63267442	2627330.02289201	3225365.31305226
1267	88.0760631237814	88.0760260347354	88.0761333827099	936.186	932.55	946.527	23	6	6251222.89009277	5315497.4545664	756267.848288081	4525069.6575	4726208.13527871	5486335.91150449	5372788.69797677	5508277.97336522	3757750.58562107	8438996.08121957	5897141.50154526	5074514.84765626
1268	88.0761766961182	88.0761467367322	88.0762096632999	2698.31	2697.98	2698.95	13	5	2338756.68705591	3371215.52971966	2526930.49833588	0	2170621.63019531	3084424.86839404	0	0	2931669.03525779	4372172.11819086	0	2192881.09226617
1269	88.0761215965387	88.0760968078978	88.0762009974604	2522.12	2517.38	2530.32	23	4	3479166.4510614	2478489.32229318	5734524.70112447	2202080.8705974	2023943.5690073	2325786.35856618	2515340.31540442	2758476.84605236	2779038.47915898	606573.495937535	3109878.71416558	2111218.34572612
1270	88.0760287755075	88.0759998910381	88.0760467845989	2220.24	2215.14	2235.8	29	8	217485.306874982	502557.045288459	156449.18867188	506438.778125007	524989.739314902	596941.418410455	780056.602952133	2456674.29933849	1982164.73936077	939140.263087787	861127.513720708	222482.401394549
1271	88.0760425178201	88.0760266642506	88.0760693041706	2417.03	2406.82	2420.49	21	6	1945090.61952386	2042420.19884252	1225999.93198663	2005805.64478182	1818250.84571238	2134730.37237542	2376832.80593431	2018792.35067914	2213782.80511307	2231042.60436234	1747355.96094542	2156669.50793557
1272	88.0760492486707	88.0760340836872	88.0760811898576	1241.63	1230.56	1244.02	19	5	2075661.74591202	1233925.72004806	1413352.27594953	1184478.22748198	1146278.98174878	1376075.38646635	2009318.42863771	1131565.91848721	516619.760742188	602064.384187479	1477557.08169472	1198022.28804085
1273	88.0760329696418	88.0760015553021	88.0760490087645	2038.725	2037.36	2047.08	16	4	107264.878769531	252261.280436194	321687.96392857	270133.402597664	277686.670153456	321486.926330915	209527.923378908	285108.418124997	1770811.66125506	1504311.26163616	310594.507912944	244176.292021481
1274	88.0760808224789	88.0759932751889	88.0761152788836	814.573	803.069	818.543	21	6	5334283.69457822	5095128.15307031	3456387.3776384	4423741.40196429	4576442.74998571	5343286.43792723	6302933.74907953	4606995.6919625	6859655.33613713	5474480.36467498	6401555.42775079	10062223.4259127
1275	88.0760501618404	88.0760123100677	88.0760629594524	1045.95	1040.5	1050.89	18	5	4313445.3497461	3014095.81753438	519225.809374992	2590621.481	2608853.03789062	2983490.48498049	5103693.47680565	346241.484843731	3240029.74935	3164571.1627375	3433444.75967187	2353077.97905321
1276	88.0761366838156	88.0760865560773	88.0762003900208	2660.37	2655.35	2679.68	20	6	7226484.27899655	4595826.84722219	3843694.7906241	4335007.49010264	5613708.43606067	4934195.35328567	5257662.81813245	3886919.69553013	5290979.57494642	5241209.76205586	5561178.42150001	5286285.24312911
1277	88.0760556813386	88.0760279285438	88.0761315513874	1695.815	1674.68	1711.58	32	8	1133394.89790458	1783069.8320874	1583234.73851756	1680634.92904785	1507604.38310988	1844578.99732863	2592836.7127588	1776804.09596066	3241619.80237398	2466274.05899265	204084.364531254	3984720.15899119
1278	88.076061812772	88.0760217763234	88.0760820707598	1081.63	1061.91	1094.96	29	8	3422306.81677414	3389165.29494012	4801018.09720825	3164342.24335415	3295037.47745967	3860956.61648187	503491.857187534	422310.573281244	4137689.08931729	2314512.18047309	5402794.65601459	4171976.94344237
1279	88.0760529086118	88.0760102813849	88.0760832936262	1512.01	1511.45	1523.94	17	5	163246.329702151	1329103.8228125	1588633.82553668	1306266.31002604	1243865.1065625	1518370.95828451	1625148.74906055	1423989.22553021	1971509.74150033	1476110.71098504	1487919.35356657	1130475.37174804
1280	88.076089273321	88.0760544604425	88.0761148480112	874.465	868.393	878.452	15	5	6231046.88292763	6833305.06176021	7449895.08331569	5627916.31875095	5865235.85666071	6818386.65441569	6064769.42968162	2596002.0626625	9969121.34231969	8193669.57340062	9036263.19661161	6400419.55669643
1281	88.0760424500703	88.0760317155737	88.0760620981526	1443.43	1438.12	1444.72	12	4	168994.668281234	149603.262812503	272346.3356954	141913.509062486	166012.808203129	194461.625859379	477646.335690098	2213483.49951902	201930.151640631	194458.16964842	196982.603125004	236428.099843756
1282	88.0760493942101	88.0760432822614	88.0760641240204	1927.18	1925.62	1933.75	14	4	788777.47184495	700231.87906901	820397.477399101	769408.687463942	693351.960644532	817246.801108784	867946.465168267	796578.92786458	418782.338103523	377706.222158207	2620984.77480945	1066481.36025852
1283	88.0760581829989	88.0760480857265	88.0760761093125	1388.11	1383.71	1398.24	16	4	227521.708229155	1285917.91705728	1368648.4946836	1177979.42142858	1098942.55438477	1404577.10761718	274853.715364592	1297753.86672248	1401410.03870722	2359945.46356866	2769170.94142261	1195577.03378907
1284	88.0760172530353	88.0760091622121	88.07604465808	2117.75	2109.99	2122.1	18	5	870741.012100424	1094701.69602988	1576003.77286892	1018598.5830703	947270.285531848	1109998.72035937	400415.828613272	1064911.08136455	1070660.02491562	1119202.50118127	1030025.20966045	1764675.02875625
1285	88.0760219451992	88.0760121487958	88.0760451987886	2078.23	2072.33	2083.62	17	5	920902.009481141	1559748.72459375	1833846.42056579	1514791.10539259	1425260.5858208	1717834.58527735	355404.258292423	1537403.41474315	1654928.33485254	1767864.2402201	4305822.43726346	1542283.33758385
1286	88.0760484118105	88.0760281280495	88.0760747110443	2299.66	2295.46	2305.65	19	5	2121851.28223222	1944037.32812313	2045382.59014868	1922604.60633861	1763058.91073056	2172445.44231327	2197945.48256095	1273857.50593451	3435605.49237122	2325268.00198742	2076493.24886052	1134525.20406505
1287	88.0760729987559	88.0760510023445	88.0760888572322	887.797	884.986	897.253	13	3	6988622.11993491	2141197.99469531	547621.907729167	1729626.16068229	1980632.69874843	2171358.83494687	2229958.55942396	2055329.96926654	2391452.68203334	2213734.16630728	2349603.16370626	1930374.26285574
1288	88.0761648370402	88.0760802241529	88.0762170453084	2643.79	2638.13	2649.26	14	5	4438539.04499998	4193745.42564652	5614987.03915446	4198529.10364111	4036712.97483453	4764906.22488639	4617887.98815801	5209290.34908619	3048072.47109401	8135305.36549568	5456777.15665647	4164137.23452666
1289	88.0760572712006	88.0760245076832	88.0760757056479	1644.4	1628.34	1656.17	26	7	1392362.71113575	682301.204677732	2590903.50786071	650154.675878904	677175.073938812	825315.899609372	2964952.6249078	824278.230703122	1302994.25741489	1315320.43452682	1224625.13319079	220023.491406253
1290	88.0760324704085	88.0759874950342	88.0760351903094	2163.01	2148.94	2174.11	22	6	150358.278515631	693438.632053091	676839.18862593	635786.647301036	609405.094134875	744406.208093275	1786984.8734179	667085.198822014	1832154.20946477	146019.449254138	142405.899023442	688385.664196197
1291	88.0760581872516	88.0760277827275	88.076092133571	1572.78	1572.68	1584.69	16	4	983079.911449253	955463.50893555	356837.668710926	893543.487036135	847484.485453128	1046754.139375	999751.198559562	949641.886840823	963291.740104167	1011538.02941895	1258515.25210269	2052532.92442515
1292	88.0760644127359	88.0760409071138	88.0761052801783	978.201	974.085	983.641	14	4	1900479.29084996	3135919.4594875	3753606.99026062	2762026.80645625	2656305.24249739	3395800.68187249	4053058.10457986	4763946.47333959	3676049.39496826	3491909.36081939	3496849.79026688	3101433.77871718
1293	88.0760662374414	88.0760328272426	88.0760905962366	1774.52	1759.79	1785.86	24	6	1246221.2668801	1211487.27222657	1514487.87993939	1143600.65357244	1056734.41347656	1381092.43292791	1402370.21582387	1397820.92660327	230103.223541669	4088884.05435547	2668638.99846072	1168274.62592843
1294	88.0760386422799	88.0760301813858	88.076093322944	1109.31	1101.02	1114.81	17	4	1867171.09662812	2832046.20820315	3020769.10644533	2368558.66429686	2417399.91155924	2841401.00756838	2833789.82705843	2534529.05361981	2721764.92346808	2274795.70958882	5757564.79908432	3256636.50862175
1295	88.0760712282008	88.0760227209296	88.0761198574442	992.961	991.259	1009.81	15	4	3333011.37104218	3644662.51311823	7794639.11724997	3295956.25566406	3149935.45564323	3774724.622025	3912768.82404374	3382664.57666407	3998412.2157552	5087323.69509982	3039340.51625572	2953153.79625719
1296	88.0760510020202	88.0760210922986	88.0760810296004	1614.1	1602.54	1615.98	17	5	1284937.39470703	1425323.683575	1376341.85767858	1334892.4396875	1265601.45598958	1486308.6690332	824944.748223672	2494557.35350513	1433244.63569011	1277146.6624961	2062707.90954208	1382747.98764375
1297	88.0760550554588	88.0760403937711	88.0760789934584	2025.53	2025.28	2027.43	10	3	675884.26159007	628671.877269287	868214.495862745	659118.423867192	626829.023246784	732643.628444386	745233.274163606	676390.69611511	701083.638828125	719206.76831572	701962.86993336	1018171.62583182
1298	88.0761366204778	88.0761247236414	88.0762267634344	2616.11	2605.39	2629.22	18	7	2951320.42316405	2844520.71887494	3783632.00915182	2910622.37653512	3894915.35101077	3719103.09597345	5640932.64790483	7476774.33027347	3552704.62706252	5156790.01041599	2747563.83504971	2156775.41160486
1299	88.0760430232911	88.076028028401	88.0760437452742	2318.905	2317.69	2320.52	10	3	2597677.10223858	2697286.81407752	3185110.21413459	2630607.6209529	2455021.90122297	2997986.82540866	438095.370208343	2900844.43464307	3009700.36439952	3279902.73066501	9731646.24457777	2536486.87706801
1300	88.0761582392357	88.0758450538543	88.0776248292957	172.503	171.026	173.224	39	12	16125637.7604714	16641112.8318479	17434603.7969952	15594378.9284084	15840544.5630173	16767632.0850239	17856369.9381734	16611799.9414884	18109988.0704863	17475362.2780923	17580476.477379	16513731.5019067
1301	88.1179055424971	88.0975390906372	88.1197692730924	1304.54	1303.64	1305.42	9	9	438870.058398434	206768.021167968	111269.63780142	144853.035969426	136634.975893553	129650.471272536	117927.050021785	482956.370335283	487936.417923174	141644.436546109	86613.6553979486	163448.018543419
1302	88.1658832894981	88.1658307358435	88.1659142299103	1304.145	1303.81	1304.57	12	12	300677.828042535	190162.986239843	367306.423493996	275075.742266323	242564.10575045	389866.223125699	387467.585320873	323182.125127607	367259.64575456	397841.832231099	355690.040424108	218491.965039062
1303	88.2601434605069	88.2600986552674	88.2601702149602	1304.14	1303.95	1304.57	7	7	119896.535519612	183467.60238814	149000.795980227	120279.342069185	236730.157428979	175802.340704751	171730.023201497	317480.080237922	362930.005893106	409917.624817112	152274.744468993	86401.0346870923
1304	88.291345142284	88.290487323674	88.2929167844565	1304.11	1303.64	1304.54	12	12	291340.236967955	183855.015123196	354227.520681496	273533.391683873	240670.466299271	407355.433752094	402024.172267257	318129.717385817	372914.898509443	417033.709815502	334001.08310826	204976.849966195
1305	88.3067548033085	88.3020793468365	88.3119034254034	1304.11	1303.59	1304.73	24	12	143311.506024576	79091.2263321931	178470.226944583	140723.441362116	117584.047530112	201274.783258462	203172.117194009	164780.34792518	173655.769690754	204165.550502928	182492.843670372	112164.318834637
1306	88.4220658701148	88.4212088418228	88.4237981123913	1304.08	1303.64	1304.54	13	12	758324.149538486	507532.343269228	904930.685699684	704114.170881078	631273.25469426	1011369.13420759	990630.224921881	833517.586511725	890501.973855802	1029440.48479248	861135.175812492	568558.140660227
1307	88.472063017195	88.4720439474198	88.4721002662676	1304.15	1303.81	1304.73	11	11	116943.864971566	966609.387175103	141660.909488874	96479.8565054102	93383.0422551081	152489.022282462	174722.319853663	122130.937074653	157390.208419189	156216.669091099	133022.018906249	87055.1831103514
1308	88.4955559048193	88.4946932445106	88.497149543621	1304.03	1303.61	1304.5	12	12	664919.645358075	942924.092614177	450910.853198934	743909.324496374	732509.832756159	361593.059665878	403775.619199221	599260.579241177	388112.233580081	389617.587509067	513876.204735347	795188.224698662
1309	88.5094773451377	88.5094315485688	88.5095304697582	2454.27	2452.88	2460.23	15	12	4883653.53606133	5294367.04668681	7699722.79035363	4808158.15803707	5505392.18476026	11102565.4825916	5727806.49977402	5149207.96795631	4903537.08279015	6244809.80220628	4685220.23448136	6211698.31347661
1310	88.5094630551529	88.5094001294292	88.5095221938311	2494.19	2489.76	2508.94	7	5	2975074.67947725	3249981.31454159	3422728.66545493	4087775.13305261	2490646.04928221	4560682.30684623	3810073.13180149	2991503.31494257	4269777.86672935	1840709.70055722	3274961.25020222	3422911.43411075
1311	88.5094669168692	88.5094571951067	88.5094864949292	2533.3	2523.05	2539.23	6	4	1311677.22856614	1478061.10486329	1545320.74844947	1523392.46955415	1649318.81075393	676356.309093755	2296721.87947656	1460756.66781315	3610216.30159109	2318318.99601833	3563028.95172353	1635970.50434895
1312	88.5094723677718	88.5094723677718	88.5094723677718	2572.01	2572.01	2572.01	2	1	392355.393229761	531948.423845887	653775.284745647	419814.455971239	530274.289341027	1454408.9519287	841441.014135292	366645.074233837	846727.171443976	755910.382666019	650312.394504924	450740.485984996
1313	88.5746435636094	88.5745993962933	88.5746791559295	1304.45	1303.59	1304.73	8	8	178946.578406033	282170.656406248	122605.65437256	213061.972712589	206467.074522531	102857.828408202	106982.845361328	164759.907736426	103657.215963541	94800.7683544916	126302.513052456	240126.588626802
1314	88.6267717253571	88.6203687101926	88.6283782210539	1304.14	1303.61	1304.49	7	7	134415.975534104	217601.767824518	95910.2516271987	155732.648490084	163840.763273737	102857.828408202	106982.845361328	110726.995368245	103657.215963541	121502.593916015	127805.668471272	182542.874710787
1315	88.6957338151381	88.6948545544679	88.697282524494	1304.73	1304.41	1305.07	12	12	153492.969868163	144769.669672475	147367.181650737	156787.307259116	147569.268633563	134452.001222205	133701.454391275	174157.719502704	133700.93532552	142758.2261561	156744.595076622	166467.526588791
1316	88.7061178859479	88.7060413005413	88.7163072142935	1303.98	1303.59	1304.5	15	12	777403.754075201	1188980.29064598	92788.1688427748	913076.205517761	890428.121599755	445391.124520091	510949.19605632	723843.268718756	472827.057027673	491446.15754688	87540.1022473138	974436.33070243
1317	88.8186424676485	88.8186003463799	88.818690000902	1304.15	1303.64	1304.54	7	7	152007.303774038	252291.005991585	104370.709031984	175012.55887545	181212.003716571	96916.8682031244	98642.519882812	131928.484670759	88503.8800179031	108186.429531062	109483.638473773	202159.826637619
1318	88.8908502013273	88.8887648258725	88.9004533903767	1304.275	1303.81	1304.73	18	11	109991.668261311	138442.626295071	309646.964399419	212664.086908428	186984.724407961	169376.356835936	172091.879882812	141036.044111937	307119.338919269	173710.687291259	287726.594464287	171933.360138345
1319	88.9087616086394	88.9079432891798	88.9104147146807	1304.45	1303.98	1304.88	8	8	112689.389422606	138150.904927202	145236.360410158	101544.579688253	186984.724407961	166611.484762369	169610.190126953	273769.026391598	154560.858846028	175303.189463297	134775.061103922	171863.016729404
1320	88.9809943617516	88.9809943617516	88.9809943617516	1304.41	1304.41	1304.41	1	1	607817.591235347	393561.756438806	776493.551184093	89558.1191669167	531116.280485032	891616.506920567	864864.692024735	723771.157713618	773311.00121256	889771.195458979	750176.040231928	483883.969322922
1321	89.0087721223528	89.0087721223528	89.0087721223528	2448.39	2448.39	2448.39	1	1	455211.870924831	884555.742314454	488882.186170027	425773.361467483	399507.158073269	619873.042103696	425435.404868689	460394.313200884	469144.485239914	479484.041153402	405445.587947371	2430314.58315559
1322	89.0218299879866	89.0208527673735	89.0252683091451	1304.15	1303.61	1304.73	13	12	615593.423974612	393942.219399036	777996.635874711	583902.959054828	541756.214619625	899414.093301482	874264.081770842	731592.032643235	788484.941702155	898643.829478242	757421.826478797	488008.230241351
1323	89.0601045437631	89.0599010376875	89.060453094681	678.714	678.013	679.935	18	11	25122916.9368422	18626481.3976288	23820847.1958975	25835942.8795144	23366426.525022	18596854.2114267	21639360.5867526	28967043.7142095	25291166.4907478	20307889.1843194	26919528.9637564	23883876.2112243
1324	89.0446180849277	89.0445535465914	89.0446369843534	1304.52	1303.98	1304.99	12	12	137738.079777017	128840.924543108	135374.698918269	151403.801609702	120821.696166992	123014.759933143	122658.669453876	147183.783508864	127513.631017369	127196.770085799	139515.739995493	140872.724631911
1325	89.0604054361354	89.0598444481576	89.060718420881	17.3706	11.6472	21.341	14	11	61646610.9620386	36034390.6914864	60104422.222378	40175871.7187025	39616713.6507368	60432717.3600621	71959574.1635001	50206237.8376445	44908538.4300963	22903788.0719956	59401204.6035898	33933336.9314393
1326	89.060187551877	89.0600673621489	89.0603179733225	2566.27	2561.8	2570.16	6	6	44077223.2990442	4797429.21699233	4355190.07117826	6459435.64921891	35514782.1863407	2846131.16214281	3942694.68820332	2533466.7891668	4654776.32234385	3769379.63027329	8915100.17965913	3693075.45339865
1327	89.060185863705	89.0600621682374	89.0602114390599	2547.705	2539.78	2553.16	6	6	65517937.917335	53480676.6860944	62031502.9171748	70054700.3792021	69681439.921875	36242515.5888415	44231206.2581344	67279358.6500001	87685977.1059134	78131377.3454459	62596262.1349851	60064470.4997229
1328	89.0601695117962	89.0600661345931	89.060294001737	2529.59	2526.57	2532.62	3	3	15459548.1674413	12943320.080122	11791484.0358608	16469034.68925	16495679.590122	8643307.90182551	10021150.8596075	1559180.13290048	12235642.1491288	9791710.73820122	15641970.8866616	22379527.9368559
1329	89.0601763584853	89.0601152160769	89.0602375008937	2627.805	2625.31	2630.3	2	2	32245121.224256	27004188.5441666	30317387.8317075	53647108.5437826	33225285.9896344	17839689.2260519	21458819.4227084	33003981.6499253	25212099.1212498	20121500.6442075	15716929.5285987	30202870.4083929
1330	89.06022484653	89.06022484653	89.06022484653	2589.87	2589.87	2589.87	1	1	27470114.814071	22527947.1807263	27014261.0345509	29396315.1120945	28849105.9228038	15065463.487728	17888788.0458193	28044808.0937501	21720416.6474325	17357481.110853	26302206.603581	25141516.7173647
1331	89.0797592162366	89.0796767009752	89.079783577854	1304.725	1304.14	1305.41	8	8	116123.177618817	79753.3324316397	103325.158807091	121175.981708235	312947.826224256	90627.4921875	301703.728945309	400354.700390622	331152.453759764	106672.972371169	110080.872456054	108766.551106709
1332	89.1187549088536	89.1118246049595	89.118829443143	1304.15	1303.81	1304.73	23	12	141358.324188702	113414.597259615	236551.910172776	167321.864075645	149224.241805418	131666.961714243	143999.881404622	137939.263369547	126390.172249348	151539.678467924	135669.200490535	129765.459486741
1333	89.3169951756998	89.3169951756998	89.3169951756998	1304.08	1304.08	1304.08	1	1	99458.2314690484	98904.2989689126	115867.367477756	96589.1682771822	90229.2291022407	137598.606476509	133044.469482937	115953.478173015	113345.402953559	150963.417802193	120393.364611817	93942.0607177734
1334	89.3523029243707	89.3355479927721	89.3540502847686	1304.49	1303.81	1304.57	7	7	93238.822571207	90890.5955979562	323615.342285161	99095.5229418957	235151.660162356	358867.584223192	85090.999714355	91193.3741446933	313909.613533377	107683.525274564	291851.460897552	84453.8344974764
1335	89.3972891471869	89.3933327196063	89.3990350506994	1304.28	1303.22	1304.88	16	12	250404.62243765	147662.854627403	236601.779304203	104459.351297701	234408.15485652	230328.415182542	241515.107858539	271284.57373798	220099.764573566	254203.34597506	239164.36440655	123619.280361703
1336	89.4204071015992	89.4203572470748	89.420444267256	1304.52	1303.98	1305.07	12	12	233523.658129884	123531.988825119	324241.775390621	229946.839152484	170607.330826011	365912.050488283	343438.324280136	278887.213805588	316699.979403601	373967.032252723	292173.932460938	155859.163985501
1337	89.5072046663659	89.5071143320111	89.5072371502854	172.715	172.279	173.951	15	12	6227768.02529719	5613083.17245386	7030558.85141797	5984782.34023654	6243965.97046511	7952773.78898676	8557813.02715814	6802361.13644194	8175557.0135301	8580296.4894856	6905101.20848703	6665773.91577632
1338	89.5071502596841	89.5068616524335	89.5072260940142	598.861	597.134	601.313	19	12	32432472.7956587	31414385.8966476	38325553.2090401	33682210.9349186	32766721.4320431	42661371.7013433	31350879.1038591	32885395.55599	27654554.9664788	27759922.0491868	41492270.1088613	22679751.520307
1339	89.507232500388	89.5067055643172	89.5076531640833	2494.88	2492.8	2498.16	17	12	91269725.3439958	78696732.1611081	79936329.1653364	30582648.3466508	71824983.1034968	63268405.486283	77597491.2051101	5712793.70464739	79613542.4003878	93598218.2444124	86184289.9076946	33640451.036655
1340	89.5073793216317	89.5068748036164	89.5085963472607	2453.99	2452.6	2467.99	14	12	100746499.548302	111036402.496076	103826623.403573	114076961.969287	114133289.824689	111349339.891654	110681395.527309	98085446.3695538	106011682.480257	103545150.409789	98563742.7451022	108023417.371466
1341	89.5071623978806	89.5070994490418	89.5072039338193	214.4445	213.526	216.499	12	11	6549997.799004	4846499.4930625	7673074.92222259	6569091.38715148	6254936.06195924	8578731.63000079	8451548.27586502	6301587.63105942	8223633.51351671	8562373.1525347	7285115.35110395	5552072.52824134
1342	89.5071481990542	89.5068384420121	89.5073037309958	688.976	681.97	692.636	15	9	18361807.3613106	30160097.05353	22571334.5292355	17231198.2960633	32787661.2266275	25531743.294251	21013278.5845067	18139456.6293333	6366568.0727551	1968595.18743756	18404260.3910523	18856074.0447422
1343	89.5071398548572	89.5069588358455	89.5072556481415	642.214	629.362	654.449	13	9	12977310.9090938	15983743.7134375	19756057.0652857	15323473.4371733	12931525.8727608	19128624.6572168	18384565.5206373	15256426.0068047	9011919.59106751	21583670.3512715	15676207.9041211	15169700.168937
1344	89.5071252148399	89.507101641199	89.5072809385365	722.737	718.14	724.752	8	7	13474474.5436678	1917104.54968749	15291144.1432451	14051710.4975107	13867058.4555345	17390270.9795547	17375400.8749209	13435912.0483257	15915373.3131017	19199375.7792834	12626296.2152389	13505386.574373
1345	89.5071463455439	89.5071055897185	89.5072066834834	762.318	761.132	773.125	6	6	14746940.1421308	14302910.6878997	17585342.4908864	15210738.3451526	15714813.9596975	21256808.6408393	19794668.443766	14516040.7382266	19234991.7801643	31131038.6538488	13943762.7867155	15518069.6938164
1346	89.5071770916437	89.5067229149455	89.5075726785982	2538.645	2534.41	2548.65	8	5	44599736.0850003	49982686.1192104	57260478.2169078	47151885.9137007	58965608.958721	104067600.417854	74705109.5380891	44908680.7577961	58624340.4601765	66057229.0091452	50726309.1650003	49930165.7825988
1347	89.5071801417265	89.5066121745874	89.507597655537	2574.42	2573.91	2577.78	4	2	19211969.2901786	22132496.3773708	28647819.6728015	19714978.97	21912695.8331897	49424040.8369344	29250864.6237497	19280377.2493303	28883688.1996872	26023673.7935657	23791630.9057759	22336688.9048277
1348	89.5071096915271	89.5069863477514	89.5071365814877	872.863	871.932	883.517	3	2	16475129.719685	21530817.8201265	18766223.9029597	17069093.9878034	17803209.264503	23184348.0540565	22291206.0657566	16073908.2070305	20367411.9438241	16098473.0728292	16423230.6833982	18795090.6154444
1349	89.5071294306301	89.5071294306301	89.5071294306301	956.938	956.938	956.938	2	1	5031280.53279086	6226939.39703583	5809787.27867067	5234028.42639421	5576246.29247114	6806463.00975003	6239355.97789183	4498791.51234375	5766886.06078846	6116287.82496876	4655322.19558292	5398098.65308413
1350	89.5071285023416	89.5071285023416	89.5071285023416	778.975	778.975	778.975	1	1	26916516.3891768	27841471.4555922	31578907.8840823	28051632.0308796	28620479.0322027	37531923.315907	36064820.5111185	27400112.3286127	33461079.201439	35353079.6916694	27991911.7518064	29187125.6960011
1351	89.5071510204503	89.5071510204503	89.5071510204503	81.7993	81.7993	81.7993	1	1	1813963.40343626	1663924.93131388	2154511.0176416	2019204.00180078	1929583.39766903	2507242.49828897	2550416.64044733	1817243.83307927	2312595.19128296	2555752.1587273	1971641.25940823	1898887.83732831
1352	89.5071766243519	89.5071766243519	89.5071766243519	804.609	804.609	804.609	1	1	16072665.4905882	17036217.2862868	18766315.6363223	16649396.3786765	17077135.3139038	22376378.7478499	22747074.0815166	16266954.0251544	20016215.3528578	21403644.8732561	16823103.1125221	18033772.7784896
1353	89.5071665971014	89.5071665971014	89.5071665971014	275.246	275.246	275.246	1	1	533386.279307292	360938.940468755	443848.390734385	517298.686666669	492794.903864589	621147.80265626	617938.004625007	485094.271914064	622928.904682298	606796.025354171	538441.969145836	557265.207883665
1354	89.5071966663772	89.5071966663772	89.5071966663772	825.89	825.89	825.89	1	1	16688629.7588551	18159479.8753105	19736206.7704773	17107318.1035625	17688510.6155625	23355962.3642846	22674535.8668113	16827924.8518679	20732954.5824545	21710516.5518682	17107600.2250662	18649059.5187273
1355	89.5071970757752	89.5071970757752	89.5071970757752	307.504	307.504	307.504	1	1	2079704.00274679	1854519.58433824	2447197.59733686	2135705.78390763	2123586.0877762	2577539.19471508	2836709.97685202	2007188.25221191	2601038.88399815	2717847.41205883	2356845.26683364	2123611.84642436
1356	89.5071733135383	89.5071733135383	89.5071733135383	131.948	131.948	131.948	1	1	4100512.692375	3508785.72362429	5192857.97261009	4161011.39276417	4073705.5088639	5551229.02603053	5412904.38691243	4107269.09067853	5413635.18215971	5298469.36282413	4450444.6112935	3965764.86598655
1357	89.5071883058635	89.5071883058635	89.5071883058635	350.214	350.214	350.214	1	1	659046.202031251	521286.163867194	707927.44394531	664954.969101563	628403.778749991	728228.693515616	766575.004101558	511622.28660156	777472.899648434	726830.608339838	689581.224761723	718611.498981836
1358	89.5071551291859	89.5071551291859	89.5071551291859	42.8144	42.8144	42.8144	1	1	357451.071664843	274031.867663673	371532.85745625	370309.593773438	305549.833087109	429465.476494142	428772.613465624	280734.283984375	425085.429212499	435316.346831249	319492.065079687	423539.105780729
1359	89.6219643926964	89.6219246317911	89.6219800150165	1304.275	1304.08	1304.5	4	4	100463.662199706	62190.0479137077	127397.325223391	87107.1361083976	84177.871387385	135000.392455612	135777.971641438	112544.114617364	123392.212457385	127260.188216145	121026.782479582	69029.7779092689
1360	89.65054126337	89.65054126337	89.65054126337	1304.57	1304.57	1304.57	1	1	311252.906105738	199211.806321019	415721.389895246	280742.519547232	251310.481763141	475408.367290488	450953.279948503	365011.303839661	426156.876732949	473679.409567644	387268.675110976	115016.508718668
1361	89.6860931478366	89.6860532322152	89.6861291649298	1304.555	1304.14	1305.41	8	8	127294.880395883	111775.648341345	113072.387564979	132653.688204251	125030.289920748	485041.219694007	457981.882530108	134734.231490384	116715.853081753	486475.794978839	393402.898352862	117496.717634465
1362	89.7185427391671	89.7184828488351	89.7185717731776	1304.495	1303.98	1304.88	12	12	317165.985046388	175281.714711537	422530.339910709	289132.362676531	257721.238350735	485541.520075337	458573.43753209	375696.905421878	435524.44331934	487167.615760327	394061.694910715	227166.412899345
1363	89.7504562340118	89.750406341591	89.7504810377453	1305.34	1304.54	1305.41	3	3	96076.9638499097	86822.1070432687	198625.140817651	93442.3846085623	164651.221514117	223367.627077417	234160.249723896	209332.456052465	199974.864478868	220632.542087808	200101.975856713	153138.063547586
1364	89.7812295134113	89.7812284348902	89.7812728564792	1303.95	1303.49	1304.14	3	3	177737.652749465	153483.838050427	116206.396193849	82301.8683268221	168476.599531029	223808.194389201	229662.565903766	209332.456052465	199974.864478868	220650.69367498	103092.520417887	153138.063547586
1365	89.8020090690007	89.8017200495122	89.8256469671654	1304.245	1302.89	1305.07	16	11	91978.1170930983	75436.6139351406	202644.344955169	183367.386886802	91550.4044099945	279545.869850259	259344.0957666	219445.375405679	228331.362392577	235006.983327229	211105.174659422	89212.7272310376
1366	89.8958569251503	89.8958031595298	89.8958809650636	1303.88	1303.57	1304.41	12	12	494123.116369631	349087.285044529	572085.037395582	458151.804447114	424603.662588265	637557.840139512	644451.066748051	542506.228482571	574759.78338116	638275.957621726	563335.66170201	378758.934001989
1367	89.9153632176501	89.9153169973537	89.9153959752954	1303.965	1303.57	1304.5	12	12	649945.632684464	513986.764765622	703748.08928431	604489.772543567	581498.588885965	768452.157856449	779783.087014513	694375.267198663	690627.651776593	741850.757417694	700980.053755582	511716.888623045
1368	90.008740411517	90.0073038683346	90.0088587530711	2454.27	2452.83	2462.32	21	12	1154191.16327796	6860219.5204745	913336.688698244	6424999.86104576	5786594.38341563	5553589.05334933	1599302.21904332	5666000.72623357	6073188.40992522	1008795.73251953	5212923.63104196	5485124.97452248
1369	90.008743816561	90.0086922092082	90.0089608928294	2495.36	2489.5	2502.45	8	6	3944279.18204476	3004179.63772684	3329610.30602315	2964966.70116429	3114731.41621727	541997.751801747	3153544.77822755	2720025.89381249	4747485.25281252	4609900.90492337	255824.320039048	3061577.34032254
1370	90.0087287663623	90.0087182409756	90.0087392917491	2548.37	2548.37	2548.37	2	1	1141455.64101564	1094574.15594993	1500442.47943892	1147308.33002129	1224669.24465555	2691393.03612274	1816116.11718752	1097968.3181472	1613686.27436082	1694665.70318715	1298069.38834162	1258275.64490318
1371	90.0302328465802	90.0301408398633	90.0303431523962	1303.965	1303.57	1304.5	12	12	2471947.26677482	2032663.65890624	2708119.23315709	2350792.18685939	2304870.51555514	2906631.19682758	3029513.49869793	2684817.85122939	2596024.27675328	2769075.87168232	2663350.75808396	1977645.56824394
1372	90.0551777668453	90.0493762194883	90.0554731704161	149.811	147.505	154.026	32	12	17156031.0003069	16635393.7529217	19251672.8399101	16782110.5903988	15595557.5680103	19775586.7424949	18473381.6599074	19230012.8746175	19743765.1187967	18558277.2075657	18147436.620876	15458925.1674544
1373	90.055333974703	90.055203691208	90.0554756966926	566.931	565.318	569.619	24	12	19443851.3352592	15240524.3128565	21569137.2930906	19351134.7062672	18223417.7769256	21619643.0423732	21365498.8250564	17434454.4261828	21264967.3374848	21324317.4156352	20316948.9058433	16606787.0557088
1374	90.0552518165366	90.0550622538583	90.0554510807904	500.2355	495.256	504.725	20	12	25673129.963029	29223929.3512943	16126830.2712044	17976767.229065	32267424.0568059	27747992.3103017	36545646.3529301	24097428.2167471	43789734.7176065	11663376.8542941	24349868.8052266	12905075.6407887
1375	90.0552873833899	90.055176754394	90.0554569599298	212.646	211.074	214.613	15	12	27234773.2098748	21682416.2847576	29685598.3334761	26005565.3581295	27460174.6865598	28147809.0384379	29155313.8440856	26946557.0821329	27554304.900641	26527430.975505	27014110.8746998	24248604.3076221
1376	90.0553958749046	90.0552183009408	90.0554736651306	2574.575	2568.6	2577.89	12	12	58117361.7334244	50709928.8002403	59055686.839825	56090441.4181602	23012606.9389024	53094385.4566571	59811017.7809859	13382312.0110535	60386786.2342631	59894966.7834114	58929391.7753514	52690100.5047872
1377	90.0553542118809	90.0552550861057	90.0554404302098	88.8863	87.5022	90.0343	4	3	16211856.2836768	13908849.5425155	17181809.7183389	16467724.8229493	15818781.2436224	17089865.5676332	16726504.781598	17036955.3739919	13417977.440868	17173212.5962084	16935975.0699	14673711.6202741
1378	90.0552725223507	90.0551404995994	90.0554381265873	360.547	356.403	368.221	6	4	9540149.28651269	14591512.3970765	16088112.8262885	14964970.088665	14150239.0334704	15606430.7200016	16099907.8630144	14951130.9504737	15661743.9962911	17154550.6561526	15956897.9464941	13426475.0696931
1379	90.0554279587666	90.0553081390086	90.0554422820983	2616.11	2613.85	2622.44	5	4	1937342.70304685	1735626.59156248	1585814.40875007	1558939.84385411	1026232.70390617	1614006.62354161	2403125.38519541	2016327.83849594	2052790.59343746	1582259.31000006	1181708.09816886	1436906.08281268
1380	90.0553199418707	90.0551839052112	90.0554400277987	285.325	280.718	285.788	3	3	13307460.7209206	12071260.7400962	1187088.267041	13807051.0807714	12806017.0289358	14527519.5629493	14807040.2841612	13412571.6132954	14415982.2598074	15117338.4610921	34734971.3367473	12698939.6998026
1381	90.0553754259806	90.0552079842106	90.0554694716287	2636.04	2630.31	2646.7	5	5	1813919.46285153	8450879.82812872	3608371.91999995	1466378.63209955	3254253.01944441	3639884.90069438	3631989.29604161	3652956.47197921	3607680.38312503	2321796.10564961	3594939.04958319	15635419.9771849
1382	90.0554125040089	90.0552550708741	90.0554615285932	477.32	477.32	477.32	3	1	1136080.52499999	1378019.47659422	1199544.53231249	1071214.19351562	1093001.12949999	1212498.25076562	1245713.9681875	1184334.90140624	1251159.55978125	1235157.35340623	1175920.09031248	983254.66565625
1383	90.0553478777565	90.0553457304972	90.0553500250158	2595.56	2595.08	2596.04	2	2	14590519.5675695	12784965.8048437	14964214.6522917	12713624.6649123	14103687.8477604	15006565.2390278	14961052.4528645	14816355.044809	18136079.9115139	14684687.7082813	14742835.6468751	13362045.5260155
1384	90.0554559013555	90.0550485000427	90.055657044903	61.13495	37.5693	73.9452	12	7	24782655.4292912	5717836.48764405	14344277.7555466	22976601.68861	22087777.0677934	25215103.1473815	34875744.9492253	13118026.3197016	24900517.6390616	24813326.8492962	34347672.8343387	18026084.7895597
1385	90.0554900186619	90.0552777312159	90.0557458855249	399.122	391.538	410.24	9	3	18042444.4551822	17679954.5139957	19255293.1157792	18016052.4426596	17789297.6448958	19150612.5871496	19224829.3062979	18525987.7607294	11951343.6228775	18933987.4090639	38390719.1404771	16467534.0057148
1386	90.0555820954212	90.0555255471652	90.0557609488267	149.244	147.819	150.012	11	11	17222700.2805524	14535017.0039728	19210832.926525	16773093.4958612	15601765.2362608	19442454.6502619	18478794.8444812	19213195.5343403	19702043.962125	18599101.5989221	18129851.3064874	15448722.5280928
1387	90.0555383719215	90.055494366905	90.0555800870958	566.531	565.916	569.054	11	9	18963977.8122762	15934228.8998188	19483800.0333335	18774857.2989551	18411030.1676903	21637495.6199473	20473905.9682603	19879422.3539557	21226422.3425812	21735289.3079913	20281395.4567633	17079948.6431803
[truncated: 6,486 more rows]
