# Supplementary material for: iMet-Q: A User-Friendly Tool for Label-Free Metabolomics Quantitation Using Dynamic Peak-Width Determination
Source: PLoS One. 2016 Jan 19;11(1):e0146112. doi: 10.1371/journal.pone.0146112 (PMC4718670; doi:10.1371/journal.pone.0146112)
Supplement: S2 File — (ZIP) [file pone.0146112.s002.zip › XCMS_Standard_Mixture_Centroid/XCMS-Std-fp-pw_25_40-ppm15-sn10.csv]

mz	mzmin	mzmax	rt	rtmin	rtmax	npeaks	Standard_mzXML_Centroid	s1.1	s1.2	s1.3	s1.4	s1.5	s1.6	s2.1	s2.2	s2.3	s2.4	s2.5	s2.6
1	50.0780896308429	50.0654761543442	50.0945032398326	1304.57	1304.15	1305.41	14	8	134468.891784668	196583.087340744	108245.638300783	149383.235370342	140908.403928786	102287.404526367	114908.276829427	113073.068227163	90310.8487613926	106559.370453726	110014.716646206	177502.483813476
2	50.186427003524	50.1834900802553	50.1864625519924	1304.28	1303.81	1304.57	20	12	181554.049007885	123120.819636418	485911.3476402	153689.643496469	323318.150670447	565278.991537391	166047.45607701	159728.517271206	498935.841706196	157095.73483538	464338.532511162	144337.254420823
3	50.2282851235485	50.2282448639514	50.2375057644406	1304.495	1303.95	1305.07	16	12	212235.088903809	136940.759501138	263834.547758793	201984.223024091	175746.712127281	286739.790098031	96342.177592773	246085.476253004	266906.333955078	309404.97992488	260872.02255033	166144.397945462
4	50.2669147289049	50.2627797889893	50.2710138238853	1304.14	1303.64	1304.57	24	12	380590.853068577	357315.575913459	166165.042020357	200231.349598106	347543.331903544	297693.957299108	148077.65219351	196614.587686943	281678.421323617	315623.639476146	342450.045753349	193911.914836237
5	50.3102901709879	50.3102275449664	50.3103527970095	1304.475	1304.41	1304.54	2	2	374227.156158444	93820.7206520427	331301.547872319	114265.27634074	354847.108130701	301112.932633171	339844.950213214	366369.469176131	310042.069538348	330312.963102212	352297.178111686	351998.391473724
6	50.3453321400819	50.3452841814147	50.3498758660048	1304.805	1304.41	1305.49	14	12	281389.334582521	227331.870252402	242788.310183451	285256.4526137	248971.391704098	239629.255509209	254045.069286298	278151.457449778	250588.996978192	265920.428546319	271983.814151786	257248.377332939
7	50.3630312410415	50.3626569949959	50.3632914539346	1304.54	1304.41	1304.57	3	3	133073.7551062	134361.331778845	119654.883396608	99804.026333383	121396.295119223	111207.249511718	129461.623687744	134026.524460448	109514.557244465	128311.658716947	122512.507272338	116437.413829627
8	50.3859818787223	50.3859808820244	50.3860011184211	1304.41	1303.61	1304.57	5	5	89722.729956054	95562.4216479501	116269.918838779	101676.445346304	121465.829041638	106231.004939629	129482.906216709	92680.3754589837	109514.557244465	123574.886564941	114599.389324617	90568.3213942304
9	50.4395533986616	50.4395391798321	50.4395650955574	1304.725	1303.61	1305.65	6	6	133073.7551062	83465.8924560554	119654.883396608	126021.559020057	111127.355301607	111207.249511718	129461.623687744	129598.187613431	109514.557244465	128106.54555664	121696.983459285	107543.781524188
10	50.4846678929388	50.4846479533673	50.4846875071137	1304.45	1303.81	1304.88	12	12	256663.825329591	184737.080624999	313536.981671313	256016.146604566	220148.899329551	342401.050736609	339893.000036274	293376.036084683	302196.510322266	339556.072482564	317954.174238282	203679.900373722
11	50.5031627948289	50.5031528255128	50.5031796119765	1304.88	1304.41	1304.99	5	5	256432.59665812	190135.595667614	307579.575849612	83196.8588802093	220502.062597214	121344.17677246	121242.56496845	287729.457950103	302036.120939272	131953.037697346	118803.755400392	205809.080786578
12	50.5708352761918	50.5708287795194	50.5708417728642	1304.45	1304.41	1304.49	2	2	91881.6858781549	139601.686481935	139269.132674563	85789.0856426529	139131.40429769	133341.213134765	141979.390957031	157463.541845702	131280.358833007	138756.817705077	144238.086444905	137346.628483074
13	50.6026212387311	50.6026088053741	50.6026388249254	1304.495	1303.98	1304.88	12	12	167351.687033421	139736.641847956	139538.720620115	155422.156538461	137755.743926532	137365.6017041	138759.08631557	162470.633013022	131415.769208287	144767.669565082	144479.629034599	137264.672934194
14	50.7139636355888	50.7122644967746	50.7146895031214	1304.14	1303.61	1304.73	13	11	185105.493429362	114405.083446453	155182.090703123	171240.969976336	159245.922755784	126354.911790865	153986.906445313	165111.421633113	143354.507081474	181188.462560472	159985.026010045	87015.4926776589
15	50.7429846447171	50.7429731272864	50.7429961621479	1303.895	1303.81	1303.98	2	2	167102.255166901	147538.982572799	166943.399156607	164564.700527345	152455.017633612	141589.767736002	168475.863243965	118246.238512979	152515.874581852	176768.943367363	162301.86664373	160023.653231535
16	50.9840232037296	50.9802474309549	50.9861232640712	1303.98	1303.57	1304.54	15	12	405187.345183739	274549.95977614	463620.345830266	362787.919786657	334304.004959809	90325.4200744621	513816.201883373	449573.917600448	455991.442760292	100604.240178222	453734.230379466	305819.690035305
17	51.003424215074	51.0034034040207	51.0034383763188	1304.06	1303.59	1304.57	8	8	165396.729303384	270416.247310015	196261.555187991	148689.05077759	333910.978121342	226480.292589768	513153.384285479	187679.912952974	455749.427436962	219404.769433592	190260.950177814	123529.204455972
18	51.0330697068156	51.0330463810845	51.0330800267432	1303.965	1303.59	1304.49	10	10	147596.921910806	270416.247310015	191765.602949594	147795.418855168	334102.237171078	205657.412426756	205971.010045572	168770.958822834	191684.972475585	200588.031990966	189440.419923377	118207.091040166
19	51.117480187402	51.117480187402	51.117480187402	1305.42	1305.42	1305.42	1	1	270991.563685194	236358.375654297	239142.949181465	277658.337935904	240294.150687147	227241.973982602	222337.274373222	269778.802685543	228379.291470168	81057.2619608558	252053.072105826	268138.433577772
20	51.1467146266327	51.1467011124279	51.1467310636587	1304.65	1304.08	1305.41	12	12	280404.18022461	247300.902457931	244526.952087748	289160.181728516	249776.147521033	236065.781155135	228505.036010046	275837.862857144	236891.299446128	237611.49563407	261820.007148435	268563.921495642
21	51.1959526197487	51.195845406822	51.1959931218717	1304.475	1304.15	1304.57	4	4	96649.9763395175	95532.5978545669	94629.738971559	100205.605697836	91423.0029248037	96881.4228142765	94914.5334773758	105387.330829411	101532.573928443	96097.3135019934	89689.8708118793	113801.043644831
22	51.2499100739908	51.2274027110235	51.2500450855524	1304.5	1303.98	1304.54	3	3	278479.791471352	122858.940808293	298702.994655766	308463.636590173	315577.595262048	85776.7803027338	323093.042902017	285616.757617184	284378.260213952	99352.9982116695	301330.368290574	409057.427038355
23	51.2893910444491	51.2847653149111	51.2894179046587	1304.41	1303.81	1304.88	19	12	247283.419010779	184169.905931489	293661.361889653	239088.091257887	308240.81763822	314571.332754605	321960.724510674	276565.778618539	278815.461336261	318167.643369892	158127.576227679	214247.635866135
24	51.3083489110543	51.3083293001253	51.3197096063185	1304.45	1304.41	1304.5	4	3	84383.1471089675	568281.986825287	293880.227450287	82063.9955611175	295802.987599434	309131.433353164	317721.000488721	285616.757617184	284378.260213952	118394.706280517	301330.368290574	409057.427038355
25	51.3388752595886	51.3387164219612	51.3388836210713	1304.14	1303.81	1305.41	7	7	109090.986535645	568281.986825287	133878.888599856	96516.6155480968	315758.353233311	309131.433353164	117361.545131022	105284.226341959	284378.260213952	123704.720774332	121102.027454426	409057.427038355
26	51.3776613958073	51.3776377022046	51.3776807185384	1304.145	1303.59	1304.73	12	12	238354.471426157	208102.847848556	214062.046830116	238678.663269981	221339.169037334	202018.253748497	211938.363306363	233924.495883413	199918.767787711	220134.423883714	229863.137042411	226234.945451471
27	51.4101914007947	51.4101729895262	51.4102156828318	1304.45	1303.95	1304.73	12	12	339761.865577258	326233.747966218	292640.35791085	345133.03733538	303492.146362502	273006.255632674	278490.304408369	325123.957892128	283065.151383791	305284.071562503	311724.443671876	321397.056428921
28	51.4598285213329	51.4597698104587	51.4598608928195	1304.15	1303.61	1304.88	9	9	135638.440591002	131144.494233593	98636.1623159554	122288.283092322	115921.388330078	85919.8196033652	100296.447115385	117663.645410157	79995.8556754552	93955.7611275542	118004.100343192	127041.498918269
29	51.7970512936541	51.7969114910019	51.7977110869167	1303.98	1303.59	1304.49	3	3	81274.1200301101	67023.436177202	88592.9305575292	66300.2708318541	65383.1964235621	102072.486034405	103832.965349788	83724.272682291	83461.6387386062	101388.131850585	90068.1901723219	60416.2185563157
30	51.8706217517153	51.8697885325708	51.8739140890809	1304.08	1303.57	1304.57	15	10	107175.290717955	143060.527533052	184784.751788887	142561.745939753	140710.376021727	112584.462270132	141413.356595553	88942.9949912107	160742.107687173	119707.83322998	128991.398672281	148965.461001352
31	51.9242409237629	51.9242087184957	51.9242650062976	1304.28	1303.59	1304.73	12	12	289830.060302735	477439.509110576	182100.226934986	335978.169815849	320371.124117337	133826.590563401	164407.88365374	278421.771779973	155709.419868816	156068.815852614	216305.010536131	403654.022934193
32	51.9374400985805	51.9374400985805	51.9374400985805	1304.73	1304.73	1304.73	1	1	283702.796879441	442646.587393458	182300.273293681	318980.827505329	306597.655291195	137614.954186791	180357.072285154	237727.799569331	74743.1181355791	148808.196040481	211235.980690698	383166.06868452
33	51.9572972474673	51.9572972474673	51.9572972474673	1303.59	1303.59	1303.59	1	1	49342.3480610788	70365.7731577147	62225.6468594643	49348.2386683242	67987.7562169304	83092.8695276977	68536.6450661406	37266.733928001	56240.8152410339	84315.3666943354	37595.0030912636	65774.8528369144
34	52.0787559902526	52.0786872572848	52.0794026412656	1304.54	1303.81	1305.07	5	5	98340.0019531242	139481.153749999	76869.3376757824	108205.415867262	98730.5502910904	83532.704973144	89281.76719401	84172.6061927207	76900.7503694656	76340.5528381343	86260.1672886143	128691.672508826
35	52.2070354721922	52.2070319108094	52.207039033575	1304.355	1303.98	1304.73	2	2	306111.840660306	303001.943076921	261735.860709232	311133.822634652	290941.375048425	85241.8659145882	261637.235735676	76194.5202675087	239123.243220403	242832.998938552	279166.013199054	291090.272239332
36	52.237248770716	52.2372335677964	52.2372687632287	1304.145	1303.81	1304.57	12	12	311519.144983363	300369.294374998	262242.511620393	308440.646503154	291128.427494764	234601.165359074	261975.181015626	302832.489846004	239123.243220403	242789.599737027	279633.50748884	291090.272239332
37	52.2880781254941	52.2880295780845	52.2880951607047	1304.45	1303.95	1304.73	8	8	139464.171920072	130602.420901442	106466.945305363	128675.055650809	119443.806909179	82143.192226562	101109.204329833	115191.738149789	80869.4552457677	87628.3151397236	102083.433330829	137808.126395357
38	52.3945450430647	52.3944119303223	52.3946781558071	1304.555	1304.54	1304.57	2	2	98219.9468823235	101610.531610576	55215.1059960946	82243.7347106943	91691.3010538747	51735.5443492548	52628.5577172849	76213.516488369	48728.2390110079	42747.55357666	61710.8506458635	89165.4866756177
39	52.604149315583	52.604149315583	52.604149315583	1304.99	1304.99	1304.99	1	1	66025.3427292882	36033.6685587561	98161.7923773208	66108.5667952482	71506.983876547	96995.5425024429	93484.7870763223	86058.444759114	86946.7635843909	109039.244944254	71030.395859376	38819.8923982744
40	52.7637704967704	52.7637427279255	52.7637946366554	1304.54	1303.95	1305.41	11	11	283109.125927735	449733.634023434	185597.354002509	340354.081741769	333228.776850257	147725.726205358	749493.51909931	265719.368298612	171486.430188478	174955.990405972	212760.613526786	391729.840300643
41	52.7976260619239	52.7975886862394	52.7976459800916	1303.88	1303.57	1304.41	12	12	539472.42953523	378997.20402043	640774.351773212	501400.527155948	471914.649652615	727073.96787598	738570.001600172	611997.845022323	626509.857778321	731848.340935761	624080.706780136	424716.732267877
42	52.8581062241186	52.858059492534	52.8700316514501	1303.965	1303.49	1304.49	16	12	90843.4755293776	168836.704060874	92105.9368505873	102853.306396079	236321.1027663	421379.295725099	404839.595086389	336222.255887278	355183.369422435	426559.356391226	104493.386510823	221012.005472505
43	52.8898254345673	52.8897927840431	52.8898487532592	1304.52	1304.08	1304.9	12	12	284399.886627443	270053.30840745	263569.901460712	299320.529505332	269675.942692682	246644.488402624	261820.399804689	289806.510658052	256473.710101843	257905.81240009	277905.509899554	270984.812841796
44	53.0492663935824	53.0398236635403	53.0502993737247	1304.275	1303.22	1305.41	22	12	204275.992055288	351418.906129806	221261.033122562	193128.623649714	259402.949729566	238331.426804387	245178.674663785	219624.003128908	132057.955640347	131622.521785715	221612.64962346	315666.545195313
45	53.1497342355254	53.1490763856681	53.160282393182	1304.11	1303.95	1304.41	4	4	204358.977549713	107647.538245739	171010.047370608	76102.5407137053	122185.76059304	183461.632771664	183143.125042317	156302.009938741	175893.590118961	168605.440409267	171497.190021564	153945.244731002
46	53.1918396089058	53.1814158336484	53.1918592602026	1304.45	1303.61	1304.88	12	11	182830.893854572	142081.33427584	181546.959484866	195030.323565204	408342.418600672	169537.935660806	183230.329650064	202021.187415865	169918.809759113	186517.023197491	192401.214007662	162394.790888263
47	53.2125130934443	53.212477920179	53.2125335375236	1304.03	1303.61	1304.5	12	12	434095.600891115	380796.61403245	401854.877138678	429543.23430739	401752.825856369	401559.549442663	417779.82628767	442692.702890624	378621.362076322	419912.321928365	422504.841104266	390681.680462473
48	53.27369525428	53.2736863078141	53.2737042007459	1304.45	1304.41	1304.49	2	2	94722.0273636567	237850.325394696	440846.443190924	87370.1167912407	322896.442478031	483756.186306963	468398.098363442	401754.762190752	426127.345301104	455659.404060056	417916.913082883	264871.39479818
49	53.3357890540755	53.3354066057215	53.336538164083	1303.965	1303.57	1304.5	12	12	362599.91102295	233106.078347984	441122.14453125	331097.28968224	323276.504758863	484255.161228378	469065.837439904	401949.82935697	422873.200131085	455564.41564979	415167.18370643	264944.685167517
50	53.4292681543202	53.429255768916	53.4293334297937	1303.88	1303.57	1304.41	8	8	160278.435095214	159002.124982245	172519.723575442	157945.364816518	151876.206816851	178746.623478189	196503.671244675	178919.991094969	161127.76991887	169988.856086425	176148.651906738	139312.362796521
51	53.5045794221788	53.5045780794984	53.5045807648592	1304.09	1303.61	1304.57	2	2	68965.5718512507	100975.538300782	56195.6984730119	79831.0710635658	75958.3931693896	64555.8355877137	70322.8025903317	55147.8028852976	51316.0617134226	58686.8078107237	56980.4433260836	84416.1280362948
52	53.6238019150144	53.6238019150144	53.6238019150144	1304.54	1304.54	1304.54	1	1	56905.557987467	89241.7804086533	49098.3373168953	63789.8732682299	76920.3711584481	53939.020216471	34125.5359431964	45582.6792687985	35265.9975667315	77815.9245827074	64152.980836995	88876.6199088551
53	53.6585607122773	53.658551499643	53.658564051955	1304.32	1303.98	1304.99	4	4	74234.8683405085	45995.0348144533	93831.9268359368	65985.4689728342	44074.0795192469	106822.477019856	103193.237965745	76984.5013966873	93080.2793424473	117473.709742713	85774.4795743809	39043.8664794924
54	53.7529792118434	53.7529472069828	53.7529961717552	1304.65	1303.98	1305.42	12	12	132748.74591271	130298.805183292	135089.651141827	151697.358574969	124994.267443849	129078.980408654	148651.456565754	149712.455342548	128814.807629744	144338.922215403	142301.505471003	130571.706276292
55	53.7677415131215	53.7677415131215	53.7677415131215	1304.54	1304.54	1304.54	1	1	393944.044114708	96561.207938058	508221.391676683	369855.884495198	326562.821245492	596115.896484375	583331.262651368	462070.816952373	525115.015898813	599375.891155138	490930.149359975	304331.101812273
56	53.8025939019702	53.8025639665542	53.8026145446702	1304.28	1303.81	1304.73	12	12	388729.677319337	238182.377253604	504217.680398888	370021.365876651	318872.53801307	596896.524444059	580989.310546878	458786.758728966	518613.298341347	599115.451536695	489237.343769533	299262.743907751
57	53.8604223054241	53.8604043082401	53.8604620012885	1304.14	1303.81	1304.5	3	3	194422.110624553	165985.377405896	105737.915742189	177663.690356003	150577.269055176	292005.444164598	284890.44975408	225193.833298559	110436.97964274	124878.26350708	236916.504791817	157042.530065697
58	53.864778591821	53.8616724762961	53.8648182570258	1304.41	1303.61	1304.73	15	12	199082.60175171	91325.8641455068	253008.464487492	106896.511320613	100738.891273192	292404.177133413	280059.675581053	220003.288004807	250962.726313475	305884.693137395	262912.240983073	124049.182577749
59	53.8972916953603	53.896929150078	53.8974270038762	1304.92	1304.5	1305.49	4	3	194331.500812324	158407.577191406	253567.908022907	84680.9534391286	154186.061506349	292005.444164598	284890.44975408	225193.833298559	258638.641246446	90476.1428466793	236916.504791817	81620.9684887688
60	53.9165727920032	53.9066684269639	53.9173959916744	1304.15	1303.81	1305.49	13	12	138726.803340595	138329.601343148	178931.307722166	126020.191420491	105446.083297118	196076.220791714	189095.69966518	160696.160809152	173474.246324869	184433.481575	162568.910641742	130953.85593192
61	53.9455876511592	53.9455876511592	53.9455876511592	1304.54	1304.54	1304.54	1	1	201625.596446532	118587.16124399	259615.212033695	177736.407976483	160981.349211631	299697.204620766	290649.4257666	230695.19216105	259063.754069009	313228.416370944	242827.014088947	157248.217727866
62	53.9519960859935	53.951589997549	53.9523470761476	1303.61	1303.22	1304.49	3	3	100195.199911748	127032.325360576	194252.277643847	340971.965995214	97313.6409750005	164376.573876037	187031.620117773	255586.146499022	175040.60220703	173493.336159668	227309.375389609	356234.264695131
63	53.9892472111568	53.9892199003755	53.9892797020745	1304.49	1303.95	1304.73	7	7	166015.533211083	271201.456508412	187815.981810823	186149.876122001	185086.700419919	155794.338191106	176115.586159856	145413.249182478	167324.553548678	168951.972677284	112219.240128349	235428.169906181
64	53.9983505408153	53.9983091677388	53.9983752626509	1303.965	1303.59	1304.49	12	12	289799.621782408	424718.73449519	186852.798863431	316719.847389572	306178.22370042	153307.295416621	168858.980467356	255544.148194111	156188.630795147	155111.634624023	218213.812868304	346452.546206429
65	54.0368638219283	54.0368549004854	54.0368839797459	1305.11	1304.57	1305.42	6	6	112460.958395433	424279.969708809	182342.676029831	105857.773895265	298474.632333987	148880.306942473	165617.278817914	109463.909529215	160169.958249288	100238.285489908	111089.831433293	100389.797707926
66	54.0518040381047	54.0517613307429	54.0518225898287	1304.11	1303.64	1304.54	12	12	1209930.79144044	1755808.76803153	839958.616360201	1401224.88763889	1346653.18190357	707663.6713644	829148.487222226	1124869.90542188	740732.811312506	749852.636260425	976867.577291007	1440657.64523438
67	54.0836075177735	54.083578816709	54.0836487991893	1304.495	1303.81	1304.9	12	12	227607.05822754	178544.510733172	187955.590814491	210644.693560321	179128.562156324	200247.003663505	212021.630885883	221536.28496244	184555.265237629	197373.717355018	202992.918455529	175644.410836087
68	54.0868968953723	54.0868463223029	54.1144511153379	1304.14	1303.06	1304.88	21	12	458936.60732422	269770.326784854	578847.43586983	197481.465733924	188767.414817457	681861.955837056	659175.290764513	528631.749592635	589097.468487798	676168.520880306	553401.685647323	243022.054694476
69	54.1440019050903	54.1439804745974	54.1440233355833	1303.865	1303.59	1304.14	2	2	1184028.80978159	1733601.2618608	112936.277384035	1364037.51524859	1316112.57109553	728174.747840899	790048.023014923	1099269.28647016	720877.675435005	137651.300551757	946881.376635284	1429046.93017757
70	54.1495698939752	54.1495422748831	54.1495937850798	1304.11	1303.59	1304.57	12	12	238399.939952333	126811.572707331	282825.948477313	201573.722042142	178994.652548452	337744.859905833	319830.072682759	249982.368921274	303476.021551341	332888.664899339	281534.358716519	153346.860734675
71	54.2017585615441	54.1824567421672	54.2025983564023	1304.5	1303.81	1305.65	13	11	119964.3508436	149619.107945668	141854.726755373	107175.168023212	84202.1157142049	162804.533336839	159470.067566965	128595.282859074	150441.179654947	162260.818163687	133400.923013071	87974.8223069408
72	54.2294079156878	54.2144043171261	54.229432286796	1304.805	1303.98	1305.65	10	10	114089.644531249	149619.107945668	114942.463341346	120202.852554119	119496.715673423	79171.8893294266	114143.934940012	119300.415859374	113942.460986329	122779.309962064	103805.637742105	113959.334082844
73	54.242865526076	54.242853254582	54.2428777759556	1304.54	1304.41	1304.57	3	3	138795.307265421	148536.425471754	146807.48376343	109498.631064077	119496.715673423	167670.942586262	160833.374217122	140597.18746053	159002.728701985	165162.990368089	142525.699020995	119018.8181096
74	54.3057139147016	54.305678550348	54.3057267933895	1303.88	1303.59	1304.14	4	4	105981.132556373	107518.274254262	102537.873599855	97183.1558078841	92242.2841126603	110762.723480112	117637.796665484	93318.7462915032	85383.8092356168	104478.796483154	90726.5512984206	101444.355229049
75	54.3701205007844	54.3487524905611	54.370147701105	1304.5	1303.98	1305.07	16	12	164663.449081216	128161.617690428	126401.37161133	163099.406563316	164128.312192007	141116.559853515	140698.893085123	181180.176057692	158060.004241535	89091.0867655433	159524.420024414	149821.451632079
76	54.3782827628016	54.3782554694311	54.3783022644641	1303.81	1303.57	1304.41	7	7	138668.021188401	234802.153777042	164815.320234377	168420.524545522	162713.069044188	166532.638948567	169878.127548827	134336.32245524	158060.004241535	179923.973884276	102779.120970865	191546.08398813
77	54.5170730418836	54.5170504842976	54.5170951341842	1304.495	1303.61	1305.06	10	10	129986.080923227	113180.51794922	116772.66391226	134113.119989483	120322.876224459	121908.427215168	112938.998286132	130248.128119741	115797.744547525	129626.400837403	135800.265172776	134166.592769681
78	54.5940111787183	54.5940044035424	54.5940179538942	1304.32	1304.14	1304.5	2	2	110173.38279785	60067.3789240059	87923.2916711439	87331.9795685375	84411.6857346419	173277.016861685	150783.871434213	120683.860440339	148132.55913574	89653.6956990556	141902.238099256	58914.0624311971
79	54.6449139299953	54.6445394693336	54.6457202159011	1304.11	1303.81	1304.88	6	6	111605.34265963	60067.3789240059	141427.975913088	87367.7244848643	84529.2700231943	177174.355438059	150907.912131347	120683.860440339	148376.038029784	155587.190543619	142192.602663762	58914.0624311971
80	54.7743892008658	54.7743892008658	54.7743892008658	1304.73	1304.73	1304.73	1	1	142274.976963332	120827.094620029	182297.370117189	134703.721168325	117648.114421609	210258.404286219	206538.174825109	68454.4893168126	190187.885309244	215769.131301489	174996.723987036	128342.2948402
81	54.7846574586927	54.7846302623208	54.805235636509	1304.08	1303.59	1304.5	9	7	142274.976963332	120827.094620029	138710.069296877	95172.1527494314	117648.114421609	93804.4415701734	151436.357005208	127461.181736246	185776.792638492	140229.140767821	129052.361182047	128342.2948402
82	54.8365417466278	54.8365156686478	54.8409566603888	1304.73	1303.22	1304.99	9	9	127629.370142008	120827.094620029	182252.469287112	114839.348159588	97506.1682861329	210098.449243165	205204.25896345	153594.806170246	183148.535345051	205395.008890787	164361.805511568	128342.2948402
83	54.8795388405325	54.8795388405325	54.8795388405325	1304.54	1304.54	1304.54	1	1	662990.141555985	98988.2147025234	475535.235915534	761607.401883147	706204.918597013	396666.201933591	442988.594874672	622414.353159175	407518.463209633	436664.891504846	541447.792907711	796600.203906258
84	54.8852565452445	54.8852328605906	54.8852807122194	1304.45	1303.61	1304.73	8	8	136869.897767052	197316.42646334	475535.235915534	161062.974861027	158133.058366511	396666.201933591	442988.594874672	127282.759294085	407518.463209633	99938.850838717	107658.320709228	165668.412988281
85	54.943676648509	54.9436126410131	54.9437100228224	1304.145	1303.81	1304.57	12	12	668168.343627932	998889.653899378	484460.525892799	762684.640075336	706658.952876663	402877.753107829	443560.78370815	630727.716826828	416581.763072269	444010.46013428	548094.558394526	804156.125647323
86	54.9796279812744	54.9795941687327	54.9796799305822	1303.88	1303.57	1304.41	12	12	896836.610363773	655270.639819708	1066635.74513252	843346.856808734	789200.517566854	1184823.61513672	1182835.60798829	1016818.93134246	1050868.69817351	1171522.09875782	1031283.50720424	717192.240363422
87	55.0105561235251	55.0078239472706	55.0132861568892	1304.54	1304.41	1304.57	4	3	890894.997029616	103326.799969951	1064575.0114673	82234.8570178232	788272.688465992	1183608.19596353	1181309.76226074	1009567.91783243	1044185.77514322	1165616.68680826	1029559.39640258	93712.0651930585
88	55.0438570887286	55.034515845453	55.0439052764306	1304.03	1303.59	1304.57	22	12	183649.323067157	330341.789197655	224814.827438968	181427.855496919	418178.721983923	241188.695201821	244031.154039712	211367.128390925	223039.30173828	645235.245941689	215346.050495604	382169.62082136
89	55.0565569678048	55.0565206882846	55.0565771078541	1304.495	1303.81	1304.9	12	12	203076.884187199	172551.860970864	190783.245695804	208073.028326011	185377.447000735	175799.002638345	188235.710502929	222074.323982121	174878.240932616	195826.903325195	211844.217739633	187403.531693208
90	55.0776147782886	55.0775817434394	55.0776330794477	1304.45	1303.81	1304.88	12	12	572614.395605471	537514.166418266	529631.99128208	590550.207553712	540779.693371922	504687.551206057	549586.172489426	587398.299157368	493517.844666183	525240.847426761	563372.779074869	531244.700976912
91	55.0973979537675	55.0928955422926	55.108262697284	1304.495	1303.22	1305.41	28	12	256644.381359864	356667.548865684	119003.593666994	285853.681101423	81097.5994378653	167303.009734236	159431.333702568	231237.744107143	147907.465498798	154929.300224959	196779.61998884	322364.763997629
92	55.1290581810704	55.129029665102	55.1290789603868	1304.52	1304.08	1304.9	12	12	304183.918981935	160111.245624999	406992.327116345	281525.302449777	236988.883405949	486225.255568193	453081.407428853	355199.828993389	428006.535348962	496863.488557297	387680.519430805	218880.700193434
93	55.1920731765897	55.1769357782598	55.1936021741709	1304.275	1303.22	1304.9	26	12	198963.304652944	158937.825441706	108488.435976564	128129.010060471	70787.0656146233	109570.815220102	123770.853515625	98845.9969221999	142923.601183267	179281.636891527	91051.4992187493	135106.639864408
94	55.2370643472512	55.2370262011624	55.237086367744	1304.495	1303.81	1304.9	12	12	569072.398642094	761762.074014419	400963.550336909	640861.549959543	603028.165687421	339704.410157647	389201.929731449	532199.473235681	348464.494539065	363272.937486051	456640.757176341	680531.812948174
95	55.2473651527153	55.2469420475834	55.2481862743538	1303.965	1303.59	1304.49	12	12	249366.491101262	165739.783783052	297068.160395312	224020.406281925	206696.778817983	299081.884698016	315956.087962243	268328.256579242	285979.849779898	316375.346199081	283545.266852839	190121.456173001
96	55.2760669349384	55.2738732332243	55.2782606366525	1304.72	1304.54	1304.9	2	2	99380.5573940015	125422.295573918	76481.0985058605	92541.1541206879	101079.822014568	92716.1560997596	79876.9059147131	93444.4235772234	72815.9536245493	81497.116347249	80396.4906603998	114729.058263752
97	55.3556116414416	55.3534714306825	55.3556577432349	1304.06	1303.61	1304.5	10	8	132430.028551682	106645.481679282	108939.618654787	122910.56153768	789745.976079551	148116.743682767	857881.203979038	124566.364126383	763799.595969451	124120.774676513	839921.089293331	114223.033386636
98	55.3875498266919	55.3875159861187	55.3875764585386	1304.28	1303.59	1304.73	12	12	294593.352319337	465728.576622595	185228.536839692	348855.879051288	322027.01754919	148069.691371373	170151.320680805	267468.018388023	167277.961106772	168340.868943918	219270.826214842	379504.298487375
99	55.3985842637698	55.3985469937621	55.3986019118728	1304.03	1303.57	1304.54	12	12	355784.671249248	309142.670694109	336262.514589849	348436.155254656	339443.142583758	345767.399459134	360960.080628253	370139.733677884	309140.894747719	350709.263553185	344070.871990685	312176.289524488
100	55.4205767067831	55.4205248105919	55.4239541911069	1304.08	1303.57	1304.73	23	12	169669.716050368	771436.915205465	824673.223307746	845559.880153242	795971.592882359	822299.495121376	263870.252837613	890674.934614958	769421.376809085	820462.567878074	848247.208292413	743218.149346452
101	55.4467242226721	55.4467242226721	55.4467242226721	1304.54	1304.54	1304.54	1	1	858053.482753086	91050.0072235571	823532.707243665	860081.798250335	809284.332208668	824739.623268224	870336.574820959	897850.339440911	770549.754845373	820873.464106822	851078.555950515	750440.490260425
102	55.4855895955094	55.4832031258297	55.4856376879622	1304.14	1303.59	1304.88	14	10	121625.498829345	99871.166095526	86493.6432421888	129323.133649497	112351.796511028	97766.8664428703	102197.006138509	137445.335176532	108435.218899739	132458.509921124	123144.350558143	120859.136527193
103	55.5515908597656	55.5511838962667	55.5523931365193	1304.03	1303.57	1304.54	12	12	265094.890696613	177589.529654446	328241.032475022	247831.090416541	237495.929790789	373562.209713791	346827.925310871	312525.367558595	337000.822833158	347955.888671875	326529.891044921	197741.599815955
104	55.5743367487855	55.5743367487855	55.5743367487855	1304.54	1304.54	1304.54	1	1	265094.890696613	91636.0859555283	332074.034642949	247539.726064049	237216.716042076	373044.236599932	350269.387916258	312002.884305214	337375.580489907	351368.728864934	326371.42534627	199999.538933921
105	55.6189608674522	55.6189472234565	55.6189681494553	1303.965	1303.81	1304.41	4	4	265203.545049712	177916.558460583	327843.495837405	126669.310155031	237352.590112306	107873.064441731	350326.969600944	132668.215159504	336821.96122425	347428.24307528	119023.418682454	197428.316255328
106	55.6509454860701	55.6509228730935	55.6509637124115	1304.03	1303.57	1304.54	12	12	177378.771250812	148028.845868389	205030.883873197	187965.413860614	165085.427457274	215553.702249348	236753.122299804	210512.50540283	186557.351717121	216196.276319111	218834.637816256	151765.105880032
107	55.7163472349008	55.7158961320488	55.72829772724	1303.95	1303.59	1304.57	3	3	183218.054837533	153464.057439631	204782.568519178	184736.170795456	165638.349131304	215624.445177554	240458.362571913	217364.629047036	186557.351717121	114244.633278808	112562.565680134	92070.8288517875
108	55.863134782725	55.84711862813	55.8639132815375	1303.64	1303.49	1304.14	5	5	108214.651993518	153588.068765023	91142.9563073744	98275.2741341136	107127.539658204	91788.5540429681	136738.743949753	127884.631924641	118928.96242106	139403.962174625	127857.435567829	115207.351901043
109	55.9005756664849	55.9005660747485	55.9005852582212	1304.225	1303.95	1304.5	2	2	108214.651993518	153918.381232245	116858.268861862	111496.748242188	101761.144145509	137487.641553624	141701.399679508	122889.356589576	115008.652382811	130392.98056844	117418.873566487	123217.099550782
110	55.995095278214	55.9950727822935	56.0054421228047	1304.54	1303.95	1305.07	7	5	625131.025368421	85607.1340852872	777669.341597131	97259.8184626649	84087.5236267081	890718.524673283	857323.332064994	733439.096255284	787338.903380529	888380.160952143	83244.6924552403	89627.4433274486
111	56.010804489939	56.010804489939	56.010804489939	1304.54	1304.54	1304.54	1	1	632626.439048661	143747.050757211	786603.696240246	587633.285825609	527283.115301113	903927.797167963	869552.613614905	733439.096255284	787338.903380529	895825.010384616	760792.916987706	486438.627337245
112	56.0478383773962	56.0478147513394	56.0478645604361	1304.28	1303.81	1304.73	12	12	638120.110668948	402797.431093748	788126.351478784	588050.789310827	527903.749030948	904860.162095428	870675.776381143	738244.018125006	788920.064871656	895664.908214291	766559.56430761	486573.225739932
113	56.1043804709582	56.1026819244137	56.1093806031851	1304.14	1303.59	1304.88	19	9	166304.338009315	206755.651251776	92928.5667663588	108991.108986004	200107.34808949	114363.954104567	166260.850501301	169480.346538898	155011.821220702	177006.369181314	99099.645041853	177190.901928268
114	56.112582108087	56.1106743856252	56.1140115307999	1304.41	1303.61	1304.9	23	12	126510.923029597	195654.770829326	305791.900011643	147385.487124398	135906.934587401	136206.704064002	343751.983092699	109469.439517299	317511.722383512	134458.482362155	403675.510781251	213823.623322941
115	56.1488965338482	56.1478167057936	56.1504078818493	1304.5	1303.59	1305.8	25	12	192763.144045222	245687.918461537	195786.133461917	276794.877574744	255263.527610426	132850.82349772	171643.160606971	183953.169380258	95308.9287386061	85932.6110156251	103378.327909029	103749.510802408
116	56.1691480725298	56.1687130782105	56.1699820029736	1304.145	1303.81	1304.57	12	12	268541.075730252	150276.101099759	338579.222278176	237658.23320688	199342.888166152	381874.356459265	357822.078958337	297898.325407367	345636.296922435	398838.531328825	330764.671607144	188114.518014265
117	56.2062307635941	56.2016528651978	56.2071291887345	1304.08	1303.59	1304.99	15	12	814390.193864839	1185136.6660225	534965.519715395	890758.223578742	883661.308960336	444881.391780136	491865.676899419	714588.842425787	464104.624890303	115598.669004313	611112.693065424	978362.980729168
118	56.2463502495426	56.2463016303765	56.2560030738556	1304.08	1303.22	1304.57	17	12	429401.49007764	182329.900150239	281025.522767156	119482.297752028	473668.736300913	229740.625715144	276079.0174721	394457.781566118	255047.408923016	262086.882122281	327174.430680804	522822.725205428
119	56.2729524655793	56.2726537780503	56.2735113825256	1304.45	1303.95	1304.73	8	8	179007.751106771	281637.233479566	104607.419505113	202440.329013582	203124.625927734	877124.606971154	1007561.84481725	143606.223352866	900705.856387471	927242.489707783	138672.980859375	227992.441391225
120	56.2969684926234	56.2969503630343	56.2969866222125	1305.53	1305.41	1305.65	2	2	87541.6265808099	1959923.85636538	1004236.06580967	1558020.38978162	1530599.09660956	850993.654016344	980007.897618952	79493.4379085281	882690.561242887	876645.328865403	1148421.76261542	1632249.41493162
121	56.3128444803582	56.3127856357833	56.3128613659798	1303.965	1303.57	1304.5	12	12	1434334.33261719	2093635.43755064	1022695.09847376	1609692.51421387	1605892.61725622	878273.222527905	1008081.74257	1373884.86924841	903009.580012377	939125.861132817	1175479.26211913	1695053.00119071
122	56.3501030095868	56.3466327108526	56.3501696799876	1304.15	1303.61	1305.07	23	12	138644.578073729	115993.485804037	130900.290674955	145679.590430626	633864.412612295	119969.905307993	1014951.91346691	852714.263489948	906982.797278979	134212.974682617	887475.702482414	134863.405382361
123	56.3794063788699	56.3697214874449	56.379429178872	1304.41	1303.22	1304.73	11	7	114958.347336989	190864.007228124	909363.169260817	128028.729022686	141361.274194335	1026477.60958984	1000691.50307993	118512.477403846	896604.441502273	1002523.43184081	86820.5515700118	176951.945365083
124	56.4071033197821	56.4052188877075	56.4071367352329	1304.41	1303.64	1304.99	13	11	188806.637640382	527171.595422172	183541.586288311	129214.756065955	112795.187289428	209239.066844658	198729.871823919	167320.011972657	175688.593071288	106897.178706055	179911.90358538	97126.8851111775
125	56.4153256920529	56.410752942043	56.4168317944577	1304.11	1303.22	1304.73	30	12	148617.670546124	191641.700917187	197101.725666507	141549.75752986	237201.010747821	116237.217851562	192044.298188476	171615.533895262	183276.856136066	127344.264166259	196696.498476968	237243.767337739
126	56.4518054925087	56.4517807998924	56.451829140345	1304.88	1304.41	1305.41	11	11	133844.560517578	122579.151601562	120258.823381349	135782.059472656	114437.413898314	105992.242556965	124736.817272601	136374.137352121	293408.098155923	127834.405917969	130151.038989633	129595.297365159
127	56.4724571915275	56.471979803431	56.4741594250298	1304.54	1303.95	1305.07	13	12	215209.030297852	106941.482253605	289413.458561823	197042.963791155	157904.076538902	321365.687538366	297723.601203964	235346.566083233	297308.452476285	346988.866648441	272570.071593259	152535.136816406
128	56.5017302140068	56.501684597502	56.5052515039816	1304.65	1304.08	1305.41	18	12	165097.912225811	134000.829370929	158185.31904053	169216.687425818	148971.302461346	170117.10331881	125693.345554387	184597.544135366	107863.503991699	176766.914980093	173263.13335036	143213.763309732
129	56.5160366408793	56.5160114709739	56.516128918968	1304.49	1303.22	1304.73	7	7	117844.576411132	210429.204302883	282930.574779057	154862.797261868	156077.138958739	321034.553393553	297937.875310057	103565.043495279	293408.098155923	338873.702691757	93091.4803412918	160781.228263972
130	56.617239290403	56.6172299713313	56.6172486094748	1304.555	1304.54	1304.57	2	2	113690.229740396	140058.769585336	101124.111269533	116629.317166342	122402.476590984	108453.160781249	112289.508156738	111886.2338444	93359.082727864	116209.043019612	115462.862181396	133091.447089092
131	56.6600338539985	56.6513452220728	56.6600861064617	1304.115	1303.57	1305.06	18	11	185816.52560999	94103.0009627287	111593.362680288	132581.897830904	203981.960085447	97286.102661132	115280.446999511	114010.095038311	131062.570513508	109575.594921124	137432.582225748	234170.02161959
132	56.784898481961	56.784898481961	56.784898481961	1304.49	1304.49	1304.49	1	1	72333.9767272944	177854.662100498	188749.835867367	199707.468382459	176871.601046699	199699.490651635	213640.516038261	206194.06010298	183020.409540126	198195.882674891	187304.674014561	162152.880576173
133	56.8077097995611	56.8076556564446	56.8112337243544	1304.14	1303.59	1304.88	21	12	113853.542354735	178230.222472956	148257.169991457	205710.806034029	180668.778789757	163571.173577974	163739.437370605	128480.672719929	180328.70510091	197359.300281461	141797.361269532	162410.188305663
134	56.9232196874356	56.9231819218115	56.923236668146	1304.06	1303.59	1304.54	6	6	130588.945301513	79211.7492016592	144574.55629761	123794.82268466	112992.795642756	164996.866843449	154141.265989881	141674.693463688	152308.379295541	151307.292821044	141650.910290526	89199.1116788003
135	56.9810694321559	56.9810405241408	56.9810906441699	1304.03	1303.61	1304.5	12	12	332435.91982422	233001.869703977	395599.986679682	303266.937545071	297076.129201096	434304.647285856	419677.016445315	367591.722765068	407416.756030602	421124.743695071	396041.207896206	254983.761587289
136	57.0915084823694	57.0907170022912	57.0922999624477	1303.78	1303.61	1303.95	2	2	336748.712255854	101954.387382	373697.535791019	328414.129527701	306115.882088958	398653.34004971	407129.713162291	344496.896135478	369637.48352717	410525.876278404	97971.7084053541	287869.856535868
137	57.1174863575154	57.1137225860603	57.1185178329118	1304.14	1303.59	1304.88	21	12	273674.926180138	242953.093395431	244824.788452152	101245.348268479	261346.689770507	184566.268157088	170750.229732144	131036.959009602	159497.13290039	187556.967903396	139637.070251116	244208.508475435
138	57.1519224859509	57.1474803792331	57.153063772626	1304.45	1303.59	1304.9	22	12	158657.455073241	607324.712596152	212857.705854495	152395.038820237	441696.531431704	235995.450149738	236223.698605142	195612.415879657	225346.073914513	248572.099985727	199439.318143029	111082.332315266
139	57.18791197864	57.1878928124435	57.1993041163437	1304.14	1303.61	1304.49	5	5	86891.8354309076	80576.8932853197	107009.184254152	75560.4056241871	414436.786816406	115776.357298176	239922.057745913	350995.983975492	228836.46647727	247466.95171342	297288.435813213	500077.345681821
140	57.210849636522	57.210824070966	57.2207917756263	1304.635	1304.08	1304.9	4	4	384292.351717856	110323.762469951	280270.459995121	448542.366374293	441412.737720952	96918.9675691725	92269.0387215165	80337.7617708328	228836.46647727	247466.95171342	297288.435813213	500077.345681821
141	57.2614843581016	57.261456699937	57.2615144312355	1304.495	1303.95	1304.73	10	10	287891.172680665	467026.584369365	185583.650834958	340771.950641044	320436.435495949	951073.571213942	957648.250616635	264314.256945613	165963.099554689	183140.612151044	233224.69172949	392198.02780692
142	57.2997472950494	57.2997128381852	57.3104384139779	1303.98	1303.57	1304.73	13	12	759199.892233798	564907.086463669	871091.061287656	719873.154416958	675200.131476343	952319.02470006	958142.393160817	850674.703917103	870646.332915046	956672.340259125	869476.350033485	609671.662858892
143	57.3107176234036	57.3105658076123	57.3114579561712	1304.57	1304.14	1305.41	9	9	258007.411431931	356615.707247594	154946.414139122	276012.913024554	274856.334795964	951337.758317051	952003.113484696	224580.391623885	868425.173172702	145823.236317663	188441.448800224	322182.546191405
144	57.358193805142	57.3567179859403	57.3681367038632	1303.98	1303.57	1304.5	25	12	355453.350010671	217759.715276441	365933.912021108	300570.043990383	269946.431790864	393632.843565152	398441.228687223	344284.230602463	354448.852178297	386767.734387395	424608.41310268	258291.946428034
145	57.3815953433605	57.3815717699193	57.3816109650886	1304.53	1304.41	1304.88	4	4	95069.8733561191	279315.323064632	388379.059037646	93572.7571313487	299189.422441408	413811.615777703	415892.40475763	359867.265997864	384315.192975847	420706.144964484	98269.868017578	79428.2279361988
146	57.4040081355942	57.4039774445775	57.4040270598913	1304.495	1303.98	1304.88	12	12	286255.462841798	261700.948037859	264286.186314171	295852.382543944	265097.661420146	229541.380129206	254803.425191129	290179.094540264	239513.479381977	246997.63248723	279534.269380581	273004.566478098
147	57.4250534687084	57.416050960815	57.4266728292929	1304.54	1303.49	1305.41	29	12	320343.964367677	250469.000426681	139336.521068021	209774.238706055	150271.921965144	331952.68943778	122827.123421223	158740.752442158	122524.052751653	362689.58802351	138975.769104002	224722.583778733
148	57.4587385517496	57.4586279125973	57.4587654402744	1304.495	1303.98	1304.88	12	12	416767.010864259	225178.390649037	503303.54572544	366341.027438965	305513.169970702	579344.089154578	556306.805865891	453255.761446618	514024.761118982	586306.737762978	483518.014103511	285745.466301619
149	57.4798974641067	57.4794643417809	57.4807266376011	1304.73	1304.41	1305.07	12	12	171866.055713703	162743.896141826	156699.381445315	178494.39560359	160044.452215171	142743.458308918	141775.083098708	188174.346102121	140631.476227213	141108.188859049	164106.521822416	167609.813996769
150	57.515944906657	57.5154497719406	57.5174360690055	1304.08	1303.59	1305.41	15	12	195421.995324708	98167.6240775234	204746.374443359	144798.739911358	127237.635790404	86382.8135314934	223507.833082933	191437.260482271	219454.555732423	241965.996382212	190712.50513747	114232.021835936
151	57.5258538360686	57.5213028257761	57.5329440718234	1304.08	1303.49	1305.06	20	11	166941.4228951	78966.3674338938	160845.090139163	115200.25891927	368968.913906252	101079.088958333	96243.4412560096	143158.722804988	98806.4784358717	109262.04119873	79364.0344938145	73989.9572159824
152	57.5736633191016	57.5736336023384	57.5736897575452	1304.73	1304.41	1305.41	10	10	243604.341552735	346536.24308894	156161.040523436	277026.077354911	256009.278864933	477288.526442308	466938.675636269	211132.897282367	141261.53254948	141489.328335311	180763.245910866	316140.959487679
153	57.5846473779163	57.5842015577588	57.5854820586369	1304.03	1303.59	1304.54	12	12	344052.367591311	218787.075174278	435813.231632597	318231.066530413	293222.064062499	471665.641976843	464212.340849614	400628.945786461	439454.622951176	478608.562463943	431563.836400387	268345.776847956
154	57.6232660409876	57.6227886405942	57.6240418761856	1304.5	1304.08	1304.88	11	11	305339.435831887	458971.63620192	191614.755478513	353763.298858146	330821.365553127	477913.547131698	174235.666756187	265338.681352867	183086.979431317	175870.23111119	223361.820062498	391098.508180107
155	57.6647410799433	57.6647410799433	57.6647410799433	1304.54	1304.54	1304.54	1	1	250313.550623371	102682.821721754	197500.570883792	260211.266942955	250402.602996422	184756.852618814	202415.652076822	225141.980705565	185709.912055663	194658.131419396	207400.325868732	292912.160716149
156	57.6998348575481	57.6864796940911	57.6998579546417	1304.41	1303.61	1304.49	3	3	77834.5395629877	81189.6540258796	197500.570883792	81733.5142337473	250402.602996422	184756.852618814	202415.652076822	225141.980705565	185709.912055663	190452.945651854	207400.325868732	292912.160716149
157	57.7338270687451	57.733778893357	57.7387024419102	1304.52	1303.59	1305.06	14	11	229414.793365724	333360.87965144	133867.23252216	260579.316825475	239118.089982721	144147.013070913	123436.015214029	201897.831897322	185709.912055663	150269.689147386	172609.866813617	292993.21001352
158	57.7707339915674	57.7689064839846	57.7726482294928	1304.14	1303.61	1304.73	24	12	432823.708728029	145368.241295071	411482.885766596	431633.320983539	398714.443520882	401293.782097518	423917.376487168	268581.254338728	386354.171245817	412688.052166228	434738.290323726	385212.911853965
159	57.8356184845895	57.8280960274909	57.8356334062225	1304.49	1303.81	1304.88	7	7	77463.8165124506	374337.846997066	411403.758420416	432561.838412277	398822.97088298	124510.03700358	118209.614527065	103265.676637835	104959.530937124	126978.210303861	86415.208496095	385684.096642249
160	57.9467408473117	57.9467105498405	57.9467595866703	1304.28	1303.81	1304.73	12	12	338681.368945133	207310.174528244	413774.689453125	298797.174162409	278323.598217772	459433.40789551	436564.382456755	375294.341595055	417368.192523767	452486.184916298	396073.000848215	244354.977257361
161	57.985684206345	57.9856723967951	57.9857119111332	1304.54	1303.22	1304.57	3	3	87204.6437361647	114058.78921274	59113.0743420419	83930.59807129	80506.2586340323	63099.0923697913	71534.5170369463	80818.3253621413	63578.9272428381	66758.028641827	92047.3569413242	108556.03447829
162	58.086819399875	58.0829972376823	58.0967881607999	1304.5	1303.81	1304.99	13	11	117253.492758413	150711.784194711	101815.159262697	110847.593783367	107427.916913311	101630.458480318	103141.71325646	116899.320821815	93530.6653824864	109343.480067984	119757.057650959	103180.976617188
163	58.1588614898591	58.158844540021	58.1588790846253	1304.11	1303.95	1304.5	6	6	174843.257116031	307166.403142757	111453.513134767	77742.5920784514	211529.493596858	127992.987584886	114485.538301594	166531.875408378	119413.917499111	120131.17195479	111933.38710205	241460.255078127
164	58.2400252996042	58.2400052806896	58.2400477953248	1304.15	1303.81	1304.41	3	3	174929.217419432	307517.737264	128916.835647585	210939.394903094	211657.23844088	131221.127089843	123226.038125813	166872.637866586	119610.192840168	120480.28644287	152199.634718423	241776.509505211
165	58.2645282292492	58.2405247335814	58.2645634234879	1304.28	1303.61	1304.88	16	12	264832.963452146	155479.955841345	353958.2109375	249126.961465218	230797.121888145	387389.117207031	379348.334140627	316668.21288161	354436.304434345	396829.449752855	140370.158789061	197167.461489633
166	58.2722048289233	58.2721769017292	58.2854956110367	1304.57	1304.08	1305.34	12	10	86771.9655483773	155291.790672265	359795.979217535	86968.9172558604	241695.475026044	112928.470712192	108061.966267089	93759.2693624446	88815.362827555	104813.061450195	93966.6572509779	74645.5814798984
167	58.3907511331462	58.3903028184655	58.3915920692973	1304.06	1303.16	1304.57	12	12	224449.884631348	342257.992031248	152493.46230957	260652.700018779	253494.122804126	133287.211743862	134249.809653322	213734.948741682	126345.451897786	125388.292376361	169883.202053572	281285.746819895
168	58.405746421322	58.4057131091878	58.4058764436606	1304.815	1304.41	1305.42	4	4	382826.964327054	342795.552805399	483195.150015985	96014.3410192882	326411.567709963	80487.2899235021	515334.31238547	98289.2948730467	492534.077412991	89548.346610514	466053.448188925	306395.156455968
169	58.4366362677787	58.4366090501381	58.4366565793149	1304.28	1303.81	1304.73	12	12	388947.821948244	248898.986380441	491469.475245529	367859.938762208	336271.359308379	551354.332094031	524732.1473019	454669.338690108	505776.37483464	556109.492668461	472247.177243305	297190.862635215
170	58.4951857612157	58.4948049558143	58.4953141790092	1304.145	1303.59	1304.73	8	8	237610.070143479	365662.376778844	197520.855669291	133880.48085374	106544.81937068	236313.857996653	215622.267978517	166201.253490514	210905.500961218	246271.856494892	207680.496782602	320728.978431114
171	58.4968195273851	58.4958044382916	58.5070838263409	1304.28	1303.59	1305.06	18	12	292399.456921388	120870.785953775	190488.158653846	136558.116766826	119848.83025228	210493.617942244	206110.809489934	177706.524224331	75763.7613997391	213390.616972309	141479.830705158	211282.167707707
172	58.5347384114394	58.5342975780056	58.5355819487823	1303.965	1303.59	1304.49	12	12	243705.211504269	365662.376778844	149842.13662222	280763.864648438	266298.07070688	131552.043489333	142642.559070174	217577.372344077	134844.973277994	146147.741601938	187191.332226563	316831.031993689
173	58.5657707902347	58.5653079533182	58.566618144247	1304.145	1303.81	1304.57	12	12	332049.959960939	199155.439945912	431832.482670893	307592.262053034	268355.076855468	492464.510337614	488547.864118306	388908.023613284	442717.939574874	517278.318107913	416411.680479912	262574.619655762
174	58.5926898795204	58.592675696341	58.5927005972884	1304.41	1303.06	1304.99	9	9	99140.7594023445	2075984.49677976	139756.266924189	107521.764492375	1597385.39834846	142445.564210205	140021.581648764	1368984.77561645	134506.98323584	130211.763916015	110389.783734808	81246.1800683602
175	58.605325741864	58.6049259395925	58.6062218837296	1303.81	1303.57	1304.41	13	12	1490173.51948821	2192753.56502857	1042135.86256556	1671705.84679706	1660044.57446778	885362.632960383	1007965.05361492	1373263.17369113	920492.663090177	945285.190691788	1198527.88365722	1732397.79111328
176	58.6479487571163	58.6479273787031	58.6479692155472	1304.49	1303.81	1304.88	7	7	178427.936707538	269372.8882512	1037329.30380071	186990.038007061	194081.037563851	884450.35822265	985450.770345047	140051.216651786	897650.994300124	929136.960596831	127361.795072545	232254.882677283
177	58.6760759264304	58.6756081685326	58.676904252645	1304.115	1303.61	1304.57	10	10	241334.467555882	365872.379302882	326246.812438401	266791.247190504	274348.114302884	119199.267279146	142052.533645369	217503.761534599	302850.217515775	138564.321810478	186208.080368304	316616.291675329
178	58.718768149278	58.71874399646	58.7187894551282	1304.11	1303.61	1304.57	12	12	491756.032711429	755394.920761342	326402.038708143	567040.611859378	551953.934627503	271558.000560827	309744.127308565	459243.49298973	303624.813568362	304592.527610563	394504.234409176	638762.665743584
179	58.7584823151656	58.7584536457435	58.7585036634072	1304.11	1303.61	1304.57	12	12	487957.538379993	336535.883192576	570458.982032637	444379.398947406	406398.803753798	634897.087841799	625573.552553717	533676.157932692	574688.067032231	642305.177388028	566122.261662592	363586.919365584
180	58.779360858627	58.77934281516	58.7797347246992	1304.41	1303.61	1304.57	3	3	476580.419053545	133478.759918869	569356.858806161	133928.707557091	396702.310303146	634242.891975907	619298.874778643	524065.073935136	566433.389809567	642055.280976187	561244.220868323	109366.512843674
181	58.8191490441037	58.8171281229201	58.8230024067942	1304.14	1303.61	1305.07	29	12	295869.073967567	124092.859676982	227899.483765775	98737.9482971203	151259.592901141	246385.747073104	184434.246806641	122892.122945149	223359.321497394	210745.656275165	148702.70492635	202202.392004394
182	58.8294805004705	58.829336461826	58.8295373992346	1304.14	1303.95	1304.73	7	7	106810.401271785	327499.83303874	120088.894448993	444274.05832895	397169.245100284	120508.927634465	123179.602188896	524065.073935136	117221.115324436	123646.750254282	95116.7809863279	361232.482150069
183	58.8887264602668	58.8882230565887	58.8905706474787	1304.41	1303.61	1304.73	13	12	287026.385302735	156381.224840744	368592.149864032	262011.117392579	220104.790147047	428370.671621793	405493.796250002	330798.591514423	380266.168516325	458016.544438828	350579.24510066	206670.817277643
184	58.9290221177919	58.9285660849766	58.9293486120962	1304.54	1304.41	1304.57	3	3	335901.766849459	161286.934082845	375037.521514898	114897.264605243	307479.523675948	427929.279894203	413749.554685057	361995.451578773	380396.379707029	458098.415953651	368523.140828855	138536.899297626
185	58.9408746991305	58.9371134172252	58.9409179829871	1304.03	1303.59	1305.06	14	12	328302.056884767	284459.004690503	316798.557363286	328704.022273136	301090.273230918	321497.290840543	332003.71872768	345317.584006911	292958.393795571	98844.2070227045	340969.305636162	302639.598450645
186	58.9650073090179	58.9649872114444	58.96501193476	1303.98	1303.81	1304.5	5	5	136326.582425868	120431.492817827	138514.414955834	138667.05888672	128546.759534802	131002.895813801	136232.29435384	141627.997516422	120268.029292805	143279.979850887	130033.869502359	120452.838220881
187	59.0122190590882	59.0121842857784	59.0122302727802	1304.14	1303.59	1304.73	9	9	119799.469139403	108551.287232258	105091.231080324	119359.019212241	128294.459712359	135338.160950818	109603.970854492	117774.266235351	104906.610847981	131127.413662861	120266.800548095	120452.838220881
188	59.0495809989004	59.0495679650376	59.0495870574899	560.525	553.823	562.136	5	4	2285872.6964022	1912608.45798916	3667567.67223988	2212233.10778718	2155643.75430199	3370050.09896624	2553711.11860652	2131213.01882022	3077252.81885879	1828137.17517519	3152923.44686691	2324700.12585376
189	59.0495846447616	59.0495781524238	59.0496078250021	2694.44	2683.56	2697.53	5	5	1520747.68739167	1676340.32837535	2257355.15120825	1798462.33220543	1582990.18536932	1491093.84593532	1593891.02060076	3582857.33740391	1872597.89582225	1672554.28517813	0	0
190	59.0495807774778	59.0495807774778	59.0495807774778	2635.29	2635.29	2635.29	1	1	1147083.5965474	1108893.41011186	1929146.53508522	1196242.68024304	1278007.61465732	1247044.33431041	1459625.42012882	1832089.20913575	1441958.23452238	1231565.88618165	1960792.3425719	1289137.31796702
191	59.0884748917163	59.0884748917163	59.0884748917163	1303.61	1303.61	1303.61	1	1	48993.3551753366	74601.2025528978	50756.4539095796	61499.6016783562	62950.5571464403	58236.7188405531	47306.6198330971	45098.1801682354	34177.281576261	41574.4520910642	53638.5997345517	75656.9929802916
192	59.2495157203095	59.2494973632941	59.24952170995	1303.81	1303.49	1304.14	5	5	87004.000586824	67592.1104003909	110795.577396242	88428.652138671	79381.9287539955	125941.818624674	126863.476358311	110496.687439371	119907.186377343	115637.287115478	123742.87413574	68559.83580892
193	59.2631727662373	59.2631383818392	59.2631827372081	1304.88	1304.14	1305.41	9	9	108513.875512696	201266.925758461	143898.118137019	86547.1857604991	221079.832080081	187544.212475587	170996.709088041	115696.390229491	155788.433863807	189978.467051829	136193.312942458	213258.606811928
194	59.3206243964644	59.3204772401952	59.3210391504369	1304.49	1303.81	1304.88	13	12	222835.579870606	298529.045850359	303366.537710712	277767.136151591	244837.874308893	307439.521843263	247115.697403156	293124.540821814	218930.17986328	266144.81724191	361668.858093449	316845.712626956
195	59.3583294914694	59.3441308534515	59.358384589099	1304.11	1303.64	1304.5	12	11	194333.769825438	630853.923046878	256281.751076664	85726.1648550177	173675.836905611	279087.235148578	268751.454176683	232154.898247768	248923.999099933	275510.537756698	242704.528612873	150966.0579064
196	59.368796098365	59.3687787666148	59.368812782331	1304.14	1303.59	1304.73	7	7	169078.315988768	630853.923046878	209028.751589359	154811.727203778	775549.056296169	228265.750722655	1070861.18021321	192175.589794922	955942.926780883	218956.611906737	200303.191562092	664274.194295104
197	59.4304121827865	59.4303878419229	59.4304610946201	1303.965	1303.57	1304.5	12	12	862570.313551435	642649.13951322	990439.15142496	802561.342282367	776017.418374396	1073998.00940151	1072244.3643778	947240.024866074	967378.334986174	1042440.1701308	974734.779999014	665328.27908278
198	59.5472102143985	59.5472102143985	59.5472102143985	1303.61	1303.61	1303.61	1	1	79085.6272105812	80297.828942058	69629.6873146757	79069.1838307888	76955.152752575	61013.9145667605	75447.5040474084	77638.8860236156	58198.7695245921	76968.1140930171	63613.1737133779	80466.7620885125
199	59.5758790335033	59.5720842855318	59.5768242202325	1304.08	1303.61	1304.5	15	12	357762.986657716	311384.460796272	90556.6538234299	352991.551303334	333453.19955679	107625.277280971	350402.439951174	373963.933325894	313404.766477862	134574.282610562	351892.668084059	317013.894726561
200	59.6127799270194	59.612319290685	59.613629383928	1304.45	1303.95	1304.73	12	12	317616.092006656	464817.194475446	192901.71366699	369346.6243278	324624.926190654	159663.132098912	174829.256501117	272401.585319013	173983.742651369	179159.401574708	229810.756708006	398541.30821045
201	59.6507578565109	59.6507298522576	59.6507769377822	1303.95	1303.57	1304.5	11	11	254349.266208308	181671.231508791	295634.138049321	244284.131911057	232801.18948568	331490.409693509	334505.047851562	290499.675127704	305639.544833609	320119.78776217	294259.188224282	193503.316462589
202	59.7092191085193	59.7092191085193	59.7092191085193	1304.54	1304.54	1304.54	1	1	255126.567278716	77353.011236573	295706.972278944	243897.110653411	232934.534410513	331139.413948859	334048.904604495	287407.198452594	303296.838202462	323150.588992308	294379.796138135	189612.681202061
203	59.7699003808377	59.7698743997143	59.7699211751556	1304.03	1303.61	1304.5	12	12	407475.41567383	306714.213647835	455693.216702003	367074.978846152	361660.971711238	491453.35981864	488184.420625003	438307.017840403	454978.896090336	489432.43148682	462624.675117189	321143.298773014
204	59.7815124811044	59.7810431659477	59.7823711642597	1304.555	1304.08	1305.41	12	12	332623.190771486	452952.701790863	228332.231585516	369054.311307897	359343.464862927	181915.206417411	202032.427352122	317074.719634333	183457.077716147	208011.28896066	262159.014073661	410239.463822197
205	59.8321518140403	59.8320450846599	59.8427696308093	1304.11	1303.16	1304.73	18	12	206887.662909875	130455.839405926	114099.944919435	174012.653731595	158795.899147948	232351.421671318	230725.88451451	198668.806526442	209383.928502603	235519.833001803	206823.187718599	140370.647688804
206	59.9040473484264	59.9029493811835	59.9199052161381	1304.5	1303.95	1305.41	13	9	117942.805200196	357503.158647019	166574.196701097	102326.461570639	254559.678747561	196437.301039342	158348.761148274	119394.642172851	168355.696701097	160845.469460042	152591.723663505	323297.636583809
207	59.9443200598813	59.9392666551079	59.9449817679844	1304.5	1303.81	1305.41	22	12	355611.062231447	365511.272875599	225810.540961911	103376.640874774	80652.9659498945	180411.552421876	163191.26953125	275982.700861328	164979.7966054	196884.488564106	154607.511043527	378985.108555037
208	59.9618256553496	59.9613549473743	59.9627034981107	1304.52	1304.08	1304.9	12	12	227908.382397462	220588.005168268	222723.099334811	236928.216562124	218177.160146859	197295.804086538	209442.451809646	242474.496228377	194107.466891151	207228.031029898	228812.131305804	218420.574310771
209	60.0001730448235	59.9996934736944	60.0011310595498	1303.965	1303.49	1304.57	12	12	218015.440325929	105455.757239177	266285.171466346	186312.249042217	163330.404768254	294293.417411762	293795.708834135	234839.752697566	262700.227183744	306430.534464769	247378.065918344	145261.961608885
210	60.01077943994	60.0106905789058	60.0108683009743	1303.785	1303.59	1303.98	2	2	5787507.48494309	4579960.5630682	5757114.63110801	5736611.50477276	5342072.38502844	107478.259641926	6357927.43329552	5909398.05528413	5755886.6829546	104903.288371581	5800643.94681809	5133938.58630685
211	60.0446390556955	60.0439198270498	60.0457236925987	2270.48	2265.72	2275.65	320	12	61942805.4429241	90186079.2728213	83530502.0482484	93771352.7279275	85089924.5014649	70774130.3736326	97635554.385531	127151513.667049	82407590.1537877	113213524.564928	93452836.0660634	62219152.9225442
212	60.0446965752705	60.0441164283101	60.0454944669021	2426.32	2420.58	2429.98	208	11	29439297.9343354	27815968.1054088	38863957.5299709	85831508.2230108	35524420.2614244	37736599.7567183	33629994.1858804	33221760.4125585	53736625.4832967	31024662.248778	31394971.4749805	27470913.4291948
213	60.0444691346074	60.0439311239893	60.0457618164903	2004.29	1998.77	2007.56	157	7	39794147.7070078	29012528.3234215	45697421.0150281	37635292.6580509	36969841.9372604	47952115.6035209	46585987.4919359	41885017.6771716	46313081.9739797	49198302.4169905	44315384.5432713	32560531.0067003
214	60.0444350812516	60.0438991939863	60.0457491499364	2072.66	2059.56	2079	155	7	85522218.5044424	81994851.6872614	143331827.468907	101942977.961675	100137883.741904	122442433.084175	58975900.2478843	110575201.505664	200083775.386674	55829242.4024005	151571569.259316	90848651.2085374
215	60.0444747335789	60.0439333549676	60.0457985070761	2146.2	2135.9	2156.17	121	6	26408644.0709688	11942172.9333332	38802845.0549804	15875483.913173	26329255.3104173	18047247.9888468	5572209.37371564	17011826.7	5059386.63293473	25678809.0519548	16685376.3223076	13216673.6333332
216	60.0445005134482	60.0442258513494	60.045408467662	1886.185	1870.13	1893.54	132	7	28180688.3041015	2073051.77850003	8625232.21399988	2052384.54257815	21725019.0750771	3214801.29912504	16716104.2359602	2911505.81906253	3061440.06608596	1574060.2419452	2024658.89908435	2439885.99450004
217	60.0448275078533	60.0448129291887	60.0448779688184	2590.4	2581.78	2597.93	110	4	178811.930944819	411648.387325713	751541.0648077	616491.517283639	681476.944702149	793843.78338539	1585710.76550689	699708.57054364	862134.134906249	757604.041627609	679611.237500005	491492.781936597
218	60.044458239732	60.0439471086769	60.0457754852004	2204.06	2185.21	2227.31	173	7	26406794.0305347	33163007.6137499	31597725.2613659	40314052.4433213	59109283.8001904	47753891.5982143	52859071.5124605	43234432.8634288	58742425.4142354	29652649.572215	46446817.7950865	36369225.8318568
219	60.0448283533906	60.0448046160191	60.044841592617	2675.13	2672.35	2682.53	105	4	796257.046733751	495965.440473401	598444.743133952	697270.0790301	682473.286640627	1103270.67061977	1015423.0408464	896663.528845637	968307.233953751	1067280.54759146	1128095.81026713	592616.219693214
220	60.0448337302195	60.044786187953	60.0448762449822	2628.02	2622.62	2632.01	71	3	744909.586603338	523668.882001069	939046.108015144	682090.894900569	655432.653165833	940711.705395281	979818.889013679	890699.307126253	1025573.52360175	1533776.68054687	1035686.88796405	600058.58668146
221	60.0448227210176	60.044798964322	60.0448398907511	2572.09	2571.08	2573.74	71	3	234106.04946614	142561.376718758	211295.060156236	211918.270937529	156666.393763017	171036.081445321	235760.802343742	232346.298177095	251606.035520846	12729500.3768005	191371.972148425	104175.506780596
222	60.0448156891782	60.0447747222952	60.044848030705	2551.32	2543.94	2561.44	86	4	9508722.63064411	2792368.776615	396370.234476564	4178303.74421007	210482.402265603	4952584.81840331	11412817.3850868	4804829.39789501	5232007.79414063	5266333.27499348	4923009.23664498	3297411.93781711
223	60.0445460821115	60.0441853081814	60.0454878835751	1927.96	1921.1	1936.47	93	5	10226132.0371874	7598309.92161939	8084773.33176895	9855831.72178982	22926355.4342421	11913860.6270596	29529056.6868759	10795849.3513495	11564931.8865341	9974495.59786532	9702235.87377996	8793919.31894887
224	60.0449238661874	60.0416498710874	60.0453640910649	1320.42	1304.54	1322.97	51	8	24088460.7567416	110868.582992788	25390065.5901523	17886238.0126475	24561336.3751875	20425567.356849	20872131.8491789	19227821.5165712	20743842.9732868	40495555.7364466	16791754.605717	16016999.1355989
225	60.0443914387633	60.0441290521262	60.0454954784625	2383.71	2368.19	2401.67	98	6	23014083.653659	10734606.6755398	9357623.77573376	13830782.1658696	12649141.1718749	16110142.5813044	17427978.3217855	14405590.3875002	16757945.6854059	2794686.51538602	9670537.12253299	11738721.9045455
226	60.0446870559181	60.0442293311783	60.0454402491598	1748.69	1746.29	1753.23	62	4	14712869.611543	11458285.1762695	6246911.86428716	14472851.272793	23449691.0227014	18480240.560625	18750679.14144	16067490.6088965	11670280.6890169	17588370.9017579	16152391.4302344	12811273.6940625
227	60.0448862916822	60.0440886821135	60.0454965377981	2346.24	2337.67	2361.13	77	4	36981871.8714302	28681950.5725901	39121669.1804767	35062185.3832757	33513293.040455	40230858.0740947	29508820.1868144	37579641.5104343	44091745.4393123	40842992.3379309	41045190.0039421	31486325.6758157
228	60.0448185982356	60.0447955916818	60.0448514557221	2640.96	2636.25	2642.88	47	2	355337.746657484	413855.631063228	804171.349269524	520664.657030277	475985.709808592	754403.314998048	1347622.51204069	740821.082548832	690616.351479493	748570.854738273	734808.291118168	453138.712579101
229	60.0444117537612	60.0442354385291	60.0454759245233	1942.23	1941.24	1946.59	41	2	25511664.1014492	13792769.7070312	21114964.8914786	17444277.3065626	16721037.8609451	21787998.3	21770931.5289922	19090827.269336	15504637.4471922	21222104.8046563	19808877.4320001	15959129.5044893
230	60.0447717563328	60.0442421634135	60.0453824755484	1764.72	1759.8	1774.98	73	4	8740697.64319924	3852575.78118748	2535206.14109607	4337762.00902784	4438083.21775005	5443187.79843758	5834089.28249994	4910390.48135422	5582431.40812506	12282134.0558874	2993129.86660648	4361049.84774997
231	60.0445882014327	60.0441946692351	60.0454076567359	1833.77	1827.78	1843.79	77	5	8875551.9944643	5920559.79890626	8576129.37867186	7636834.08970586	11175701.2354295	9129659.15109372	9173017.79296875	8279606.46304697	24737573.5555751	6176738.14418596	2931886.90434817	6636793.82716798
232	60.044588120859	60.0442714195915	60.0454220333	1792.65	1780.35	1800.68	60	4	19596201.6847661	5942420.91515626	929752.965571298	7222627.59861326	12479072.3401373	9049460.62042978	8866979.57134764	7695856.09487508	2079544.57533206	9174396.34921874	8227457.79605465	6412746.40939452
233	60.0446098520683	60.044170913434	60.0454380140191	1622.53	1601.24	1638.18	122	6	22148507.70532	9835502.05083341	17308644.1769882	12456576.9320139	10086795.9465904	16009153.7025	20450243.3780574	13827964.4505787	39830370.5958774	3940164.88890576	14119962.2688616	11016040.6343751
234	60.0448201822577	60.0442980028327	60.0453972357397	1419.77	1416.87	1426.47	53	6	17312681.555427	9661234.41414358	19486318.9659967	12890681.2085648	1668137.68710371	15918650.2951389	19274599.2935608	13928022.0578125	13030291.9535545	15404922.1061111	9670730.23440917	11097660.3837963
235	60.0444095027745	60.0439922398063	60.0455766847907	2103.63	2095.59	2105.5	50	5	3598123.47140635	3474356.47916678	5078624.76000019	4495117.19999946	35957556.5075496	5450765.90166643	5365278.1200002	4565692.09166681	2589611.2565626	36681527.6846928	6369439.30984787	3983465.99937482
236	60.0448314574635	60.0447653162369	60.044854086843	2520.24	2519.31	2526.57	54	2	2894920.81608074	1910821.3555484	190887.161603993	2826954.44606249	2365353.38743055	3274760.50174219	3570517.96578127	3033659.90249393	3370747.25821094	3495737.44221356	7482536.80934434	2142930.36130771
237	60.0447653613036	60.0442214513964	60.0454448684459	1690.92	1686.5	1697.39	53	4	17511638.6670777	12947057.2015972	9430029.90003974	16246491.4658853	24897584.2565006	20902418.3620186	2310120.99611313	17834379.3870833	35790998.3900792	20080096.5756598	18740549.5171706	14149909.1968316
238	60.0443565513271	60.043973125334	60.0455688346009	2113.86	2109.58	2122.86	45	4	3614468.97728485	2780570.90312542	40198600.0373816	4338536.93999948	4324188.99166648	5613802.67999933	5312599.57749977	4772860.64874979	5159117.23621435	5283044.8720831	5057819.85794735	3006187.48093795
239	60.0444814770511	60.0442059378689	60.0453917351513	1818.74	1804.63	1824.4	53	4	13600904.0630173	10750411.434375	1962831.52248049	12927806.0718427	34568762.0470887	16776432.5566667	27351526.7496859	14623659.115571	15563730.7881466	16142472.084806	2016841.51896242	11783246.2000862
240	60.0446244935325	60.0442298330291	60.045347017123	1583.6	1572.78	1589.46	62	5	12001024.1970876	13296410.4838682	19411097.6714019	16869085.1159635	17947188.2662106	21044914.7519003	22189226.6246946	18774592.9447551	19760339.3032178	2400124.65833665	32111053.6039266	15032682.0995777
241	60.0445425090689	60.0441572859244	60.0454302741667	1706.42	1698.54	1715.3	49	3	1008314.59781251	630231.507500012	1526949.00078127	796358.041875007	1292064.14625002	1654467.62406252	1687168.17048994	1394643.28781251	1507097.79000001	2231942.84819647	1049961.21641115	1140475.04718752
242	60.0448218328753	60.0448130996865	60.0448497850976	2534.52	2534.3	2540.89	36	2	1073785.7977588	748515.323446646	1200031.68517824	994784.283095719	937185.101965318	1199234.01269529	1331216.99539062	1170841.20166258	302094.012812518	2403002.77592741	1149828.52788578	835262.918813478
243	60.0448997021794	60.0441036224365	60.0454106122038	1271.99	1258.66	1280.66	53	7	65578406.0870105	33292925.3452344	75587281.5010228	43290461.6575859	40746803.382962	51590354.1027187	60141396.3260876	46595762.8481212	1893990.36932017	8687537.90505589	22072613.7165187	37416672.2496876
244	60.0446204883517	60.0442523388961	60.0453996280259	1654.17	1651.21	1661.07	44	3	8050709.94685548	5761828.60726563	2693471.63784169	7560593.37863282	7095781.87453124	9536074.81515627	10398445.5339023	8197195.14828125	8603630.21972654	9300516.69701173	11018200.4008046	6889403.35986328
245	60.0447888695986	60.0442824267668	60.0454771342887	1483.09	1478.49	1494.42	40	5	2073975.22207345	9434678.36204329	13968758.7543871	12071329.4966105	21282784.0039387	15498337.0863462	15067225.4921394	13569908.9529567	32886791.4537863	10751597.4713196	14318263.1172635	10602712.3419111
246	60.0446691370301	60.0442094531216	60.045466687019	1508.04	1496.36	1512.95	46	4	9143898.02600159	4003290.70568189	2022619.82673831	5509315.45937499	5113601.50511363	6677295.56147728	69229732.2186772	6002010.42471591	6131907.39392044	3326230.52222468	5981711.17687499	4740985.73136363
247	60.0451207698325	60.0442036425516	60.0453885041167	1561.88	1555.03	1568.75	37	2	4791686.62499998	3567358.6108333	2167907.58534428	4416051.19500005	4331952.9302083	5549369.83333331	5458930.26972231	4943971.80374996	4564709.43046869	9563765.87211965	4907691.46510413	4066113.3630208
248	60.0447506596455	60.0438665676467	60.0457049790783	2130.58	2126.25	2132.51	28	2	4653516.29249979	3788659.28770817	3593969.5525001	3444248.56749971	4216737.1458328	3860882.61312558	5098788.82791724	3607908.82812469	6526184.29334701	3993488.88000015	5108080.20143613	4134866.89791648
249	60.0450148380182	60.0442812776214	60.0454826416542	1545.335	1533.58	1554.04	46	6	13462614.1549444	10403540.6892888	9993404.07662774	13550155.9950539	39754837.8843458	17073319.4024784	10726390.416441	15045667.4590087	29834317.7175462	17096234.9681875	3445216.63642612	11910656.8728448
250	60.044745754706	60.0442487798137	60.0454232768473	1469.86	1463.15	1473.76	28	3	46492342.7914431	15769939.9640412	29612811.8217973	20290516.2746094	19209961.5213068	25589577.3299999	2862025.57637031	22455946.6201989	24111827.6802273	25155679.4395881	22743339.4328267	17758150.5667614
251	60.0444935502408	60.0442495180764	60.045346614268	1668.98	1667.02	1672.23	31	2	4673793.58006994	2553271.05249995	3565668.35479157	3054234.12874994	2477213.95175003	3340960.03800004	3174378.87087504	3381643.43135409	3192126.34706254	2717907.76701177	2958947.8311249	2650625.91953129
252	60.0449645799743	60.0443237329241	60.045460410837	1357.95	1354.42	1359.25	22	3	12147676.6497656	9037009.50652346	12431797.0571739	11446923.4777865	10568565.5266304	14020061.2163282	17384166.4217465	12948980.7316146	3343356.27263813	21708429.8265731	12803121.165625	10014998.6220703
253	60.0448322141254	60.0441273809955	60.0452071392911	1248.67	1233.48	1252.88	31	6	2276406.29663163	15340899.7511656	16847677.8827076	19996542.5092905	20596099.7657776	24576017.7850337	24644425.7725339	21689821.0962838	25683501.4315349	78844831.5605198	25684314.2663512	17175159.1755322
254	60.0447155591759	60.0442423377771	60.0453751188448	1381.78	1375.15	1399.21	39	5	11868205.9969866	12199233.8576799	18017253.9886365	16239585.4219506	27418589.8771028	19671945.0894887	36490604.3691219	16958585.4453219	17943068.7163636	2218113.16919928	11327285.186799	13870868.0601136
255	60.0448419152567	60.0443628962862	60.0453038605782	1367.42	1367.42	1373.21	22	2	34140634.813288	25338093.1596467	26641831.8978516	32834413.6580706	41730434.8496106	39277448.3831618	38847379.4698713	35009163.1537501	37009761.8348069	39300530.5325589	35359971.7862087	28499019.6875
256	60.0454001101252	60.0441176158937	60.0456460341233	2176.04	2169.93	2177.97	24	2	37175653.2815323	29876532.8292742	40104587.4723569	35648931.8793549	34536757.1947985	43365905.1639842	42078272.3654434	38812148.2083866	40118474.0871777	42242118.8838711	42055676.6708944	32451934.5370157
257	60.0445791277403	60.0442702373092	60.0452998436924	1861.93	1858.98	1861.93	17	1	9093075.64282894	6777021.15049336	10717196.363443	8547429.31726975	8151081.69327304	10694224.487829	11250036.7732731	9650572.11143092	10132354.6396875	10683475.6270559	9432271.72853625	7685358.07911177
258	60.0445019993373	60.0442841282228	60.0453090731029	1524.42	1524.42	1532.6	24	2	13438535.30317	8330203.74812507	12444951.70625	10994604.7431929	10428488.930163	13578517.0457201	13244555.223451	11929658.3865489	12503292.3722826	13309310.5771468	11378672.8745874	9653479.19494565
259	60.044751831242	60.0443559811538	60.0451651035791	1346.83	1344.9	1346.83	13	2	11779128.3059511	8724268.87872284	12994087.7881251	10985338.9905978	10954631.5040494	13919308.6537239	14119038.5803126	12448595.208913	17709255.7554063	13602328.8533696	9948301.24848093	9646964.76130434
260	60.0443380329394	60.0443271900829	60.0453914910058	1726.18	1726.18	1728.14	15	1	8702161.79087465	6207843.50602942	8998952.20397054	7880148.31198529	7380406.67553306	9976295.20845576	9753262.57306985	8709028.83022058	9352246.86818012	9705513.83455882	9314216.08999999	7082010.98000001
261	60.073426831531	60.0729473350113	60.0743176839519	1303.965	1303.57	1304.5	12	12	402111.626123048	278338.029579325	489927.034647036	378162.909181564	352000.430656549	556478.831598077	546751.129400115	450561.107578124	489087.878391465	565692.662393628	485877.982449778	325005.770278695
262	60.1145476406022	60.1140737402181	60.1154146878763	1304.28	1303.81	1304.88	12	12	407522.102123482	586945.549386161	278161.396471815	463200.932241031	428515.906633111	229868.583542133	257271.791295575	363568.430368089	237662.383629885	265096.505848961	328927.342898434	505534.97592634
263	60.1272039563598	60.1271887870414	60.1272299255245	1304.65	1304.14	1305.07	12	12	162827.056360269	132236.135889798	166621.72928467	172341.281943361	148901.678709719	156855.373647837	170431.185052584	180431.814577824	150425.002836913	167885.558911509	163646.523697915	141190.366415639
264	60.1818528357414	60.1814285582154	60.1822771132674	1304.49	1304.41	1304.57	2	2	89892.7199245737	118564.348364259	82585.4633422855	88539.1366297325	93998.3760201224	86644.7187597657	87156.6593225733	91913.4459887696	75890.8090345595	99525.3614370881	93710.5134342447	96549.9560584431
265	60.2736649933776	60.2736525008869	60.2737030544762	1304.03	1303.59	1304.14	4	4	165233.349731887	100981.344726563	90642.9288757338	145210.091661045	143443.245656295	96309.266693209	86108.4877620438	195232.066185411	209868.957325992	102766.883555439	196252.754978433	125514.443757103
266	60.3091150362337	60.3090900795466	60.3091340670037	1304.495	1303.81	1304.9	10	10	165165.65334147	100981.344726563	203019.001918948	144898.598697511	137986.075832521	224801.810246394	224100.994436848	191810.785659178	210213.909589842	234502.50649414	195405.083069411	120916.354511311
267	60.3336562503968	60.3336214525455	60.3336910482481	1304.805	1304.73	1304.88	2	2	165233.349731887	100981.344726563	202868.950919746	145210.091661045	137986.075832521	225984.514959164	224009.7621946	139909.43767578	209868.957325992	241141.68222656	144130.536549071	125514.443757103
268	60.3853371423928	60.3853114614449	60.3919065343865	1304.11	1303.59	1304.73	8	7	79539.9208288568	56869.0153897375	106730.731593019	85192.3535129622	69290.9895037291	121298.435253905	101875.334022686	91881.1696061192	107433.349484049	108604.982905883	104288.599862394	61691.050342685
269	60.4592947347569	60.4592628771608	60.4593136473914	1304.11	1303.64	1304.54	12	12	431858.066088869	284221.915180287	532420.827815504	401131.052104493	358754.943558442	616272.33535017	589551.574612168	485319.689196618	537818.648369796	593269.235572339	513483.025178573	318095.427486477
270	60.4631392818064	60.46311679308	60.488207603006	1304.5	1304.08	1304.9	13	12	203863.823999024	173926.050504807	184393.275578616	203493.37385066	188880.298931415	197258.087965263	190079.399188702	209319.195862166	186122.88347168	216610.227427806	196470.035926983	181047.695738806
271	60.518445976129	60.5007431716157	60.5184710582491	1304.57	1303.61	1305.8	14	10	152790.156238426	235609.582774999	536444.438027352	163423.581809645	166104.610540595	106008.446425781	99169.3081868485	118431.883011568	533550.568325192	99366.4887797034	114152.120188804	206480.785374098
272	60.6316586332768	60.6316586332768	60.6316586332768	1303.98	1303.98	1303.98	1	1	62548.0393399316	64980.7924538355	78213.9533968846	56308.6028653235	56567.098862083	99980.8921614577	84416.4965358673	59783.3283402868	80132.3055761709	88620.0566867887	78609.8367376161	60254.424051847
273	60.6853948939321	60.6853782934953	60.6854195303342	1304.08	1303.81	1304.88	7	7	117116.30451549	72029.1889559662	152205.835297854	113942.985077719	99890.0903488997	175041.649742837	172695.525288899	138668.025644123	167762.441642879	168304.475806994	147659.459002281	87485.3958016696
274	60.7234367368663	60.7234270166156	60.7234477735478	1304.14	1303.81	1304.9	3	3	117116.30451549	72029.1889559662	86868.3728320325	117257.112629617	99890.0903488997	95424.8535091139	172723.915150037	138452.04954057	92128.6901155593	168304.475806994	147562.53779519	87485.3958016696
275	60.7721621728936	60.7718994633875	60.7724248823996	1304.01	1303.61	1304.41	2	2	360855.610339353	138583.616677247	462025.09890581	93830.2818303031	308373.673169835	539577.903478187	512652.360436795	430166.114556271	459399.659713539	520465.168696286	449629.486703691	271900.558736982
276	60.7980185354442	60.7979919476412	60.7980409950575	1304.28	1303.81	1304.73	12	12	364811.793334962	224893.670802282	466975.294997901	341518.550056339	307033.343504919	540134.456240934	517901.672581131	426851.361412259	454520.292089841	525045.041687506	450382.440887278	267739.005669695
277	60.857677267883	60.8576566180196	60.8577034504558	1304.73	1303.98	1305.42	12	12	141935.181268311	113406.457420248	119243.803117678	141990.578474308	125507.277837665	140443.775390625	130617.523441686	144528.710250901	113904.562094351	120257.332601842	130782.033458533	133439.086239858
278	60.9327811115275	60.9325383149107	60.9330239081444	1304.345	1304.15	1304.54	2	2	136112.370855712	147660.541078725	123117.737446734	143168.181959634	100747.397734374	140962.880152697	127520.062063211	144458.570139159	113652.072070312	115388.794083251	126004.971868784	137167.108082684
279	60.9814886507625	60.9718428630929	60.9815122611322	1304.41	1303.98	1304.88	13	9	121544.136513671	82322.9349609379	119470.550414663	114536.220019126	110254.216440838	118791.372389573	100076.655717773	124360.264580891	155670.521689078	120831.534371995	150841.13873605	97946.0534490418
280	61.0047197930217	61.0043967475165	61.0081788260112	2451.02	2447.94	2460.79	47	12	1079629.35632123	1493445.95139808	1157793.24541015	22682070.8189395	1180590.69941991	26795463.2095737	1468682.41689823	1471735.95588485	1054262.23805978	1708828.90977798	1157038.33837332	1349297.38898514
281	61.007778992422	61.0072885003932	61.0079672617649	764.426	762.628	772.344	41	10	23729295.0652865	13840391.5263818	21656063.8238202	13657545.1663604	18164340.5023112	23902978.8415204	26399310.8461502	21084171.6598798	21353013.3376984	20449801.979955	18713556.2243581	16838712.0874491
282	61.0077670588413	61.0071895136918	61.0079391157124	692.001	685.56	694.888	34	10	26720104.5941156	31804427.6072848	25280080.1657962	38227192.1829813	19765771.8080067	41118763.3177953	11283564.1144206	18436859.4375328	18540679.5758473	22831888.2946547	19827923.1596481	18683332.1260506
283	61.0076719161284	61.0045741982334	61.0082147492581	2527.19	2518.32	2539.9	41	11	1034187.46895089	15888776.4151186	2126051.7773634	8516159.35994077	18427895.7480046	41348951.3948813	612263.471365056	613415.838665722	39614997.5271914	20538764.7222271	45092820.3591194	7083869.72295306
284	61.0047878440312	61.0044597343961	61.0081598706099	2494.02	2482.67	2514.55	52	12	26952081.3040866	1114682.48440755	33961466.6163871	10577369.9589049	27256933.1343818	20970643.8954111	121849.355696603	23040917.2233169	34216850.4087236	24724519.8226255	905263.101785708	1302876.16136299
285	61.0072310141669	61.0045908156198	61.0081968285761	2655.36	2639.14	2684.52	56	12	31017672.3772709	1294378.22115728	15783886.3277155	18889577.3449096	566233.141384175	23532870.9763942	361222.056934612	18903024.1764746	328964.186124874	678926.654275608	30113609.8122946	339530.654800182
286	61.0076988817291	61.0072893295929	61.0078223430065	996.911	986.269	1013.29	52	10	14988096.4696702	8891855.53999475	9265955.42764871	1468339.29346236	12960125.2509511	19902733.9801657	29916821.7275383	15536990.1522396	6041398.38577063	8805450.82631394	20175745.5183449	12404339.600946
287	61.0077944134389	61.0072914275257	61.0078871777014	722.579	719.157	728.486	34	10	8822174.21562688	13835796.0509424	17786526.0767284	17393078.6803516	15104383.0437714	9093479.74397718	18368264.1837769	17707284.1799495	20066140.3788542	19522399.216156	19845294.1662179	13535330.7642887
288	61.007752430208	61.0071496467938	61.0080115751435	647.835	629.782	653.847	40	10	18094954.3642149	16599319.0424974	21434655.8090757	21310182.9823863	16304409.162495	25385165.6215266	19589151.1246222	12261315.9560113	13239560.1091862	24190960.1574527	39103189.7465874	16300356.7251334
289	61.007695211443	61.0072985274977	61.0078282869248	940.664	925.943	956.938	48	10	22100327.6833556	12183953.6070347	9725115.78573112	1410890.89697722	14315224.7683383	2723944.83027955	8077008.54856719	18759525.0726608	19059007.6358758	14813323.0408137	18374187.7147091	13301006.4923669
290	61.0077747286254	61.0071910759171	61.008031685032	173.2295	172.559	174.166	18	10	20292083.2641484	15807578.9730511	21880757.3590234	17234160.9690334	17525245.1731463	21852106.9915949	22788355.3413831	20907698.2360169	23240286.2990821	23533903.9514947	21337380.5188371	16414183.0883902
291	61.0078089428284	61.0072700172056	61.0080024606909	589.0565	582.096	596.197	34	10	53055063.8752825	40452968.1004428	24551432.0424575	28285597.5627591	28382033.1658827	35728865.7333789	23378311.2142706	35317110.7148547	39286841.9990645	37081897.6293832	34856133.0567005	26193872.3680715
292	61.0076790751617	61.0073298710199	61.0077970213018	1085.89	1074.81	1099.02	49	9	6436914.20002728	5275679.92779017	6911603.41673416	13015460.3722363	6157930.43765628	14432938.6402321	1576566.91773196	6305019.96331053	1070524.6104492	8318760.53904055	8406821.88513672	5892241.44361114
293	61.0076620539938	61.0074541720258	61.0076854033553	1149.87	1142.13	1161.41	40	8	7582313.93335	573248.536328116	4349511.00917613	3582696.29283853	3684599.02166193	7179377.90091899	11280109.2128547	526211.829843722	944933.581180425	1277199.56466795	8803534.74707467	3518938.68805803
294	61.0076732328987	61.0073834606413	61.0077672410844	1040.53	1029.25	1049.96	32	8	9043000.85582141	653003.446484423	11611776.212577	5171496.6445759	8532223.46135113	10034980.0245634	10723321.3291537	12549371.1359488	8967075.06765786	1243225.79687987	12837098.0507269	7617018.97941174
295	61.0079219165865	61.007227644526	61.0081541147685	447.083	438.936	453.829	27	8	9720382.94982632	13569346.1233974	35270136.4253865	1643537.2529655	16116275.0633293	30210479.4195388	1541489.75794959	17097992.1838601	17482046.5975764	27058655.8790016	18957629.123762	14740308.3687836
296	61.0077629264533	61.0071386712119	61.0080449483809	214.617	213.206	218.394	17	10	20454168.7164156	13673210.6126205	22081078.1575827	20450772.7748056	18172541.765	24120788.7367551	22503773.5047691	22861286.1726755	22379340.8038278	24100824.4098973	25024396.9105982	16595055.6161875
297	61.0078106084858	61.0073159851901	61.0079529458823	805.735	800.264	812.999	21	5	12190304.5032167	9795221.08484792	1424502.63232815	11940430.6229833	11397533.0124906	14221881.6680938	23497012.3414974	6952995.07867287	13539819.7389094	13844503.8001767	20834554.5660556	10647976.3151667
298	61.0077484832404	61.007350448095	61.0079137394347	851.6175	844.983	861.459	24	6	18623454.3824101	15647874.8494975	28415884.391386	18581144.2534203	18092679.1955569	24299395.7168597	11210211.6095383	23709788.1306957	21309926.9484031	21166676.6636397	9465777.37338503	16482422.0442857
299	61.0076620315759	61.0075247031895	61.007711439298	1181.29	1170.61	1182.3	21	5	6815669.75536765	5611419.0982935	21779571.8035469	661451.252812505	6421076.21527267	8225929.35289284	7716485.03869332	17215532.7600246	7590119.87201286	3595903.63785724	7166788.31832719	5956946.04110294
300	61.0078260995137	61.0071267688795	61.0081616060421	396.465	385.572	412.126	27	10	5527250.37441184	1030663.90962547	27740584.5856185	19083776.2657764	18207523.6309837	27767566.8493232	11241935.0737662	27911704.2170774	32433795.2782042	10705009.7704233	19249849.5621193	17021153.1423938
301	61.0077824224608	61.0070802519823	61.0080741413161	286.479	275.56	295.333	19	10	1708416.69953515	22971918.9755175	28418611.7569335	17079945.0435057	14465983.108424	29797310.7575808	18184343.8558078	9892922.39256668	19125925.7813751	2081970.08520136	25063947.0509637	14022708.5925567
302	61.007857544631	61.0071539137928	61.0081254119792	511.227	489.905	534.379	34	10	29948846.5890481	18962129.1535517	34420393.0824717	19140927.3277717	24922008.2671114	24483740.1442272	35123926.7128248	9598167.73246267	27346871.1861516	33823234.1049709	29193158.8951467	23232385.4757065
303	61.0046937982049	61.0045914048662	61.0051354625685	2696.78	2687.11	2698.99	15	6	27223.6309106517	150812.781641842	0	0	6345826.34593748	7924314.50720477	0	293585.575847652	287434.051010742	255116.563190791	0	240757.1515092
304	61.0077143439045	61.0071559746167	61.0080908643397	77.3171	67.7217	84.3006	17	10	37244908.8204342	13959007.4507974	40809310.5561251	20579325.2556498	27580563.0109043	42275852.83808	42910450.0234261	22635246.956589	26402453.8921644	29038096.1402715	43290410.1809495	25837409.3455968
305	61.007941943894	61.0074015708195	61.0079914224573	465.036	460.295	474.869	13	3	22751539.7819261	10282662.8208075	25195900.2567308	21704629.1114952	21037369.333994	26072760.9854567	25158725.169671	23222258.5689706	34086080.2347692	25796684.6537408	25180738.0486991	19186069.1132476
306	61.0077223308893	61.0071606145308	61.0079083624848	36.9874	33.6701	42.4962	11	7	17458430.0241223	16138884.9421449	17555841.9351866	15659419.6494223	15148650.8864978	19336727.3159254	18710606.8029984	17391126.9760309	8093454.22043862	20503831.7979699	6034506.3633297	14281709.4456151
307	61.0076578832044	61.0073882860987	61.007787842324	835.319	831.944	836.255	9	3	11753376.6086479	8767350.00044242	13048846.4447	12094075.0058138	10879115.1742511	13798200.7937552	13946465.0734375	12861133.5684708	14375542.6909226	13736837.5452	12803718.8447562	10707911.8550396
308	61.0076163481598	61.0075742192028	61.007700846341	1193.325	1192.09	1194.56	8	2	4695828.51342059	2742266.99183158	4055423.22143413	3294988.29871529	3277933.78396483	4236772.1997238	2775364.58069376	3548741.75104167	3791245.48864005	3677108.73966433	3512511.42072338	2975022.61741318
309	61.0078176090275	61.0072090759209	61.0080581628499	346.545	338.562	367.531	17	8	13906356.3647003	9841402.0963727	11442662.026125	1739096.89381146	9358629.8015136	11920710.0282527	1510656.53953126	11339302.5918506	3019714.33322706	15806364.5720021	31301281.7021849	8852611.34811279
310	61.0076686492493	61.0073817595681	61.0078563645556	915.724	908.602	920.526	11	4	11167154.8751915	6139808.42161452	12153721.6318972	10689291.089002	10056003.852379	12357131.955118	15917505.6295282	1438879.65754198	12139213.353122	14543978.6504708	11846017.1231351	9470142.198121
311	61.0076703005412	61.007293963621	61.0079046754125	884.986	874.726	897.175	12	4	16478833.7932527	8839876.72780948	11802104.7928323	6271430.99803357	10573962.4292661	12714399.832625	12612280.6403831	11912606.2485	12645176.8209677	9805967.43524427	20625215.3264643	10170295.1319798
312	61.0079144503114	61.0072715607403	61.0080086876698	611.353	611.353	612.452	6	2	8646493.97948715	6709416.14211578	2178794.74007157	8187258.92404409	7662514.79676652	9749134.53711766	18647867.7071462	8757983.88346504	9504194.42437501	9416406.98339884	8728433.13253674	6859366.81269488
313	61.0076499241605	61.0076051736315	61.007686508639	1115.74	1113.05	1124.09	8	3	7158986.57077251	5864728.90096247	6565058.28049568	808279.7431787	5865448.42398707	6766865.13595367	6754053.98926186	6377223.93265086	6675343.2056681	7283253.15270835	6457687.04579741	5657248.35749997
314	61.0078619581764	61.0073241477706	61.0081304104695	423.963	417.277	423.963	6	2	12862848.8271205	10270313.5668146	14051664.2911719	12231761.0401607	11799631.6326663	14591133.1624274	11058018.5226202	13180542.8423103	14234465.3352679	14628209.6291116	18655013.7854009	11091707.9417656
315	61.0076534282088	61.0076124937538	61.0076568917891	1230.93	1230.93	1230.93	4	1	1322034.86080011	968759.911705275	1458258.61777073	1181628.20406789	1197166.31813308	1384002.14575297	1557760.79808984	1358287.99403018	1536562.36730738	1443880.7149084	1392576.00307718	1133829.90796571
316	61.0077600277643	61.0075231821765	61.0079019575157	326.537	318.916	330.795	5	3	25422544.1706515	20482988.7839062	15698906.2842182	8839711.69860808	23680700.4188281	32437048.3732459	29086724.2068925	26963517.3965261	28952621.9723718	29683245.2047945	27864200.7413239	22438181.3649948
317	61.028888816979	61.0286172240091	61.0290391815838	562.063	556.062	564.056	104	11	12444319.9781654	10075678.7610965	26064405.7819915	14844420.3774555	15382681.2987179	9639470.23260004	9811903.63633758	12585118.089525	10067605.5541301	11319945.2567479	10933036.3303156	17404501.8947538
318	61.0288654449962	61.0287664520797	61.0289743488682	195.496	194.998	203.271	45	8	10705756.9537711	11187544.9646039	22357243.308743	11408547.0156651	10317973.8105343	22966398.6885682	22798589.4742102	9716722.88159115	9096132.26177842	22846761.3367685	10434489.0495415	9447580.34341758
319	61.0288434575426	61.0073480882626	61.0289260826761	138.589	132.657	153.068	42	12	18715646.3950658	13910887.3057744	19784909.5257181	15764727.5013587	11637065.5332906	21601160.4065756	19700801.4351493	10543040.2391263	21112537.9969919	18479259.9695893	18042531.6948965	6494452.87312818
320	61.0076867777625	61.0045773880037	61.0289032539609	2605.61	2591.28	2617.22	50	11	11345184.1362792	7053400.44209407	2759671.54645598	21321339.4181599	29808577.1783276	11732623.813125	577062.272702011	19917957.3675254	49402.6219132468	12317830.8430148	2591202.34172054	7253096.72463477
321	61.0074364425338	61.0045748546722	61.0288827457816	2556.11	2544.58	2565.46	38	9	30252943.87642	82587.031271971	13515490.5970378	16455458.5448277	932290.531860353	18818513.2648706	756206.935252755	17416621.6840518	16604433.6039665	1302212.52957527	7453795.84611544	3522677.63258196
322	61.0075596722532	61.0045387644639	61.0288361450195	2579.78	2571.14	2591.01	35	10	16197658.0361607	8478844.05904028	910443.637410283	11607229.2824248	2069610.37734858	22357414.8470712	17416334.2278571	52358.4936645533	827525.275498841	12238598.347854	330713.238162433	22306166.3021647
323	61.0049715326493	61.0045314759876	61.0289064483602	2627.6	2621.85	2637.8	23	9	880363.083461427	11607621.4120223	347807.187890624	19714956.7368056	1201835.46446805	22057221.7321662	1490352.68246815	345432.617919105	12454340.7475482	456513.155103762	24197870.2575095	18189514.8068333
324	61.0288875150954	61.0288363564254	61.0289016543386	97.3658	97.3658	101.433	5	2	18833053.9845467	14725441.1426178	20677726.3918391	18312958.9596471	17652102.1191556	21172757.1363191	7394994.31224392	19352037.9327059	13360022.1133814	21094732.2737109	20105867.8737969	16001002.235073
325	61.0288329083755	61.0286155350869	61.0288904183763	10.1657	2.8283	15.5343	8	5	0	5339495.7702181	0	8989846.24988318	0	10132962.9629662	8155237.74406717	0	0	14935199.8334051	14315099.9575983	6573149.10685814
326	61.0288129333986	61.0288129333986	61.0288129333986	685.591	685.591	685.591	19	1	3933246.69553925	20390325.2914041	27203581.0038388	24934788.8997457	23787521.6270781	28924611.00096	29404187.7794849	26874029.4203438	28492331.1874381	29485248.1971077	27680727.9686476	22737966.0079203
327	61.0438563801596	61.0259945696827	61.0445390286227	1304.06	1303.59	1304.73	8	7	129719.127828034	82322.9349609379	100695.342415974	87569.3215287282	110317.368352717	128340.357747395	164867.845725321	85704.3092419427	113735.15493815	136141.264270959	94706.5461508412	97946.0534490418
328	61.0289102760247	61.028876751475	61.0289252285916	2698.68	2684.91	2698.99	5	4	5276696.268446	6534958.9421799	0	0	6717817.31907902	8322292.78927634	0	0	3548279.27406894	8504246.48671034	0	1365949.83155084
329	61.0860943906469	61.0859749639951	61.0869572692445	1304.49	1304.14	1304.73	7	7	184912.848624494	281405.070072114	109103.024197822	200903.544546596	203203.414389272	288755.835817055	289380.492831216	156432.250295759	249529.298875263	315389.384194712	232479.428579507	241445.834611628
330	61.1191179249638	61.1186291010676	61.1200261467263	1304.28	1303.81	1304.73	12	12	183210.214733323	110448.669143629	250504.28492432	181886.39547213	160808.57583496	288158.689643556	289677.114695872	226198.997306781	253889.773996233	309841.691716497	230690.086925224	137293.659194711
331	61.1612662153369	61.1590246086173	61.1621430129839	1303.95	1303.59	1304.49	13	12	813689.891280384	95130.0211608895	540669.311831249	907666.862569989	858498.084696206	454675.649437781	512669.357941086	738393.321705008	491581.051095056	477763.975220057	626419.372688471	986443.009981615
332	61.2259604936373	61.2256489020535	61.2266463140225	1304.45	1303.81	1304.57	6	6	157478.00935999	250965.157025239	532999.203222664	170946.338333833	177542.926716496	438717.80817708	487175.645844724	122746.034216308	463069.109010414	477578.095505371	612904.560833329	204346.093712333
333	61.3246212397962	61.3246032240674	61.3246359522958	1304.08	1303.22	1304.57	11	11	142620.212210285	101775.666896974	176186.6514481	142143.444745342	125362.574753417	191093.424553786	192078.614578684	166461.804768416	170069.774607872	186273.402015475	175356.810954242	115709.033783428
334	61.3875704860929	61.3874751423854	61.3876658298004	1304.24	1303.98	1304.5	2	2	65923.3033433939	21148.8576216265	105591.628801493	54719.3353191587	49091.5066452862	106098.321293945	95561.9341654818	80614.7967218562	102844.013328301	127126.803619384	90495.3693692302	28126.9615487395
335	61.4633885572349	61.4629129713369	61.4643301672508	1304.275	1303.81	1304.73	10	10	156529.926838378	364244.59527699	216695.511567007	151833.365979942	380584.705644943	252753.388972356	236467.13291341	192345.794873047	220402.094474282	267158.250063476	193899.071698404	121292.368971353
336	61.5190770176979	61.5190525842179	61.5191012475413	1304.11	1303.64	1304.54	12	12	408099.893200685	365013.739218748	375208.869542518	416211.937446987	381032.669364106	375627.571459265	393340.274168529	420609.561819896	362474.505544997	396908.137373398	406568.208816965	372406.28192608
337	61.5447877649573	61.5447552287924	61.5448212747395	1304.08	1303.64	1304.54	11	11	170028.628269042	141956.624279784	158486.90176758	172457.816080416	380584.705644943	167336.01945613	166497.085188801	168769.705241291	155111.308133137	167935.677868089	168724.42468465	152667.165838622
338	61.8850526149884	61.8850526149884	61.8850526149884	1304.73	1304.73	1304.73	1	1	278486.17584561	265232.79593395	266716.739439811	299009.695694249	264185.133502754	261493.736248221	257086.312481359	312880.118079719	79935.5689518224	247196.931095523	262356.280016864	277666.167068539
339	61.9240328537772	61.9240023217224	61.9243668075623	1304.495	1303.98	1304.88	12	12	285983.398120118	290327.881036657	293216.772359092	299484.170804536	268500.734579702	261770.910105543	257437.36343149	317404.731169086	244016.9002032	251379.336195162	325319.03676908	321752.177043268
340	61.9489455675839	61.9489455675839	61.9489455675839	1304.41	1304.41	1304.41	1	1	278486.17584561	265232.79593395	266878.65244496	122430.548599041	256182.999277789	261507.289916551	252829.32800781	312880.118079719	243887.389375885	247196.931095523	269800.017302914	277666.167068539
341	61.9642634895823	61.964236064204	61.964289524898	1303.95	1303.57	1304.5	11	11	263324.144085787	161251.123317873	319511.801931157	259544.840923602	619995.211346443	369741.756733022	381762.035454801	305500.618423227	334694.06179199	360090.089768254	320363.84549429	206473.770992337
342	61.9946904808255	61.9946904808255	61.9946904808255	1304.54	1304.54	1304.54	1	1	704222.822282518	130927.181983173	839508.476057811	657815.827727342	640476.576837503	949672.552475388	937385.024590624	794225.094696385	836003.529831248	905938.866600532	821713.74691699	547572.736103031
343	62.0411573765976	62.0411262292475	62.041176525417	1303.965	1303.57	1304.5	12	12	689119.458129885	495364.081772834	832917.229972087	646065.018915262	614553.544304009	941407.950989122	923228.580239961	785614.043270091	827881.102556485	895274.64006697	812311.467890627	538278.6632512
344	62.0842386370237	62.0842386370237	62.0842386370237	1304.54	1304.54	1304.54	1	1	83397.0592968746	123025.48008789	60115.9368270878	86338.8394531253	94085.8214709476	49626.7545353188	61430.2801568601	72735.7612003578	49680.5855389402	64068.6197827148	52332.5712766523	115318.188602601
345	62.2761822601227	62.2761639521525	62.2762062772744	1304.03	1303.64	1304.5	8	8	196491.640166013	138185.860573509	247560.608144535	188651.925542743	166801.796271308	278442.963061522	274440.663642577	230990.534483437	249972.539398079	267650.351644381	236784.941480711	150909.836491511
346	62.4032813087011	62.3977779186459	62.4033071965746	1303.81	1303.22	1304.41	13	12	216809.110614483	162026.944357912	233148.385239261	196385.332577749	190934.652283934	242756.984120342	89843.2084545894	219736.203164875	225957.531904295	238524.70442871	232727.554631159	162424.254182316
347	62.5633083128402	62.5633083128402	62.5633083128402	1304.08	1304.08	1304.08	1	1	100878.369817115	77719.7177024151	154656.081649504	109453.511802202	105990.046079102	174698.781874114	121322.128610839	139286.207385252	161659.136617541	188201.442021926	147122.207204369	92533.3581134594
348	62.6488670172869	62.6484457335556	62.6499125114174	1304.08	1303.81	1304.73	7	7	107742.958672281	77719.7177024151	157877.177433894	113417.253241375	105929.371371665	173552.672400715	173791.6169222	135130.987499999	161924.848544921	188201.442021926	147605.336791616	92533.3581134594
349	62.7271607463379	62.7266035062926	62.7280690160958	1303.95	1303.59	1304.49	11	11	227309.955672199	167951.228673046	293892.06346436	225248.066564002	201031.26566732	338876.135578801	340221.482852314	275249.96830679	283295.332652993	333391.74051232	285120.027151442	186151.512524413
350	62.7757222338375	62.7669042315314	62.7845163707206	1304.495	1303.95	1304.88	14	9	100628.047185246	85533.6668749995	124431.215207521	110417.553093073	96063.1314453115	111383.951075846	90873.7699479162	111363.823233924	109559.666225585	107689.163375714	112225.321880258	96127.0600773734
351	62.9786150550612	62.9785925441772	62.9786244260728	1304.495	1304.08	1304.88	8	8	128027.413418375	70273.3174538355	163027.015697024	115553.87043213	96262.3649107784	168338.907528411	178848.964383951	148479.843374022	157164.539975585	179311.688020833	150791.215097248	88304.211593573
352	63.1429678209425	63.1388494403603	63.1430183469467	1304.5	1303.95	1305.41	17	12	141329.353466797	131548.85060697	109140.427265627	147919.145887169	134472.683317683	130476.229620536	123847.091646635	91376.4121001838	123058.497942708	122109.276851806	143346.226754393	145134.244176319
353	63.1831159253185	63.1831109008885	63.1831209497484	1304.555	1304.54	1304.57	2	2	101408.822773437	131086.768374398	87811.244857179	98884.0048343924	101687.63792684	80402.5132259109	85125.1634855139	97971.1366674797	87823.0375520828	67738.7216003415	93875.7092317701	117977.844118088
354	63.2560671883471	63.2560382675311	63.2561014365886	1304.555	1304.41	1305.07	6	6	128079.731225961	187003.750336537	87891.5717248548	145326.755215219	145477.695676832	73174.7148958328	79683.5541540523	115144.314139122	82609.0089339187	74706.924202787	92517.2902762851	164845.171326622
355	63.4652376811495	63.4649743298041	63.465501032495	1303.88	1303.22	1304.54	2	2	94455.9314697258	90739.3102043264	103597.609596947	83382.9976123039	89912.8841534414	105653.145468748	112109.186718751	94179.0069234205	97894.4518782546	109955.510518798	85207.0422136883	84147.7462467457
356	63.5051956752865	63.5003545282803	63.5054638618114	1304.49	1303.81	1304.9	4	3	94409.5157785852	90548.1075639209	103597.609596947	80645.1981267761	90665.6170483403	98768.1307045205	87470.1287532548	94032.3226762239	80568.9715608719	109765.885346678	85172.1327404779	84037.6772523088
357	63.5640740710469	63.564062035475	63.5641029377572	1304.65	1304.41	1305.41	8	8	96098.6625142727	96975.1199534249	94973.9105236831	104959.669903159	91237.8398217784	89107.5486778846	91495.9422013342	100621.649370493	79933.6245010643	105253.686294321	103543.66627482	106463.974751164
358	63.6512329609969	63.6512329609969	63.6512329609969	1304.57	1304.57	1304.57	1	1	182851.454507277	271654.363316763	133615.495018423	206191.872826706	213077.684252043	105729.996704544	119086.522159092	173082.329380772	102074.515771485	115418.479755858	139849.515479401	84836.813408204
359	63.67832864832	63.678282839082	63.6783442964586	1304.49	1303.98	1304.88	11	11	187987.599597169	272227.992439902	136714.867773087	206519.062590143	213206.364064377	105842.066658654	121453.539313476	182507.367103795	102141.559788411	114389.488050631	144522.465033804	241407.747939828
360	63.8858123094722	63.8701284668786	63.8887465201114	1303.95	1303.59	1304.5	9	7	131140.060450845	213966.123401441	108495.997503664	146241.642322716	163548.027061363	78250.4716422521	111332.240764973	141470.232999673	95581.0857470697	78900.0986810298	101524.774553629	175703.045962289
361	63.9621549990614	63.9621099368597	63.9621719867101	1303.98	1303.59	1304.49	9	9	150319.13035006	145194.502268068	131460.331431887	160325.132324218	1387567.12539063	122116.451842698	141133.292406412	144047.670067608	2059216.41302082	118783.672009277	136540.894963378	1369236.65742899
362	64.0153297857719	64.0073933558592	64.0154687459778	2271.46	2264.37	2278.97	53	11	1345825.15965403	140977163.220379	605582.408440718	130696574.404832	2532595.92234375	610632.08683978	161214304.569791	2461902.80523659	170948636.788527	1747215.91990417	212295748.810464	102626520.670849
363	64.0153903516341	64.0145600169227	64.0154733705391	2080.91	2078.01	2096.55	32	10	353975800.158733	225530693.84668	259823597.480599	240488872.47875	225244549.26106	353252132.997447	278269421.958819	272304297.495053	219503987.09876	288261649.325804	330176272.396256	218608382.196618
364	64.0154379395084	64.0148571532972	64.0154620181376	2440.61	2440.04	2440.61	4	2	63066340.8079288	45430999.1785535	71213934.3452905	61714728.0166991	54967759.954911	1153070.84484564	85569296.6954705	66052519.3996877	72505748.1733259	73679411.5171958	68681847.2572887	50195914.6690176
365	64.016246359039	64.0154922232697	64.0176996019909	2440.94	2439.46	2442.78	226	12	48396488.9996496	43490570.299919	76916004.9331443	64219227.7468762	61763252.5811871	75622818.1024997	60676945.5864441	70276778.7411921	63494680.491015	69767591.4627663	78909965.3419224	44407026.4813046
366	64.0163222547506	64.015479275116	64.0181045190469	2081.03	2078.81	2086.94	230	12	347892246.564896	225043328.347451	259611221.181226	277443447.008869	260074978.990565	356467577.985637	278274669.683116	271691918.079188	104283900.378601	288892119.041382	330249674.29784	224356158.070808
367	64.01631876709	64.0154761887892	64.024979882792	2270.06	2257.93	2275.84	298	12	112861537.396664	83314057.3319516	709984.060884852	133794249.420083	161177763.843998	3014794.82408704	179858661.325913	244027395.944093	2803001.82640117	245355585.759631	211926663.232371	192211774.859316
368	64.2702166895765	64.2701952651766	64.2702466818983	1304.555	1304.14	1304.99	12	12	139061.165121695	130267.334296874	113176.513861086	147073.693374398	124454.17975891	104417.756610577	113525.080826322	144392.427451172	111590.299394531	122402.185642278	128989.845803572	141524.58690655
369	64.6020220510402	64.6020220510402	64.6020220510402	1305.41	1305.41	1305.41	1	1	82258.4496826175	166891.865914963	174870.805438702	189484.832167972	183370.506164738	160030.743840144	167304.043726713	193065.068666241	169283.442315956	178482.578076173	196523.819828726	190845.772331354
370	64.6468190348955	64.6463233408812	64.647812237292	1304.515	1303.59	1304.9	12	12	210516.497479746	164206.233590744	171173.672139047	194346.83015794	188063.684226637	159392.52624442	170600.25158203	188662.00483173	165377.072034255	177574.222657189	196523.819828726	190552.275354942
371	64.7024885026128	64.702109437326	64.7026802953495	1305.06	1304.54	1305.42	7	6	123854.03537775	100055.022896634	137992.306190188	105690.303845623	96549.7898109956	81480.6653938797	88296.9803116858	100300.286940695	73359.0181803381	131710.879663085	128227.662698103	110906.554517934
372	64.7724192170636	64.7712091225801	64.7782404997478	1304.49	1303.81	1305.49	17	11	161190.17983073	92337.3268278003	173044.404008792	133779.597590334	122657.486556302	210730.207788898	173096.24237386	165611.648488581	174035.893900992	187348.449355844	189234.936795372	263606.908071638
373	64.8277386243688	64.8276834522242	64.8277597397411	1304.14	1303.81	1304.73	9	9	117385.278442007	371841.827663354	165346.726179202	198239.444182945	196507.198262535	194073.605602212	193397.975400392	141343.097380559	169742.378702798	207610.936435547	163883.922620442	98460.3755074047
374	65.0194964483931	65.0194616888934	65.0195288260816	2270.61	2263.74	2275.65	15	11	2180886.07908128	2102127.57080512	5598351.92141108	4059838.37141565	2887176.13369898	2853601.29102174	3723989.73774079	3145767.42718796	2627155.09569097	2784119.56126232	4825311.67558601	2783421.53337241
375	65.0194833916911	65.0194785466755	65.0195238656465	2080.93	2075.33	2085.98	9	9	4591603.36685321	3149310.28340416	6156586.17732675	3333325.79370687	2635460.28763432	4815093.11858782	6611574.59541363	5099676.263593	6441492.09350197	7220552.26361381	5137076.93950386	1704740.07531479
376	65.0195464741176	65.0195059695706	65.0195869786645	2438.82	2438.36	2439.28	2	2	773569.234412925	486410.194055553	952578.704510665	865371.99768509	656495.520549954	1038214.32954196	1020768.46044628	851223.5825261	1021390.16280875	941325.018905046	851097.532121998	591731.699540262
377	65.0171682274904	65.0171682274904	65.0171682274904	1305.42	1305.42	1305.42	1	1	75529.7746781789	64080.5700097656	82272.4892285164	71856.3823881397	62688.1865265452	93549.8301216273	100189.572944335	72635.0368496972	90213.1714799349	88893.0725280758	75968.7720902883	59611.2293017582
378	65.1385596422307	65.1385596422307	65.1385596422307	1304.5	1304.5	1304.5	1	1	73279.9213889389	45157.7767392578	103934.13264471	58086.402826705	48181.5749227631	109044.511701883	119895.777877307	92470.9500865577	94015.3037428965	117185.886220296	96414.1415094558	41886.1007439633
379	65.1812271781635	65.1811205579024	65.1813337984246	1304.24	1303.98	1304.5	2	2	221883.640935721	120396.599653765	274531.07206854	195032.057768112	177550.826851919	128241.211674804	293184.462347742	248563.093186254	279610.146666367	133821.565899658	260961.680879352	156074.277766336
380	65.2092434524537	65.2087552373883	65.2102468820879	1304.15	1303.81	1304.73	11	11	229756.970309243	120534.308182779	274734.127595219	198352.077282366	177798.152651369	312492.452613701	293384.831408504	249071.710353065	275433.344536131	319998.524281182	264785.930633371	170778.313159179
381	65.4612421306055	65.461196774524	65.4612645194412	1303.76	1303.49	1304.54	4	4	97982.5417551831	104398.815062662	309528.560083012	101731.301448567	341425.16667725	283864.096969399	310492.617028807	347490.481561684	288717.671673175	294483.471620203	96070.648385416	337638.229877488
382	65.5317627948209	65.5317126217069	65.5317760814979	1303.965	1303.59	1304.49	12	12	351597.676928712	352227.007493988	306165.309785532	359318.754477162	346745.448014948	284258.243174579	310893.666650392	348072.392712055	288396.963345854	301000.084611441	328703.363989956	338174.001588791
383	65.6032245414613	65.6031770496453	65.6032489442015	1304.11	1303.64	1304.54	12	12	876945.363623411	861379.819091797	789877.155322255	895577.849405693	857122.562192006	736850.368496097	784089.296184904	889016.524334642	733109.730635748	767575.595696852	837843.40873925	831324.945842287
384	65.686984136212	65.6869405959331	65.6870095641351	1304.45	1303.95	1304.73	12	12	195651.587280274	187500.091147835	161408.21005033	201253.269617637	196895.596441066	143653.917273996	145540.05063101	188766.106184246	160639.485455228	176404.880075684	170498.072397085	194386.728466796
385	65.8157220249898	65.8157220249898	65.8157220249898	1304.49	1304.49	1304.49	1	1	84053.5720703128	43106.7907902642	64722.0369591346	59357.0892052293	50163.7950631008	64154.5594200721	59784.0789659706	60565.8463326321	43947.8548065655	40972.9112315153	42014.5727388821	71961.6721717245
386	65.8587782562116	65.8587782562116	65.8587782562116	1304.41	1304.41	1304.41	1	1	133556.381542968	103608.763053386	190555.377610476	99554.4221970775	126962.84498047	212906.224029133	205414.247773436	171837.448739216	180802.069427082	215648.60708496	175656.83350301	119114.612490236
387	65.9430546529283	65.9425331238682	65.944104421296	1304.5	1303.98	1305.07	11	11	138818.57186899	103490.391690341	187176.392314456	135554.292566856	122214.908544109	209573.452649489	205728.555288462	168308.286097506	180802.069427082	219224.862414727	180169.342545823	111497.413046499
388	66.1258692578461	66.1258603110342	66.1258782046581	1304.555	1304.54	1304.57	2	2	108289.095144449	143658.268383413	51765.0424804695	100159.583915203	104012.480469972	53698.917482096	50922.5999707029	73120.7999532058	49592.709427083	38820.1049886066	62210.8220243322	132620.399988731
389	66.3487894660461	66.3284375436821	66.3503374529496	1304.49	1303.61	1305.41	19	12	176772.082543946	139921.958049879	161813.467706205	110100.578739015	150982.530705378	150586.933772785	140405.271496932	139312.485543619	156293.361748047	184018.480400391	152506.722307945	158146.633173076
390	66.3638003658479	66.3631987829018	66.3644254271659	1304.08	1303.95	1304.5	5	5	234162.366148345	126877.937642046	112251.568875734	192290.386928268	173535.720354671	130922.84813777	117943.43452067	251705.977519084	283799.858014023	130474.777841421	114262.410296725	169633.573231535
391	66.3926122981559	66.3920117398575	66.3966959063947	1304.15	1303.81	1304.73	13	12	229736.354931641	127145.854855768	295739.629171313	191336.399323918	170316.10732875	344472.815953545	323619.767064734	252221.025748948	75583.3565836584	342839.312145998	284333.640066965	155718.910295222
392	66.5772327090836	66.5772066881585	66.5772768156593	1304.45	1303.95	1304.73	8	8	133908.942732872	210785.629952567	87722.6312548841	163998.830361703	152064.685789137	69913.9492529292	76966.5429252112	116065.581404747	65014.5261800126	59647.6190651627	100689.594126383	181048.768851412
393	66.7214149443218	66.7189450846251	66.7238827140144	1304.14	1303.61	1304.57	24	12	175437.175454477	165045.716003605	162296.156513674	176129.473121995	155639.018396934	157587.412248347	159707.948167067	174808.077765067	150123.42314453	162605.107338867	165625.691986608	157099.105998347
394	66.7533192520042	66.7528156530983	66.7540098159114	1304.08	1303.81	1304.5	5	5	840468.666892743	806562.399289776	796856.832572805	77773.4673543303	794525.240861155	762188.158764212	113821.017534993	98194.6279646803	744588.739421155	120599.043996175	110377.347252291	790918.729215204
395	66.7824874606797	66.7818692353019	66.783475231538	1304.49	1303.95	1304.73	11	11	176006.839065347	98341.4819917795	244189.079477163	173695.812470811	799076.155356454	292712.47047468	278589.616347655	221778.050214843	261721.85372183	295721.562205153	236988.875010578	121964.889241535
396	66.7972744505113	66.7971979103155	66.7990611887511	1304.14	1303.61	1304.57	13	12	872072.626524886	836116.690829325	808800.297751105	901349.584028503	799589.89854491	788759.560929681	822409.763374032	911012.500581962	762782.665484381	820889.099739592	853536.906324211	90833.7849983716
397	66.8454679932256	66.8454347795272	66.845493748097	1303.965	1303.59	1304.49	12	12	385476.607301795	353792.557163459	368477.150948656	382983.819358472	371200.242305813	353834.989446151	377059.59780649	396689.557895132	344943.292275392	375466.945788228	379491.306880581	370103.745259914
398	66.8833293263805	66.8832907726748	66.8833553218707	1304.28	1303.81	1304.73	12	12	189629.13043213	182878.153563701	157928.895367338	197341.146416766	179072.345267427	148424.955507812	167502.527367467	195684.094536831	165438.271880581	171123.385035925	179131.675831474	182243.865076622
399	66.9236615994394	66.923645948114	66.9236922530382	1304.57	1303.61	1305.41	5	5	99816.5477478965	85566.9927343758	181986.91450928	103799.403635255	189248.984088544	178729.120721027	192680.950689289	95801.074059495	181891.955322264	208154.586324055	189892.478429767	93035.357940204
400	66.9316317067582	66.9315916691852	66.9486397241936	1304.28	1303.81	1304.73	14	12	192396.612289497	157635.685018028	174699.62571552	190012.117268253	166395.598811444	173283.378403321	179753.182641603	104144.648048502	109628.048919396	203342.905625699	176317.142931941	184076.857271634
401	66.9768438948614	66.9768061877428	66.9830114881685	1304.49	1303.81	1304.88	13	12	250844.988121995	167969.508404446	295943.789948735	246194.554543832	210127.77481649	328326.482124374	325306.377178486	278929.477223305	291890.317217548	335317.810256001	293318.990416917	190993.75279447
402	66.9974340718857	66.9973890698025	66.9974564309102	1304.65	1304.08	1305.41	12	12	268930.669018556	245379.096237979	237917.436394389	285550.509235143	244874.241556489	222638.802632534	234674.321139789	271728.541657367	235930.408917645	237961.951421878	264622.057282367	260544.034791086
403	67.0598255435599	67.0598147429278	67.059836344192	1304.555	1304.54	1304.57	2	2	148165.016366373	81820.5215204322	142031.22379761	150894.477095135	143570.700087892	137783.773308918	142980.623828938	159593.526703287	129929.703857421	140460.929803466	145701.996001993	90806.6252610423
404	67.1166058384654	67.1100677726747	67.1166674563681	1304.49	1303.81	1304.88	22	12	139267.674434813	116118.303121743	135651.555681154	147676.476248873	131092.510097658	130952.42131022	115253.694726564	135427.544042969	112684.94583759	137650.510925105	123965.638645426	128879.801431884
405	67.1907206827228	67.1906740025153	67.1907421979529	1304.45	1303.81	1304.88	12	12	735122.857225591	643057.848749996	706154.640464809	751484.086619002	686637.231458904	672676.435097659	707662.493311368	772805.126856777	652500.268261073	718382.26865756	726709.621489957	670652.717478378
406	67.2044294114479	67.2044294114479	67.2044294114479	1304.41	1304.41	1304.41	1	1	717848.996756026	641702.820170457	688865.696335234	87127.0222843434	670142.548360711	657261.527258529	691297.078085042	756695.33528053	639762.70852627	702627.802345517	716933.276171881	664591.038661226
407	67.2775437865391	67.2774983243487	67.2775697133092	1304.73	1304.14	1305.41	11	11	147856.782965745	129866.117015789	130415.163632061	159276.967488142	241931.387124026	130491.145530724	136384.973229632	150385.612363281	122006.619296874	130301.871719501	151598.004408483	139215.246317232
408	67.3182365618609	67.3181979483063	67.3182561676765	1304.41	1303.81	1304.57	9	9	107132.477587139	118703.092764422	102133.403583984	120840.013003104	112403.437420653	213777.829731444	220359.828378091	120055.721635045	211171.068347167	97815.1157838793	108208.863683036	120400.345812049
409	67.3470750059721	67.3464706801385	67.3480858844199	1303.95	1303.59	1304.49	11	11	229036.160922036	221665.579386395	211490.644661396	237393.166699218	242069.961685015	205424.716647134	203316.20771647	233847.203819985	196426.924384764	192577.54918579	233921.60735921	230680.778558818
410	67.3926508257763	67.3926083906531	67.3926763186367	1304.45	1303.95	1304.73	12	12	334639.374609376	335497.824502328	295124.028258227	351223.969788644	317366.560896183	279983.421764789	285140.978038506	345084.68423077	282141.716853518	305844.507189595	311742.213046876	318416.537537559
411	67.4074636574333	67.4074338319155	67.4074817645449	1304.14	1303.81	1304.57	9	9	165132.155007323	326787.576455967	198540.01577637	143023.742799074	350706.907348633	247801.360824444	233128.249602863	181718.201842447	485889.844213417	226734.228325194	193482.478754474	117285.686888834
412	67.4369507128576	67.4369117574384	67.4369746339901	1304.03	1303.61	1304.5	12	12	385335.232189943	244621.905195311	479730.102079374	354373.607189001	320086.646989557	531435.395241701	526593.31933268	443026.249764122	478513.611624473	526835.684492888	459779.988882211	281702.38173828
413	67.5242720947147	67.5242682575336	67.5242759318958	1304.32	1304.14	1304.5	2	2	85871.7953613268	75751.2539861509	102229.559956056	87747.7151695673	70541.5057790309	115071.184724785	116024.504346148	92077.5445478947	115241.967805396	120066.860275268	96276.532847566	78273.0751145246
414	67.5638466908007	67.5428826441604	67.564816707863	1304.475	1303.95	1304.9	10	10	784886.937031249	126429.764579326	147757.312674654	164440.890296349	152950.16666399	92234.9104000149	157579.196367188	167826.86266146	143709.216457869	707252.915418044	158609.368476563	148216.031926081
415	67.6128524515412	67.6123400997193	67.6139788416617	1303.965	1303.57	1304.5	12	12	808225.586748049	774548.54890273	729594.331644103	796447.705694058	779320.496784855	699675.508610494	731622.711849893	813351.486324225	674510.235781602	707469.913192716	784307.126195318	723270.97835787
416	67.6591784137918	67.6586850429456	67.6598638139573	1304.315	1303.98	1304.88	4	4	89341.8513533522	181371.90082564	104763.515318697	228731.810380861	199395.699711916	123489.104555664	303787.506204832	298012.689315514	279863.097086289	323542.594306637	103649.259427085	198073.524366123
417	67.7005847192558	67.6999793891456	67.7033487075267	1303.965	1303.59	1304.73	12	11	172748.8054541	168324.546246994	158018.674460452	185550.167557466	199509.910488282	137171.75524414	150752.702654622	180430.487249098	149500.763302408	152248.301828612	166983.962088215	167723.724153019
418	67.7181645586034	67.7172331374721	67.7188528113957	1304.03	1303.95	1304.49	4	4	90358.8705973301	181371.90082564	289089.217108712	228731.810380861	199509.910488282	121364.177218424	114029.840289713	298012.689315514	279863.097086289	323542.594306637	117035.88500122	198073.524366123
419	67.74653966348	67.7459529228217	67.7475946365386	1304.45	1303.81	1304.88	12	12	233413.553771973	191119.455656549	285735.166215825	225728.76534142	192530.460907451	334666.118239183	300352.549720051	303017.458510045	280011.711991437	324033.964333684	311491.41233774	192714.849804687
420	67.7533955371803	67.7533955371803	67.7533955371803	1303.61	1303.61	1303.61	1	1	77785.401787109	139256.174730859	87367.9843078619	71144.8914713545	95134.3786248782	75309.7200410966	78357.0704935707	87983.3143737789	64615.4497619626	64438.69734375	75353.5593490604	113144.549683228
421	67.9437706972347	67.9437706972347	67.9437706972347	1304.88	1304.88	1304.88	1	1	65356.7330406595	58895.5393732247	68915.0974431824	75174.6903506752	61288.657390359	74003.4759197433	92546.593519177	69991.9918079714	51105.3902503545	68822.5823783728	83270.6832889805	51961.643677202
422	67.9641075304069	67.964063815469	67.9650921523836	1304.65	1304.41	1305.07	4	4	261145.897649738	197803.920170455	328723.15181397	127033.1977971	108369.864421795	360281.600911456	355379.195447589	128568.269462139	304147.264173175	379588.997052	306870.367460121	123561.234972205
423	68.0088631695393	68.0083927547787	68.0090517393796	1304.73	1304.08	1305.06	6	6	255092.261811963	197803.920170455	112112.215745192	241338.592148439	206908.472393801	135077.857962239	121934.825428873	101805.224332181	109477.503084309	144838.902771935	306870.367460121	209556.106157672
424	68.0242398552455	68.0241720564151	68.0288614654498	1304.14	1303.61	1304.73	23	12	226086.002515461	133340.494266763	311373.153786626	212921.832624699	183248.087111252	192914.527692307	223201.517052178	270094.4709375	294931.954775389	366542.951138071	209509.69389509	191991.88058143
425	68.0587539434276	68.058732625493	68.0587601800505	1304.41	1304.08	1304.5	3	3	143456.709023435	83677.6036709876	179892.160126067	88399.3161938487	113145.835257902	207584.306580258	142713.079026692	154323.539390978	177994.569042079	137502.969439697	163030.085759945	93957.3493288358
426	68.125530606744	68.1172820474225	68.1270490342216	1304.03	1303.81	1304.5	14	8	143397.934560546	83677.6036709876	145089.427510988	117829.367538175	113368.344275125	160246.377324218	161412.432001952	153519.214080606	144417.29122233	174808.683978271	141295.746000976	93957.3493288358
427	68.1845024801678	68.1840169935014	68.1852869256435	1303.98	1303.59	1304.41	7	7	380138.01416015	257742.947887075	194625.658999587	132072.942281903	314418.632391692	221932.060237166	209732.501824543	432400.020241471	181517.836254882	219648.716180419	179013.578763833	286684.26521307
428	68.2145039103273	68.1855338633497	68.2154249361315	1304.08	1303.64	1304.54	13	12	142716.248830565	218745.625039061	455307.064013679	330038.431234975	300786.122070311	536352.8310519	497721.052283654	422936.904663461	461459.302841799	544602.372280974	443560.180404577	110941.814287111
429	68.229928166295	68.2156118922919	68.2299583188638	1304.73	1304.15	1305.41	13	12	379139.683361818	233924.195402643	251679.184613557	286297.4122161	242799.822107872	247375.064049945	251689.214472658	275895.105945871	254397.716135093	266380.92768799	270715.453141742	248667.9035655
430	68.2796798680903	68.2796567600833	68.2797077436322	1304.52	1304.08	1304.9	12	12	254009.582696814	199406.073176081	252459.44658128	265291.096416766	248503.267980256	254381.237318639	260036.422181921	274443.482469952	241008.285674955	279042.076541575	258314.166010045	248692.88085374
431	68.3642156026393	68.3641686732164	68.364260604279	1304.08	1303.59	1304.88	11	11	183259.044628906	176783.491235353	168231.753940432	187926.209495192	320054.013591976	140929.94778483	150157.008066406	189011.849405799	145738.241735025	144252.354704589	192580.637619978	173629.669302133
432	68.3686105690842	68.3685940153295	68.3686492538119	1304.54	1304.41	1304.73	5	5	351854.34196004	86389.948945312	342251.513415532	113518.993645021	319870.796541345	349468.285546873	348938.688688149	114685.107714844	330259.693045245	111894.555673828	364937.462607826	100001.364513752
433	68.4153314859684	68.4152485965907	68.4199093904603	1304.54	1304.5	1304.99	3	3	343361.443714927	118942.537112379	335661.482650482	360171.546003198	320054.013591976	349468.285546873	106346.521834309	371251.937402341	330259.693045245	109185.91309204	364937.462607826	326393.126009118
434	68.4285689275218	68.4285249998246	68.4286010580832	1304.555	1304.14	1304.99	12	12	352171.613684083	309709.021135603	342914.021184426	365629.078448661	319092.032729867	349828.747935269	349389.397405136	376850.994438805	338607.385559085	378530.334860276	365548.590652903	326483.439547024
435	68.4841214987496	68.4703039094171	68.4842184973506	1303.95	1303.57	1304.5	17	12	218170.307983023	212318.193885215	87563.5099145521	239327.191246619	225434.399874769	185067.73543795	193944.686448317	97593.8063667799	175314.230096027	183702.83029541	90005.5790087884	101388.219856772
436	68.4998384043748	68.4998022696607	68.4998570846089	1304.41	1303.81	1304.88	11	11	134822.960734455	516856.16127486	178658.138122561	126289.589197186	117364.620057374	195224.670445962	197304.815096028	166123.330552133	178329.47743815	212545.708165941	179213.456379958	98787.152179768
437	68.5531411010404	68.5466078649789	68.5597401266848	1303.965	1303.57	1304.5	24	12	700588.69030762	517947.561917064	500125.222762968	556084.28616211	696109.938003303	471945.812473495	505281.301794088	710148.411210939	483854.512724776	608461.566159672	515907.440156251	522505.007702987
438	68.5892022554098	68.5891865914493	68.5892179193704	1304.03	1303.98	1304.08	2	2	2654344.24274144	2693055.09417615	2452404.0724432	2738166.02418326	2629464.06109376	108229.617182616	93758.2472900386	2711176.41210934	2273794.8278906	2373913.11969813	2556209.38037999	2472608.38599433
439	68.6147703677746	68.6147507684109	68.6147899477443	1304.805	1304.5	1304.9	4	4	2646195.15333809	2629868.71571373	2442726.99203483	2700964.47076174	2590079.67687147	147249.833530272	2554890.12028406	119844.45305664	2273794.8278906	140740.004801432	122891.386331382	2414261.66037727
440	68.6361352083083	68.6360285855008	68.6491456052826	1303.965	1303.57	1304.5	16	12	2694048.5551465	2784745.00969039	2479535.58231302	96507.9254630545	2686070.03448785	2415249.67314454	2596961.52372724	93510.9633789061	2315393.8449424	2405115.31353128	92002.0000815052	2520928.28522136
441	68.6513451524546	68.6513451524546	68.6513451524546	1304.08	1304.08	1304.08	1	1	531779.454132627	518410.674236508	495344.828031787	552315.22217685	532697.057343753	471847.480877135	115763.585746256	555753.090988984	470284.225775917	501821.195458091	512901.354398975	516132.830649861
442	68.6862903219979	68.6816211141639	68.6863458662954	1304.15	1303.61	1304.73	23	12	183970.065098469	288402.077589061	240519.894361478	166473.763465985	144382.762361027	284823.617942457	275096.874108072	321888.3892811	250327.087598408	282985.990373348	223493.241199543	123797.747225247
443	68.7127068715023	68.7126762284605	68.7127317022522	1304.05	1303.61	1304.49	6	6	121648.033506945	120873.438930664	503927.326559495	109260.250708007	111803.852147216	483425.412878605	516882.914963942	113573.021333706	474734.364384762	502688.11262695	96587.259387958	516808.83959636
444	68.7257647306895	68.7257196056647	68.7257914053711	1304.03	1303.61	1304.5	12	12	552931.254287834	530019.653078049	504167.092148431	557413.473563756	535280.837589112	483253.048219868	518568.119709127	567754.236799484	474965.092721822	510227.244154579	523790.401127925	520861.861328475
445	68.7760525271593	68.7760199194394	68.7760781203783	1304.52	1304.08	1305.41	10	10	141349.220739113	117365.712506975	118912.177387694	132706.73554124	120518.268712439	151262.484825721	125386.305924945	133477.842615685	112440.673657925	129947.256122001	163524.17462853	141299.694910606
446	68.8231713493474	68.8231442070972	68.8231896872427	1304.88	1304.14	1305.42	7	7	155377.920905537	134311.978631038	103547.403907472	80113.3700594085	146551.868038886	117461.756223958	103682.859714355	164661.572105822	107974.186123046	124155.805460611	99520.1979910717	151542.03132635
447	68.8365409999875	68.836502101743	68.8365664514626	1304.73	1304.41	1305.41	11	11	137962.994326985	99507.3750545236	138056.836146242	160114.426055757	146467.973446454	136086.815354191	143100.807519531	153728.673531669	128920.371886268	152375.268454778	142097.228219403	130058.960536545
448	68.8903388285057	68.8624179630735	68.8903639127129	1304.41	1303.98	1304.73	9	9	475419.377656687	68109.4374879804	149154.111156008	92787.1165734874	90794.7209979714	169784.609029947	163185.211931965	122959.179171424	398945.968881387	178448.398227945	444200.982530633	84955.3577110874
449	68.9096458025161	68.9095929623068	68.909694269663	1303.965	1303.57	1304.5	12	12	489290.607315359	473359.69479567	433504.339541015	495726.202794469	481124.076701471	421871.921732703	453862.604873747	471147.88700893	399601.698613279	428676.383401928	457068.484185269	450993.135658615
450	68.9906915100119	68.9901479359197	68.9941352794536	2455.8	2452.6	2466.78	51	12	1615946.29795251	1626111.48672418	11720626.8096279	10833689.5794345	10848595.4506313	12813035.9987686	1815873.22651681	10538313.4589544	1571599.43039238	1215012.59824219	1460529.25429098	10703220.944947
451	68.9936854174764	68.9934027882809	68.9938772279053	2496.98	2492.08	2504.71	24	9	4381122.6188379	5347652.54903911	9786274.61234869	967868.587604985	5916411.97460416	9246689.61874997	6022257.41145065	9006389.91297248	10269122.1481311	1104194.19065102	5376799.71025509	7668330.07993937
452	68.9937430459377	68.9934267661702	68.9939316977384	2540.18	2528.89	2540.89	13	4	1899950.54357912	1885264.53098344	2954608.77359379	2019604.45893551	1995173.55421878	6739215.59194821	762348.829947083	2124853.60886724	5812165.91828331	3835171.12757443	2361606.69951168	2089480.93977479
453	68.9937748474893	68.9936313887736	68.9938379097571	2578.92	2565.46	2580.82	10	3	1395965.24641035	1238887.15334912	2244677.03289474	1380621.89553864	1400764.10517474	4003290.09417763	4449211.48550971	1389850.86532895	3690699.67468803	558633.992187482	1993554.68515217	1311852.95513981
454	68.9999096492568	68.9992707625376	69.0009551072022	1304.49	1303.95	1304.73	9	9	97799.9623189283	226267.189506393	153613.64777344	272058.933776635	239684.454098013	177499.172955228	152804.743084309	131413.412581881	153757.069379882	182760.019217007	128137.122109781	86184.9226741529
455	69.0459239063391	69.0458661536582	69.045971794113	1304.805	1304.14	1305.42	12	12	262349.396093751	248496.673083089	259506.192370605	277681.551510185	239829.20201322	266208.28632562	238816.187811106	304476.638569338	240065.051402671	311206.240654406	268277.785556638	269392.196722677
456	69.0720031676472	69.0613039961589	69.073098982597	1304.52	1304.08	1304.9	12	12	243375.944142127	213681.423518629	216468.816789554	249801.606154437	223524.084686748	208711.507079381	102474.064178873	250976.923242938	204044.412662759	224914.224715752	241494.339952568	224002.107245342
457	69.103591212002	69.1035389034657	69.1036221175595	1303.88	1303.06	1304.54	12	12	201263.248828126	254768.638311297	158516.170872805	201164.784219125	200099.20415283	144014.681311034	161186.256892089	187933.656218449	150606.142081705	136168.410179443	167943.625103666	213453.101663911
458	69.3024602492591	69.3024208423445	69.3025255223819	1304.275	1303.81	1304.73	10	10	146463.917609675	79120.9164417617	168284.177885745	111538.182721762	95029.6273079438	194101.968346353	190992.499208983	141258.714864908	177420.448557942	201066.790472506	166676.179219501	83753.135531412
459	69.4125969298212	69.3897455881503	69.4130393440326	1304.615	1303.98	1304.99	4	4	208287.929163704	190146.040163353	185263.812523084	217277.779404298	188344.772693982	86825.5174511713	137348.870568847	130085.527177734	187343.532914593	143660.828334553	202683.242325108	216184.306055577
460	69.434690836476	69.4341035088775	69.4357787712841	1304.495	1303.98	1304.88	12	12	208984.752110877	190547.555180287	189288.334298377	217622.560526216	194393.827937199	183277.513749303	173165.640543619	222376.187880108	190707.446458567	201827.031544365	202538.691215444	216527.352030122
461	69.4851416149287	69.4804100998528	69.4868466703748	1304.41	1303.81	1304.88	23	12	167285.734995116	82553.8824682608	235009.428991703	158801.455219914	281655.06385404	288701.994534739	277334.571824778	200490.854145132	235952.067908278	287248.073295523	215103.661690204	115561.793998835
462	69.5015222879796	69.50149538985	69.5015297552335	1304.49	1303.98	1304.88	9	9	144128.124600422	269157.914222302	204320.036821292	136142.113593752	281323.934110924	242132.641681314	235736.64303711	175622.827960204	210960.606731769	256992.476041542	195153.133955078	274795.808339845
463	69.5323768582401	69.5323200950988	69.5324336213814	1303.965	1303.95	1303.98	2	2	294431.493036217	269157.914222302	287206.757764897	303755.959824221	281323.934110924	103416.965670072	287200.426241047	296613.906858128	260362.257152873	302783.792531069	82709.1044791661	274795.808339845
464	69.8264126239725	69.8222953079263	69.8305293096402	1304.08	1303.57	1304.54	24	12	265064.260346138	247355.198028845	245422.992649865	266723.156178851	340561.321844951	321548.125204326	254828.582511162	276245.413543528	228604.054104816	332843.9798122	247076.373364956	249976.858049128
465	69.8356835219132	69.8356514105832	69.8357123654517	1304.515	1304.15	1304.73	6	6	112038.269659705	123593.095276442	335149.789954839	127756.157528948	106740.014182128	326601.498676756	356237.804453123	126016.769858074	323952.013513995	343360.438354868	346956.093016762	116454.361405123
466	69.8675091838223	69.8670904788871	69.8678597267227	1304.45	1303.95	1304.73	10	10	153950.338507486	195193.08560697	1501893.59124026	172704.173722956	135739.852790715	120629.148402193	142294.084769693	142375.231330565	131454.449545898	1487520.67998223	139734.523480712	183876.038119741
467	69.8984171872318	69.8978250801936	69.8993301159975	1304.535	1304.08	1304.9	10	10	167275.650891114	1546205.02031248	202802.876953125	142558.616880698	1522200.46745689	241177.486478365	226801.70939378	170448.38449829	209102.141346154	242613.715330905	194363.479970706	140176.015085855
468	69.9143514035381	69.914293198547	69.9191378656431	1304.14	1303.57	1304.73	23	12	169301.291954751	1553114.57082932	237365.630024418	152367.167311448	131152.033767091	1509039.97086496	278604.135183294	1657264.31720314	241281.637177733	1512201.18416147	223672.508130258	117375.77386099
469	69.9502642422972	69.9502638463063	69.9503082685466	1303.95	1303.59	1303.98	3	3	638841.829506382	609430.351598014	611475.285293862	663195.388135658	616118.662058775	116805.206261392	613276.475795461	669211.385937491	575549.788401981	120007.935362548	89224.2989778639	621483.078536936
470	69.9659244386416	69.9658937297377	69.9659492138536	1304.03	1303.61	1304.5	12	12	660926.649536677	620887.283996872	619973.896997062	669396.26279576	620487.497408961	589544.976563898	627238.050693366	685037.429136869	587242.856021164	639391.270809903	642005.016428573	627353.676173271
471	69.9930625303145	69.9879274491444	69.9931147643114	1304.5	1303.95	1305.06	12	10	130714.366273872	113549.385177283	100835.04940796	123353.556227463	118988.829262501	588937.511363928	143779.671336388	124392.161501116	100269.063112605	148149.73301595	104676.108800224	630174.110155309
472	70.0129337092946	70.0123481750488	70.0130194488075	2449.325	2447.94	2449.97	16	12	5200826.21464318	7306121.28995591	5045319.91891275	5898927.04827383	4976851.20647661	6658537.64856476	5824150.10223729	5664542.7614434	5513174.78305977	5637412.31693214	5395385.68236203	5330914.32304122
473	70.0129821853178	70.0129079400493	70.0130273785262	173.224	172.38	174.895	7	7	4243094.94424107	5698940.11814633	4118789.93378925	4039770.98348819	4067234.50091518	4390431.13618694	4505282.56504742	4326891.8209521	4256556.60837119	4394721.17547017	4531127.40790527	4303053.36860369
474	70.0129565834172	70.0129119264105	70.0129879586081	2616.09	2599.57	2623.58	15	10	5235681.82202744	6343699.33427263	302357.924218727	3892926.87163586	2007258.21791669	4347420.92020206	3449264.9826941	453940.187081654	3981747.51705653	2433115.96503781	3593194.73728861	5306218.8044791
475	70.0129628630954	70.0129077581253	70.0129862982324	2666.06	2647.09	2677.75	15	11	2870702.99171404	1852593.18825149	1923012.26402855	2206464.92638883	1641391.3010662	1599797.77812501	3712818.54364398	3715569.97136011	4126438.53755186	3910919.64680287	3948579.71736245	332814.310755196
476	70.0129555859601	70.0129062641706	70.0129890705014	2552.14	2538.45	2566.17	15	9	479974.450640527	6101922.96226933	10605485.2112885	769193.833749952	2303344.57509082	389166.046171849	4879976.01671077	2939325.00326663	3534213.93241252	3452566.48651877	3425906.35621878	9607696.57961912
477	70.0129324700057	70.0129127804061	70.0129656664471	2507.185	2498.86	2515.56	10	7	5367646.08256473	7772723.33327373	5199437.48045319	3661337.01354549	653158.195247438	7145848.9244394	8597186.27366946	506541.173359345	5381132.63980704	5152777.01843525	5794990.0380807	5189764.64445312
478	70.0129095679523	70.0128829254927	70.012952434923	2484.73	2481.78	2491.62	7	6	6692618.05657715	3895877.28673377	6025495.66077286	3930569.97159555	4171189.26094948	3911577.62789061	3987903.37500003	4181978.27652343	4482510.68084256	2140379.35680121	2178767.365071	4165116.26685551
479	70.0129469046427	70.0129220642629	70.0129682418168	214.478	212.646	217.424	5	5	4524829.8617741	4029900.67382886	4628399.75675911	4538499.08355469	4534150.033875	4896230.10700086	4898638.56916916	4644853.83862244	4593172.64220745	4474126.92989805	5205808.04244129	4394974.38670898
480	70.0129390526168	70.0128850821545	70.0129728716339	2520.93	2517.61	2526.27	5	4	2278906.82685415	2769810.13343315	898904.037482921	2828565.99197919	2926172.24726151	2723807.93057289	3020052.46174337	3001162.62730266	475284.180625028	3275240.47595096	3133824.40013157	2865631.77031253
481	70.0129623626701	70.0129238213018	70.012984202904	2633.7	2628.4	2634.03	4	3	1210878.50683594	1199890.36757812	1258302.37634613	3164596.84494071	1278407.76728364	1803623.48915925	399106.602656265	1230155.27544472	1111329.26201169	1221181.89101564	1267887.43518025	1269136.3381971
482	70.0129589636747	70.0129291372148	70.0129891577773	592.792	583.561	594.124	5	5	8152753.95150894	11250547.404505	8167040.78808387	8116027.81601954	7950108.32243298	8249882.6199964	9184120.98878891	8651346.32489246	8251347.52268321	8827786.36275897	4561129.7858732	7459757.31789543
483	70.0129315598541	70.0129284545915	70.0129487769816	721.645	720.093	723.74	3	3	4236848.76261899	4110390.61621289	4316150.26088613	4170729.26885938	4220985.67233773	4252156.25650761	4133940.85358917	4089612.77004518	3979615.01491347	4578824.96908696	2735423.55957145	3827095.32998117
484	70.0129436997924	70.0129435589642	70.012975799457	695.515	693.861	695.832	3	3	7124471.66809896	6788773.56634966	6815749.121454	7138964.43897421	6817739.49232458	8597722.93159124	819890.602047529	7188706.38164064	7270057.6939757	7182126.30739707	7146042.68099218	6636054.801341
485	70.0129889869053	70.0129786035406	70.0129943942715	80.6998	76.3377	81.4559	3	3	3942169.12556348	3750011.91781417	4233210.5069065	4116118.66785958	4175853.07121833	4243226.88062267	7962335.76134342	4098591.91811076	4275488.52460481	4525274.62083856	4302966.25505767	4004607.44169671
486	70.0129715262205	70.0129300999652	70.0130096801335	2582.44	2576.77	2584.43	3	3	1875448.55953123	1820715.51521481	1928051.88411622	1905694.64716795	2689246.88719678	1905150.33593753	1947920.84980472	1904990.28489256	1955527.85047852	3074119.73780217	603292.605740961	1781433.10637203
487	70.0129340575273	70.0129203879827	70.0129477270719	775.3845	774.142	776.627	2	2	3179137.94376758	2706624.06302314	3200747.00224391	3246395.76948548	2860716.57555556	3196930.38013281	4103867.30119532	3323613.38184152	3125326.7857746	3219402.97595339	2174658.93572119	2835888.63533796
488	70.006482563607	70.0064382612082	70.0142779983689	1304.41	1303.81	1305.06	13	12	273239.721744069	241984.451081729	246915.050660955	265922.108353364	247278.82937575	234777.265039761	251903.442600448	275567.644494794	229964.712910155	262956.334060758	245865.246177456	242205.746788611
489	70.0129400035265	70.0129400035265	70.0129400035265	763.133	763.133	763.133	1	1	5001882.53828126	4607005.78071163	5001653.79279271	5180593.58624791	4732290.75788542	5089338.43497327	4866447.77710686	5095542.44123076	4853082.26536251	4868482.75767578	4710613.43423329	4361587.53300972
490	70.0129296869778	70.0129296869778	70.0129296869778	134.846	134.846	134.846	1	1	3490904.71839082	3040311.2124	3490590.37579101	3418448.85707584	3348111.25512344	3386795.50916855	3300685.5253667	3271210.55121094	3316037.23645703	3356535.58549414	3270468.19031445	3250489.84138529
491	70.0129744140378	70.0129744140378	70.0129744140378	613.23	613.23	613.23	1	1	510192.085851569	435611.192093746	511914.172161448	460834.979158849	441063.062052086	426766.081041675	639867.372498039	511943.764072919	454155.016226557	473696.461875008	469569.168242193	441122.172781253
492	70.0129545707426	70.0129545707426	70.0129545707426	639.107	639.107	639.107	1	1	4102171.1109873	2517173.6568536	4194122.2708553	4359910.39692381	4083384.80773557	4009332.83901718	3050161.48784562	3020321.91234375	2920972.07137189	3101808.76164001	3056479.01825937	2919935.1472753
493	70.0129493060878	70.0129493060878	70.0129493060878	624.396	624.396	624.396	1	1	13705577.0875679	13280668.940794	13730825.3446199	13937544.1221811	13366798.4063209	12354433.3701124	12736703.493997	12963519.4954194	12640224.6947708	12904865.0901875	12864550.596671	11505415.283083
494	70.0128866339079	70.0128866339079	70.0128866339079	1164.76	1164.76	1164.76	1	1	1055803.03367969	939460.760681249	1056577.74136094	931529.982617976	908686.577015623	1082488.80314531	1153152.6954895	1007626.44191015	926883.260531247	1026031.07904297	922059.095856256	948401.251893749
495	70.0129249078549	70.0129249078549	70.0129249078549	949.921	949.921	949.921	1	1	4539143.13266543	4132310.27931289	4479509.01197557	4622680.45576127	4465292.47527988	4733201.48984973	4735781.72225187	4619725.62047602	4499782.56629183	4499622.16027037	4475792.84485325	4139741.32141544
496	70.0129033338844	70.0129033338844	70.0129033338844	527.627	527.627	527.627	1	1	2829985.86774141	2482336.70023035	2841493.98438534	2880439.70932143	2637254.65993635	2865361.95294336	2989705.97218291	2839298.51694578	2979377.6857616	2920162.95749633	2843396.62306366	2779437.48253627
497	70.012885967361	70.012885967361	70.012885967361	1006.64	1006.64	1006.64	1	1	2435405.85578594	2293322.02597266	2526051.86649531	2526706.68153308	2505951.94928203	2621658.22906289	2608668.06884929	2528701.99034974	2648373.42656249	2640800.6912625	2677409.53455	2438930.34811223
498	70.0362894051595	70.0362346803842	70.0448094144771	1304.49	1303.49	1305.41	21	12	107342.465280574	135741.358273924	93922.6258300795	153015.638025093	138279.210608849	134507.077530693	127341.716774088	160860.823850661	128776.890442082	150122.52973107	142154.994113582	156592.327778508
499	70.0581536276071	70.0496529591948	70.0582048280955	1304.41	1303.64	1304.88	23	12	141499.88575358	121392.830174278	128463.205256696	140528.759681114	308021.470887168	120783.059842999	129635.511418269	135664.28283203	120309.204685246	133338.831965331	324653.879280135	132976.018462665
500	70.0655283084735	70.0654838895999	70.0656064325231	583.529	581.252	591.939	16	11	3864821.80683078	4946005.13894626	6165636.48099129	3798764.10040909	7532300.73152231	4974106.43274186	3827060.59433101	2361250.94768727	6065388.37791472	4490428.007653	6751190.97233319	3629700.77984033
501	70.0655496897928	70.0655468785024	70.0655515325997	214.249	211.074	217.025	4	4	3270217.31670156	4754033.85255268	6285730.97940845	3218530.96875113	3531865.51757143	4080196.82190936	4200583.47028312	3326878.69427751	5458790.29530538	4158308.56923502	5610577.59082037	4174013.98885865
502	70.0655243930593	70.06552031472	70.0655243930593	637.53	634.003	637.53	3	2	2628865.96916654	3679482.10088231	4106337.62853043	2335939.72370831	2781465.54607982	2579035.55889613	3064276.90699939	2566931.90872153	4031758.5717	3178430.16195117	4263358.44313315	3578421.38459036
503	70.0763811500689	70.0763556824994	70.076407595507	1304.495	1303.98	1304.88	10	10	175606.046302896	122343.652967121	211557.487148441	174468.048592938	679489.751210054	228189.949474282	231567.294594725	206397.965434569	659640.975841611	244697.93931866	211888.811134845	134778.176650389
504	70.0655686187334	70.0655686187334	70.0655686187334	2533.39	2533.39	2533.39	1	1	3369099.35159557	4983147.8634732	5689655.44326707	3649659.76227734	3253780.03326416	3204502.41464086	4227499.57483423	5528336.54371386	4674130.64594826	3982088.4129047	6256872.35107692	4013850.13632163
505	70.0655477496837	70.0655477496837	70.0655477496837	139.19	139.19	139.19	1	1	2304218.26725133	3365656.11606944	3923744.8842806	2240917.67090714	2414710.15595511	2511643.64948968	2869674.21005642	2064555.87600472	3831175.17048349	2609884.02922841	3633868.26348703	2717268.20129348
506	70.065556805698	70.065556805698	70.065556805698	543.28	543.28	543.28	1	1	1790133.27912866	2161562.75474633	3054027.69459933	1478901.32419745	1733531.42231555	1999766.07139807	2251050.47610132	1585270.14596008	2882615.24302735	2087319.82861865	2695497.04549146	2097948.70807543
507	70.0655441706699	70.0655441706699	70.0655441706699	279.091	279.091	279.091	1	1	198715.412515627	362872.544653648	442059.418652342	197658.638399086	212726.730670572	220878.792468748	234223.833854166	182091.699531251	323785.117968748	257351.410367185	315981.825218753	197834.579799479
508	70.0655246084589	70.0655246084589	70.0655246084589	2566.39	2566.39	2566.39	1	1	2847090.12904576	3737279.75355229	4393210.47730868	2880767.39367346	2739702.89147734	2356568.2857788	3266161.3676738	4294249.69237087	3563686.89923389	3142882.17947426	4316841.24046872	2948094.07256858
509	70.0655518050667	70.0655518050667	70.0655518050667	58.7584	58.7584	58.7584	1	1	1762525.14846912	2569099.53533744	3135632.97111918	1588604.95031807	1722667.90506317	1999485.82074573	2115282.35639268	1700917.40126417	2895535.85896207	1998582.19696881	2839580.20605745	2054663.69668812
510	70.0655352846885	70.0655352846885	70.0655352846885	101.041	101.041	101.041	1	1	1740964.11228529	2581337.17916356	3212424.68239444	1715824.75878684	1900155.18879977	2005890.57021591	2264504.86283836	1626238.55223678	3085129.68148179	2154384.61147988	2739213.19622384	2276542.80195215
511	70.0655222791645	70.0655222791645	70.0655222791645	391.071	391.071	391.071	1	1	134416.757794922	265992.384500005	342599.656637694	125173.652449216	159221.808236329	172531.364988284	176818.004999998	135810.905730468	257440.574015625	160032.619623047	242740.790656254	212203.458906249
512	70.0655418551702	70.0655418551702	70.0655418551702	423.579	423.579	423.579	1	1	686844.081083005	900430.839334874	1117290.24411011	580870.700210937	621251.62142365	649551.607575394	745219.455046875	618616.311275567	1054209.99486363	723438.831882101	949167.073924715	725147.250227274
513	70.0655564345874	70.0655564345874	70.0655564345874	488.641	488.641	488.641	1	1	5157315.18866351	6528231.3441765	8585830.7290046	4588489.57067937	5042461.02212791	5904337.59388281	6178453.63251933	4858180.64125902	8476360.49042832	6210151.93268947	8163745.05334911	6098964.32890645
514	70.0655282229168	70.0655282229168	70.0655282229168	319.304	319.304	319.304	1	1	2482833.6026943	3580168.44208403	4230804.38537021	2452585.39139063	2593998.23998601	2758646.02807739	3011613.17311303	2269848.70849154	4054517.4523916	3013954.59119677	3922776.73157731	3086144.20237671
515	70.065603829376	70.065603829376	70.065603829376	362.388	362.388	362.388	1	1	708161.009946709	1099437.07166016	1406942.72226175	703778.558651785	788301.062396482	863876.080008928	941272.205625	807277.391866071	1401372.70355692	941236.417853237	1274222.21404018	904770.692575336
516	70.1066217817585	70.1065868812618	70.1066499206582	1304.45	1303.81	1304.88	12	12	507788.175244142	378259.50504507	585354.168103368	491640.308672624	454264.403570085	636903.614644255	643191.212638117	563447.714110576	558501.388415716	618546.003314303	569655.412049278	394600.06371319
517	70.1286747298256	70.1286295338802	70.1287000746517	1304.45	1303.81	1304.88	12	12	733703.763476565	655043.3218957	696313.711323233	758869.762754605	681129.313191103	676437.995433876	711080.870556648	774750.641545579	667568.778031256	707466.375443643	727820.196055657	681256.864537181
518	70.1804987965618	70.1756924575934	70.1805253612904	1304.805	1304.41	1305.41	12	11	193740.129431153	142848.446490384	177995.891540874	190124.089847505	295074.518369551	82156.1052254245	183014.734397322	199221.926675783	176175.477655204	206770.486311385	192974.310502233	174320.885242397
519	70.1955599843397	70.1954952818413	70.2148118459149	1304.41	1303.81	1304.88	21	12	134927.648782144	245544.68715745	222861.728134014	266592.44029447	239745.086006985	131838.317264873	129494.54289388	154724.630103666	206549.752327473	224203.918331581	240731.53217076	133269.919559325
520	70.2460949825367	70.2428200329125	70.2493756631833	1304.49	1303.64	1304.9	24	12	292728.592793719	182729.692160456	280532.135588383	231427.055733548	192697.897653126	182058.260843332	204996.281390787	222122.801277794	185794.07492488	283171.001783729	217928.651986929	192432.428834885
521	70.2563186204694	70.2562622980745	70.2563658250914	1304.49	1304.15	1305.41	4	4	91246.7121319109	1254328.4431108	1335051.00428469	109154.517660757	95188.3291410002	1329135.35053385	1387594.96073242	1448191.18678975	1218348.7139595	1348092.74124348	1371413.20225498	90913.7764558911
522	70.3356731398503	70.3356528815934	70.3356993378062	1304.145	1303.64	1304.73	12	12	1414549.49576444	1265303.03083147	1337635.30742883	1422651.11666992	1314427.91457448	1330506.29983818	1399124.61006349	1467538.59720314	1237589.20809669	1354477.67547007	1393329.23990233	1252778.37199742
523	70.3577816629124	70.3503396699634	70.3578043102168	1304.54	1304.41	1304.57	3	3	222074.810073647	135939.946941105	207985.206571658	79288.5283916764	198552.510565595	204635.829303384	225792.85648885	228018.037912596	195947.379405923	218515.368572717	216399.355465086	119660.50233436
524	70.388939112208	70.3889354503235	70.3890064750043	1304.08	1303.95	1304.41	3	3	215571.287884407	192963.224200995	207985.206571658	110452.393145346	198552.510565595	198909.952928802	156954.085947964	227662.898743782	195625.837923471	214334.066254436	126670.8603951	210723.857626954
525	70.4099377555373	70.3948813359506	70.4151367589486	1304.49	1303.81	1305.41	19	12	94937.9120129387	136142.521517427	141398.226188967	106385.541806265	101793.168023681	178519.259300363	166294.317454177	126656.816308593	90901.1143912754	180748.737506761	139052.933877704	90995.0504276522
526	70.4286618893851	70.428620844962	70.4286885138577	1304.52	1304.08	1304.9	12	12	218549.235333253	186166.256831429	208387.81053327	222014.439740459	198304.563016451	200962.615630581	215888.522454177	227674.87918795	189878.041152342	212096.46781843	212507.035140474	208835.197145432
527	70.4587155229924	70.4586745812722	70.4587805527811	1304.45	1303.81	1304.88	12	12	185883.407971192	179947.17731971	166113.852076588	186917.118851412	183641.921368877	148495.180226863	164013.2004548	191711.477339243	153488.130927359	170954.102931084	174951.997633929	180653.656122295
528	70.4722628194187	70.4722143069916	70.4722944053516	1304.145	1303.81	1304.57	12	12	164187.33763146	155806.632635215	151771.039547989	171319.113031475	148867.464528807	141658.004314904	149906.96078726	173147.733030134	145486.024759114	161234.289915249	163356.086450893	155813.693158428
529	70.5036768722131	70.5025750341962	70.5061005015031	1303.965	1303.22	1304.73	16	12	175943.930300292	177018.184146323	145766.26143677	191009.589691631	191810.009267014	167690.675229491	165710.036808894	179797.994343449	159771.074809569	169300.569287108	180923.191837971	172651.346801757
530	70.5519627644184	70.5519198924423	70.5519894525002	1304.11	1303.64	1304.54	12	12	857233.13146973	824650.626778844	803164.780623594	891071.985823104	826647.950271934	792091.902755305	831863.804493638	897006.2696998	766815.46189584	819442.357505217	843076.419667961	793324.09254011
531	70.5678204811601	70.567769537042	70.5678381144556	1303.95	1303.57	1304.5	11	11	322226.229640297	219628.08142578	382124.693979498	294744.910421048	850333.664726572	431515.524143877	452341.53139811	351620.174462074	376419.922978513	424130.258679763	378251.774067758	238107.156141355
532	70.5994078196643	70.5993714208722	70.5994899718858	1303.965	1303.57	1304.5	12	12	777397.9166626	548318.31260817	923744.367634614	716362.1698768	682335.723942681	1036181.40955009	1036675.42773717	859541.992232571	908082.193437833	993054.350146142	893149.371160717	570721.17913912
533	70.619407371378	70.6042228784787	70.6194531983368	1304.5	1303.57	1304.9	15	11	201365.565209959	88813.7490525598	178607.503322757	100419.264736703	850333.664726572	183703.818453775	201048.203860427	228810.960587334	172421.918636067	192026.828554688	205427.919550373	100201.363587364
534	70.6370837259744	70.6370448907249	70.6371061219044	1304.11	1303.59	1304.57	12	12	170969.410890925	173173.908978364	162931.460039062	181096.699554912	162181.381480711	156662.773838642	163308.515625	169952.227420372	152158.37767578	157656.688336839	161953.535034555	169450.374102313
535	70.6929420226554	70.6929131073941	70.6929964310795	1303.965	1303.81	1304.14	6	6	121564.866249554	60247.3056019179	144977.623033449	101508.676579369	96674.0267467157	174813.504806314	165248.309661458	135540.636167805	158568.389861653	186904.945464309	136652.181687418	88156.1998703841
536	70.7878528484601	70.7872195938421	70.7890602450527	1303.965	1303.57	1304.5	12	12	642964.568757959	627334.925415622	575155.078267291	652519.026397183	624160.422320547	550260.10925391	569057.292654858	647142.764635422	534827.863424946	542063.754869911	604697.462829243	587701.729199216
537	70.8370206469881	70.8368539679459	70.837612448017	1303.98	1303.49	1304.88	5	5	140256.503421349	612392.461479498	568736.437717512	116134.923515624	620554.156284627	132437.55008113	553172.014237399	641844.095883377	102923.572176106	538426.371621091	122325.612839761	587539.156106777
538	70.8680788752682	70.8680068845089	70.8691007551886	1303.975	1303.64	1304.41	4	4	188075.723195132	123821.960502486	95427.9647534194	113327.227703452	159834.473558018	261658.123226204	252333.513808596	105719.673098144	235594.957870203	246607.679679507	227337.511451307	112264.302910157
539	70.8847756324716	70.8847503591838	70.8848010525308	1303.88	1303.57	1304.41	8	8	182244.085024006	123821.960502486	215103.639759525	169407.624871828	159834.473558018	258286.15390963	252333.513808596	202817.063430174	235594.957870203	243119.650803221	217250.232736815	124736.296733804
540	70.9311074154482	70.9305227172281	70.9321871292949	1304.495	1303.81	1304.88	12	11	143942.45554606	131256.370974933	176889.987147219	148752.986621502	159834.473558018	219506.344371743	209783.121035969	193812.430170897	189659.992018228	203001.608649901	226375.889862873	149213.109513752
541	71.0607377868597	71.0607011385151	71.0607893662884	1969.23	1961.14	1969.81	12	12	2071599.78855401	1676249.08486964	1886096.70198504	1960676.15565945	1741413.84230272	2290955.39828942	2898370.16553963	3431784.32919492	3758794.6441858	1659163.371072	3177497.62767185	1671011.20309503
542	71.0859404141044	71.0858581197607	71.0859667893452	634.003	626.271	634.785	43	6	7628525.59550717	5607205.45246094	7956508.16947653	5332221.63046608	5323113.2162755	9717739.54469364	6886474.11295152	6115929.5998125	547173.739049813	7438436.39970314	6995297.96836111	5812636.4731684
543	71.0858952278703	71.0858612015588	71.0859245763654	1139.19	1135.35	1142.41	48	7	3920910.40963777	3695051.48625859	3999884.66902098	3364687.5225125	3366070.4520375	4040636.37661718	3956928.8472902	4501549.14777127	3974736.77285548	4189738.79016875	4206502.80978553	2121387.19522706
544	71.0858871906354	71.0858235116663	71.0859126989068	1264.3	1259.95	1274.68	58	8	5974432.84938564	5267616.82762954	5960642.62138298	4321719.5732822	4649116.34934791	5192264.86858049	6995267.46964625	2379492.36109737	5122356.53106807	5628743.29750207	5891548.98011557	3642141.48993896
545	71.085923609976	71.085888338141	71.0859382321071	898.1	894.041	898.717	41	6	1946463.71084613	3229581.79096205	2171927.39044712	2504492.53080871	2723635.81763051	3468196.19078035	3095501.79370393	2208954.52913759	6704179.23323962	3255511.84663787	4634103.64675858	2958498.35777901
546	71.0858845615115	71.0858630684123	71.0859089106815	1964.36	1959.86	1970.77	54	8	2365311.55554618	2373690.32479258	2165317.58750334	2234799.94364853	2351741.59186286	1562075.65581825	3015069.51758382	2380485.75365213	1869292.4871732	2307981.22669912	1528958.93184557	1096105.84697339
547	71.0859142827912	71.0859012760275	71.0859228977839	1341.1	1340.06	1341.94	27	3	1482748.11650391	1825278.88546142	2063717.78315081	1535476.71896728	1592675.51534075	1839792.72958239	1853235.34931152	1692615.3380964	2010329.53071899	2035453.22958287	2455970.27869306	1656835.00322807
548	71.0859047595372	71.0858887807466	71.0859368855093	1001.43	995.923	1005.04	42	6	5157935.39476996	4185307.38629928	4789925.87584006	3223158.01454883	3472679.97478325	4131101.66847204	3118572.25929303	3610192.15539213	3761328.36057943	4361749.4589116	4731357.59184462	3714712.71020357
549	71.0859231122416	71.085894771747	71.0859358736098	723.823	721.234	732.754	33	5	3190281.72372233	3436937.59665278	4140938.4874835	2823519.78365089	3175151.00162232	4105506.29807656	2739818.15960789	1956895.135254	8822968.45021174	3955850.05229427	4444761.57500831	3585799.49831817
550	71.0859573953529	71.0858554991075	71.0859759076403	565.559	556.95	569.695	40	8	3057584.93456683	6099462.63033549	15289041.8620132	5895599.48941421	6089400.51684391	9387090.86468679	8110172.65487769	8499990.96846524	4962376.04718299	8471654.08037316	3995139.5730934	620600.316868279
551	71.085913677432	71.0858945645126	71.0859742446185	686.494	682.796	691.15	27	5	4607214.68342859	4516196.85896467	3283494.79146024	4001075.49957553	4098051.17852995	6594758.21287559	5371471.66354167	4356298.4706606	5746026.57915938	5633009.30898607	5425489.54234214	2474767.95899101
552	71.0859555454089	71.0859021600298	71.0860071227399	99.8967	96.4029	101.433	14	7	4125462.78354322	4618686.44166211	6060214.49920068	4534199.15809514	4707744.33165155	6578937.02557848	6087716.66199498	2540006.20635566	9851600.02187082	6457063.75268486	6400056.25804092	4507249.47457459
553	71.0859259270538	71.0859198102234	71.0859389321534	803.069	803.069	807.136	13	2	309232.079132813	1241572.78285713	1492704.50025112	1140084.48240625	1315618.80136607	1477012.50295759	1505159.72626673	1198171.07048438	1577572.31792633	1539484.64430524	1513035.80218024	2401981.11557219
554	71.0859529632842	71.0859062237413	71.0859859474711	148.016	134.993	152.58	19	8	2996037.78640374	5788210.74045156	7860333.84486973	5582264.53842954	5629423.92619922	3785054.16574626	3167616.12386325	5964652.84742526	8094965.13826931	7538131.410075	7213992.25910521	582985.645620313
555	71.0859035685369	71.0858722369653	71.0859062566689	1098.22	1098.22	1101.17	15	2	2817464.43808866	3466881.2300218	3627476.81158913	2722508.27308775	3042022.52363637	3388041.33921778	3494129.44363637	2851566.12683503	3555886.70616278	3526105.85725654	4064843.27846568	2854770.7054315
556	71.0859064211176	71.0858909706739	71.085928637389	766.37	764.499	766.37	12	1	291727.038375005	261493.605492195	333895.86748047	223227.427734377	243561.816835939	350400.32442188	430544.967383053	275470.912343755	340240.381347646	323019.401414067	341608.51250392	277475.685750008
557	71.0859106519196	71.0858592522672	71.0859106519196	1190.49	1185.11	1190.49	14	3	2522142.26295695	3024218.13391896	3448282.67338475	2630959.71601744	2930454.73119731	2284854.21898858	3184402.32855196	2740090.69987009	3385574.68076307	3280029.06765899	3748113.50593919	2775342.39070857
558	71.0858946780882	71.0858598364081	71.0858946780882	1238.16	1236.17	1238.16	13	2	941099.443281252	1132488.0885742	1178110.46799316	981627.105937502	936460.667221667	1181879.46279785	1218527.97834473	226931.721614579	1204822.58356934	1255510.61861328	2278142.42510396	1007545.60476561
559	71.0858951024299	71.0858951024299	71.085910268164	1057.28	1057.28	1066.42	16	2	4877045.77034127	4411760.38056806	4960104.58747882	3848282.91187832	4063148.41988347	4660570.50194651	4598398.5572034	3916625.1173762	4967149.05838984	4725478.53127118	3983688.64729389	4067597.16169029
560	71.085936309345	71.0858952135138	71.085936309345	841.276	833.805	841.276	16	2	3107279.67630521	3614208.00813109	4136039.19451619	3247624.09037054	3285436.55384908	4246814.78533537	3839286.62801601	3321164.76187605	4143965.88217187	4033234.29052705	4906988.16524831	3411437.67561814
561	71.0859312482546	71.0858872498896	71.0860279923664	206.718	192.482	214.617	22	8	6971793.93189209	4930177.47747523	4871563.71194196	5009526.59672058	4933202.91400133	9919878.71583219	10143956.1609939	10512264.2542135	3197765.792626	6812320.69004518	5057659.50682156	2884390.99320639
562	71.0858975212429	71.0858892564884	71.0859447648293	919.431	912.226	930.688	17	3	4323014.52674828	3066879.89999835	3999005.18877811	2444913.27014087	2633229.48005114	3129959.32864795	3259508.14927841	2623203.31602759	3486026.89218963	3062606.55356104	3226246.1942522	2232011.4332904
563	71.0859249045705	71.0859249045705	71.0859249045705	950.253	950.253	950.253	9	1	4056638.50314741	4575756.31193209	5108967.34790877	4017527.12988994	4208339.96203321	5117953.92508004	4977181.08527885	4185317.35878015	5270938.68941475	5108662.33910251	5331385.68117418	4374420.45820909
564	71.0859285886204	71.0859285886204	71.085949268192	752.731	752.731	753.655	7	1	5762587.70018846	5860729.86539063	6959731.26650484	5098182.40861917	5546298.35873884	7052997.26742388	6955905.89012996	5462522.48656002	6981591.16155059	6828373.08404018	6918180.54295647	5378653.65009748
565	71.085960559546	71.0859214933507	71.0860895333698	463.287	463.287	472.256	11	2	3861208.06210306	4993911.31271771	7193848.7236434	4852285.34002777	4828756.2172118	6669016.93504191	8628940.49471865	5228582.19662393	6994962.1875174	6894949.68835973	6736599.24406605	4936718.78592535
566	71.0859228298848	71.0859228298848	71.0859228298848	1325.25	1325.25	1325.25	6	1	1012608.08880418	1181125.60097876	1374051.15303955	1039987.5671228	1092033.69936523	1278214.43991211	1238239.71311865	1104236.54467724	1339091.81534131	1346585.55383765	1335148.95523535	1099495.65972998
567	71.0860009232044	71.0859042824547	71.0860508064733	311.677	311.294	317.6	10	3	6380171.2981477	4816538.73175781	6672080.64376581	4600788.24329167	4629480.10325582	6512723.63141834	6709638.21599889	4960858.32219792	6773581.48955617	6604546.9046557	6285259.12451786	2603888.52293181
568	71.0858875735365	71.0858786577895	71.0858875735365	1456.87	1456.87	1456.87	9	1	633595.247746265	849347.478769525	956480.853161515	694632.566963316	745907.259035328	907364.2223998	820609.435546869	787985.107211279	903654.026790084	876309.711188006	964438.126936851	756781.006131116
569	71.0859379203158	71.0858834014206	71.0859793081386	485.153	480.023	497.612	14	4	4515062.63859374	4636531.81351191	5555762.17511731	4294290.890083	4497262.43519321	8895418.28608039	6024340.79265371	4766613.20655625	6487283.19693751	6467131.80615468	5407948.38188662	2738639.55118629
570	71.0858993309668	71.0858993309668	71.0858993309668	819.908	819.908	819.908	6	1	2174854.78880125	2270640.57286999	2641198.85695094	2026517.11905375	2166345.65337875	2815540.28604553	2567794.98871	2048594.65410937	2685956.0283575	2589609.62091281	2597638.23253813	2292991.89482344
571	71.0860009497549	71.0859658463566	71.0860115444616	241.983	241.983	245.872	6	2	2032820.86193095	3152072.86528293	4293452.81457143	3167813.68669643	3165166.10468806	4370947.54704241	4136954.4281317	3378871.78422377	6542157.35646236	4375989.4978683	4173563.36112891	3055743.97285045
572	71.085925967706	71.085925967706	71.085925967706	436.055	436.055	436.055	6	1	6226724.06199912	5769889.18819281	8263913.75549823	5768361.87965212	5761185.54714844	8080639.12171619	7653991.36206491	6260668.26810847	8317741.34716796	8120747.01324038	7852712.25761013	5577431.55497115
573	71.0859198648117	71.0858961012799	71.0859705543446	523.829	516.016	525.745	7	2	2807406.6133859	1488364.41790494	1885229.72629688	1335080.91434375	1395488.93707682	1976642.29032942	2026835.88234246	460943.653225098	2119434.07640884	2030731.84895183	1892902.79429688	1368267.48888672
574	71.0859562118923	71.0859562118923	71.0859775609117	420.144	420.144	423.01	5	2	5540520.65112092	5109268.41577786	7305643.53199796	4992675.58287024	5026251.07853142	6817770.22706875	5334828.98386413	5451315.1129599	7193902.79669844	7032528.53604583	8583421.70341836	4799907.83931389
575	71.0858635848241	71.0858635848241	71.0858827203732	1849.83	1849.83	1849.83	4	1	1157643.84295557	1288489.98119922	1303408.67446582	1076143.34941113	1148527.18041797	1268484.87736084	1317549.37830078	1273597.07761564	1276672.49780175	1371314.09850586	1370619.64597852	1242314.33637304
576	71.0859577224617	71.0859532807137	71.0859621642097	225.1835	223.062	227.305	4	2	9512984.69234193	9333135.78468426	11976788.5431084	9299626.64293768	9202743.68751832	12844291.8720848	12208448.1363626	9692904.30208576	12751230.8257721	12828090.7832133	12955709.1576044	9103542.18405756
577	71.0859638588904	71.0859541507785	71.0859638588904	407.362	407.362	407.362	4	1	526348.933101556	325575.798394533	428659.166492177	275291.479476563	311855.649703123	455059.146593748	448615.319429683	360798.346046866	436847.571335936	460010.134812499	437294.020156255	315624.560097663
578	71.085861917763	71.085861917763	71.0858872553806	1080.7	1080.7	1081.63	4	1	216975.789726577	230347.904589832	307674.448958328	182903.666718763	205825.155117176	204831.096464832	245763.994218767	169691.036835928	263567.376445329	233822.481796862	230269.118906266	219680.204296863
579	71.0860010923585	71.0859794370199	71.0860010923585	64.678	64.678	64.678	3	1	3923557.10427121	3819753.27457696	5143721.97947482	3826468.11117214	3635666.53780696	5151959.08892891	4864636.51598493	3987721.02223792	5235412.97928534	5285110.55952056	5106846.37110681	4097781.34939211
580	71.0859114009056	71.0858844017367	71.0859114009056	611.6	611.6	611.6	3	1	303072.915031265	259256.78342187	424759.186031245	336475.348390613	282924.792496091	394706.99735158	389697.592914076	339534.592312513	436943.542578126	267603.309679683	369560.380441402	446074.481578128
581	71.0859733508532	71.0859733508532	71.0859733508532	55.7324	55.7324	55.7324	2	1	4802485.80229915	4712738.91163817	6291161.60403475	4471448.57649613	4299082.25302679	6324853.90356507	6038774.87850004	4803992.66435722	6380502.04320603	6400236.56665653	6289018.57051252	4693886.69367898
582	71.0859073842966	71.0858769113624	71.085961237907	293.166	289.001	294.125	3	2	7042788.26219493	6974696.25044395	9516203.52388508	6944280.99441129	6623017.96654914	9213301.2545917	9244042.82238181	5900001.11492111	12448380.9602057	9556466.11276966	9139252.79200126	6934356.95776637
583	71.0859054487455	71.0858602728911	71.0859506246	2575.435	2573.93	2576.94	2	2	2271641.25245532	2270581.55923298	3026081.25639507	2210061.53755579	3976136.21503857	2701686.14205358	2801586.78454983	648406.434374956	2844140.87051709	2958808.12928573	2897482.22864585	2097009.38906252
584	71.2285531983993	71.2285162717536	71.2285792889373	1304.54	1303.98	1305.41	11	11	148886.03347168	143378.386616586	140277.684340818	166891.346406948	134692.655108173	134750.746865235	529004.277971756	155475.067378907	141514.592548131	136745.337390835	149299.712578125	150963.606155483
585	71.2334961028109	71.2334503947218	71.2335211275522	1304.11	1303.64	1304.54	12	12	370846.762524415	240695.65927584	480918.207331731	341145.853658352	316809.14248798	547879.039019952	526760.759887001	434647.508852163	483533.400327153	543320.459305423	465140.358833707	276502.945233623
586	71.2655514940874	71.2655273321037	71.2655628757068	1303.98	1303.57	1304.5	9	9	139173.201858316	88185.5459206325	188959.091132815	130132.735117596	116870.772750356	211836.976752928	218217.068586425	168063.584920372	189145.758695474	210086.707779947	169871.574086099	101751.097770775
587	71.314483301546	71.314483301546	71.314483301546	1303.98	1303.98	1303.98	1	1	160826.176078655	88185.5459206325	198824.772179068	142249.57205966	116870.772750356	94649.2999462884	222022.77536932	178600.236221589	199589.212300246	220239.342290036	172953.403027345	101751.097770775
588	71.3282945588194	71.3282558048272	71.3375179459054	1304.08	1303.81	1304.73	12	9	145863.375673013	88185.5459206325	180778.786347659	122500.252477088	116870.772750356	205415.634798176	201655.453489582	128038.206381835	180827.390310871	207520.30124061	160840.65171468	101751.097770775
589	71.4002844791953	71.3883592590297	71.4015757960667	1303.975	1303.61	1304.49	4	4	84349.2160229486	101146.813695913	122882.078704836	364144.165379974	332908.212468266	392711.711341143	406443.308154295	371935.998064626	114766.778635253	402377.5431392	375056.511217155	322878.375850499
590	71.4324288557588	71.4262862245811	71.4337201794097	1304.11	1303.61	1304.9	14	10	218289.689195148	124344.166198325	293107.772686298	207212.694084475	332908.212468266	342995.616887019	109030.410667317	263162.547231069	302504.408424354	353994.333057016	277713.711192157	327482.159171547
591	71.4489987316518	71.4489492956549	71.4539662048939	1304.555	1304.08	1304.99	16	12	352429.945678712	306952.251482282	339841.936019108	371309.703106167	333122.24629394	129455.53927897	130549.262886118	379104.755824222	127805.128052885	137781.46262207	362048.17248884	327692.704471262
592	71.5022891275771	71.502266771269	71.5023136263824	1304.52	1304.08	1304.9	12	12	447892.04617139	377503.261683873	431758.747868298	456963.204728656	415028.539509464	416837.909709823	431315.521487634	475806.510244795	413829.786378351	449184.841445315	449119.573593751	430647.149251303
593	71.5127968213803	71.5127790250768	71.5128146176839	173.022	172.715	173.329	2	2	447548.647781794	422349.217450781	551097.688553385	468329.28424994	458975.6827771	478099.633537048	551771.907678757	522499.214750084	563773.993505592	436406.643069887	413198.44287929	414064.9400513
594	71.5834767421561	71.5834767421561	71.5834767421561	1305.41	1305.41	1305.41	1	1	80979.0131407751	242153.508492022	217680.979987792	243576.246484378	227802.647513833	213895.941077477	218017.794022623	250289.043287759	204741.576475015	224756.785273062	231253.569023441	228092.713078611
595	71.5929134189166	71.5909262449707	71.5976282521592	1304.41	1303.16	1304.73	19	11	243394.626971153	121128.150495793	217543.415778812	242631.399098557	234616.168198245	201197.610084634	203928.967592776	244363.728184345	202358.180122069	213825.239858399	223136.807336425	74505.6753149407
596	71.6476694911647	71.6476529404345	71.6476787885759	1304.5	1304.14	1304.99	5	5	96027.6249975579	241876.851962004	134290.154234621	243456.552997161	227896.01690785	213931.103980826	142928.368234676	245900.535706673	204960.551423115	151600.7168986	126677.933951825	227999.393091266
597	71.6618503327664	71.6618138809262	71.6618855391772	1304.73	1304.15	1305.41	12	12	262772.367248536	237217.726512732	250663.037174941	273142.006113282	234166.844373497	244052.88693778	246599.396875001	268472.072828127	243672.392110842	267690.669521137	263573.70935826	255996.844323732
598	71.6930486267847	71.6929964009742	71.6931666186497	1304.08	1303.57	1304.41	5	5	112683.015368651	448390.822798297	99836.2499194351	112695.997430014	263682.834080257	335108.3385831	107201.695291341	121403.136567789	301347.276999286	344178.64897283	310919.061305933	317664.494179689
599	71.7214934301592	71.7214587245352	71.7215198171156	1303.95	1303.81	1304.57	3	3	275974.423753547	448390.822798297	317120.375195315	278464.115848723	263682.834080257	338356.92226562	333708.617988285	95443.352661539	305397.294074705	344178.64897283	91745.1982128899	94248.0546151965
600	71.7382099443778	71.730589015081	71.7382578786514	1304.45	1303.81	1304.88	18	12	181443.784277887	167079.675341045	304779.436748798	230150.62065054	231716.685250149	320793.14579311	317837.362529996	279902.306507662	284160.231790363	332241.982043808	288392.199913611	190694.066071964
601	71.7695749183937	71.7695749183937	71.7695749183937	1304.08	1304.08	1304.08	1	1	1047291.06149679	1039448.9568537	993061.358913361	1075539.74774503	1037861.37879972	957117.11159447	118692.729269205	1086330.78122335	919673.665440329	983246.429121082	1016554.97567472	984342.270163358
602	71.788428967601	71.7883623123281	71.7969230493163	1303.965	1303.57	1304.73	14	12	1076599.48205042	1059258.59016301	1003559.92544362	1081718.24426967	1060721.89117939	976088.915616634	1049708.6033073	1114489.86116682	934522.971755542	999857.424937511	1028964.84107143	76591.6569270841
603	71.802350857603	71.8022965583138	71.8023915798039	1303.965	1303.59	1304.49	12	12	346440.703015138	352949.300298436	312607.349463266	363752.629583566	358294.257868752	287862.508424248	316855.277830638	351324.196925224	285019.433846905	310059.426099158	331825.310106028	339980.228879957
604	71.8340359248067	71.8340251470938	71.8340490361274	1304.5	1304.08	1305.06	3	3	1047291.06149679	1039448.9568537	99547.2123815933	1075539.74774503	1018134.63491211	957117.11159447	113419.728008626	1086330.78122335	919673.665440329	112221.30008138	1016554.97567472	984342.270163358
605	71.8614452859613	71.8614106497442	71.8703405476991	1304.945	1304.41	1305.06	4	4	3093692.80768461	3104154.91981535	86814.4628869642	67549.3777417	3007187.32218752	94848.9766406244	91068.0799621578	3190453.61622865	2663396.2646484	2795755.28516687	2982252.18457034	2846007.3227699
606	71.884335038422	71.8842112670344	71.8893046667958	1303.98	1303.57	1304.5	13	12	3193545.77065648	3198315.61942708	2940684.54622218	3196803.17253127	3118991.95982856	2885735.00250388	82856.3054728186	3236254.38998831	2699864.82561916	2832667.12787388	3046294.72348923	2897704.15999349
607	71.9331155002342	71.9330527616822	71.9331318772716	1304.275	1303.81	1304.73	10	10	128669.737680663	61816.0784846998	180771.771442282	104670.429262697	3058494.95903649	206740.621180889	189900.492521158	152198.914796317	173009.232574869	215851.904509976	162088.593494465	2846007.3227699
608	71.938096092181	71.9380737912212	71.9381204514715	1304.28	1303.81	1304.73	12	12	537866.005552663	489212.49155971	503979.237395362	554900.746688369	489828.452942585	493148.754358261	501495.820847987	550662.892316411	479820.829346684	510964.120947269	525917.895669644	506464.0467191
609	71.9733977706593	71.966375134725	71.9804276865381	1303.965	1303.59	1304.49	24	12	361848.659716798	351352.462953724	308992.114465677	452506.724327673	349622.638970476	289172.060163227	305781.178670482	361587.754284105	296800.477665076	302345.5819058	434007.930184153	410244.946585786
610	72.0342700393396	72.0202172953327	72.034308964153	1304.45	1303.61	1304.88	20	12	99891.8938920077	169562.740837109	159835.522216097	110260.930249023	168953.676397235	155685.996110492	162005.490043249	183883.59524284	159303.459915203	96860.9961320614	92397.9586092115	88329.3699312647
611	72.0685592601806	72.0685336978528	72.0685766183554	1963.83	1958.74	1969.34	8	8	1742143.50830777	1352793.89728376	1210267.79153166	1255036.52636241	1540103.89495102	1665895.61035127	2655498.33566615	1846470.97043609	3374048.6935927	1421445.00781382	2100468.92987883	1502815.71825536
612	72.0476469630623	72.0476415760151	72.0477508880491	1304.15	1303.81	1304.41	3	3	562991.714550777	579859.415986333	434202.065771491	107312.643207256	92555.0653594961	420170.445423174	478845.879029946	97542.0850991585	416160.162594398	447044.480156247	466931.929527178	594791.04130209
613	72.0848008818195	72.0809835680819	72.0991648949982	1304.5	1303.59	1305.65	25	12	111907.595270995	88229.0951427278	146409.155190315	155355.067956138	89072.5651961273	169171.949522531	149439.111749331	162805.86619629	137864.534518772	172648.351105957	144267.94568735	94572.8298209627
614	72.156818478908	72.1567957123318	72.156843771975	1304.41	1303.95	1304.73	9	9	160255.362400841	566104.785777701	207394.359510501	137862.048824058	551224.570877135	241667.010722655	231359.093260968	175445.365520832	216966.162339273	241806.787069937	199870.805656737	530986.70778587
615	72.1775022646224	72.1774598412229	72.1775271344964	1303.965	1303.57	1304.5	12	12	584507.196936037	567300.180498795	518252.105197566	585328.22679537	558521.125771858	526712.318935549	559784.050975171	604977.268334265	498520.832469952	516353.543901719	571536.967084467	534880.905752129
616	72.3236099413726	72.3235736661554	72.323639750034	1304.52	1304.08	1304.9	12	12	363280.292333986	307972.609897835	357147.392507668	368472.340839147	329732.607267877	358055.554220147	376005.153462614	383887.640189733	348105.727032881	375280.190246933	363326.747092635	338468.283372144
617	72.3853666799799	72.3728474689639	72.3854313998747	1304.14	1303.57	1304.99	19	12	106858.630447997	316440.532086327	149804.061053469	96020.4330749523	250338.597125241	189986.265351562	199665.135474446	226125.18483561	156917.843162434	176134.120933369	211582.535171711	259317.523448767
618	72.5656734579773	72.5656734579773	72.5656734579773	1303.98	1303.98	1303.98	1	1	185124.351996624	101548.316308594	239802.21674361	160975.319650214	144179.497355736	112599.28181315	266170.038925784	205811.668494759	241149.661843037	282282.71669744	229578.002077417	120725.192308683
619	72.5986266829973	72.5985894589564	72.6037264878103	1304.03	1303.59	1304.57	12	11	185138.354292367	98037.9534814462	239743.152158207	161041.206732586	144096.960842694	287644.682533483	270906.854242038	206232.806429537	237476.945696613	83360.8913488765	233571.569715402	117595.985716959
620	72.7403245737344	72.7397295073975	72.7415395359601	1304.49	1303.61	1305.06	11	11	114959.054715294	105466.397489422	112389.057692308	127137.267768555	115194.324442232	99996.6864483173	108132.130392252	129961.553333083	97047.1893994134	107542.050421696	111693.583125	117113.578179117
621	72.8120530851374	72.8120243575217	72.8120672530032	1304.45	1303.81	1304.88	10	10	187029.28058675	108912.799618253	252975.45702393	170130.512722358	147198.282352704	285808.965185545	284300.049476146	212497.21245643	256995.884147134	295269.328803711	244712.491030649	120964.632865084
622	72.8451678944278	72.8451672110857	72.8451685777699	1303.835	1303.59	1304.08	2	2	193463.716333005	108912.799618253	256548.922648484	170518.150070136	147282.595254795	290859.273590195	124649.789009602	214981.346459958	261598.361772014	127224.85736206	241229.777595433	123896.285128729
623	73.0470259142002	73.0466439662421	73.0477842981243	1304.475	1303.95	1304.73	6	6	122502.35619103	205828.83685096	88278.4944854749	152626.734286733	143313.638512244	66886.7693603511	74678.6190584306	117070.299165737	59651.7146582027	61181.5969118089	97075.6894084824	185429.742688927
624	73.0652121646565	73.0651219921742	73.0652847523118	678.658	676.836	679.723	98	12	11388685.3894597	9120872.60900346	13379038.3471918	9566752.85766418	9801267.07939689	13765532.9435239	15726413.7133594	11861568.9770144	14540562.4722639	15143429.1502523	14609915.1682578	10752894.6363742
625	73.0652509625892	73.0649676358573	73.0653846643946	744.068	743.203	744.511	75	12	15130920.767992	12410901.1690179	16629234.3037523	13507466.3057875	13290252.6865571	17618081.6557738	17434461.4805815	14814067.0020432	16480862.1747423	17327463.4936826	15893557.7133406	12778516.08772
626	73.0652608283643	73.065176125848	73.0653907612868	17.85925	10.5625	21.341	16	10	13118347.2532368	12097823.6337433	17919051.7776351	9839756.35838477	11566179.176402	14930386.5052043	30607142.2188493	0	14161901.3320476	9723143.63847691	17195439.0314249	16260669.4332735
627	73.065219252047	73.0651913278213	73.0652694179652	561.763	561.763	564.326	7	2	10024460.0188203	6676374.26656056	11686831.7604767	8335655.96069745	10621460.6330873	11806116.9875902	12179474.5952855	9478310.67795811	12472521.8852891	11640205.7045058	11775927.1037088	8908470.08099256
628	73.0898593063649	73.0898158163294	73.0977723351052	1304.57	1304.5	1304.73	5	4	321801.492928871	194229.054251535	399252.405541998	291699.582368981	316854.958651534	339487.695117191	425972.20433268	343851.993341615	89287.184698486	95029.3493483324	311307.335751068	86318.3751298007
629	73.1561395247596	73.1560550319075	73.1648853065597	1304.14	1303.59	1304.73	23	12	191253.149951173	176070.112572114	162657.882036884	173723.11745042	177480.907958984	151786.317085336	147718.272385817	189948.561830358	156471.791559244	174070.850782297	172650.523660715	162620.316517052
630	73.2045700270395	73.2045675409519	73.204594354903	1304.41	1303.61	1304.57	3	3	199050.799973957	135035.675183292	176631.529493411	108862.421478741	179462.561841229	178572.810035806	181454.358539224	198113.643531086	164083.636142577	185686.174832482	184065.313830565	130749.204803936
631	73.2547560463475	73.2547097010409	73.2547810526956	1304.11	1303.64	1304.54	12	12	871280.196952404	836870.300311747	797739.561964275	906607.680605742	798448.2761268	787111.977693921	820973.545875659	877861.687479174	757544.985062506	817864.502895842	843178.932118156	793599.067215752
632	73.2598882058795	73.2598438812026	73.2599204840911	1304.28	1303.81	1304.73	12	12	215729.736013371	126098.467116698	291860.012920673	200210.968605393	174994.336328124	344404.812354215	335392.613278462	252480.826870492	297595.193353741	348440.380394115	285580.765525841	161684.912184495
633	73.2933216415173	73.2933015761669	73.293351949244	1304.03	1303.59	1304.41	6	6	838742.656097288	813275.029794038	116609.007084963	76030.7958634449	797966.375997874	134297.882498372	131508.562323404	859769.542249633	737933.436301482	141580.989970092	109506.360276692	787138.296200289
634	73.3100924759264	73.3100681638954	73.3101181953861	1303.965	1303.59	1304.49	12	12	540929.127780673	536613.56437283	494317.651293939	577501.675839935	513995.143344349	449092.274119701	480727.914013677	560694.34563101	469855.868700525	491821.618979844	534326.852791011	524198.641268137
635	73.3391884348263	73.3336449278045	73.3392562198609	1304.555	1303.95	1305.41	22	12	159888.640435697	154997.350222355	148105.097446289	108586.59621867	158770.71355356	176431.132703951	173712.585077374	143359.241842447	161682.840083007	194519.944543645	153242.899186448	91687.0358011873
636	73.3855477365136	73.3855173106343	73.3855810864828	1304.52	1304.08	1304.9	12	12	220038.242340089	188826.273602763	201567.607258676	213590.77915978	201896.895266488	199227.910966798	213800.935506419	234364.51890024	190939.572346379	211705.227359901	209353.555094867	204524.214147009
637	73.4090586136946	73.4090290692375	73.4285968181826	1304.45	1303.64	1305.41	14	12	195656.442175294	186362.277814593	155813.013408203	202403.487468073	188172.527535306	152267.003228935	158127.121616909	181703.11648738	156576.900208834	167300.441003419	183635.406010045	198987.388052133
638	73.4610070213049	73.4609750800681	73.4610334153722	1304.45	1303.81	1304.88	12	12	246683.205335787	164497.467361652	291691.118429237	233933.923061526	207488.431577757	323972.306470102	318339.95525616	285899.520810546	299104.522421124	328246.930318134	306180.048816965	195315.570111553
639	73.4846625563937	73.4846241938179	73.4933411553372	1304.5	1303.98	1305.41	13	12	592684.401538088	503669.129867785	586023.727805517	609809.584056223	549656.227629205	587335.569949779	599367.144467079	631882.109468755	550697.756968104	615447.571407649	602654.773911832	545968.019521834
640	73.5321286004852	73.5319472399623	73.5321858194141	1092.79	1077.13	1115.29	50	10	9277258.67420996	3718436.45554905	1730843.82733216	3510063.72016845	2650265.59164434	7498438.26453741	6632057.07329591	7930936.22462022	4131288.66147528	5415181.57054796	272373.55473628	3932373.57508247
641	73.5321339206688	73.5319407073591	73.5323761789516	935.256	929.693	948.504	35	10	859573.592718761	7232454.32188423	13682437.4479051	678050.893078099	3973853.61911825	16082633.9679221	9047224.40917619	10392079.9990711	15212531.6766931	15482496.3296797	10124313.7058522	8134983.79953622
642	73.5321339791775	73.5318969642204	73.5321657905936	992.577	986.269	1012.63	34	9	7412246.74224301	5676313.54990941	11386162.6765447	7585619.72010488	8489410.54394717	697427.604707021	8471335.23398958	1713488.43651561	8710718.79718567	10201336.2205594	507495.768750004	6271959.34514313
643	73.5321537694746	73.5318958999303	73.5324659249869	2449.32	2447.94	2449.97	22	12	9555330.1802779	8571289.18863064	11342933.9706472	10029636.3161487	10730945.0626792	12428734.4388055	15057528.7200287	10878415.4602508	10844825.0205978	11071061.3257106	11020508.5827895	9331756.14432452
644	73.5321694111109	73.5317950334126	73.5324351160506	2491.38	2479.49	2507.52	29	12	22459057.2684231	1001231.52065184	8589807.59220774	7592995.05576706	1451519.13757324	17492107.774632	3351267.53589847	7228559.28547613	1004181.34432623	20541952.8728849	17743011.3124178	13864303.5161394
645	73.5321356704037	73.5320775698922	73.532159838378	1183.66	1180.85	1184.63	20	4	3555035.46114098	1985054.62939063	2118988.18483261	2354150.13948449	2344053.65311979	3162371.49756248	2818273.38998698	2419546.67387931	2781708.76666667	2850198.91814844	2649329.67070313	2183387.95485938
646	73.5321308814424	73.5320004799063	73.5321660926634	1156.72	1146.65	1162.34	30	7	4337219.96556686	3453671.62507086	4549236.16011264	4065999.10181868	1312083.8904806	5355029.03424627	8430907.03339962	5799422.76462002	7390668.61248502	428835.203640946	4374499.39627003	3818572.48905523
647	73.5321044272805	73.5319642654319	73.5321773985393	1045.18	1039.34	1057.43	29	8	5525785.91156252	4355280.0712195	605824.754348137	6813625.03755897	5137956.1776709	3096714.52176271	6054588.90817457	5174343.22979208	8046073.78645986	6503272.07975446	3028625.84642269	4725259.07254572
648	73.5402490871512	73.5402309542229	73.5402774436424	1304.805	1304.41	1305.41	12	12	255612.799047852	206814.637265624	240030.867580912	268020.791297433	239547.35906266	229447.195005581	236043.776370445	272584.571792971	229878.174819989	258689.523227889	256628.658081052	243880.230611477
649	73.532126139119	73.5320995210261	73.5321568085442	1228.69	1215.99	1233.2	27	5	2633479.74957174	2061145.27545732	3096942.12800936	2521897.47885903	2605757.99598526	3219566.91993045	4330051.48043248	4255307.5826123	3097580.79976092	3050236.03635896	2248360.26896696	2441677.31455962
650	73.5321524392965	73.5319674051556	73.5322164209781	723.409	717.912	730.363	15	10	4211997.73981847	5446155.17946685	7699181.05733345	6866668.14179495	6106329.6386511	8135112.30825485	9529523.62467934	7573478.72954224	7581977.81791502	8140817.02202645	8898968.07575978	5788220.32253364
651	73.5321071741775	73.5317690861705	73.5321548777067	775.8325	773.125	781.289	12	5	5590738.76613412	9412328.52122153	13223034.0482671	11985212.659095	10851947.9507944	14168703.7737143	21553138.0147594	12751038.9477746	12817507.1253338	15165520.4836669	12893583.9459613	10273452.1606974
652	73.5321854439035	73.5319166339057	73.5323499989045	2532.92	2520.15	2544.58	14	6	4466269.87973688	1051029.58240472	4987241.76817967	4279211.80357729	1356375.38925581	7308413.91265294	4792559.40010688	4611431.2602632	1984278.09005096	5161119.33394542	7875512.61406974	5792392.27647992
653	73.5321930979989	73.5321232910505	73.5322365887745	173.515	172.906	174.408	9	9	2059573.62154576	1371557.62801572	2607402.50516462	2011490.37509611	1712656.87266926	2563538.79091298	2554879.12842697	2150313.91949619	2736961.93053936	2808361.33766288	2486727.46823924	1718824.6513922
654	73.5320598692157	73.5318661691364	73.5321752374195	763.563	762.938	767.159	11	5	8177545.09482734	6448605.44376674	8909059.19050892	3950967.94349442	9368177.04333772	11071148.3837261	8975954.25351002	8348974.16199907	9030339.71791516	9362923.3148884	8802709.85348351	6904995.35682849
655	73.5321656812099	73.5318036753044	73.5322216115589	689.092	669.705	700.995	18	10	10820086.3195791	6891031.77664164	10094534.3811194	9135574.25589141	9020168.43473419	17531792.4634792	8199468.11825232	8001368.4141927	16673072.5736499	10257160.3652774	6645572.00481267	7619841.69775747
656	73.5321763328193	73.5321385622578	73.5322119725831	596.679	591.306	599.15	12	12	16433258.2686747	12798186.6344521	9483327.64594143	7824018.92511094	14340377.6780962	19019180.2329524	14379851.4606167	10710741.2978273	20404305.9862312	11848380.1283372	13519098.6300965	8522702.78549721
657	73.5321808606763	73.5321495846946	73.5322384025008	213.936	213.526	214.55	9	9	2684947.083666	1370511.19662971	3342292.05899857	2473645.93127203	2054829.02714861	3408684.40640111	3090232.59390139	2754109.22617773	3470108.07468862	3353437.08974205	3056209.79096228	1850389.74773051
658	73.5321020986436	73.5318756506888	73.5321955655061	870.777	857.202	880.315	17	6	12095236.2461231	3862489.71284433	5641378.68724329	5004600.08197544	3319605.32082343	4008814.50363463	15932200.6814614	5417601.55979464	5742882.34777398	601782.750660901	5639145.70116328	4442396.02007812
659	73.5321656864079	73.5320066646716	73.532196224291	900.577	890.732	915.486	14	5	4446419.12367188	3825361.49402083	4909810.34252223	4478825.44345552	6815417.78291077	5450716.26802951	7549565.76030569	911389.522441417	933190.460469719	3786223.10346154	4833975.45216826	4096830.08469559
660	73.5321431864617	73.5317804267292	73.5322053019287	647.755	640.007	658.525	13	9	6676316.93617307	4835696.56255729	8351539.3968276	7389728.26485015	5236700.67159019	8211169.34858286	8116339.33891709	8630907.21453458	8415376.05147582	4225560.77123399	684304.305749984	5566391.88864106
661	73.5321982196669	73.532173468721	73.5322613312301	2602.24	2602.24	2602.24	5	1	2861191.2146394	2078933.30298079	3348222.92940916	2754969.92687802	2538555.43133412	3288053.88810694	3156229.72418266	2968720.8222476	3076353.71953426	3138195.70492788	3147442.36963342	2319166.12578725
662	73.5321762957666	73.5321442238593	73.5322103426262	133.7485	130.916	136.062	6	6	1456741.65562092	1086639.81806464	1933133.52073049	1384540.83351866	1229738.24488827	2169841.5375044	1903494.34612205	1775892.11622541	2018789.35479557	1755614.98198274	1859576.05455478	995016.037050569
663	73.5320419720413	73.5316501587328	73.5323009863618	805.865	801.806	808.658	5	3	6732671.22347652	4881877.28733595	6917818.07622411	6127595.73671681	5574862.66685058	7117033.23411523	702164.417574466	6538579.0498125	7013480.16525879	7072704.94144044	11634869.3344314	5425765.31916896
664	73.5321919991622	73.5321536170217	73.5322068075932	75.2397	65.3179	85.9931	9	9	3028231.53268443	943268.490198254	4024742.34822987	2779809.72416994	1372829.74101259	1668884.31622912	1669628.44398879	1287256.43872749	4242969.29765597	1072211.94329929	581037.442715322	1201103.59461634
665	73.5321667567012	73.5319014433497	73.5321984419782	820.381	818.543	826.265	6	3	10296488.2538252	7648285.31759316	11159136.1139646	9762085.83011793	9890650.84612844	11534808.0808903	11323758.825416	10595693.9828538	11691629.0271856	8485656.28928609	11120856.6482406	8486513.02671402
666	73.5321815374369	73.5320270175853	73.5321815374369	2573.98	2573.98	2573.98	4	1	6046346.56157808	4800593.35021353	6821786.15401043	5781635.98696872	5563846.84402175	6678698.28346869	6616165.10568754	6342869.43747221	6698197.18910939	7147599.14217736	6619843.75156249	5146477.15582293
667	73.5320849679562	73.5319376465304	73.5321280063156	795.7485	791.728	797.15	4	2	8830138.0844858	6654140.01428713	18940867.6523402	8332868.66620596	7672181.92995953	9966138.39052415	640633.796031229	9051318.71394672	9533216.68180398	9916812.35478979	9202400.737875	7410457.23192329
668	73.5321758704199	73.5321687192347	73.5321972339377	509.553	506.631	513.96	5	5	3576312.12651738	2034604.02158101	3904734.26077602	979885.670829764	2650511.88253414	4300430.39921591	3838919.40993888	3230438.833781	4216623.51500397	1664469.66981483	3573079.92403237	2512739.95860733
669	73.5321691554696	73.5321691554696	73.5321691554696	2666.75	2666.75	2666.75	3	1	1476567.50993146	999256.855534347	1975666.77584722	1387266.95502657	1154702.99941986	1989882.55782601	1841415.3638517	1790781.36283428	1797119.03185879	1998944.95946704	1792226.14097169	1231517.18687337
670	73.5321621110657	73.5321252786107	73.5321756206883	2557.66	2557.66	2557.66	3	1	3936204.95843748	3303701.5376823	4550081.49561238	3671834.78889061	3653120.78182031	4204914.91537503	4221883.61308592	3911989.92515628	4239148.4900781	4277870.35292966	4057991.66117186	3436268.91543754
671	73.5321699887389	73.5321551452578	73.5321946074724	289.1235	283.185	293.843	4	4	3388848.34110898	2104525.15411402	4709960.98160756	2982570.30606267	2751890.74241073	4710338.31500987	3835014.26288538	3373521.88255271	4310413.45189626	2789901.3510759	4192467.04581652	2505165.11991751
672	73.5321715422157	73.5321618137915	73.5321727299156	464.117	461.509	467.582	3	3	2126151.16749692	1475436.1598145	2749985.26320426	2622503.25889105	1940768.19944521	2645224.15824733	2600179.8101851	2345287.7885609	2822086.23814603	1628272.21948777	1486985.57549684	1747310.70975185
673	73.5321773694823	73.5321764782067	73.5321782607579	49.17945	48.0579	50.301	2	2	971177.141938491	567219.401422227	1260229.26513304	844134.964180573	843315.260227232	1217347.57173681	1144443.39016678	944123.362951276	1298690.45299512	172534.4989875	2147017.53333503	651351.092738281
674	73.5321757497573	73.532133520245	73.5321773713128	419.172	416.844	424.931	3	3	2537823.97503785	1609719.30690781	3030685.69273958	2255775.55452734	2201444.0326632	2142511.69678967	2980685.97898189	2543400.71537165	3094539.73300781	2942621.44875	2991407.29542632	1947197.55417132
675	73.532164896721	73.5321639691031	73.5321799736608	378.961	375.027	384.788	3	3	997984.871738049	704651.669489546	1190593.69624724	2209495.56612793	825648.694424403	1243278.02336581	279142.634623531	962790.330507353	1316209.1312739	1220996.56553309	2989629.81521875	770473.685682906
676	73.5321552613918	73.5321545180906	73.532156004693	449.3835	447.451	451.316	2	2	3151601.9275792	1304157.0351921	1268269.74479443	1709545.30989773	1749261.09902018	2264699.42373213	2236976.17718395	2061973.62750104	2484693.23367854	2294757.76085478	2283807.36237666	1628464.0633403
677	73.5321823567074	73.5321715606621	73.5321931527527	400.661	398.38	402.942	2	2	2463888.94802706	1616266.72938658	2973370.62597173	2324868.36704464	2155190.5121543	3244811.51892355	2874057.02400586	3322037.52077974	3110210.85534747	2241298.63773538	2961210.22662388	1959523.11712156
678	73.5321684117887	73.5321684117887	73.5321684117887	2633.06	2633.06	2633.06	1	1	1182624.77424428	918473.573681644	1392920.80319217	1070461.64383828	979644.694300252	1479920.17346753	1357405.35331731	1388162.01888145	1338720.12375901	1440630.64689606	1346297.65296095	902778.123833007
679	73.5769856191985	73.5563472503763	73.577044111857	1304.49	1303.49	1304.88	15	9	98806.3942590325	134465.396096754	159318.635740359	102103.615221229	81201.1196240226	110282.725493163	111334.314064941	118302.411098632	143077.244086468	154054.505251685	120103.666634615	85981.0958571211
680	73.6071575557409	73.6070974646439	73.6141302898315	1304.5	1303.98	1305.41	19	12	146380.973986815	132067.556619467	138007.0720459	152762.259899902	134492.636121825	131125.1549149	128952.905765787	163277.586071214	136538.681215124	143445.711140138	145014.482561848	149135.908486703
681	73.7067074148481	73.7066651872381	73.7067320558142	1304.45	1303.81	1304.88	12	12	730968.951293948	643857.789399035	696150.601522033	752749.343507816	682899.343411957	669627.551399277	722801.706803382	767350.210950527	666235.745966477	712597.162991774	732323.528537948	679403.699338729
682	73.7234293093018	73.7225595427368	73.7304011807167	1304.345	1303.64	1304.54	4	3	718277.373696722	93489.4335486773	694805.64286378	741241.146218044	100443.096345402	668937.569378251	712945.08466471	759130.447198888	658643.145706376	702304.437260738	731099.222227371	99633.8873730479
683	73.7791364382413	73.7791364382413	73.7791364382413	1304.54	1304.54	1304.54	1	1	269566.508780799	140212.462123326	252058.02358774	277346.237887625	246191.973165189	249711.036057692	264185.963999399	272123.709152644	246516.964943097	261035.112004745	259755.950380859	260925.686559119
684	73.7919266305118	73.786313430369	73.7919963500811	1304.5	1303.81	1305.06	22	12	147642.003796199	124460.834381009	181152.49704346	138830.742964993	132200.585223797	114775.228264723	110514.627024739	173210.112888371	196693.884433595	219532.18880999	183276.555887169	105388.005566406
685	73.8387057712493	73.838671611154	73.8387370626411	1304.11	1303.64	1304.54	12	12	271898.580737125	236743.164998081	250562.443929266	275230.189870257	243958.934436973	245950.300186943	263406.811824778	272303.526643231	241133.128767417	251752.428571214	259235.670915037	255913.1349235
686	73.8895220979463	73.8895129551768	73.8895312407157	1304.22	1303.95	1304.49	2	2	80273.2258699538	637623.675000003	657773.278583103	712696.96486151	633084.114794482	649994.993868969	676687.540643636	712806.504598712	618759.834731881	677412.834794026	100859.571300048	641086.40195668
687	73.9387458271817	73.9387062739997	73.9387701141963	1304.145	1303.81	1304.57	12	12	709033.221000617	652782.43540871	671947.930066955	732274.35755543	663278.537128154	670882.636627924	696350.591246752	737905.82486473	634862.066931972	688433.24961496	696389.357182123	648081.175575476
688	73.9557685828944	73.9557339397548	73.9557781873349	1304.08	1303.81	1304.5	5	5	387941.233774852	251928.133806819	197831.170920413	356566.992732602	330449.13438388	216406.520056965	221182.762853189	180573.363392536	479502.119525917	213227.93465983	463882.547103609	288785.883013141
689	73.9896467334445	73.9896096149559	73.9896757480801	1304.03	1303.57	1304.54	12	12	387461.951495363	249830.534041465	481150.558143029	355947.679625524	322946.186128747	544026.046156531	530823.942908654	444248.19400691	479756.748173829	535520.062104117	464831.757317457	286543.939941405
690	73.9948513447762	73.9948283492524	74.0111079100835	1304.49	1303.95	1304.73	12	11	79258.8253605768	134930.33952524	131338.527563476	159157.307008713	129453.167651367	137320.197064733	536036.106655271	150843.880170201	122304.451533204	148407.712775531	134598.070195313	140466.776678936
691	74.0331738974142	74.0330615493957	74.0332101269743	2447.79	2447.24	2449.36	7	5	836234.985255048	515423.995134369	861162.402014052	911724.730089377	659453.279462222	817854.636098143	782781.601328119	1231159.85547043	563511.403730472	1199141.09745084	764191.539237505	622590.580251757
692	74.0300837014521	74.0300278095233	74.0301064616315	1303.98	1303.59	1304.57	11	11	127394.394449462	118300.265403647	128976.22586426	128568.680293784	330449.13438388	122319.638804758	122758.48445638	127452.791430288	111147.200384114	121704.085393066	118726.825260416	123663.470785757
693	74.0604499853967	74.0603931223177	74.0604949372144	591.353	589.744	592.959	46	10	11995622.052499	7152097.15898573	8891246.871224	9246411.14042247	10619138.8498792	12776167.3822478	11700366.2932579	9664882.66709534	10773525.0417704	13587437.7347419	9460422.57941974	10822474.5325872
694	74.0605061863013	74.0602769172081	74.0607785554059	173.451	172.906	174.403	31	12	12456448.241609	12195310.9208009	12719141.2730809	12051283.2891971	11988640.939978	14306048.6447328	14931824.3231804	12729085.8881861	12941986.7332209	14739857.7408731	13222590.1807895	12009284.9758594
695	74.0604191951251	74.0604093284684	74.0604223765065	1380.22	1373.84	1382.56	23	3	482881.605732421	213038.091484381	505028.914218763	475796.992382826	474097.985351562	488153.28907814	668137.109882811	557396.312934028	603616.765312501	6207503.65335575	499444.225751952	460395.814344618
696	74.0603873014487	74.0603784094141	74.0604361514888	2092.71	2085.73	2101.13	20	4	1060379.50370314	942977.053164371	1010265.02788387	991139.998535143	995960.759991411	2370176.8984962	1456817.31946405	986888.183381245	1118542.72670313	1272851.97983178	1457249.45552083	1000132.10128605
697	74.0604140050357	74.0604056758557	74.0604198380686	985.752	978.303	987.373	19	4	743599.70097656	1584993.20162131	668532.30109375	692897.924062495	669471.096152336	324494.476406256	1041551.95459767	660193.066545201	793277.355593752	514322.36444531	1835359.81462733	503187.504690289
698	74.0604119560925	74.0603691846883	74.060469972361	1023.77	1019.2	1026.46	19	4	433268.582031254	1851572.2382391	455184.460375008	405321.638437503	406228.228593758	333682.904707034	642353.295937497	356831.205937503	428411.046328128	3694354.87403193	358557.176953135	318153.51949219
699	74.0604453057414	74.0604115821931	74.0604615395716	2470.56	2466.98	2474.25	19	4	3474109.15651784	2585797.94661039	3727361.99624203	3424381.69088108	3249087.94065531	5478058.89303485	5190040.23556736	3636652.47079212	4592270.11200605	5457948.54606391	3736675.98700195	3153692.53040183
700	74.0604169573742	74.0603979212716	74.0604406873686	1541.36	1539.13	1550.37	19	4	2663826.44514844	1069603.0326811	2943067.36336719	2598946.52487422	2588967.65373162	5788382.245599	3706346.15600491	2876604.59794118	2932978.93789752	3503840.73021288	1747154.5575172	2540078.86327742
701	74.060382104712	74.0603672677609	74.0603957289573	2065.73	2063.5	2074.15	14	2	1758165.76137054	1554924.39453993	1930781.3479641	1763622.04914703	1735091.87095489	2633635.19489177	2803694.82226082	1898456.32138371	2127233.12215143	2994403.23784504	1941650.32752137	1650564.56507888
702	74.0604364845759	74.060416504323	74.0604373646291	1964.99	1961.64	1972.78	19	4	4161454.85676693	3920316.0412328	4394705.5642167	4202883.37871761	3912797.52308333	5442258.50298383	5648672.8963952	4192060.92320209	4288306.31714298	4816947.4411264	6687583.19256161	4006150.01112083
703	74.0604550202239	74.060427895669	74.0605355143536	2572.97	2568.25	2574.93	15	3	3569850.99648169	3635838.96653805	3570016.06769534	3326887.97466329	3308201.65099675	4322734.98310542	4711346.16218215	3498665.26252697	4240598.52009699	5554183.97611367	379960.961865253	3258200.96240233
704	74.0604368038155	74.0604274841942	74.0604409351394	1320.42	1317.98	1330.13	19	4	2348093.32854106	1364651.37261285	2256877.73076824	2152734.23896484	2119161.20740793	3669088.23503053	3097846.98837332	2242453.56776041	2440648.0747712	2894190.88979248	1943855.203125	2062542.09433594
705	74.0604284977018	74.0604069603629	74.0604438148864	1709.38	1702.27	1709.6	17	3	227488.923020819	167253.950944013	233306.99572917	187202.097395836	219749.517395836	1842511.90984143	316128.649348965	187577.593880209	214483.418789064	380612.641835943	1478166.76585722	203598.12708332
706	74.0604041778237	74.0603857489641	74.0604126055588	2296.18	2292.8	2302.83	17	4	1819751.99708886	1584637.87607423	1789054.85010058	1761814.84593148	1776968.02078516	4076180.77578775	2432553.05818748	1817346.5353379	2140192.13136918	1490889.14763641	2010027.86789646	1740683.6309502
707	74.0604231360121	74.0604173566709	74.0604546960375	1891.41	1887.81	1894.71	16	2	1914297.07075195	977777.0703542	1879748.70264869	1800944.1353186	1886205.57321288	3830892.35475159	2667015.9140625	1947481.98575683	1964715.22482422	2510392.81261962	1885162.11545489	1953279.71878019
708	74.0604347636494	74.0603879372496	74.0605053621046	2691.06	2686.22	2697.86	19	2	493658.981054704	454080.208335565	542104.212617205	489601.792500019	343927.279791706	932174.860482362	566215.887187472	519936.835742205	536677.826093807	562844.789895802	505694.981249957	435321.652500016
709	74.0605103520457	74.0604990668313	74.0605174544254	2604.44	2599.57	2604.44	13	2	5878602.25100032	5193796.53492186	6395785.96281402	5771337.29319853	5730757.56367183	10224704.4334446	8040147.23428918	6150031.26189603	7431778.96369945	6180729.28071939	6356660.42194557	5633019.5781896
710	74.0604218810643	74.0604024497358	74.0604639175415	689.279	684.607	695.828	13	4	3658927.40805716	4265103.24310346	3857169.31954532	3572656.20355263	3489389.30809736	4289943.70637443	5012421.33515625	3762087.98677221	3773725.96297698	4592427.50171207	3100980.26752162	3431382.45782292
711	74.0603838485787	74.0603838485787	74.0604370263089	2323.56	2321.12	2327.36	12	3	1702619.03427851	4678772.59853079	1794351.82737132	1683307.84452436	1657991.40696806	2255139.72197151	2421186.66910385	1695513.84338694	2019877.12719211	2483563.56635429	452240.722243674	1638110.0574908
712	74.0604178721243	74.0604178721243	74.0604333359697	906.577	906.479	906.577	10	2	2171425.62027	1813862.26513541	2150856.65837437	1931191.75690501	1833548.20523063	5789464.5141774	3024088.72505468	2199331.98169988	2168199.38081781	2960860.82231563	381091.46707031	1793294.98535742
713	74.0604490588026	74.0604443890635	74.0605494086339	2662.97	2659.23	2673.32	13	3	2455389.92249999	2138930.34111414	2802283.88661346	2453377.95751951	2468275.61480978	3645339.65502432	3545016.75774454	2743950.435	3210427.67359037	4946414.48784716	4864072.92877226	2414450.48235678
714	74.0603850431893	74.0603684883388	74.0603850431893	2397.71	2390.88	2397.71	10	2	1680721.50744507	1514786.03696378	1629393.15548767	1607128.40361327	1692245.32592919	4223476.60281922	2353211.88958332	1804431.28903408	2076325.57240767	2365463.87256864	202830.783671895	1608894.62649859
715	74.0604687338782	74.0604357063629	74.0604687338782	2544.66	2544.66	2547.49	10	2	6707644.30299742	6059489.59750255	6988992.21713546	6293555.72820961	6165486.44108006	8732887.03358071	8865225.13383986	6664318.75572914	8070009.92804292	923788.542140632	12835422.4949569	6263486.83002864
716	74.0604626310322	74.0604117334096	74.0605078617411	2410.74	2406.53	2416.29	16	2	1708687.61044921	2898838.91505254	1675695.36248581	1687095.89909444	1672566.28210227	2207612.27238875	2363094.25819601	1742732.12758878	2062385.12889206	145659.263100589	1726826.26115055	1600474.82260062
717	74.0604031245567	74.0604031245567	74.0604031245567	763	763	763	7	1	2344050.43859514	2264547.17344419	2696176.01313058	2536189.76944153	2326303.61420201	3824103.17685622	3458220.88262583	2549085.71331962	2731097.46881627	3630274.43105022	2511651.78082031	2203051.04554604
718	74.0603956485731	74.0603851694688	74.060409832857	2182.31	2181.69	2187.64	12	3	1223280.24457062	1238665.99304177	1244305.11924317	1231615.16233871	1218623.95132562	1733750.82848284	1696636.1733619	1277113.87037237	1427712.08193296	2285030.4642888	1028720.29790588	1241318.21321046
719	74.0603921675502	74.0603921675502	74.0603955237639	2134.08	2134.08	2142.06	12	3	944354.787245208	1502739.03151117	829882.976497403	883924.086967341	839901.710458985	1226234.9033363	1266614.81394888	925334.748057539	992872.162851563	623204.9144253	926934.449684837	821719.052347469
720	74.0604157093921	74.0604087146879	74.0604157093921	1274.86	1272.57	1274.86	9	2	2485502.33158536	2035697.12195861	2624894.75847658	2443394.30707555	2333785.79195837	4389589.42644301	3439984.15915587	2604189.48679687	2577758.31837223	3585693.0342521	2597455.01972418	2300717.03078745
721	74.0604022376401	74.0604022376401	74.0604330695241	1401	1401	1410.54	9	2	758017.996051673	182341.685196944	775225.245640015	727136.508728972	706698.857749403	1851378.19048919	947425.154970709	717811.587519522	747945.759020185	1049186.0002464	773831.598369128	656854.722252607
722	74.0604029002674	74.060378148336	74.0604298699635	1612.78	1593.11	1613.81	18	3	566721.109546872	199054.047500004	595634.688656246	545894.301160152	590364.413416201	225070.361352543	806119.457718745	631151.631796872	707547.267812496	884628.554744317	857823.373533585	544823.80622515
723	74.0604452118662	74.0604306101057	74.0604452118662	924.104	922.548	924.104	9	2	3058599.61425422	1558123.71211232	3189130.43877703	3009957.85271538	2990496.08481947	4265511.18215794	4260787.07841004	3043557.51860378	3244044.82449008	6561774.3711341	3138125.7767065	2798230.32295271
724	74.0604359171754	74.0604214991329	74.0604359171754	2534.24	2530.43	2534.24	9	2	3981813.00121094	475988.418046877	4056359.64226776	3819893.28108556	3502601.00345967	10021384.2441927	5202437.08554898	3899107.79095439	4779777.07173352	5414272.5792736	3963712.4422424	3613354.48194785
725	74.0604164223064	74.0603936793834	74.0604490928314	1102.1	1087.02	1112.2	19	4	2597361.46909091	1557427.25003906	2780156.27121804	2643553.11544745	2489621.46909091	3462524.59987042	3499157.04	2707566.15874527	2747821.95723485	3314346.786217	3406314.59295522	2358242.42026514
726	74.060419040025	74.0604128369416	74.060419040025	1449.64	1449.64	1453.47	9	2	2226317.30509527	2371351.5785971	2341053.60966845	2157744.13275152	2207879.39704649	2748882.17122951	3085237.11055641	2342398.95791254	2437723.52398819	3139805.36708745	2415538.1555183	2021555.43022485
727	74.0604092953371	74.0603885774929	74.0604133293833	1187.64	1183.74	1191.54	14	2	1155474.9566741	946120.157226559	1218961.51375781	1057050.28	1124441.26970573	3219959.38931037	1670948.4325	1063552.56398439	1250874.78703682	356761.700244165	1191429.7171875	952662.811411826
728	74.0604581801311	74.0604204732652	74.0604581801311	1800.85	1800.85	1811.8	12	3	1327388.23445638	3194276.72503302	1454033.39111817	1385339.61528321	1406667.73281902	1929001.05647813	1953513.90556639	1436647.33011882	1483659.20918293	1962766.19078126	893270.249427008	1402607.59167968
729	74.0604532384682	74.0604532384682	74.0604532384682	811.513	811.513	811.513	7	1	1877397.96356232	1676146.83216441	2026874.21482101	1853510.79287109	1786486.13829457	2881254.4251879	2625074.74703125	2052847.44764133	2063183.90076349	2692325.32944992	2090653.37446449	1761185.66015571
730	74.0603802110628	74.06035709031	74.0604120700211	1250.42	1250.42	1250.42	7	1	2151152.34589439	1859618.0829472	2355673.86511585	2215537.12556437	2129930.39113147	3237217.33924462	3051122.87100753	2230662.30776536	2276528.66332838	3065657.40738956	2256127.96853449	1959156.47303341
731	74.0603988059028	74.0603988059028	74.0604303583085	1264.14	1259.75	1264.14	9	2	4758343.03916757	4274628.64660321	5074906.60846428	4786016.44308869	4530798.72208314	6853573.91869754	6540401.38288951	4851064.90847992	4844311.51578349	10055968.5751661	2761839.789192	4380348.16408313
732	74.0604407488626	74.0604264945967	74.0604407488626	723.74	717.289	731.055	12	3	918176.485529517	201942.819238282	828039.047798816	828650.413496092	771001.012074662	1253392.31612152	1256530.24829513	897183.633407119	855243.965627603	2252974.12035416	362671.129386079	854454.681964846
733	74.0603870197615	74.0603870197615	74.0604420621793	853.475	853.475	863.072	12	3	1924442.23482132	2740360.45879753	2068899.49473505	1927834.84567663	1896949.29398233	2860221.14765893	2659897.85188146	2026928.13514606	2002015.88259374	2757798.90459444	2169433.10135498	1688681.07850883
734	74.0604945607609	74.0604288970419	74.0605208737313	642.214	640.04	642.214	9	2	4595937.3556108	4465632.06329199	4799824.30116874	4538631.55489648	4483982.54335417	6402492.03161838	6634211.84467187	4963578.94758524	5372352.88967744	6759148.89663814	5129533.79454333	4685794.59201389
735	74.0604347231697	74.0604276292944	74.0604347231697	1830.83	1830.83	1837.99	10	2	550058.862451163	380969.721604346	483824.284319203	432994.506361613	463347.440625007	602889.687053579	622671.267020077	416634.993136163	527670.619252222	635016.282823668	607858.577814402	486065.503928564
736	74.0604165391956	74.0604057125592	74.0604643398421	1920.32	1913.75	1920.67	8	2	228910.455312485	227707.457812504	217506.345625003	230985.349544274	166958.381406253	216685.023222655	226220.35605469	275582.622630214	293706.669921858	437931.933437483	212008.352442629	165173.429179689
737	74.0603674013825	74.0603674013825	74.0604067675899	1224.79	1218.25	1224.79	9	2	2657632.49039063	3598950.17459631	2665805.74937729	2526977.77497322	2504441.81932444	3567532.73166592	3695584.78444641	2578895.03845703	2725737.74693705	1864429.53223519	2604156.26493221	2333074.78716452
738	74.0604373865422	74.0603596603068	74.0605052140874	487.987	471.767	499.498	16	4	339811.454749996	410591.315021486	404782.332070305	323432.110664067	413705.962890632	716364.926968745	519036.400734373	370454.936843746	413888.877703135	683651.658500005	2813280.63435954	310743.686328121
739	74.0604303082233	74.0604303082233	74.0604368596905	1771.7	1764.72	1771.7	10	2	2728016.35301683	2546460.41730769	3053640.98935096	2873993.98453426	2756512.3834961	4001502.24798227	4040731.71762169	3149617.78806641	3089560.21923754	2323353.58794182	4486036.52843704	2741502.46136943
740	74.0603643358257	74.0603643358257	74.060406735184	1679.1	1677.02	1679.1	9	2	1723109.53320312	1354991.62002062	1809242.13814263	1698306.68960686	1551583.83612021	2381269.29772177	2217014.63737651	1756865.45806451	1832278.33463281	2843475.41996541	1750420.40493951	1575162.0508348
741	74.0604001503509	74.0603752335545	74.0604241277145	2227.67	2207.76	2240.79	21	4	1002827.62127686	1528115.91598535	1014543.8938151	988177.344218743	932772.893383792	1668974.49365048	1375381.70102051	906882.982377709	1081944.47028076	416321.823536798	1247320.70335299	964450.369434411
742	74.0604454933013	74.0604454933013	74.0604454933013	833.718	833.718	833.718	7	1	3980365.66941947	3427438.25156665	4156464.67414229	3816920.68573105	3849102.97833909	5664839.28970379	5477414.23334375	4175906.60347615	4306184.69717054	5684911.67798818	4291961.28254155	3562944.81140624
743	74.1918020112977	74.1918020112977	74.1918020112977	1304.73	1304.73	1304.73	1	1	98186.3352836093	86693.5750960276	79735.4023864758	93354.7373954275	89410.1996150726	81671.6461637364	83754.6753043616	101507.415107422	79488.0360039814	88390.8433736162	80964.6374613438	101853.594908039
744	74.2958589224918	74.2958589224918	74.2958589224918	1304.08	1304.08	1304.08	1	1	59995.8451558052	34505.4286843041	99232.053506748	61167.1628608846	64126.414528587	95954.2047043688	99351.0817350256	70780.644284889	98457.5347585215	99430.342754349	89252.6886674369	42807.2131542971
745	74.5309408103041	74.5309064850288	74.5309573679414	2449.1	2447.47	2449.36	4	4	902008.197531126	731669.308431243	1119621.42689783	1035446.44771744	989769.836413572	1211785.81556919	1129056.62403258	1183082.43248622	876384.382672734	1118873.72857107	980226.848488535	781033.100513304
746	74.6700702872816	74.6700143076906	74.6742059041693	1304.15	1303.64	1304.57	15	12	230854.456324369	141460.742424879	293283.95688101	206505.345441143	186151.992053222	320537.775540865	305663.641451322	259770.096364182	282448.698203123	323384.787166091	271104.066512169	124543.905140099
747	74.7044732938563	74.7044476112473	74.7044787592585	1304.08	1303.98	1304.49	3	3	85709.5370109043	178430.0764826	290690.211328128	208387.279660868	189664.13147461	129921.835236002	130026.894050292	259239.632546161	281985.211661928	322894.401561165	270550.458147641	178509.811123936
748	74.7570136021777	74.7570126743962	74.7570235843331	1303.81	1303.59	1304.14	3	3	76170.3150905528	28644.0965731535	104462.280219728	64329.4295197092	55056.1683345173	115338.056779118	116484.004828659	76834.377228337	117798.843222655	123608.91276123	93570.9977436953	49864.8406809307
749	74.9585596208762	74.9585423315029	74.9585877517586	1304.65	1304.14	1305.41	12	12	264499.98947754	234031.324776786	243433.311776643	272280.410626395	240413.380799278	224612.432445592	228708.621089566	262862.218828126	228331.723071289	249429.586637139	252541.323018552	256526.420322964
750	75.0459661220048	75.0457738049771	75.0459955567325	1304.515	1304.41	1304.73	4	4	102940.837128155	79590.6057519538	238176.085640094	98168.2499220624	240268.280305399	224380.992535806	229138.798784992	92741.8633813474	228585.636580402	243003.064460448	248056.128687742	251615.109589846
751	75.0557149643234	75.0556965866744	75.0557733522454	197.7585	195.734	200.16	10	10	3017463.92110224	6629744.9692125	2831907.48944723	2971542.79191744	2717851.47981397	2894793.24022353	3424802.51914845	2908002.17118452	2809814.85724968	2975759.14251004	2448179.78554737	3017215.76526562
752	75.0557173161038	75.0556721595912	75.0557637066374	98.7194	86.9568	101.737	10	10	3163144.34960341	8120732.1246386	4473963.09717091	6317729.80503669	5312812.32871859	3843150.17798819	7985337.26613036	2620909.39762016	4642036.7860925	6686921.92885897	3925251.74823758	3677957.71514366
753	75.0557156753388	75.055680376471	75.055762857954	2689.325	2682.95	2698.49	12	11	6744891.97217971	4010017.89516015	5744438.72133504	4240801.74986204	3101592.79790753	4768566.32806826	3195004.30898059	6467340.91704557	4714516.6576766	4548737.1367022	4280949.95521085	4270134.50324869
754	75.0557189369999	75.0556619321981	75.0557762558926	154.366	153.538	156.132	6	6	2888004.3066662	4763931.50377841	1191270.21591459	2698337.96259656	1458046.08853994	1531407.7824939	1863548.70613139	1246671.84666337	1360078.06913585	1608889.26635724	1332189.15818038	5721694.49713477
755	75.0557188998313	75.0556954026732	75.0557348543128	2625.31	2620.59	2631.4	5	5	3844513.46226564	9532092.47548824	4017292.71995346	4446246.16369629	4375303.5005053	3375713.56287463	6555450.83988031	4909877.50753908	1892418.57201242	3815724.21417317	4317465.79787416	3986165.39276697
756	75.0557130550149	75.0556941038515	75.0557320061784	2599.215	2596.86	2601.57	2	2	1736655.2723641	4583851.2508356	1955058.69358696	2080694.96021741	2233289.32683423	1597229.57422894	1695688.91548915	2531659.08391602	1773403.29102924	1083623.33306705	2186690.95961957	2869967.22204823
757	75.0557100572162	75.0557016357268	75.0557184787055	237.997	234.974	241.02	2	2	4778536.24845014	9181943.47464913	4202576.70181612	5365058.95884835	6804150.59133217	4864182.49210909	5015596.95378139	4798589.35517704	5815049.72767638	4812100.83720703	5758112.38035284	10745841.2527028
758	75.0557368222627	75.0557368222627	75.0557368222627	136.775	136.775	136.775	1	1	2451237.06952559	4669754.41714089	2829540.67086099	2738266.0000097	3618120.98785345	1657110.98656731	1685915.04472349	1925772.32122171	2296805.71781802	1638867.28953394	2908910.25359847	6185283.70146094
759	75.0557449012734	75.0556479750906	75.0809034525943	561.726	551.545	568.109	27	11	7168807.51327395	12123025.3802771	4217594.42007803	3447720.58542675	4984200.7132194	4845040.55196735	11951774.7530631	4424180.76345829	5295401.29026453	4659394.53689569	5816838.81657554	8394294.65989088
760	75.0557195011176	75.0556865140759	75.0808808872836	2577.895	2567.11	2588.11	8	7	1320757.19559394	12052266.1713672	1099230.99551143	2857243.00365319	4152828.38078634	2785447.09225066	2950015.37250759	5925910.44128583	3470027.33185764	2269369.12111178	2368437.67316405	7619348.43181075
761	75.0808947970459	75.0808797092775	75.0810030430827	12.4799	12.3492	20.1946	5	4	0	14148110.5307114	0	0	6351227.03026984	0	0	0	0	0	6300802.02213406	7349937.3411804
762	75.0557219443623	75.0556785159373	75.0808924259423	2638.91	2638.01	2639.05	3	3	3753793.3447714	4416381.03355116	1888546.0827232	576220.288802107	1988675.32703125	1738060.20594121	1809333.22124999	2275817.42265629	1840550.15250003	1716423.57077014	2112722.43528647	2563292.55889878
763	75.0557323151892	75.0557074529531	75.08085972162	2649	2646.84	2660.68	5	5	1836979.57214063	3979173.19140619	333404.677500013	1855533.21465235	1849162.07072344	1697542.27584376	2933359.65267933	1207807.27429911	1795621.1671289	1792250.30403515	1987500.83250003	5366505.20901368
764	75.0809086666687	75.0808711688888	75.0809086666687	254.363	254.363	254.363	3	1	4743998.7036	9198162.86514281	5356366.57341605	5372941.62818303	6611838.44678409	4887502.41899744	4877577.55986492	4844560.79788644	5055789.807175	4714990.281475	5792832.47268499	11021989.1516207
765	75.0809431433633	75.0809431433633	75.0809431433633	124.384	124.384	124.384	2	1	4510392.14676375	7962857.76094592	5010763.45281618	4779315.34060888	6358626.73528799	3504024.71670223	3525322.90553848	3740665.63728677	4144365.20408054	3513634.40107986	5024235.8041911	10629922.9064224
766	75.0808577371829	75.0808577371829	75.0808577371829	2522.02	2522.02	2522.02	1	1	87903.6889843913	425735.391666625	135750.338671883	133931.613320337	137516.038085929	24905.5949999985	48269.5140625028	150528.732578116	73838.5954296918	31834.2805078143	143874.027968758	225604.710976549
767	75.08085444428	75.08085444428	75.08085444428	2534.17	2534.17	2534.17	1	1	83593.3407812549	409898.243906226	82453.3319140673	99707.439726545	117539.292421854	17154.5309179614	39349.1564062523	120999.571757791	56419.0331640658	32152.0170312519	130397.218125041	164020.67343751
768	75.0808689716787	75.0807232470882	75.0809127245689	196.472	196.472	196.472	3	1	3473723.76582849	6335105.13869931	4100010.97927471	3856337.18131632	5278548.63924873	2718938.92427409	3094313.81337184	3158721.04103162	3317591.05960901	2843620.08381445	4296386.68668569	8476164.93731606
769	75.1017783974307	75.1017783974307	75.1017783974307	1304.54	1304.54	1304.54	1	1	114810.058013508	115606.851376201	102891.725771486	107671.513039959	127618.165003257	84713.7928027338	109974.197784016	104834.501481526	94470.6385530593	110632.431638371	102282.552863769	112122.902309572
770	75.1461231251472	75.1461090042093	75.1461372460852	1304.28	1304.15	1304.41	2	2	113181.925048827	146339.270534669	102891.725771486	101763.979381385	95138.693496469	84713.7928027338	109974.197784016	104834.501481526	94470.6385530593	105360.844768066	102282.552863769	112122.902309572
771	75.2037237366092	75.20305624046	75.2049355109192	1304.03	1303.59	1304.57	12	12	425400.211728698	998126.25060405	211918.536769642	547463.552612022	518846.443291765	141435.762533053	171137.191212334	342770.215727791	160961.521117514	179455.276447056	279056.398987347	679932.579557293
772	75.2118251001517	75.2117881497008	75.2118574039652	1304.495	1303.98	1304.88	12	12	131401.76297119	90854.3818676747	175219.52027344	137226.522445913	121722.291324556	177970.460884164	185298.751752233	162206.486417518	177263.097324917	200121.973158429	163823.606305337	106201.423066405
773	75.265705115294	75.2656637309044	75.265731970527	1304.03	1303.61	1304.5	12	12	539726.865209963	518687.646327427	504774.229619134	554218.728962054	516572.791503904	467881.220462474	514642.756540181	559275.998655136	477997.541995121	506034.2934525	527899.260083707	519474.75891218
774	75.3072043877632	75.3072043877632	75.3072043877632	1304.54	1304.54	1304.54	1	1	539240.624790849	111214.054023437	503799.00892823	553435.934147142	515965.47909343	467399.117195635	513978.87269531	558340.995056555	472935.362547197	506124.748250827	527016.712452389	514462.995598964
775	75.3536640415244	75.3536587303125	75.3536693527363	1303.795	1303.64	1303.95	2	2	1277809.8829421	1255795.31250001	1207485.37945225	1322922.35700285	1258406.72050959	1170136.82421873	1239549.7021449	1344453.66901854	1134622.654847	1208954.30990766	93583.9568546543	87162.0291178395
776	75.3686433946851	75.3686144393034	75.3686769585828	1303.965	1303.57	1304.5	12	12	1293366.32443848	1296101.91685096	1218483.14205356	1335163.40867606	1283329.59968009	1185949.47817802	1262396.30999838	1364241.18361056	1158137.60966761	1224263.16162808	1287793.38885546	1233503.40312465
777	75.4264005468577	75.4263742179544	75.4264261174764	1304.45	1303.95	1304.73	12	12	326542.176144387	310098.93586328	285689.907156107	334858.889277344	308003.493368013	264071.840485492	262831.923194756	328299.656011914	271339.048390627	295952.074704243	305224.208463864	309554.910385045
778	75.4567968773727	75.4567691675233	75.4568276426429	1304.03	1303.61	1304.5	12	12	291647.53590088	272878.060144229	258413.640455979	278985.873893854	273451.637571363	245923.833933455	252530.655157647	302122.001051683	231947.92470703	264146.79392369	272826.317887836	273893.511035155
779	75.514624434981	75.5145443963923	75.5146696352281	1304.49	1303.61	1304.73	7	7	123056.842041016	100819.562888998	258037.101013187	119881.478442382	106764.216588134	245670.434825845	253196.363534341	106334.908780799	239963.887674152	103514.917243653	272370.203930459	111954.967260742
780	75.683425952767	75.6833875884621	75.6834510317864	1304.11	1303.59	1304.57	10	10	172609.834342854	164225.721574518	144468.416997072	175777.107025615	153586.216357831	140549.025679086	149147.538010817	167966.872001138	134359.726445312	143797.114801683	162064.05343994	165492.943462665
781	75.9065984354806	75.9065984354806	75.9065984354806	1303.61	1303.61	1303.61	1	1	68215.11175631	98735.3937445938	69571.5721172626	75231.7791663534	70369.1160381608	67054.5406655648	73283.3203125	80278.7289336687	59162.901538837	69456.0042152627	77823.0956948616	72833.185813927
782	76.0396661640338	76.0396205840859	76.0396961082264	1966.05	1961.64	1971.76	14	12	3977078.91436611	3327012.14736084	4791188.01658397	2739028.17840345	2384057.5423314	2544969.61055077	4728751.19186129	4098301.49405298	1233623.92702271	3363432.22278391	4808880.22626799	4288542.72486093
783	76.0396535036277	76.0396417926471	76.0396942225255	2425.225	2419.95	2429.01	12	12	1623026.46232837	2295216.56120516	2346237.74639373	1779662.61312263	2649228.28154997	1725667.20243119	2316512.28862767	1524829.66695759	2153395.61949531	1363954.75011268	1888749.8302675	1696970.1576762
784	76.0396582257059	76.0396428879455	76.0396907395135	2307.645	2300.9	2319.15	12	12	1711919.89230666	1643113.22455416	3430463.5521124	2169806.6204594	1701682.37894653	1786458.68642055	3223669.42889437	1912446.14696829	3047428.03464666	2768294.85234935	1162771.42372675	1391085.46357498
785	76.0396850011846	76.0396759668854	76.0396940354838	2354.895	2354.25	2355.54	2	2	1488222.69726313	1861789.6153472	1550074.1943099	1279940.01219982	1597972.26259015	1274905.60205831	1494528.49262571	1560271.27439703	1513142.54495093	1401078.57370793	1495895.33659755	1472942.29163861
786	76.0396992758825	76.0396992758825	76.0396992758825	1825.11	1825.11	1825.11	1	1	1735685.18139843	1646830.69540513	1855938.53571428	1634199.52761998	1749286.10810714	1686744.21462724	1890311.99430804	1885090.46573182	1882681.21029687	1715948.973875	1535159.2423179	1804197.00423828
787	76.0761400534851	76.0759668233798	76.0761820507407	172.8165	172.266	173.951	14	12	2534852.9994234	3171530.34166992	2289187.1871756	2720765.22566813	2775536.73988445	2043490.76727327	2467069.17635544	2549308.55018136	2409285.76027686	2375560.13076062	2549494.2568171	3131053.36849688
788	76.2450813149108	76.2443016449746	76.246241892625	1303.95	1303.57	1304.54	9	9	137997.129943847	148112.510667066	121110.625408382	151500.143017578	139647.130871581	107886.635523791	136916.029260253	141044.961101887	96376.19071289	123230.438668212	135176.305119628	136610.710146859
789	76.3413002740828	76.3413002740828	76.3413002740828	1304.54	1304.54	1304.54	1	1	106952.551163965	129841.7903125	90952.5610632811	98740.2939861325	105366.945768751	83387.4953748045	72640.1378498046	101022.411360937	50833.8114109374	81180.2421516303	87579.16001582	125523.531508302
790	76.404799505135	76.404799505135	76.404799505135	1304.41	1304.41	1304.41	1	1	76554.2689313287	47639.7832297587	76872.7825914425	67321.6928120939	74661.7494406966	82055.8876118616	72641.6072172399	66803.9600696901	78681.4627814266	86231.3498064621	76782.8797651818	62661.0568483669
791	76.6170608443565	76.6166272271981	76.618228979345	1304.495	1303.81	1304.88	10	10	192150.413952637	265559.932259614	124267.688569338	208218.57152569	202253.986271784	96568.1389990228	102689.12168457	173446.514547992	106073.861977538	116858.680927359	142485.969852013	239907.164028695
792	76.6533917303624	76.6533917303624	76.6533917303624	1304.54	1304.54	1304.54	1	1	55999.7414772732	94319.8783048492	33330.7194526814	68549.3487557711	78498.5164692832	18662.8815500712	15878.2250625886	53205.8102516861	18703.1894904117	34682.2882486978	32666.0692160869	124718.511726741
793	76.6713412212938	76.6713412212938	76.6713412212938	1304.54	1304.54	1304.54	1	1	62454.1801973465	142668.473365384	39092.5075067144	77448.6892704273	91134.3390690115	24144.9173486327	15891.2871101887	59815.7240742997	18733.9310904947	34737.8185396635	32717.0261385089	124881.862757163
794	76.8459589250122	76.8459478222581	76.845987481661	1303.98	1303.95	1304.14	3	3	72868.0314910323	53835.5402343752	79949.7926477063	77735.6106090204	64057.9129230295	82980.5282592767	93135.0110395961	80682.8320889549	83069.9785333796	107484.269221856	74156.3670597325	65135.6780184663
795	76.8999203091703	76.8998916554399	76.8999484646202	1304.03	1303.61	1304.5	12	12	301332.137828777	284509.297999608	243019.235387134	290208.445237379	274785.252674278	232999.632539761	249802.21629883	276991.613839286	223424.981411832	247377.736076313	273597.278102679	280174.270926689
796	76.9175359309945	76.9175359309945	76.9175359309945	1304.54	1304.54	1304.54	1	1	293072.150291339	148194.172265624	242549.72372681	289867.259651696	274462.199472659	232759.550486652	249479.97401774	277910.772397866	227602.780482583	250989.945588379	273139.875245766	276549.025514326
797	76.9907138387539	76.9906420719512	76.9907316734849	1304.05	1303.59	1304.57	8	8	136866.563255897	121502.993422852	136656.39104849	117236.529693134	113018.247601787	125465.546339517	113681.302283654	113133.814202009	127308.298307291	87076.9656358925	113823.595195313	128978.044799456
798	77.0385452779526	77.0384529234899	77.0387287815084	1304.9	1304.73	1306.34	3	3	191308.579028701	231937.082677161	235092.443074792	248656.198537705	215882.59266713	190951.235795899	203131.973794158	231195.872071321	239409.665411826	212113.134671472	218132.242861219	261166.746380668
799	77.0873523606111	77.0873523606111	77.0873523606111	1304.41	1304.41	1304.41	1	1	89096.6794282657	62167.3143377133	81549.7581178985	88363.1680078135	78815.1164062506	99369.1571271316	84261.6907368598	81245.4060213945	99974.0462961635	87402.0303071723	97813.0156538539	83104.2232639387
800	77.180760641686	77.1799702941634	77.1813867058224	1304.73	1304.41	1305.41	7	7	133428.146643067	188703.603798076	73585.9173889171	144786.923171387	128361.574674681	55844.5606542965	83627.2056091304	107142.27273137	68937.2338842774	73927.9243464544	94448.1080243388	162341.160597581
801	77.3430930814058	77.3423742591552	77.3443840717116	1304.145	1303.49	1304.88	12	12	150784.024978966	142958.241820913	132773.116948244	145658.430288461	151807.901393479	122174.630827824	126973.96363732	160655.889261568	130026.49696289	138296.136159667	150430.972242338	152193.421736027
802	77.4041019538379	77.403854291111	77.4043496165648	1304.555	1304.54	1304.57	2	2	78962.9430017084	190418.305895432	31060.2637463384	81286.5414855966	92758.4537137869	45117.8324819712	67314.9639438102	21283.3228883714	38438.4655686599	55173.9745971677	45141.170948768	149450.159780971
803	77.5752722359622	77.5730816404835	77.5753159152617	1304.45	1303.95	1304.73	12	11	126047.025134278	92847.0126513661	121250.056556918	122803.085216346	103316.425095214	111201.295894681	127719.414663462	119042.071724331	102643.959070637	123083.901627103	123845.643381697	114003.110160006
804	77.9025656137819	77.9025656137819	77.9025656137819	1304.14	1304.14	1304.14	1	1	80485.9398856602	30682.5403670244	110744.313100962	71142.8174159757	64017.7862695317	122906.904742027	122012.779449462	97113.2460546869	112322.229349772	121925.729675292	94340.1419775404	55611.527230631
805	77.9990828358168	77.9990553388225	77.9991109852836	2455.88	2452.88	2465.84	11	11	2559694.59852884	1675726.23622825	2319265.00261886	2287354.35405315	1903222.69596379	5185246.43031276	2346843.45829427	1667361.37584905	3253554.25264405	1696219.3601208	1254481.88998054	1908597.56731567
806	78.0678516413293	78.067800494689	78.0678753290932	1304.54	1304.08	1304.9	11	11	173701.859173585	156873.984846754	161011.034736331	179276.22557373	159714.402577313	144097.143873697	138404.41336914	164032.419407301	154243.837335487	156423.303553185	164928.755466496	169561.495795147
807	78.3544889891792	78.3537163650089	78.3557578143823	1303.81	1303.57	1304.41	11	11	195798.001351724	164029.870213218	227009.713491214	185714.01320519	179351.853283914	239276.619375	243352.312337238	220590.946612454	229614.786258137	238895.612908278	223750.225052208	163357.655763596
808	78.6100057552563	78.6099671627968	78.6100186299463	1304.275	1303.98	1304.73	6	6	131737.427302245	212212.339293325	136408.151623537	132859.191531137	235394.566641848	124864.829640299	136657.688110864	140880.410590819	218024.128844102	255519.609232952	255392.367138674	224268.490873581
809	78.6470797737182	78.647036173946	78.6471113069524	1304.45	1303.81	1304.88	12	12	249723.655396634	211763.35826923	254294.31948486	254723.337841796	233855.68380972	237693.387560847	248610.908214287	270098.302751117	218382.485400389	255907.671514423	255914.958568209	224624.365009014
810	78.6716552685369	78.6716552685369	78.6716552685369	1303.61	1303.61	1303.61	1	1	87549.1605295619	73354.7586686204	63175.958180931	73882.5691779124	67500.0103833011	64354.6446058229	63767.2354367904	82986.4397780546	45012.5376864351	51682.3368420407	72414.3067462702	61538.868299006
811	78.9359579004758	78.9351899648579	78.9365530495046	1304.49	1304.15	1304.57	5	5	184064.63425926	456983.666881248	91448.3579743833	227878.35480288	233295.189868751	62447.2493311522	60259.1346419585	142511.936225195	76639.6781442382	62741.8698014951	110109.840633204	323864.456888603
812	79.0367945482655	79.0367716985466	79.0368307795742	1303.95	1303.57	1304.41	9	9	154111.687756911	138547.270552202	163917.470983889	142762.677336237	144536.570280541	169375.089506835	196423.158123371	182684.726645132	154770.419147134	176016.149923095	164604.031662596	135080.557854227
813	79.1125183587944	79.1124654038473	79.1125500534993	1304.49	1303.81	1304.57	7	7	128520.620568848	101477.668131103	107307.406252443	130927.901180421	107891.606859539	95612.2477962233	115418.840559895	124560.310094573	119327.913429361	106997.112185622	121268.01951172	119721.90329402
814	79.1747722822997	79.1747466845091	79.1747977157213	1303.95	1303.22	1304.41	5	5	85855.7708435051	88980.1775854494	72110.1196893305	101900.891532076	90519.1573449697	84798.8043912755	81663.8951725256	86383.575803222	70320.0725504553	82015.6467150874	97963.9131696431	87597.9764648447
815	79.6199053520417	79.6198603003692	79.6199336021989	1304.08	1303.59	1304.73	5	5	85134.1760236138	79779.1750355117	78838.5549133312	91028.8831262217	65868.7158369962	83993.7587295818	90777.1556095373	103872.389939185	83798.970821126	82863.7106945796	94945.15019381	78599.0411727633
816	79.8158465298435	79.8158166505285	79.8158563921994	1304.01	1303.22	1304.57	4	4	74181.1618254206	152499.640528845	48684.7942602546	111408.644700056	93214.6358349599	56032.3638590491	48743.5711555987	50676.3280916337	28802.1105940753	68230.4023531401	70687.3400614415	117954.969304011
817	79.8803228518955	79.8803228518955	79.8803228518955	1305.34	1305.34	1305.34	1	1	151229.552263847	99454.2567160871	177988.442642047	81020.0181188974	115614.67137651	182968.421335229	182129.220636539	164703.659372778	169421.480358663	191299.947677998	176502.34503063	107976.438900036
818	79.914975510563	79.9142419800727	79.9163277573107	1304.11	1303.59	1304.73	12	12	156647.854809571	92403.6861161304	181510.43969689	136157.031086613	120292.386040038	190576.864782902	186950.478515625	166502.991301813	169699.950904947	184555.400449218	180375.957195871	105940.784380634
819	79.9900821491449	79.9900499076705	79.9901793765122	1994.61	1993.78	1995.67	51	8	2180165.46674615	1548546.39205545	3036068.89425546	2232947.56219209	2041442.08455001	2981592.64059412	2657480.36893249	2552463.22462795	2660029.98972328	3133978.63050706	2427851.37403996	1866468.78774159
820	79.9900396992124	79.9900166734355	79.9900947911442	2266.87	2261.85	2272.76	62	11	3827429.66881885	4071819.00286563	6173499.02815387	4798705.54122822	3914706.61875752	3511640.33563	7019880.74410537	3290689.61657836	3746611.9299161	3819676.35329774	4784300.81358073	3568893.49975238
821	79.9901004557368	79.9900766610917	79.9901438338121	1324.78	1322.58	1326.83	39	7	3524213.95739584	2699034.88911831	3843160.30382323	3414863.13542039	3834751.06737234	4645592.02237575	4018581.14211867	3390183.26473515	3836325.58585618	3741961.89243745	3509376.41345751	2999792.37804128
822	79.9900597331336	79.9900435363838	79.9900926494936	2095.17	2081.4	2106.91	45	8	2736670.98280808	2173119.13977541	4258045.89816655	2651670.49056603	178971.098437506	1912754.95903565	4992877.03429861	1208984.17317199	2782856.89823242	1830699.50795056	7291782.67952562	2174161.9819459
823	79.9901228084897	79.9901116327059	79.9901330361446	2675.81	2667.8	2676.2	37	5	290214.190180355	504467.513098496	584780.839917272	448635.244229627	453040.254172708	752111.840358071	784632.532441259	545423.233849603	569782.416861499	733361.63127642	60835.8495133437	437508.377698661
824	79.9900862915762	79.9900548767198	79.9901249343836	1541.52	1538.6	1553.64	39	7	895339.105390616	617147.040894778	221245.986718754	887830.924636222	861715.86932905	1597538.78360857	1012797.00259714	238886.940195318	3669164.88924905	4504118.74318878	324340.81279908	749338.299411769
825	79.9901344702993	79.9901074953156	79.9901643035406	1357.95	1357.28	1365.48	22	4	2400793.83880387	1808335.92096175	4640265.31590567	2411160.3616487	2184166.12029156	2959310.6896956	2857956.49105603	2193652.47553824	399339.115364596	4231767.10517329	2565198.6951724	1952316.48444505
826	79.9901113186419	79.9900564548322	79.9901196507066	1611.81	1609.2	1617.72	28	4	1682895.7700169	1082309.80032227	1850526.2138558	1570375.92416992	1490079.19388021	3204414.99941492	2169930.72743665	1915597.41467383	1928365.65629773	1806515.35841706	884764.582232739	1224396.40618056
827	79.990185816742	79.9900925896975	79.9902674414654	2493.95	2486.6	2500.55	23	6	10184341.9492239	5837650.60304445	10658230.1901317	9262850.6523077	2854846.78756833	11280843.3837417	11910522.347484	10324008.9526563	10993774.228125	11931147.3400028	11887131.237628	3363173.252566
828	79.9900621020548	79.9900491828448	79.9900966293371	1789.25	1778.58	1797.9	33	5	230949.311406247	157108.953759764	282099.173884552	220231.285837671	593136.739008595	1750338.55549187	126681.490546876	246592.490976565	141883.751132815	171334.433144533	291599.887782114	159422.385102541
829	79.9900342821146	79.9900342821146	79.9900410278992	1939.08	1936.47	1939.08	19	2	549368.125766038	431807.72909898	700601.522669269	482705.665709511	417546.350203928	715908.425036374	772733.296686232	558315.174089498	688946.625168504	825846.605013021	603134.865454581	407295.886668486
830	79.9900599809363	79.9900558425402	79.9901054449734	1689.64	1671.72	1693.86	30	6	493857.934935403	309908.492765925	2423336.95561409	494254.344110577	148085.606044924	605106.615384613	444431.542491314	715969.542284008	1148903.77770996	183606.930729169	543808.472786966	378307.637231069
831	79.9900260001442	79.9900158900933	79.9900313362551	2337.67	2333.63	2343.97	29	4	562812.747061943	462226.81889873	691690.615274235	591390.749642557	513964.776765627	694861.992721637	989552.518268634	704283.223759154	705207.516621094	687712.222450772	40657.9065624959	493477.77701989
832	79.990075982473	79.9900574760511	79.9901057830735	1623.78	1618.6	1627.78	22	4	656500.6725	391826.831347655	1797498.19325391	591146.193730476	790834.549854524	826434.649511721	219179.350468754	682411.625620814	262530.471499012	768981.486328125	673662.915225358	496056.497977121
833	79.9900485094746	79.9900389703596	79.9900631331379	1764.62	1756.69	1770.05	36	6	597529.285869566	371650.975936546	651096.763916015	676631.40367187	665692.06928879	855186.556651667	152385.690466311	1429340.05700772	512448.732960943	893051.955384119	1026174.49172587	508114.364778644
834	79.9900393771563	79.9900365961699	79.9900530994957	1879.17	1878.45	1885.66	23	3	859781.151652362	515153.72975798	1053948.06523438	770754.252259618	648702.472641971	1200200.40841121	1156290.06888203	942233.064842183	1071783.18428777	2427282.47338308	305513.973313394	579870.788359006
835	79.9900286380067	79.9900250144434	79.9900880644514	2370.38	2364.79	2378.14	29	5	567532.677524888	446646.353367318	836160.998231906	558952.670250433	507961.749699277	50828.9948632822	731364.172028186	698120.029972769	75251.3259069796	778761.374802809	1634290.82264865	431191.851483944
836	79.9900227139846	79.9900211190673	79.9900418536345	2389.39	2389.38	2389.94	21	3	594357.586584384	455812.432088463	791517.949430335	588373.171910171	528791.628172582	836346.714447342	856559.428075375	663329.13245928	705884.06177992	813069.682007744	684819.935413595	442703.444839467
837	79.9900679875555	79.9900332234234	79.9900816049818	1833.04	1814.98	1836.73	35	6	674636.937728916	376811.623505192	702247.651761297	619451.608971946	830936.67821568	865835.946035158	862259.604529473	515929.337789893	961903.188817274	167292.707556156	1071906.66927472	463086.352213542
838	79.9901041339127	79.9900603381979	79.9901443447378	1247.77	1236.13	1250.07	27	6	7197717.76690932	5594043.47073932	17588961.9262196	7120384.13809453	3976083.96874268	10155709.5296688	6675172.22074462	7666502.19512197	7380294.62857394	15369735.4097188	7773461.27773812	6289498.21454267
839	79.9900371573614	79.9900323847369	79.9900535129008	1904.57	1895.54	1907.35	21	4	421435.779191137	257792.123521519	454415.698610096	351758.616739294	58973.3732690395	1380210.74831527	554734.815203017	441921.747132047	484070.864403075	564929.184465923	446808.228509564	277724.530935985
840	79.990034568131	79.990034568131	79.9900685967833	1643.34	1641.79	1643.34	19	2	1475665.50305753	941626.76120404	1539150.06606179	1339206.3513488	1167486.52817235	1721902.76944247	1737999.36676609	1489249.61817095	1668751.97847539	1921460.95161337	1480884.22398733	1110683.04452205
841	79.9901426175278	79.9900337945281	79.9902314240208	2464.875	2460.34	2465.95	18	12	27406163.9833	21270264.9581466	30842622.5242895	26937049.7356704	25580113.9872895	31013569.4885847	33878954.2933857	29315449.2736375	32935546.696565	33856249.3130521	30629076.8589502	24626297.1373564
842	79.9900142003713	79.9900142003713	79.9900720532369	1588.5	1583.24	1588.5	18	3	1848481.34739231	1252325.93203947	2071179.14492294	1806824.39830798	2546705.40875917	2218596.61643475	2809057.95253641	1910677.46818924	1322314.90642938	2283549.59790296	1968108.70255913	1431212.84796464
843	79.9901064355707	79.9900547799762	79.9901134938629	1411.99	1403.92	1417.09	20	4	2433390.55088541	1768789.96858546	1255850.36484376	2432842.19250001	1902801.63264958	3071379.69513493	2996253.79062501	3713371.6410055	2655176.91933239	3006265.44736672	3085153.66965974	1976001.75602273
844	79.9900859324819	79.9900653149876	79.9901126345801	1703.48	1699.34	1713.27	31	4	274493.715318084	172862.040150666	266543.523225914	219391.086930798	182037.961582034	188951.021130374	3423861.85645027	271594.451682481	344251.921791299	350235.461693632	112676.509815675	178069.654944198
845	79.9900524364874	79.9900481163954	79.9900854003417	1725.37	1724.43	1735.42	25	5	573854.58036914	389508.340543946	500960.239999621	643617.738504459	832128.175881956	926716.937765617	825000.630685538	1307112.91809442	180311.516857914	157454.290104157	715409.061800779	430685.446210939
846	79.9900351084829	79.9900335502675	79.9900836498828	2183.28	2176.53	2185	19	4	2829299.68631138	2477683.61461017	3306403.7417953	2886072.11896925	4568500.36605126	1946712.04567062	3284911.05263394	2180226.91409363	3126322.17425051	3145821.68733392	3294267.37093429	2595192.44785712
847	79.9900442125065	79.9900297917109	79.9901315572386	1374.81	1372.04	1383.54	19	3	2974629.27660472	2209892.00547085	3169906.6505321	3062906.0753336	3665205.92087492	2976484.99225219	1826244.68826213	3030391.01726139	3196694.31514673	3584117.58835939	3160998.5472973	2402128.69447319
848	79.9900554878323	79.9900356509619	79.9901096337512	1655.42	1654.2	1670.73	23	4	1412938.42171707	849670.603147405	1451068.45428653	1277371.05617647	1144490.90138672	1833703.91175669	1455633.27289029	1825642.19785979	1687528.57089579	1732175.53899357	1513943.28371429	1036965.19717945
849	79.990057002673	79.990031457405	79.9901297716144	1228.205	1218.79	1228.8	16	4	3904015.14623355	2937644.07390625	4165078.80793585	3719692.16036184	3408321.20785362	4175003.03773441	754029.655210009	6826258.23880465	3835678.52118059	865747.218619778	10710159.1135443	3336414.07172698
850	79.9900429622103	79.9900098304977	79.9901059963883	2227	2223.82	2238.86	28	4	175143.074960942	140817.468750005	245791.585117175	195836.60619139	140578.742265613	192173.148749962	254260.006158843	182704.259062505	193622.560703154	290173.362578112	259055.818098966	150870.086542956
851	79.990095792722	79.9900764725606	79.9901021688916	1442.45	1440.38	1444.82	15	3	2082549.92149698	1448779.8772379	2287490.11999623	2145225.89386593	1967702.357388	2755225.62444557	2625327.85647428	1568586.30780925	2513527.0372001	1891678.99567781	2279605.77235887	1802127.8888338
852	79.9900388827482	79.9900046481466	79.9900745420553	2136.38	2128.31	2142.65	28	4	1099877.11138787	803281.846571695	1189004.98717831	1063063.26710938	973514.19347427	1248705.20800093	1180090.79381431	2463181.51639673	972768.291237978	1236433.85078311	1138092.13017456	961492.831433829
853	79.990048016596	79.9900450187892	79.9900697531814	1867.18	1855.17	1873.32	21	3	726195.024669742	431297.383354151	860228.83652798	678901.854316852	554854.056389825	201575.953885095	2774298.16377053	793309.686293606	465819.632050781	1025300.00389582	807378.618074125	490315.415692472
854	79.9900713427757	79.9900713427757	79.9901695829152	1341.02	1341.02	1348.29	19	2	7405968.39932004	5606795.265273	7635649.21919444	7250435.67739956	6711805.87675781	8836616.76239713	8519192.30007638	7515271.64501951	7883954.48488887	10366329.5813092	6535469.21191406	6156988.5844952
855	79.9901188651403	79.9900888843379	79.990145938896	1187.47	1182.22	1201	21	5	6775992.2795716	5147900.97468748	6635788.30152713	6655682.52721776	11098939.8148083	6230499.06598847	4972185.8643126	6731862.44564518	7289469.54218242	8768301.15830581	6812737.1601613	5964919.04263606
856	79.9900575491124	79.9900275053845	79.9900893998133	1923.51	1916.94	1927.18	20	3	582544.776230025	455152.809291121	755269.67239116	501077.153726207	467332.499272462	819836.567054641	812825.665495558	777256.972721841	92117.0813964849	824002.557656251	504899.761774458	443525.563123778
857	79.9900902570844	79.9900479160489	79.9901737388783	1275.03	1264.33	1280.71	20	6	3903632.39666965	2823810.4681875	430053.442382835	3906980.9893192	3908094.89992311	576900.800952994	4404794.34558824	5896494.00526124	3783774.8619509	4426806.41618301	6184026.68793252	3128306.37472545
858	79.990054121772	79.9900238223732	79.9900550323804	2203.33	2196.81	2211.27	24	4	1719340.1993804	1411885.28957589	1861076.93489121	1641112.07822737	1230762.99020811	1986692.90347116	1933508.5162458	1156381.4768796	2854854.04808961	1940036.46688175	3375472.64244021	1504144.36117465
859	79.9900683234542	79.990045740471	79.9901140841445	1472.03	1467.9	1482.3	15	4	1625888.83806153	1146897.93633627	2869809.29557813	1524058.64323242	1489734.44585625	585002.252216789	1965826.35283853	3199568.26490527	1868141.47905274	2056655.04915624	2085020.04582315	1287411.53422038
860	79.9900524924246	79.990035791972	79.9900524924246	2355.78	2353.33	2355.78	11	2	263998.521862796	161279.172213867	323791.90590625	243888.198305417	216259.960046736	301796.960736087	275360.458078121	257764.792015625	297727.660680664	312662.313784645	300860.459839843	193575.449429687
861	79.990017095234	79.990017095234	79.9900303531709	2158.7	2152.52	2158.7	14	2	717307.177499996	579706.582357972	1603388.98479227	735719.562421883	687913.010244148	819599.64635416	245218.992968758	763381.375376413	740419.584545446	773470.42797938	820701.276302077	568184.267159084
862	79.9900833881295	79.9900801433676	79.9901112930132	1459.1	1456.69	1461.51	12	2	1936517.73351562	1350063.33630388	2082043.84854796	1801519.29314791	1702882.42534888	2405636.86233297	2741789.30138109	2103076.24723062	2004075.62620982	2385952.04001885	2003903.61957839	1511433.37802533
863	79.9900668346814	79.9900404148174	79.9901376005457	1499.71	1488.23	1508.33	18	4	894782.17009766	673577.949518232	934048.141872211	947828.87999999	234597.162785649	1147630.5891328	2162593.01710614	1007675.524125	894022.455267994	1993342.31305848	947202.347656252	791995.484656253
864	79.9900949915802	79.9900422032444	79.990166166036	1110.13	1079.77	1115.77	21	6	2779597.74545455	2146755.28727273	1008087.11578124	2825440.265625	1158687.85053224	1446605.8262378	3232028.47687501	8987494.5086194	1758411.56812172	8875557.4715237	2908175.98448863	2450411.12484375
865	79.9901308441154	79.9901035331307	79.9901852658688	1162.7	1156.25	1170.73	17	7	4689404.83300003	3556439.04281252	4714354.52629627	11353571.7443341	4500739.53122958	5351665.80058596	1059470.87923175	7075705.52870159	28495499.1632503	5361669.77489066	892229.061857079	4207918.8021719
866	79.9901145649753	79.9900523205928	79.990172740689	1135.29	1127.06	1137.47	13	5	3532362.95296875	2681181.16869419	3277053.16265623	3281720.44509613	2925521.15846152	4996468.94340819	3735256.68384613	6037309.28116256	4035590.65632781	1098729.8745703	761573.459824271	2950149.11008928
867	79.9901514986251	79.9900324539386	79.9902181165857	1008.77	994.056	1015.4	16	7	5267640.3715	3974162.14532144	9551622.49047907	5126324.71348595	4438152.70443126	15004900.214276	9839903.93423437	1573920.34639159	6778777.10377219	5360533.0016027	11741862.237315	4574476.29946873
868	79.9900966565027	79.9900522121328	79.9901425991628	784.283	780.353	789.627	8	5	7035254.58127532	6454690.01435526	8948638.03947909	7047545.20880172	6175708.70528017	8711473.58260345	3064479.15615354	7522463.97913256	5896947.27206387	15155827.3540218	7563012.97903555	5725748.39720634
869	80.0624282423433	80.0623844186391	80.0624760191639	1303.98	1303.16	1304.49	9	9	158918.396484376	249566.950564902	88889.7613183607	178471.507211538	181432.953573842	88028.5923490083	91376.3120841484	142704.869313616	100291.800315755	89912.3057226557	109101.052274169	204899.027351261
870	80.1589779259447	80.1589297897784	80.1590064828926	1304.03	1303.59	1304.54	12	12	805914.255049734	1158794.54363142	543297.472526499	904060.006876396	875921.068571764	445339.295920761	515998.308234055	736281.333261724	470858.161765955	480274.390158859	638055.33597506	976559.672418389
871	80.2164297679187	80.2164024942234	80.2164418124083	1304.73	1304.5	1305.41	5	5	99633.1407629387	1148224.67088069	542247.825168465	902783.085962738	875358.281969004	444880.419778643	511006.223175453	111539.362424665	97321.187213541	117017.182296424	623427.705519201	95471.1551870489
872	80.2721010910097	80.2720602751987	80.2721663055276	1304.45	1303.81	1304.73	8	8	172589.174731446	292731.598318358	98671.707386944	206017.771908803	206719.993534029	79733.660117187	91657.2119891827	156980.233828125	86685.6182434093	95969.402456806	142280.766512277	249753.723086984
873	80.395045750969	80.3950380164431	80.3950534854949	1304.49	1304.41	1304.57	2	2	120605.196439303	89805.5913916024	140675.941120608	92175.1878079924	94276.1540336111	157243.805076496	159559.006688639	141708.915286457	151853.829611002	173809.075561899	148620.141600137	90579.8167339615
874	80.4299441912778	80.4293043121891	80.4314433285791	1304.41	1303.81	1304.88	9	9	119939.290411783	89702.9899325288	134420.063675539	109572.631931715	94276.1540336111	156817.62118164	148467.786840822	140784.404403545	149554.616096827	173413.39624477	140358.679516226	104449.924034832
875	80.4798857063974	80.4798591364568	80.479918693835	1304.73	1304.41	1305.06	7	7	114453.387440592	88911.6738148086	106885.417456056	117459.789666342	102738.868784995	106413.361118513	118818.56062093	119036.856419771	97875.0348274733	115544.687442158	107862.345392252	102896.471185772
876	80.6178876452025	80.6178737158463	80.6179015745587	1303.7	1303.59	1303.81	2	2	56543.2967365048	38203.614630682	84732.2072088076	73735.4219051851	65322.7279015007	91307.2047230101	110488.420155363	88404.2628354893	88120.6379194788	100030.228066406	81408.6478844093	44898.7919415841
877	80.7599816679732	80.7491310562149	80.7600184713499	1304.03	1303.59	1304.54	12	11	80871.598065185	144688.769426081	126297.64395863	161176.992056978	154414.163160399	122330.580666316	131412.433570149	152947.63121175	122352.287705077	123310.916883544	139756.603275552	149574.51418457
878	81.0004192711509	81.0003858398278	81.0004513775272	1304.65	1304.15	1305.41	10	10	123959.691573768	109214.622194823	123374.81397217	132000.510908203	112921.742807616	109961.937909459	124018.531949055	132894.068091947	107270.439961689	132262.03371059	128425.302698103	110681.271760441
879	81.0408090311453	81.0406697924539	81.0408522559822	123.079	122.416	124.384	8	8	109302.706825684	113619.675181681	121943.807079855	146044.24092	100382.214270264	125984.49998998	130966.445599162	177994.154767902	172093.246622803	159213.194085856	116679.773740478	109390.923512484
880	81.0703464577556	81.0702835614216	81.0704661246146	557.332	554.233	560.773	21	6	6654182.25292812	7574929.18947175	6922924.12606534	6472868.22170884	6341356.09972016	6209032.12699218	8051113.26622637	5757300.9041491	7403993.4028264	5885342.31389988	4552531.62496275	8383713.0823137
881	81.07031304785	81.0702649637343	81.0703750037984	12.4224	10.6876	16.4179	6	6	0	5175645.94546875	0	0	0	4155268.22516387	4115314.50637925	6804465.8166436	4162652.9929341	4813002.22148708	8672902.75780626	4439710.11359114
882	81.0702814673228	81.0702499792501	81.0703560761047	194.568	193.434	195.519	3	2	4193052.62779528	4794807.94310476	4347916.08714798	4014139.07621439	4337155.18520135	3970463.25503089	4114296.18509266	4143782.3645407	4296992.33534793	4284041.89054115	4451526.3335767	4562973.96343561
883	81.070370279138	81.0703514418083	81.0703891164677	102.175	102.175	102.175	2	1	4012894.47367428	4536624.71879799	4314980.00648625	4158338.21026972	4287582.19463867	3920056.85618545	4115025.38776552	3950179.7674558	4448212.97776797	3983892.77909263	4248784.27987713	4334313.805753
884	81.0703949727592	81.0703753568223	81.0704145886961	2697.905	2697.72	2698.09	2	2	2852696.83095946	2931670.54992189	0	2732946.44791989	2668116.53487307	2356818.00965494	2767350.4159667	2798541.41370113	2669544.48343096	2588434.37546872	2845127.24565431	0
885	81.0704047320148	81.0704047320148	81.0704047320148	148.088	148.088	148.088	1	1	4958017.19501818	5890174.92614649	5408253.72935216	5117047.44771507	5236861.46400676	4802877.94718134	5058767.85665211	4862563.05903756	5068961.24996737	4954966.35214154	5157467.18012064	5526972.10330186
886	81.2375576466405	81.2367939974669	81.2383769476228	1304.235	1303.49	1304.57	4	4	86537.1918876133	70003.1528320316	74072.9038982607	97574.8598307282	93709.6606014744	80067.9703531896	75550.9002294913	92382.8994673283	83996.5093306097	79375.8277898606	78601.6820001783	91739.3860705558
887	81.2957570076889	81.2957335785801	81.2957583090083	1303.98	1303.59	1304.14	3	3	87018.6276362735	45699.7149316405	86901.6950889072	69741.0647398797	70443.343801048	105362.363312174	99601.8775088788	86728.4070396846	104059.465910202	112771.377355956	91669.7372807159	63427.1628693185
888	81.5202214345526	81.5201493282436	81.52036095313	501.5455	490.556	514.923	8	8	18539431.1480927	14905166.7414957	12103736.5489441	17919382.7735345	17389930.3336939	12944664.62177	25854691.8205	19952117.6050037	46452321.5985711	27186038.2799032	41220673.0865719	1736533.90976783
889	81.5202240358271	81.5201775250744	81.5204446060385	324.287	319.153	336.238	5	5	22658274.3117794	20432218.0847164	25025556.8125422	22932772.7728179	14762612.0255751	19581821.9109168	48909198.1819734	30593274.324649	24834315.54625	25068614.1865882	24841141.4987714	20703778.7284857
890	81.520177938498	81.5201666814504	81.5204619034759	642.214	638.681	654.785	5	5	41667142.4095	36647812.1678561	52430337.0424446	42095100.4983749	39525116.938262	50479627.350678	49036732.0023261	49238853.1970131	48519729.4775645	49960991.2606167	43885971.1306187	39786505.9725376
891	81.5202175269571	81.5201705755212	81.5202620864564	404.953	394.554	408.677	5	5	14117983.0832844	11530179.5276563	15175410.0310313	13718195.5044	13352739.22275	3079645.10087855	15102527.2188	17636540.6329827	30664571.8166691	3839915.35033932	27274734.1076962	12485166.0637
892	81.5201852015241	81.5201598286582	81.5203680098046	823.204	822.169	826.496	3	3	47685974.6411278	50365126.8476811	49949572.9621972	46008906.9223723	44744602.0976736	52047014.7613334	51547093.3257666	51258392.9242801	25177966.0273263	51369261.0006584	50225264.8628584	42671621.1394722
893	81.5201566954	81.5201119989149	81.5202013918851	793.9025	792.314	795.491	2	2	9412187.10149998	8870801.17537499	9964964.92487501	9118993.20071878	4084539.70665522	10216306.5155468	11411843.4406806	9890845.31281255	11610461.0689167	20398734.9074468	9542952.98402338	9289897.478493
894	81.520348418961	81.5201800001143	81.5204185181967	2661.16	2652.47	2664.85	3	3	32349787.4585894	17841309.9380356	22420844.3353573	20169586.0799999	19707830.4139376	22546325.7911429	22351006.125	22010053.3466788	21887760.1335715	23842924.209979	22263399.6386783	12344460.1523675
895	81.5204158823756	81.5203805328001	81.5204512319511	530.9775	530.493	531.462	2	2	19546912.8647793	15963120.3189863	21021091.2434961	18786117.9587197	18196521.6824512	21430622.6056016	28768893.4508297	19876438.2964844	21194300.5661816	21246996.5165391	20507575.011	12136472.8883974
896	81.5202772891409	81.5202772891409	81.5202772891409	346.545	346.545	346.545	1	1	20306829.5229583	17059232.6523792	22413303.1815042	19973184.9531375	18873796.0282458	22358091.6129687	22140121.0875125	20991353.64155	22126953.1659458	22259840.0712583	22549676.8568153	18230447.1831049
897	81.5202194219237	81.5202194219237	81.5202194219237	262.652	262.652	262.652	1	1	27949977.5546425	23387813.0118324	30153368.9556483	27918486.0739432	25673428.1083256	30599192.0991657	29797509.6609549	28205863.3772878	30397069.5220872	31579947.5206487	29418620.0848343	24522716.1755349
898	81.5204761327658	81.5204761327658	81.5204761327658	1211.33	1211.33	1211.33	1	1	573552.825937539	475839.603125028	578203.75593754	537150.155624905	540383.322500031	590967.865625034	1029557.57917231	593549.133749895	639940.236562544	618284.001250036	591217.82718754	574784.872500039
899	81.5204153927282	81.520140227848	81.5217161374907	173.3895	172.38	174.166	20	12	30840883.0260794	25685152.0989474	32200331.0046451	28575460.7080381	27660070.2324658	31213305.3777397	34134722.8168465	31256494.3946689	33443839.2182779	32860494.5426661	31215035.7568748	28175590.4570188
900	81.5204178033287	81.5201339112804	81.5217494291593	215.3295	213.936	218.394	18	12	30059494.1728904	26294187.1409686	35700593.0209694	30747386.4378848	30149009.0499609	35597902.2377387	34076412.6384587	33507365.5766194	32844084.9686999	35760045.2395419	35203717.493462	27535388.6310999
901	81.5203933042242	81.5202120602581	81.5216690579355	135.108	133.853	136.966	15	10	26496829.6173319	21883010.0917701	32212391.5687568	24545886.4500087	25705730.2460132	29331016.5372591	27155325.202944	26303131.7418607	27737927.1044104	27390313.9095887	25323435.0704254	22315631.8839112
902	81.5204552007809	81.5201240095329	81.5216925808273	596.642	592.018	599.801	19	12	60260096.6262909	84326929.5208987	57754282.8706238	51561206.9223946	91390364.8768542	57229259.7044216	79362132.2265303	72131311.1937968	78175183.4739255	72762094.1499018	69954095.9281736	59291593.6065341
903	81.5213700161381	81.5202116790231	81.5215033751743	1150.24	1145.68	1165.96	24	10	18607945.5676491	2220853.06858888	18720183.0392136	6334891.99409091	2097494.57680678	18753683.7036289	27405478.2996077	15870268.0249982	14541255.2363858	13350301.1263112	26957278.8971227	24000964.3799585
904	81.5208716723333	81.5202072933443	81.5215955653934	1041.34	1034.8	1043.32	18	10	19567388.9225996	14948837.2051047	21216957.0532683	30516343.831875	31203870.9718799	22543675.7877898	34978760.1501154	32943228.3338338	34902690.3829803	38189539.2574266	32150175.5697187	27397790.4285895
905	81.520179859428	81.5199944081012	81.5219061639792	2492.445	2486.6	2496.82	18	12	95181784.9315616	124165408.171713	111993713.470312	42021873.6584186	54428694.8090528	29794954.9347429	114145639.862149	81107830.9568741	64791481.553111	39114725.5964075	104545511.779986	8356785.20668164
906	81.5203377826679	81.5199478929356	81.5220777664204	2449.29	2447.94	2449.65	16	12	67557034.0946938	57143820.5048734	70553233.4493451	65146076.0118289	66316775.0581568	73470267.308333	74577142.7095954	68704370.5282949	66984643.7125749	73481601.1969999	74211911.5094405	59911860.5751192
907	81.5205322662963	81.5203247441066	81.5214507015984	1182.83	1173.96	1193.95	23	12	6868845.69466236	1518542.27531248	56488840.3188221	1740745.03111976	47865654.0658866	48374540.6730158	14985546.9121856	18798844.5579512	2773770.41345561	13130856.489626	925587.295312563	1653424.73743487
908	81.5202936599766	81.5201159506632	81.5217653952708	763.876	760.639	776.995	18	11	44982685.2715587	28908075.8884621	62506486.9953752	30756319.7854257	35774089.2960621	66762435.5139904	49125126.904252	70372515.8422593	73838837.1536392	50369039.4810949	52974541.9527424	38726309.0020406
909	81.5204718449259	81.5202096514182	81.5217475100832	80.6998	70.1037	84.6571	18	12	30844194.7576636	44429012.8275922	31840540.2396875	51780895.0151024	25673160.229836	58593508.0477051	60885374.9118183	28152660.2947594	61275361.6218415	60467423.3013317	30931572.3101593	21815321.8352481
910	81.5203400250932	81.5201438204126	81.5217146813971	689.054	678.707	693.961	15	10	94493304.1897659	76102525.03796	57853849.5554152	93098818.9350885	84947127.6373477	60308273.5869704	130065841.658069	73156415.678546	52085805.7644511	52204253.5285226	47380024.964007	64559483.1431471
911	81.5203683577112	81.5201331917725	81.5215851449811	1089.43	1076.8	1110.34	26	12	45854908.7261647	14867851.7789067	2833222.00068355	38901506.7578566	26773905.122915	26176325.1624593	51335726.9778433	21531851.2541672	32885776.0366122	52296074.1390661	28787596.0483542	10067578.5340796
912	81.5208744298357	81.5201331500478	81.5217082198058	996.663	987.534	1007.06	18	11	4383154.36564184	18301540.4793805	54969368.5115569	70961954.899027	20130095.0778283	45796915.9773733	58946315.1662403	49586304.773891	48395051.6726011	50775781.7226731	58092571.426233	24907773.3104295
913	81.5214397994993	81.520244971259	81.5217329703845	285.21	273.631	288.377	12	9	25716549.285722	28072163.9833685	47047277.1717014	21402070.8869909	38444079.4291582	41711063.9065676	25436406.2180481	47498238.1552075	44910058.9939673	45799438.6745508	53748287.9640128	57491880.2125434
914	81.521461556917	81.5201211065154	81.5217254705505	916.968	905.231	925.943	15	9	25266494.5293939	40091364.9790239	21186476.7110156	42739482.9615337	19076899.8197696	21619548.0075937	20405118.1346213	20263412.7297877	39681658.7576326	4363646.1269063	20790365.8732313	3359112.02163304
915	81.5211704204203	81.5201463667742	81.5217067545034	458.385	453.245	468.539	15	9	67174174.8277117	21849941.9770415	33627603.8601467	13634449.7105081	15671138.5649427	33777009.4230435	30862906.5037354	38486911.0235836	44753311.1458478	41060430.6946821	34183967.7453331	27967648.3198776
916	81.5214493644292	81.520117144873	81.5216813426562	870.064	861.682	882.478	12	7	57567360.3974572	16789271.6932369	3182500.69508486	65959945.4853448	20311545.0031858	21428840.1563157	21627688.432	4101754.51614976	21667501.8310526	41126623.7400708	20880924.2302566	3693914.38958004
917	81.5209000991612	81.5201773138735	81.5217129148887	849.4545	844.898	857.69	10	6	10137970.0797292	7619175.30642184	9915843.26129183	9900092.93700002	16682801.3254289	11360382.8984722	51527760.9241761	10145253.3181667	8934114.09335742	11106421.8875833	4323901.52288016	6662977.26178249
918	81.5214028221382	81.5201712315175	81.5216622957302	809.1195	804.609	811.784	8	5	30100564.7584786	35404899.042226	42441788.3664226	40542010.507641	39344226.323798	39394073.5425807	56911209.0400897	43131346.6495817	45145986.8699359	44518156.1838355	23588888.862624	17971906.1073946
919	81.5208262708444	81.5201862554058	81.5216208205016	940.477	930.796	954.15	14	9	16124782.2127717	2357875.8732715	37477556.7933289	26991329.0370862	18175069.8202018	50264049.3178295	36635245.5713193	77879510.3563682	83779717.011555	29532020.6900949	2867320.96846874	24111252.4464219
920	81.5216100770906	81.5201172437467	81.5217565171412	724.965	720.302	726.629	7	5	40641022.6677703	31988541.482	40831873.5446369	38541854.8279865	36017500.9060642	43127344.4294516	46046095.4573506	40885376.1536033	39927206.3527019	40933679.656328	39213027.0725423	33961557.8136192
921	81.5203838785819	81.5201619075916	81.5217188504512	371.649	367.287	380.05	8	5	28311726.3323137	21878775.3249487	27798205.3433173	26156573.1095	24205262.5753635	28460700.0215329	28702367.7273173	26581441.0029704	40902629.1066825	28380273.5375124	27338786.0448948	18322932.0188224
922	81.5209119973602	81.5201636389937	81.5218154976899	2617.47	2604.6	2627.37	10	7	32119058.0400481	19430810.8935707	16656626.4828749	16286615.8959524	23076577.5171053	17248223.2930599	18530876.7537235	16995560.4166667	17411536.9578766	17620132.2739287	16681233.2193435	6030643.54934076
923	81.5209261899309	81.5202841617316	81.5217383965971	425.1065	420.422	433.14	8	6	13085680.6670913	8943351.35395662	75326565.0224893	35586541.5578157	2621499.02255759	23426296.1605343	23722311.2990723	21790584.9858024	23904467.7126855	24322162.1540625	23486610.24425	25729724.4574982
924	81.5208148486154	81.5205724278288	81.521057269402	1232.735	1232.27	1233.2	4	1	10087366.7028245	9104314.56675268	10629703.3711824	9908620.91103963	9626683.79801534	10605416.1319606	11046224.111253	10513845.7355634	10871187.7803335	11273659.0758402	10574130.4132016	9715495.40464036
925	81.5202521029781	81.5201550990983	81.521589421037	2587.36	2584.52	2594.14	3	2	19411594.0188069	16597060.2201705	20808942.0522726	13443457.1859984	18233580.8230681	20595239.8812501	20394692.536193	31179116.2296722	20487125.4863351	21205249.5488637	20087867.1947724	18374744.1758694
926	81.5203130049752	81.5202293743176	81.5204870521363	47.29365	42.0983	52.3189	4	4	25525570.4150512	22023924.222912	29417292.2496432	25939648.0202238	25309389.0773206	25220571.4254815	29107796.4772522	6250951.99346198	30110266.433087	29496272.7443247	28417811.3613556	30289078.1932995
927	81.5215593687043	81.5215217310953	81.5215930934749	637.9475	637.214	642.214	4	3	44608029.1021172	38582565.1136329	50128708.110174	46330819.899786	42811504.1285272	50769105.1051949	52159948.122917	50076221.4827604	50652793.004852	53138521.0470352	51228904.7911223	42954897.0053126
928	81.5216607562536	81.521607932964	81.5217232341916	501.683	490.556	505.492	5	5	16658431.576	13479885.4391226	14235350.0666435	16223791.6435	15700110.6453461	17680858.48805	23817365.1703483	43844258.1925957	18556717.8516755	9679237.7156544	6798622.94513274	14633245.41604
929	81.5216392414088	81.5215548085638	81.5216945598317	652.203	651.045	652.578	3	3	34863796.3981382	31753029.2120156	37765246.4075933	35172784.5556776	33762481.731846	39253103.276894	38693606.4913921	49251172.1750727	42500413.9480079	44467095.9523301	45922674.8723166	35415607.2162932
930	81.521616459014	81.521259168592	81.5217035904036	335.133	333.84	335.751	3	2	3421256.2686409	17580492.000625	23015246.4211089	38879303.9091039	18820538.3133834	22358818.1042771	22793651.685617	20936507.4831667	22077162.5410917	22974420.8694959	21548864.2144125	17659583.499375
931	81.5216520021167	81.5215767139911	81.5216663898339	823.1	822.169	829.288	3	2	47582782.6123472	49448017.7417053	49808230.6186083	45969865.3138777	44516255.04105	52060288.5930555	51413072.9614333	56307916.1840239	51367711.8705668	51261968.8834889	50237668.7420278	42839627.9137111
932	81.5213590136173	81.5209232817263	81.5217947455082	2648.305	2647.35	2649.26	2	1	17523822.6128018	14944993.3282652	18966237.8410345	17053075.6975865	16589998.913556	19149028.6364658	18768278.5204527	18411401.069569	18531702.3235776	19271843.3988576	19866705.032354	16154787.637597
933	81.5215826191081	81.5215633772871	81.5216315503848	398.38	395.302	405.807	3	2	9277844.57869227	7788304.79134614	9282142.90288017	9298244.69500001	8851163.3241731	9788253.54103642	10035813.1538125	2771668.51658694	10156233.4587115	10183818.3606731	17954168.8373289	7690852.62935417
934	81.5216719874421	81.5216274065275	81.5217165683566	352.622	351.332	353.912	2	2	13268943.6688421	11008634.7159358	14274372.2279408	12355134.4801806	11745506.77575	13829859.4041667	12467853.6404395	12908531.7752188	13918776.8124479	14612869.0561842	17128499.8750611	11688183.4208684
935	81.5215843524646	81.5215843524646	81.5215843524646	793.627	793.627	793.627	1	1	27689870.4409599	22802970.27375	28494459.9148624	26670124.1690325	25626550.7168801	30198352.07222	29685507.1985399	27811037.3462776	29360292.71403	31447093.1006527	28739473.61206	24468197.0812201
936	81.5216745365168	81.5216745365168	81.5216745365168	263.609	263.609	263.609	1	1	27949977.5546425	23387813.0118324	30153368.9556483	27918486.0739432	25673428.1083256	30599192.0991657	29797509.6609549	28205863.3772878	30397069.5220872	31562123.7304124	29418620.0848343	24522716.1755349
937	81.5215609760044	81.5215609760044	81.5215609760044	2664.85	2664.85	2664.85	1	1	12658372.0408806	11093418.8388068	13835992.028608	11968662.6732441	12154400.4512784	14156677.9673295	13893466.4722159	12974070.2046427	13682920.8451988	13919339.7796022	13507400.8638068	12380228.7638282
938	81.5216203930198	81.5216203930198	81.5216203930198	320.316	320.316	320.316	1	1	27770387.9556726	23887279.2659411	31191304.7853053	27195778.4629866	26739798.6306264	30957879.3158571	31516791.4973116	28639252.4693661	30700997.6430134	30668435.1244821	29869694.9267813	24612147.3191786
939	81.6679264166382	81.6679239611176	81.6679288721589	1304.555	1304.54	1304.57	2	2	63241.7633337398	108708.459933894	42427.289377442	80044.2001831064	80332.1038352467	37697.8889501951	18037.2110807291	62268.1275777176	20978.6671354165	38252.97641805	49119.9583219397	94667.3377234822
940	81.7740186358346	81.7739556106741	81.7740552428891	1304.28	1303.81	1304.73	12	12	420600.341212385	590500.013786054	273605.371043523	456017.930071848	434571.438972354	221977.983477959	267411.319939781	369745.517006513	241488.166679364	258747.666406252	328910.323579099	501002.988683037
941	81.8393307126525	81.8393141939082	81.8393660799591	1304.14	1303.64	1304.73	9	9	406888.316692705	589255.733203128	173647.212714846	120997.756560248	109125.730939129	207023.758657227	193083.327944335	153650.231541466	187241.731420523	200353.997942458	323118.557682289	91721.6763883473
942	81.8905596257919	81.8905505919867	81.8905686595971	1304.555	1304.54	1304.57	2	2	86190.9646687819	114332.42045072	53717.5020190438	78237.4043363453	72015.0394388843	68224.7600618485	73877.9854964189	68701.0049088537	21479.9081933592	70291.4856221514	76413.9155718988	94744.9453538157
943	81.9790379145784	81.9789998492786	81.979098580002	1304.45	1303.81	1304.88	12	12	194896.237604165	184738.131845388	195712.900021702	227031.56839495	180618.060609947	196497.638378906	213543.372953145	217129.406863732	184431.213059895	209901.490741812	204295.513044025	196397.067504884
944	82.0226351713693	82.0223869053239	82.0228736324772	2448.44	2447.94	2449.62	18	12	3097315.42779268	3094136.56913085	3803233.04949517	3165977.13997522	3337190.36067142	2905599.75325358	3834813.43138638	3761339.08535418	3454779.21505393	3479102.16430195	3530158.07329023	2822820.22945144
945	82.0173157151625	82.0172512733391	82.0173460456767	1304.45	1303.81	1304.88	12	12	562631.371044924	531310.582782449	533165.005268552	594261.50834961	535461.236474441	504782.112223774	534087.368256141	587092.120036808	487781.602043809	521370.003746167	563299.413750002	517626.896703056
946	82.0226115635952	82.0225694211336	82.0226907940899	2489.5	2475.31	2501.48	18	11	800970.816566141	4008851.59090615	2777092.24055749	1288121.17366942	3042168.78916647	3275552.44280104	272694.057539113	3632477.61083914	426343.624075513	3829235.35263583	2136800.77930112	1235676.57920457
947	82.0226132173708	82.022594969746	82.022673021597	2576.07	2561.6	2587.97	16	9	458179.326385973	1332449.36334586	1094566.88636017	851288.67222005	1526968.65085814	158271.449036441	1004380.91549664	912455.002800404	894990.281668369	1673569.14501191	156331.671582026	657299.494168533
948	82.0226214381759	82.0225892270501	82.0226399197547	2645.57	2635.98	2651.51	13	5	913667.892762942	661206.230684612	914477.369203122	462166.451380362	772658.172888389	902332.052667746	923511.737017301	633560.50282155	1294001.96602073	936213.894926477	951905.166383927	729903.138919083
949	82.022641531016	82.0226133611966	82.0226418835006	2698.175	2697.34	2698.49	6	3	449003.114504493	329811.246279932	581379.558590694	0	438185.895798024	516218.795972798	0	531227.97633361	538173.268316909	514462.058657225	0	0
950	82.0226242698353	82.0225997942451	82.0226351062434	2538.07	2534.71	2538.29	6	3	2459690.82232058	1745002.87376533	1444700.49332586	2179274.31351745	1831355.87115885	2462017.00874582	2550027.55383404	2500421.35689681	2448154.83458214	2555914.88360678	2389631.23427178	1864580.10982563
951	82.0226005101648	82.0225828782676	82.0226591691287	2605.55	2593.06	2626.72	16	9	802652.453903253	745221.859606417	123619.182070298	134302.831994625	1837616.57070223	550503.591698509	156774.090125119	954850.720601845	643080.849065931	892094.761330564	885364.587754657	774035.927920181
952	82.0225929666877	82.0225727521986	82.0226360537236	2677.5	2672.02	2686.46	8	5	328562.916030886	276615.229314881	754617.693421934	817762.19945337	1144133.40433671	742656.30771668	937973.974630255	695701.898699955	760935.218049617	790403.482500294	816176.034422599	538690.13894287
953	82.0226227998156	82.0225767729407	82.0227028127835	2522.675	2516.45	2527.62	8	5	1830780.43058467	766191.378868207	2008105.61895792	2955901.9099909	1526748.09520446	1947999.58251639	1985857.15326992	1564549.81360586	2009409.2623488	320958.185364577	2137504.83813658	1618760.18949828
954	82.02259388217	82.0225935943648	82.022632538451	2666.56	2661.03	2666.96	5	3	1026394.83497912	773777.951977826	1170753.38410938	983008.482803901	1030146.19225644	457428.216044924	1247100.34932226	1090229.79081446	1220516.67348711	1285123.41205133	1529932.88408392	859789.831734065
955	82.0452713586705	82.0449441348868	82.0543666717538	1304.73	1304.15	1305.34	19	12	257563.5305542	357823.895961217	154628.556839423	298668.544620536	262601.843641075	183842.693703265	181842.246199778	234427.915094867	163404.890867638	196246.194606237	200856.753632813	334765.607990723
956	82.0485952479512	82.0482239535061	82.0488757688644	123.0695	122	124.061	12	7	128110.499813788	423567.568605035	171456.798240095	126942.028719211	550280.222810656	610745.141681453	576682.988707248	190328.081530204	136011.586352843	125616.077179069	583112.832128568	136617.062369238
957	82.1344293267332	82.1343814010621	82.1344592509428	1304.73	1304.08	1305.41	9	9	147971.039332181	140309.070589191	132613.683002932	146950.666238608	151039.248405763	127308.138338449	128729.71887207	152473.630021785	127810.540305739	196372.723008219	133796.670041096	137753.678097367
958	82.2083824731267	82.1978708688673	82.2093624168613	1304.11	1303.81	1304.54	6	6	182885.013069511	91686.5624414052	103745.130161134	163695.149672409	162047.98086426	228108.517154946	124021.771589354	94953.0095930982	196041.076504792	124618.11363732	103102.97394381	141960.344016336
959	82.2255070237801	82.2246987551162	82.2269376464564	1304.03	1303.57	1304.57	12	12	188880.074645997	124065.949729819	208292.14254639	170257.626851966	162238.717946213	228343.80185547	234718.862750243	201494.300214843	201455.021624098	227594.495692233	214132.758046876	142185.609788161
960	82.3071928150926	82.307135522367	82.3072287464725	1304.555	1304.08	1305.07	12	12	335758.008544923	453498.519603363	236915.413196844	379795.860691267	380324.961383714	190111.811395788	230148.009454755	303451.847451825	198989.926418807	203432.133303224	272934.097834822	417095.021680037
961	82.3259530933067	82.3251309420162	82.3273591986844	1304.03	1303.61	1304.5	12	12	403124.555773927	300202.717962739	450542.517937575	375132.23415715	352600.987195762	489985.750032438	482455.452357704	445236.664190108	441437.558876578	481515.075549129	447797.526127233	315172.225837214
962	82.4248810796299	82.4248663521108	82.4248958071489	1304.555	1304.54	1304.57	2	2	59374.85641276	88862.4723106966	55650.439962159	71656.1370731616	69907.2681949878	39804.128895597	61004.4933715817	75454.0060635643	39876.8395552197	59842.792486572	61355.3095902882	77049.1194042962
963	82.4800760807604	82.4800760807604	82.4800760807604	1304.54	1304.54	1304.54	1	1	55548.3039971921	81857.8384107418	56699.168527222	86877.0221028649	72839.8379380292	55609.7988173419	60059.0299403888	72567.5125724281	51352.057184448	65379.6613989258	57340.0194782514	79937.2660583499
964	82.5374815827576	82.5373975828755	82.5379864260805	2449.33	2448.72	2458.93	13	12	13375101.283891	3764022.31668243	3572588.08242057	3538231.01227881	4006511.69887636	4958714.38080919	3996409.9399785	3672251.6710227	5192251.34731936	3643133.9761182	4506626.88881756	3589525.99230599
965	82.5374397724728	82.5374036021194	82.5374543728041	2492.355	2486.72	2500.46	10	9	5338430.87383083	4241982.78837764	2973286.88675928	3233291.77912227	2512016.61402938	6194674.87540712	329111.635447979	3104912.10993476	3024627.8090741	686380.192874976	4150962.84154955	2985443.71328704
966	82.5374087937325	82.5374087937325	82.5374087937325	923.661	923.661	923.661	3	1	4727685.50535938	4435121.82638516	4814685.217524	4780668.44475341	4873081.20290826	4911372.95200428	4843450.97713913	4814100.12150608	4514225.28083408	4796504.88285268	4697160.30775694	4468479.40222296
967	82.5374362149888	82.5374251769256	82.5374406455153	598.1415	588.489	600.925	4	4	3764564.44472393	5363436.40279852	3813708.22789874	3586950.43237399	3454193.76714102	2866934.95697462	4134834.95970075	3786488.79678847	3699935.54853817	3821055.54212642	3624645.88227489	3444947.72865039
968	82.5374346967613	82.5374140477545	82.5374401472487	684.767	682.527	694.888	3	3	3509027.18072624	3352250.07259887	3632095.42411791	1881462.0393465	3804613.54981888	5213046.76505484	3685889.75380868	3646941.9634636	3810431.26247289	3873410.85333886	3661845.38650537	3443854.48661799
969	82.5374002896192	82.5373712398788	82.5374293393596	640.647	639.08	642.214	2	2	3070148.17488562	2657051.87744395	3118500.41667951	3210745.15894103	2866144.36878057	2916449.82141364	3168618.00070317	3150201.74743781	3068761.09441163	3331398.7179632	3355760.45070677	3194480.04448921
970	82.537427830132	82.5374234343612	82.5374372222386	724.03	719.674	730.153	3	3	2951639.71895313	2729808.26133074	1851636.34521675	2668982.73285937	2839773.50621896	2743813.02745442	2877960.83313444	3043357.03494712	3259759.93945422	2874601.82988124	2648486.75159505	2647091.21193761
971	82.5374310252059	82.5374263020996	82.5374357483123	761.897	759.295	764.499	2	2	3274507.42805479	2952145.51121875	3083572.88244591	2709512.98779652	3094858.0651899	3461688.65602734	3782196.63766922	3400455.39620244	3070996.30960276	3384678.01332031	3406667.52631543	3200853.37398197
972	82.5374212359431	82.5374212359431	82.5374212359431	2612.9	2612.9	2612.9	1	1	51325.7130859277	25241.1511718702	56000.2143750021	37361.0192382741	24717.0081542921	39866.7546386833	39807.1874999827	44842.0707031379	32203.005371103	36958.5825000014	70282.1468945259	32039.4400976581
973	82.5374259854255	82.5374259854255	82.5374259854255	794.17	794.17	794.17	1	1	4190374.5082762	3701812.08667698	4175790.38771262	4134054.98084023	4303597.21191378	4240984.62324517	4105159.57564913	4340896.86270358	4131441.04361964	4311024.13070986	4291372.44288511	4043972.07922733
974	82.5374154303911	82.5374154303911	82.5374154303911	2525.87	2525.87	2525.87	1	1	4059694.94001984	3609871.40322993	3808185.11710531	3760027.44100279	3871678.27966682	3830014.76602629	4020558.5844435	4164262.52944118	3968837.10938198	3912455.59034625	4383887.96254634	3771465.32712804
975	82.5374090788134	82.5374090788134	82.5374090788134	1181.79	1181.79	1181.79	1	1	779206.470703121	725375.917023922	740565.839696048	887832.265585553	877024.968510738	853045.354598393	870984.250618495	773602.675781253	754225.699449466	740959.453208004	788912.186692703	804603.288510738
976	82.5373934518262	82.5373934518262	82.5373934518262	866.374	866.374	866.374	1	1	3949961.17387277	3586360.76541328	3853679.93929671	4022912.971903	3978889.28203719	4022062.49507062	4034839.17488063	3948615.57475078	3951636.78038594	3997448.32515752	4071172.42113977	3693226.55625492
977	82.53739830163	82.53739830163	82.53739830163	1007.82	1007.82	1007.82	1	1	2328292.9800052	2162636.52033235	2322961.93359331	2555216.18882812	2310830.68093663	2327158.49392579	2345086.3185434	2366271.63487413	2343872.15739747	2486750.922065	2183725.63076324	2242916.90972461
978	82.5373974028391	82.5373974028391	82.5373974028391	1121.3	1121.3	1121.3	1	1	1184568.17623828	1224377.51762187	1315071.63207031	1383681.66161687	1339451.79277812	1421616.85102345	1377376.26071094	1437012.278775	1183802.29717285	1390915.39027187	1318801.63623437	1258397.5173
979	82.5810402368612	82.5809865161365	82.581081583177	1304.495	1303.95	1305.06	12	12	304342.812573243	462111.510532924	187689.053191962	341604.569291993	334444.429327298	137529.037797155	176560.074114585	258151.896160715	161085.017168458	185081.184912762	225741.069903318	393192.327223076
980	82.6011292986361	82.6010721224448	82.601167800507	1303.965	1303.57	1304.5	12	12	349571.966482121	286825.592572114	344230.438974614	335564.876062949	322622.227239987	344032.812871093	369506.245492788	374441.46521935	314855.449553411	357576.566584126	349713.174393779	299702.776650765
981	82.6411449196606	82.6410868093611	82.6412232677127	1303.965	1303.57	1304.5	12	12	848839.949755862	747373.097079322	823123.982349319	841167.612502791	789130.188183591	819989.540844032	863830.848818368	877973.125731029	749079.083341347	832244.824986054	828876.168582592	746694.012048327
982	82.7595920732557	82.7595432682147	82.7596583720789	1304.11	1303.61	1304.73	12	12	241423.058480318	199052.892433893	225109.104038089	234125.436076471	221070.740107424	226002.734661457	239221.911508413	245965.096567007	215964.519759113	229010.442006461	227978.089827974	214011.511264272
983	82.9479607984109	82.9455501662826	82.9479953598057	1303.98	1303.61	1304.41	3	3	128158.865731532	145683.678843148	111498.139072267	120628.688420412	125187.80277588	92710.2821221453	118226.270979003	121157.687738443	100647.47255371	110407.482817382	122033.985911051	130939.647457684
984	82.9968879007311	82.9968879007311	82.9968879007311	2455.57	2455.57	2455.57	1	1	792268.319466382	538372.702269024	923952.315385039	744875.093559567	696683.879789691	1255785.38884731	1103473.20331753	799702.551996459	1031752.31952078	1123868.06338954	912353.556499724	598256.352242694
985	83.0611134888255	83.060156677865	83.061570965356	1304.49	1303.57	1305.82	44	12	47261270.8170441	41456464.2243252	47481672.2006543	43828606.0476562	43082839.6213065	50780396.0384822	56155687.2705898	67909860.4821024	48263983.8881402	64369277.2989555	42253479.8341369	45942979.0180136
986	83.060952009991	83.0600793272637	83.0614711349544	2460.51	2459.3	2462.42	62	12	37588523.2280546	31095790.9458608	47603065.5972834	38487269.2902906	42379599.2319801	46242251.1186844	47932335.0857454	45633095.2375122	42395876.9524557	47549829.4047471	38238287.6302815	24194526.7946321
987	83.0605859287004	83.0601543363003	83.0615645610074	2531.37	2528.45	2536.4	42	12	28179044.3982256	40117582.9621764	22382944.3417562	52476418.1892382	31028867.0990904	58078735.4392735	57639335.4948387	47676296.4409001	59046881.6519874	2849196.13550611	57286953.5358189	33201676.5082163
988	83.0607585247777	83.0597954609056	83.061741568321	1965.535	1959.35	1969.81	56	12	55294067.7366654	35665883.8916566	65274947.0849977	35678851.8804612	40562777.6590852	49505344.3409594	36820569.6343075	55879415.1788511	79099978.0285547	63331078.5157013	74457747.1100236	59265526.1855931
989	83.0608563560947	83.0599252438124	83.0615500625327	2079.68	2076.35	2081.71	29	12	92285688.9927416	69180923.1117549	63955978.9122853	100748528.742081	84110146.075839	87509704.514136	111455677.852725	91278553.2292531	94653011.7443797	50465657.1376955	84296015.9906415	70574726.0176509
990	83.0611156175386	83.0603213494142	83.0614905713814	597.44	594.318	598.51	23	12	72984970.9080686	61460510.5327033	77956043.2188331	66798701.751217	58885460.7805822	89827899.6711681	112766635.772778	98822336.2920735	90323556.9451068	103740730.791168	106967625.342765	80483682.5108258
991	83.0603381312632	83.0599683427194	83.0616866236073	967.983	950.433	995.065	37	12	73144557.9135632	24993383.3242516	42014874.7626086	42011782.5771961	19332484.571362	36922928.8978265	33012626.4349507	51831141.3238608	57693647.6696404	22772729.6416845	51035841.5681896	47320210.588251
992	83.0604403713946	83.0601279860705	83.0615648685972	2239.63	2239.6	2252.71	27	6	21436971.6484189	20710344.6371872	2414491.79222013	20561994.351912	2511089.93623869	22691938.8150002	23337629.321691	19913548.4528976	21949115.2386948	26706362.9678918	26737044.0611952	30004917.274213
993	83.0602482356722	83.0600721214755	83.061559040464	2204.03	2191.48	2229.32	38	12	55262871.7347451	10586130.1998296	24485780.923069	22744709.7825397	2330417.90307588	61549825.849213	51475305.8299494	52710446.0849115	35262558.0769845	22055277.5903168	18523504.0040555	23752060.3552309
994	83.0604008381912	83.0599264023833	83.0616979669546	1064.11	1058.54	1085.94	31	12	4353434.90926752	10025700.2860109	29127402.3609631	46284980.8430867	6682844.37867202	97200903.686078	72810979.4254725	77169441.6729128	124885809.101862	55209973.6156569	68368326.7992085	43205702.0035594
995	83.0614317158958	83.0599021277703	83.0616459449129	1205.66	1202.74	1217.78	23	7	44785081.1774039	40967822.5395262	2542023.91813494	16204446.0772117	51631765.8411539	3856121.73867214	28419075.8416134	16912429.2014425	17546155.7340383	18130656.5665386	16799400.0540386	4070426.05976556
996	83.0610787752012	83.0599826334074	83.061625708826	2372.74	2364.3	2391.84	25	9	2857134.78153002	7101423.35079548	34888314.4951204	7538512.05684814	2658609.21952642	7935812.25662519	29319231.0673277	2766713.1606881	8015131.57912516	7599528.21533968	22412345.7157118	5740283.36688564
997	83.0606494478719	83.0598127907369	83.0616267754097	2300.62	2287.2	2312.01	30	12	1340824.55662324	16833130.515414	25029587.0142472	27211858.5014946	14581171.9819048	49704323.4456657	16556312.8129371	57087158.2498417	75444674.923385	26196317.5189309	15017112.4220505	41727172.5271879
998	83.0606264565291	83.0598919354589	83.0616284263341	1621.54	1608.1	1622.87	22	8	17077968.6477404	16556720.8867717	23572753.5350579	16510678.8853846	30701178.8503994	19321539.3658957	13811322.5652067	10618895.4124719	21999666.3321675	19192334.1171875	14381057.5346917	15076716.0728365
999	83.0615020133434	83.0598565742843	83.0616946580126	1246.79	1220.37	1265.4	36	12	68402041.5878083	31016481.2234765	48727864.0640253	42712819.3317566	58852007.1188466	75789859.896106	3716611.10914039	78705225.7805915	111272673.818622	100216790.690616	37578905.1247001	50776930.7786629
1000	83.0610129379211	83.0599471371739	83.0616342604515	2412.76	2398.73	2420.49	28	12	64024623.6628628	34088571.6426428	36991054.0433725	36492548.4688889	44035861.8486356	43894375.5426885	31804981.5588597	42764842.0441041	56230953.4843453	30385378.5710328	33252470.5943509	33768247.0563245
1001	83.0602316220378	83.0599590852449	83.0616336367002	1682.55	1674.07	1688.91	21	6	15046404.8196468	36966369.1788615	16263489.7814946	35209517.9926627	5893404.69308166	16699823.8959783	16550004.2339403	20237750.2397336	16812388.7933642	16758449.1580436	15691487.414674	11139181.7468567
1002	83.0601077587972	83.0598660969849	83.0616573464523	1771.57	1766.8	1771.7	14	2	34464277.7250961	29450874.6187619	37316127.4215802	33497620.81375	32734233.1814783	37493979.3296395	37353786.7346636	37006567.7585377	37475786.4576924	55540508.7962288	36035456.0027403	20438222.3728081
1003	83.0614211382817	83.0598832275143	83.0616560833833	1162.34	1147.58	1179.43	27	11	4684234.94793451	49327647.7757001	46810705.066516	19830713.5673082	39314272.9050001	22435047.0595213	56239112.4173964	23425713.6397599	47349821.6432677	110321235.90197	125210047.375375	27614194.767965
1004	83.0602967672253	83.0599855254187	83.0616050200829	1382.27	1377.41	1392.04	19	8	42918246.7145154	16433136.0847729	31213499.7751041	50965881.8309313	15301741.7690043	62247356.5306293	32724027.3549107	29906236.5085716	36170196.4205444	3018909.58335784	33395127.1962532	26153088.4011628
1005	83.0615373489815	83.0599572021163	83.0616886930732	1543.87	1537.18	1553.61	18	6	18986517.6439656	15201743.4624999	16638531.8815568	18593331.9414009	13267064.9907925	68052994.4520924	21532434.2731034	12879745.8206506	50099913.4159831	16778919.0896337	20463371.6699999	17107581.1285775
1006	83.0616146293938	83.0602177426459	83.0617285532335	1917.89	1914.29	1922.27	15	3	8838061.71704539	32631738.9690973	14096362.0228583	8489816.05034086	8426451.17943177	9385448.62579552	9455882.78249989	9220825.20920453	9435012.22124989	9225259.00312508	2923512.26836391	8504791.05681815
1007	83.0615096884724	83.0599083703391	83.0617062007219	1798.265	1787.84	1805.75	20	7	20719026.5782628	9712258.57164064	36901095.4288546	18764184.8649422	19061733.190488	28104525.5847864	12272360.4270312	11495382.0826173	12300323.6983593	12514244.3830078	12453117.873237	2570313.64350592
1008	83.0603054083517	83.0600199866528	83.061476214458	830.614	821.091	835.668	15	8	33058235.2980652	31094913.4124682	38337055.1837652	37839601.6413674	34416806.5257906	40809457.4947753	41291344.5124836	48143640.4842279	4358730.37374744	41053740.9873889	38741051.4727213	55205818.4654615
1009	83.0601851971247	83.0598038463017	83.0616992214547	1741.055	1731.35	1758.95	26	10	2499231.72289714	25958444.8705159	2775044.73928714	41756744.6796853	39835540.9805327	18023136.215065	22126366.0674389	2790855.10012701	28321087.1302351	16935216.7502718	3938372.92986332	14105231.0640488
1010	83.0615193654836	83.0599222269748	83.0617443301411	1827.22	1812.78	1834.6	22	8	37438017.3081481	31551482.6279411	18757281.524443	36703654.3205455	53394432.0292621	40179138.2719999	42229711.2331809	40973635.4339562	88758457.4532603	3879762.16392522	37800552.2257407	36609275.3596191
1011	83.0609887050121	83.0599687658776	83.0616286139906	1030.12	1005.2	1039.62	23	12	65132976.0247535	36844404.2164577	24699290.7088599	52779905.95894	7761952.50435131	5080224.61353509	40876157.0488556	42154881.2258585	35578317.7733622	49792095.3929369	61573154.3036047	43970995.9018616
1012	83.0615173660753	83.0599695872634	83.0616414409052	1421.94	1420.21	1433.84	15	5	25438693.8837285	20571217.1786057	22288790.0299527	39593636.0295493	23348443.3079605	29762776.2278847	24392631.4813989	27253774.0375962	27876555.5154442	28820869.6418586	15299033.9455806	23420732.9230769
1013	83.0611151988448	83.0598602472054	83.0617086464632	1576.71	1564.1	1591.76	21	9	39992399.6660132	2599760.06112126	18590568.5872222	16931804.6083092	27312073.1127887	26623415.2020574	15843862.1762642	18245288.5492824	19456820.2487946	15306190.1037353	17070778.9381757	44987653.4082426
1014	83.0615379909532	83.0599359219472	83.0616062243408	1526.38	1514.18	1532.64	15	6	23094724.1436303	27906908.996363	14498804.5406874	15152278.6725148	13108435.5675297	15254730.4829062	4411125.63261729	14000873.3314999	15173063.3030952	15821727.6254464	14050145.6159007	10443125.458595
1015	83.0603841112959	83.0600362511569	83.061598381968	879.126	869.845	890.588	19	10	45376991.6227595	10112119.1890424	39087737.3758375	41384025.7857704	3760554.53020747	24529255.9518216	19332888.8519004	56751494.2360472	3548378.93868749	31026317.6894333	23005820.6961845	38762619.6025647
1016	83.0602436383402	83.0600181254402	83.0615873735743	926.867	920.153	941.34	17	8	6303838.12738941	31830669.0212001	52614406.5010999	57406319.233768	3024594.64943151	47246664.6803126	47950198.3366125	54852245.3820288	48005657.0150841	60030723.730713	44338783.4322468	2680212.89717567
1017	83.0603930558049	83.059918204518	83.0616230735129	2348.85	2322.25	2355.22	19	9	25009086.4431978	3534532.27384807	7203687.00283218	26934047.5549901	26371293.5523813	39790669.715546	43384812.8366937	26331658.8217568	27405600.4145945	27450844.515135	17141349.5966	20903164.4584819
1018	83.0614934338076	83.0598585050381	83.0617190272669	1708.61	1698.8	1715.3	14	5	2670795.88101565	4115450.81651791	2752598.09625735	4879837.15312504	5230656.40937506	6438185.37984367	31116948.5649886	5112445.51125005	6163102.08390631	35734945.1632217	2633603.23347579	4609815.36446419
1019	83.0605856597038	83.0600109658726	83.0616082296347	1131.905	1125.13	1138.09	14	8	45628798.4255938	35058291.2268582	33795276.6827278	30768611.4283625	52449201.5075964	47199445.4960648	49009379.6615204	45915073.2427365	5075393.95006502	49196269.5950677	122017660.613577	39592813.9652846
1020	83.0603417005894	83.0598636151302	83.0617535481101	1864.82	1857.62	1873.32	13	5	20421391.0846764	32856037.4184986	21404896.0731019	18939449.7111112	18627840.7810185	20714176.02375	34297561.9158963	21046700.4340624	18331321.2867114	21131917.462639	2893533.90860922	17989886.8009027
1021	83.0614873705137	83.0598883820317	83.0616469519082	1658.32	1651.49	1667.33	15	7	1946635.85388675	6808274.40093748	26626658.6969074	7994766.47468746	7565903.26156246	3630137.54182053	10553581.2818579	5404763.45445321	8734181.95166661	2903886.76241705	2574406.11947269	7418623.93052079
1022	83.0615539077176	83.0598236519299	83.0616465107217	1641.68	1636.55	1647.54	10	4	27990897.972903	8121560.7885	10604777.015	9742790.96908334	9387169.66999998	11968932.8992969	11744783.2969922	1994897.9270215	10727619.5010833	15844137.0110662	11030860.10875	12735612.521317
1023	83.0601791446124	83.0598863876444	83.0617182052406	1904.24	1900.41	1907.53	8	3	15987917.3500359	10130206.922875	12612523.4316666	11367296.2125	10961401.65625	18189697.7263416	12754421.7354167	11904744.1910835	12482387.1352501	12018219.8888333	11869850.1786666	11944859.3241182
1024	83.0602877317169	83.0598930830063	83.0615730403029	1445.75	1442.07	1450.58	9	4	18354773.5197222	14455862.6140972	19165182.4222223	18031132.0297222	16732226.4937038	25597886.3728272	20264762.255324	19101722.9267361	28728762.1674009	20355171.1243336	18948255.0074999	10755083.7019557
1025	83.0609187330125	83.0599013833424	83.0616535210921	1472.8	1459.32	1482.3	17	8	10819306.7552149	20456999.8436319	14448299.7432478	19903545.2989314	11575175.4177784	25148852.605861	14712659.5310436	55366545.0674414	22516055.1289316	23950207.7767969	30471197.9614644	18127823.3798388
1026	83.0612027133296	83.0599985900809	83.0615580582919	713.129	704.46	727.15	10	7	31448547.5675329	23226109.6400592	34200759.7068701	30705078.5099524	17513579.8610844	44447801.0966184	35506001.2785657	24806509.79368	3748122.03727307	53830795.9648118	62326801.919289	24761824.8756091
1027	83.060203921765	83.0599651181296	83.0614949033423	811.513	810.203	813.189	6	3	35643005.8042973	25949053.242821	3970174.49791676	33845087.4180827	32388864.8211013	4253009.98013676	41356714.800557	36900244.7566723	39017967.8290472	39825333.7602534	37744416.2917804	29702749.3217027
1028	83.0610889726442	83.060258159953	83.0614715019227	756.5345	755.053	761.628	6	3	7083775.10162501	23693342.0482044	7403442.86238395	6628322.55977674	22564997.2518531	7960027.05401783	8032349.15657145	7387933.73656242	8660221.5172858	8055885.23759827	7579548.95943744	5724195.93600002
1029	83.0600542825184	83.0599280023922	83.0615761088286	1097.44	1088.73	1103.34	11	5	34976289.1422414	27396294.969375	35194090.8243749	27678492.5350935	30940162.3141964	26010013.5931944	46158050.2499119	36131880.6502155	17470984.6100978	47407527.1623342	35674804.3846551	29969943.1562716
1030	83.0615439350418	83.059893914115	83.0616726672137	1369.13	1367.42	1369.13	5	2	31125314.8343749	24824398.8194106	51467032.5318159	30701859.9711931	29099700.9975	34125791.1860466	17213556.3788192	31238569.5975872	32473267.2486047	34768416.0607386	31454242.2800291	26223286.0478198
1031	83.0599299210725	83.0598141400494	83.061710054381	1931.9	1930.42	1934.3	5	3	3000356.81458335	2677266.6658334	3439766.58854174	3862503.09553512	3640043.04326667	3063598.93125003	3207362.69833337	3069068.84854149	3183167.14958335	3974044.25251102	3083372.67666647	2807362.27750007
1032	83.0614027423156	83.0600103758214	83.0616294095731	903.8715	898.1	906.404	8	5	8400450.17644498	31163186.0742783	48732929.6677144	43935782.7377699	41742519.694223	54474687.9276766	59783483.2484187	48044053.5160256	50108699.1126561	51527989.7345426	57380416.1564061	39643607.8375779
1033	83.0604575607175	83.0602218516196	83.0615421793883	743.859	737.613	750.508	9	5	36284990.4468338	26752465.3508571	57914042.1201677	34671523.7272956	32964379.3022501	40312136.4121951	39106109.9176223	19838062.2906455	93266605.1660674	41314677.2871738	38111305.5855838	6707136.05309377
1034	83.0609133646898	83.0600518426681	83.0615497658855	773.881	766.731	787.776	12	7	35439657.9152211	26826020.6756244	38301629.9659616	34810694.0487677	32000806.0015384	57974209.0191308	29620221.8718331	47120211.6945714	38955915.7949006	89161566.0440276	51306759.5914425	30788517.1340809
1035	83.0859561947107	83.0859281566223	83.0860046087803	561.726	554.233	562.921	18	4	19527303.6385897	12665739.2827143	23211120.1209382	18328539.4251045	16358689.5580971	24804141.2171902	24070689.5240736	3980592.99897222	4860013.49443414	24291333.1933288	7071815.33084768	5446512.81497655
1036	83.0859692259482	83.0859309565497	83.0860011849442	15.2095	10.6886	23.1536	7	6	0	3863661.33496005	0	0	0	7799861.95144292	4651030.00782396	5154175.85708643	3305060.65612831	2538871.8282583	5934164.11628043	3599596.86358304
1037	83.0858459184487	83.0858459184487	83.0858459184487	1195.86	1195.86	1195.86	3	1	57243144.4252393	45857421.6302344	59321182.592447	54767486.151968	52368026.2399866	62076041.2132446	63812176.9349468	57898439.3409576	59521117.6707445	1310640.457279	57203618.6348938	50677318.539388
1038	83.0858937435379	83.0858937435379	83.0858937435379	193.44	193.44	193.44	2	1	6541728.6164117	3244688.31378761	8649450.41145894	5911758.42579942	5242082.78656694	9347778.38402544	8338817.55384673	7168527.42163645	9142332.00925327	9124809.26429538	3119980.75039721	4131150.97792987
1039	83.0859639374067	83.0859639374067	83.0859639374067	150.501	150.501	150.501	1	1	6491092.69389258	4022065.37875411	8845446.69992411	5787693.17828613	5272861.71883532	9341891.9262375	9114444.478577	3838899.04947734	9657092.83978236	9330443.39170313	8264055.16051172	4350002.3950579
1040	83.1797037970178	83.1796631637951	83.1797444302406	1303.405	1303.22	1303.59	2	2	118760.90091264	113386.023020242	146007.524915774	100831.342814276	92627.4455770601	126340.992670453	120876.56748846	107815.98753329	103092.633723365	157336.914979247	154182.097201702	113081.935744852
1041	83.2023657359976	83.2021210715167	83.2026104004785	1304.09	1303.61	1304.57	2	2	118712.244365233	108720.244558293	107330.71852112	100872.613010255	92574.4203792328	126299.542213541	124667.199868977	107984.173392333	103262.082496744	127559.838533528	158059.341897378	99676.3861290561
1042	83.517365317993	83.517365317993	83.517365317993	2449.11	2449.11	2449.11	1	1	816241.44900488	800982.005912386	905709.394987586	726861.424808028	774621.03085295	914743.148563891	1001914.41824023	841743.189204249	821114.918096752	981044.330848127	877994.375089281	713016.928467358
1043	83.6890930829608	83.6890712312164	83.6891149347051	1304.475	1304.41	1304.54	2	2	106375.472894756	83078.4436268024	89442.1559399427	96070.7571946361	110419.413949383	94814.3719287103	94130.9066455073	103126.331921793	83240.7677571609	99507.6864036209	101259.827522379	138411.055371095
1044	83.7178579516243	83.7178391671338	83.7178965262986	1304.54	1304.41	1304.57	3	3	106323.848635863	154124.682746393	89442.1559399427	110055.067284459	110419.413949383	94814.3719287103	94130.9066455073	103126.331921793	83240.7677571609	99507.6864036209	101259.827522379	138449.353947566
1045	83.7855507069471	83.7855318975263	83.7855695163679	1304.7	1304.5	1304.9	2	2	73265.8912087169	46778.0084206323	109030.488508302	58187.4134166374	53483.7841162116	107805.942963491	113076.531384277	83387.3769295241	117023.618326822	118404.454915364	88418.9351094557	37055.3066441764
1046	83.8861249750892	83.8853788388619	83.8870919613366	1304.03	1303.81	1304.5	6	6	230340.109387205	342244.682825524	103095.041270658	261169.597203773	253036.753780186	111086.366382963	106704.866962139	222600.137904458	103505.02556315	126494.66456264	93237.5879423007	283622.332812503
1047	83.9005026597003	83.896712290322	83.9052084107068	1303.98	1303.22	1304.57	27	12	236402.540417481	127731.897743389	160702.651871619	261241.863279371	251855.452324969	111671.749747721	152447.64201451	205459.914759927	137963.994179687	107876.591905517	113508.222154947	287680.694324668
1048	83.9699227652619	83.9698746931719	83.9699689343453	1304.89	1304.5	1305.41	12	12	208223.851889273	170635.8648291	187167.216862796	217279.403706434	185331.701111778	179873.485086262	193925.924341633	222330.017188896	182196.190446214	203670.700395509	207593.868718449	190225.697453425
1049	84.0072885279037	84.0065022778566	84.0087500030963	1304.145	1303.81	1304.57	12	12	467833.241064455	318450.467229565	562143.351349044	446905.165184463	394941.062440279	624609.026028183	610722.507736009	534421.310068078	577414.437407229	640430.990251468	551763.163225448	358815.739393027
1050	84.0560269839171	84.0559682663682	84.0567228071532	1965.71	1961.01	1968.84	19	12	2084271.87057646	1648364.68615591	2219584.68021595	2198622.30284233	1518938.80591357	2618867.98364406	3021383.90749634	2335692.95590491	2114021.38256695	2494084.59977695	1627630.29534152	3414075.73647024
1051	84.0565974115575	84.0565109296393	84.0566838934757	1819.445	1817.72	1821.17	2	2	2004263.5463713	2358446.47101482	2318104.91180784	1877031.48232114	2022139.90249461	2286712.94774649	2421756.67467619	1772480.74475148	2396496.42752158	2479246.785233	2085054.3755921	1973234.95262426
1052	84.0560237885911	84.0560237885911	84.0560237885911	1888.07	1888.07	1888.07	1	1	825878.227652345	642804.372412111	889355.365218749	757295.544355935	710261.100516606	838990.931115234	1008032.91448241	835564.29384961	858887.057537118	877923.039671054	818737.458249997	722217.726789066
1053	84.0566762746758	84.0566762746758	84.0566762746758	1903.59	1903.59	1903.59	1	1	699167.768079047	604035.45993336	810719.159558821	622286.228534009	590498.979986207	878763.85259882	879654.303125	771347.190822611	787714.803184747	769777.549705891	651716.876524585	621383.717931987
1054	84.0566771491958	84.0566771491958	84.0566771491958	1718.96	1718.96	1718.96	1	1	1573225.06402803	1308215.01223958	1690267.09768267	1436045.20661994	1433531.47436753	1760088.71742448	1816865.53237209	1711747.26858149	1741774.84967812	1795446.28566177	1613850.590445	1344826.56469362
1055	84.0559793936636	84.0559793936636	84.0559793936636	1849.57	1849.57	1849.57	1	1	1676972.18339584	1398185.7152053	1885495.55877256	1561223.99058158	1586071.13008159	1839487.62905165	2005638.29438542	1799747.05832031	1893598.25561879	1977875.10400694	1703581.91315581	1576507.59981944
1056	84.0811826564484	84.0811459132519	84.0812171905309	636.279	633.066	644.318	17	9	3792844.19807864	3353724.6099648	6077431.40930295	3673678.09483558	2391368.60943375	2647502.75752555	5215203.37590923	5428760.15268679	530278.710747729	5217296.5760835	6044946.496875	6339922.59311337
1057	84.0812323368192	84.0812027731323	84.0813129754556	141.1375	134.802	153.832	10	8	2690927.81924665	2500471.39105321	4549700.60774845	1601647.24286917	845672.341491838	4988038.16258564	4134809.32146408	2732869.92298836	5381784.77444411	4200217.60977686	4680467.49468848	1384123.56545212
1058	84.081214327122	84.0811390842864	84.081283535823	584.547	577.386	595.279	14	8	3848023.96137746	5204339.60695348	7554301.81250436	3893767.99263574	2891856.60028865	2338096.19789696	5363072.14462501	2433739.12087721	6580266.82027399	5577519.3604205	6429577.52878308	1891369.22553223
1059	84.0812295747792	84.0812086439917	84.0813301658226	412.21	400.166	420.629	10	6	1300134.37131562	247173.533970624	2128327.4526853	2399226.55742645	983932.059308007	1697897.89000822	1641210.36	2022573.60863566	1375872.40683531	1882582.73351316	2184708.13939967	1285557.85737517
1060	84.0753142132389	84.0752018626829	84.0765795729048	1304.57	1304.41	1305.07	5	5	359194.012148437	233204.24208374	420605.903038499	169139.65108538	186262.246676837	406315.990071151	408726.67386998	134633.104626653	390545.968925783	420804.59106027	354228.08263393	232251.635446288
1061	84.0812312248814	84.0811655950383	84.081257347717	440.792	430.293	447.076	10	5	1077953.91686719	2024519.35395569	435827.467576249	1021130.22205078	1736067.77935188	3158986.67418321	1630767.22218403	1177478.62989545	1626126.52986188	1699514.04531985	1956604.83692795	944837.049784506
1062	84.0812086003818	84.0811719943205	84.0812534305668	213.228	197.764	219.342	10	8	4069338.20008127	253262.763882812	7860802.14207288	7694314.45634146	3682126.42018612	3346391.26422506	5994919.24285547	3875194.97347623	8069709.00091793	6216992.74091797	6993780.59222988	3671654.54505374
1063	84.0812346108654	84.0812154322658	84.0812361994144	381.504	374.352	386.676	9	5	1383957.05150817	228442.531816405	5721674.94178517	1290198.68893164	2472875.744311	2125504.37377501	1969130.3648995	1389806.84845774	3627433.2013343	2162129.22343395	2400078.72671164	1102911.45013867
1064	84.0812270107675	84.081211739553	84.0812964148437	465.1995	457.646	479.333	8	4	3186653.34435997	2579135.30632024	3719778.57165767	2591078.07386272	2807322.97269664	9711494.8589878	4678790.7440849	4231885.35994003	5862383.91636792	5033890.322125	5559239.14003258	2687928.66392998
1065	84.0811189886128	84.0810874028365	84.0811235586852	1275.62	1264.63	1276.58	9	6	2297800.38768401	1793354.92047594	4357094.59224018	2292639.98545162	707534.459590565	2653540.56942244	2613141.07811802	1449773.50054199	1487692.57750421	2700159.41533717	2494466.36679932	438373.999230687
1066	84.0811580161932	84.0811494507106	84.0811927478774	692.582	681.773	692.582	6	3	2930056.68450641	2209417.30142533	5351765.63603144	3041418.85694078	2749143.25873032	4126338.03181027	4318580.27344281	3144664.04846816	2419569.08540293	4423406.455778	5256360.75654482	3001460.76918783
1067	84.0811520541594	84.0811173254942	84.0811520541594	826.939	826.939	840.618	6	3	3169048.201085	3166287.52404965	3724421.13091861	2847383.87912568	2821510.31066777	4387445.51756963	4292550.04600367	3413901.92890897	5256757.3625734	4339440.15314303	5455233.84729081	4376546.57604334
1068	84.081091613429	84.0810739243376	84.0811070326314	1245.5	1231.5	1245.5	6	3	1926181.57776772	1356284.8527832	2237703.4298952	1860965.29555401	1685856.73535347	2275298.49512194	2400487.74465035	2633017.94215088	701283.719868171	2370151.03272485	2206654.47375572	1170096.02868845
1069	84.0810959445758	84.0810545800658	84.0811152862442	1163.27	1156.25	1178.17	7	4	1190242.31453704	151562.207167961	1309711.95934677	1149719.05610099	1301301.69397032	1610434.48043693	1545533.39305556	1412341.07840278	1438219.8849566	1626618.28217013	1558694.42577257	1055690.13655526
1070	84.0810967569109	84.0810967569109	84.0811332036176	1047.73	1047.73	1061.92	7	4	1878991.31203125	1559833.17335107	2481729.66795604	1752247.23801048	2166226.42751953	2354117.01671512	2471807.96358665	2011010.60636901	1191073.89875244	2422058.2850506	2603849.55695676	1098993.4640102
1071	84.0812574836024	84.081198267349	84.0812742253365	101.041	100.252	101.764	5	4	1291347.859992	1233131.24211413	2405230.19667378	1324488.08037367	1163802.84119108	1992113.06898613	2152804.6869596	674293.370256144	3516499.99774112	1999693.37549128	2238744.54732539	1430186.19292996
1072	84.0811839773244	84.0811098348383	84.0811839773244	880.057	867.84	889.799	6	3	2206426.06764397	2107097.57089379	3320565.53284056	1842911.05201889	1994363.66013634	2660092.35598437	2885498.1978125	3589725.61613818	1873216.1296023	2812065.4980236	3339103.03503683	1963289.32077359
1073	84.0812394863842	84.0812083637565	84.0812428413066	320.9965	317.679	330.553	6	4	2791714.09224015	187926.467000648	6044776.19178956	2668617.70615302	1780583.8101312	5503988.35434853	3840017.33667708	2999570.23864164	5046104.77382813	4120626.04173368	4806832.6485377	2351846.79252412
1074	84.0812069716645	84.0811716025159	84.0812521224203	267.851	262.524	273.345	6	4	1256273.24779764	227796.954567221	427802.533927084	1283041.52641195	1170791.9062663	3566225.34666526	2021911.20163604	3053769.89331489	2603986.21655231	2179733.63104382	2474982.51561277	1171791.37645312
1075	84.0812271810162	84.0811963689141	84.081238925341	495.286	493.351	512.251	7	5	1702413.72166666	935573.162779867	4742544.69206447	2147642.39483134	167614.395699224	2563370.91876869	2581242.95616725	1929000.98854352	3136880.50912166	2666554.50671296	2973677.46651562	3017794.48906336
1076	84.0811941374324	84.0811941374324	84.0811941374324	608.396	608.396	608.396	4	1	238539.952800769	225173.588320313	412866.006874999	242235.085093747	198800.135861333	296857.250046878	319463.02734375	217799.906624997	586506.580846352	311847.655874996	383473.344726562	256827.850621107
1077	84.0812219555773	84.0811765851804	84.0812261572252	34.1465	29.7432	40.9038	5	5	1456993.05864565	218596.829139974	2876697.71341346	1616152.22361318	1304877.91840208	2491975.18616604	2446011.43509641	1649828.83086899	1807969.73938948	2485433.14191792	2777289.52369723	1528920.5389956
1078	84.0811066662044	84.0810785506299	84.0811329307185	936.934	936.934	957.795	6	3	1018428.464375	2480253.31079757	1642946.70336751	900356.630799216	939067.311937664	1267582.26673991	1302167.45543701	1157149.96266938	272723.602973959	1464926.95358438	1703780.93476015	159756.675117192
1079	84.0812543542133	84.0812069616975	84.081279257451	290.289	289.958	301.777	4	3	2688813.06020737	2306775.20671127	4901135.51753652	2263615.47233783	2311540.38397609	3995170.37163944	4079152.99206929	990895.12776852	8732819.8178449	4140406.90342391	4897311.42189878	2322659.36053158
1080	84.0811609415084	84.0811322347163	84.0811850276338	768.091	764.323	769.173	3	3	2293910.56205581	187318.687832683	3465877.82542281	2121660.35800432	4971615.68155235	2809322.14644532	3123220.62903404	2475411.50788411	3545247.82123903	3016377.44044996	3611625.37128991	2055603.41505467
1081	84.0812017549215	84.0812017549215	84.0812621884564	348.469	337.197	348.469	5	3	2960783.31226578	2508162.31531969	5531447.24066437	2732794.33724154	2717322.06899258	4320419.20978157	4214396.36459625	2489591.02706913	5416332.35549745	4560569.271445	5139629.46212516	3250120.9453064
1082	84.0812062967796	84.0811280276503	84.0812824495525	87.09315	84.152	90.9237	4	3	2538554.70237498	2316913.36411652	4849541.72823386	3726525.3804407	2271838.27297404	460437.108713965	4068722.50488949	2676675.33749687	4704105.34716113	3934223.83287451	4530278.64240007	2107065.3179298
1083	84.0812563838438	84.0812251267139	84.0812596588323	61.6441	58.07	63.2373	3	3	568581.740729226	538190.848078125	392573.913287679	638935.371201638	523392.601245293	1553357.17409165	906104.795799375	648920.623386009	968215.93693875	850335.204649219	1093017.05587109	452707.829496914
1084	84.0811037145439	84.0810885708914	84.0811112926657	1107.78	1094.47	1111.18	4	4	1854186.53782552	1471055.92809524	2183270.01678013	1749506.4325651	828813.765593264	2419504.8309811	2323585.84665698	988120.211617642	2469087.77858539	2451028.24317709	2342197.32862723	1467058.95386719
1085	84.081205478605	84.081205478605	84.081205478605	551.583	551.583	551.583	3	1	2390058.87109375	1920474.38541667	4003672.93249696	2266340.62199573	1986078.58973763	3344138.47953884	3273613.51871831	2573208.88543978	4136961.36056785	3441747.98602777	4066299.48757162	2020544.05139681
1086	84.0811727003801	84.0811495398657	84.0811783535522	713.112	704.755	722.472	4	4	2645530.05704997	1853607.86250268	4588562.52856569	2717420.69263736	2471915.76760806	3635848.837604	3927766.85472114	3898891.25475694	4593336.34884184	4049304.09387117	4640704.33144581	2191862.44003492
1087	84.0811319171142	84.0811190763126	84.0811447579158	1324.215	1322.58	1325.85	2	2	1108647.01028662	1006541.79079932	1094236.00427303	1099486.52775741	1053465.70883789	1357197.58529297	1293957.70671199	761993.550812475	1238139.04432178	1333694.70194238	1139567.04894727	990367.028904785
1088	84.0812363948241	84.0812363948241	84.0812363948241	521.657	521.657	521.657	2	1	1575995.75345834	1232987.36293632	2610581.27601367	1348780.58354948	1326298.7689425	2348056.5275397	2316496.59740885	1717428.27710406	2701695.46801725	2256891.98085417	2595467.75911523	1245609.89054297
1089	84.0811434455891	84.0811319293341	84.081154961844	910.7325	910.17	911.295	2	2	1652953.44040784	1557460.53935855	2134981.1364513	1458857.39909298	1417571.79220899	2211894.46813816	2226653.37259211	1794998.85392187	2541123.64509293	2151598.30243821	2587957.98635156	1869404.61470969
1090	84.0811465822961	84.0811465822961	84.0811465822961	778.975	778.975	778.975	1	1	4265739.52732004	4267843.15893382	6732040.75249003	3965829.59450239	3877367.4857261	5625560.79284375	5761815.51685271	4820437.11203576	6839992.33789522	5761609.09603366	6947386.5638647	3890121.72524908
1091	84.0811014094776	84.0810909455328	84.0811468045933	1964.28	1961.81	1969.77	9	6	2401867.77308634	735747.579254047	1352476.53208759	2177314.00336519	784988.774172659	2792334.03905796	2960203.57108445	1356607.45661206	1001660.96705883	2726296.611652	2452151.77360445	325487.727155829
1092	84.0811920188789	84.0811920188789	84.0811920188789	734.815	734.815	734.815	1	1	1214283.30838104	1154576.56824049	2135594.26253455	1159333.40190341	1157556.19808523	1615499.14369922	1777277.79909268	1315229.5333109	2043393.76971733	1827983.86775284	2136621.43162501	1216454.89555078
1093	84.0812366958069	84.0812366958069	84.0812366958069	247.332	247.332	247.332	1	1	134510.219484377	105854.773570313	165705.467648438	168105.464871093	84744.6018632832	176404.886125003	174118.803679686	94414.0134999998	189718.966125003	185782.915781251	183013.316406253	126685.587468751
1094	84.0810903727241	84.0810903727241	84.0810903727241	1219.66	1219.66	1219.66	1	1	1847212.73016653	1244075.24306435	2003728.85692778	1699530.28834704	1126134.37705855	2097916.99461143	2259806.87253699	1936915.91236637	2188826.53431126	2244525.50504317	2045412.88466797	1416436.07955181
1095	84.0811832968736	84.0811832968736	84.0811832968736	807.136	807.136	807.136	1	1	1123776.17807066	1167156.84196365	1818018.86615676	1021579.07056386	1062873.65599439	1558390.05615829	1581143.29734902	1263952.77880434	1857455.6435788	1658053.78843495	1966064.29119294	1122057.33945826
1096	84.0811133115997	84.0811123644364	84.081114258763	986.279	980.992	991.566	2	2	747681.697676471	619865.898172568	1140600.41536811	714807.070260107	823350.673760208	969574.31012867	1021729.16370833	719777.527546871	1124920.83530425	1033400.06465648	1089208.1214637	664363.320761716
1097	84.0811300807487	84.0811300807487	84.0811300807487	1008.05	1008.05	1008.05	1	1	142963.174687501	124845.410566405	170003.386054689	122207.674453126	100640.151757808	167631.570000001	167171.743125001	137320.432382814	163006.265859376	151090.263046876	221161.657968752	109921.760507813
1098	84.0811653233852	84.0811653233852	84.0811653233852	1075.11	1075.11	1075.11	1	1	1712902.15265039	1410891.74258398	2283082.87880026	1568863.0115	1529204.00419922	2322440.15787442	2199781.77804493	1937834.5226953	2358356.72214844	2268065.842542	2359128.38150391	1433930.20146386
1099	84.0810827493607	84.0810827493607	84.0810827493607	1190.28	1190.28	1190.28	1	1	1501175.44720313	1054293.92081023	1655782.45235937	1277783.28775781	1232814.69723047	1717317.8732474	1786176.19060938	1456251.7265625	1745617.01988672	1646471.99031251	1553770.21669532	973630.877625688
1100	84.1485280148697	84.1484655055882	84.1485546078234	1304.14	1303.59	1304.57	11	11	245262.009994575	369887.462950719	160973.014197822	273957.639217355	269005.535167517	121019.287786959	153582.235276442	218518.785552456	358287.81902494	136098.195023663	188530.014299666	317610.182838659
1101	84.1661580741768	84.1661299217862	84.1661635445667	1304.28	1303.61	1304.57	4	4	114397.283709781	198183.284271874	87819.0403011069	130475.367829777	131899.203884376	73210.2500463868	91304.3980236806	114935.330112305	81723.0800645616	83491.3557791935	101974.059076606	161125.978421806
1102	84.2609443092791	84.2411628439559	84.2619376048019	1304.555	1304.41	1305.49	4	3	1460218.39029621	79504.8568530264	1022973.77397018	94815.7507666027	1555039.34870962	860526.84019177	1000492.67318181	1335121.3942649	894812.704389193	926551.201155595	1160104.48470349	87514.8647911655
1103	84.2702513408715	84.2701955635366	84.2702801171749	1303.965	1303.57	1304.5	12	12	1490592.0741475	2126322.58933485	1043124.92500278	1647165.45596122	1600126.808389	888762.917631142	1026613.6787142	1381441.02067709	914077.882001635	933565.346796885	1195692.54219237	1730852.90934245
1104	84.3321781496318	84.3320962472727	84.3386162550057	1304.54	1303.59	1305.07	15	12	144925.911322022	119814.757214543	127346.703813476	141631.770081505	121680.408024714	140267.024817244	136383.440991587	141713.083039363	121812.713307917	146069.002735126	132700.77514788	130073.626333383
1105	84.3744489882176	84.3744055940689	84.3744668342891	1304.45	1303.64	1304.73	6	6	112880.966040978	178269.202070311	154770.21525696	129106.473980243	132818.709025691	140363.931376952	157510.517915852	95648.9220064602	137034.194357095	148625.145403959	189339.661378783	159279.116830678
1106	84.3922003009834	84.3921429730037	84.3922518458846	1304.03	1303.59	1304.73	12	12	239082.420788575	361270.883888219	148809.300530348	282953.604501256	280346.640872896	125104.691834435	154032.017847378	219455.332006139	136881.976423903	137738.494928677	189251.944880023	317061.464708532
1107	84.4402780943666	84.4400162045842	84.4411162238698	1304.9	1303.95	1305.06	3	3	238867.031220294	360921.974370113	88867.939103393	282553.9525175	280017.049386396	98665.0902944712	157510.517915852	215648.55220703	136663.163144938	148387.560031127	74699.6601851394	316688.70918294
1108	84.457885252394	84.4485067697882	84.4593977999307	1304.275	1303.81	1304.73	12	11	135574.956685383	86417.7281892894	181202.675097659	138016.864302662	219262.67123983	100968.84079427	187782.77794108	161195.093982872	182995.805732421	210738.355273062	173185.861379393	106482.504800618
1109	84.4847301526173	84.4847301526173	84.4847301526173	1304.41	1304.41	1304.41	1	1	243271.4791313	217848.119557884	222528.506969107	92935.7055904145	213839.040018645	222424.397327772	228692.785471411	248560.332213242	217192.29325994	244161.357524855	232616.914240059	223696.714056287
1110	84.524756442885	84.5247068018799	84.5248264545599	1304.73	1303.98	1305.34	12	12	250252.04058838	221728.120378767	219938.559234791	257181.544235491	219520.752345627	212318.47048753	234548.362855749	252190.805122769	211698.106821988	226956.398324848	231238.240784254	224051.680883788
1111	84.5625045959445	84.5616945000076	84.5639761640569	1304.45	1303.95	1304.73	12	12	408093.311642128	255146.196615083	482488.563743018	364687.339960185	325383.581047174	534890.501834545	516121.220221359	454789.049263394	485446.036718753	546354.612108681	468270.274771207	290414.823212138
1112	84.5747634416172	84.5657357690584	84.5870071515131	1304.41	1303.98	1304.73	9	8	120733.390096435	153785.852448917	116905.562006838	114189.40050171	325001.041567387	121439.010048827	127172.329021809	127413.770361734	120892.470178411	537659.734309298	461910.716317476	298343.975751067
1113	84.6161989754456	84.6161551365139	84.6162343881744	1304.52	1304.08	1304.9	12	12	315336.644433595	256902.119942907	305332.023137019	306918.074872294	277474.033841646	307659.11123326	318643.29304988	336462.489818639	283803.971014874	327133.338081406	315304.427611608	282130.456358923
1114	84.6424273271472	84.6424093526197	84.6424453016746	1304.09	1303.61	1304.57	2	2	391263.947210576	122658.008935548	476032.936929603	364109.562959874	325187.197143113	534339.352425127	510944.192938637	454028.728064775	483332.143219398	537659.734309298	467487.41551554	99251.5525709882
1115	84.8279989024977	84.8279846031868	84.8375845550445	1304.94	1303.95	1305.49	4	4	118876.774009602	147578.077746393	114152.238237306	121658.509130162	108811.629774985	119430.160907452	123205.022505696	115112.904078651	108878.969796424	117753.144732666	94247.2409281406	142438.281577149
1116	84.906520339139	84.8905464413256	84.9103869083662	1304.41	1303.57	1305.8	22	12	181940.898399188	89273.9437760406	118437.350284426	208937.981056565	208485.807793719	116901.911370192	108226.891225962	117681.750405649	117475.75566256	128201.653709435	139835.925651292	96729.3185233553
1117	84.9113912710436	84.9113343576106	84.9114481844767	1304.53	1304.49	1304.57	2	2	178928.830147987	304128.501935371	154804.212399905	215005.534062096	210630.708911135	126480.080930989	143759.081136881	182824.096175536	140344.370055338	139731.051986929	163051.358559569	170726.065564903
1118	84.9601598178188	84.9600780562015	84.9602003529189	140.15	137.722	143.953	15	12	3659017.57582929	2929680.97691638	3372025.41362457	3458563.1191113	3319289.73906709	3769183.08972681	3817386.83852067	3478824.89679939	3201786.81849798	3335085.23013513	2907975.54103718	2746644.52915002
1119	84.9601377284999	84.9600780463448	84.9601765327728	9.6822	7.7861	13.3042	9	9	3117871.48717311	1707146.02914102	0	2300064.49748447	2349579.20456873	2726021.2683033	2980672.79570408	3489910.37285693	2095677.97142503	2337743.70921067	2291145.60771162	2561899.11727002
1120	84.9601549293892	84.9601150073772	84.9601878576452	2692.89	2678.63	2698.68	7	4	3017092.12633373	1290677.13714489	0	0	270521.328046885	1816072.47176846	0	0	2006231.80971671	1726104.85667966	1298967.96545045	0
1121	84.9600879661802	84.9600290334796	84.9601531421003	2448.315	2447.76	2449.42	4	4	527278.74708984	477424.092697425	752406.184605415	556491.649054054	610846.073263668	625121.733341027	612996.462879998	567018.523544111	624629.139942721	645007.593195937	638655.186793871	428272.738752444
1122	84.9601837480793	84.9601237069733	84.960190420297	79.0899	78.3805	79.0899	3	2	3320396.94097274	2516757.54512378	3270494.5264588	3045880.90812213	3114458.89799883	3799425.95964345	3593327.5172399	3400907.61581115	3571630.42565546	3633220.24211091	3046281.22368164	2991183.85719336
1123	84.9601075231188	84.9600914207379	84.9601366991713	2567.68	2563.52	2570.16	3	3	953400.671445388	724965.057182178	1002393.44080493	1016462.94076718	888471.741588459	1229792.86482955	1153132.00721909	989318.898333526	1115620.23275621	1076429.20360294	1413787.97994964	802482.403854176
1124	84.9601189671173	84.9601122065257	84.960128766761	2647.09	2644.79	2655.98	3	3	328739.718676267	194711.779322895	194047.320000007	191933.336249977	210072.975911484	230104.291119782	198511.732500008	205793.757330721	153061.382910143	268236.036197925	171066.232500006	203159.083359384
1125	84.9600871552581	84.960084675261	84.9600896352553	2485.89	2484.84	2486.94	2	2	569179.002313734	204514.771279991	346523.811136302	243985.487923179	44721.4698893258	326140.257739259	326260.242470705	288721.25773066	317642.225327847	332022.717525574	295228.600038366	282295.373372395
1126	84.9600993611287	84.9600860368957	84.9601282056602	2620.38	2616.06	2626.6	3	2	1355604.60565258	967830.010862824	1218875.47265625	1263146.49970128	1789020.8959088	1576077.9216785	1587709.81962316	1329566.42013269	947600.831725724	1486334.23368726	1169299.75658617	1165874.02204963
1127	84.9601036135239	84.9600728955128	84.9601343315349	2530.24	2527	2533.48	2	2	365802.840414342	300387.715844027	416742.42452567	384771.718496555	479355.249173534	433212.551972661	417320.98453776	404981.490277154	422173.788444471	465569.543875558	312774.797411412	326419.071401368
1128	84.9601732587725	84.9601732587725	84.9601732587725	2579.86	2579.86	2579.86	1	1	486859.491553387	344909.467605471	510062.671249992	530193.696967449	354937.563450516	643164.910489573	590792.551992178	478761.965028646	620507.869079601	533642.956093741	444753.486066407	420055.896059247
1129	84.9600159293126	84.9600159293126	84.9600159293126	2509	2509	2509	1	1	541957.934848758	524637.664599361	703734.405513329	534770.353096204	573623.269855769	725636.771838185	735133.420091641	625380.28974384	691265.671567515	743466.41423879	694293.355601018	540709.952265867
1130	85.0399480994089	85.039940374321	85.039968598489	2309.415	2301.61	2317.51	6	6	493497.203916139	480252.785106445	691696.988219643	780857.78449207	572572.544996747	246010.675948152	505031.445259279	579689.500955514	593615.054821309	527590.165536295	722511.584774393	503974.293180093
1131	85.0399968622036	85.0399675427497	85.040031766662	1964.06	1959.71	1969.47	5	5	1178668.17374694	953672.501116079	1096786.34241983	1155286.31550942	1049540.63246123	1298495.49839104	1700957.28601557	1391478.59891997	1360986.02035222	1703848.78186801	839036.420786131	1136707.89182984
1132	85.0399611970967	85.039940620037	85.0399791937043	2417.89	2409.4	2427.31	6	6	794161.794897395	723468.228511396	1044737.20975275	699316.611205982	747810.972566604	674180.741389264	883936.169661328	550367.039242613	534085.302823553	816707.817608644	950769.832397228	736411.261277113
1133	85.0399546945506	85.0399478213219	85.0399615677793	2387.21	2385.73	2388.69	2	2	129870.996899415	123645.235246932	157448.12157315	190363.688974001	149097.345429684	132150.763480317	144627.417187501	162228.516613771	158972.555029292	131637.14408391	176897.877864709	151371.116088868
1134	85.0399587789102	85.039937565047	85.0399742584937	2341.86	2329.07	2342.02	3	3	203712.57542175	195960.562196658	42826.9090494802	222450.306355794	204292.258257812	282782.669143554	162623.119793457	210883.647702148	223310.90631445	198319.681254638	202490.835739255	206833.34621875
1135	85.0399584435203	85.0399563115081	85.0399605755325	2368.255	2364.79	2371.72	2	2	417299.378398324	389435.152269941	513438.626714662	434466.065309775	432739.218356196	401660.948043659	380329.888815862	621674.093687356	424294.784173039	443754.000593595	445539.061414795	419972.668830851
1136	85.0511786221497	85.0511786221497	85.0511786221497	1303.98	1303.98	1303.98	1	1	989911.273231519	1000204.0493608	885711.905983673	998548.476431114	1006139.9884091	82998.553258463	1004619.36213069	1020925.22109374	869501.229907659	824289.623954181	862097.17766336	1092955.57859376
1137	85.0652616476564	85.0652429562959	85.0652726003416	19.3069	10.6828	20.9233	3	3	0	3108821.46310734	0	0	0	0	0	3910037.54326317	0	1440196.08247064	3499395.87686181	3651318.5863459
1138	85.0652716844804	85.0652716844804	85.0652716844804	2698.31	2698.31	2698.31	1	1	1414694.97257342	1328206.24449376	1384419.8583883	1334134.43576561	1462144.45507032	1242453.75706405	0	1336178.56919764	1290873.27382341	1304196.25672499	1374331.58808749	0
1139	85.0652212801558	85.0652212801558	85.0652212801558	133.863	133.863	133.863	1	1	1589473.57987793	1551615.84021854	1764026.55899645	1835639.53478906	1653743.35318123	1650655.61633434	1726602.26695292	1710050.21481034	1693359.07170117	1495092.89344997	1676335.20168318	1745272.88573202
1140	85.0652289792349	85.0652289792349	85.0652289792349	198.253	198.253	198.253	1	1	3562208.17764157	2515124.19001084	3733475.42700469	3577852.80418175	3432150.27157597	3992321.6956875	3786167.59138867	3586222.3280736	3920725.06775589	2263051.40963909	3885076.61847676	2958692.67782035
1141	85.0764537107935	85.0754925733018	85.0773908177897	1968.59	1961.01	1970.77	44	12	43824744.916965	33901976.0437841	58662563.010117	29271366.0666373	33614974.6744378	49777557.9878882	59852351.7245841	43210281.7042738	48398821.9653708	64091236.4063986	41394289.1877676	85091055.8632615
1142	85.076616624372	85.0756241190774	85.0772426013594	2421.46	2418.17	2429.01	29	12	26923230.8567529	40623609.3628463	43120583.1080114	48173353.432805	31605744.0710329	45096271.1714793	36936240.3799425	43534549.7852309	33688694.6036855	21518480.6086346	26810721.1628735	37866201.5215654
1143	85.0763501995726	85.0755560502769	85.0771459192339	2308.39	2300.74	2312.63	28	12	28917523.945305	45240528.0972876	60517078.4075339	44911293.7666113	35612110.6879915	51017411.5037	44621577.0431702	52853811.8152017	57535510.1309783	40416478.3567855	47163214.3856963	44641712.1262914
1144	85.0764881445923	85.0754906841885	85.0773898722953	1793.4	1785.86	1801.26	17	5	19778934.2569824	20109983.0121094	40541742.3608105	28631544.4535918	22469295.3821999	23777373.1528821	25029776.8812501	22950526.767639	25763134.4081945	18470169.5544462	22120248.8408572	21320200.6157552
1145	85.0764570181897	85.0756129235979	85.0774277998594	1914.98	1912	1924.76	13	3	8485578.34772724	20064183.7114453	10128521.772159	7813803.26670449	7653127.27636361	9077352.61636349	9259081.87710215	3594519.09786624	5222838.75851079	9565316.06545444	8860391.65073858	7847647.42491476
1146	85.0760909176715	85.0755601115118	85.0772767709006	1814.98	1805.75	1832.29	26	9	25261703.5946718	32842595.5381701	17076318.6045425	27524275.7155535	3586474.95539654	24276777.6249562	36418318.9756548	2624287.08291488	42702875.9026171	28624375.9743751	26116436.9242968	29971699.9163272
1147	85.0766414890916	85.0756700592141	85.0774649899152	1903.59	1898.51	1905.87	13	4	2167677.02395487	7158144.51818179	2631101.18872072	8384713.39734372	8211570.18499999	44128600.4799794	10299169.30625	8458430.54715902	9596346.52500003	9936445.81401031	9419656.12921883	12437711.3902082
1148	85.0758461458474	85.0755696566993	85.077279635	1884.35	1878.2	1888.69	14	4	14337174.72375	12273401.0153126	17580180.6674702	13123556.5526318	39943065.806391	16435754.035506	17090294.325	13067146.734484	16513195.0994062	3851176.42344915	15868458.6767856	13839744.556756
1149	85.0765247317831	85.0756957978596	85.0772640505526	1681.94	1675.13	1692.6	20	6	9041989.19916656	17271299.4557217	9889807.48416666	23804088.5830227	8684766.00368056	10169431.9626389	13109775.1691002	2222174.68726568	16137946.7033635	10114595.2755209	8953596.78428819	1762617.68549794
1150	85.0764605313797	85.0764075241411	85.0765181900224	2542.05	2539.97	2543	9	9	21876809.4964055	16294866.440991	22390035.0443526	21237104.9431503	19992214.1165126	22047693.3389751	21455084.9560386	22104831.758854	23011101.8414219	23041481.7189464	20662923.5455733	19389145.2577197
1151	85.0764443584311	85.0763498912949	85.0764985245076	1274.585	1272.97	1276.56	12	12	6784937.37606399	6620411.51775051	8995967.71489548	8792042.92918176	3698676.82003471	9204063.98755025	7808631.92964297	8906161.8289148	5942471.8033695	6201723.30898437	7795900.94411132	8493444.13504519
1152	85.07635988501	85.0756440865439	85.0773490421634	1750.24	1746.88	1753.65	12	4	36513784.5190441	32675972.4954036	40709997.2569485	35387651.5799311	13150396.834169	59233254.0420626	40127023.3454105	40410806.7247243	47463941.7516433	41903931.7830698	38145167.9945772	36379844.8557905
1153	85.0761102376847	85.0756800122491	85.0771781866246	1621.675	1607.25	1640.46	22	8	34774606.8541953	14528489.2185546	32050065.8800683	23258973.5783204	31186504.6979886	27217225.6788049	25289689.0266151	39987713.0271594	15406933.1329057	9285324.81315679	24038743.2235416	23134792.1065569
1154	85.0765761873082	85.0757024763701	85.0770888146046	1557.54	1552.09	1568.99	12	6	17122984.9369319	11975767.7455787	8702441.47141485	16818540.0610796	15977379.560625	39964275.6827397	19058921.7514559	17517701.8543181	28020422.533257	15384817.5315937	16602053.0885755	7066408.47385902
1155	85.0764748169622	85.0755578772918	85.0774413703941	1850.635	1838.21	1865.22	20	6	19010439.2763259	24828532.424178	2180460.82168215	1942768.67488526	14290158.9679167	34257332.9223426	30682769.9846232	16921801.6846354	18837311.7471093	18049293.326875	16971769.0057031	14929114.8427083
1156	85.0764683073506	85.07633555136	85.0766172494328	1360.735	1348.42	1367	12	12	34473476.0610946	26549390.1241673	18448822.3322469	12488117.7513952	7822830.22188997	37038745.0631481	41190715.6520928	26445305.7169374	9312416.79700166	31076637.4496134	5007579.55511611	6117490.4799881
1157	85.0761279159122	85.0757046413876	85.0771678834657	1766.25	1762.88	1767.65	8	2	23604143.7816541	21550411.8948934	27374574.7734375	22268486.7081707	22448145.3095122	26136966.2328506	26608244.5883232	18804269.0115829	27596345.708003	28007402.7789285	24298380.8944513	31831914.001201
1158	85.076464361264	85.0764041003356	85.0765321046167	1323.44	1322.33	1324.69	7	7	5922059.49992403	5507734.93949043	6603756.37011648	5957275.04134971	5718561.1994922	5901013.21050347	5880022.6314453	6197199.31390783	6021326.29576795	6056751.52922959	5803657.0119908	7295635.5223371
1159	85.0758727020246	85.0756836626681	85.0773189495226	1708.38	1700.76	1712.54	8	3	18811776.4597659	4142396.30402349	3320166.79588626	4230128.80253911	3816116.27718754	4404367.57285707	4480343.52441957	4127224.2893749	4471909.44750004	2326696.40570315	4631266.0355468	4385262.68296869
1160	85.0770357026458	85.0760656617474	85.0772015835562	1729.96	1729.96	1734.2	7	2	15924482.3072813	14925390.5973085	18052386.3880644	23296237.4530973	9448158.16613443	18065553.4980104	17521362.2245001	17725853.6377016	18555625.2448853	18405111.5111896	16523204.0657084	16038532.7230645
1161	85.0762764890934	85.0759549116835	85.076898009404	1470.68	1465.79	1478.87	8	4	7865742.90697443	6685304.84126421	976735.36279787	7487537.21531249	20528183.5940219	1137319.54570803	8632774.82545457	18206510.83535	8084978.38485118	8295840.66789774	7862299.05464497	7389473.00943181
1162	85.0766253321588	85.0759529898745	85.0771918893325	1660.09	1659.29	1665.86	7	3	17862636.2599493	16109780.0998767	19827275.0708455	17239966.176028	16655794.0177787	11054262.0452757	19385147.6919678	18516057.9493749	19320546.6583784	19379098.3107939	24106275.8487326	17332160.1876315
1163	85.0766740895526	85.0760488401359	85.0769578926217	1505.4	1505.4	1510.21	5	2	13339878.5846283	1252144.39146975	13902187.8123142	12757293.5483108	12939399.7119932	15002406.6426352	28154036.8881881	13308040.4018075	14580508.9868328	14344592.3344594	13345750.7843919	12624337.1243243
1164	85.0761675663231	85.0759653407858	85.0769862410182	1579.64	1575.72	1587.57	7	3	1769840.79127595	1446658.10843742	2032162.14726565	1594074.99194502	7605859.33247172	2214875.82750004	2312431.30593755	1576376.90364574	1592102.03229169	1726381.3218749	2045637.03796879	1672596.97041657
1165	85.0764513058468	85.0761938156907	85.0769693033024	1496.36	1496.09	1497.07	3	2	2316865.68879682	11922735.6540866	14623816.7021314	13455094.1509615	25576130.314266	15767577.6916666	15705871.7531971	13966050.0694792	15467113.4153847	15141639.4397436	14025757.0441507	13292789.1525
1166	85.0760243696636	85.0757420873093	85.0764565678835	1487.73	1486.02	1487.98	3	2	14966238.2263766	12722537.3003013	15544657.0210714	14271841.638631	14432437.5283928	16915467.4289435	17125887.9631178	15143919.7140625	22086910.3674084	16122165.1166072	15002572.4225446	10164363.7142409
1167	85.0764076724327	85.0758196773791	85.0771992457634	2374.495	2373	2376.22	4	3	12598437.1062266	15673313.6252569	20380682.2700154	17263135.277143	16544528.1438393	17311563.0003124	18129858.8316519	18160572.4218748	18596615.2682144	18288026.9525223	11747868.8370969	16067892.1513169
1168	85.0762003600463	85.0757324762746	85.077068430662	2392.87	2391.84	2392.87	3	2	14696132.3616667	13900362.6664192	16437042.145052	15109523.8628908	14359438.5026824	15463093.0275	15514144.3335938	15386298.9411457	15934541.5441667	30168736.5363849	3871411.42053981	13635318.0895705
1169	85.0764132906297	85.0763687916075	85.0764319598636	584.921	584.321	591.022	3	3	10901684.3800852	9154248.67646804	11036511.201893	10570023.7571863	10031968.0402941	11845124.3386315	11737748.4422373	10951936.5475344	11554170.6721183	11767869.8712278	10840148.3440565	13258318.9504719
1170	85.0762739465945	85.0761354678604	85.0764124253285	1523.94	1523.94	1523.94	2	1	12783993.4115	11104575.8861397	14101986.5424286	12800634.6015625	12393148.5904018	14592633.9969821	15140800.4122569	13373865.415625	14123260.3235	14505598.2572947	12941286.0006339	13139319.9711132
1171	85.076510989416	85.0765025449289	85.0765194339031	211.8625	211.698	212.027	2	2	3409931.50958654	2434504.23554657	3633201.48876593	3379425.08404734	3266144.74677765	3821629.87191108	3877155.34013822	3516872.78734225	3802350.40480622	3806006.43150203	3764368.17857272	2732476.05197352
1172	85.1355960808023	85.1355447343754	85.1356261026394	1304.14	1303.59	1304.73	11	11	147872.585401142	119657.528173013	145161.838115986	145708.89577355	1146904.59783855	138514.916702473	150111.436870116	155293.183688401	131722.160307616	141776.636319579	143037.445482584	131083.108475435
1173	85.1774672969823	85.177423888548	85.1775105386806	1304.45	1303.81	1304.88	12	12	355746.227208496	308606.068028041	336939.717237719	352294.373420062	324836.412199518	344758.171566687	359093.490803573	361557.706587893	321896.871861748	351367.192481866	346311.605039063	308467.723700419
1174	85.1954616469119	85.1954616469119	85.1954616469119	1303.61	1303.61	1303.61	1	1	344121.569053173	88882.3861027026	331360.078182709	348090.884692829	315133.947051671	335879.859424711	350978.204664421	344588.425458321	312303.154017226	348037.699174803	337662.394752747	292810.017288709
1175	85.3896497410593	85.3895944504722	85.3896763009049	1303.965	1303.57	1304.5	12	12	306770.231144832	226480.698497595	357601.532897386	286477.796195161	284141.001393478	391880.291515174	373885.284643553	338925.92011268	360340.652924109	383178.958147536	355548.997818081	246934.338052132
1176	85.495960191951	85.4959040714608	85.495986721992	1303.965	1303.57	1304.5	12	12	784363.002198714	578558.325793266	885865.201132103	729357.796076312	703448.049586463	968475.81157785	956953.605100921	865053.302451923	881724.634474192	939618.354009493	869022.97764843	621318.135231368
1177	85.6206117192291	85.6165723768543	85.6283100389972	1304.14	1303.64	1304.88	21	11	81595.9515954584	100298.616637074	200473.856850589	77997.7373693857	144314.202180174	109358.457555338	224007.544932392	192811.229296876	199213.224734699	124857.660993465	99051.1693672681	117330.101350913
1178	85.7406566840723	85.7398460138412	85.742164567512	1304.28	1303.81	1304.73	12	12	231726.637414552	153190.660631009	291092.79853864	216510.441310687	182369.501171874	337708.092921318	309159.909175504	261530.483541018	285208.898354842	337193.068461916	272608.182672992	165327.946176382
1179	85.8763510995038	85.8762945428827	85.8763738125279	1304.11	1303.57	1304.57	10	10	138686.822147216	99496.9915917957	173586.56374512	137727.570534104	143947.002062583	198551.214230769	192681.749880184	172846.540591633	167687.336010296	190440.416678466	175556.537687424	111839.032444254
1180	86.0117773392423	86.0117146189613	86.0118047365345	1304.45	1303.59	1304.88	12	12	296895.59963379	488382.307234074	192546.06269531	361864.972158901	333495.523740231	146384.032520927	177512.653850913	259192.941880581	177353.058221681	171375.605515835	227804.601671873	389934.575530832
1181	86.0796855363665	86.0796710063214	86.0797336348812	2426.34	2418.17	2431.31	11	11	528485.496938206	775149.427452534	1249178.6979948	505267.189264604	534300.592863772	934924.568861159	536210.63081027	502044.368279856	721998.934483672	1089593.4345371	512155.347111377	378002.489733539
1182	86.079676052458	86.0796604357658	86.0797010325307	2306.53	2300.89	2318.56	11	11	495188.083725587	742040.650174589	833553.370859379	897139.258705935	530754.889790469	382629.715664282	632575.269874654	814857.049674427	824256.375077523	446329.29750279	1134865.18350701	713161.961982295
1183	86.0796842932388	86.0796709086877	86.0796967984068	2382.63	2372.81	2390.93	8	8	104585.739867553	400174.143026426	555035.558833196	241037.833504813	381536.443025208	422768.356021613	773508.049725252	603666.367048671	433256.511932966	44722.0358007767	313041.226228838	465445.475064774
1184	86.079663041127	86.07966123395	86.0796993699036	2341.98	2334.67	2347.46	6	6	179716.794949774	343601.644151809	435160.739061193	498732.191778673	190682.667870518	426916.137358397	415415.771287799	398431.795980506	429823.598547284	600462.350406605	632505.974139102	211159.332438151
1185	86.079689177818	86.079689177818	86.079689177818	1966.39	1966.39	1966.39	1	1	1232044.59637585	1151605.45639053	1540975.70957973	1201244.95790361	1123348.74490193	1453834.18258926	1521454.4241143	1337347.62754448	1461668.83641152	1539143.7466199	1300945.01390333	1196699.7075374
1186	86.0822593765147	86.082220569534	86.0822851707798	1303.965	1303.59	1304.14	6	6	106548.07032981	94567.3168678981	114765.136257136	92362.8657075645	91177.7249338606	126106.949667968	124310.379356971	100224.923306884	128094.013946939	135413.163594877	127836.038186598	97403.4903577776
1187	86.1957063688541	86.1871238537812	86.1982646098458	1304.5	1304.14	1304.73	3	3	160206.088105874	142039.249245384	88777.8559423841	179196.957526858	147530.829622693	151594.814829547	154686.949912108	82077.477312825	151267.082809835	126013.525917272	164956.944404742	151368.65749423
1188	86.2218585245778	86.2049457663766	86.2230081303168	1303.98	1303.81	1304.73	5	5	160271.751720967	142039.249245384	106893.045906372	179123.642349078	151441.861233133	97306.0162337233	158165.153814366	94335.6933349602	97456.0561752555	168350.592308237	98118.1021914436	151368.65749423
1189	86.2329570788305	86.232904247031	86.2329889027979	1304.5	1303.98	1305.41	11	11	154639.535799153	138055.702339679	151340.332554934	178845.702617938	145505.657448729	142927.403621418	153593.113709309	172416.874536831	151267.082809835	161079.922054913	165260.028273738	149856.087888746
1190	86.2742462439067	86.2741947880457	86.2742770220348	1304.495	1303.98	1304.88	12	12	456151.075512697	442116.05793269	422107.519363136	477166.63448591	436078.55162635	392638.978272184	426698.152853194	477343.171556921	380286.239532647	416005.395806364	452525.799425224	430278.018179085
1191	86.3043474665763	86.3042893967906	86.3043910020135	1304.52	1304.08	1304.9	12	12	329561.438964845	456281.417236328	227047.965920756	384189.481136301	371881.355597441	199297.84888672	217191.998410995	311075.419871653	202620.368462613	217055.608919854	266093.932600447	419814.042491979
1192	86.3131707700718	86.312340050908	86.3146887068956	1304.495	1303.98	1304.88	12	12	393297.960998537	233324.591099758	498002.705324352	354913.973913923	310103.973567587	573290.709135047	544430.521936854	450230.07822917	511620.788292973	585255.107677878	479541.378995113	280356.031400239
1193	86.3821942735358	86.3821423521216	86.3919628987634	1303.64	1303.59	1304.54	3	3	98228.5417369481	91323.4027929677	114729.58289906	93862.8784046526	97165.6406460854	122647.774492186	111958.655790129	96367.3816273089	105952.174409625	124285.374173583	105596.784835758	84252.8364908863
1194	86.4218813235388	86.4218813235388	86.4218813235388	1304.57	1304.57	1304.57	1	1	98035.3685968581	98319.6160600124	116939.940242366	88669.3660759949	93598.9101682357	122406.341865236	115927.175908202	96177.8685857587	102728.668577769	124244.010089221	110675.74732999	78604.8333648675
1195	86.4803999102468	86.4796379879303	86.4819946339578	1303.98	1303.59	1304.49	11	11	302220.108752442	218952.255925479	359538.969551157	277117.690658483	250846.691173376	384096.804167133	387680.713500281	340195.262042412	355486.712919171	399583.894655199	355307.900982419	236893.020514864
1196	86.4988591771528	86.498043416895	86.5004060592583	1303.88	1303.57	1304.41	12	12	312749.971852938	217262.604945912	357185.994746469	282571.635406494	265196.864819335	394588.990659555	384860.231520433	340835.418783483	345785.495706378	395859.747247369	351152.228320313	248387.699912951
1197	86.5869953043888	86.5869505949259	86.5870342970746	1304.73	1303.98	1305.65	11	11	252230.274584962	363443.256640623	151707.257966655	286787.666164202	272291.068104767	112245.472897386	939344.640528096	225450.049993491	138385.443403321	148752.2384947	196295.082689733	320946.973634906
1198	86.6072504035983	86.6063566991242	86.6088463185252	1303.965	1303.57	1304.5	12	12	765926.895678708	568783.109146633	887158.754189715	715549.973966111	669090.493143754	955026.970177878	952840.730380869	832138.025926342	859088.107941088	945021.868009214	875471.151241627	599187.777276438
1199	86.6719118205725	86.6714278665189	86.6792469120605	1304.45	1303.81	1304.88	12	11	139064.214817458	122040.794405047	127738.114152269	142980.841898287	118974.567501219	128132.672680288	133321.714673665	135585.971777343	118414.509085286	136882.151608323	135032.77819824	128881.295941631
1200	86.7550364695271	86.7550215916616	86.7550513473926	1304.555	1304.54	1304.57	2	2	81379.1054536941	120426.353948317	96977.8106982436	89153.9562532562	96625.6491495779	98806.6402897129	92070.1072322587	83364.3643672683	77060.0884879552	101761.618094889	83845.1625268549	97616.2285325267
1201	86.8197792724328	86.8197792724328	86.8197792724328	1304.41	1304.41	1304.41	1	1	81412.4602800946	120172.595827415	92690.5159836657	79091.6456180836	90554.0014240063	93258.2628116131	86834.4103622149	79975.7269864158	72862.9581205602	101769.990091441	83714.5732910164	98152.4185156256
1202	86.8825224740442	86.8824555487793	86.8825553617222	1304.28	1303.81	1304.88	12	12	408852.674962024	604128.683331887	268227.187154014	454125.468073382	436630.088055888	224546.67502302	254761.997106586	359848.668019531	244263.054323244	263372.454075524	311719.43425781	503741.715101145
1203	86.9041393194426	86.8905880326604	86.9042190434628	1304.49	1303.64	1304.99	22	12	157776.433632811	246699.948919268	203669.903144534	281859.786221078	264623.819646345	245407.145733173	291076.239871545	189970.953666616	212548.030432941	254819.044003906	200534.967509014	110258.768756103
1204	86.9473661562516	86.9473072822256	86.9473901888303	1304.03	1303.61	1304.5	12	12	690067.830639651	628753.709664481	660121.731811515	691485.707105888	640088.331159853	652880.766954523	681578.101224892	723350.027837614	617294.223119309	660826.991360914	680843.050563618	617032.974188059
1205	86.9987909909929	86.9987909909929	86.9987909909929	1303.61	1303.61	1303.61	1	1	81362.1163423283	110137.988854168	74088.727436968	77865.7537841802	87196.9875022199	59198.1081640616	67683.1276251782	74778.7915682711	57415.7011696561	62627.2110681149	64349.6524924529	106946.289465998
1206	87.0445033932928	87.0444919331701	87.0445156611642	560.045	558.366	561.82	4	3	5821399.96946897	7806127.0016927	5900501.18462862	5825746.16150085	6025692.20624586	5735665.34398438	6502546.2725274	5745077.92743994	6030065.19195924	5826578.94642527	5463278.37752264	6218249.40629716
1207	87.0445232880627	87.0445210034033	87.0445255727221	13.9117	11.4055	16.4179	2	2	0	0	0	0	0	0	0	4733855.83383783	0	0	3767515.84005048	4714403.46154673
1208	87.0445287977124	87.0445287977124	87.0445287977124	2569.43	2569.43	2569.43	1	1	1206442.34364298	1698760.94281252	1377298.67844532	1144845.84986954	1354253.581175	989849.44619062	1304236.0349076	1141146.09201093	1104044.80917656	1341281.19122812	1265893.21837345	1394418.4967922
1209	87.0445033168243	87.0445033168243	87.0445033168243	2634.95	2634.95	2634.95	1	1	222722.782500008	487825.616015609	269782.07250001	216989.496835921	272510.495976542	224256.052207012	232628.568750009	264398.19750001	203284.887070295	233423.062500009	243340.147500009	225219.83605467
1210	87.0445284030391	87.0445284030391	87.0445284030391	2595.45	2595.45	2595.45	1	1	4405382.07566075	6318292.11198724	4723171.27075782	4530467.08656057	4916903.08038514	4147429.76801276	4657633.51688711	4684608.90039998	4587524.39505281	4449634.34352165	4783636.83594357	5460914.50752631
1211	87.0445669203124	87.0445669203124	87.0445669203124	2698.83	2698.83	2698.83	1	1	0	0	0	0	2173419.03819295	2040448.0446289	0	0	2094159.65604617	2069029.49851562	0	0
1212	87.0445143433175	87.0445143433175	87.0445143433175	2678.68	2678.68	2678.68	1	1	3499281.65144531	5177148.86853658	3606396.05550392	3565541.25564063	3795026.93132814	3205388.04722656	3482515.49934497	3418826.5299375	3430630.71807392	3433783.33101562	3499346.269	4021297.0879219
1213	87.0444895558687	87.0444895558687	87.0444895558687	197.421	197.421	197.421	1	1	3941416.48803341	5291047.26589312	3892376.3716511	4083310.90123662	4371016.27487583	3729140.93405707	3901498.04673098	3689810.39666967	4114146.92319456	4000531.10003881	3679426.99216916	5698291.65724909
1214	87.0565580777559	87.0565295825987	87.0566003672386	1303.95	1303.61	1305.06	7	7	160073.070830077	139571.13941976	159300.58622461	163031.957143269	152809.57329061	136293.19906901	139860.968925781	166493.934275391	147021.189954177	157140.153715632	143663.523273925	143492.758702674
1215	87.0921073798396	87.0920793636115	87.0921641048256	2548.755	2544.66	2550.7	12	12	3720314.91784234	3274429.95944196	3211607.38332251	3234172.79244371	3524143.93766866	3503710.91892425	3827946.68823423	3351417.1229161	3900159.22056132	2825205.71438306	3824950.17498097	2345593.9102479
1216	87.0752156088097	87.0752057773832	87.0752217045859	1303.95	1303.59	1304.73	3	3	155865.194280893	139411.681613992	137925.130366656	149329.0742951	146571.088727362	136337.929360793	139883.961029831	79094.0993090814	143948.635084634	79799.5580273433	72704.895170491	143265.422004617
1217	87.0920917210526	87.0920367933302	87.0921141125226	583.673	581.497	584.288	4	4	1581931.27246627	1374096.30892408	1788257.17762672	1695361.69988329	1699356.83934057	1927902.42475507	1788915.24650404	1779674.62447486	2000028.41581762	1823812.14803005	1738010.62358	1549174.01018942
1218	87.09200750305	87.09200750305	87.09200750305	1969.23	1969.23	1969.23	1	1	918830.321401919	680980.756396234	1181092.04193704	720071.58942963	700563.613934903	1033806.71236069	1187474.61139481	932221.373751469	964196.190511738	1028692.63183353	960148.528576324	782591.560135052
1219	87.0921279009081	87.0921279009081	87.0921279009081	171.548	171.548	171.548	1	1	653138.132662342	494215.807880511	925627.221375558	667495.574419236	667207.959898222	867138.181930854	802240.062014509	525438.649896961	889386.880705636	874345.751830357	817607.362662249	613291.883099226
1220	87.1589434527257	87.1589123944118	87.1589698536998	1304.03	1303.81	1304.5	8	8	151349.504270832	141844.943048651	199472.528144534	138957.237326662	148368.047227581	204895.723643329	205998.243827819	163314.451100886	173652.43387858	199246.015931115	172352.588553185	138441.664161045
1221	87.1661911964782	87.1661229562834	87.1662208142603	1304.11	1303.64	1304.54	12	12	155321.121166993	86110.8936246735	190673.540266116	137227.23936298	120062.910223797	201956.287115884	202369.282301683	159341.144367675	176847.818684895	207756.384538762	181632.190580358	99707.3018197863
1222	87.2106116807902	87.2104043293231	87.210844985369	1304.52	1304.08	1304.9	12	12	150440.438794351	145330.361529446	134817.031911623	157668.299156903	123192.080057982	121712.091292317	140281.65260498	153927.780808511	135603.098473306	131869.142245718	161919.18160006	158541.175174654
1223	87.2540996947004	87.2534059065377	87.2547378576793	1304.65	1304.41	1305.65	8	8	174441.697420372	101632.089812011	111218.644831731	134375.232555747	641505.314495299	1002454.32269532	982702.184438909	125573.601858473	109890.060323079	1002009.36525878	135747.456902794	149203.745848794
1224	87.2758400029098	87.2757842981082	87.2758676998287	1304.11	1303.64	1304.54	12	12	757063.706250003	543385.828641824	918487.932663213	743896.821337531	660111.572990712	1020648.35982701	997932.09053572	861382.891523444	917799.086966805	1006795.48857032	884330.253655265	588824.488075476
1225	87.3478397455825	87.3478397455825	87.3478397455825	1304.57	1304.57	1304.57	1	1	756381.666874994	542861.03548502	916713.419655775	733572.824074715	659687.44579143	1019596.68712239	996644.768437495	853328.42796793	908782.602682286	1002009.36525878	878703.544691563	83767.1188157298
1226	87.4004291460224	87.4003165195368	87.4004647343807	1303.81	1303.06	1304.41	10	10	177942.874302643	123262.909666342	169080.745374758	154695.605322265	150642.005035512	167466.320129393	190601.840801594	161979.791763822	155442.469207356	180729.5586407	185386.888409016	110395.768035483
1227	87.4043922960854	87.4043411863017	87.4044227250248	1304.145	1303.64	1304.73	12	12	160385.971998948	97177.9606400234	213389.252485351	148994.612460561	131231.088938551	243595.974160907	232427.672003456	196545.757575335	220583.545847732	238355.2380685	198100.597507324	120425.200747445
1228	87.4646831555262	87.4646595185207	87.4647067925316	1304.06	1303.98	1304.14	2	2	123205.034715019	93783.1035777703	110587.441036379	117574.041723634	96106.5824298656	114167.309202473	160566.739537022	134331.957828034	145666.69572443	152064.914885474	149200.953156074	90641.2041614885
1229	87.5282530453049	87.5273541916706	87.5291929297408	1303.95	1303.49	1304.14	5	5	123205.034715019	93783.1035777703	144827.512734377	110314.186980793	96106.5824298656	162902.877450282	158298.134990986	134541.50685913	145906.121588541	151899.900424804	147360.150681558	90759.9221761077
1230	87.5537727139506	87.5527036877378	87.5542883247008	1304.515	1304.15	1304.73	6	6	155180.160637298	228353.27091346	295718.368425297	175731.680259487	172187.397814002	321279.463502602	315701.305037433	118287.327432392	295703.02241699	339639.634759616	285709.190363361	213409.498260967
1231	87.5748727455391	87.5748200065184	87.5748997366815	1304.495	1303.98	1304.88	12	12	232828.841308595	126718.408701922	296290.800419918	222485.617624163	182412.260477388	321610.850262278	317809.672640791	264105.351533954	295374.554744216	335853.550874399	284883.392762278	159832.295336913
1232	87.668194759434	87.6681502593361	87.6682236122635	1304.03	1303.64	1304.5	10	10	137497.12362508	101187.687357955	185920.360817874	147785.251441368	119978.14991089	217061.906791993	205936.823658354	164730.096028238	182689.910087889	206971.695241887	172351.720639647	100814.272929689
1233	87.7530553362781	87.7432733613796	87.7530977213243	1304.275	1303.81	1304.88	12	9	130123.332356896	115878.793359376	155059.581840823	110171.253094484	110287.248190919	175983.708528645	164516.525229491	141908.841913044	156109.696564127	182713.398958627	142328.620479328	95057.4529394523
1234	87.8193560828872	87.8193560828872	87.8193560828872	1304.54	1304.54	1304.54	1	1	131247.356065469	114978.456799879	153862.711962893	125826.763622031	110224.113521526	178980.372885741	161226.645063476	138920.272378132	159540.931045735	187439.058881085	142328.620479328	100219.630748699
1235	87.8638184348684	87.8637655765666	87.8638486528034	1304.28	1303.81	1304.73	12	12	652725.446777837	423465.504368988	793868.073006407	608912.09166225	545246.746833682	888758.992124725	882233.707651376	737202.488504466	789762.021960105	889181.903077921	761596.748186386	491635.812552582
1236	87.87801346094	87.8779854977456	87.8946995180897	1304.57	1304.14	1304.99	9	9	90295.3501705227	102941.575285456	110922.859276645	608052.046335049	549801.311842047	115356.671574519	120172.130215659	742107.978252703	103651.599553411	116745.030941686	93544.8692968763	99884.0037729113
1237	87.9936746173519	87.9936260143134	87.9937064465061	1304.45	1303.95	1304.73	8	8	136799.224816894	66986.3645108313	176060.344790042	119067.467993164	98904.8464819347	196932.038533383	198717.680338041	169195.361104267	179742.307057881	207958.185793049	163320.452156981	91883.1904097485
1238	88.0246761075908	88.0245088464896	88.0248433686919	1303.7	1303.59	1303.81	2	2	136855.294668854	66986.3645108313	176103.720090556	118878.8284739	98961.497650036	201567.233700281	194155.531171877	86980.3938822422	179919.567715733	100792.066898803	164462.001188297	91845.5980726213
1239	88.0397497262548	88.0397083524655	88.0397815559277	2690.77	2681.99	2694.87	9	9	1078674.37972941	678601.467513895	859852.901727753	0	1018224.28560712	1512585.86664492	1404770.51277671	1198682.25147709	1016759.24762922	1306479.13022811	1880741.6446162	0
1240	88.0397702070163	88.0397041549992	88.0398198327458	2576.75	2560.49	2585.28	9	9	746420.112756253	1794149.89861367	361566.577880851	1510033.37881486	970640.295993577	3618575.82631347	107531.063366696	824534.510401897	127613.724279781	403902.666938035	1408180.75208512	587656.123085744
1241	88.0397631169539	88.0397323233589	88.039775875602	2598.515	2594.01	2604.34	4	4	1347319.59282781	985108.122445616	1446444.65165749	1284703.7569336	1333568.40216016	1551867.08161377	1492530.87065606	3885356.3683093	1488937.91868518	1565894.70649858	724523.072783202	1137485.93899459
1242	88.0397870321547	88.0397870321547	88.0397870321547	205.339	205.339	205.339	1	1	1894078.33942444	1171477.93500665	2162400.71708028	1774480.64992838	1599276.46908596	2276999.75997224	2168769.09962772	2065868.90578703	2019233.00187749	2261542.64075539	1988886.23103288	1388034.064604
1243	88.039744144437	88.039744144437	88.039744144437	2666.15	2666.15	2666.15	1	1	757670.323803389	528648.023039634	797580.566638024	618695.063635742	709485.284180944	801711.089811198	917178.282578757	744667.570408858	798797.636031903	790883.543192702	780223.443883461	563063.048875006
1244	88.0398167142685	88.0398167142685	88.0398167142685	2622.62	2622.62	2622.62	1	1	579811.679697811	388907.918440584	568732.061166979	525717.147972009	564133.267886289	625095.676907545	647553.567044263	688584.173659553	636411.124635409	725964.248870402	559847.967000878	463297.817013887
1245	88.039727735857	88.039727735857	88.039727735857	567.235	567.235	567.235	1	1	1623631.305851	1145281.61845257	1847459.80514698	1543446.46926504	1571043.91363795	1935329.84954196	1876905.00103334	1827943.7099323	1788031.94519305	2093341.01691946	1804276.06670843	1324732.80315813
1246	88.0545568310247	88.0544879984166	88.0545950445056	1304.03	1303.57	1304.73	8	8	105333.982625195	535602.215518468	124231.207478029	90051.5878352875	405454.264994675	133246.236619967	133504.328882649	115199.850205078	136980.919143254	400461.026999285	119930.490037184	426413.472077417
1247	88.0760533041473	88.0760194485064	88.076077628953	1261.32	1255.62	1266.89	31	8	2415011.06882844	8328632.98298594	9729199.22786071	7324640.01525879	7603367.30928739	8815264.76889205	12123902.987329	390191.973124999	8803845.50472208	10902018.826953	8939071.99128684	9835141.73917897
1248	88.076033963347	88.076010546596	88.0761112144594	1867.18	1848.73	1877.21	39	8	746705.617455675	1414770.34861779	2567173.74293948	1275147.73	1278531.65991563	1545069.32849219	3108842.44366455	1876029.19756837	1219365.26689762	2007654.01762013	447892.120572922	1005357.03035034
1249	88.0760556992293	88.0759866799044	88.0760917803843	1368.17	1360.94	1369.36	24	6	961952.551330424	1521325.2954375	3843052.1704893	1399466.66314375	1346500.50980469	1663701.0166842	3017679.80714295	252152.292979724	303744.924316398	1669225.40956407	1682869.82047969	2059526.4227456
1250	88.0762450882243	88.0756906681815	88.0778094710818	172.503	171.026	173.224	19	12	16245824.5639793	16814293.516883	17572704.4445603	15689345.8485555	15914473.3363276	16850860.6054224	18030238.1121862	16700169.1742934	18267620.0797008	17594254.044661	17759121.6001358	16632136.2445179
1251	88.0760300598144	88.0760260364058	88.076067522895	1968.965	1965.08	1969.94	18	4	2951040.4410625	2933274.23659943	3818670.64690968	2794989.26376598	2586924.88454936	3243281.95615908	2366800.14945517	3426316.11235413	3201311.97944444	3089364.2525357	3301979.13303337	2818864.74322231
1252	88.0760816197852	88.0760708975535	88.0761200387919	1323.82	1322.47	1332.38	25	7	2120920.61463458	2331389.36697544	2596028.62649147	2092001.69629815	2128081.52744141	2331248.73876954	2648607.86996599	2222534.87970946	2470837.88819475	2126197.00000921	2050114.20176843	2000130.17681973
1253	88.0760154391906	88.0760015553021	88.0760451763778	2038.73	2037.36	2047.08	21	4	107264.878769531	252261.280436194	321687.96392857	270133.402597664	277686.670153456	321486.926330915	209527.923378908	285108.418124997	1770811.66125506	1504311.26163616	310594.507912944	244176.292021481
1254	88.076047530001	88.0760327358045	88.0761004438101	816.728	803.069	818.543	22	6	5337664.5732197	5095128.15307031	2508934.13106656	4423741.40196429	4576442.74998571	5343286.43792723	6307657.5709038	4606995.6919625	6859655.33613713	5474480.36467498	6405341.20614781	5183161.15188964
1255	88.0761008469723	88.0759851531705	88.0761249958503	723.105	715.118	729.015	26	8	3168043.30819416	4959769.69545969	560961.180000021	4449252.91817627	4381594.78524195	5471138.08468897	12957750.8888413	4907988.5309711	3141227.15355855	6739141.93373789	11472824.3813341	3100765.50995276
1256	88.076102555251	88.0760786132372	88.0762074959712	2474.3	2463.15	2484.73	28	8	4783820.63382626	4141978.56398647	3585397.83030937	4136537.79287108	3632681.51251708	4451135.06210239	5298766.30102539	5113431.43910576	3737604.76576026	4536205.26069133	3752464.38883432	4669596.84890626
1257	88.0760716861928	88.0760522601072	88.0761736114222	761.5175	756.256	781.511	30	8	6380262.67117498	5664087.99686893	2085593.82254032	4926786.28063303	4927661.76291765	5946259.88002171	6568367.14053951	5439677.22116645	9657184.0455034	5639885.02075121	3705897.35254105	5700696.57476074
1258	88.0760573337125	88.0759876620262	88.076095528799	1959.35	1957.92	1961.98	15	4	4913691.1894845	5288927.21508027	5908427.92035826	5103126.72965333	4758072.76822087	5754622.71288826	5808126.73298019	5714654.7027375	6013330.33267932	5823359.93132228	6286526.06279496	5153891.71603294
1259	88.0760420386277	88.0759619555872	88.0760796290509	1821.89	1816.14	1829.33	25	7	856663.898743053	1355755.41054036	2740133.50692531	1290406.23310704	1215350.60382568	1485278.5921875	1559247.59274903	2409839.37383515	1845699.67749949	1206044.33573283	663941.40724999	1065445.63500886
1260	88.0760564076372	88.0760314040959	88.0761155685531	1147.58	1134.72	1154.52	25	7	4419281.53656249	4810437.17510418	1968828.71472527	4494600.24839582	4538108.28985938	5043478.57973262	7172229.02823458	4711164.10005955	6152180.06756611	6546970.63267442	2630834.48846888	3225365.31305226
1261	88.076051516853	88.0760340836872	88.0761075133634	1237.07	1213.19	1244.02	28	7	2075661.74591202	980175.79968749	2524672.08511463	951224.762812514	818282.310651026	955923.001996536	2009318.42863771	1131565.91848721	516619.760742188	582276.338653564	1041469.39260417	1725853.53645835
1262	88.0760537937	88.0760179049644	88.0760751775382	1478.38	1469.41	1494.64	30	7	172123.285546879	1525427.44745191	3077077.88144404	1439574.5708113	1399464.18500526	1757644.55905047	7089850.7723117	1539040.45793126	400281.56156249	1255116.46273871	1926482.73888233	502029.023256847
1263	88.0760423013079	88.0760116751743	88.0760658713544	2320.52	2317.69	2335.91	23	6	1035240.38591991	1129837.6405692	253771.832343775	1041513.1955625	1002646.75539064	1146025.18909571	2594519.85613685	953323.257017036	1246222.9997247	3279902.73066501	9738755.00212525	144614.574847432
1264	88.0760888572322	88.0760510023445	88.0761198537319	878.452	868.393	897.253	28	7	6992451.49769942	6184782.48728321	547621.907729167	5111963.25437499	5275670.10816264	6207348.62268217	6072931.60294257	2596002.0626625	9976289.78680239	8197564.69717912	9050386.02870522	5690863.82792613
1265	88.0760644127359	88.0760409071138	88.0760846542804	977.888	974.085	983.641	19	4	1900479.29084996	3135919.4594875	3753606.99026062	2762026.80645625	2656305.24249739	3395800.68187249	4053058.10457986	4763946.47333959	3676049.39496826	3491909.36081939	3496849.79026688	3101433.77871718
1266	88.0761607289043	88.0760937755947	88.0761959223885	2645.88	2638.13	2660.68	20	7	3450242.83121094	4599623.8839844	7036397.15859984	4198529.10364111	4036712.97483453	4764906.22488639	4628009.22781419	5209290.34908619	3055520.70376464	8151895.65495557	5486875.19156643	5291355.59341764
1267	88.0760510761662	88.0760424500703	88.076063358724	1443.43	1438.12	1444.72	14	4	234703.667031237	263690.571826177	272346.3356954	184992.004531239	206875.913671879	325405.865927743	379988.074890634	4604683.08237905	261207.820572923	261871.419101549	246712.55382813	236428.099843756
1268	88.0760321911184	88.0760282367785	88.0760467845989	2230.54	2229.7	2235.8	17	4	1173131.33264089	1084340.88764509	1171201.98431082	1088107.83728794	1112783.12881836	1260380.91396902	780056.602952133	2456674.29933849	1982164.73936077	1170614.52485491	1240982.12202147	222482.401394549
1269	88.0760264810522	88.0760102813849	88.0760582200606	1512.01	1511.45	1523.94	19	5	163246.329702151	1329103.8228125	1645408.37115397	1306266.31002604	1302242.1191862	1518370.95828451	1625148.74906055	1423989.22553021	1971509.74150033	1535440.25309081	1551689.06623535	2136306.87329976
1270	88.0760383752189	88.0760266642506	88.0760517873117	2416.69	2406.82	2420.49	21	6	1945090.61952386	2067719.44165294	1225999.93198663	2041497.40009407	1849165.97828228	2241724.21358173	2376832.80593431	1179207.37424342	2262924.98392067	2380695.96199519	1747355.96094542	2156669.50793557
1271	88.0760641240204	88.0760158223162	88.0761284315952	1927.18	1925.62	1933.75	16	4	788777.47184495	700231.87906901	820397.477399101	769408.687463942	693351.960644532	817246.801108784	867946.465168267	796578.92786458	418782.338103523	377706.222158207	2623666.14493546	1066481.36025852
1272	88.0760615692564	88.076036401892	88.0760823230496	2379.16	2366.85	2387.6	21	6	2365196.81894943	1218599.07468749	1416399.44292202	1181290.17871264	1060788.37888587	1376130.78389267	1341812.32622604	2304652.99477058	1430021.4253418	1384237.86990488	249375.364939356	1093999.73931885
1273	88.0760338259539	88.0760338259539	88.0760423891128	2397.04	2397.04	2397.76	12	2	2698167.99714921	2661387.21201364	2992562.41880669	2632221.91717793	2417600.99449219	2934339.11106618	3141259.27048866	2943161.903701	4206151.60712889	2052910.2541267	3087465.04279104	2564513.12009805
1274	88.0760511672216	88.0760210922986	88.0760838089369	1610.615	1602.54	1615.98	22	5	1284937.39470703	1425323.683575	1376341.85767858	1334892.4396875	1265601.45598958	1486308.6690332	824944.748223672	2494557.35350513	1433244.63569011	1277146.6624961	2187696.17669574	1382747.98764375
1275	88.0761668276619	88.0760532487292	88.0762516787228	583.982	582.214	590.872	17	7	9171960.76291658	9271502.97027142	9006617.49864014	8206373.88491165	8186698.05353108	10332154.892	10547906.0517248	8832390.192951	11705251.6926665	10327700.2910347	11821381.969507	8460833.18086615
1276	88.0760226303645	88.0759998910381	88.0760328178657	2218.465	2215.14	2223.41	16	4	217485.306874982	309480.127575684	156449.18867188	325694.634833985	324764.905341788	363065.970205069	385067.3411621	351939.384073647	350821.919598203	939140.263087787	861127.513720708	333209.949936524
1277	88.0760256053283	88.0759787304939	88.0760351903094	2169.71	2148.94	2198.06	34	8	150358.278515631	938935.881615999	942803.999333921	885661.544072701	840863.245437331	995581.754687501	1788646.72722524	167681.009505187	1834151.03573839	146019.449254138	142405.899023442	688385.664196197
1278	88.0760123100677	88.0759884855476	88.0760629594524	1045.69	1040.5	1050.89	17	5	4313445.3497461	3014095.81753438	519225.809374992	2590621.481	2608853.03789062	2983490.48498049	5111729.96118017	346241.484843731	3240029.74935	3164571.1627375	3433444.75967187	2353077.97905321
1279	88.0760566064755	88.0760016482144	88.076093322944	1092.61	1061.91	1114.81	43	8	3422306.81677414	1115250.90875002	4801018.09720825	1035030.53085936	933508.615917946	1126379.61375001	503491.857187534	422310.573281244	4137689.08931729	2274795.70958882	3197553.23445452	4175090.4338159
1280	88.076043865894	88.0760198773473	88.0761315513874	1696.82	1682.99	1711.58	23	7	1133394.89790458	1291404.70996264	1583234.73851756	1200559.28072351	1160246.61359376	1443208.49595051	2594144.70472727	242381.07632813	1511911.82668944	2466274.05899265	204084.364531254	3988011.45857005
1281	88.0761191586959	88.0761169516069	88.0761808781884	2520.44	2517.38	2530.32	16	4	3136369.78696663	2751908.7359961	5754190.71086135	2452493.45981253	2329630.45562503	2633768.61328125	2800100.28364059	3195333.42041016	3117478.18232816	606573.495937535	3109878.71416558	2414946.14320313
1282	88.0760553589145	88.0760091899974	88.0760661343131	1416.11	1410.83	1424.95	20	6	2344662.27444763	1060429.2955147	2345329.54677498	996215.31181985	957679.274779409	1122981.94483456	1145525.11563649	1052045.51210019	1131573.44179687	1377950.57052735	247577.934967454	199101.78259115
1283	88.0760591619125	88.0760281280495	88.0760747110443	2304.16	2295.46	2305.65	18	5	2121851.28223222	1944037.32812313	2045382.59014868	1922604.60633861	1763058.91073056	2172445.44231327	2197945.48256095	1273857.50593451	3437073.12664658	2325268.00198742	2076493.24886052	1134525.20406505
1284	88.0760154799573	88.0760121487958	88.0760276815971	2088.64	2083.62	2092.71	14	3	348480.619062511	340698.809794912	389875.384984811	330518.964445802	309530.939575195	406801.587324222	150473.152499982	375241.149999992	2022956.75749387	134919.217050802	378861.018107911	359464.526931153
1285	88.0760348983602	88.0760187624267	88.0760677812079	1558.53	1549.33	1563.42	19	4	2298196.63718749	2327019.58376454	2928021.78921876	2213473.33801417	2294290.84639026	2690464.06204101	1969999.36217926	2178704.4114652	2726016.00945596	3233335.48941049	2823456.53239701	2283313.49501954
1286	88.0761853538299	88.0761297013022	88.0762128322488	2542.05	2539.19	2542.05	10	2	3663473.35192906	4134253.18440508	4703894.9634375	3655951.50615987	3466553.348759	3835526.49578126	4380369.89796876	8340648.61020281	780512.610356365	4208602.09372597	5134081.14582338	3513974.17418872
1287	88.0761919829203	88.076135043548	88.0762544116521	2698.14	2697.98	2698.31	10	3	2217360.67877603	2268417.35464411	2532455.19029267	2243942.50024302	1984502.11007812	2661721.20808157	0	2645585.69025606	2643484.85256074	4376620.0853979	2676255.41194854	2195597.14067566
1288	88.0760688121295	88.0760260347354	88.0761149150702	936.206	932.55	946.527	20	6	6251222.89009277	5315497.4545664	756267.848288081	4525069.6575	4726208.13527871	5486335.91150449	5372788.69797677	5508277.97336522	3764722.43769426	8447145.46691854	5904921.9264973	5074514.84765626
1289	88.0760175306922	88.0760091622121	88.07604465808	2115.37	2109.99	2122.1	17	5	870741.012100424	852866.993290037	1576003.77286892	807013.847906248	734935.940742177	884863.640869141	236474.452480449	126418.980153798	860666.806630847	876478.211273448	807117.514702147	1764675.02875625
1290	88.076086627933	88.0760672948255	88.0761750948007	697.932	683.726	701.93	19	5	6885987.76899493	5651077.42721784	9679978.07304199	4821865.91921692	5037085.79879434	5979553.149213	6233488.50190072	912730.511870957	2557035.17424231	6404904.28394865	6804657.00300964	5571001.067909
1291	88.0760678728791	88.0760430864456	88.0760760224357	1647.27	1634.83	1656.17	23	6	1392362.71113575	1155623.00357143	2590903.50786071	1109239.51017858	1062189.99848242	1264704.16940624	2966751.37120998	1361409.38973215	1223357.51820313	1315320.43452682	1928470.180927	220023.491406253
1292	88.0760077897709	88.0760077897709	88.0760150431585	2134.93	2134.93	2136.01	10	2	305738.118284041	281870.795221342	290246.046874986	318712.531718739	275898.140292967	354041.114062501	324403.686590391	293945.389583319	601417.869402615	148745.78249997	272282.57667643	259729.996904316
1293	88.0760581829989	88.0760280659608	88.0760761093125	1391.86	1383.71	1398.24	17	4	227521.708229155	1174438.04980262	1308357.15174753	1117062.44583985	1037702.46286184	1286538.88749999	343909.220514515	1165015.95483553	1280519.64448191	2222553.07387767	2769170.94142261	1088952.27103619
1294	88.0760094831761	88.0760094831761	88.0760423345157	1743.87	1742.2	1743.87	10	3	1283691.72558268	1311225.91685547	1544009.48343913	1279939.98960286	1327338.02832188	1459414.81361328	1238376.03936108	1490510.6409993	2429936.27507606	1447398.16327798	1559750.81251302	1268211.67928059
1295	88.0760328272426	88.0760328272426	88.0760768162095	1772.46	1772.46	1777.59	11	3	1246221.2668801	1143925.84641797	1325405.48344531	1066371.13014259	1023384.55998535	1255542.99090234	1259527.4173125	1177126.79750977	230103.223541669	1283235.42963866	1328655.48425001	1168274.62592843
1296	88.0761269830097	88.0761269830097	88.0761269830097	2489.5	2489.5	2489.5	7	1	256864.332226547	276685.883906201	378042.399453103	270571.658671859	233998.688085924	311512.021562558	295792.34136717	362905.852460916	466213.978645824	364059.978476541	412626.836874976	236934.494296891
1297	88.1179055424971	88.0975390906372	88.1197692730924	1304.54	1303.64	1305.42	9	9	438870.058398434	211169.222602733	111269.63780142	144853.035969426	136634.975893553	129650.471272536	117927.050021785	482956.370335283	487936.417923174	141644.436546109	86613.6553979486	163448.018543419
1298	88.1658832894981	88.1658307358435	88.1659142299103	1304.145	1303.81	1304.57	12	12	300677.828042535	190162.986239843	367306.423493996	275075.742266323	242564.10575045	389866.223125699	387467.585320873	323182.125127607	367259.64575456	397841.832231099	355690.040424108	218491.965039062
1299	88.2601434605069	88.2600986552674	88.2601702149602	1304.14	1303.95	1304.57	7	7	119896.535519612	183467.60238814	149000.795980227	120279.342069185	236730.157428979	175802.340704751	171730.023201497	317480.080237922	362930.005893106	409917.624817112	152274.744468993	86401.0346870923
1300	88.291345142284	88.290487323674	88.2929167844565	1304.11	1303.64	1304.54	12	12	291340.236967955	183855.015123196	354227.520681496	273533.391683873	240670.466299271	407355.433752094	402024.172267257	318129.717385817	372914.898509443	417033.709815502	334001.08310826	204976.849966195
1301	88.3067548033085	88.3020793468365	88.3119034254034	1304.11	1303.59	1304.73	24	12	143311.506024576	79091.2263321931	178470.226944583	140723.441362116	117584.047530112	201274.783258462	203172.117194009	164780.34792518	173655.769690754	204165.550502928	182492.843670372	112164.318834637
1302	88.4221342644784	88.4213108290288	88.4237981123913	1304.11	1303.64	1304.54	12	12	758324.149538486	507532.343269228	904930.685699684	704114.170881078	631273.25469426	1011369.13420759	1009527.90499164	838563.038803392	896457.796102547	1029440.48479248	861135.175812492	568558.140660227
1303	88.472063017195	88.4719869551073	88.47215177834	1304.15	1303.81	1304.73	11	11	116943.864971566	966609.387175103	141660.909488874	96479.8565054102	93383.0422551081	163015.432574	174722.319853663	122130.937074653	164308.505010498	156216.669091099	133022.018906249	87055.1831103514
1304	88.4955559048193	88.4946932445106	88.497149543621	1304.03	1303.61	1304.5	12	12	664919.645358075	979717.413124997	450910.853198934	743909.324496374	732509.832756159	361593.059665878	403775.619199221	599260.579241177	388112.233580081	389617.587509067	513876.204735347	800022.812102401
1305	88.5094621756281	88.5093728715828	88.5097001879722	2454.165	2452.88	2460.23	16	12	4891605.44286936	5308943.56762812	7721060.61200233	4677144.8177138	5515928.97822299	11113958.1133882	5743360.60123829	5185161.4636564	5160694.92740883	6253481.20712503	4696236.62353767	6221053.57975591
1306	88.5094466974751	88.5094210289162	88.5095242241562	2492.7	2489.76	2498.58	6	5	3393316.75452814	1650149.64065292	3864028.36217104	4087775.13305261	3266662.17233973	4560682.30684623	4331654.9214597	3405122.14774259	4290349.82184654	4166602.9910515	3586118.71284313	3765942.59538642
1307	88.5094648708169	88.5094331092851	88.5094750951782	2532.28	2523.05	2539.23	4	4	1385972.14239353	1528389.83854557	1548438.75985642	1594905.16669357	1671340.06330899	2457476.93792184	2362056.731749	1507595.37143083	3616318.46675059	2371704.41976564	3568966.64826941	1675147.25317541
1308	88.509450586966	88.509450586966	88.509450586966	2508.94	2508.94	2508.94	2	1	1259334.75470054	1453009.60862791	1470103.80926046	1383324.418125	1457071.63560159	2025141.59981249	1688016.05791669	1281965.7605625	1628913.44983333	1840709.70055722	1416414.99567706	1527751.01354167
1309	88.5094482917999	88.5094482917999	88.5094482917999	2572.01	2572.01	2572.01	1	1	392355.393229761	531948.423845887	653775.284745647	419814.455971239	530274.289341027	1454408.9519287	841441.014135292	366645.074233837	846727.171443976	755910.382666019	650312.394504924	450740.485984996
1310	88.5746435636094	88.5745993962933	88.5746791559295	1304.45	1303.59	1304.73	8	8	178946.578406033	282170.656406248	122605.65437256	213061.972712589	206467.074522531	102857.828408202	106982.845361328	164759.907736426	103657.215963541	94800.7683544916	126302.513052456	240126.588626802
1311	88.6267717253571	88.6203687101926	88.6283782210539	1304.14	1303.61	1304.49	7	7	134415.975534104	217601.767824518	95910.2516271987	155732.648490084	163840.763273737	102857.828408202	106982.845361328	110726.995368245	103657.215963541	121502.593916015	127805.668471272	182542.874710787
1312	88.6957338151381	88.6948545544679	88.697282524494	1304.73	1304.41	1305.07	12	12	153492.969868163	144769.669672475	147367.181650737	156787.307259116	147569.268633563	134452.001222205	133701.454391275	174157.719502704	133700.93532552	142758.2261561	156744.595076622	166467.526588791
1313	88.7061178859479	88.7060413005413	88.7163072142935	1303.98	1303.59	1304.5	15	12	777403.754075201	1188980.29064598	92788.1688427748	913076.205517761	890428.121599755	445391.124520091	510949.19605632	723843.268718756	472827.057027673	491446.15754688	87540.1022473138	974436.33070243
1314	88.8186424676485	88.8186003463799	88.818690000902	1304.15	1303.64	1304.54	7	7	152007.303774038	252291.005991585	104370.709031984	175012.55887545	181212.003716571	96916.8682031244	98642.519882812	131928.484670759	88503.8800179031	108186.429531062	109483.638473773	202159.826637619
1315	88.8908502013273	88.8887648258725	88.9004533903767	1304.275	1303.81	1304.73	18	11	109991.668261311	138442.626295071	309646.964399419	212664.086908428	186984.724407961	169376.356835936	172091.879882812	141036.044111937	307119.338919269	173710.687291259	287726.594464287	171933.360138345
1316	88.9087616086394	88.9079432891798	88.9104147146807	1304.45	1303.98	1304.88	8	8	112689.389422606	138150.904927202	145236.360410158	101544.579688253	186984.724407961	166611.484762369	169610.190126953	273769.026391598	154560.858846028	175303.189463297	134775.061103922	171863.016729404
1317	88.9809943617516	88.9809943617516	88.9809943617516	1304.41	1304.41	1304.41	1	1	607817.591235347	393561.756438806	776493.551184093	89558.1191669167	531116.280485032	891616.506920567	864864.692024735	723771.157713618	773311.00121256	889771.195458979	750176.040231928	483883.969322922
1318	89.0087566690342	89.0087566690342	89.0087566690342	2448.39	2448.39	2448.39	1	1	455211.870924831	884555.742314454	488882.186170027	425773.361467483	399507.158073269	619873.042103696	425435.404868689	460394.313200884	469144.485239914	479484.041153402	405445.587947371	2439500.78808723
1319	89.0218299879866	89.0208871084123	89.0252683091451	1304.15	1303.61	1304.73	13	12	615593.423974612	393942.219399036	777996.635874711	583902.959054828	541756.214619625	899414.093301482	882159.036223967	731592.032643235	788484.941702155	898643.829478242	757421.826478797	488008.230241351
1320	89.0602432235232	89.0596206411094	89.0605716029094	679.119	677.075	679.935	26	11	25013821.9714501	18702642.1777697	23562919.9306385	25913477.4233992	23581809.6787507	18688001.2980635	21739446.2774406	27799088.5820838	25389683.590711	20486840.084021	26992161.1783588	24014625.0675466
1321	89.0446180849277	89.0445535465914	89.0446369843534	1304.52	1303.98	1304.99	12	12	137738.079777017	128840.924543108	135374.698918269	151403.801609702	120821.696166992	123014.759933143	122658.669453876	147183.783508864	127513.631017369	127196.770085799	139515.739995493	140872.724631911
1322	89.0601957089541	89.0593563156053	89.0609240835593	16.4179	11.6472	21.341	21	12	57342775.6070988	36730308.3011896	60486396.5295653	37841197.674573	38459677.7808559	38972364.5394274	48358190.6342394	46772700.5088716	47392542.4842077	23113923.1776034	59804576.7002118	32822402.0348994
1323	89.0599335880451	89.0595137294116	89.06077198301	2698.39	2685.49	2698.95	14	8	15572869.6858125	14099703.2715983	14376609.9396365	0	13083112.8351785	10742961.5148226	3532073.91951914	50384370.3742759	12386846.8044999	11324640.9538588	19421201.0336839	0
1324	89.0599781711543	89.0595816703463	89.0606945462542	2568.06	2557.86	2576.76	17	11	84163457.6628503	42461895.3687298	66628654.9299102	59734351.9664661	22815671.4657007	26576837.250177	18361646.8575614	118306066.019932	41996560.4121876	69039900.3075683	43605338.0454918	29728891.0820426
1325	89.059871415417	89.0595192165677	89.0608274525002	2628.475	2617.73	2641.86	12	7	19304042.6351999	22449430.9291787	17570069.5993679	54029132.9963699	21546748.4344952	28196565.3595113	1973523.91828132	20801303.7506249	15357370.0791001	8750622.87806416	20736214.2591166	18166360.3292498
1326	89.0597875426458	89.0595092586104	89.0602156406343	2664.54	2663.45	2667.18	5	4	12177656.9216667	9063291.69889733	13748429.0577911	12717755.6677916	28251157.4241098	1791027.74228101	8065216.16041667	12129486.523583	10028133.9744139	7749323.75799999	11823438.4918752	11037247.6386664
1327	89.0601764795802	89.0600808686747	89.0602699276524	2542.78	2529.59	2553.16	9	8	58970047.533104	16202453.0807594	55026603.8995199	43605161.9867808	61880875.4165453	32268867.5642585	43963702.7167637	16275320.337779	85903383.0322868	19167003.3931722	61523484.2518063	23048840.565987
1328	89.0599270962147	89.0595655026103	89.0602886898191	2650.385	2650.22	2650.55	2	2	27828583.6511737	19637190.3035	21614748.2360345	23836974.6858191	24296048.2054998	12997740.7344396	14998209.8732974	23075912.1579313	17679946.0781897	14418099.6525	19516601.8986565	20890209.965625
1329	89.0600427935012	89.0599645356155	89.0601210513869	2607.49	2607.49	2607.49	2	1	8192409.58337517	7456604.63896518	7800493.03537497	7916995.80499995	8530047.45881269	4621515.63449997	5389816.22437509	8356166.85149997	5769111.58659732	5257863.92793734	7959009.79462497	7603436.31075002
1330	89.0601949804711	89.0595869080354	89.0608030529067	563.095	563.095	563.095	2	1	55952081.1514743	37804515.0527855	51029052.6553918	55653712.1366977	51283298.2501679	33327101.568	39604539.4626031	56987985.411973	50445993.5282642	34204156.6029505	52387619.5233712	44808762.38975
1331	89.0797592162366	89.0796767009752	89.079783577854	1304.725	1304.14	1305.41	8	8	116123.177618817	79753.3324316397	103325.158807091	121175.981708235	312947.826224256	90627.4921875	301703.728945309	400354.700390622	331152.453759764	106672.972371169	110080.872456054	108766.551106709
1332	89.1186808802317	89.1118246049595	89.118829443143	1304.15	1303.81	1304.73	23	12	141358.324188702	113414.597259615	236551.910172776	167321.864075645	149224.241805418	131666.961714243	143999.881404622	137939.263369547	126390.172249348	151539.678467924	135669.200490535	134540.682946777
1333	89.3169951756998	89.3169951756998	89.3169951756998	1304.08	1304.08	1304.08	1	1	99458.2314690484	98904.2989689126	115867.367477756	96589.1682771822	90229.2291022407	137598.606476509	133044.469482937	115953.478173015	113345.402953559	150963.417802193	120393.364611817	93942.0607177734
1334	89.3523029243707	89.3355479927721	89.3540502847686	1304.49	1303.81	1304.57	7	7	93238.822571207	90890.5955979562	323615.342285161	99095.5229418957	235151.660162356	358867.584223192	85090.999714355	91193.3741446933	313909.613533377	107683.525274564	291851.460897552	84453.8344974764
1335	89.3972891471869	89.3933327196063	89.3986274906272	1304.28	1303.22	1304.88	16	12	294564.264042217	147662.854627403	236601.779304203	104459.351297701	234408.15485652	230328.415182542	241515.107858539	271284.57373798	220099.764573566	254203.34597506	239164.36440655	123619.280361703
1336	89.4204071015992	89.4203572470748	89.420444267256	1304.52	1303.98	1305.07	12	12	233523.658129884	123531.988825119	324241.775390621	229946.839152484	170607.330826011	365912.050488283	343438.324280136	278887.213805588	316699.979403601	373967.032252723	292173.932460938	155859.163985501
1337	89.5062021962865	89.5045595836786	89.5093710648136	2453.99	2452.08	2462.38	22	12	102185993.85386	114648659.029137	104788150.89465	112837331.414994	115124719.091838	112539793.993616	112541288.462188	99025857.8504703	107139536.974818	102614433.963513	2034503.35968482	109184607.140894
1338	89.5071078328113	89.5069673995709	89.507297716807	172.8105	172.279	173.951	12	12	6258109.83579819	5629042.89114856	7076384.38976088	6017726.69083038	6280676.05604651	7998101.54661848	8617066.48392361	6822146.36949879	8232329.85623235	8638032.69636328	6955418.49520108	6698209.52786616
1339	89.5062513848846	89.5060946477278	89.5081446847029	2495.385	2492.57	2498.16	14	12	91054074.253372	79153676.0286494	80746368.5011117	27170151.0658643	72466573.5090865	63610076.9363533	44993956.3157786	9681711.14203313	80302655.3081875	96888102.7977774	101169251.617199	59086272.0825539
1340	89.507125692662	89.5069846331258	89.5071966419814	214.248	213.526	216.499	12	12	6581334.59666107	4853403.33925529	7691101.57900811	6598202.99567323	6304877.76141394	8615249.38136982	8499286.54663663	6314510.49549524	8319621.43999975	8615558.21028452	7312828.53834937	5576437.55441491
1341	89.5070184216681	89.5066618739434	89.5071493607414	598.813	597.134	602.253	13	12	32588797.1932948	31555395.6732299	38491308.8761121	33899511.2873723	33208421.1445995	43027106.5440561	31557622.6367851	33078981.2043345	28767200.0720343	28935576.9161748	50394442.3648308	23237502.0625048
1342	89.5068165471096	89.506493319816	89.5072084752935	722.7855	718.14	723.409	8	7	13815240.4734195	13696629.7465347	15694619.1958413	14415255.9131987	14259373.5797668	18381975.8748606	18046956.100745	13892729.9860161	16619660.8976208	11617236.9655597	12686581.715822	14499139.456018
1343	89.5067551248666	89.5063707573038	89.5073729266417	761.8715	761.132	763.497	6	4	14316373.1251674	13461212.7434691	16480883.9585305	14791649.5656845	14987503.3675424	21024649.7918911	18027761.6850076	13914379.405524	19001112.9918078	18049207.4191181	14058205.6907722	14840940.49075
1344	89.5070001094494	89.5064620763266	89.5073411064801	689.054	682.31	692.636	9	7	18546841.5862319	30462976.1764032	31464494.6564517	20053089.7797657	34086358.091614	25675573.3544205	25999304.7800619	19996612.1465741	9201693.53153246	10394961.5327979	20137466.531875	20813341.0647787
1345	89.5065295299277	89.5061754477316	89.5078556548949	2538.505	2534.41	2547.71	6	5	43752758.902804	48976208.5005404	56155768.1925678	46245677.103851	32804189.5346649	96056834.4225623	73475863.5769781	44028058.2637331	59152727.3655024	33043560.0837363	49701937.6787499	48883339.3149663
1346	89.5069993078616	89.5067086418696	89.5073660214833	773.8435	773.125	778.975	4	3	23323382.8287388	24164858.298581	27657383.4363486	24146857.6326964	25139192.9973433	32382027.9112433	31373802.7355759	27551493.9756825	29233579.4887236	31372740.2442946	24182033.3490937	22630021.2925737
1347	89.506609805406	89.5065296476782	89.5074656412164	637.214	637.214	639.107	3	2	15244357.3855572	15850555.3188237	17939959.570984	16154837.150498	15652302.7119711	20142022.0421363	20523177.3545789	16398029.9013198	19512751.0178456	20709048.0693474	16843739.9578198	16007198.2931915
1348	89.5070672591657	89.5069136160214	89.5070850753342	956.938	956.938	956.938	3	1	5031280.53279086	6265717.08391845	5809787.27867067	5234028.42639421	5576246.29247114	6806463.00975003	6239355.97789183	4498791.51234375	5766886.06078846	6116287.82496876	4655322.19558292	5398098.65308413
1349	89.5070421970144	89.5067974192637	89.5072869747652	825.89	825.89	825.89	2	1	16688629.7588551	18324502.276018	19736206.7704773	17107318.1035625	17688510.6155625	23355962.3642846	22674535.8668113	16827924.8518679	20732954.5824545	21710516.5518682	17107600.2250662	18649059.5187273
1350	89.507548023719	89.5068677337632	89.5077652938511	2577.78	2573.91	2587.97	3	3	23498931.7308244	26356672.8852394	35676419.4738439	24100311.2089825	26599971.9732979	49801643.0726663	37143173.6765959	24109959.1532115	36688888.6744945	35695304.238441	29294937.5630983	26701132.0529587
1351	89.5070683208273	89.5069607104488	89.5071759312058	877.2595	872.863	881.656	2	2	13315333.5714206	14278545.4132158	15224192.1638265	13880596.0865848	14183358.6476483	18631994.7315535	17916113.7442857	13030772.0556333	16125818.9259545	18572242.0171582	13269059.2832749	14811740.1812574
1352	89.5071185368948	89.5071185368948	89.5071185368948	81.7993	81.7993	81.7993	1	1	1813963.40343626	1663924.93131388	2154511.0176416	2019204.00180078	1929583.39766903	2507242.49828897	2550416.64044733	1817243.83307927	2312595.19128296	2555752.1587273	1971641.25940823	1903620.03644057
1353	89.5070806551003	89.5070806551003	89.5070806551003	649.627	649.627	649.627	1	1	0	0	0	0	0	0	0	0	988209.000087953	0	0	0
1354	89.5071798325935	89.5071798325935	89.5071798325935	804.609	804.609	804.609	1	1	16682348.3862205	17694492.8162913	19514621.9165094	17416955.5743396	17818955.0741769	23211300.5785401	23813836.9156095	16953253.8418207	20763968.4263207	22247159.342105	17553690.6321863	18730830.4647883
1355	89.5071577730538	89.5071577730538	89.5071577730538	275.246	275.246	275.246	1	1	533386.279307292	360938.940468755	443848.390734385	517298.686666669	492794.903864589	621147.80265626	617938.004625007	485094.271914064	622928.904682298	606796.025354171	538441.969145836	557265.207883665
1356	89.5071861237494	89.5071861237494	89.5071861237494	307.504	307.504	307.504	1	1	2079704.00274679	1854519.58433824	2447197.59733686	2135705.78390763	2123586.0877762	2577539.19471508	2836709.97685202	2007188.25221191	2601038.88399815	2717847.41205883	2356845.26683364	2131565.62126363
1357	89.5071733135383	89.5071733135383	89.5071733135383	131.948	131.948	131.948	1	1	4100512.692375	3508785.72362429	5192857.97261009	4161011.39276417	4073705.5088639	5551229.02603053	5412904.38691243	4107269.09067853	5413635.18215971	5298469.36282413	4450444.6112935	3965764.86598655
1358	89.5071351194728	89.5071351194728	89.5071351194728	354.953	354.953	354.953	1	1	2240937.87991269	2009999.809125	2643765.51500564	2385608.18018663	2332936.63403125	3021638.98033855	2870932.34557904	2420678.70181207	3015042.53714757	2812718.385	2572244.0196684	2450456.03802759
1359	89.6219643926964	89.6219246317911	89.6219800150165	1304.275	1304.08	1304.5	4	4	100463.662199706	62190.0479137077	127397.325223391	87107.1361083976	84177.871387385	135000.392455612	135777.971641438	112544.114617364	123392.212457385	127260.188216145	121026.782479582	69029.7779092689
1360	89.65054126337	89.65054126337	89.65054126337	1304.57	1304.57	1304.57	1	1	311252.906105738	199211.806321019	415721.389895246	280742.519547232	251310.481763141	475408.367290488	450953.279948503	365011.303839661	426156.876732949	473679.409567644	387268.675110976	115016.508718668
1361	89.6860931478366	89.6860532322152	89.6861291649298	1304.555	1304.14	1305.41	8	8	127294.880395883	111775.648341345	113072.387564979	132653.688204251	125030.289920748	485041.219694007	457981.882530108	134734.231490384	116715.853081753	486475.794978839	393402.898352862	117496.717634465
1362	89.7185427391671	89.7184828488351	89.7185717731776	1304.495	1303.98	1304.88	12	12	317165.985046388	175281.714711537	422530.339910709	289132.362676531	257721.238350735	485541.520075337	458573.43753209	375696.905421878	435524.44331934	487167.615760327	394061.694910715	227166.412899345
1363	89.7504562340118	89.750406341591	89.7504810377453	1305.34	1304.54	1305.41	3	3	96076.9638499097	86822.1070432687	198625.140817651	93442.3846085623	164651.221514117	223367.627077417	234160.249723896	209332.456052465	199974.864478868	220632.542087808	200101.975856713	153138.063547586
1364	89.7812295134113	89.7812284348902	89.7812728564792	1303.95	1303.49	1304.14	3	3	177737.652749465	153483.838050427	116206.396193849	82301.8683268221	168476.599531029	223808.194389201	229662.565903766	209332.456052465	199974.864478868	220650.69367498	103092.520417887	153138.063547586
1365	89.813738594358	89.8016667390895	89.8256469671654	1304.245	1302.89	1305.07	14	11	91978.1170930983	75436.6139351406	202644.344955169	187024.293653282	91550.4044099945	287154.416041665	259344.0957666	224223.887005207	228331.362392577	235006.983327229	211105.174659422	89212.7272310376
1366	89.8958569251503	89.8958031595298	89.8958809650636	1303.88	1303.57	1304.41	12	12	494123.116369631	349087.285044529	572085.037395582	458151.804447114	424603.662588265	637557.840139512	644451.066748051	542506.228482571	574759.78338116	638275.957621726	563335.66170201	378758.934001989
1367	89.9153632176501	89.9153169973537	89.9153959752954	1303.965	1303.57	1304.5	12	12	649945.632684464	513986.764765622	703748.08928431	604489.772543567	581498.588885965	768452.157856449	779783.087014513	694375.267198663	690627.651776593	741850.757417694	700980.053755582	511716.888623045
1368	90.0080394547026	90.0064258947719	90.0087803221208	2454.27	2452.83	2456.17	26	12	6182278.6644469	8183696.20050125	1445810.27890738	9124780.8658038	6832777.91528585	6690276.9842711	8826569.53616127	6949085.40662044	5693813.00486441	6203899.50736965	6590191.20535611	1317097.63623605
1369	90.0080358276383	90.0079695759171	90.0088085332445	2495.36	2486.25	2504.49	19	8	4387640.23918831	3105204.88601073	494395.798857412	3001858.15653228	4993775.85928899	688545.719055162	4541545.76620905	2930388.44675291	5058624.82069663	5301884.56136228	317249.658193341	3182524.29307618
1370	90.0079777326286	90.0079613677844	90.0081127082773	2551.19	2550.53	2552.42	3	2	598403.698533655	635161.132139415	800425.483173077	649695.82737982	625010.821875002	479840.664739571	2482923.19354094	539616.23058143	938445.086574503	1000170.50858473	693776.806841948	675427.77566106
1371	90.0302538933837	90.0301408398633	90.0303431523962	1303.965	1303.57	1304.5	12	12	2471947.26677482	2039694.47870624	2708119.23315709	2380990.78586987	2304870.51555514	2911438.50024904	3046161.74689816	2684817.85122939	2596024.27675328	2769075.87168232	2690943.67965534	1977645.56824394
1372	90.0508185601121	90.0494796937194	90.0554728007521	152.106	147.505	153.76	27	12	107410.611108388	108207.235033356	151923.60853452	144791.802268067	103557.995314562	123983.764140869	145571.587156372	149789.716229284	141840.853512052	116963.219526811	178694.812706163	157101.484355587
1373	90.055213725485	90.0549870134395	90.055438733423	368.221	355.459	370.999	6	4	1598237.41508138	15965397.5294781	16202510.336879	13870413.6727943	13388709.4797978	14817622.4567569	14942730.7321562	14131882.9005764	14915337.7997136	17737449.8990259	14314554.0470608	12511417.1451727
1374	90.0553516446612	90.055320234415	90.0553830549073	396.7685	395.372	398.165	2	2	28338700.6720515	24484318.4818125	30179959.6403015	28234019.2548395	27222161.4092433	29649405.2963399	30067565.2380676	28658661.2923502	21951347.4246629	29678179.7592376	39105834.6959675	25620531.2369159
1375	90.0553061477748	90.0550242969984	90.0558431833962	500.827	494.302	507.587	21	12	22327834.1890874	28457117.3141504	50576165.7006036	33055596.6367534	32969431.6045639	28712170.6294125	30915087.5740301	24628122.8690641	28836696.1630559	30035581.1023183	12551361.78022	13017477.5390767
1376	90.055398006912	90.0552576887205	90.0556089221887	2574.71	2570.19	2577.89	12	12	58552449.9505199	50880127.0067748	59469960.8770211	56404057.5071756	55335847.1390506	53166862.3362878	60250989.3954724	13465413.7375584	60748875.1631903	60313591.7027462	59465958.7682351	52855378.0558824
1377	90.055372348415	90.0551884163403	90.0556512917699	566.731	564.957	569.619	12	9	19352694.9603461	16023740.2289144	21310792.3740854	18862418.8817963	18359588.7126792	17441942.4392743	21417592.3690907	18164307.9723694	21384838.5134147	21900306.0887651	20412622.9972523	16685122.6562363
1378	90.0554155719385	90.055156567709	90.0557064915914	212.845	211.074	214.613	12	12	27140659.727011	21769773.3434668	29165968.7207319	27392180.5522754	27998604.4673835	28382093.7745557	29723703.0550433	27498150.6565573	27762425.3782298	26736114.0067137	27220022.4267171	24437104.0587801
1379	90.0554119887789	90.0551096944767	90.0558085492798	283.251	278.923	285.788	8	5	9705114.88471393	18514684.786193	1198523.45649168	9912519.44612849	9459776.71362741	10608678.3386719	10541944.6896058	10598659.6850839	31892157.5053213	10370124.6758221	20748719.9372101	9368258.69898149
1380	90.0553593759518	90.0551973302256	90.0554973213815	61.13495	46.6138	62.4552	6	5	23083544.8884887	12143612.7914731	27298989.1118285	22688374.5159606	21522913.5656612	24559349.8141929	35477437.1982376	23722731.228037	24273739.0989415	24547354.4717166	34627238.5158309	19317849.8721299
1381	90.0552873613308	90.0551123668368	90.0556170308888	87.7383	74.9017	93.5124	5	3	36058315.7163936	20793200.6169171	25995209.1173615	26472874.3114009	23525559.8672918	26254476.74982	26237499.8777481	25258519.061325	10784273.0206467	26426282.2194109	26009878.4075629	22343558.305304
1382	90.0553833921069	90.055103830269	90.055792256241	441.339	440.858	453.829	4	2	20424030.0594292	17777543.925544	21732107.743082	19968462.4303467	19652054.3575472	20851322.2645331	22184352.6025926	23833647.6273414	22214399.6098524	22307263.652408	22153555.5778299	19089399.9504074
1383	90.055628433027	90.055494569327	90.0558967868253	149.293	147.819	150.012	8	7	17357644.1722544	14535017.0039728	19777831.6037496	16922031.3233117	15893555.2671747	18072596.343131	18622824.2966182	17518653.9223264	19932715.7508063	18694969.3899998	17605142.2184091	15581958.266993
1384	90.0555516270878	90.0555292692805	90.0555739848951	2616.72	2613.71	2619.73	2	2	5921422.65299987	5273676.95549993	6200332.72322913	5927052.61958341	1589319.33582759	6300894.91087495	6381083.62754151	11317667.8242222	6443519.55037505	6106287.42000004	6314816.06656246	5520564.8015625
1385	90.0556593287974	90.0556568129851	90.0556618446097	416.706	411.364	422.048	2	2	16635123.0983503	14841843.923608	17695791.7734179	18284843.8843303	16004064.2076061	17527145.0695291	17114571.4798717	17277045.5335116	17776425.6403953	17824420.6823692	17613097.1596693	15539753.7722301
1386	90.0917925774422	90.0917441819039	90.0918888313445	172.441	171.782	173.014	12	12	603695.899681197	603529.799761719	673944.192465277	595007.799089763	635593.144676382	638470.812736111	612139.172894829	638776.099585598	676349.795998184	664490.330935404	717176.966103449	614337.496618593
1387	90.1453487405245	90.1453191676668	90.1453815319418	1303.95	1303.59	1304.41	5	5	103248.680664062	65940.4241487636	116889.363055138	94787.0578951318	89022.0955235711	125086.068283024	109857.982939454	113174.31234497	124946.181258137	128948.313482665	113740.855094463	78835.8621516936
[truncated: 6,848 more rows]
