# Supplementary material for: iMet-Q: A User-Friendly Tool for Label-Free Metabolomics Quantitation Using Dynamic Peak-Width Determination
Source: PLoS One. 2016 Jan 19;11(1):e0146112. doi: 10.1371/journal.pone.0146112 (PMC4718670; doi:10.1371/journal.pone.0146112)
Supplement: S2 File — (ZIP) [file pone.0146112.s002.zip › XCMS_Standard_Mixture_Centroid/XCMS-Std-fp-pw_25_40-ppm20-sn10.csv]

mz	mzmin	mzmax	rt	rtmin	rtmax	npeaks	Standard_mzXML_Centroid	s1.1	s1.2	s1.3	s1.4	s1.5	s1.6	s2.1	s2.2	s2.3	s2.4	s2.5	s2.6
1	50.0780896308429	50.0654761543442	50.0945032398326	1304.57	1304.15	1305.41	14	8	134468.891784668	196583.087340744	108245.638300783	149383.235370342	140908.403928786	102287.404526367	114908.276829427	113073.068227163	90310.8487613926	106559.370453726	110014.716646206	177502.483813476
2	50.186427003524	50.1834900802553	50.1864625519924	1304.28	1303.81	1304.57	20	12	181554.049007885	123120.819636418	485911.3476402	153689.643496469	323318.150670447	565278.991537391	166047.45607701	159728.517271206	498935.841706196	157095.73483538	464338.532511162	144337.254420823
3	50.2282851235485	50.2282448639514	50.2375057644406	1304.495	1303.95	1305.07	16	12	212235.088903809	136940.759501138	263834.547758793	201984.223024091	175746.712127281	286739.790098031	96342.177592773	246085.476253004	266906.333955078	309404.97992488	260872.02255033	166144.397945462
4	50.2669147289049	50.2627389373951	50.2710138238853	1304.14	1303.64	1304.57	24	12	380590.853068577	357315.575913459	166165.042020357	200231.349598106	347543.331903544	297693.957299108	148077.65219351	196614.587686943	281678.421323617	315623.639476146	353783.623610492	193911.914836237
5	50.3102901709879	50.3102275449664	50.3103527970095	1304.475	1304.41	1304.54	2	2	374227.156158444	93820.7206520427	331301.547872319	114265.27634074	354847.108130701	301112.932633171	339844.950213214	366369.469176131	310042.069538348	330312.963102212	352297.178111686	351998.391473724
6	50.3453321400819	50.3452841814147	50.3498758660048	1304.805	1304.41	1305.49	14	12	281389.334582521	227331.870252402	247252.420181358	285256.4526137	248971.391704098	239629.255509209	254045.069286298	278151.457449778	250588.996978192	265920.428546319	271983.814151786	257248.377332939
7	50.3630312410415	50.3626569949959	50.3632914539346	1304.54	1304.41	1304.57	3	3	133073.7551062	134361.331778845	119654.883396608	99804.026333383	121396.295119223	111207.249511718	129461.623687744	134026.524460448	109514.557244465	128311.658716947	122512.507272338	116437.413829627
8	50.3859818787223	50.3859808820244	50.3860011184211	1304.41	1303.61	1304.57	5	5	89722.729956054	95562.4216479501	116269.918838779	101676.445346304	121465.829041638	106231.004939629	129482.906216709	92680.3754589837	109514.557244465	123574.886564941	114599.389324617	90568.3213942304
9	50.4395533986616	50.4395391798321	50.4395650955574	1304.725	1303.61	1305.65	6	6	133073.7551062	83465.8924560554	119654.883396608	126021.559020057	111127.355301607	111207.249511718	129461.623687744	129598.187613431	109514.557244465	128106.54555664	121696.983459285	107543.781524188
10	50.4846678929388	50.4846479533673	50.4846875071137	1304.45	1303.81	1304.88	12	12	256663.825329591	184737.080624999	313536.981671313	256016.146604566	220148.899329551	342401.050736609	339893.000036274	293376.036084683	302196.510322266	339556.072482564	317954.174238282	203679.900373722
11	50.5031774524021	50.5031528255128	50.503213041902	1304.88	1304.41	1304.99	5	5	256432.59665812	190135.595667614	307579.575849612	83196.8588802093	220502.062597214	126837.902804361	121242.56496845	287729.457950103	302036.120939272	131953.037697346	118803.755400392	205809.080786578
12	50.5707956696557	50.5707495664471	50.5708417728642	1304.45	1304.41	1304.49	2	2	91881.6858781549	139601.686481935	139269.132674563	89236.7825899561	139131.40429769	133341.213134765	141979.390957031	157463.541845702	131280.358833007	138756.817705077	144238.086444905	137346.628483074
13	50.6026212387311	50.6026088053741	50.6026388249254	1304.495	1303.98	1304.88	12	12	167351.687033421	139736.641847956	139538.720620115	155422.156538461	137755.743926532	137365.6017041	138759.08631557	162470.633013022	131415.769208287	144767.669565082	144479.629034599	137264.672934194
14	50.7139636355888	50.7122644967746	50.7146895031214	1304.14	1303.61	1304.73	13	11	185105.493429362	114405.083446453	155182.090703123	171240.969976336	159245.922755784	126354.911790865	153986.906445313	165111.421633113	143354.507081474	181188.462560472	159985.026010045	87015.4926776589
15	50.7429846447171	50.7429731272864	50.7429961621479	1303.895	1303.81	1303.98	2	2	167102.255166901	147538.982572799	166943.399156607	164564.700527345	152455.017633612	141589.767736002	168475.863243965	118246.238512979	152515.874581852	176768.943367363	162301.86664373	160023.653231535
16	50.9840232037296	50.9802474309549	50.9861232640712	1303.98	1303.57	1304.54	15	12	405187.345183739	274549.95977614	463620.345830266	362787.919786657	334304.004959809	90325.4200744621	513816.201883373	449573.917600448	455991.442760292	100604.240178222	453734.230379466	305819.690035305
17	51.003424215074	51.0034034040207	51.0034383763188	1304.06	1303.59	1304.57	8	8	165396.729303384	270416.247310015	196261.555187991	148689.05077759	333910.978121342	226480.292589768	513153.384285479	187679.912952974	455749.427436962	219404.769433592	190260.950177814	123529.204455972
18	51.0330697068156	51.0330463810845	51.0330800267432	1303.965	1303.59	1304.49	10	10	147596.921910806	270416.247310015	191765.602949594	147795.418855168	334102.237171078	205657.412426756	205971.010045572	168770.958822834	191684.972475585	200588.031990966	189440.419923377	118207.091040166
19	51.117480187402	51.117480187402	51.117480187402	1305.42	1305.42	1305.42	1	1	270991.563685194	236358.375654297	239142.949181465	277658.337935904	240294.150687147	227241.973982602	222337.274373222	269778.802685543	228379.291470168	81057.2619608558	252053.072105826	268138.433577772
20	51.1467122503157	51.1466610466017	51.1467310636587	1304.57	1304.08	1305.41	13	12	280404.18022461	247300.902457931	244526.952087748	289160.181728516	249776.147521033	236065.781155135	228505.036010046	275837.862857144	236891.299446128	237611.49563407	261820.007148435	272019.689643741
21	51.1959144079546	51.1958268553443	51.1959931218717	1304.475	1304.15	1304.57	4	4	96649.9763395175	103330.565362454	94629.738971559	100205.605697836	91423.0029248037	96881.4228142765	94914.5334773758	105387.330829411	101532.573928443	96097.3135019934	89689.8708118793	113801.043644831
22	51.2499100739908	51.2274027110235	51.2500450855524	1304.5	1303.98	1304.54	3	3	278479.791471352	122858.940808293	298702.994655766	308463.636590173	315577.595262048	85776.7803027338	323093.042902017	285616.757617184	284378.260213952	99352.9982116695	301330.368290574	409057.427038355
23	51.2893910444491	51.2847653149111	51.2894179046587	1304.41	1303.81	1304.88	19	12	247283.419010779	184169.905931489	293661.361889653	239088.091257887	308240.81763822	314571.332754605	321960.724510674	276565.778618539	278815.461336261	318167.643369892	158127.576227679	214247.635866135
24	51.3083489110543	51.3083293001253	51.3197096063185	1304.45	1304.41	1304.5	4	3	84383.1471089675	568281.986825287	293880.227450287	82063.9955611175	295802.987599434	309131.433353164	317721.000488721	285616.757617184	284378.260213952	118394.706280517	301330.368290574	409057.427038355
25	51.3387489123702	51.3386902993561	51.3388323656385	1304.45	1303.81	1304.88	8	8	113581.690356446	568281.986825287	133878.888599856	101836.280739747	315758.353233311	317798.582947589	132312.152599283	119341.88976481	133222.145965168	134858.156705729	135424.171577758	409057.427038355
26	51.3776613958073	51.3776377022046	51.3776807185384	1304.145	1303.59	1304.73	12	12	238354.471426157	208102.847848556	214062.046830116	238678.663269981	221339.169037334	202018.253748497	211938.363306363	233924.495883413	199918.767787711	220134.423883714	229863.137042411	226234.945451471
27	51.4101914007947	51.4101729895262	51.4102156828318	1304.45	1303.95	1304.73	12	12	339761.865577258	326233.747966218	292640.35791085	345133.03733538	303492.146362502	273006.255632674	278490.304408369	325123.957892128	283065.151383791	305284.071562503	311724.443671876	321397.056428921
28	51.4598280991892	51.4597698104587	51.4598608928195	1304.14	1303.61	1304.73	9	9	135638.440591002	131144.494233593	98636.1623159554	122288.283092322	115921.388330078	85919.8196033652	100296.447115385	117663.645410157	79995.8556754552	93955.7611275542	123428.135164621	127041.498918269
29	51.7970512936541	51.7969114910019	51.7977110869167	1303.98	1303.59	1304.49	3	3	81274.1200301101	67023.436177202	88592.9305575292	66300.2708318541	65383.1964235621	102072.486034405	103832.965349788	83724.272682291	83461.6387386062	101388.131850585	90068.1901723219	60416.2185563157
30	51.8706217517153	51.8697885325708	51.8739140890809	1304.08	1303.57	1304.57	15	10	107175.290717955	143060.527533052	184784.751788887	142561.745939753	140710.376021727	112584.462270132	141413.356595553	88942.9949912107	160742.107687173	119707.83322998	128991.398672281	148965.461001352
31	51.9242409237629	51.9242087184957	51.9242650062976	1304.28	1303.59	1304.73	12	12	289830.060302735	477439.509110576	182100.226934986	335978.169815849	320371.124117337	133826.590563401	164407.88365374	278421.771779973	155709.419868816	156068.815852614	216305.010536131	403654.022934193
32	51.9374400985805	51.9374400985805	51.9374400985805	1304.73	1304.73	1304.73	1	1	283702.796879441	442646.587393458	182300.273293681	318980.827505329	306597.655291195	137614.954186791	180357.072285154	237727.799569331	74743.1181355791	148808.196040481	211235.980690698	383166.06868452
33	51.9572972474673	51.9572972474673	51.9572972474673	1303.59	1303.59	1303.59	1	1	49342.3480610788	70365.7731577147	62225.6468594643	49348.2386683242	67987.7562169304	83092.8695276977	68536.6450661406	37266.733928001	56240.8152410339	84315.3666943354	37595.0030912636	65774.8528369144
34	52.0787559902526	52.0786872572848	52.0794026412656	1304.54	1303.81	1305.07	5	5	98340.0019531242	139481.153749999	76869.3376757824	108205.415867262	98730.5502910904	83532.704973144	89281.76719401	84172.6061927207	76900.7503694656	76340.5528381343	86260.1672886143	128691.672508826
35	52.2070354721922	52.2070319108094	52.207039033575	1304.355	1303.98	1304.73	2	2	306111.840660306	303001.943076921	261735.860709232	311133.822634652	290941.375048425	85241.8659145882	261637.235735676	76194.5202675087	239123.243220403	242832.998938552	279166.013199054	291090.272239332
36	52.237248770716	52.2372335677964	52.2372687632287	1304.145	1303.81	1304.57	12	12	311519.144983363	300369.294374998	262242.511620393	308440.646503154	291128.427494764	234601.165359074	261975.181015626	302832.489846004	239123.243220403	242789.599737027	279633.50748884	291090.272239332
37	52.2880781254941	52.2880295780845	52.2880951607047	1304.45	1303.95	1304.73	8	8	139464.171920072	130602.420901442	106466.945305363	128675.055650809	119443.806909179	82143.192226562	101109.204329833	115191.738149789	80869.4552457677	87628.3151397236	102083.433330829	137808.126395357
38	52.3945450430647	52.3944119303223	52.3946781558071	1304.555	1304.54	1304.57	2	2	98219.9468823235	101610.531610576	55215.1059960946	82243.7347106943	91691.3010538747	51735.5443492548	52628.5577172849	76213.516488369	48728.2390110079	42747.55357666	61710.8506458635	89165.4866756177
39	52.604149315583	52.604149315583	52.604149315583	1304.99	1304.99	1304.99	1	1	66025.3427292882	36033.6685587561	98161.7923773208	66108.5667952482	71506.983876547	96995.5425024429	93484.7870763223	86058.444759114	86946.7635843909	109039.244944254	71030.395859376	38819.8923982744
40	52.7637704967704	52.7637427279255	52.7637946366554	1304.54	1303.95	1305.41	11	11	283109.125927735	449733.634023434	185597.354002509	340354.081741769	333228.776850257	147725.726205358	749493.51909931	265719.368298612	171486.430188478	174955.990405972	212760.613526786	391729.840300643
41	52.7976260619239	52.7975886862394	52.7976459800916	1303.88	1303.57	1304.41	12	12	539472.42953523	378997.20402043	640774.351773212	501400.527155948	471914.649652615	727073.96787598	738570.001600172	611997.845022323	626509.857778321	731848.340935761	624080.706780136	424716.732267877
42	52.8581062241186	52.858059492534	52.8700316514501	1303.965	1303.49	1304.49	16	12	90843.4755293776	168836.704060874	92105.9368505873	102853.306396079	236321.1027663	421379.295725099	404839.595086389	336222.255887278	355183.369422435	426559.356391226	104493.386510823	221012.005472505
43	52.8898254345673	52.8897927840431	52.8898487532592	1304.52	1304.08	1304.9	12	12	284399.886627443	270053.30840745	263569.901460712	299320.529505332	269675.942692682	246644.488402624	261820.399804689	289806.510658052	256473.710101843	257905.81240009	277905.509899554	270984.812841796
44	53.0492663935824	53.0398236635403	53.0502993737247	1304.275	1303.22	1305.41	22	12	204275.992055288	351418.906129806	221261.033122562	193128.623649714	259402.949729566	238331.426804387	245178.674663785	219624.003128908	132057.955640347	131622.521785715	221612.64962346	315666.545195313
45	53.1497342355254	53.1490763856681	53.160282393182	1304.11	1303.95	1304.41	4	4	204358.977549713	107647.538245739	171010.047370608	76102.5407137053	122185.76059304	183461.632771664	183143.125042317	156302.009938741	175893.590118961	168605.440409267	171497.190021564	153945.244731002
46	53.1918396089058	53.1814158336484	53.1918592602026	1304.45	1303.61	1304.88	12	11	182830.893854572	142081.33427584	181546.959484866	195030.323565204	408342.418600672	169537.935660806	183230.329650064	202021.187415865	169918.809759113	186517.023197491	192401.214007662	162394.790888263
47	53.2125130934443	53.212477920179	53.2125335375236	1304.03	1303.61	1304.5	12	12	434095.600891115	380796.61403245	401854.877138678	429543.23430739	401752.825856369	401559.549442663	417779.82628767	442692.702890624	378621.362076322	419912.321928365	422504.841104266	390681.680462473
48	53.27369525428	53.2736863078141	53.2737042007459	1304.45	1304.41	1304.49	2	2	94722.0273636567	237850.325394696	440846.443190924	87370.1167912407	322896.442478031	483756.186306963	468398.098363442	401754.762190752	426127.345301104	455659.404060056	417916.913082883	264871.39479818
49	53.3357890540755	53.3354066057215	53.336538164083	1303.965	1303.57	1304.5	12	12	362599.91102295	233106.078347984	441122.14453125	331097.28968224	323276.504758863	484255.161228378	469065.837439904	401949.82935697	422873.200131085	455564.41564979	415167.18370643	264944.685167517
50	53.4292692748138	53.429255768916	53.4294355230715	1303.95	1303.59	1304.49	9	9	177872.456619591	159002.124982245	172519.723575442	157945.364816518	151876.206816851	178746.623478189	196471.372810871	178919.991094969	161127.76991887	169988.856086425	176148.651906738	129294.926312725
51	53.5045794221788	53.5045780794984	53.5045807648592	1304.09	1303.61	1304.57	2	2	68965.5718512507	100975.538300782	56195.6984730119	79831.0710635658	75958.3931693896	64555.8355877137	70322.8025903317	55147.8028852976	51316.0617134226	58686.8078107237	56980.4433260836	84416.1280362948
52	53.6238019150144	53.6238019150144	53.6238019150144	1304.54	1304.54	1304.54	1	1	56905.557987467	89241.7804086533	49098.3373168953	63789.8732682299	76920.3711584481	53939.020216471	34125.5359431964	45582.6792687985	35265.9975667315	77815.9245827074	64152.980836995	88876.6199088551
53	53.6585607122773	53.658551499643	53.658564051955	1304.32	1303.98	1304.99	4	4	74234.8683405085	45995.0348144533	93831.9268359368	65985.4689728342	44074.0795192469	106822.477019856	103193.237965745	76984.5013966873	93080.2793424473	117473.709742713	85774.4795743809	39043.8664794924
54	53.7529792118434	53.7529472069828	53.7529961717552	1304.65	1303.98	1305.42	12	12	132748.74591271	130298.805183292	135089.651141827	151697.358574969	124994.267443849	129078.980408654	148651.456565754	149712.455342548	128814.807629744	144338.922215403	142301.505471003	130571.706276292
55	53.7677415131215	53.7677415131215	53.7677415131215	1304.54	1304.54	1304.54	1	1	393944.044114708	96561.207938058	508221.391676683	369855.884495198	326562.821245492	596115.896484375	583331.262651368	462070.816952373	525115.015898813	599375.891155138	490930.149359975	304331.101812273
56	53.8025939019702	53.8025639665542	53.8026145446702	1304.28	1303.81	1304.73	12	12	388729.677319337	238182.377253604	504217.680398888	370021.365876651	318872.53801307	596896.524444059	580989.310546878	458786.758728966	518613.298341347	599115.451536695	489237.343769533	299262.743907751
57	53.8604223054241	53.8604043082401	53.8604620012885	1304.14	1303.81	1304.5	3	3	194422.110624553	165985.377405896	105737.915742189	177663.690356003	150577.269055176	292005.444164598	284890.44975408	225193.833298559	110436.97964274	124878.26350708	236916.504791817	157042.530065697
58	53.864778591821	53.8616724762961	53.8648182570258	1304.41	1303.61	1304.73	15	12	199082.60175171	98423.822029747	253008.464487492	106896.511320613	100738.891273192	292404.177133413	280059.675581053	220003.288004807	250962.726313475	305884.693137395	262912.240983073	124049.182577749
59	53.897255829844	53.8970680567635	53.8974234411799	1304.455	1304.14	1305.49	4	4	194422.110624553	165985.377405896	100969.177214357	100580.338893479	160981.349211631	299697.204620766	290649.4257666	225193.833298559	258638.641246446	128729.257392954	242827.014088947	81620.9684887688
60	53.9165727920032	53.9066684269639	53.9173959916744	1304.15	1303.81	1305.49	13	12	138726.803340595	138329.601343148	178931.307722166	126020.191420491	105446.083297118	196076.220791714	189095.69966518	160696.160809152	173474.246324869	184433.481575	162568.910641742	130953.85593192
61	53.9455876511592	53.9455876511592	53.9455876511592	1304.54	1304.54	1304.54	1	1	201625.596446532	118587.16124399	259615.212033695	177736.407976483	160981.349211631	299697.204620766	290649.4257666	230695.19216105	259063.754069009	313228.416370944	242827.014088947	157248.217727866
62	53.9519960859935	53.951589997549	53.9523470761476	1303.61	1303.22	1304.49	3	3	100195.199911748	127032.325360576	194252.277643847	340971.965995214	97313.6409750005	164376.573876037	187031.620117773	255586.146499022	175040.60220703	173493.336159668	227309.375389609	356234.264695131
63	53.9892472111568	53.9892199003755	53.9892797020745	1304.49	1303.95	1304.73	7	7	166015.533211083	271201.456508412	187815.981810823	186149.876122001	185086.700419919	155794.338191106	176115.586159856	145413.249182478	167324.553548678	168951.972677284	112219.240128349	235428.169906181
64	53.9983505408153	53.9983091677388	53.9983752626509	1303.965	1303.59	1304.49	12	12	289799.621782408	424718.73449519	186852.798863431	316719.847389572	306178.22370042	153307.295416621	168858.980467356	255544.148194111	156188.630795147	155111.634624023	218213.812868304	346452.546206429
65	54.0368638219283	54.0368549004854	54.0368839797459	1305.11	1304.57	1305.42	6	6	112460.958395433	424279.969708809	182342.676029831	105857.773895265	298474.632333987	148880.306942473	165617.278817914	109463.909529215	160169.958249288	100238.285489908	111089.831433293	100389.797707926
66	54.0518040381047	54.0517613307429	54.0518225898287	1304.11	1303.64	1304.54	12	12	1209930.79144044	1755808.76803153	839958.616360201	1401224.88763889	1346653.18190357	707663.6713644	829148.487222226	1124869.90542188	740732.811312506	749852.636260425	976867.577291007	1440657.64523438
67	54.0836075177735	54.083578816709	54.0836487991893	1304.495	1303.81	1304.9	12	12	227607.05822754	178544.510733172	187955.590814491	210644.693560321	179128.562156324	200247.003663505	212021.630885883	221536.28496244	184555.265237629	197373.717355018	202992.918455529	175644.410836087
68	54.0868968953723	54.0868463223029	54.1144511153379	1304.14	1303.06	1304.88	21	12	458936.60732422	269770.326784854	578847.43586983	197481.465733924	188767.414817457	681861.955837056	659175.290764513	528631.749592635	589097.468487798	676168.520880306	553401.685647323	243022.054694476
69	54.1440019050903	54.1439804745974	54.1440233355833	1303.865	1303.59	1304.14	2	2	1184028.80978159	1733601.2618608	112936.277384035	1364037.51524859	1316112.57109553	728174.747840899	790048.023014923	1099269.28647016	720877.675435005	137651.300551757	946881.376635284	1429046.93017757
70	54.149566378782	54.1495046870743	54.1495937850798	1304.11	1303.59	1304.57	12	12	238399.939952333	126811.572707331	282825.948477313	201573.722042142	178994.652548452	337744.859905833	319830.072682759	249982.368921274	303476.021551341	332888.664899339	290856.385647322	153346.860734675
71	54.2017585615441	54.1824567421672	54.2025983564023	1304.5	1303.81	1305.65	13	11	119964.3508436	149619.107945668	141854.726755373	107175.168023212	84202.1157142049	162804.533336839	159470.067566965	128595.282859074	150441.179654947	162260.818163687	133400.923013071	94708.974337769
72	54.2294079156878	54.2144043171261	54.229432286796	1304.805	1303.98	1305.65	10	10	114089.644531249	149619.107945668	114942.463341346	120202.852554119	119496.715673423	79171.8893294266	114143.934940012	119300.415859374	113942.460986329	122779.309962064	103805.637742105	113959.334082844
73	54.242865526076	54.242853254582	54.2428777759556	1304.54	1304.41	1304.57	3	3	138795.307265421	148536.425471754	146807.48376343	109498.631064077	119496.715673423	167670.942586262	160833.374217122	140597.18746053	159002.728701985	165162.990368089	142525.699020995	119018.8181096
74	54.3057139147016	54.305678550348	54.3057267933895	1303.88	1303.59	1304.14	4	4	105981.132556373	107518.274254262	102537.873599855	97183.1558078841	92242.2841126603	110762.723480112	117637.796665484	93318.7462915032	85383.8092356168	104478.796483154	90726.5512984206	101444.355229049
75	54.3701205007844	54.3487524905611	54.370147701105	1304.5	1303.98	1305.07	16	12	164663.449081216	128161.617690428	126401.37161133	163099.406563316	164128.312192007	141116.559853515	140698.893085123	181180.176057692	158060.004241535	89091.0867655433	159524.420024414	149821.451632079
76	54.3782827628016	54.3782554694311	54.3783022644641	1303.81	1303.57	1304.41	7	7	138668.021188401	234802.153777042	164815.320234377	168420.524545522	162713.069044188	166532.638948567	169878.127548827	134336.32245524	158060.004241535	179923.973884276	102779.120970865	191546.08398813
77	54.5170730418836	54.5170504842976	54.5170951341842	1304.495	1303.61	1305.06	10	10	129986.080923227	113180.51794922	116772.66391226	134113.119989483	120322.876224459	121908.427215168	112938.998286132	130248.128119741	115797.744547525	129626.400837403	135800.265172776	134166.592769681
78	54.5940111787183	54.5940044035424	54.5940179538942	1304.32	1304.14	1304.5	2	2	110173.38279785	60067.3789240059	87923.2916711439	87331.9795685375	84411.6857346419	173277.016861685	150783.871434213	120683.860440339	148132.55913574	89653.6956990556	141902.238099256	58914.0624311971
79	54.6449139299953	54.6445394693336	54.6457202159011	1304.11	1303.81	1304.88	6	6	111605.34265963	60067.3789240059	141427.975913088	87367.7244848643	84529.2700231943	177174.355438059	150907.912131347	120683.860440339	148376.038029784	155587.190543619	142192.602663762	58914.0624311971
80	54.784684795197	54.7743892008658	54.784782232801	1304.03	1303.59	1304.73	8	7	142274.976963332	120827.094620029	143493.659714358	99930.9211645519	117648.114421609	145029.23489746	156909.225822753	127461.181736246	185776.792638492	140229.140767821	145156.209476724	128342.2948402
81	54.8052207056602	54.8051225609149	54.805235636509	1304.14	1303.98	1304.5	3	3	147194.290173527	121082.234789663	75811.0325877028	134917.471972656	117580.765975343	93804.4415701734	210964.225168456	176151.273117112	189976.624120343	86205.1237751122	181280.902700571	128545.951194411
82	54.8365417466278	54.8365156686478	54.8409566603888	1304.73	1303.22	1304.99	9	9	127629.370142008	120827.094620029	182252.469287112	114839.348159588	97506.1682861329	210098.449243165	205204.25896345	153594.806170246	183148.535345051	205395.008890787	164361.805511568	128342.2948402
83	54.8795388405325	54.8795388405325	54.8795388405325	1304.54	1304.54	1304.54	1	1	662990.141555985	98988.2147025234	475535.235915534	761607.401883147	706204.918597013	396666.201933591	442988.594874672	622414.353159175	407518.463209633	436664.891504846	541447.792907711	796600.203906258
84	54.8852565452445	54.8852328605906	54.8852807122194	1304.45	1303.61	1304.73	8	8	136869.897767052	197316.42646334	475535.235915534	161062.974861027	158133.058366511	396666.201933591	442988.594874672	127282.759294085	407518.463209633	99938.850838717	107658.320709228	165668.412988281
85	54.943676648509	54.9436126410131	54.9437100228224	1304.145	1303.81	1304.57	12	12	668168.343627932	998889.653899378	484460.525892799	766378.808217928	706658.952876663	402877.753107829	443560.78370815	630727.716826828	416581.763072269	444010.46013428	548094.558394526	804156.125647323
86	54.9796279812744	54.9795941687327	54.9796799305822	1303.88	1303.57	1304.41	12	12	896836.610363773	655270.639819708	1066635.74513252	843346.856808734	789200.517566854	1184823.61513672	1182835.60798829	1016818.93134246	1050868.69817351	1171522.09875782	1031283.50720424	717192.240363422
87	55.0105561235251	55.0078239472706	55.0132861568892	1304.54	1304.41	1304.57	4	3	890894.997029616	103326.799969951	1064575.0114673	82234.8570178232	788272.688465992	1183608.19596353	1181309.76226074	1009567.91783243	1044185.77514322	1165616.68680826	1029559.39640258	93712.0651930585
88	55.0438228225366	55.034515845453	55.0439052764306	1304.03	1303.59	1304.57	22	12	183649.323067157	334538.660391795	224814.827438968	185571.70494103	418178.721983923	241188.695201821	244031.154039712	211367.128390925	223039.30173828	645235.245941689	215346.050495604	382169.62082136
89	55.0565569678048	55.0565206882846	55.0565771078541	1304.495	1303.81	1304.9	12	12	203076.884187199	172551.860970864	190783.245695804	208073.028326011	185377.447000735	175799.002638345	188235.710502929	222074.323982121	174878.240932616	195826.903325195	211844.217739633	187403.531693208
90	55.0776147782886	55.0775817434394	55.0776330794477	1304.45	1303.81	1304.88	12	12	572614.395605471	537514.166418266	529631.99128208	590550.207553712	540779.693371922	504687.551206057	549586.172489426	587398.299157368	493517.844666183	525240.847426761	563372.779074869	531244.700976912
91	55.097334264693	55.0928082861836	55.108262697284	1304.49	1303.22	1305.06	28	12	256644.381359864	356667.548865684	119003.593666994	285853.681101423	81097.5994378653	167303.009734236	159431.333702568	243067.628219867	152181.110592698	154929.300224959	196779.61998884	322364.763997629
92	55.129053370231	55.1290071286459	55.1290789603868	1304.52	1304.08	1304.9	12	12	304183.918981935	160111.245624999	406992.327116345	281525.302449777	236988.883405949	486225.255568193	453081.407428853	355199.828993389	428006.535348962	496863.488557297	393122.727271206	218880.700193434
93	55.1920582654613	55.1769357782598	55.1936021741709	1304.14	1303.22	1304.9	25	12	198963.304652944	158937.825441706	108488.435976564	128129.010060471	70787.0656146233	109570.815220102	123770.853515625	98845.9969221999	116312.652561848	179281.636891527	91051.4992187493	135106.639864408
94	55.2370643472512	55.2370262011624	55.237086367744	1304.495	1303.81	1304.9	12	12	569072.398642094	761762.074014419	400963.550336909	640861.549959543	603028.165687421	339704.410157647	389201.929731449	532199.473235681	348464.494539065	363272.937486051	456640.757176341	680531.812948174
95	55.2473651527153	55.2469420475834	55.2481862743538	1303.965	1303.59	1304.49	12	12	249366.491101262	165739.783783052	297068.160395312	224020.406281925	206696.778817983	299081.884698016	315956.087962243	268328.256579242	285979.849779898	316375.346199081	283545.266852839	190121.456173001
96	55.2760669349384	55.2738732332243	55.2782606366525	1304.72	1304.54	1304.9	2	2	99380.5573940015	125422.295573918	76481.0985058605	92541.1541206879	101079.822014568	92716.1560997596	79876.9059147131	93444.4235772234	72815.9536245493	81497.116347249	80396.4906603998	114729.058263752
97	55.3556116414416	55.3534714306825	55.3556577432349	1304.06	1303.61	1304.5	10	8	132430.028551682	106645.481679282	108939.618654787	122910.56153768	789745.976079551	148116.743682767	857881.203979038	124566.364126383	763799.595969451	124120.774676513	839921.089293331	114223.033386636
98	55.3875498266919	55.3875159861187	55.3875701898816	1304.28	1303.59	1304.73	12	12	294593.352319337	465728.576622595	189252.574216119	348855.879051288	324616.085937681	148069.691371373	170151.320680805	267468.018388023	167277.961106772	168340.868943918	219270.826214842	379504.298487375
99	55.3985842637698	55.3985469937621	55.3986019118728	1304.03	1303.57	1304.54	12	12	355784.671249248	309142.670694109	336262.514589849	348436.155254656	339443.142583758	345767.399459134	360960.080628253	370139.733677884	309140.894747719	350709.263553185	344070.871990685	312176.289524488
100	55.4205767067831	55.4205248105919	55.4239541911069	1304.08	1303.57	1304.73	23	12	169669.716050368	771436.915205465	824673.223307746	845559.880153242	795971.592882359	822299.495121376	263870.252837613	890674.934614958	769421.376809085	820462.567878074	848247.208292413	743218.149346452
101	55.4467242226721	55.4467242226721	55.4467242226721	1304.54	1304.54	1304.54	1	1	858053.482753086	91050.0072235571	823532.707243665	860081.798250335	809284.332208668	824739.623268224	870336.574820959	897850.339440911	770549.754845373	820873.464106822	851078.555950515	750440.490260425
102	55.4855895955094	55.4832031258297	55.4856376879622	1304.14	1303.59	1304.88	14	10	121625.498829345	99871.166095526	86493.6432421888	129323.133649497	112351.796511028	97766.8664428703	102197.006138509	137445.335176532	108435.218899739	132458.509921124	123144.350558143	120859.136527193
103	55.5515908597656	55.5511838962667	55.5523931365193	1304.03	1303.57	1304.54	12	12	265094.890696613	177589.529654446	328241.032475022	247831.090416541	237495.929790789	373562.209713791	346827.925310871	312525.367558595	337000.822833158	347955.888671875	326529.891044921	197741.599815955
104	55.574401404087	55.574401404087	55.574401404087	1304.54	1304.54	1304.54	1	1	265094.890696613	95341.6239137614	332074.034642949	247539.726064049	237216.716042076	373044.236599932	350269.387916258	312002.884305214	337375.580489907	351368.728864934	326371.42534627	199999.538933921
105	55.6189608674522	55.6189472234565	55.6189681494553	1303.965	1303.81	1304.41	4	4	265203.545049712	177916.558460583	327843.495837405	126669.310155031	237352.590112306	107873.064441731	350326.969600944	132668.215159504	336821.96122425	347428.24307528	119023.418682454	197428.316255328
106	55.6509454860701	55.6509228730935	55.6509637124115	1304.03	1303.57	1304.54	12	12	177378.771250812	148028.845868389	205030.883873197	187965.413860614	165085.427457274	215553.702249348	236753.122299804	210512.50540283	186557.351717121	216196.276319111	218834.637816256	151765.105880032
107	55.7163472349008	55.7158961320488	55.72829772724	1303.95	1303.59	1304.57	3	3	183218.054837533	153464.057439631	204782.568519178	184736.170795456	165638.349131304	215624.445177554	240458.362571913	217364.629047036	186557.351717121	114244.633278808	112562.565680134	92070.8288517875
108	55.863134782725	55.84711862813	55.8639132815375	1303.64	1303.49	1304.14	5	5	108214.651993518	153588.068765023	91142.9563073744	98275.2741341136	107127.539658204	91788.5540429681	136738.743949753	127884.631924641	118928.96242106	139403.962174625	127857.435567829	115207.351901043
109	55.9005756664849	55.9005660747485	55.9005852582212	1304.225	1303.95	1304.5	2	2	108214.651993518	153918.381232245	116858.268861862	111496.748242188	101761.144145509	137487.641553624	141701.399679508	122889.356589576	115008.652382811	130392.98056844	117418.873566487	123217.099550782
110	55.995095278214	55.9950727822935	56.0054421228047	1304.54	1303.95	1305.07	7	5	625131.025368421	85607.1340852872	777669.341597131	97259.8184626649	84087.5236267081	890718.524673283	857323.332064994	733439.096255284	787338.903380529	888380.160952143	83244.6924552403	89627.4433274486
111	56.010804489939	56.010804489939	56.010804489939	1304.54	1304.54	1304.54	1	1	632626.439048661	143747.050757211	786603.696240246	587633.285825609	527283.115301113	903927.797167963	869552.613614905	733439.096255284	787338.903380529	895825.010384616	760792.916987706	486438.627337245
112	56.0478383773962	56.0475712779933	56.0478645604361	1304.28	1303.81	1304.73	12	12	638120.110668948	402797.431093748	788126.351478784	588050.789310827	527903.749030948	904860.162095428	870675.776381143	738244.018125006	788920.064871656	895664.908214291	766559.56430761	511630.176055437
113	56.1043816383202	56.1026819244137	56.1092406176878	1304.14	1303.59	1304.88	18	9	166304.338009315	206755.651251776	92928.5667663588	108991.108986004	200107.34808949	114363.954104567	189578.501880696	169480.346538898	155011.821220702	177006.369181314	245686.184874443	177190.901928268
114	56.112582108087	56.1106187175788	56.1140115307999	1304.41	1303.61	1304.9	23	12	134828.923302283	195654.770829326	305791.900011643	147385.487124398	135906.934587401	136206.704064002	343751.983092699	109469.439517299	317511.722383512	134458.482362155	403675.510781251	213823.623322941
115	56.148779126467	56.1482310963163	56.1504078818493	1304.5	1303.61	1305.46	23	12	192763.144045222	245687.918461537	201721.933135989	309919.860310876	298928.858433592	195826.383064777	277295.149939904	183953.169380258	222132.281608539	201419.579019306	182845.107233323	128852.540432128
116	56.1691480725298	56.1687130782105	56.1699820029736	1304.145	1303.81	1304.57	12	12	268541.075730252	150276.101099759	338579.222278176	237658.23320688	199342.888166152	381874.356459265	357822.078958337	297898.325407367	345636.296922435	398838.531328825	347106.010279019	188114.518014265
117	56.2062307635941	56.2016528651978	56.2071291887345	1304.08	1303.59	1304.99	15	12	814390.193864839	1185136.6660225	534965.519715395	890758.223578742	883661.308960336	444881.391780136	491865.676899419	714588.842425787	464104.624890303	115598.669004313	611112.693065424	978362.980729168
118	56.2463502495426	56.2463016303765	56.2560030738556	1304.08	1303.22	1304.57	17	12	429401.49007764	182329.900150239	281025.522767156	119482.297752028	473668.736300913	229740.625715144	276079.0174721	394457.781566118	255047.408923016	262086.882122281	327174.430680804	522822.725205428
119	56.2729524655793	56.2726537780503	56.2735113825256	1304.45	1303.95	1304.73	8	8	179007.751106771	281637.233479566	104607.419505113	202440.329013582	203124.625927734	877124.606971154	1007561.84481725	143606.223352866	900705.856387471	927242.489707783	138672.980859375	227992.441391225
120	56.2969684926234	56.2969503630343	56.2969866222125	1305.53	1305.41	1305.65	2	2	87541.6265808099	1959923.85636538	1004236.06580967	1558020.38978162	1530599.09660956	850993.654016344	980007.897618952	79493.4379085281	882690.561242887	876645.328865403	1148421.76261542	1632249.41493162
121	56.3128444803582	56.3127856357833	56.3128613659798	1303.965	1303.57	1304.5	12	12	1434334.33261719	2093635.43755064	1022695.09847376	1609692.51421387	1605892.61725622	878273.222527905	1008081.74257	1373884.86924841	903009.580012377	939125.861132817	1175479.26211913	1695053.00119071
122	56.3501030095868	56.3466327108526	56.3501696799876	1304.15	1303.61	1305.07	23	12	138644.578073729	115993.485804037	130900.290674955	145679.590430626	633864.412612295	119969.905307993	1014951.91346691	852714.263489948	906982.797278979	134212.974682617	887475.702482414	134863.405382361
123	56.3794063788699	56.3697214874449	56.379429178872	1304.41	1303.22	1304.73	11	7	114958.347336989	190864.007228124	909363.169260817	128028.729022686	141361.274194335	1026477.60958984	1000691.50307993	118512.477403846	896604.441502273	1002523.43184081	86820.5515700118	176951.945365083
124	56.4071033197821	56.4052188877075	56.4071367352329	1304.15	1303.64	1304.99	13	11	188806.637640382	527171.595422172	183541.586288311	129214.756065955	112795.187289428	209239.066844658	198729.871823919	167320.011972657	175688.593071288	106897.178706055	252096.247340961	97126.8851111775
125	56.4152678131891	56.4107338563544	56.4168317944577	1304.14	1303.22	1304.73	29	12	148617.670546124	191641.700917187	197101.725666507	141549.75752986	237201.010747821	116237.217851562	208704.661228026	171615.533895262	183276.856136066	127344.264166259	196696.498476968	237243.767337739
126	56.4518052602391	56.4517555292495	56.451829140345	1304.73	1304.41	1305.07	11	11	139341.583179838	122579.151601562	120258.823381349	135782.059472656	114437.413898314	105992.242556965	124736.817272601	136374.137352121	293408.098155923	127834.405917969	130151.038989633	129595.297365159
127	56.4724571915275	56.471979803431	56.4741594250298	1304.5	1303.64	1305.07	13	12	226607.519848634	106941.482253605	289413.458561823	197042.963791155	157904.076538902	321365.687538366	297723.601203964	235346.566083233	297308.452476285	346988.866648441	305786.886169431	204349.238407076
128	56.5017302140068	56.501684597502	56.5052898152324	1304.65	1304.08	1305.41	18	12	165097.912225811	134000.829370929	158185.31904053	169216.687425818	148971.302461346	170117.10331881	125693.345554387	184597.544135366	112608.728116862	176766.914980093	173263.13335036	143213.763309732
129	56.5161116203207	56.5160114709739	56.5161632312587	1304.49	1303.22	1304.73	7	7	117844.576411132	210429.204302883	282930.574779057	154862.797261868	156077.138958739	321034.553393553	297937.875310057	109012.542558186	293408.098155923	338873.702691757	106722.665381028	160781.228263972
130	56.617239290403	56.6172299713313	56.6172486094748	1304.555	1304.54	1304.57	2	2	113690.229740396	140058.769585336	101124.111269533	116629.317166342	122402.476590984	108453.160781249	112289.508156738	111886.2338444	93359.082727864	116209.043019612	115462.862181396	133091.447089092
131	56.6600338539985	56.6513452220728	56.6600861064617	1304.115	1303.57	1305.06	18	11	185816.52560999	94103.0009627287	111593.362680288	132581.897830904	203981.960085447	97286.102661132	115280.446999511	114010.095038311	131062.570513508	109575.594921124	137432.582225748	234170.02161959
132	56.784898481961	56.784898481961	56.784898481961	1304.49	1304.49	1304.49	1	1	72333.9767272944	177854.662100498	188749.835867367	199707.468382459	176871.601046699	199699.490651635	213640.516038261	206194.06010298	183020.409540126	198195.882674891	187304.674014561	162152.880576173
133	56.8077097995611	56.8076556564446	56.8112337243544	1304.14	1303.59	1304.88	21	12	113853.542354735	178230.222472956	148257.169991457	205710.806034029	180668.778789757	163571.173577974	163739.437370605	128480.672719929	180328.70510091	197359.300281461	141797.361269532	162410.188305663
134	56.9232196874356	56.9231819218115	56.923236668146	1304.06	1303.59	1304.54	6	6	130588.945301513	79211.7492016592	144574.55629761	123794.82268466	112992.795642756	164996.866843449	154141.265989881	141674.693463688	152308.379295541	151307.292821044	141650.910290526	89199.1116788003
135	56.9810694321559	56.9810405241408	56.9810906441699	1304.03	1303.61	1304.5	12	12	332435.91982422	233001.869703977	395599.986679682	303266.937545071	297076.129201096	434304.647285856	419677.016445315	367591.722765068	407416.756030602	421124.743695071	396041.207896206	254983.761587289
136	57.0915084823694	57.0907170022912	57.0922999624477	1303.78	1303.61	1303.95	2	2	336748.712255854	101954.387382	373697.535791019	328414.129527701	306115.882088958	398653.34004971	407129.713162291	344496.896135478	369637.48352717	410525.876278404	97971.7084053541	287869.856535868
137	57.1174863575154	57.1137225860603	57.1185178329118	1304.14	1303.59	1304.88	21	12	273674.926180138	242953.093395431	244824.788452152	101245.348268479	261346.689770507	184566.268157088	170750.229732144	131036.959009602	159497.13290039	187556.967903396	139637.070251116	244208.508475435
138	57.1517991916222	57.1474803792331	57.153063772626	1304.41	1303.59	1304.9	23	12	158657.455073241	607324.712596152	212857.705854495	152395.038820237	441696.531431704	234918.808023857	236223.698605142	195612.415879657	225346.073914513	248572.099985727	308981.437433037	111082.332315266
139	57.18791197864	57.1878928124435	57.1993041163437	1304.14	1303.61	1304.49	5	5	86891.8354309076	80576.8932853197	107009.184254152	75560.4056241871	414436.786816406	115776.357298176	239922.057745913	350995.983975492	228836.46647727	247466.95171342	297288.435813213	500077.345681821
140	57.210849636522	57.210824070966	57.2207917756263	1304.635	1304.08	1304.9	4	4	384292.351717856	110323.762469951	280270.459995121	448542.366374293	441412.737720952	96918.9675691725	92269.0387215165	80337.7617708328	228836.46647727	247466.95171342	297288.435813213	500077.345681821
141	57.2614843581016	57.261456699937	57.2615144312355	1304.495	1303.95	1304.73	10	10	287891.172680665	467026.584369365	185583.650834958	340771.950641044	320436.435495949	951073.571213942	957648.250616635	264314.256945613	165963.099554689	183140.612151044	233224.69172949	392198.02780692
142	57.2997472950494	57.2997206475129	57.3104384139779	1303.98	1303.57	1304.73	13	12	759199.892233798	569996.785060935	871091.061287656	719873.154416958	675200.131476343	952319.02470006	958142.393160817	850674.703917103	870646.332915046	956672.340259125	869476.350033485	609671.662858892
143	57.3107176234036	57.3105228811773	57.3114579561712	1304.57	1304.14	1305.41	9	9	258007.411431931	356615.707247594	154946.414139122	276012.913024554	274856.334795964	951337.758317051	952003.113484696	229403.612109376	868425.173172702	145823.236317663	188441.448800224	322182.546191405
144	57.3582454939507	57.3567179859403	57.3681645037015	1303.98	1303.57	1304.5	26	12	355453.350010671	217759.715276441	365933.912021108	300570.043990383	269946.431790864	393632.843565152	398441.228687223	344284.230602463	359508.154890887	386767.734387395	424608.41310268	258291.946428034
145	57.3815953433605	57.3815717699193	57.3816109650886	1304.53	1304.41	1304.88	4	4	95069.8733561191	279315.323064632	388379.059037646	93572.7571313487	299189.422441408	413811.615777703	415892.40475763	359867.265997864	384315.192975847	420706.144964484	98269.868017578	79428.2279361988
146	57.4040081355942	57.4039774445775	57.4040270598913	1304.495	1303.98	1304.88	12	12	286255.462841798	261700.948037859	264286.186314171	295852.382543944	265097.661420146	229541.380129206	254803.425191129	290179.094540264	239513.479381977	246997.63248723	279534.269380581	273004.566478098
147	57.4250534687084	57.416050960815	57.4266728292929	1304.54	1303.49	1305.41	29	12	320343.964367677	250469.000426681	139336.521068021	215072.496611328	150271.921965144	331952.68943778	122827.123421223	163610.658941557	122524.052751653	362689.58802351	138975.769104002	224722.583778733
148	57.4587368118895	57.458458696925	57.4587654402744	1304.45	1303.95	1304.73	12	12	416767.010864259	228554.633360876	503303.54572544	366341.027438965	305513.169970702	579344.089154578	556306.805865891	453255.761446618	514024.761118982	586306.737762978	524749.179628901	285745.466301619
149	57.4798974641067	57.4794643417809	57.4807266376011	1304.73	1304.41	1305.07	12	12	171866.055713703	162743.896141826	156699.381445315	178494.39560359	160044.452215171	142743.458308918	141775.083098708	188174.346102121	140631.476227213	141108.188859049	164106.521822416	167609.813996769
150	57.515937803528	57.5154497719406	57.5174360690055	1304.11	1303.59	1305.41	14	12	195421.995324708	107294.056364182	204746.374443359	144798.739911358	127237.635790404	86382.8135314934	223507.833082933	191437.260482271	219454.555732423	241965.996382212	277706.668674879	114232.021835936
151	57.5259023444362	57.5213028257761	57.5329440718234	1304.08	1303.49	1305.06	19	11	166941.4228951	78966.3674338938	160845.090139163	115200.25891927	368968.913906252	101079.088958333	199982.576322115	143158.722804988	103091.037701822	109262.04119873	79364.0344938145	73989.9572159824
152	57.5736546391323	57.5736114891441	57.5736897575452	1304.73	1304.41	1305.41	10	10	243604.341552735	346536.24308894	156161.040523436	277026.077354911	256009.278864933	477288.526442308	466938.675636269	211132.897282367	141261.53254948	141489.328335311	184931.742544389	316140.959487679
153	57.5846473779163	57.5842015577588	57.5854820586369	1304.03	1303.59	1304.54	12	12	344052.367591311	218787.075174278	435813.231632597	318231.066530413	293222.064062499	471665.641976843	464212.340849614	400628.945786461	439454.622951176	478608.562463943	431563.836400387	268345.776847956
154	57.6232660409876	57.6227886405942	57.6240418761856	1304.5	1304.08	1304.88	11	11	305339.435831887	458971.63620192	191614.755478513	353763.298858146	330821.365553127	477913.547131698	174235.666756187	265338.681352867	183086.979431317	175870.23111119	223361.820062498	391098.508180107
155	57.6647410799433	57.6647410799433	57.6647410799433	1304.54	1304.54	1304.54	1	1	250313.550623371	102682.821721754	197500.570883792	260211.266942955	250402.602996422	184756.852618814	202415.652076822	225141.980705565	185709.912055663	194658.131419396	207400.325868732	292912.160716149
156	57.6998348575481	57.6864796940911	57.6998579546417	1304.41	1303.61	1304.49	3	3	77834.5395629877	81189.6540258796	197500.570883792	81733.5142337473	250402.602996422	184756.852618814	202415.652076822	225141.980705565	185709.912055663	190452.945651854	207400.325868732	292912.160716149
157	57.7338270687451	57.733778893357	57.7387024419102	1304.52	1303.59	1305.06	14	11	229414.793365724	333360.87965144	133867.23252216	260579.316825475	239118.089982721	144147.013070913	123436.015214029	201897.831897322	185709.912055663	150269.689147386	172609.866813617	292993.21001352
158	57.7707339915674	57.7689064839846	57.7726482294928	1304.14	1303.61	1304.73	24	12	432823.708728029	145368.241295071	411482.885766596	431633.320983539	402913.654894079	401293.782097518	423917.376487168	276096.664411273	386354.171245817	412688.052166228	434738.290323726	385212.911853965
159	57.8356094802058	57.8281810355025	57.8356334062225	1304.285	1303.81	1304.88	8	7	82958.8930110671	373910.17196378	411403.758420416	432561.838412277	398822.97088298	124510.03700358	118209.614527065	103265.676637835	104959.530937124	126978.210303861	77145.3849147537	385526.301004974
160	57.9467408473117	57.9467105498405	57.9467595866703	1304.28	1303.81	1304.73	12	12	338681.368945133	207310.174528244	413774.689453125	298797.174162409	278323.598217772	459433.40789551	436564.382456755	375294.341595055	417368.192523767	452486.184916298	396073.000848215	244354.977257361
161	57.985684206345	57.9856723967951	57.9857119111332	1304.54	1303.22	1304.57	3	3	87204.6437361647	114058.78921274	59113.0743420419	83930.59807129	80506.2586340323	63099.0923697913	71534.5170369463	80818.3253621413	63578.9272428381	66758.028641827	92047.3569413242	108556.03447829
162	58.086819399875	58.0829972376823	58.0967881607999	1304.5	1303.81	1304.99	13	11	122105.000697866	150711.784194711	101815.159262697	110847.593783367	107427.916913311	101630.458480318	103141.71325646	116899.320821815	93530.6653824864	109343.480067984	119757.057650959	103180.976617188
163	58.1588614898591	58.158844540021	58.1588790846253	1304.11	1303.95	1304.5	6	6	174843.257116031	307166.403142757	111453.513134767	77742.5920784514	211529.493596858	127992.987584886	114485.538301594	166531.875408378	119413.917499111	120131.17195479	111933.38710205	241460.255078127
164	58.2400252996042	58.2400052806896	58.2400477953248	1304.15	1303.81	1304.41	3	3	174929.217419432	307517.737264	128916.835647585	210939.394903094	211657.23844088	131221.127089843	123226.038125813	166872.637866586	119610.192840168	120480.28644287	152199.634718423	241776.509505211
165	58.2645282292492	58.2405247335814	58.2645634234879	1304.28	1303.61	1304.88	16	12	264832.963452146	155479.955841345	353958.2109375	249126.961465218	230797.121888145	387389.117207031	379348.334140627	316668.21288161	354436.304434345	396829.449752855	140370.158789061	197167.461489633
166	58.2722048289233	58.2721769017292	58.2854956110367	1304.57	1304.08	1305.34	12	10	86771.9655483773	155291.790672265	359795.979217535	86968.9172558604	241695.475026044	112928.470712192	108061.966267089	93759.2693624446	88815.362827555	104813.061450195	93966.6572509779	74645.5814798984
167	58.3907613082231	58.3903028184655	58.3915920692973	1304.06	1303.16	1304.57	12	12	224449.884631348	342257.992031248	152493.46230957	260652.700018779	253494.122804126	138018.114015068	134249.809653322	213734.948741682	126345.451897786	140107.999159123	169883.202053572	281285.746819895
168	58.405746421322	58.4057131091878	58.4058764436606	1304.815	1304.41	1305.42	4	4	382826.964327054	342795.552805399	483195.150015985	96014.3410192882	326411.567709963	80487.2899235021	515334.31238547	98289.2948730467	492534.077412991	89548.346610514	466053.448188925	306395.156455968
169	58.4366362677787	58.436486027398	58.4366565793149	1304.28	1303.81	1304.73	12	12	388947.821948244	248898.986380441	491469.475245529	367859.938762208	336271.359308379	551354.332094031	524732.1473019	454669.338690108	505776.37483464	556109.492668461	472247.177243305	311774.802864582
170	58.4951857612157	58.4948049558143	58.4953141790092	1304.145	1303.59	1304.73	8	8	237610.070143479	365662.376778844	197520.855669291	133880.48085374	106544.81937068	236313.857996653	215622.267978517	166201.253490514	210905.500961218	246271.856494892	207680.496782602	320728.978431114
171	58.4969084188271	58.4962631593779	58.5070838263409	1304.15	1303.59	1305.06	17	12	292399.456921388	151076.974609374	213151.743840144	136558.116766826	119848.83025228	242444.77240932	212802.220851112	177706.524224331	194163.759995116	220803.476655624	141479.830705158	211282.167707707
172	58.5347384114394	58.5342975780056	58.5355819487823	1303.965	1303.59	1304.49	12	12	243705.211504269	365662.376778844	149842.13662222	285809.278745118	266298.07070688	131552.043489333	142642.559070174	217577.372344077	134844.973277994	146147.741601938	187191.332226563	316831.031993689
173	58.5657707902347	58.5653079533182	58.566618144247	1304.145	1303.81	1304.57	12	12	332049.959960939	199155.439945912	431832.482670893	307592.262053034	268355.076855468	492464.510337614	488547.864118306	388908.023613284	442717.939574874	517278.318107913	416411.680479912	262574.619655762
174	58.5926898795204	58.592675696341	58.5927005972884	1304.41	1303.06	1304.99	9	9	99140.7594023445	2075984.49677976	139756.266924189	107521.764492375	1597385.39834846	142445.564210205	140021.581648764	1368984.77561645	134506.98323584	130211.763916015	110389.783734808	81246.1800683602
175	58.6052973010122	58.6049259395925	58.6062218837296	1303.88	1303.57	1304.41	12	12	1490173.51948821	2192753.56502857	1042135.86256556	1671705.84679706	1660044.57446778	885362.632960383	1007965.05361492	1373263.17369113	920492.663090177	945285.190691788	1198527.88365722	1732397.79111328
176	58.6479487571163	58.6479273787031	58.6479692155472	1304.49	1303.81	1304.88	7	7	178427.936707538	269372.8882512	1037329.30380071	186990.038007061	194081.037563851	884450.35822265	985450.770345047	140051.216651786	897650.994300124	929136.960596831	127361.795072545	232254.882677283
177	58.6760759264304	58.6756081685326	58.676904252645	1304.115	1303.61	1304.57	10	10	241334.467555882	365872.379302882	326246.812438401	266791.247190504	274348.114302884	119199.267279146	142052.533645369	217503.761534599	302850.217515775	138564.321810478	186208.080368304	316616.291675329
178	58.718768149278	58.71874399646	58.7187894551282	1304.11	1303.61	1304.57	12	12	491756.032711429	755394.920761342	326402.038708143	567040.611859378	551953.934627503	271558.000560827	309744.127308565	459243.49298973	303624.813568362	304592.527610563	394504.234409176	638762.665743584
179	58.7584823151656	58.7584536457435	58.7585036634072	1304.11	1303.61	1304.57	12	12	487957.538379993	336535.883192576	570458.982032637	444379.398947406	406398.803753798	634897.087841799	625573.552553717	533676.157932692	574688.067032231	642305.177388028	566122.261662592	363586.919365584
180	58.779360858627	58.77934281516	58.7797704543819	1304.41	1303.61	1304.57	3	3	476580.419053545	133478.759918869	569356.858806161	138004.43765963	396702.310303146	634242.891975907	619298.874778643	524065.073935136	566433.389809567	642055.280976187	561244.220868323	109366.512843674
181	58.8191490441037	58.8171281229201	58.8230024067942	1304.14	1303.61	1305.07	27	12	295869.073967567	150214.349223256	227899.483765775	98737.9482971203	151259.592901141	246385.747073104	184434.246806641	122892.122945149	223359.321497394	210745.656275165	367255.653674666	202202.392004394
182	58.8294805004705	58.8291742600161	58.8295373992346	1304.14	1303.95	1304.73	7	7	106810.401271785	327499.83303874	120088.894448993	444274.05832895	397169.245100284	120508.927634465	123179.602188896	524065.073935136	117221.115324436	123646.750254282	124434.831733774	361232.482150069
183	58.8887264602668	58.8882230565887	58.8905706474787	1304.41	1303.61	1304.73	13	12	287026.385302735	156381.224840744	368592.149864032	262011.117392579	220104.790147047	428370.671621793	405493.796250002	330798.591514423	380266.168516325	463319.97667132	350579.24510066	218198.108246318
184	58.9290221177919	58.9285660849766	58.9293486120962	1304.54	1304.41	1304.57	3	3	335901.766849459	161286.934082845	375037.521514898	114897.264605243	307479.523675948	427929.279894203	413749.554685057	361995.451578773	380396.379707029	458098.415953651	368523.140828855	138536.899297626
185	58.9408746991305	58.9371134172252	58.9409179829871	1304.03	1303.59	1305.06	14	12	328302.056884767	284459.004690503	316798.557363286	328704.022273136	301090.273230918	321497.290840543	332003.71872768	345317.584006911	292958.393795571	98844.2070227045	340969.305636162	302639.598450645
186	58.9650073090179	58.9649872114444	58.96501193476	1303.98	1303.81	1304.5	5	5	136326.582425868	120431.492817827	138514.414955834	138667.05888672	128546.759534802	131002.895813801	136232.29435384	141627.997516422	120268.029292805	143279.979850887	130033.869502359	120452.838220881
187	59.0122190590882	59.0121842857784	59.0122302727802	1304.14	1303.59	1304.73	9	9	119799.469139403	108551.287232258	105091.231080324	119359.019212241	128294.459712359	135338.160950818	109603.970854492	117774.266235351	104906.610847981	131127.413662861	120266.800548095	120452.838220881
188	59.0495846447616	59.0495781524238	59.0496078250021	2694.44	2683.56	2697.53	5	5	1520747.68739167	1676340.32837535	2257355.15120825	1798462.33220543	1582990.18536932	1491093.84593532	1593891.02060076	3582857.33740391	1872597.89582225	1672554.28517813	0	0
189	59.049577890145	59.0495524524037	59.0495870574899	558.412	553.823	562.136	4	4	2285872.6964022	1912608.45798916	3667567.67223988	2212233.10778718	2155643.75430199	3372430.21277284	2553711.11860652	2131213.01882022	3079417.68622673	1828137.17517519	3152923.44686691	2324700.12585376
190	59.0495807774778	59.0495807774778	59.0495807774778	2635.29	2635.29	2635.29	1	1	1147083.5965474	1108893.41011186	1929146.53508522	1196242.68024304	1278007.61465732	1247044.33431041	1459625.42012882	1832089.20913575	1441958.23452238	1231565.88618165	1960792.3425719	1289137.31796702
191	59.0884748917163	59.0884748917163	59.0884748917163	1303.61	1303.61	1303.61	1	1	48993.3551753366	74601.2025528978	50756.4539095796	61499.6016783562	62950.5571464403	58236.7188405531	47306.6198330971	45098.1801682354	34177.281576261	41574.4520910642	53638.5997345517	75656.9929802916
192	59.2495157203095	59.2494973632941	59.24952170995	1303.81	1303.49	1304.14	5	5	87004.000586824	67592.1104003909	110795.577396242	88428.652138671	79381.9287539955	125941.818624674	126863.476358311	110496.687439371	119907.186377343	115637.287115478	123742.87413574	68559.83580892
193	59.2631727662373	59.2631383818392	59.2631827372081	1304.88	1304.14	1305.41	9	9	108513.875512696	201266.925758461	143898.118137019	86547.1857604991	221079.832080081	187544.212475587	170996.709088041	115696.390229491	155788.433863807	189978.467051829	136193.312942458	213258.606811928
194	59.3206482142259	59.3204772401952	59.3210970601551	1304.45	1303.81	1304.88	12	12	355451.919093072	298529.045850359	309248.263342848	277767.136151591	244837.874308893	307439.521843263	247115.697403156	297964.808454026	218930.17986328	266144.81724191	361668.858093449	316845.712626956
195	59.3583363283638	59.3441308534515	59.358384589099	1304.11	1303.64	1304.5	12	11	194333.769825438	630853.923046878	256281.751076664	85726.1648550177	173675.836905611	282832.505160154	268751.454176683	232154.898247768	248923.999099933	275510.537756698	242704.528612873	150966.0579064
196	59.3688065477023	59.3687787666148	59.3689931974931	1304.14	1303.59	1304.73	7	7	169078.315988768	630853.923046878	209028.751589359	154811.727203778	775549.056296169	228265.750722655	1070861.18021321	192175.589794922	955942.926780883	218956.611906737	214483.136043293	664274.194295104
197	59.4304121827865	59.4303878419229	59.4304610946201	1303.965	1303.57	1304.5	12	12	862570.313551435	642649.13951322	990439.15142496	802561.342282367	776017.418374396	1073998.00940151	1072244.3643778	947240.024866074	967378.334986174	1042440.1701308	974734.779999014	665328.27908278
198	59.5472102143985	59.5472102143985	59.5472102143985	1303.61	1303.61	1303.61	1	1	79085.6272105812	80297.828942058	69629.6873146757	79069.1838307888	76955.152752575	61013.9145667605	75447.5040474084	77638.8860236156	58198.7695245921	76968.1140930171	63613.1737133779	80466.7620885125
199	59.5758790335033	59.5720842855318	59.5768242202325	1304.08	1303.61	1304.5	15	12	357762.986657716	311384.460796272	90556.6538234299	352991.551303334	333453.19955679	107625.277280971	350402.439951174	373963.933325894	313404.766477862	134574.282610562	351892.668084059	317013.894726561
200	59.6127799270194	59.612319290685	59.613629383928	1304.45	1303.95	1304.73	12	12	317616.092006656	464817.194475446	192901.71366699	369346.6243278	324624.926190654	159663.132098912	174829.256501117	272401.585319013	173983.742651369	179159.401574708	229810.756708006	398541.30821045
201	59.6507578565109	59.6507298522576	59.6507769377822	1303.95	1303.57	1304.5	11	11	254349.266208308	181671.231508791	295634.138049321	244284.131911057	232801.18948568	331490.409693509	334505.047851562	290499.675127704	305639.544833609	320119.78776217	294259.188224282	193503.316462589
202	59.7092191085193	59.7092191085193	59.7092191085193	1304.54	1304.54	1304.54	1	1	255126.567278716	77353.011236573	295706.972278944	243897.110653411	232934.534410513	331139.413948859	334048.904604495	287407.198452594	303296.838202462	323150.588992308	294379.796138135	189612.681202061
203	59.7699003808377	59.7698743997143	59.7699211751556	1304.03	1303.61	1304.5	12	12	407475.41567383	306714.213647835	455693.216702003	367074.978846152	361660.971711238	491453.35981864	488184.420625003	438307.017840403	454978.896090336	489432.43148682	462624.675117189	321143.298773014
204	59.7815124811044	59.7810431659477	59.7823711642597	1304.555	1304.08	1305.41	12	12	332623.190771486	452952.701790863	228332.231585516	369054.311307897	359343.464862927	181915.206417411	202032.427352122	317074.719634333	183457.077716147	208011.28896066	262159.014073661	410239.463822197
205	59.8321529897252	59.8318824272252	59.8427696308093	1304.11	1303.16	1304.73	18	12	206887.662909875	130455.839405926	114099.944919435	174012.653731595	158795.899147948	249033.546282786	230725.88451451	202077.720107046	209383.928502603	235519.833001803	237191.121652644	140370.647688804
206	59.9040473484264	59.9029493811835	59.9199411472598	1304.5	1303.95	1305.41	13	9	117942.805200196	360376.723815514	166574.196701097	104787.78938176	254559.678747561	196437.301039342	158348.761148274	119394.642172851	168355.696701097	160845.469460042	152591.723663505	323721.078151045
207	59.9443200598813	59.9391971321722	59.9449817679844	1304.5	1303.81	1305.41	22	12	355611.062231447	365511.272875599	225810.540961911	103376.640874774	80652.9659498945	180411.552421876	163191.26953125	275982.700861328	164979.7966054	196884.488564106	160101.046305804	378985.108555037
208	59.9618256553496	59.9613549473743	59.9627034981107	1304.52	1304.08	1304.9	12	12	227908.382397462	220588.005168268	222723.099334811	236928.216562124	218177.160146859	197295.804086538	209442.451809646	242474.496228377	194107.466891151	207228.031029898	228812.131305804	218420.574310771
209	60.0001730448235	59.9996934736944	60.0011310595498	1303.965	1303.49	1304.57	12	12	218015.440325929	105455.757239177	266285.171466346	186312.249042217	163330.404768254	294293.417411762	293795.708834135	234839.752697566	262700.227183744	306430.534464769	259294.150529972	145261.961608885
210	60.01077943994	60.0106905789058	60.0108683009743	1303.785	1303.59	1303.98	2	2	5787507.48494309	4579960.5630682	5757114.63110801	5736611.50477276	5342072.38502844	107478.259641926	6357927.43329552	5909398.05528413	5755886.6829546	104903.288371581	5800643.94681809	5133938.58630685
211	60.0448468007032	60.0448147045419	60.0448779688184	2590.4	2580.83	2597.93	372	4	178811.930944819	504403.41935155	965016.300219716	785541.540885432	684512.622465821	891267.799005222	2761091.23455524	953007.47628646	968003.097460937	990002.76328125	945289.268809867	708124.000253901
212	60.0446680955159	60.0438594175659	60.0457558013545	2271.78	2265.72	2275.65	324	12	62651739.3705275	95567162.4370719	76553934.4722668	97078206.8501175	85930369.4543588	70931940.5550358	97840514.4479385	126190827.504812	84363037.4569016	120618563.430351	50816479.926292	64968105.8483232
213	60.0448292295817	60.0448083031326	60.0448398907511	2571.14	2561.44	2573.74	224	3	0	0	211295.060156236	0	0	0	0	0	0	176505.591406301	191371.972148425	0
214	60.0448283533906	60.0448173635491	60.044841592617	2681.57	2672.35	2682.53	285	4	796257.046733751	495965.440473401	598444.743133952	697270.0790301	710483.204062502	1103270.67061977	1015423.0408464	896663.528845637	1092790.42615879	1067280.54759146	1133470.36876043	592616.219693214
215	60.0448138196727	60.0437856808779	60.0458208688444	2072.66	2068.63	2077.32	216	7	107226644.101001	82863452.4695185	136019479.32425	103073356.016894	100678577.645534	123809216.611785	60468262.2204289	111678244.302002	205900980.929447	56179571.9969287	153622894.772197	91993866.519356
216	60.0448351468168	60.0448021744027	60.0448859158577	2629.14	2622.62	2640.96	316	5	355337.746657484	548533.082638218	941482.050366219	747591.309681482	675998.238051375	1049760.63297927	1157759.48551252	989764.563677872	1019478.74427134	1542479.40773437	105906.283125004	638398.421747693
217	60.0450501257076	60.0438276658294	60.0458544026755	2004.29	1998.77	2007.56	188	7	40835127.2310934	27714651.7493863	43357433.4436135	36275711.8784598	34699380.0627074	46360531.5460198	46931408.6350172	40592431.2346875	45077755.2711097	49847431.6810947	44982558.8135679	31513258.5553014
218	60.0448291564485	60.0448130996865	60.0448800375622	2544.88	2534.52	2555.42	316	6	9260989.99598775	695676.017146133	997828.979885572	1072028.79411765	210482.402265603	1262334.2088557	11423814.9949757	1231638.28676471	302094.012812518	321167.592718523	1204912.00735294	821512.210070097
219	60.0447811467386	60.0438027015609	60.0458242984663	2207.87	2188.11	2216.08	256	7	3942869.87175792	20325795.6199997	32034965.2904292	25762585.5802275	26806369.8602497	30453239.8893185	52964946.6900137	27553694.3423863	61368415.4417565	5418689.19531267	21564798.7188865	21992393.2375002
220	60.0447886650034	60.0438306651105	60.0458663843379	2147.16	2137.83	2159.07	170	6	76857658.3844018	38886750.8481096	43264792.6193474	48176386.0541964	51974807.3742649	55731201.1000003	38344185.3173253	51977305.2279758	60743171.6225762	25956689.6059306	51638353.6143752	42508686.7299692
221	60.044836118982	60.0447902428525	60.044854086843	2520.24	2520.24	2526.57	142	2	2894920.81608074	1910821.3555484	190887.161603993	2826954.44606249	2365353.38743055	3274760.50174219	3570517.96578127	3033659.90249393	3370747.25821094	3495737.44221356	7524909.58578331	2142930.36130771
222	60.0447279304439	60.0442342847223	60.0454164420522	2428.28	2420.58	2429.98	131	11	29479085.47777	27925892.9776995	37568131.5921397	85885362.142737	35787800.3205093	46413742.4622334	33914349.2283389	33260990.2501754	54265770.2919529	32911912.1530011	31656517.9420189	28584884.4485977
223	60.0446577765872	60.0439810402996	60.0456966198388	2103.63	2091.07	2111.78	137	6	3613272.25482188	7060798.63357166	6283373.47140546	10381798.8237503	25059572.0087329	10824304.5982147	10480281.56375	9373296.02624997	3839686.76460661	36940003.0855155	12782368.4298784	8104294.38464257
224	60.0448636699111	60.0443432767947	60.0453049807631	1886.74	1880.16	1893.54	79	6	23747240.9396603	6333782.05611114	9725197.86094358	8358942.93868421	9314715.63228788	10792688.5176809	10602171.8274342	9022574.59958332	3116991.41726565	1574060.2419452	9311143.34198502	7818454.47294404
225	60.0444812097304	60.0438905503106	60.0457330921195	2131.545	2126.25	2132.51	60	2	6962114.85124992	5643845.30525019	7345549.05700022	6983881.76250024	6349439.54699959	7689260.46849991	7636369.70849991	7238839.52000022	5165757.58175596	7974285.48149952	12568772.5983133	6048172.75250021
226	60.0447407277218	60.0441831365926	60.0454906375665	2120.45	2113.71	2122.86	64	3	5851496.67562519	5422463.43712492	43123034.196327	5449852.88156235	5016774.70687455	6716645.75312484	6535981.31999947	7356120.48150025	7907647.74966944	7941475.22350066	4984713.00623388	6111157.15099961
227	60.0447718022862	60.0443601107932	60.0453989747251	1623.5	1601.24	1635.24	117	6	9304097.50223298	8619508.2338932	24220185.139581	11000823.7059245	20937591.3478832	14105003.096475	21778285.387475	12450007.7967968	7756070.72634463	3345479.06697646	12502088.6252501	9941609.96819007
228	60.0451341802187	60.0440484636869	60.0453445028538	1706.42	1699.5	1708.37	60	3	2326011.32031253	1349364.24562501	2018377.22625002	1718072.15812501	1701471.85312502	2338514.9041667	2347510.87397789	1859247.78000002	2058096.32500003	3371923.57797939	2139515.90826175	1461270.22354168
229	60.0450979736388	60.0442553218681	60.045278883537	1751.75	1747.73	1751.75	51	4	12986839.4314286	9977961.86098212	8277712.35862057	12690424.2151562	24521597.9718258	16900748.8794827	19451727.1117768	14177404.1866072	11840292.2539909	15495381.3884264	14118580.94625	11268950.1733482
230	60.0446925595225	60.0444124880005	60.0452474255738	1764.72	1756.83	1772.68	49	4	8835572.32041136	12049599.7754687	33115287.4574305	15226280.9083088	14295164.6803952	19686951.4411964	18721008.4244854	17174692.9554228	18081929.2224448	12431971.5760881	16758854.0102327	13515130.0782905
231	60.0444081663835	60.0442821760287	60.0453877581083	1812.98	1804.63	1819.73	40	5	3244326.27750003	2458626.14229162	3168596.80920315	3055452.13749992	34871099.9531364	3710691.19937504	12155589.954321	2707054.63000001	3604360.32000003	2308598.6660417	2029346.48063234	2787098.06968754
232	60.0443757453841	60.0440463180967	60.0455105222993	2343.925	2339.61	2349.85	52	4	28955555.9180706	22442838.7295312	30663868.006413	27816260.264674	22433426.2709487	31940527.0037228	29964458.4707461	28677681.6700693	44306761.4466094	32470004.0703806	11277497.4299188	24176673.1231666
233	60.0448947471115	60.044569557774	60.0453119277954	1419.77	1417.3	1428.41	39	5	17487993.9947995	12065337.5882813	19643612.9478741	16056532.195147	14937408.8241543	19825328.8902022	16481023.4074271	17463606.8108823	14875121.0160692	19283697.1777574	18728139.8100463	13855810.9977023
234	60.0446823146614	60.0441556034379	60.0455944708757	2382.89	2368.19	2399.71	62	6	25257639.3679262	12620678.7890627	16254882.4347997	15652412.600505	14930653.6433655	18047571.0596393	15323327.2116667	17067412.4734616	12715861.2371964	22456574.2728949	12513217.0970373	13773306.8128245
235	60.0448403812732	60.0443464290399	60.045279984616	1693.46	1686.5	1695.85	37	4	23016325.245	16947195.2734961	18810934.1298081	21582486.7972396	1826364.79174401	26944546.7294531	27139450.1485714	23473159.4858333	34557649.9032697	44516146.8852324	24221906.4246093	18987746.1045703
236	60.0445207707135	60.0439675335781	60.0457246599257	2177.01	2171.86	2185.21	41	3	30263095.4296998	24274926.0395999	33016123.5404924	29049768.3087502	28257865.4123999	34222079.1684999	34295507.5304999	30466801.2964581	32425090.9262001	17938337.7443831	46467909.0628376	26462585.0788999
237	60.0447188542888	60.044308294548	60.0452046052605	1543.965	1526.38	1561.88	54	7	13609864.1756752	14310611.1487499	46493541.5572871	18892295.9467074	31959921.7451157	23884248.5037347	20301138.6450522	20461878.990789	34486244.6050339	2277085.69742436	1603048.32112002	16357549.7576562
238	60.044706336543	60.0441241510082	60.0456908088866	1932.51	1921.3	1946.59	50	7	25777879.1017218	15790795.9776563	8132826.85846492	20120030.9064742	21093250.1446197	24800626.4715488	28194039.2621571	21940009.8799117	16112313.369955	2058233.39648439	9235452.41814677	18011485.4593478
239	60.0449003087739	60.0446175190897	60.0449704507059	1796.36	1783.32	1798.71	25	3	19140075.1374947	4954286.19591346	2200458.75640628	5953497.21259612	5837161.6595192	7373762.97704335	7232456.23312509	7196880.77558044	2115373.20712242	7622247.86329324	6698179.12499994	5162653.83374997
240	60.0447342929116	60.0444113874754	60.0454149965678	1828.09	1822.44	1841.83	33	5	8897435.39798806	6190978.90931986	9843881.77512953	7696822.0472794	7361866.46167279	9599890.74595587	9689268.67463235	8784479.0806066	31416210.9288875	8979800.31812172	2525414.13460329	7122490.9053309
241	60.0448338907064	60.0443906383868	60.045178573888	1510	1496.36	1512.95	29	4	1555092.51187503	2993892.05898443	2043439.82706708	4560004.64937497	3802424.07835934	5552132.20180554	13481395.135732	4468458.45749996	4663735.34312496	9732115.31913123	4521691.30886728	3576687.72187497
242	60.0448384911898	60.0441036224365	60.0450943837615	1271.26	1260.31	1280.66	32	7	45501446.7260438	32538452.699968	93703998.7490173	42185879.0961539	40787360.359028	50521665.2491586	53889751.3306025	45581342.751286	3198505.46552569	26216123.6377378	61602047.3143385	36611494.8139744
243	60.04506955099	60.0445591657411	60.0452104212253	1483.09	1478.49	1494.42	22	4	2082762.75846994	22011262.2922832	32164055.4600756	28298762.0075806	21401158.7346192	35800027.5140625	35078589.6085787	31253280.5299446	35508144.3116724	35248367.5806049	56991460.31123	24862975.1779234
244	60.0448053426123	60.0443690937837	60.0452094421597	1381.78	1373.21	1381.78	22	3	36624417.213571	17290724.9869947	24694255.255462	22600233.1964295	28205973.5042754	27249115.4143882	27111264.679149	24480583.441875	25772139.7991024	27002395.6883976	11456749.8391939	19482757.073032
245	60.0448720988556	60.0445965177686	60.0450790121038	1320.42	1319.16	1324.89	17	6	19340878.5955912	14585391.1947636	13048429.5823936	17866365.0653906	12879437.5737192	20932052.5342737	21971375.3399179	19710764.9486064	34077802.5447249	41058776.2152596	16868221.6475169	16465544.6916385
246	60.0449336214872	60.044320565903	60.0452197047627	1469.86	1448.29	1474.75	23	4	29031818.6641343	14728434.8768902	23654285.2819836	18934459.5153506	18394407.9514287	23959704.8061281	2271183.93352463	20968749.5608842	22876436.1697917	37995887.3255061	21444458.2970089	16555045.1079269
247	60.0449545717649	60.0445460280693	60.0453780984887	1357.95	1346.83	1368.17	21	5	11696616.3236413	8706385.28285327	37954355.3749866	10970217.4775136	10147057.0478693	13404318.8543478	14118794.5801039	12435518.9047826	2121263.7678565	23246957.1136108	9075801.98918533	9585997.75918477
248	60.073426831531	60.0729473350113	60.0743176839519	1303.965	1303.57	1304.5	12	12	402111.626123048	278338.029579325	489927.034647036	378162.909181564	352000.430656549	556478.831598077	546751.129400115	450561.107578124	489087.878391465	565692.662393628	485877.982449778	325005.770278695
249	60.1145476406022	60.1140737402181	60.1154146878763	1304.28	1303.81	1304.88	12	12	407522.102123482	586945.549386161	278161.396471815	463200.932241031	428515.906633111	229868.583542133	257271.791295575	363568.430368089	237662.383629885	265096.505848961	328927.342898434	505534.97592634
250	60.1272039563598	60.1271887870414	60.1272299255245	1304.65	1304.14	1305.07	12	12	162827.056360269	132236.135889798	166621.72928467	172341.281943361	148901.678709719	156855.373647837	170431.185052584	180431.814577824	150425.002836913	167885.558911509	163646.523697915	141190.366415639
251	60.1818528357414	60.1814285582154	60.1822771132674	1304.49	1304.41	1304.57	2	2	89892.7199245737	118564.348364259	82585.4633422855	88539.1366297325	93998.3760201224	86644.7187597657	87156.6593225733	91913.4459887696	75890.8090345595	99525.3614370881	93710.5134342447	96549.9560584431
252	60.2736649933776	60.2736525008869	60.2737030544762	1304.03	1303.59	1304.14	4	4	165233.349731887	100981.344726563	90642.9288757338	145210.091661045	143443.245656295	96309.266693209	86108.4877620438	195232.066185411	209868.957325992	102766.883555439	196252.754978433	125514.443757103
253	60.3091150362337	60.3090900795466	60.3091340670037	1304.495	1303.81	1304.9	10	10	165165.65334147	100981.344726563	203019.001918948	144898.598697511	137986.075832521	224801.810246394	224100.994436848	191810.785659178	210213.909589842	234502.50649414	195405.083069411	120916.354511311
254	60.3336562503968	60.3336214525455	60.3336910482481	1304.805	1304.73	1304.88	2	2	165233.349731887	100981.344726563	202868.950919746	145210.091661045	137986.075832521	225984.514959164	224009.7621946	139909.43767578	209868.957325992	241141.68222656	144130.536549071	125514.443757103
255	60.3853371423928	60.3853114614449	60.3919065343865	1304.11	1303.59	1304.73	8	7	79539.9208288568	56869.0153897375	106730.731593019	85192.3535129622	69290.9895037291	121298.435253905	101875.334022686	91881.1696061192	107433.349484049	108604.982905883	104288.599862394	61691.050342685
256	60.4592947347569	60.4592628771608	60.4593136473914	1304.11	1303.64	1304.54	12	12	431858.066088869	284221.915180287	532420.827815504	401131.052104493	358754.943558442	616272.33535017	589551.574612168	485319.689196618	537818.648369796	593269.235572339	513483.025178573	318095.427486477
257	60.4631392818064	60.46311679308	60.488207603006	1304.5	1304.08	1304.9	13	12	203863.823999024	173926.050504807	184393.275578616	203493.37385066	188880.298931415	197258.087965263	190079.399188702	209319.195862166	186122.88347168	216610.227427806	196470.035926983	181047.695738806
258	60.518445976129	60.5007431716157	60.5185268267331	1304.57	1303.61	1305.8	14	10	152790.156238426	235609.582774999	536444.438027352	163423.581809645	166104.610540595	106008.446425781	99169.3081868485	118431.883011568	533550.568325192	99366.4887797034	114152.120188804	206480.785374098
259	60.6316586332768	60.6316586332768	60.6316586332768	1303.98	1303.98	1303.98	1	1	62548.0393399316	64980.7924538355	78213.9533968846	56308.6028653235	56567.098862083	99980.8921614577	84416.4965358673	59783.3283402868	80132.3055761709	88620.0566867887	78609.8367376161	60254.424051847
260	60.6853920482903	60.6853539143426	60.6854195303342	1304.08	1303.81	1304.88	7	7	117116.30451549	72029.1889559662	152205.835297854	113942.985077719	99890.0903488997	180172.806489257	172695.525288899	138668.025644123	167762.441642879	168304.475806994	147659.459002281	87485.3958016696
261	60.7234367368663	60.7234270166156	60.7234477735478	1304.14	1303.81	1304.9	3	3	117116.30451549	72029.1889559662	86868.3728320325	117257.112629617	99890.0903488997	95424.8535091139	172723.915150037	138452.04954057	92128.6901155593	168304.475806994	147562.53779519	87485.3958016696
262	60.7721621728936	60.7718994633875	60.7724248823996	1304.01	1303.61	1304.41	2	2	360855.610339353	138583.616677247	462025.09890581	93830.2818303031	308373.673169835	539577.903478187	512652.360436795	430166.114556271	459399.659713539	520465.168696286	449629.486703691	271900.558736982
263	60.7980185354442	60.7979919476412	60.7980491791302	1304.28	1303.81	1304.73	12	12	364811.793334962	224893.670802282	466975.294997901	341518.550056339	307033.343504919	540134.456240934	517901.672581131	426851.361412259	454520.292089841	529442.787286464	450382.440887278	267739.005669695
264	60.8576860890926	60.8576566180196	60.8577512381813	1304.73	1303.98	1305.42	12	12	152841.156688745	113406.457420248	119243.803117678	141990.578474308	125507.277837665	140443.775390625	130617.523441686	144528.710250901	113904.562094351	120257.332601842	130782.033458533	138240.467668269
265	60.9327811115275	60.9325383149107	60.9330239081444	1304.345	1304.15	1304.54	2	2	136112.370855712	147660.541078725	123117.737446734	143168.181959634	100747.397734374	140962.880152697	127520.062063211	144458.570139159	113652.072070312	115388.794083251	126004.971868784	137167.108082684
266	60.9814886507625	60.9718428630929	60.9815122611322	1304.41	1303.98	1304.88	13	9	121544.136513671	82322.9349609379	119470.550414663	114536.220019126	110254.216440838	118791.372389573	100076.655717773	124360.264580891	155670.521689078	120831.534371995	150841.13873605	97946.0534490418
267	61.0068555398068	61.004537389373	61.0081969291981	2449.65	2447.94	2464.02	47	12	26209793.0429896	19312978.5219565	1169108.92322375	22804838.8490879	23635582.930254	1783421.31459057	27751350.5396601	24242416.8076015	25733831.067366	27445351.1559512	26735359.5216291	20628681.5624013
268	61.0073116155584	61.0046792628308	61.0080174878869	2526.92	2514.55	2542.7	42	12	1042393.05736116	40213637.6403069	2136650.3246388	13215544.8629422	18532322.0897325	84213824.0658245	706196.04967071	1620593.4364321	4290214.05504866	35526158.6288998	45266321.6219372	16856142.0097256
269	61.0075992965622	61.007172867919	61.0077644221458	1149.87	1142.13	1161.41	54	8	7587861.31917986	4512144.61712992	5015092.97725962	4399944.37953426	4210695.19539664	6992328.79420723	11543429.4568205	3631988.78253916	944933.581180425	1277199.56466795	8827439.81288543	4231725.29015626
270	61.0069572078692	61.0045827203527	61.0079359113836	2493.74	2482.67	2509.88	44	12	734401.52412719	1182015.81276041	33475722.582809	9211548.31231245	27456792.7868229	1100399.36379738	1099774.08198746	21883285.1194374	34703931.4613197	3908556.51123047	522994.816485196	1171065.10013942
271	61.007637280093	61.0072866302795	61.0077987043785	173.235	172.559	174.166	17	10	20396586.0431603	15870793.1409379	22088182.4852296	17716477.5772093	17525245.1731463	22030952.1896453	22993742.4811849	21551509.7889382	22956756.8279141	23725630.9116878	21468030.1349439	16414183.0883902
272	61.0076582967183	61.0072590169477	61.0077559056241	764.07	762.628	772.344	23	9	33017073.4749494	13898658.670457	21808383.339504	13349789.4678221	18518554.1463542	24494903.3649612	26436406.2254153	21228834.8732147	21889218.4398447	20531188.5802256	21333671.1884375	17168691.3076386
273	61.0076400399165	61.0074363088289	61.0076756764481	1039.34	1029.25	1049.96	31	8	7772894.67050002	802263.449663076	12514348.6306794	5174738.21988376	7833334.09588714	8825252.96929169	7376630.02228271	12968705.1297028	9136116.08180975	1515833.34016105	11801564.6431114	6713427.32999997
274	61.0076849940268	61.0073320701846	61.0077949490359	692.2755	683.377	694.888	20	9	26828226.5183522	31884936.0254276	25454773.0089479	38289478.59523	21379912.476375	40513378.1673215	22381706.4932255	18072490.7825675	9468288.97785979	6896470.93538775	24388475.7168971	20364969.4557692
275	61.0076317834683	61.0072243327783	61.0078140651103	214.5855	213.206	218.394	18	10	19318726.6717418	13716765.7964763	22247515.5897205	20097520.3281916	17781779.1573899	24339146.449659	22735727.8765117	22663498.1938124	23113271.0251725	24235033.6871308	25170154.8973539	16246012.7555668
276	61.0075701192143	61.0072827271748	61.0077002435668	995.995	986.269	1006.64	27	10	15041998.8862296	8899014.02646877	9272304.43306812	1236835.76822462	12208714.5989353	19353092.8131183	30075526.3259089	15645853.3841748	6042062.50463173	8861371.08766327	11851038.9423215	11548755.7271508
277	61.0076088516141	61.0074287362891	61.0076627740915	1181.29	1170.61	1196.43	33	7	4682790.64405448	5248752.20811449	12371505.9180388	6289727.83099684	6107976.96046876	8547963.87279426	5155608.71734962	7863604.57915164	7033266.83307091	821967.006826178	6926414.58307783	5601221.67379508
278	61.0076069198969	61.0074151104933	61.007743345204	1085.89	1074.81	1099.02	36	9	6457769.28657241	6806130.65812497	6936680.90925932	14058935.9004424	8319162.33007603	25824176.8553896	1586679.30860599	9230867.49820963	807394.682431597	8344133.55035159	15133446.5541687	7710332.6034375
279	61.0070529962345	61.0046625575754	61.007988275095	2672.93	2661.64	2690	32	11	414962.210082546	1301460.4916651	583337.591769364	12797288.3372766	10092533.2170908	25903626.0318836	469745.529741213	579996.480120669	11262446.597517	20488158.6696712	393992.549189998	234536.147478339
280	61.0076723144109	61.0074803149663	61.0079622415518	285.095	266.479	295.333	17	9	1712086.19887207	23015133.1670552	18762249.0602436	25407131.6550638	15274264.78275	31620671.7295735	18273111.6838243	9975720.41629547	15793137.8159464	1572084.67736718	25210264.900565	14492966.7832083
281	61.0075924292784	61.0072348458182	61.007736844605	932.0405	910.468	942.871	20	10	22140453.6184006	7597295.40090312	32588567.1177238	1410890.89697722	18916379.8334928	29196230.2848541	35129612.7332928	8012184.49014287	19123862.1552078	14574936.9559577	18443202.7815789	17741038.1099206
282	61.007640688984	61.0073596709626	61.0078921951304	503.966	489.905	511.287	17	8	30076184.8267672	17405762.0148549	11278816.2756393	19209073.5935182	20538248.8521636	10990162.2727215	35917015.5772086	9660743.17833568	27903863.5867858	34063464.7925559	24175344.4040568	19822538.0203772
283	61.0076227632561	61.007354012951	61.007758553884	650.562	642.432	652.913	12	5	17989029.6474879	14190471.8680627	21607267.0142962	17440810.0088114	16417013.5195212	20352023.2274729	20837872.6976521	20852487.5806429	12686718.297001	24321004.3835327	24349071.380676	16646893.8015164
284	61.0076475457036	61.0073858485017	61.0078764068623	396.465	386.536	406.782	18	9	6488182.66875848	15461130.0153653	27879378.0613342	19171109.6459897	18643282.4955	30667181.4179045	22859640.0044869	28108708.4682581	24564869.5643676	18639714.8178171	8778169.6825196	17134963.650675
285	61.0075847999274	61.0074479297432	61.0078756401351	588.26	582.096	596.197	14	10	53291670.518593	40564930.9141875	24699981.2853086	29100086.2994881	28382033.1658827	36045038.1025607	23533320.9469047	35561107.1606051	39397598.0547757	37840895.3958052	35097487.7504957	26193872.3680715
286	61.007774865262	61.0073406476373	61.0079572537585	451.609	438.936	466.235	20	10	25596804.699517	10328866.3090383	2968669.2498763	1655827.8623047	14444771.8855759	29459071.815538	1551400.38821375	28791694.8044978	33829334.8332165	26320451.6596416	10201404.4602388	13196538.3434893
287	61.007604423735	61.0073329801362	61.007785628585	805.735	798.401	812.999	11	5	12190304.5032167	9795221.08484792	1429979.92351565	11940430.6229833	11397533.0124906	14221881.6680938	23606183.598869	7882572.53549122	13539819.7389094	10226590.1872931	20936876.5423602	10647976.3151667
288	61.0076784460063	61.00757704723	61.0077638523445	722.579	718.14	728.259	11	8	17848770.3127293	13869234.8001694	17836553.5654134	17047028.5267733	15783003.5219117	18810746.0597099	19411744.2775185	16434058.6494693	20368357.9444029	19606113.0010228	19902560.985407	14112824.4681398
289	61.0076088430953	61.0073937334025	61.0076905399344	36.15255	33.6701	41.6107	8	6	17536141.1838105	16185335.5189561	17672367.3679021	15304044.2519867	14728306.8514742	19274508.2033722	18652769.2358751	17503999.4553974	18845102.9144129	19324702.4599159	2557402.96507313	14228161.190648
290	61.0075575395744	61.007268546205	61.0077682000208	851.6175	844.983	861.459	10	6	8485688.22261379	9125070.35671982	27379733.8160943	11291597.7514313	10515636.581444	10137064.7506294	11285552.8706925	23772325.6471015	12570098.6443093	12901231.4772396	9885767.44025158	9652325.5256164
291	61.0076068302688	61.0074901507422	61.0078499465596	76.0617	67.7217	84.3006	13	10	37514661.1744324	13983298.1914942	40978286.300095	19541838.0284714	33107646.0301291	42649550.9133308	43239328.2548939	23193559.4803246	43697292.7164343	29150022.149325	43539483.9593108	31131069.4215872
292	61.0075927695896	61.0074865371011	61.0076152847109	1013.29	1013.29	1013.29	6	1	6298396.21359376	5020551.79178263	6764526.86931822	6161721.06221592	5881347.24854405	7297189.84727273	7344761.25749997	6574755.21703123	7545173.33284964	7112422.08937501	6862133.32363633	5738941.15176135
293	61.0075870716438	61.0073490135259	61.007742747133	950.177	950.177	956.938	6	3	11537553.2449964	12214450.2930406	12486291.9656714	6263480.98858352	11110792.2921788	12947500.0259536	12947513.629086	11754641.5371027	12600132.0083932	14882034.6676819	11800176.5698607	9553605.20341071
294	61.0077340967458	61.0075695108169	61.0078442515547	421.107	412.126	423.963	8	3	9836239.44964284	10740348.942289	10672608.4420536	9285736.52031397	8982611.27053125	11089622.2854018	2058695.19512474	10081954.322433	10917572.9785417	11168332.1068229	9953909.70787593	8478561.29136905
295	61.0076179905663	61.0075010474149	61.0076334366814	1114.81	1110.27	1124.09	9	3	7345754.2135497	3075423.88293313	5761865.40256249	812047.401137685	5152446.2796625	6059933.18114999	5977288.99199999	5655781.43954999	5765266.63203122	6285289.88130005	5785769.00620624	4910535.6123375
296	61.0077155535814	61.0074800236226	61.0078394827052	346.1685	338.562	364.669	10	7	1856991.69324608	14329779.1486592	20713565.4086563	2171611.51948218	16749694.5228363	20816451.80025	25671327.0816099	11420544.2215559	29932340.9856293	16859625.0283817	31940010.9080125	15734857.477753
297	61.0075701287226	61.0073548886273	61.0076460640884	836.255	831.944	837.975	5	3	17198684.9223437	7556130.73517419	18688598.4174503	7472342.56659294	16271186.0381079	20354423.8024729	19418779.7211804	18845986.6606174	23093404.4083353	19164820.3999084	18572374.2953281	15666354.5928604
298	61.0076338467847	61.0075845740284	61.0076338467847	1230.93	1230.93	1230.93	4	1	1322034.86080011	968759.911705275	1458258.61777073	1181628.20406789	1197166.31813308	1384002.14575297	1557760.79808984	1358287.99403018	1536562.36730738	1443880.7149084	1392576.00307718	1133829.90796571
299	61.0076231430724	61.0074597330345	61.0077737196524	525.0655	522.468	533.423	6	5	20384995.395512	19019662.0870757	22116662.0699567	14907723.4917877	18778462.1633337	24769272.4914504	21091747.5703737	21631586.7297076	22919034.9143672	23343306.9985439	29356912.8297208	17385910.3006589
300	61.0075936451794	61.007335657288	61.0077420707892	882.193	874.726	884.986	5	3	16515037.8639528	2853362.1279375	3830755.0389236	1054642.08660549	3420930.94875	4072020.60791665	3980581.6189653	3830314.36743055	4040090.30637496	1752372.3512077	3804358.68680555	3308394.40435415
301	61.0075864835286	61.0074000237204	61.0077327368295	329.1435	318.916	330.795	4	3	17269172.7149	13356169.530275	28660220.254236	8881591.25220173	15448205.879625	9666010.50551871	19909362.519543	17576084.9603558	19657728.5822328	20074482.3901781	18522980.2074984	15056520.362882
302	61.0288821922556	61.0287151485497	61.0289540259752	561.726	556.062	564.056	42	11	10982070.3118193	16643078.4858969	31256678.1549296	14698651.2100442	21917126.1684812	15541847.3448494	9811903.63633758	12601774.584728	12727508.3923764	10258313.7387671	16507163.8246687	29860016.4341103
303	61.007455471971	61.0046722225262	61.0288672845261	2558.08	2547.27	2568.3	33	9	27747198.119957	74070.169799809	13589948.4468035	17600499.9480847	20653877.4577698	20174168.9729435	304625.0980413	18707186.9835482	16611010.0796195	1124589.01570996	7458588.30144475	3522677.63258196
304	61.0288619405405	61.0287390289775	61.0289432459302	196.317	195.223	203.271	26	8	10726575.1030698	11190157.0582957	22357243.308743	11410654.9914533	10317973.8105343	22966398.6885682	23329150.5189	9726370.14443412	9194936.91573896	23394748.1185	10733462.4681379	9457749.06663367
305	61.007469175267	61.0046220547054	61.0289444697661	2605.61	2572.28	2637.21	86	12	20780046.6332128	1264562.50707575	62957648.8049237	21342976.9295573	30526742.6941168	76228.9892504825	488340.498327213	57911791.1229411	328092.404460024	12301189.2445549	337370.294980466	7259390.7754502
306	61.0288475931457	61.0075523399607	61.0289111251995	139.527	132.657	153.068	24	9	18518896.5181423	13939875.8650799	20327066.4967814	8493619.32047299	11640021.4405058	20665010.2394847	9014589.58522715	10090862.4677584	21270229.3801005	18600992.1322025	18620163.2843653	14840463.9368194
307	61.0048177538186	61.0046907171743	61.0289904067636	2698.815	2696.15	2698.99	12	6	5500196.92384624	157169.53640649	0	0	7059656.15414063	8717334.70584369	57899.2666088883	0	290535.129935635	303200.639623204	0	668113.79228887
308	61.005466679419	61.0047363873123	61.0288779112797	2649.26	2642.02	2658.75	17	8	701474.935643504	13065562.265625	879119.032963828	16656979.6832447	14561011.1473985	17717969.1919004	780569.432961281	16503031.3379137	682791.130598095	425477.855670862	687368.241220278	18683274.0377272
309	61.0288427523663	61.0287683332128	61.0289104213636	5.7622	1.8696	15.5343	6	5	0	5339495.7702181	0	9000200.45145372	0	10137236.3217935	8159714.14737666	0	0	14935199.8334051	14315099.9575983	7413274.97511688
310	61.0288908290248	61.0288875150954	61.0288941429542	97.3658	97.3658	97.3658	2	1	21910050.0720057	17035742.8292813	24140960.0494402	21763628.3734308	20993624.3568257	25432910.5092711	24815699.2738233	22524660.9249167	13360022.1133814	25183943.4160734	23569107.6684204	18978225.8744721
311	61.0438563801596	61.0259945696827	61.0447477363166	1304.275	1303.59	1304.88	8	7	129719.127828034	82322.9349609379	100695.342415974	87569.3215287282	110317.368352717	128340.357747395	164867.845725321	85704.3092419427	113735.15493815	136141.264270959	111244.987131911	97946.0534490418
312	61.0288129333986	61.0288129333986	61.0288129333986	685.591	685.591	685.591	11	1	3933246.69553925	20390325.2914041	27203581.0038388	24934788.8997457	23787521.6270781	28924611.00096	29404187.7794849	26874029.4203438	28492331.1874381	29485248.1971077	27680727.9686476	22737966.0079203
313	61.0288346203494	61.0288326429822	61.028864162203	2536.38	2528.65	2537.85	3	3	41348722.1997225	34250928.7087501	5296343.94691802	40298938.6350693	38326080.9475	44854822.7724595	44866251.3967744	6957698.83661474	43464852.8451413	45191774.5458066	42535516.2767741	2962914.63655251
314	61.0860943906469	61.0859749639951	61.0869572692445	1304.49	1304.14	1304.73	7	7	184912.848624494	281405.070072114	109103.024197822	200903.544546596	203203.414389272	288755.835817055	289380.492831216	156432.250295759	249529.298875263	315389.384194712	232479.428579507	241445.834611628
315	61.1191179249638	61.1186291010676	61.1200261467263	1304.28	1303.81	1304.73	12	12	183210.214733323	110448.669143629	250504.28492432	181886.39547213	160808.57583496	288158.689643556	289677.114695872	226198.997306781	253889.773996233	309841.691716497	230690.086925224	137293.659194711
316	61.1612662153369	61.1590246086173	61.1621430129839	1303.95	1303.59	1304.49	13	12	813689.891280384	95130.0211608895	540669.311831249	907666.862569989	858498.084696206	454675.649437781	512669.357941086	738393.321705008	491581.051095056	477763.975220057	626419.372688471	986443.009981615
317	61.2259604936373	61.2256489020535	61.2266463140225	1304.45	1303.81	1304.57	6	6	157478.00935999	250965.157025239	532999.203222664	170946.338333833	177542.926716496	438717.80817708	487175.645844724	122746.034216308	463069.109010414	477578.095505371	612904.560833329	204346.093712333
318	61.3246212397962	61.3246032240674	61.3246359522958	1304.08	1303.22	1304.57	11	11	142620.212210285	101775.666896974	176186.6514481	142143.444745342	125362.574753417	191093.424553786	192078.614578684	166461.804768416	170069.774607872	186273.402015475	175356.810954242	115709.033783428
319	61.3876658298004	61.3874751423854	61.3884535895001	1303.98	1303.95	1304.5	3	3	65923.3033433939	21148.8576216265	101556.253924007	54719.3353191587	49188.0484479317	106098.321293945	91606.6589994682	80614.7967218562	102844.013328301	127126.803619384	109569.850707193	28126.9615487395
320	61.4633885572349	61.4629129713369	61.4643301672508	1304.275	1303.81	1304.73	10	10	156529.926838378	364244.59527699	216695.511567007	151833.365979942	380584.705644943	252753.388972356	236467.13291341	192345.794873047	220402.094474282	267158.250063476	193899.071698404	121292.368971353
321	61.5190770176979	61.5190525842179	61.5191012475413	1304.11	1303.64	1304.54	12	12	408099.893200685	365013.739218748	375208.869542518	416211.937446987	381032.669364106	375627.571459265	393340.274168529	420609.561819896	362474.505544997	396908.137373398	406568.208816965	372406.28192608
322	61.5448040015572	61.5447666598124	61.5448212747395	1304.08	1303.64	1304.54	11	11	170028.628269042	141956.624279784	158486.90176758	172457.816080416	380584.705644943	167336.01945613	166497.085188801	168769.705241291	155111.308133137	167935.677868089	173824.793119709	152667.165838622
323	61.8850526149884	61.8850526149884	61.8850526149884	1304.73	1304.73	1304.73	1	1	278486.17584561	265232.79593395	266716.739439811	299009.695694249	264185.133502754	261493.736248221	257086.312481359	312880.118079719	79935.5689518224	247196.931095523	262356.280016864	277666.167068539
324	61.9240446910144	61.9240023217224	61.924464665063	1304.495	1303.98	1304.88	12	12	341857.741284181	290327.881036657	293216.772359092	299484.170804536	268500.734579702	261770.910105543	257437.36343149	317404.731169086	244016.9002032	251379.336195162	328929.048326697	321752.177043268
325	61.9489455675839	61.9489455675839	61.9489455675839	1304.41	1304.41	1304.41	1	1	278486.17584561	265232.79593395	266878.65244496	122430.548599041	256182.999277789	261507.289916551	252829.32800781	312880.118079719	243887.389375885	247196.931095523	269800.017302914	277666.167068539
326	61.9642634895823	61.964236064204	61.964289524898	1303.95	1303.57	1304.5	11	11	263324.144085787	161251.123317873	319511.801931157	259544.840923602	619995.211346443	369741.756733022	381762.035454801	305500.618423227	334694.06179199	360090.089768254	320363.84549429	206473.770992337
327	61.9946904808255	61.9946904808255	61.9946904808255	1304.54	1304.54	1304.54	1	1	704222.822282518	130927.181983173	839508.476057811	657815.827727342	640476.576837503	949672.552475388	937385.024590624	794225.094696385	836003.529831248	905938.866600532	821713.74691699	547572.736103031
328	62.0411573765976	62.0411262292475	62.041176525417	1303.965	1303.57	1304.5	12	12	689119.458129885	495364.081772834	832917.229972087	646065.018915262	614553.544304009	941407.950989122	923228.580239961	785614.043270091	827881.102556485	895274.64006697	812311.467890627	538278.6632512
329	62.0842386370237	62.0842386370237	62.0842386370237	1304.54	1304.54	1304.54	1	1	83397.0592968746	123025.48008789	60115.9368270878	86338.8394531253	94085.8214709476	49626.7545353188	61430.2801568601	72735.7612003578	49680.5855389402	64068.6197827148	52332.5712766523	115318.188602601
330	62.2761822601227	62.2761639521525	62.2762062772744	1304.03	1303.64	1304.5	8	8	196491.640166013	138185.860573509	247560.608144535	188651.925542743	166801.796271308	278442.963061522	274440.663642577	230990.534483437	249972.539398079	267650.351644381	236784.941480711	150909.836491511
331	62.4032813087011	62.3977779186459	62.4033071965746	1303.81	1303.22	1304.41	13	12	216809.110614483	162026.944357912	233148.385239261	196385.332577749	190934.652283934	242756.984120342	89843.2084545894	219736.203164875	225957.531904295	238524.70442871	232727.554631159	162424.254182316
332	62.5633083128402	62.5633083128402	62.5633083128402	1304.08	1304.08	1304.08	1	1	100878.369817115	77719.7177024151	154656.081649504	109453.511802202	105990.046079102	174698.781874114	121322.128610839	139286.207385252	161659.136617541	188201.442021926	147122.207204369	92533.3581134594
333	62.6488670172869	62.6484457335556	62.6499125114174	1304.08	1303.81	1304.73	7	7	107742.958672281	77719.7177024151	157877.177433894	113417.253241375	105929.371371665	173552.672400715	173791.6169222	135130.987499999	161924.848544921	188201.442021926	147605.336791616	92533.3581134594
334	62.7271607463379	62.7265626162851	62.7280690160958	1303.95	1303.59	1304.49	11	11	227309.955672199	167951.228673046	293892.06346436	225248.066564002	201031.26566732	338876.135578801	345236.290423678	282538.357429387	283295.332652993	333391.74051232	285120.027151442	186151.512524413
335	62.7757222338375	62.7669042315314	62.7845163707206	1304.495	1303.95	1304.88	14	9	100628.047185246	85533.6668749995	124431.215207521	110417.553093073	96063.1314453115	111383.951075846	90873.7699479162	111363.823233924	109559.666225585	107689.163375714	112225.321880258	96127.0600773734
336	62.9786150550612	62.9785925441772	62.9786244260728	1304.495	1304.08	1304.88	8	8	128027.413418375	70273.3174538355	163027.015697024	115553.87043213	96262.3649107784	168338.907528411	178848.964383951	148479.843374022	157164.539975585	179311.688020833	150791.215097248	88304.211593573
337	63.1429678209425	63.1388494403603	63.1430183469467	1304.5	1303.95	1305.41	17	12	141329.353466797	131548.85060697	109140.427265627	147919.145887169	134472.683317683	130476.229620536	123847.091646635	91376.4121001838	123058.497942708	122109.276851806	143346.226754393	145134.244176319
338	63.1831159253185	63.1831109008885	63.1831209497484	1304.555	1304.54	1304.57	2	2	101408.822773437	131086.768374398	87811.244857179	98884.0048343924	101687.63792684	80402.5132259109	85125.1634855139	97971.1366674797	87823.0375520828	67738.7216003415	93875.7092317701	117977.844118088
339	63.2560671883471	63.2560382675311	63.2561014365886	1304.555	1304.41	1305.07	6	6	128079.731225961	187003.750336537	87891.5717248548	145326.755215219	145477.695676832	73174.7148958328	79683.5541540523	115144.314139122	82609.0089339187	74706.924202787	92517.2902762851	164845.171326622
340	63.4652376811495	63.4649743298041	63.465501032495	1303.88	1303.22	1304.54	2	2	94455.9314697258	90739.3102043264	103597.609596947	83382.9976123039	89912.8841534414	105653.145468748	112109.186718751	94179.0069234205	97894.4518782546	109955.510518798	85207.0422136883	84147.7462467457
341	63.5051956752865	63.5003545282803	63.5054638618114	1304.49	1303.81	1304.9	4	3	94409.5157785852	90548.1075639209	103597.609596947	80645.1981267761	90665.6170483403	98768.1307045205	87470.1287532548	94032.3226762239	80568.9715608719	109765.885346678	85172.1327404779	84037.6772523088
342	63.5640740710469	63.564062035475	63.5641029377572	1304.65	1304.41	1305.41	8	8	96098.6625142727	96975.1199534249	94973.9105236831	104959.669903159	91237.8398217784	89107.5486778846	91495.9422013342	100621.649370493	79933.6245010643	105253.686294321	103543.66627482	106463.974751164
343	63.6512329609969	63.6512329609969	63.6512329609969	1304.57	1304.57	1304.57	1	1	182851.454507277	271654.363316763	133615.495018423	206191.872826706	213077.684252043	105729.996704544	119086.522159092	173082.329380772	102074.515771485	115418.479755858	139849.515479401	84836.813408204
344	63.67832864832	63.678282839082	63.6783442964586	1304.49	1303.98	1304.88	11	11	187987.599597169	272227.992439902	136714.867773087	206519.062590143	213206.364064377	105842.066658654	121453.539313476	182507.367103795	102141.559788411	114389.488050631	144522.465033804	241407.747939828
345	63.8858123094722	63.8701284668786	63.8887465201114	1303.95	1303.59	1304.5	9	7	131140.060450845	213966.123401441	108495.997503664	146241.642322716	163548.027061363	78250.4716422521	111332.240764973	141470.232999673	95581.0857470697	78900.0986810298	101524.774553629	175703.045962289
346	63.9621549990614	63.9621099368597	63.9621719867101	1303.98	1303.59	1304.49	9	9	150319.13035006	145194.502268068	131460.331431887	160325.132324218	1387567.12539063	122116.451842698	141133.292406412	144047.670067608	2059216.41302082	118783.672009277	136540.894963378	1369236.65742899
347	64.0151392510014	64.0074715679429	64.0154748109166	2271.105	2267.38	2278.54	44	12	119743362.060231	135756185.951662	584239.085763774	133161533.670989	160626046.358557	646080.263485044	161478262.976808	243440462.141903	177762864.734495	250171127.547625	578340.761471656	102670029.020087
348	64.0152221518985	64.0146056785889	64.0154438038301	2079.23	2073.29	2083.09	32	12	354509167.790657	228364472.424944	448852980.479619	274318011.236607	261404655.489808	358736754.074192	282542878.264553	276119681.322637	213870406.848815	367552031.556891	331480037.610383	223469000.861105
349	64.0143906042186	64.0140901144081	64.0144880101461	2248.06	2248.06	2248.06	3	1	54247895.766137	41486216.7252268	63189489.8065909	51773167.0028409	48970726.1693187	63736147.9700008	63587469.8363631	1398437.77651411	61761999.108863	63688861.245454	62380273.2422721	46463233.74375
350	64.0153588087863	64.014900549357	64.0153649344758	2440.04	2437.69	2440.94	3	3	65526712.2753124	47018094.3333671	73218558.061232	63135111.6336182	57110081.1313072	1667709.7272895	85392623.8251278	68647111.7604931	63353228.1063092	76022800.8515846	71059883.351822	51880315.2500354
351	64.0145972306204	64.0145117088964	64.0145972306204	2234.74	2234.74	2238.04	3	2	63962708.5476921	48385777.5164417	2763505.91254898	60467644.7558657	57671008.7568753	1580212.58702276	74298471.9778838	68119039.7212503	72637911.5369228	75478442.543846	72942129.9538458	53997258.0855767
352	64.0144781427694	64.0144638580728	64.0145884000463	2107.02	2101.36	2107.02	3	2	38628285.0058341	28313968.7666667	45880497.0893334	37642806.565834	34819853.6405001	47345300.1760002	44582921.5626669	254917.947104479	45620167.9266667	2328917.89170518	44704866.8930001	32403535.498
353	64.0145580254954	64.0145580254954	64.0145580254954	2136.08	2136.08	2136.08	2	1	159862568.951666	119045015.227273	4669384.02563085	151638101.791516	142642031.101363	189365219.115001	184374756.171136	173533576.489924	186185018.532878	189298800.613433	179817919.650038	132724652.601969
354	64.015284592823	64.0152244858143	64.0153446998318	2395.16	2395.09	2395.23	2	2	39410870.3136891	26478379.1758231	46760080.7252746	36274553.3431098	32246056.6403637	48505824.119844	47509836.8292683	42012164.6122503	50320716.7147863	47237237.2822503	44044050.2912499	28728915.2923908
355	64.0163803280358	64.0154762161713	64.025030486307	2269.77	2259.86	2275.96	411	12	2414069.07937729	131788965.000103	712054.352837977	1776964.01178021	157160224.329311	3487729.90601469	179552024.715513	242398507.716225	172403010.553998	249267327.382601	223193253.624416	193775320.552518
356	64.0163744023198	64.0154839076091	64.018395695741	2080.91	2076.08	2086.94	278	12	363875601.000919	226373168.26392	449489896.783244	274114881.137771	264771841.501241	357591180.282	282268124.292349	258923319.042109	5587760.4059852	291807879.938309	333563659.2752	225689669.260603
357	64.0161597208245	64.0154836765337	64.0179953601001	2440.955	2439.46	2442.18	92	12	70308890.0152096	50367845.2538027	77664463.3445095	69360952.9330418	61815804.8130781	76763643.9571632	61044510.2413542	71020944.2169917	56681359.8143424	70705872.7299075	79702642.4593633	44359895.5592768
358	64.2702166895765	64.2701952651766	64.270311616306	1304.555	1304.14	1304.99	12	12	139061.165121695	130267.334296874	113176.513861086	147073.693374398	124454.17975891	104417.756610577	113525.080826322	144392.427451172	111590.299394531	127544.605852614	128989.845803572	141524.58690655
359	64.6020220510402	64.6020220510402	64.6020220510402	1305.41	1305.41	1305.41	1	1	82258.4496826175	166891.865914963	174870.805438702	189484.832167972	183370.506164738	160030.743840144	167304.043726713	193065.068666241	169283.442315956	178482.578076173	196523.819828726	190845.772331354
360	64.6468190348955	64.6463233408812	64.647812237292	1304.515	1303.59	1304.9	12	12	210516.497479746	164206.233590744	171173.672139047	194346.83015794	188063.684226637	159392.52624442	170600.25158203	188662.00483173	165377.072034255	177574.222657189	196523.819828726	190552.275354942
361	64.7023326770074	64.702109437326	64.7025759385369	1304.97	1304.54	1305.42	6	6	123854.03537775	100055.022896634	143101.461632082	111705.191210939	96549.7898109956	81480.6653938797	88296.9803116858	100300.286940695	115101.552115885	131710.879663085	128227.662698103	110906.554517934
362	64.7723432744217	64.7712091225801	64.7782404997478	1304.5	1303.81	1305.49	17	11	161190.17983073	92337.3268278003	177592.393421633	143262.247953696	122657.486556302	210730.207788898	173096.24237386	165611.648488581	179344.24888409	187348.449355844	193890.132816256	263606.908071638
363	64.8277386243688	64.8276834522242	64.8277597397411	1304.14	1303.81	1304.73	9	9	117385.278442007	371841.827663354	165346.726179202	198239.444182945	196507.198262535	194073.605602212	193397.975400392	141343.097380559	169742.378702798	207610.936435547	163883.922620442	98460.3755074047
364	65.0194832590906	65.0194616888934	65.0195365993472	2270.75	2263.74	2275.65	11	11	2180886.07908128	2102127.57080512	5598351.92141108	4063444.98937107	2887176.13369898	2853601.29102174	3723989.73774079	3145767.42718796	2627155.09569097	2784119.56126232	4827201.28163939	2783421.53337241
365	65.0195011857188	65.0194684968222	65.0195238656465	2080.355	2075.33	2082.97	8	8	4479402.74920592	3013904.56842734	6156586.17732675	3333325.79370687	2464186.45950287	4815093.11858782	6613895.82608148	4893093.0668166	6445218.11516017	5602930.74748775	5137076.93950386	1704740.07531479
366	65.0195464741176	65.0195059695706	65.0195869786645	2438.82	2438.36	2439.28	2	2	773569.234412925	486410.194055553	952578.704510665	868336.970791779	656495.520549954	1038214.32954196	1020768.46044628	851223.5825261	1021390.16280875	941325.018905046	851097.532121998	591731.699540262
367	65.0171682274904	65.0171682274904	65.0171682274904	1305.42	1305.42	1305.42	1	1	75529.7746781789	64080.5700097656	82272.4892285164	71856.3823881397	62688.1865265452	93549.8301216273	100189.572944335	72635.0368496972	90213.1714799349	88893.0725280758	75968.7720902883	59611.2293017582
368	65.1385596422307	65.1385596422307	65.1385596422307	1304.5	1304.5	1304.5	1	1	73279.9213889389	45157.7767392578	103934.13264471	58086.402826705	48181.5749227631	109044.511701883	119895.777877307	92470.9500865577	94015.3037428965	117185.886220296	96414.1415094558	41886.1007439633
369	65.1812271781635	65.1811205579024	65.1813337984246	1304.24	1303.98	1304.5	2	2	221883.640935721	120396.599653765	274531.07206854	195032.057768112	177550.826851919	128241.211674804	293184.462347742	248563.093186254	279610.146666367	133821.565899658	260961.680879352	156074.277766336
370	65.2093070030497	65.2087552373883	65.2102468820879	1304.15	1303.81	1304.73	11	11	229756.970309243	120534.308182779	274734.127595219	202804.223167551	182581.89551107	312492.452613701	293384.831408504	249071.710353065	275433.344536131	319998.524281182	264785.930633371	170778.313159179
371	65.4612421306055	65.461196774524	65.4612645194412	1303.76	1303.49	1304.54	4	4	97982.5417551831	104398.815062662	309528.560083012	101731.301448567	341425.16667725	283864.096969399	310492.617028807	347490.481561684	288717.671673175	294483.471620203	96070.648385416	337638.229877488
372	65.5317627948209	65.5317126217069	65.5317760814979	1303.965	1303.59	1304.49	12	12	351597.676928712	352227.007493988	306165.309785532	359318.754477162	346745.448014948	284258.243174579	310893.666650392	348072.392712055	288396.963345854	301000.084611441	328703.363989956	338174.001588791
373	65.6032245414613	65.6031770496453	65.6032489442015	1304.11	1303.64	1304.54	12	12	876945.363623411	861379.819091797	789877.155322255	895577.849405693	857122.562192006	736850.368496097	784089.296184904	889016.524334642	733109.730635748	767575.595696852	837843.40873925	831324.945842287
374	65.686984136212	65.6869405959331	65.6870095641351	1304.45	1303.95	1304.73	12	12	195651.587280274	187500.091147835	161408.21005033	201253.269617637	196895.596441066	143653.917273996	145540.05063101	188766.106184246	160639.485455228	176404.880075684	170498.072397085	194386.728466796
375	65.8157220249898	65.8157220249898	65.8157220249898	1304.49	1304.49	1304.49	1	1	84053.5720703128	43106.7907902642	64722.0369591346	59357.0892052293	50163.7950631008	64154.5594200721	59784.0789659706	60565.8463326321	43947.8548065655	40972.9112315153	42014.5727388821	71961.6721717245
376	65.8587782562116	65.8587782562116	65.8587782562116	1304.41	1304.41	1304.41	1	1	133556.381542968	103608.763053386	190555.377610476	99554.4221970775	126962.84498047	212906.224029133	205414.247773436	171837.448739216	180802.069427082	215648.60708496	175656.83350301	119114.612490236
377	65.9430546529283	65.9425331238682	65.944104421296	1304.5	1303.98	1305.07	11	11	138818.57186899	103490.391690341	187176.392314456	135554.292566856	122214.908544109	209573.452649489	205728.555288462	168308.286097506	180802.069427082	219224.862414727	180169.342545823	111497.413046499
378	66.1258692578461	66.1258603110342	66.1258782046581	1304.555	1304.54	1304.57	2	2	108289.095144449	143658.268383413	51765.0424804695	100159.583915203	104012.480469972	53698.917482096	50922.5999707029	73120.7999532058	49592.709427083	38820.1049886066	62210.8220243322	132620.399988731
379	66.3487894660461	66.3284375436821	66.3503374529496	1304.49	1303.61	1305.41	19	12	176772.082543946	139921.958049879	161813.467706205	110100.578739015	150982.530705378	150586.933772785	140405.271496932	139312.485543619	156293.361748047	184018.480400391	152506.722307945	158146.633173076
380	66.3638003658479	66.3631987829018	66.3644254271659	1304.08	1303.95	1304.5	5	5	234162.366148345	126877.937642046	112251.568875734	192290.386928268	173535.720354671	130922.84813777	117943.43452067	251705.977519084	283799.858014023	130474.777841421	114262.410296725	169633.573231535
381	66.3926122981559	66.3920117398575	66.3966959063947	1304.15	1303.81	1304.73	13	12	229736.354931641	127145.854855768	295739.629171313	191336.399323918	170316.10732875	344472.815953545	323619.767064734	252221.025748948	75583.3565836584	342839.312145998	284333.640066965	155718.910295222
382	66.5772327090836	66.5772066881585	66.5772768156593	1304.45	1303.95	1304.73	8	8	133908.942732872	210785.629952567	87722.6312548841	163998.830361703	152064.685789137	69913.9492529292	76966.5429252112	116065.581404747	65014.5261800126	59647.6190651627	100689.594126383	181048.768851412
383	66.7214149443218	66.7189450846251	66.7238827140144	1304.14	1303.61	1304.57	24	12	175437.175454477	165045.716003605	162296.156513674	176129.473121995	155639.018396934	157587.412248347	159707.948167067	174808.077765067	150123.42314453	162605.107338867	165625.691986608	157099.105998347
384	66.7533192520042	66.7528156530983	66.7540098159114	1304.08	1303.81	1304.5	5	5	840468.666892743	806562.399289776	796856.832572805	77773.4673543303	794525.240861155	762188.158764212	113821.017534993	98194.6279646803	744588.739421155	120599.043996175	110377.347252291	790918.729215204
385	66.7824874606797	66.7818692353019	66.783475231538	1304.49	1303.95	1304.73	11	11	176006.839065347	98341.4819917795	244189.079477163	173695.812470811	799076.155356454	292712.47047468	278589.616347655	221778.050214843	261721.85372183	295721.562205153	236988.875010578	121964.889241535
386	66.7972741573377	66.7971979103155	66.7990611887511	1304.14	1303.61	1304.57	13	12	872072.626524886	836116.690829325	808800.297751105	903818.03251456	799589.89854491	794158.120709629	822409.763374032	911012.500581962	762782.665484381	820889.099739592	853536.906324211	90833.7849983716
387	66.8454679932256	66.8454347795272	66.845493748097	1303.965	1303.59	1304.49	12	12	385476.607301795	353792.557163459	368477.150948656	382983.819358472	371200.242305813	353834.989446151	377059.59780649	396689.557895132	344943.292275392	375466.945788228	379491.306880581	370103.745259914
388	66.8833293263805	66.8832907726748	66.8833553218707	1304.28	1303.81	1304.73	12	12	189629.13043213	182878.153563701	157928.895367338	197341.146416766	179072.345267427	148424.955507812	167502.527367467	195684.094536831	165438.271880581	171123.385035925	179131.675831474	182243.865076622
389	66.9236615994394	66.923645948114	66.9236922530382	1304.57	1303.61	1305.41	5	5	99816.5477478965	85566.9927343758	181986.91450928	103799.403635255	189248.984088544	178729.120721027	192680.950689289	95801.074059495	181891.955322264	208154.586324055	189892.478429767	93035.357940204
390	66.9316283755853	66.9315570729272	66.9486397241936	1304.28	1303.81	1304.73	14	12	192396.612289497	157635.685018028	174699.62571552	190012.117268253	166395.598811444	173283.378403321	179753.182641603	104144.648048502	109628.048919396	203342.905625699	180772.849571815	184076.857271634
391	66.9768438948614	66.9768061877428	66.9830114881685	1304.49	1303.81	1304.88	13	12	250844.988121995	167969.508404446	295943.789948735	246194.554543832	210127.77481649	328326.482124374	325306.377178486	278929.477223305	291890.317217548	335317.810256001	293318.990416917	190993.75279447
392	66.9974340718857	66.9973890698025	66.9974564309102	1304.65	1304.08	1305.41	12	12	268930.669018556	245379.096237979	237917.436394389	285550.509235143	244874.241556489	222638.802632534	234674.321139789	271728.541657367	235930.408917645	237961.951421878	264622.057282367	260544.034791086
393	67.0598255435599	67.0598147429278	67.059836344192	1304.555	1304.54	1304.57	2	2	148165.016366373	81820.5215204322	142031.22379761	150894.477095135	143570.700087892	137783.773308918	142980.623828938	159593.526703287	129929.703857421	140460.929803466	145701.996001993	90806.6252610423
394	67.1166058384654	67.1100677726747	67.1166674563681	1304.49	1303.81	1304.88	22	12	139267.674434813	116118.303121743	135651.555681154	147676.476248873	131092.510097658	130952.42131022	115253.694726564	135427.544042969	112684.94583759	137650.510925105	123965.638645426	128879.801431884
395	67.1907206827228	67.1906740025153	67.1907421979529	1304.45	1303.81	1304.88	12	12	735122.857225591	643057.848749996	706154.640464809	751484.086619002	686637.231458904	672676.435097659	707662.493311368	772805.126856777	652500.268261073	718382.26865756	726709.621489957	670652.717478378
396	67.2044294114479	67.2044294114479	67.2044294114479	1304.41	1304.41	1304.41	1	1	717848.996756026	641702.820170457	688865.696335234	87127.0222843434	670142.548360711	657261.527258529	691297.078085042	756695.33528053	639762.70852627	702627.802345517	716933.276171881	664591.038661226
397	67.2775437865391	67.2774983243487	67.2775697133092	1304.73	1304.14	1305.41	11	11	147856.782965745	129866.117015789	130415.163632061	159276.967488142	241931.387124026	130491.145530724	136384.973229632	150385.612363281	122006.619296874	130301.871719501	151598.004408483	139215.246317232
398	67.3182365618609	67.3181979483063	67.3182561676765	1304.41	1303.81	1304.57	9	9	107132.477587139	118703.092764422	102133.403583984	120840.013003104	112403.437420653	213777.829731444	220359.828378091	120055.721635045	211171.068347167	97815.1157838793	108208.863683036	120400.345812049
399	67.3470750059721	67.3464706801385	67.3480858844199	1303.95	1303.59	1304.49	11	11	229036.160922036	221665.579386395	211490.644661396	237393.166699218	242069.961685015	205424.716647134	203316.20771647	233847.203819985	196426.924384764	192577.54918579	233921.60735921	230680.778558818
400	67.3926508257763	67.3926083906531	67.3926763186367	1304.45	1303.95	1304.73	12	12	334639.374609376	335497.824502328	295124.028258227	351223.969788644	317366.560896183	279983.421764789	285140.978038506	345084.68423077	282141.716853518	305844.507189595	311742.213046876	318416.537537559
401	67.4074636574333	67.4074338319155	67.4074817645449	1304.14	1303.81	1304.57	9	9	165132.155007323	326787.576455967	198540.01577637	143023.742799074	350706.907348633	247801.360824444	233128.249602863	181718.201842447	485889.844213417	226734.228325194	193482.478754474	117285.686888834
402	67.4369507128576	67.4369117574384	67.4369746339901	1304.03	1303.61	1304.5	12	12	385335.232189943	244621.905195311	479730.102079374	354373.607189001	320086.646989557	531435.395241701	526593.31933268	443026.249764122	478513.611624473	526835.684492888	459779.988882211	281702.38173828
403	67.5242720947147	67.5242682575336	67.5242759318958	1304.32	1304.14	1304.5	2	2	85871.7953613268	75751.2539861509	102229.559956056	87747.7151695673	70541.5057790309	115071.184724785	116024.504346148	92077.5445478947	115241.967805396	120066.860275268	96276.532847566	78273.0751145246
404	67.5638466908007	67.5428826441604	67.564816707863	1304.475	1303.95	1304.9	10	10	784886.937031249	126429.764579326	147757.312674654	164440.890296349	152950.16666399	92234.9104000149	157579.196367188	167826.86266146	143709.216457869	707252.915418044	158609.368476563	148216.031926081
405	67.6128524515412	67.6123400997193	67.6139788416617	1303.965	1303.57	1304.5	12	12	808225.586748049	774548.54890273	729594.331644103	796447.705694058	779320.496784855	699675.508610494	731622.711849893	813351.486324225	674510.235781602	707469.913192716	784307.126195318	723270.97835787
406	67.6591784137918	67.6586850429456	67.6598638139573	1304.315	1303.98	1304.88	4	4	89341.8513533522	181371.90082564	104763.515318697	228731.810380861	199395.699711916	123489.104555664	303787.506204832	298012.689315514	279863.097086289	323542.594306637	103649.259427085	198073.524366123
407	67.7005847192558	67.6999793891456	67.7033487075267	1303.965	1303.59	1304.73	12	11	172748.8054541	168324.546246994	158018.674460452	185550.167557466	199509.910488282	137171.75524414	150752.702654622	180430.487249098	149500.763302408	152248.301828612	166983.962088215	167723.724153019
408	67.7181645586034	67.7173389980459	67.7188528113957	1304.03	1303.95	1304.49	4	4	90358.8705973301	181371.90082564	289089.217108712	228731.810380861	199509.910488282	121364.177218424	119443.171150716	298012.689315514	279863.097086289	323542.594306637	117035.88500122	198073.524366123
409	67.74653966348	67.7459529228217	67.7472190094405	1304.45	1303.81	1304.88	12	12	269731.409631349	191119.455656549	285735.166215825	225728.76534142	192530.460907451	334666.118239183	300352.549720051	303017.458510045	280011.711991437	324033.964333684	311491.41233774	212136.09649752
410	67.7533955371803	67.7533955371803	67.7533955371803	1303.61	1303.61	1303.61	1	1	77785.401787109	139256.174730859	87367.9843078619	71144.8914713545	95134.3786248782	75309.7200410966	78357.0704935707	87983.3143737789	64615.4497619626	64438.69734375	75353.5593490604	113144.549683228
411	67.9437706972347	67.9437706972347	67.9437706972347	1304.88	1304.88	1304.88	1	1	65356.7330406595	58895.5393732247	68915.0974431824	75174.6903506752	61288.657390359	74003.4759197433	92546.593519177	69991.9918079714	51105.3902503545	68822.5823783728	83270.6832889805	51961.643677202
412	67.9641075304069	67.964063815469	67.96517003261	1304.65	1304.41	1305.07	4	4	261145.897649738	197803.920170455	328723.15181397	127033.1977971	108369.864421795	360281.600911456	355379.195447589	128568.269462139	304147.264173175	379588.997052	306870.367460121	128089.387267127
413	68.0088631695393	68.0083927547787	68.0090517393796	1304.73	1304.08	1305.06	6	6	255092.261811963	197803.920170455	112112.215745192	241338.592148439	206908.472393801	135077.857962239	121934.825428873	101805.224332181	109477.503084309	144838.902771935	306870.367460121	209556.106157672
414	68.0242398552455	68.0241720564151	68.0289162973864	1304.14	1303.61	1304.73	23	12	226086.002515461	133340.494266763	311373.153786626	212921.832624699	183248.087111252	192914.527692307	223201.517052178	270094.4709375	299217.489222003	366542.951138071	209509.69389509	191991.88058143
415	68.0587539434276	68.058732625493	68.0587601800505	1304.41	1304.08	1304.5	3	3	143456.709023435	83677.6036709876	179892.160126067	88399.3161938487	113145.835257902	207584.306580258	142713.079026692	154323.539390978	177994.569042079	137502.969439697	163030.085759945	93957.3493288358
416	68.125530606744	68.1172820474225	68.1270490342216	1304.03	1303.81	1304.5	14	8	143397.934560546	83677.6036709876	145089.427510988	117829.367538175	113368.344275125	160246.377324218	161412.432001952	153519.214080606	144417.29122233	174808.683978271	141295.746000976	93957.3493288358
417	68.1845024801678	68.1840169935014	68.1852869256435	1303.98	1303.59	1304.41	7	7	380138.01416015	257742.947887075	194625.658999587	132072.942281903	314418.632391692	221932.060237166	209732.501824543	432400.020241471	181517.836254882	219648.716180419	179013.578763833	286684.26521307
418	68.214607595047	68.1855338633497	68.2154249361315	1304.08	1303.64	1304.54	13	12	142716.248830565	218745.625039061	455307.064013679	340947.122346378	306018.573873196	536352.8310519	497721.052283654	422936.904663461	461459.302841799	544602.372280974	443560.180404577	110941.814287111
419	68.229928166295	68.2156118922919	68.2299583188638	1304.73	1304.15	1305.41	13	12	379139.683361818	233924.195402643	251679.184613557	286297.4122161	242799.822107872	247375.064049945	251689.214472658	275895.105945871	254397.716135093	266380.92768799	270715.453141742	248667.9035655
420	68.2796798680903	68.2796567600833	68.2797077436322	1304.52	1304.08	1304.9	12	12	254009.582696814	199406.073176081	252459.44658128	265291.096416766	248503.267980256	254381.237318639	260036.422181921	274443.482469952	241008.285674955	279042.076541575	258314.166010045	248692.88085374
421	68.3642156026393	68.3641686732164	68.364260604279	1304.08	1303.59	1304.88	11	11	183259.044628906	176783.491235353	168231.753940432	187926.209495192	320054.013591976	140929.94778483	150157.008066406	189011.849405799	145738.241735025	144252.354704589	192580.637619978	173629.669302133
422	68.3686105690842	68.3685940153295	68.3686492538119	1304.54	1304.41	1304.73	5	5	351854.34196004	86389.948945312	342251.513415532	113518.993645021	319870.796541345	349468.285546873	348938.688688149	114685.107714844	330259.693045245	111894.555673828	364937.462607826	100001.364513752
423	68.4153314859684	68.4152485965907	68.4199093904603	1304.54	1304.5	1304.99	3	3	343361.443714927	118942.537112379	335661.482650482	360171.546003198	320054.013591976	349468.285546873	106346.521834309	371251.937402341	330259.693045245	109185.91309204	364937.462607826	326393.126009118
424	68.4285689275218	68.4285249998246	68.4286010580832	1304.555	1304.14	1304.99	12	12	352171.613684083	309709.021135603	342914.021184426	365629.078448661	319092.032729867	349828.747935269	349389.397405136	376850.994438805	338607.385559085	378530.334860276	365548.590652903	326483.439547024
425	68.4841214987496	68.4703039094171	68.4842167237002	1303.95	1303.57	1304.5	17	12	218170.307983023	212318.193885215	87563.5099145521	239327.191246619	225434.399874769	185067.73543795	193944.686448317	97593.8063667799	175314.230096027	189191.236647949	90005.5790087884	101388.219856772
426	68.4998548267482	68.4998022696607	68.4999237497294	1304.41	1303.81	1304.88	11	11	138876.846246744	516856.16127486	178658.138122561	126289.589197186	117364.620057374	195224.670445962	197304.815096028	166123.330552133	178329.47743815	212545.708165941	179213.456379958	103971.492001952
427	68.553138446554	68.5466078649789	68.5597401266848	1303.965	1303.57	1304.5	24	12	700588.69030762	517947.561917064	500125.222762968	556084.28616211	696109.938003303	471945.812473495	505281.301794088	710148.411210939	483854.512724776	608461.566159672	515907.440156251	522505.007702987
428	68.5892022554098	68.5891865914493	68.5892179193704	1304.03	1303.98	1304.08	2	2	2654344.24274144	2693055.09417615	2452404.0724432	2738166.02418326	2629464.06109376	108229.617182616	93758.2472900386	2711176.41210934	2273794.8278906	2373913.11969813	2556209.38037999	2472608.38599433
429	68.6147703677746	68.6147507684109	68.6147899477443	1304.805	1304.5	1304.9	4	4	2646195.15333809	2629868.71571373	2442726.99203483	2700964.47076174	2590079.67687147	147249.833530272	2554890.12028406	119844.45305664	2273794.8278906	140740.004801432	122891.386331382	2414261.66037727
430	68.6361328534773	68.6360285855008	68.6491456052826	1303.965	1303.57	1304.5	16	12	2694048.5551465	2784745.00969039	2479535.58231302	96507.9254630545	2686070.03448785	2415249.67314454	2628420.85485389	93510.9633789061	2315393.8449424	2405115.31353128	92002.0000815052	2520928.28522136
431	68.6513451524546	68.6513451524546	68.6513451524546	1304.08	1304.08	1304.08	1	1	531779.454132627	518410.674236508	495344.828031787	552315.22217685	532697.057343753	471847.480877135	115763.585746256	555753.090988984	470284.225775917	501821.195458091	512901.354398975	516132.830649861
432	68.6862903219979	68.6816211141639	68.6863458662954	1304.15	1303.61	1304.73	23	12	183970.065098469	288402.077589061	240519.894361478	166473.763465985	144382.762361027	284823.617942457	275096.874108072	321888.3892811	250327.087598408	282985.990373348	223493.241199543	123797.747225247
433	68.7127139087172	68.7126762284605	68.7127805622143	1304.05	1303.61	1304.49	6	6	121648.033506945	120873.438930664	503927.326559495	109260.250708007	116613.853107909	483425.412878605	516882.914963942	113573.021333706	474734.364384762	502688.11262695	96587.259387958	516808.83959636
434	68.7257647306895	68.7257196056647	68.7257914053711	1304.03	1303.61	1304.5	12	12	552931.254287834	530019.653078049	504167.092148431	557413.473563756	535280.837589112	483253.048219868	518568.119709127	567754.236799484	474965.092721822	510227.244154579	523790.401127925	520861.861328475
435	68.7760525271593	68.7760199194394	68.7760781203783	1304.52	1304.08	1305.41	10	10	141349.220739113	117365.712506975	118912.177387694	132706.73554124	120518.268712439	151262.484825721	125386.305924945	133477.842615685	112440.673657925	129947.256122001	163524.17462853	141299.694910606
436	68.8231713493474	68.8231442070972	68.8231896872427	1304.88	1304.14	1305.42	7	7	155377.920905537	134311.978631038	103547.403907472	80113.3700594085	146551.868038886	117461.756223958	103682.859714355	164661.572105822	107974.186123046	124155.805460611	99520.1979910717	151542.03132635
437	68.8365409999875	68.836502101743	68.8365664514626	1304.73	1304.41	1305.41	11	11	137962.994326985	99507.3750545236	138056.836146242	160114.426055757	146467.973446454	136086.815354191	143100.807519531	153728.673531669	128920.371886268	152375.268454778	142097.228219403	130058.960536545
438	68.8903388285057	68.8624179630735	68.8903639127129	1304.41	1303.98	1304.73	9	9	475419.377656687	68109.4374879804	149154.111156008	92787.1165734874	90794.7209979714	169784.609029947	163185.211931965	122959.179171424	398945.968881387	178448.398227945	444200.982530633	84955.3577110874
439	68.9096355220723	68.9095919822087	68.909694269663	1303.965	1303.57	1304.5	12	12	489290.607315359	473359.69479567	433504.339541015	495726.202794469	481124.076701471	425789.190814734	453862.604873747	471147.88700893	399601.698613279	428676.383401928	457068.484185269	450993.135658615
440	68.9906730651855	68.9901140305024	68.9941233921841	2455.8	2452.6	2467.11	37	12	1676967.0703125	1720306.73579401	1709653.16118822	12075240.6094701	1655837.00357056	15479259.233211	1859221.78116156	10574330.0674359	1651255.79636249	1356061.34974981	2632121.56002038	11030303.1831869
441	68.9934961910221	68.9932372702448	68.9936807066179	2496.98	2492.08	2504.71	13	9	7452814.92398611	4732057.13020838	9844947.38353521	794934.679264375	5044223.55721148	7955514.2433172	6036118.40654077	8746541.871317	10300526.001743	1104194.19065102	5395537.11042346	7544391.46304897
442	68.9937445112324	68.9934764913251	68.9938013309894	2581.29	2573.98	2581.76	8	4	1551135.77874475	1411527.23048077	2791818.08872597	1660074.301114	1667876.00709438	957295.067081895	4985393.45320828	1636383.4638455	3690699.67468803	4216677.54491354	2254214.02436149	1513879.23273137
443	68.9935201275997	68.9933117915726	68.9937143593186	2537.35	2522.3	2541.84	6	4	1585939.30992838	1550878.45265626	2373452.8680989	1690982.05664062	1618427.84179688	6780276.62650875	766812.106133607	1779937.55812496	1568661.20514645	3980437.91471328	2113477.87134114	1665136.05002601
444	68.9997234460142	68.9992707625376	69.0007400809553	1304.5	1303.95	1305.41	9	9	112965.899224039	226267.189506393	170707.61376343	272058.933776635	239684.454098013	177499.172955228	152804.743084309	135670.104789663	153757.069379882	182760.019217007	128137.122109781	86184.9226741529
445	69.0459239063391	69.0458661536582	69.0460198716299	1304.805	1304.14	1305.42	12	12	262349.396093751	248496.673083089	259506.192370605	277681.551510185	239829.20201322	266208.28632562	238816.187811106	304476.638569338	244704.968235354	311206.240654406	268277.785556638	269392.196722677
446	69.0720512979512	69.0613039961589	69.073098982597	1304.54	1304.08	1304.9	11	11	243375.944142127	213681.423518629	216468.816789554	249801.606154437	244295.202368167	208711.507079381	102474.064178873	250976.923242938	217469.273116861	224914.224715752	241494.339952568	224002.107245342
447	69.103591212002	69.1035389034657	69.1037379414137	1303.81	1303.06	1304.54	12	12	201263.248828126	254768.638311297	158516.170872805	201164.784219125	200099.20415283	144014.681311034	166004.376499836	187933.656218449	155867.120035806	136168.410179443	167943.625103666	213453.101663911
448	69.3024602492591	69.3024208423445	69.3025255223819	1304.275	1303.81	1304.73	10	10	146463.917609675	79120.9164417617	168284.177885745	111538.182721762	95029.6273079438	194101.968346353	190992.499208983	141258.714864908	177420.448557942	201066.790472506	166676.179219501	83753.135531412
449	69.4125969298212	69.3897455881503	69.4130393440326	1304.615	1303.98	1304.99	4	4	208287.929163704	190146.040163353	185263.812523084	217277.779404298	188344.772693982	86825.5174511713	137348.870568847	130085.527177734	187343.532914593	143660.828334553	202683.242325108	216184.306055577
450	69.434690836476	69.4341035088775	69.4357787712841	1304.495	1303.98	1304.88	12	12	208984.752110877	190547.555180287	189288.334298377	217622.560526216	194393.827937199	183277.513749303	173165.640543619	222376.187880108	190707.446458567	201827.031544365	202538.691215444	216527.352030122
451	69.4851416149287	69.4804100998528	69.4868466703748	1304.41	1303.81	1304.88	23	12	167285.734995116	82553.8824682608	235009.428991703	158801.455219914	281655.06385404	288701.994534739	277334.571824778	200490.854145132	235952.067908278	287248.073295523	215103.661690204	115561.793998835
452	69.5015222879796	69.50149538985	69.5015297552335	1304.49	1303.98	1304.88	9	9	144128.124600422	269157.914222302	204320.036821292	136142.113593752	281323.934110924	242132.641681314	235736.64303711	175622.827960204	210960.606731769	256992.476041542	195153.133955078	274795.808339845
453	69.5323768582401	69.5323200950988	69.5324336213814	1303.965	1303.95	1303.98	2	2	294431.493036217	269157.914222302	287206.757764897	303755.959824221	281323.934110924	103416.965670072	287200.426241047	296613.906858128	260362.257152873	302783.792531069	82709.1044791661	274795.808339845
454	69.8264209319468	69.8222953079263	69.8305293096402	1304.08	1303.57	1304.54	24	12	265064.260346138	247355.198028845	245422.992649865	270287.586771764	340561.321844951	321548.125204326	254828.582511162	276245.413543528	228604.054104816	332843.9798122	247076.373364956	249976.858049128
455	69.8356931306407	69.8356514105832	69.8357588452606	1304.515	1304.15	1304.73	6	6	112038.269659705	123593.095276442	335149.789954839	127756.157528948	106740.014182128	326601.498676756	356237.804453123	126016.769858074	323952.013513995	343360.438354868	346956.093016762	120674.017134915
456	69.8675091838223	69.8670904788871	69.8678597267227	1304.45	1303.95	1304.73	10	10	153950.338507486	195193.08560697	1501893.59124026	172704.173722956	135739.852790715	120629.148402193	142294.084769693	142375.231330565	131454.449545898	1487520.67998223	139734.523480712	183876.038119741
457	69.8984171872318	69.8978250801936	69.8993301159975	1304.535	1304.08	1304.9	10	10	167275.650891114	1546205.02031248	202802.876953125	142558.616880698	1522200.46745689	241177.486478365	226801.70939378	170448.38449829	209102.141346154	242613.715330905	194363.479970706	140176.015085855
458	69.9143514035381	69.914293198547	69.9191378656431	1304.14	1303.57	1304.73	23	12	169301.291954751	1553114.57082932	237365.630024418	152367.167311448	131152.033767091	1509039.97086496	278604.135183294	1657264.31720314	241281.637177733	1512201.18416147	223672.508130258	117375.77386099
459	69.9502642422972	69.9502638463063	69.9503082685466	1303.95	1303.59	1303.98	3	3	638841.829506382	609430.351598014	611475.285293862	663195.388135658	616118.662058775	116805.206261392	613276.475795461	669211.385937491	575549.788401981	120007.935362548	89224.2989778639	621483.078536936
460	69.9659244386416	69.9658937297377	69.9659492138536	1304.03	1303.61	1304.5	12	12	660926.649536677	620887.283996872	619973.896997062	669396.26279576	620487.497408961	589544.976563898	627238.050693366	685037.429136869	587242.856021164	639391.270809903	642005.016428573	627353.676173271
461	69.9930625303145	69.9879274491444	69.9931147643114	1304.5	1303.95	1305.06	12	10	130714.366273872	113549.385177283	100835.04940796	123353.556227463	118988.829262501	588937.511363928	143779.671336388	124392.161501116	100269.063112605	148149.73301595	104676.108800224	630174.110155309
462	70.0129020221071	70.0123486323852	70.0130190398486	2449.32	2447.94	2449.97	20	12	5208080.08606896	7043619.0283472	5057766.79276432	5904477.98730075	4986175.63900347	6658537.64856476	5848377.94942185	5678065.09930351	5519587.11097911	5643756.62378229	5405403.94018461	5362791.5348265
463	70.012964515982	70.0129043548215	70.0129862982324	2665.905	2647.09	2677.75	18	11	2870702.99171404	1855042.75428293	330063.073779307	2209661.71066984	1644900.07023899	1599797.77812501	3715372.4759908	3717322.24374472	4126438.53755186	3915639.95904539	4787231.04547227	332814.310755196
464	70.0129367905474	70.0128778670695	70.0130082705545	2551.48	2540.33	2566.17	17	10	483825.877280339	6101922.96226933	4283213.65052706	2235892.18310683	2303344.57509082	6716678.94541092	4882252.25607772	2939325.00326663	3678458.81700807	3829465.64847657	3442766.21368424	9610626.84143552
465	70.0129670373512	70.0129079400493	70.0130273785262	173.224	172.38	174.895	7	7	4243094.94424107	5701588.41022693	4118789.93378925	4039770.98348819	4067234.50091518	4390431.13618694	4507435.80282623	4326891.8209521	4256556.60837119	4401959.80752234	4534907.25909831	4303053.36860369
466	70.0129013033567	70.0128571257215	70.0129525459427	2484.73	2481.78	2491.62	9	6	6700098.27115234	3597144.07009438	6025495.66077286	3782399.09656877	3833533.26114263	3581519.03505209	3669555.30143226	3903940.05847657	4186018.69197609	1045687.408772	2182594.35353761	4169149.56703016
467	70.0129215474469	70.0128741256474	70.012980579968	2618.17	2599.57	2627.45	16	10	5607613.31626432	6343699.33427263	302357.924218727	3168172.76639957	2007258.21791669	4347420.92020206	3896560.57939143	453940.187081654	3987177.19935426	2437406.69463477	3947543.23016827	5309142.18048365
468	70.0129175357665	70.0128788640837	70.0129656664471	2505.175	2498.86	2508.23	8	6	2286504.67388391	7775545.58323917	1936369.90338342	1000966.70546877	653158.195247438	4078195.56299699	4018399.26058328	5254607.40549611	2265842.510039	2008509.22003006	2131072.91703126	2160036.99009621
469	70.0129228113801	70.0127923330614	70.0129696641388	2517.61	2515.56	2524.89	7	5	1913240.68840027	4662472.35386594	4953914.69387004	4637362.80762096	4613179.24149697	4400569.07399997	4812009.10176154	4839337.64068544	3297821.63593412	7758078.59225603	6313619.83127049	4736297.05796371
470	70.0129518165659	70.01289386327	70.012984202904	2633.7	2632.41	2634.03	4	2	986002.070562493	936748.865625	976640.347976531	1040447.11728129	1112222.28409091	1803623.48915925	400955.442187515	980932.611484368	948457.677984364	1013288.84210941	1004752.18178122	972716.970312498
471	70.0129169660536	70.012883436816	70.0129682418168	214.478	212.646	217.424	5	5	4524829.8617741	4029900.67382886	4628399.75675911	4538499.08355469	4534150.033875	4897926.42244713	4901434.79420838	4646683.36466698	4593172.64220745	4483645.57361694	5213031.49960217	4394974.38670898
472	70.0130096801335	70.0129070521616	70.0130096801335	2582.44	2576.77	2584.43	5	3	1875448.55953123	1820715.51521481	1928051.88411622	1905694.64716795	4270728.39546748	1905150.33593753	1947920.84980472	1904990.28489256	1955527.85047852	3074119.73780217	603292.605740961	1781433.10637203
473	70.0129592098118	70.0129134700545	70.0129712817273	592.792	583.561	594.124	5	5	8152753.95150894	11260607.0960402	8167040.78808387	8116027.81601954	7950108.32243298	8249882.6199964	9189671.23342942	8658442.08876519	8251347.52268321	8838238.64339339	4569124.62442205	7459757.31789543
474	70.0129284545915	70.0129121990453	70.0129487769816	721.645	720.093	723.74	3	3	4236848.76261899	4110390.61621289	4316150.26088613	4170729.26885938	4220985.67233773	4252156.25650761	4133940.85358917	4089612.77004518	3979615.01491347	4582624.0189864	2735423.55957145	3827095.32998117
475	70.0129786035406	70.0129587337179	70.0129889869053	79.7386	76.3377	81.4559	3	3	4533222.19301717	3750011.91781417	4851286.48446934	4777277.4445351	4769868.23495738	4876935.39367632	7964193.58381598	4812407.28978478	4857519.63044279	5146570.84174434	5046577.33789895	4527960.21334097
476	70.0128983814784	70.0128620289842	70.0129347339725	640.191	639.107	641.275	2	2	5195883.66637776	2517173.6568536	5153937.46424005	5405532.6186914	5006292.64847113	4704330.87962641	3845158.56402018	4169039.19388786	3891109.55436743	4089177.16690577	4095473.55544232	3645678.14343896
477	70.0129597496247	70.0129436997924	70.012975799457	694.8465	693.861	695.832	2	2	7897787.93927869	6788773.56634966	7611248.18857541	7891991.71910625	7519246.69864063	8601079.89900049	7898152.54666138	7913718.84763929	8067082.67198015	8014567.81285078	7985816.92289498	7340248.76429102
478	70.0129172793513	70.012903723566	70.0129308351366	775.3845	774.142	776.627	2	2	3179137.94376758	2706624.06302314	3200747.00224391	3246395.76948548	2860716.57555556	3196930.38013281	4107160.6244502	3323613.38184152	3125326.7857746	3219402.97595339	2174658.93572119	2835888.63533796
479	70.006482563607	70.0064382612082	70.0142779983689	1304.41	1303.81	1305.06	13	12	273239.721744069	241984.451081729	246915.050660955	265922.108353364	247278.82937575	234777.265039761	251903.442600448	275567.644494794	229964.712910155	262956.334060758	245865.246177456	242205.746788611
480	70.012932427625	70.012932427625	70.012932427625	763.133	763.133	763.133	1	1	5001882.53828126	4607005.78071163	5001653.79279271	5180593.58624791	4732290.75788542	5089338.43497327	4866447.77710686	5106271.26487359	4853082.26536251	4868482.75767578	4710613.43423329	4361587.53300972
481	70.0128953410422	70.0128953410422	70.0128953410422	134.846	134.846	134.846	1	1	3568664.48815225	3143715.88422027	3574191.52078944	3497707.63720694	3434815.9195564	3494319.023375	3388749.588052	3327952.00300924	3406361.41067935	3432973.6448771	3358286.8214234	3321116.01841127
482	70.0129249078549	70.0129249078549	70.0129249078549	949.921	949.921	949.921	1	1	4539143.13266543	4132310.27931289	4479509.01197557	4622680.45576127	4465292.47527988	4733201.48984973	4743986.37996957	4619725.62047602	4499782.56629183	4499622.16027037	4475792.84485325	4139741.32141544
483	70.0362894051595	70.0362346803842	70.0448094144771	1304.49	1303.49	1305.41	21	12	107342.465280574	135741.358273924	93922.6258300795	153015.638025093	138279.210608849	134507.077530693	127341.716774088	160860.823850661	128776.890442082	150122.52973107	142154.994113582	156592.327778508
484	70.0581150436717	70.0496529591948	70.0582048280955	1304.41	1303.64	1304.88	23	12	141499.88575358	121392.830174278	128463.205256696	140528.759681114	308021.470887168	120783.059842999	129635.511418269	135664.28283203	120309.204685246	133338.831965331	328984.571852679	132976.018462665
485	70.0655216286557	70.0654838895999	70.0656064325231	583.529	581.252	591.939	13	11	3864821.80683078	4946005.13894626	6168631.16867878	3744571.60124024	7532300.73152231	4976391.44429683	3827060.59433101	2361250.94768727	6068852.66461868	4406770.19122852	6751190.97233319	3629700.77984033
486	70.0655496897928	70.0655468785024	70.0655515325997	214.249	211.074	217.025	4	4	3270217.31670156	4754033.85255268	6285730.97940845	3218530.96875113	3531865.51757143	4081902.61916204	4200583.47028312	3326878.69427751	5460759.17765841	4158308.56923502	5610577.59082037	4174013.98885865
487	70.0655223538896	70.06552031472	70.0655243930593	635.7665	634.003	637.53	2	2	2708007.62383183	3743543.06355403	4142517.59489357	2395581.63045553	2839709.68711187	2579035.55889613	3110904.34443189	2611855.77232083	4100510.12883594	3216011.79507829	4333096.72007979	3628556.20883328
488	70.0763811500689	70.0763556824994	70.076407595507	1304.495	1303.98	1304.88	10	10	175606.046302896	122343.652967121	211557.487148441	174468.048592938	679489.751210054	228189.949474282	231567.294594725	206397.965434569	659640.975841611	244697.93931866	211888.811134845	134778.176650389
489	70.0655686187334	70.0655686187334	70.0655686187334	2533.39	2533.39	2533.39	1	1	3369099.35159557	4983147.8634732	5689655.44326707	3649659.76227734	3253780.03326416	3204502.41464086	4227499.57483423	5528336.54371386	4674130.64594826	3982088.4129047	6256872.35107692	4013850.13632163
490	70.0655477496837	70.0655477496837	70.0655477496837	139.19	139.19	139.19	1	1	2304218.26725133	3365656.11606944	3923744.8842806	2240917.67090714	2414710.15595511	2511643.64948968	2869674.21005642	2064555.87600472	3831175.17048349	2609884.02922841	3633868.26348703	2717268.20129348
491	70.065556805698	70.065556805698	70.065556805698	543.28	543.28	543.28	1	1	1790133.27912866	2161562.75474633	3054027.69459933	1478901.32419745	1733531.42231555	1999766.07139807	2251050.47610132	1585270.14596008	2882615.24302735	2087319.82861865	2695497.04549146	2097948.70807543
492	70.0655441706699	70.0655441706699	70.0655441706699	279.091	279.091	279.091	1	1	198715.412515627	362872.544653648	442059.418652342	197658.638399086	212726.730670572	220878.792468748	234223.833854166	182091.699531251	323785.117968748	257351.410367185	315981.825218753	197834.579799479
493	70.0655246084589	70.0655246084589	70.0655246084589	2566.39	2566.39	2566.39	1	1	2847090.12904576	3737279.75355229	4393210.47730868	2880767.39367346	2739702.89147734	2356568.2857788	3266161.3676738	4294249.69237087	3563686.89923389	3142882.17947426	4316841.24046872	2948094.07256858
494	70.0655518050667	70.0655518050667	70.0655518050667	58.7584	58.7584	58.7584	1	1	1762525.14846912	2569099.53533744	3135632.97111918	1588604.95031807	1722667.90506317	1999485.82074573	2115282.35639268	1700917.40126417	2895535.85896207	1998582.19696881	2839580.20605745	2054663.69668812
495	70.0655221330942	70.0655221330942	70.0655221330942	392.028	392.028	392.028	1	1	1580173.07122917	2297319.22800521	2832548.79080724	1563827.0540166	1601154.60817539	1782960.28193776	1941250.42942344	1559943.9369224	2733537.71914453	1892555.30659635	2554200.63955495	1980333.57817137
496	70.0655352846885	70.0655352846885	70.0655352846885	101.041	101.041	101.041	1	1	1740964.11228529	2581337.17916356	3212424.68239444	1715824.75878684	1900155.18879977	2005890.57021591	2264504.86283836	1626238.55223678	3085129.68148179	2154384.61147988	2739213.19622384	2276542.80195215
497	70.0655418551702	70.0655418551702	70.0655418551702	423.579	423.579	423.579	1	1	686844.081083005	900430.839334874	1117290.24411011	580870.700210937	621251.62142365	649551.607575394	745219.455046875	618616.311275567	1054209.99486363	723438.831882101	949167.073924715	725147.250227274
498	70.0655564345874	70.0655564345874	70.0655564345874	488.641	488.641	488.641	1	1	5157315.18866351	6528231.3441765	8585830.7290046	4588489.57067937	5042461.02212791	5904337.59388281	6178453.63251933	4858180.64125902	8476360.49042832	6210151.93268947	8163745.05334911	6098964.32890645
499	70.0655282229168	70.0655282229168	70.0655282229168	319.304	319.304	319.304	1	1	2482833.6026943	3580168.44208403	4230804.38537021	2452585.39139063	2593998.23998601	2758646.02807739	3011613.17311303	2269848.70849154	4054517.4523916	3013954.59119677	3922776.73157731	3086144.20237671
500	70.0656176468917	70.0656176468917	70.0656176468917	362.388	362.388	362.388	1	1	708161.009946709	1099437.07166016	1406942.72226175	703778.558651785	788301.062396482	863876.080008928	941272.205625	807277.391866071	1401372.70355692	941236.417853237	1274222.21404018	904770.692575336
501	70.1066064347428	70.1065469224083	70.1066499206582	1304.45	1303.81	1304.88	12	12	507788.175244142	378259.50504507	585354.168103368	491640.308672624	454264.403570085	642269.885267162	643191.212638117	563447.714110576	558501.388415716	624248.375529222	569655.412049278	394600.06371319
502	70.1286747298256	70.1286295338802	70.1287000746517	1304.45	1303.81	1304.88	12	12	733703.763476565	655043.3218957	696313.711323233	758869.762754605	681129.313191103	676437.995433876	711080.870556648	774750.641545579	667568.778031256	707466.375443643	727820.196055657	681256.864537181
503	70.1804987965618	70.1756924575934	70.1805253612904	1304.805	1304.41	1305.41	12	11	193740.129431153	142848.446490384	177995.891540874	190124.089847505	295074.518369551	82156.1052254245	183014.734397322	199221.926675783	176175.477655204	206770.486311385	192974.310502233	174320.885242397
504	70.1955582028149	70.1954952818413	70.2148118459149	1304.41	1303.81	1304.88	21	12	134927.648782144	245544.68715745	228080.321688326	266592.44029447	239745.086006985	131838.317264873	129494.54289388	154724.630103666	206549.752327473	224203.918331581	240731.53217076	133269.919559325
505	70.2460949825367	70.2428200329125	70.2493756631833	1304.49	1303.64	1304.9	24	12	292728.592793719	182729.692160456	280532.135588383	231427.055733548	192697.897653126	182058.260843332	204996.281390787	222122.801277794	185794.07492488	283171.001783729	217928.651986929	192432.428834885
506	70.2563186204694	70.2562622980745	70.2563658250914	1304.49	1304.15	1305.41	4	4	91246.7121319109	1254328.4431108	1335051.00428469	109154.517660757	95188.3291410002	1329135.35053385	1387594.96073242	1448191.18678975	1218348.7139595	1348092.74124348	1371413.20225498	90913.7764558911
507	70.3356731398503	70.3356528815934	70.3356993378062	1304.145	1303.64	1304.73	12	12	1414549.49576444	1265303.03083147	1337635.30742883	1422651.11666992	1314427.91457448	1330506.29983818	1399124.61006349	1467538.59720314	1237589.20809669	1354477.67547007	1393329.23990233	1252778.37199742
508	70.3577816629124	70.3503396699634	70.3578043102168	1304.54	1304.41	1304.57	3	3	222074.810073647	135939.946941105	207985.206571658	79288.5283916764	198552.510565595	204635.829303384	225792.85648885	228018.037912596	195947.379405923	218515.368572717	216399.355465086	119660.50233436
509	70.3886851617862	70.3885728157075	70.3887710758744	1304.245	1303.95	1304.5	4	4	222074.810073647	193183.933771157	207985.206571658	119527.567441815	198552.510565595	198909.952928802	192364.802115654	227662.898743782	195625.837923471	165808.799401292	152662.937346755	210810.106750079
510	70.4104121444143	70.3946075404562	70.415208747105	1304.54	1303.81	1305.41	21	12	110700.009446364	155649.75053185	198714.923360191	115098.701554988	111055.542611083	228903.003766741	200841.746397236	192819.519661457	97157.626017252	217951.81695613	173753.890121694	125066.743162184
511	70.4286618893851	70.428620844962	70.4286885138577	1304.52	1304.08	1304.9	12	12	218549.235333253	186166.256831429	208387.81053327	222014.439740459	198304.563016451	200962.615630581	215888.522454177	227674.87918795	189878.041152342	212096.46781843	212507.035140474	208835.197145432
512	70.4587155229924	70.4586745812722	70.4587805527811	1304.45	1303.81	1304.88	12	12	185883.407971192	179947.17731971	166113.852076588	186917.118851412	183641.921368877	148495.180226863	164013.2004548	191711.477339243	153488.130927359	170954.102931084	174951.997633929	180653.656122295
513	70.4722628194187	70.4722143069916	70.4722944053516	1304.145	1303.81	1304.57	12	12	164187.33763146	155806.632635215	151771.039547989	171319.113031475	148867.464528807	141658.004314904	149906.96078726	173147.733030134	145486.024759114	161234.289915249	163356.086450893	155813.693158428
514	70.5036768722131	70.5025750341962	70.5061005015031	1303.965	1303.22	1304.73	16	12	186985.140347085	177018.184146323	145766.26143677	191009.589691631	191810.009267014	167690.675229491	165710.036808894	179797.994343449	159771.074809569	169300.569287108	180923.191837971	172651.346801757
515	70.5519627644184	70.5519198924423	70.5519894525002	1304.11	1303.64	1304.54	12	12	857233.13146973	824650.626778844	803164.780623594	891071.985823104	826647.950271934	792091.902755305	831863.804493638	897006.2696998	766815.46189584	819442.357505217	843076.419667961	793324.09254011
516	70.5678204811601	70.567769537042	70.5678381144556	1303.95	1303.57	1304.5	11	11	322226.229640297	219628.08142578	382124.693979498	294744.910421048	850333.664726572	431515.524143877	452341.53139811	351620.174462074	376419.922978513	424130.258679763	378251.774067758	238107.156141355
517	70.5994078196643	70.5993714208722	70.5994899718858	1303.965	1303.57	1304.5	12	12	777397.9166626	548318.31260817	923744.367634614	716362.1698768	682335.723942681	1036181.40955009	1036675.42773717	859541.992232571	908082.193437833	993054.350146142	893149.371160717	570721.17913912
518	70.619407371378	70.6042228784787	70.6194531983368	1304.5	1303.57	1304.9	15	11	201365.565209959	88813.7490525598	178607.503322757	100419.264736703	850333.664726572	183703.818453775	201048.203860427	228810.960587334	172421.918636067	192026.828554688	205427.919550373	100201.363587364
519	70.6370837259744	70.6369973071472	70.6371061219044	1304.11	1303.59	1304.57	12	12	170969.410890925	173173.908978364	162931.460039062	181096.699554912	166314.175200194	156662.773838642	163308.515625	169952.227420372	152158.37767578	157656.688336839	161953.535034555	169450.374102313
520	70.692972286961	70.69293477633	70.6930693521383	1303.965	1303.81	1304.14	6	6	121564.866249554	60247.3056019179	144977.623033449	101508.676579369	96674.0267467157	186166.077495116	165248.309661458	146512.276500243	158568.389861653	186904.945464309	136652.181687418	88156.1998703841
521	70.7878528484601	70.7872195938421	70.7890602450527	1303.965	1303.57	1304.5	12	12	642964.568757959	627334.925415622	575155.078267291	652519.026397183	624160.422320547	550260.10925391	569057.292654858	647142.764635422	534827.863424946	542063.754869911	604697.462829243	587701.729199216
522	70.8370206469881	70.8368539679459	70.837612448017	1303.98	1303.49	1304.88	5	5	140256.503421349	612392.461479498	568736.437717512	116134.923515624	620554.156284627	132437.55008113	553172.014237399	641844.095883377	102923.572176106	538426.371621091	122325.612839761	587539.156106777
523	70.8681286443885	70.8680068845089	70.8691007551886	1303.975	1303.64	1304.41	4	4	188075.723195132	123821.960502486	105543.670780176	113327.227703452	159834.473558018	261658.123226204	252333.513808596	105719.673098144	235982.194816079	246607.679679507	227692.143037311	112264.302910157
524	70.8847756324716	70.8847503591838	70.8848010525308	1303.88	1303.57	1304.41	8	8	182244.085024006	123821.960502486	215103.639759525	169407.624871828	159834.473558018	258286.15390963	252333.513808596	202817.063430174	235594.957870203	243119.650803221	217250.232736815	124736.296733804
525	70.9310923344251	70.9305227172281	70.9315708173352	1304.49	1303.81	1304.88	11	11	198227.346716307	131256.370974933	176889.987147219	148752.986621502	159834.473558018	219506.344371743	209783.121035969	193812.430170897	189659.992018228	203001.608649901	226375.889862873	149213.109513752
526	71.0607377868597	71.0607011385151	71.0608140855154	1969.23	1961.14	1969.81	12	12	2071599.78855401	1676249.08486964	1886096.70198504	1960676.15565945	1743239.78882075	2290955.39828942	2898370.16553963	3431784.32919492	3758794.6441858	1659163.371072	3178807.55547946	1671011.20309503
527	71.085893715855	71.0858396678392	71.0859245763654	1139.19	1136.55	1142.41	28	7	3920910.40963777	3695051.48625859	3999884.66902098	3364687.5225125	3366070.4520375	4040636.37661718	3956928.8472902	4505751.82763105	3974736.77285548	4189738.79016875	4206502.80978553	2121387.19522706
528	71.0858751244155	71.0858235116663	71.0859016781279	1267.45	1259.95	1274.68	33	8	5974432.84938564	4804103.89272017	5960642.62138298	4072743.31676824	4291655.09052061	5195969.8852525	7001383.52773168	2384614.27801829	5122356.53106807	5226641.55583474	5905054.5043015	3645431.65368583
529	71.0859624098735	71.0858433668557	71.0859667893452	634.422	626.271	637.743	22	6	7628525.59550717	5501534.32256684	7844040.96265475	5226940.16589297	5323113.2162755	9717739.54469364	6889990.88454755	6002613.6474378	547173.739049813	7438436.39970314	6995297.96836111	5812636.4731684
530	71.085923609976	71.085888338141	71.0859298549548	898.1	894.041	898.717	24	6	1946463.71084613	3229581.79096205	2171927.39044712	2504492.53080871	2723635.81763051	3468196.19078035	3095501.79370393	2208954.52913759	6708223.97069566	3255511.84663787	4634103.64675858	2958498.35777901
531	71.0858655433766	71.0858599156511	71.0859082068549	1962.11	1959.86	1970.77	31	8	2365311.55554618	2373690.32479258	2166570.25559161	2234799.94364853	2351741.59186286	1562075.65581825	3018936.7435437	2380485.75365213	1870868.01164882	2307981.22669912	1528958.93184557	1096105.84697339
532	71.0859228977839	71.0859012760275	71.0859228977839	1341.1	1340.06	1341.94	15	3	1482748.11650391	1825278.88546142	2063717.78315081	1535476.71896728	1592675.51534075	1839792.72958239	1853235.34931152	1692615.3380964	2010329.53071899	2035453.22958287	2455970.27869306	1656835.00322807
533	71.0859047595372	71.0858887807466	71.0859368855093	1001.43	995.923	1005.04	22	6	5157935.39476996	4185307.38629928	4789925.87584006	3223158.01454883	3472679.97478325	4131101.66847204	3118572.25929303	3610192.15539213	3764739.00254639	4361749.4589116	4734730.50907075	3714712.71020357
534	71.0859105950307	71.085894771747	71.0859328056801	723.823	721.024	732.754	18	5	3190281.72372233	3436937.59665278	4140938.4874835	2823519.78365089	3175151.00162232	4105506.29807656	2739818.15960789	2458615.58904308	9005675.58230983	3955850.05229427	4444761.57500831	3591424.17477168
535	71.0859545465135	71.0858554991075	71.0859811568836	565.559	556.95	569.695	22	8	3057584.93456683	4958714.83033708	15279147.4463616	4759437.29269531	4924291.58814596	9390077.67397318	8111852.30468544	3964829.05536698	4968428.72446942	6898341.8578205	3995139.5730934	626707.262647698
536	71.0858982556365	71.0858558076471	71.0859742446185	686.494	682.796	691.15	12	5	4607214.68342859	4516196.85896467	3283494.79146024	4001075.49957553	4098051.17852995	6594758.21287559	5371471.66354167	4356298.4706606	5746026.57915938	5633009.30898607	4790434.02389985	2762146.758125
537	71.0859064211176	71.0858909706739	71.0859064211176	766.37	764.499	766.37	8	1	291727.038375005	261493.605492195	333895.86748047	223227.427734377	243561.816835939	350400.32442188	430544.967383053	275470.912343755	340240.381347646	323019.401414067	341608.51250392	277475.685750008
538	71.0859259270538	71.0858993309668	71.085944585088	808.065	803.069	819.908	10	3	309232.079132813	2270640.57286999	2641198.85695094	2026517.11905375	2166345.65337875	2815540.28604553	2567794.98871	2048594.65410937	2685956.0283575	2589609.62091281	2597638.23253813	4019382.30650167
539	71.0859399704998	71.0859123391053	71.0859555454089	99.9762	96.4029	101.433	7	6	4615854.54716512	4618686.44166211	6064749.19635473	4534199.15809514	4707744.33165155	6584542.56371552	6087716.66199498	2542378.06718053	9858544.90319831	6457063.75268486	6402738.23014691	4602378.44069864
540	71.085914950849	71.0858949204943	71.0859762847489	148.822	139.665	152.58	8	6	5800590.0685	5788210.74045156	7862483.66540056	5503609.40062992	5629423.92619922	3786986.36726156	3167616.12386325	5967048.49879081	7662041.43962818	7441112.05979167	7218336.31406056	582985.645620313
541	71.0858946780882	71.0858598364081	71.0858946780882	1238.16	1236.17	1238.16	7	2	1589252.14008681	1936185.69504628	2056589.97676619	1538372.6576794	1644958.92236327	1981145.34876396	2052365.74426619	1629566.28581054	2019445.97787037	2023821.81573495	2281409.89942981	1699503.25601272
542	71.0858975212429	71.0858892564884	71.085961857344	919.431	912.226	930.688	10	3	4323014.52674828	3066879.89999835	3999005.18877811	2444913.27014087	2633229.48005114	3129959.32864795	3259508.14927841	2623203.31602759	3486026.89218963	3062606.55356104	3226246.1942522	2235263.03035222
543	71.085917936706	71.0858802482626	71.0860508064733	311.4855	311.294	317.6	6	3	8734157.70405722	4932323.38521253	6818632.98839844	4716083.89180923	4741239.95953995	6666626.78685501	6712266.74622596	5080174.73479143	6945217.06383648	6736506.62530633	6418690.89647565	2606255.07944166
544	71.0859448470119	71.0859448470119	71.0859448470119	752.731	752.731	752.731	4	1	2572239.34417584	2522765.7949132	3036518.39909896	2277894.33546354	2393200.05274161	3074677.23434316	3046712.90700463	2350844.34297395	2987442.53590104	3028272.97509114	2982515.59286371	2310049.41858507
545	71.0859157614294	71.0858952135138	71.085936309345	837.5405	833.805	841.276	8	2	3107279.67630521	3614208.00813109	4136039.19451619	3247624.09037054	3285436.55384908	4246814.78533537	3839286.62801601	3321164.76187605	4143965.88217187	4033234.29052705	4906988.16524831	3411437.67561814
546	71.0859026852969	71.0858951024299	71.085910268164	1061.85	1057.28	1066.42	8	2	4877045.77034127	4411760.38056806	4960104.58747882	3783996.16533136	4063148.41988347	4660570.50194651	4530690.57015087	3916625.1173762	4891456.99299569	4642769.60530036	3918295.40149796	4067597.16169029
547	71.0858722369653	71.0858722369653	71.0859035685369	1098.22	1098.22	1101.17	6	2	2817464.43808866	3466881.2300218	3627476.81158913	2722508.27308775	3042022.52363637	3388041.33921778	3494129.44363637	2851566.12683503	3555886.70616278	3526105.85725654	4071193.5761552	2854770.7054315
548	71.0859106519196	71.0859096007001	71.0859106519196	1190.49	1185.11	1190.49	6	2	2767237.61101147	3249776.38098072	3448282.67338475	2825710.76464428	3100661.25875001	3500595.65962766	3398849.00021738	2963460.77818982	3674067.32636302	3546112.72076132	3748113.50593919	3004706.78852227
549	71.0859249045705	71.0859249045705	71.0859249045705	950.253	950.253	950.253	4	1	4056638.50314741	4575756.31193209	5108967.34790877	4017527.12988994	4208339.96203321	5117953.92508004	4977181.08527885	4185317.35878015	5270938.68941475	5108662.33910251	5331385.68117418	4374420.45820909
550	71.0858953646612	71.0858122013823	71.0860343037147	207.866	192.482	214.617	7	7	6873075.03068383	6217752.91506158	8216737.4940097	6291965.77417373	6021311.10902815	10067322.5622322	10788326.0424813	10518493.7048933	7078831.30661385	8562100.66996121	5072008.89142779	4797251.61233781
551	71.0859228298848	71.0859228298848	71.0859228298848	1325.25	1325.25	1325.25	3	1	1012608.08880418	1181125.60097876	1374051.15303955	1039987.5671228	1092033.69936523	1278214.43991211	1238239.71311865	1104236.54467724	1339091.81534131	1346585.55383765	1335148.95523535	1099495.65972998
552	71.0858786577895	71.0858786577895	71.0858786577895	1456.87	1456.87	1456.87	4	1	633595.247746265	849347.478769525	956480.853161515	694632.566963316	745907.259035328	907364.2223998	820609.435546869	787985.107211279	903654.026790084	876309.711188006	965950.179616294	756781.006131116
553	71.0858984614273	71.0858961012799	71.0859008215748	519.9225	516.016	523.829	4	2	2807406.6133859	1488364.41790494	1885229.72629688	1335080.91434375	1395488.93707682	1976642.29032942	2026835.88234246	460943.653225098	2119434.07640884	2030731.84895183	1892902.79429688	1368267.48888672
554	71.0858635848241	71.0858635848241	71.0858635848241	1849.83	1849.83	1849.83	3	1	1157643.84295557	1288489.98119922	1303408.67446582	1076143.34941113	1148527.18041797	1268484.87736084	1317549.37830078	1273597.07761564	1276672.49780175	1371314.09850586	1370619.64597852	1242314.33637304
555	71.0859690215344	71.0858119396011	71.0859793081386	489.7805	476.192	497.612	6	4	4244855.26245439	4272423.36492568	3971047.08037979	4015828.15689083	4015617.15132812	8769372.06357	5529228.56326267	4342086.12023564	5958278.40081081	5805831.86989194	5414679.438768	2741538.84451426
556	71.0858769113624	71.0858657482276	71.0859485623856	294.125	289.001	294.125	3	2	7042788.26219493	6974696.25044395	9516203.52388508	6944280.99441129	6623017.96654914	9213301.2545917	9244042.82238181	5904298.64880887	12454600.5306043	9556466.11276966	9139252.79200126	6934356.95776637
557	71.0858844017367	71.0858844017367	71.0858844017367	611.6	611.6	611.6	2	1	303072.915031265	259256.78342187	424759.186031245	336475.348390613	282924.792496091	394706.99735158	389697.592914076	339534.592312513	436943.542578126	267603.309679683	369560.380441402	446074.481578128
558	71.0859333635973	71.0859308868384	71.0859358403562	225.1835	223.062	227.305	2	2	9512984.69234193	9401795.90517995	11985661.2068071	9384430.55915643	9202743.68751832	12960021.5318149	12208448.1363626	9692904.30208576	12850189.9793917	12828090.7832133	13074222.0820447	9188322.42003196
559	71.085861917763	71.085861917763	71.085861917763	1080.7	1080.7	1080.7	2	1	216975.789726577	230347.904589832	307674.448958328	182903.666718763	205825.155117176	204831.096464832	245763.994218767	169691.036835928	263567.376445329	233822.481796862	230269.118906266	219680.204296863
560	71.0859422730341	71.0859422730341	71.0859541507785	420.144	407.362	420.144	3	2	526348.933101556	3215804.61824353	4713308.059125	3254683.41967916	3337744.38536146	4405367.26582032	4295655.16011961	3538512.90835506	4677487.29835264	4474318.91371283	8585673.37295471	3124708.55728933
561	71.085925967706	71.085925967706	71.085925967706	436.055	436.055	436.055	2	1	2932141.42166667	2720073.12461621	3872677.59441146	2508766.26316237	2600813.78434783	3759430.23784525	3520644.22976156	2860482.17146671	3772081.35474524	3662223.33655435	3548253.47473607	2463308.54960937
562	71.0859507178116	71.0859469515241	71.0859544840991	466.3405	463.287	469.394	2	2	3863746.36940846	4993911.31271771	7193848.7236434	4852285.34002777	4828756.2172118	6827068.91158958	8789334.46039495	5343325.13030556	7146416.3232125	6894949.68835973	6885123.63462083	4936718.78592535
563	71.0859610931121	71.0859610931121	71.0859610931121	55.7324	55.7324	55.7324	1	1	2492465.5356772	2587092.3464087	3358979.58167919	2380030.32538661	2303120.5077244	3394626.82916122	3171769.57533984	2546035.85818722	3404940.50941172	3483602.27601119	3390960.54329334	2556509.82496268
564	71.2285531983993	71.2285162717536	71.2285792889373	1304.54	1303.98	1305.41	11	11	148886.03347168	143378.386616586	140277.684340818	166891.346406948	134692.655108173	134750.746865235	529004.277971756	155475.067378907	141514.592548131	136745.337390835	149299.712578125	150963.606155483
565	71.2334961028109	71.2334503947218	71.2335211275522	1304.11	1303.64	1304.54	12	12	370846.762524415	240695.65927584	480918.207331731	341145.853658352	316809.14248798	547879.039019952	526760.759887001	434647.508852163	483533.400327153	543320.459305423	465140.358833707	276502.945233623
566	71.2655514940874	71.2655273321037	71.2655628757068	1303.98	1303.57	1304.5	9	9	139173.201858316	88185.5459206325	188959.091132815	130132.735117596	116870.772750356	211836.976752928	218217.068586425	168063.584920372	189145.758695474	210086.707779947	169871.574086099	101751.097770775
567	71.314483301546	71.314483301546	71.314483301546	1303.98	1303.98	1303.98	1	1	160826.176078655	88185.5459206325	198824.772179068	142249.57205966	116870.772750356	94649.2999462884	222022.77536932	178600.236221589	199589.212300246	220239.342290036	172953.403027345	101751.097770775
568	71.3282945588194	71.3282558048272	71.3375179459054	1304.08	1303.81	1304.73	12	9	145863.375673013	88185.5459206325	180778.786347659	122500.252477088	116870.772750356	205415.634798176	201655.453489582	128038.206381835	180827.390310871	207520.30124061	160840.65171468	101751.097770775
569	71.4002844791953	71.3883592590297	71.4015757960667	1303.975	1303.61	1304.49	4	4	84349.2160229486	101146.813695913	122882.078704836	364144.165379974	332908.212468266	392711.711341143	406443.308154295	371935.998064626	114766.778635253	402377.5431392	375056.511217155	322878.375850499
570	71.4324288557588	71.4262862245811	71.4337201794097	1304.11	1303.61	1304.9	14	10	218289.689195148	124344.166198325	293107.772686298	207212.694084475	332908.212468266	342995.616887019	109030.410667317	263162.547231069	302504.408424354	353994.333057016	277713.711192157	327482.159171547
571	71.4489864386862	71.4489432425527	71.4540584537453	1304.555	1304.08	1304.99	16	12	352429.945678712	306952.251482282	344772.573364253	371309.703106167	333122.24629394	129455.53927897	130549.262886118	379104.755824222	133852.229430589	137781.46262207	362048.17248884	327692.704471262
572	71.5022984012793	71.502266771269	71.5023577535762	1304.52	1304.08	1304.9	12	12	447892.04617139	377503.261683873	431758.747868298	456963.204728656	415028.539509464	421729.38857143	431315.521487634	475806.510244795	413829.786378351	449184.841445315	449119.573593751	430647.149251303
573	71.5127833439477	71.5127790250768	71.5127876628185	173.022	172.715	173.329	2	2	447548.647781794	422349.217450781	551097.688553385	468329.28424994	458975.6827771	478099.633537048	551771.907678757	522499.214750084	563773.993505592	436406.643069887	425811.144587019	414064.9400513
574	71.5834767421561	71.5834767421561	71.5834767421561	1305.41	1305.41	1305.41	1	1	80979.0131407751	242153.508492022	217680.979987792	243576.246484378	227802.647513833	213895.941077477	218017.794022623	250289.043287759	204741.576475015	224756.785273062	231253.569023441	228092.713078611
575	71.5929134189166	71.5909262449707	71.5977039469516	1304.41	1303.16	1304.73	19	11	243394.626971153	121128.150495793	217543.415778812	242631.399098557	234616.168198245	201197.610084634	203928.967592776	244363.728184345	202358.180122069	213825.239858399	223136.807336425	74505.6753149407
576	71.6476694911647	71.6476529404345	71.6476787885759	1304.5	1304.14	1304.99	5	5	96027.6249975579	241876.851962004	134290.154234621	243456.552997161	227896.01690785	213931.103980826	142928.368234676	245900.535706673	204960.551423115	151600.7168986	126677.933951825	227999.393091266
577	71.6618503327664	71.6618138809262	71.6619340344442	1304.73	1304.15	1305.41	12	12	262772.367248536	237217.726512732	250663.037174941	273142.006113282	234166.844373497	248157.023303572	246599.396875001	268472.072828127	243672.392110842	267690.669521137	263573.70935826	255996.844323732
578	71.6930486267847	71.6929964009742	71.6931666186497	1304.08	1303.57	1304.41	5	5	112683.015368651	448390.822798297	99836.2499194351	112695.997430014	263682.834080257	335108.3385831	107201.695291341	121403.136567789	301347.276999286	344178.64897283	310919.061305933	317664.494179689
579	71.7214934301592	71.7214587245352	71.7215198171156	1303.95	1303.81	1304.57	3	3	275974.423753547	448390.822798297	317120.375195315	278464.115848723	263682.834080257	338356.92226562	333708.617988285	95443.352661539	305397.294074705	344178.64897283	91745.1982128899	94248.0546151965
580	71.7382099443778	71.730589015081	71.7383127426102	1304.45	1303.81	1304.88	18	12	181443.784277887	167079.675341045	309712.827223558	230150.62065054	231716.685250149	320793.14579311	317837.362529996	279902.306507662	284160.231790363	332241.982043808	288392.199913611	190694.066071964
581	71.7695749183937	71.7695749183937	71.7695749183937	1304.08	1304.08	1304.08	1	1	1047291.06149679	1039448.9568537	993061.358913361	1075539.74774503	1037861.37879972	957117.11159447	118692.729269205	1086330.78122335	919673.665440329	983246.429121082	1016554.97567472	984342.270163358
582	71.788428967601	71.7883623123281	71.7969230493163	1303.965	1303.57	1304.73	14	12	1076599.48205042	1059258.59016301	1003559.92544362	1081718.24426967	1060721.89117939	976088.915616634	1049708.6033073	1114489.86116682	945074.105216702	999857.424937511	1028964.84107143	76591.6569270841
583	71.8023542188411	71.8022965583138	71.8024387711626	1303.965	1303.59	1304.49	12	12	346440.703015138	352949.300298436	312607.349463266	368592.00881557	358294.257868752	287862.508424248	316855.277830638	351324.196925224	285019.433846905	319478.310687503	331825.310106028	339980.228879957
584	71.8340359248067	71.8340251470938	71.8340490361274	1304.5	1304.08	1305.06	3	3	1047291.06149679	1039448.9568537	99547.2123815933	1075539.74774503	1018134.63491211	957117.11159447	113419.728008626	1086330.78122335	919673.665440329	112221.30008138	1016554.97567472	984342.270163358
585	71.8614452859613	71.8614106497442	71.8703405476991	1304.945	1304.41	1305.06	4	4	3093692.80768461	3104154.91981535	86814.4628869642	67549.3777417	3007187.32218752	94848.9766406244	91068.0799621578	3190453.61622865	2663396.2646484	2795755.28516687	2982252.18457034	2846007.3227699
586	71.884335038422	71.8841795754942	71.8893046667958	1303.98	1303.57	1304.5	13	12	3193545.77065648	3203619.95998192	2940684.54622218	3196803.17253127	3118991.95982856	2885735.00250388	82856.3054728186	3236254.38998831	2699864.82561916	2832667.12787388	3046294.72348923	2897704.15999349
587	71.9331155002342	71.9330527616822	71.9331318772716	1304.275	1303.81	1304.73	10	10	128669.737680663	61816.0784846998	180771.771442282	104670.429262697	3058494.95903649	206740.621180889	189900.492521158	152198.914796317	173009.232574869	215851.904509976	162088.593494465	2846007.3227699
588	71.938096092181	71.9380737912212	71.9381204514715	1304.28	1303.81	1304.73	12	12	537866.005552663	489212.49155971	503979.237395362	554900.746688369	489828.452942585	493148.754358261	501495.820847987	550662.892316411	479820.829346684	510964.120947269	525917.895669644	506464.0467191
589	71.9733977706593	71.966375134725	71.9804276865381	1303.965	1303.59	1304.49	24	12	361848.659716798	351352.462953724	308992.114465677	452506.724327673	349622.638970476	289172.060163227	305781.178670482	361587.754284105	296800.477665076	302345.5819058	434007.930184153	410244.946585786
590	72.0342700393396	72.0202172953327	72.034308964153	1304.45	1303.61	1304.88	20	12	99891.8938920077	169562.740837109	159835.522216097	110260.930249023	168953.676397235	155685.996110492	162005.490043249	183883.59524284	159303.459915203	96860.9961320614	92397.9586092115	88329.3699312647
591	72.0685602520817	72.0685336978528	72.0685766183554	1963.08	1958.74	1969.34	9	8	1743996.27997444	1352793.89728376	1210267.79153166	1255036.52636241	1540103.89495102	1665895.61035127	2655498.33566615	1846470.97043609	3374048.6935927	1421445.00781382	2100468.92987883	1502815.71825536
592	72.0476469630623	72.0476415760151	72.0477508880491	1304.15	1303.81	1304.41	3	3	562991.714550777	579859.415986333	434202.065771491	107312.643207256	92555.0653594961	420170.445423174	478845.879029946	97542.0850991585	416160.162594398	447044.480156247	466931.929527178	594791.04130209
593	72.0848008818195	72.0809835680819	72.0991648949982	1304.5	1303.59	1305.65	25	12	111907.595270995	88229.0951427278	146409.155190315	155355.067956138	89072.5651961273	169171.949522531	149439.111749331	162805.86619629	137864.534518772	172648.351105957	144267.94568735	94572.8298209627
594	72.156818478908	72.1567957123318	72.156843771975	1304.41	1303.95	1304.73	9	9	160255.362400841	566104.785777701	207394.359510501	137862.048824058	551224.570877135	241667.010722655	231359.093260968	175445.365520832	216966.162339273	241806.787069937	199870.805656737	530986.70778587
595	72.1774952812809	72.1774598412229	72.1775271344964	1303.965	1303.57	1304.5	12	12	584507.196936037	567300.180498795	518252.105197566	585328.22679537	558521.125771858	530930.84062291	559784.050975171	604977.268334265	498520.832469952	516353.543901719	571536.967084467	534880.905752129
596	72.3236099413726	72.3235736661554	72.323639750034	1304.52	1304.08	1304.9	12	12	363280.292333986	307972.609897835	357147.392507668	368472.340839147	329732.607267877	358055.554220147	376005.153462614	383887.640189733	348105.727032881	375280.190246933	363326.747092635	338468.283372144
597	72.3853666799799	72.3728474689639	72.3854313998747	1304.14	1303.57	1304.99	19	12	106858.630447997	316440.532086327	149804.061053469	96020.4330749523	250338.597125241	189986.265351562	199665.135474446	226125.18483561	156917.843162434	176134.120933369	211582.535171711	259317.523448767
598	72.5655937349545	72.5655937349545	72.5655937349545	1303.98	1303.98	1303.98	1	1	185124.351996624	101548.316308594	239802.21674361	160975.319650214	144179.497355736	117212.860633137	266170.038925784	205811.668494759	241149.661843037	282282.71669744	229578.002077417	120725.192308683
599	72.5986266829973	72.5985894589564	72.6037264878103	1304.03	1303.59	1304.57	12	11	185138.354292367	98037.9534814462	239743.152158207	161041.206732586	144096.960842694	287644.682533483	270906.854242038	206232.806429537	237476.945696613	83360.8913488765	233571.569715402	117595.985716959
600	72.7403245737344	72.7397295073975	72.7415395359601	1304.49	1303.61	1305.06	11	11	114959.054715294	105466.397489422	112389.057692308	127137.267768555	115194.324442232	99996.6864483173	108132.130392252	129961.553333083	97047.1893994134	107542.050421696	111693.583125	117113.578179117
601	72.8120530851374	72.8120243575217	72.8120672530032	1304.45	1303.81	1304.88	10	10	187029.28058675	108912.799618253	252975.45702393	170130.512722358	147198.282352704	285808.965185545	284300.049476146	212497.21245643	256995.884147134	295269.328803711	244712.491030649	120964.632865084
602	72.8451678944278	72.8451672110857	72.8451685777699	1303.835	1303.59	1304.08	2	2	193463.716333005	108912.799618253	256548.922648484	170518.150070136	147282.595254795	290859.273590195	124649.789009602	214981.346459958	261598.361772014	127224.85736206	241229.777595433	123896.285128729
603	73.0470259142002	73.0466439662421	73.0477842981243	1304.475	1303.95	1304.73	6	6	122502.35619103	205828.83685096	88278.4944854749	152626.734286733	143313.638512244	66886.7693603511	74678.6190584306	117070.299165737	59651.7146582027	61181.5969118089	97075.6894084824	185429.742688927
604	73.0652036507297	73.0651557428063	73.0652715618334	678.013	676.836	679.723	37	12	11399016.307986	9120872.60900346	13379038.3471918	9988485.91413866	9801267.07939689	13768751.2419815	15733558.2801042	11861568.9770144	14546685.276461	15151183.9290936	14615690.6626438	10755831.5742838
605	73.065216848538	73.0649798252343	73.0653631219555	744.235	743.203	744.511	27	12	15150051.4485405	12427150.195539	16637493.8267018	13678959.9565142	13209207.8339281	17627567.9014703	17448214.2264738	14945382.4703686	16497102.4520468	17672760.2625118	15905228.4008587	12782538.7316063
606	73.0652646234322	73.0652411989516	73.0654776347483	11.6649	10.5625	21.2568	11	10	12742806.6844134	11502318.9906641	17935301.9335585	9847474.61946289	11566179.176402	14957389.8864629	10689531.4325183	0	14184733.9583194	9735173.53509838	17213569.2726543	16276629.8500785
607	73.0651671211253	73.0651671211253	73.0651671211253	1358.09	1358.09	1358.09	2	1	1416527.33710938	1307554.74211789	1690063.38373697	1338371.24636718	1269040.5514707	1759008.18643099	1895047.91047786	1442253.19877605	1711642.01162501	1783764.33682031	1540135.51696355	1223008.29442382
608	73.0652029385335	73.0652029385335	73.0652029385335	2542.59	2542.59	2542.59	2	1	6011194.35307113	5753233.27205334	7586863.45967134	6011799.25848197	5178602.46124326	6840579.09504657	7815804.52059945	6936036.05686828	7800495.33973061	7430441.25929276	7683287.83853479	5453301.82820919
609	73.065185503413	73.065185503413	73.065185503413	1936.44	1936.44	1936.44	2	1	1019771.97934946	1014874.91754359	1155016.14773288	1047886.34437199	954472.149296874	1278121.09637921	1334272.90260666	1173604.25247295	1208420.34641226	1301050.53705	1223423.5076923	1000532.05626802
610	73.0651302823759	73.0651302823759	73.0651302823759	1272.57	1272.57	1272.57	2	1	1641663.1117931	1724254.2212606	2072578.86287866	1640253.12599169	1529698.56177357	2179037.92300593	2205766.57094001	1804958.74699219	2098454.0797713	2232719.00276733	1967343.16544859	1614264.9716274
611	73.0651846550578	73.0651846550578	73.0651846550578	623.263	623.263	623.263	2	1	9942736.16101032	8828841.95923004	12014601.2423427	8481136.11965254	8627478.71095703	11884956.3834727	12557229.3247187	9535371.92504554	12405385.5749667	12704281.825874	11612487.704	9211504.13577187
612	73.0651619569322	73.0651584172285	73.065165496636	1595.495	1590.59	1600.4	4	1	232243.763011711	260852.434407556	290757.091445303	235849.450558599	223898.053699223	312606.678398444	319586.349140616	250142.339789067	287102.36095313	297438.364453131	267741.898968742	219477.260156253
613	73.0651250411759	73.0651250411759	73.0651250411759	2103.43	2103.43	2103.43	2	1	274110.950460938	241852.044831852	328694.324970708	263984.164731775	253641.137039067	359375.674859365	417249.505714839	291422.406984375	357478.768255204	346186.370970043	284105.361055995	251731.950227865
614	73.0651993815397	73.0651993815397	73.0651993815397	1170.72	1170.72	1170.72	2	1	397671.589218745	417476.651250003	411793.396874993	325563.290859371	340852.956093771	400070.270833327	490592.929166659	311716.331953121	428787.639583326	407671.410416693	391022.467031277	415095.676875003
615	73.0651536788381	73.0651536788381	73.0651536788381	1862.88	1862.88	1862.88	2	1	994058.1283724	984201.925351997	1136418.55462673	1031629.94719328	1004826.22634549	1354693.62435185	1366072.50515914	1093204.09281249	1249144.1934592	1370885.18182291	1134066.40941256	941549.448594481
616	73.0652090160375	73.0652090160375	73.0652090160375	2409.77	2409.77	2409.77	2	1	2210076.26922327	2113853.91482914	2573956.34577285	2251669.35441225	2021450.38793149	2777520.7319306	3042479.68108776	2414550.65297058	2864222.96626403	2958297.6956851	2557348.15844713	2027781.73952789
617	73.0652160575725	73.0652160575725	73.0652160575725	1814.76	1814.76	1814.76	2	1	997612.561247747	931391.658931206	1196093.36490385	986019.949783648	912507.999585334	1127194.80713828	1391909.1108714	1110372.28955454	1154548.86057693	1329695.89615384	1055691.99236704	927467.109412557
618	73.0652340167566	73.0652340167566	73.0652340167566	1181.9	1181.9	1181.9	2	1	2781871.63474432	2737569.91701113	3512052.87764204	2812211.67408617	2740110.77927557	3752583.63596354	3951132.84375	2983074.03563802	3553155.24374999	3733239.8904356	3228482.60487928	2641119.14650159
619	73.0651441720225	73.0651212044193	73.0651488406696	2646.34	2646.34	2653.94	3	1	3098257.63500001	1386370.70248251	3653491.2109375	3099381.03725448	2708727.0312723	3475136.93585943	3776255.36216518	3715038.40500001	3795244.63652896	3522600.47982142	3948284.37000002	2705248.9395536
620	73.0651946172555	73.0651946172555	73.0651946172555	1415.41	1415.41	1415.41	2	1	1199011.70078275	1147575.65558477	1419646.12090144	1128570.73062575	1086670.99658653	1513208.0305619	1659380.48413161	1283615.74765324	1423122.7783684	1562180.81679687	1363926.36675181	1105360.06729191
621	73.0898593063649	73.0898158163294	73.0977723351052	1304.57	1304.5	1304.73	5	4	321801.492928871	194229.054251535	399252.405541998	291699.582368981	316854.958651534	339487.695117191	425972.20433268	343851.993341615	89287.184698486	95029.3493483324	311307.335751068	86318.3751298007
622	73.1561395247596	73.1560550319075	73.1648853065597	1304.14	1303.59	1304.73	23	12	191253.149951173	176070.112572114	162657.882036884	173723.11745042	177480.907958984	151786.317085336	147718.272385817	189948.561830358	156471.791559244	174070.850782297	172650.523660715	162620.316517052
623	73.2045700270395	73.2045675409519	73.204594354903	1304.41	1303.61	1304.57	3	3	199050.799973957	135035.675183292	176631.529493411	108862.421478741	179462.561841229	178572.810035806	181454.358539224	198113.643531086	164083.636142577	185686.174832482	184065.313830565	130749.204803936
624	73.2547560463475	73.2547097010409	73.2547810526956	1304.11	1303.64	1304.54	12	12	871280.196952404	836870.300311747	797739.561964275	906607.680605742	798448.2761268	787111.977693921	820973.545875659	877861.687479174	757544.985062506	817864.502895842	843178.932118156	793599.067215752
625	73.2598882058795	73.2598438812026	73.2599204840911	1304.28	1303.81	1304.73	12	12	215729.736013371	126098.467116698	291860.012920673	200210.968605393	174994.336328124	344404.812354215	335392.613278462	252480.826870492	297595.193353741	348440.380394115	285580.765525841	161684.912184495
626	73.2933216415173	73.2933015761669	73.293351949244	1304.03	1303.59	1304.41	6	6	838742.656097288	813275.029794038	116609.007084963	76030.7958634449	797966.375997874	134297.882498372	131508.562323404	859769.542249633	737933.436301482	141580.989970092	109506.360276692	787138.296200289
627	73.3100924759264	73.3100681638954	73.3101181953861	1303.965	1303.59	1304.49	12	12	540929.127780673	536613.56437283	494317.651293939	577501.675839935	513995.143344349	449092.274119701	480727.914013677	560694.34563101	469855.868700525	491821.618979844	534326.852791011	524198.641268137
628	73.3391884348263	73.3336449278045	73.3392562198609	1304.555	1303.95	1305.41	22	12	159888.640435697	154997.350222355	148105.097446289	108586.59621867	158770.71355356	176431.132703951	173712.585077374	143359.241842447	161682.840083007	194519.944543645	153242.899186448	91687.0358011873
629	73.3855477365136	73.3855173106343	73.3855810864828	1304.52	1304.08	1304.9	12	12	220038.242340089	188826.273602763	201567.607258676	213590.77915978	201896.895266488	199227.910966798	213800.935506419	234364.51890024	190939.572346379	211705.227359901	209353.555094867	204524.214147009
630	73.4090586136946	73.4090290692375	73.4285968181826	1304.45	1303.64	1305.41	14	12	195656.442175294	186362.277814593	155813.013408203	202403.487468073	188172.527535306	152267.003228935	158127.121616909	181703.11648738	156576.900208834	167300.441003419	183635.406010045	198987.388052133
631	73.4610070213049	73.4609750800681	73.4610334153722	1304.45	1303.81	1304.88	12	12	246683.205335787	164497.467361652	291691.118429237	233933.923061526	207488.431577757	323972.306470102	318339.95525616	285899.520810546	299104.522421124	328246.930318134	306180.048816965	195315.570111553
632	73.4846595331968	73.4846065665769	73.4932992759352	1304.5	1303.98	1305.41	13	12	597120.310852053	503669.129867785	586023.727805517	609809.584056223	549656.227629205	587335.569949779	599367.144467079	631882.109468755	550697.756968104	615447.571407649	602654.773911832	545968.019521834
633	73.5319483194325	73.5312512320495	73.5324221731909	2449.29	2447.94	2449.62	18	11	9567956.91612873	8627459.17605621	11707358.4484911	10096435.2306141	10789036.1354986	10836852.3917288	14256427.7577347	10932536.3104154	10962948.1699958	11126511.3877516	11093897.8585478	9376383.10589376
634	73.5402490871512	73.5402309542229	73.5402774436424	1304.805	1304.41	1305.41	12	12	255612.799047852	206814.637265624	240030.867580912	268020.791297433	239547.35906266	229447.195005581	236043.776370445	272584.571792971	229878.174819989	258689.523227889	256628.658081052	243880.230611477
635	73.5318629260842	73.5314715147749	73.5323202040201	2492.23	2479.49	2503.78	20	12	5221027.23962404	7609353.22366226	4299137.23335702	14058791.1912827	1464155.39085388	24857610.282469	1331683.87243324	7287338.19081915	1283289.33689858	26755049.4793323	17885834.3669357	12652650.487508
636	73.532046885811	73.5318447686313	73.5321384255822	1151.45	1143.85	1162.34	19	7	4337219.96556686	3453671.62507086	4549236.16011264	4065999.10181868	582094.74018751	5370482.28728227	8441753.84473418	5808287.59669282	7444700.81950145	428835.203640946	4598596.21791992	3818572.48905523
637	73.5321594636347	73.5320837986484	73.5322179572772	173.515	172.906	174.408	9	9	2067962.83789679	1371557.62801572	2609845.35034626	2011490.37509611	1712656.87266926	2567710.80594513	2561654.68533488	2150313.91949619	2749488.02595621	2813122.26602169	2494770.22632949	1718824.6513922
638	73.5320904254264	73.5320414466468	73.5321811967736	596.679	591.306	599.789	12	12	16496694.3544835	12863538.344031	9508515.37216266	7860084.72108209	14376211.5166259	19072423.0014476	14649981.2833313	10748718.4734467	20465777.5243787	13624043.6221202	13538568.2535089	8549356.14567284
639	73.5320033878071	73.5319335432532	73.5321504680142	1099.045	1087.04	1111.57	16	8	9295828.36539882	1910392.56585938	1734414.66375856	493343.090625032	368951.997883281	3194186.28567068	2516534.99813422	2420402.79796878	8725978.39476471	5585254.07065167	744186.288808608	1915498.51378038
640	73.5321115009901	73.5320406419646	73.5321568085442	1228.69	1215.06	1233.2	19	5	2554201.18003644	2042937.16742566	3068905.94742808	2489157.86594701	2575034.72339093	3170081.20238606	4345233.90722935	3276055.69099448	3071601.56413675	1636982.25645942	2252214.92279164	2396508.68362874
641	73.5321343284293	73.5320918470208	73.5322384025008	213.936	213.526	214.55	9	9	2687220.63357781	1370511.19662971	3348726.03276395	2478763.78451349	2054829.02714861	3415433.86041629	3093051.07976515	2761492.97486536	3472843.64044142	3357765.69816397	3066639.71193914	1850389.74773051
642	73.5319642198063	73.5315837320593	73.5321063791622	687.424	671.575	700.995	13	11	10828188.7975497	7272719.17335209	10094534.3811194	9223172.60384524	9049005.5060548	17887622.0015712	9111115.24846947	8021885.08652343	16673072.5736499	10370310.9494683	6667680.1662392	7619841.69775747
643	73.5319709121539	73.5317690861705	73.5320646698033	773.125	754.295	790.796	13	11	6551705.86947854	477699.072265622	18944160.39441	3761693.83089029	9366135.74290879	11088766.4625907	21618197.2234373	12771656.0599845	12817507.1253338	15205233.6047092	9033086.76768814	8804776.0924882
644	73.5320507288495	73.5318420356531	73.5321524162352	725.0795	721.024	730.363	8	7	4221564.43460497	5601442.81497223	7504431.35518403	6907740.36817718	6482134.83642873	8156929.40662162	7705774.37537458	7440360.9411994	7377253.6539489	8175716.2302377	8936452.09739839	5850216.23683193
645	73.5320899790171	73.5318913694256	73.5321335268753	1181.36	1180.85	1184.63	7	4	3940460.8591039	2768601.40926389	10660316.2910518	2357240.38596502	3283095.47371528	1704037.41368272	3998975.99437759	3609719.85526042	3970736.07972483	3989156.70660938	3774734.97911261	3143561.58302778
646	73.5320038126593	73.5318167070545	73.5323761789516	937.677	929.693	948.504	14	10	11826266.0185107	7531488.57268873	742872.174618816	5396715.72468783	7115403.06987451	16259549.5632636	9077789.4648538	10634449.4859476	15353975.0208261	15525460.9529679	11038186.5725356	8357926.46422697
647	73.5320078337101	73.531805792282	73.5321236659229	996.928	979.923	1011.71	15	10	6449331.92334552	5794438.00967154	11990959.1715811	7585619.72010488	8418972.94742626	697427.604707021	8497455.34028859	1717296.45767455	8670225.70275628	10239019.8413622	507495.768750004	6384603.96585939
648	73.5321558649449	73.5321328212002	73.5321904496665	133.7485	130.916	136.062	6	6	1456741.65562092	1086639.81806464	1933133.52073049	1387468.77903304	1229738.24488827	2169841.5375044	1906081.59145228	1784702.31645605	2018789.35479557	1755614.98198274	1861909.88474609	995016.037050569
649	73.5319579820113	73.5318077614561	73.5320703672604	1045	1032.68	1057.43	12	8	4051481.05040362	3371892.67016128	609346.573754875	3359445.30489146	5192188.91061035	3100847.75236818	6947125.55343016	4430067.09726561	8538974.33372864	6521647.4156622	460816.453818332	3612455.4273261
650	73.532144628833	73.5320937120385	73.5322043535273	2602.24	2602.24	2602.24	4	1	2861191.2146394	2078933.30298079	3353948.92713232	2754969.92687802	2538555.43133412	3288053.88810694	3156229.72418266	2968720.8222476	3076353.71953426	3138195.70492788	3147442.36963342	2319166.12578725
651	73.5319366458271	73.5316719711248	73.5320066646716	900.398	889.645	903.189	7	3	9221866.45766376	7436194.21699429	9943819.52169711	9084792.15978126	6678158.0789261	10308728.7887114	10701277.3332016	10145124.4848531	10310531.7248209	8265427.55181832	9801735.19823709	8029608.78418042
652	73.5321639877536	73.5320880836771	73.5321988889485	75.2397	65.3179	85.9931	9	9	3032474.57539218	861044.407616803	1625966.0754016	2786208.51284901	1243026.92856118	1668884.31622912	1669628.44398879	1264255.88001702	4299915.99785133	1072211.94329929	581037.442715322	1113439.63943415
653	73.5320375965613	73.5319310044843	73.5321691138901	1079.14	1078.21	1086.09	5	3	5774289.63411807	4293033.54399902	6551675.68307573	5552108.50360418	5464598.21288383	6829615.61146059	6936706.36410061	8437659.81077911	6149032.42533852	6654600.12889585	6260646.58096806	4838941.13953124
654	73.5320073102314	73.5318168160127	73.5321881651098	645.6105	640.007	650.336	6	5	6217355.31725653	4983187.88218359	8364953.0300013	7436656.28581747	5431110.558375	7165881.70090147	7435342.91710449	9194221.60892362	8591586.8454428	4251111.04529656	7186308.48832117	5677187.18369498
655	73.5321170719983	73.5320896152195	73.5321766533544	286.15	279.762	291.506	5	5	3423571.43711369	1999685.00744401	4613295.29184521	2827494.72236119	2563946.03064209	2944639.2912555	3635724.41526001	3359892.89236383	4042263.9030304	2792378.27314555	3879600.60644844	2264252.82661615
656	73.5319299316495	73.5318479535332	73.5321026870564	863.697	858.135	872.638	6	6	11994149.8517317	5936441.3229781	7991235.41503905	7150347.034325	3322838.13117001	7467009.05731339	18365895.0497108	7713558.55257264	9726701.49916005	8274821.98293749	6052691.53165308	6382284.44281329
657	73.5319576168992	73.5315584762791	73.5320099585697	803.368	799.846	808.658	4	4	6728729.62675925	6431402.29470299	7196083.89418798	6390794.37924495	5744390.94117092	7613335.863375	1367491.30021581	6979009.02353402	7187288.99239394	7326118.36518466	11661774.2593456	5627105.6964072
658	73.532037740161	73.5317254814176	73.5323499989045	2532.36	2532.36	2532.36	2	1	6638983.22281247	5373147.57484879	7029286.24315526	6283837.82781247	6240264.20323087	7732400.16187865	7102158.01339714	6793211.16254029	7159292.08570572	7306583.15754033	7000597.02375007	5970525.57647456
659	73.5321434601603	73.532137691694	73.5321575321007	508.609	506.631	509.553	3	3	3585960.08906852	925541.27152209	1914736.44290625	981950.342979887	1297281.56892592	1869996.66873368	1735780.7083012	1445765.55469699	2004755.46782059	1838734.82847448	1700184.2153418	1186506.14844531
660	73.5321259046451	73.5319347953113	73.532271921108	2515.48	2513.14	2520.15	3	2	4928228.66602795	878651.736393144	5382314.47328952	8646870.71530301	4531783.60692433	5459341.52911181	5371324.08922695	5165232.46569077	5185871.85138149	5712716.90649668	5083314.48606913	4263468.071579
661	73.5321715422157	73.5321618137915	73.5321727299156	464.117	461.509	467.582	3	3	2126151.16749692	1475436.1598145	2749985.26320426	2622503.25889105	1940768.19944521	2645224.15824733	2600179.8101851	2345287.7885609	2822086.23814603	1628272.21948777	1486985.57549684	1747310.70975185
662	73.5321474427825	73.5321257300954	73.5321691554696	2666.75	2666.75	2666.75	2	1	1476567.50993146	999256.855534347	1975666.77584722	1387266.95502657	1154702.99941986	1989882.55782601	1841415.3638517	1790781.36283428	1797119.03185879	1998944.95946704	1792226.14097169	1233966.06183539
663	73.5321269862537	73.5321100346232	73.5321439378842	2633.06	2633.06	2633.06	2	1	3752417.59353997	2898135.07232491	4459893.49994878	3570964.09068425	3354491.78186807	4515714.96446593	4314148.34279457	4208257.39474801	4112790.36846824	4353948.15788615	4294372.90709208	3123836.96492171
664	73.5321773694823	73.5321764782067	73.5321782607579	49.17945	48.0579	50.301	2	2	971177.141938491	567219.401422227	1260229.26513304	844134.964180573	843315.260227232	1217347.57173681	1144443.39016678	944123.362951276	1298690.45299512	172534.4989875	2149688.35161252	651351.092738281
665	73.5321747281402	73.5321184001907	73.5321757497573	418.217	416.844	424.931	3	3	2537823.97503785	1609719.30690781	3030685.69273958	2255775.55452734	2201444.0326632	2142511.69678967	2982823.9457487	2543400.71537165	3094539.73300781	2942621.44875	2937937.21185609	1947197.55417132
666	73.5321241633291	73.5320919973242	73.532164896721	381.8745	375.027	394.554	4	4	882968.956392189	574461.391855469	1079923.66024219	2213437.44679757	691130.364620537	1031514.89016797	279142.634623531	1304014.5967929	1095499.69985491	1117939.31988933	1703794.1890922	679345.119781251
667	73.5321279976675	73.5320332346429	73.5322227606921	2542.375	2540.17	2544.58	2	2	6749821.05297886	5311869.25351561	6945786.70291661	6468260.69919363	6308991.29058476	7249185.24620828	7305078.82736897	6931216.43172885	8399820.14037039	7245460.05862506	6955383.96014584	5214852.10633637
668	73.53199138722	73.5319354295323	73.5320473449076	822.856	820.381	825.331	2	2	9244398.5709134	6898053.69042187	10172589.580625	8886899.44140949	9973630.71245352	10528371.3432539	10166972.9180143	9533444.75245248	10328021.3155967	8907148.5427282	10017050.7425671	7675621.81705322
669	73.5320615436269	73.5320615436269	73.5320615436269	661.339	661.339	661.339	1	1	143525.660519537	126215.264525393	156867.550738282	138033.281416011	162949.654804693	138478.64676953	605100.935226541	521160.465218743	601919.077500023	618067.655531267	747793.746669909	462391.386398428
670	73.5322054535842	73.5322054535842	73.5322054535842	402.942	402.942	402.942	1	1	3052743.34023295	2031441.59664037	3675235.5105036	2935419.90904717	2661243.2103184	3964352.94510367	3579430.05006385	3207130.96185096	3848986.28864859	3799690.62832012	3748567.35989483	2372098.79833984
671	73.5321109966063	73.5321109966063	73.5321109966063	2573.98	2573.98	2573.98	1	1	6046346.56157808	4800593.35021353	6821786.15401043	5781635.98696872	5563846.84402175	6678698.28346869	6616165.10568754	6342869.43747221	6698197.18910939	7135639.0062698	6619843.75156249	5146477.15582293
672	73.5319819863065	73.5319819863065	73.5319819863065	2557.66	2557.66	2557.66	1	1	6831903.43844517	5688622.59492185	7944414.51775294	6507687.062843	6336317.07549541	7481437.64624619	7476046.5081936	7102439.41623472	7553739.40680636	7841298.48692839	7355483.48050302	6152067.67926343
673	73.5321449527162	73.5321449527162	73.5321449527162	359.743	359.743	359.743	1	1	1109620.00382871	791863.721467773	1461302.83068574	1037596.65881836	1035521.10937851	1399082.02964473	1349344.6382623	1158072.96135586	1496013.27652812	1464874.72939081	1285545.75537324	863496.719859096
674	73.5320952461769	73.5320952461769	73.5320952461769	528.552	528.552	528.552	1	1	1947431.92851849	1297295.86323344	2473719.28816797	1675728.12452093	1683820.89405911	2524938.33456519	2451913.34317493	2059108.11140747	2783967.1592476	2379020.55040869	2399280.16189856	1596716.95808933
675	73.532156004693	73.532156004693	73.532156004693	447.451	447.451	447.451	1	1	3156540.16375748	2008409.07497536	3752313.60625421	2794823.61913048	2682084.1579834	3610796.94513634	3457362.04007091	3106512.39362215	3736252.80498385	3486099.96660036	3626801.39187124	2394725.21067717
676	73.532092436839	73.532092436839	73.532092436839	326.199	326.199	326.199	1	1	1857054.35747841	1430591.84782443	2404681.64704688	1755874.34449783	1696644.86680691	2402279.73922363	2292423.69353483	2073687.86766601	2557024.35351932	2213398.19267578	2294143.28718001	1468486.82623584
677	73.5769856191985	73.5563472503763	73.577044111857	1304.49	1303.49	1304.88	15	9	98806.3942590325	134465.396096754	159318.635740359	102103.615221229	81201.1196240226	110282.725493163	111334.314064941	118302.411098632	143077.244086468	154054.505251685	120103.666634615	85981.0958571211
678	73.6071575557409	73.6070974646439	73.6141302898315	1304.5	1303.98	1305.41	19	12	146380.973986815	132067.556619467	138007.0720459	152762.259899902	134492.636121825	131125.1549149	128952.905765787	163277.586071214	136538.681215124	143445.711140138	145014.482561848	149135.908486703
679	73.7067074148481	73.7066651872381	73.7067320558142	1304.45	1303.81	1304.88	12	12	730968.951293948	643857.789399035	696150.601522033	752749.343507816	682899.343411957	669627.551399277	722801.706803382	767350.210950527	666235.745966477	712597.162991774	732323.528537948	679403.699338729
680	73.7234293093018	73.7225595427368	73.7304011807167	1304.345	1303.64	1304.54	4	3	718277.373696722	93489.4335486773	694805.64286378	741241.146218044	100443.096345402	668937.569378251	712945.08466471	759130.447198888	658643.145706376	702304.437260738	731099.222227371	99633.8873730479
681	73.7791364382413	73.7791364382413	73.7791364382413	1304.54	1304.54	1304.54	1	1	269566.508780799	140212.462123326	252058.02358774	277346.237887625	246191.973165189	249711.036057692	264185.963999399	272123.709152644	246516.964943097	261035.112004745	259755.950380859	260925.686559119
682	73.7893619640557	73.7864222994229	73.7919963500811	1304.5	1303.64	1305.06	24	12	182670.14295936	96799.6685752648	205802.047935794	174559.847019606	132200.585223797	114775.228264723	110514.627024739	212539.530766226	219360.059306642	232730.198608749	215572.841243239	134912.703840519
683	73.8387057712493	73.838671611154	73.8387370626411	1304.11	1303.64	1304.54	12	12	271898.580737125	236743.164998081	250562.443929266	275230.189870257	243958.934436973	245950.300186943	263406.811824778	272303.526643231	241133.128767417	251752.428571214	259235.670915037	255913.1349235
684	73.8895220979463	73.8895129551768	73.8895312407157	1304.22	1303.95	1304.49	2	2	80273.2258699538	637623.675000003	657773.278583103	712696.96486151	633084.114794482	649994.993868969	676687.540643636	712806.504598712	618759.834731881	677412.834794026	100859.571300048	641086.40195668
685	73.9387458271817	73.9387062739997	73.9387701141963	1304.145	1303.81	1304.57	12	12	709033.221000617	652782.43540871	671947.930066955	732274.35755543	663278.537128154	670882.636627924	696350.591246752	737905.82486473	634862.066931972	688433.24961496	696389.357182123	648081.175575476
686	73.9557685828944	73.9557339397548	73.9557781873349	1304.08	1303.81	1304.5	5	5	387941.233774852	251928.133806819	197831.170920413	356566.992732602	330449.13438388	216406.520056965	221182.762853189	180573.363392536	479502.119525917	213227.93465983	463882.547103609	288785.883013141
687	73.9896467334445	73.9896096149559	73.9896757480801	1304.03	1303.57	1304.54	12	12	387461.951495363	249830.534041465	481150.558143029	355947.679625524	322946.186128747	544026.046156531	530823.942908654	444248.19400691	479756.748173829	535520.062104117	464831.757317457	286543.939941405
688	73.9948513447762	73.9948283492524	74.0111079100835	1304.49	1303.95	1304.73	12	11	79258.8253605768	134930.33952524	131338.527563476	159157.307008713	129453.167651367	137320.197064733	536036.106655271	150843.880170201	122304.451533204	148407.712775531	134598.070195313	140466.776678936
689	74.0331500266555	74.0328899593151	74.0332101269743	2448.69	2447.24	2449.65	7	7	842902.761570094	549624.097456594	928077.641086771	1114589.41445233	711239.755143692	1438350.1335956	1085536.42859765	1234099.39385255	563511.403730472	1203537.43589322	798191.218771711	659467.09837783
690	74.0300837014521	74.0300278095233	74.0301064616315	1303.98	1303.59	1304.57	11	11	127394.394449462	118300.265403647	128976.22586426	128568.680293784	330449.13438388	122319.638804758	122758.48445638	127452.791430288	111147.200384114	121704.085393066	118726.825260416	123663.470785757
691	74.0604499853967	74.0603557008825	74.0604949372144	591.353	589.744	592.959	27	10	11995622.052499	7152097.15898573	8894251.78983923	9246411.14042247	10627650.4690696	12779527.918093	11703061.7552178	9664882.66709534	10773525.0417704	13587437.7347419	9460422.57941974	10822474.5325872
692	74.0605303009491	74.0602460585502	74.0607371122979	173.515	172.906	174.403	19	12	12473304.3776967	12224371.4331525	12753188.9318029	12062059.7413386	12008142.0782306	14328229.6096047	14963503.0039801	12774198.654627	12970211.8584662	14772382.3259661	13248138.1014913	12047768.6247565
693	74.0604191951251	74.0604093284684	74.060458722971	1380.22	1373.84	1382.56	13	3	482881.605732421	213038.091484381	505028.914218763	475796.992382826	474097.985351562	488153.28907814	668137.109882811	557396.312934028	603616.765312501	6207503.65335575	499444.225751952	460395.814344618
694	74.0604151582616	74.0604056758557	74.0604198380686	985.752	978.303	987.373	12	4	743599.70097656	1584993.20162131	668532.30109375	692897.924062495	669471.096152336	324494.476406256	1041551.95459767	660193.066545201	793277.355593752	514322.36444531	2039507.0274824	503187.504690289
695	74.0604119560925	74.0603443570678	74.060469972361	1022.455	1019.2	1026.46	12	4	433268.582031254	1851572.2382391	455184.460375008	405321.638437503	406228.228593758	333682.904707034	642353.295937497	356831.205937503	428411.046328128	3694354.87403193	358557.176953135	318153.51949219
696	74.0604453057414	74.0604115821931	74.0604615395716	2470.56	2466.98	2474.25	12	4	3474109.15651784	2585797.94661039	3727361.99624203	3424381.69088108	3249087.94065531	5478058.89303485	5190040.23556736	3636652.47079212	4592270.11200605	5457948.54606391	3736675.98700195	3153692.53040183
697	74.0603873014487	74.0603784094141	74.0604361514888	2092.71	2085.73	2101.13	17	4	1165994.41050502	942977.053164371	1073700.34774553	1076194.01513672	1085984.18253348	1915876.70388441	1607145.78827426	1112798.02809152	1218605.54649694	1272851.97983178	1457249.45552083	1096325.91849889
698	74.0604022929393	74.0603857489641	74.0604126055588	2296.18	2292.8	2302.83	12	4	1819751.99708886	1584637.87607423	1789054.85010058	1761814.84593148	1776968.02078516	4076180.77578775	2432553.05818748	1817346.5353379	2140192.13136918	1490889.14763641	2010027.86789646	1740683.6309502
699	74.0604178721243	74.0604178721243	74.0604333359697	906.577	906.479	906.577	8	2	2171425.62027	1813862.26513541	2150856.65837437	1931191.75690501	1833548.20523063	5789464.5141774	3024088.72505468	2199331.98169988	2168199.38081781	2960860.82231563	381091.46707031	1793294.98535742
700	74.0604075902867	74.0604024497358	74.0604639175415	689.279	687.35	695.828	10	4	3658927.40805716	4265103.24310346	3857169.31954532	3572656.20355263	3489389.30809736	4292839.64695171	5012421.33515625	3762087.98677221	3773725.96297698	4592427.50171207	3100980.26752162	3431382.45782292
701	74.0604288082737	74.060416504323	74.0604373646291	1965.35	1961.64	1972.78	12	4	4237087.51950905	4107125.59660341	4458184.64630326	4258033.64057629	4050926.08936181	5442258.50298383	5731369.83087535	4286812.47863992	4413612.42403841	4816947.4411264	6687583.19256161	4134226.39605418
702	74.0604231360121	74.0604173566709	74.0604546960375	1893.06	1887.81	1894.71	10	2	1914297.07075195	977777.0703542	1879748.70264869	1800944.1353186	1886205.57321288	3830892.35475159	2667015.9140625	1947481.98575683	1964715.22482422	2510392.81261962	1885162.11545489	1953279.71878019
703	74.0604368038155	74.0604274841942	74.0604409351394	1324.465	1317.98	1330.13	12	4	2348093.32854106	1364651.37261285	2256877.73076824	2152734.23896484	2119161.20740793	3669088.23503053	3097846.98837332	2242453.56776041	2440648.0747712	2894190.88979248	1943855.203125	2062542.09433594
704	74.0604029002674	74.060378148336	74.0604298699635	1612.78	1593.11	1613.81	15	3	566721.109546872	199054.047500004	595634.688656246	545894.301160152	590364.413416201	225070.361352543	806119.457718745	631151.631796872	707547.267812496	884628.554744317	857823.373533585	544823.80622515
705	74.0604284977018	74.0604069603629	74.0604438148864	1709.38	1702.27	1709.6	11	3	227488.923020819	167253.950944013	233306.99572917	187202.097395836	219749.517395836	1830473.2688856	316128.649348965	187577.593880209	214483.418789064	380612.641835943	1478166.76585722	203598.12708332
706	74.0604581801311	74.0604204732652	74.0604581801311	1800.85	1800.85	1811.8	9	3	1327388.23445638	3196368.95457844	1454033.39111817	1385339.61528321	1406667.73281902	1929001.05647813	1953513.90556639	1436647.33011882	1483659.20918293	1962766.19078126	893270.249427008	1402607.59167968
707	74.0604031245567	74.0604031245567	74.0604031245567	763	763	763	5	1	2344050.43859514	2264547.17344419	2696176.01313058	2536189.76944153	2326303.61420201	3824103.17685622	3458220.88262583	2549085.71331962	2731097.46881627	3630274.43105022	2511651.78082031	2203051.04554604
708	74.0604550202239	74.0604163472181	74.0605355143536	2570.895	2557.81	2574.93	10	4	3221890.50832027	3635838.96653805	3220596.05026254	2977617.79598855	2893362.29444059	2829159.12948893	4043394.80231255	3036979.91798433	3612828.09620004	5554183.97611367	2404869.15704157	2891591.56303127
709	74.0604022376401	74.0604022376401	74.0604070694114	1401	1401	1410.54	6	2	758017.996051673	182341.685196944	775225.245640015	727136.508728972	706698.857749403	1851378.19048919	947425.154970709	717811.587519522	747945.759020185	1049186.0002464	773831.598369128	656854.722252607
710	74.0603850431893	74.0603684883388	74.0603850431893	2397.71	2390.88	2397.71	8	2	1680721.50744507	1514786.03696378	1629393.15548767	1607128.40361327	1692245.32592919	4223476.60281922	2353211.88958332	1804431.28903408	2076325.57240767	2365463.87256864	202830.783671895	1608894.62649859
711	74.0604532384682	74.0604532384682	74.0604532384682	811.513	811.513	811.513	5	1	1877397.96356232	1676146.83216441	2026874.21482101	1853510.79287109	1786486.13829457	2881254.4251879	2625074.74703125	2052847.44764133	2063183.90076349	2692325.32944992	2090653.37446449	1761185.66015571
712	74.0603870197615	74.0603870197615	74.0604420621793	853.475	853.475	863.072	9	3	1924442.23482132	2740360.45879753	2068899.49473505	1927834.84567663	1896949.29398233	2860221.14765893	2659897.85188146	2026928.13514606	2002015.88259374	2757798.90459444	2169433.10135498	1688681.07850883
713	74.0604359171754	74.0604214991329	74.0604359171754	2534.24	2530.43	2534.24	6	2	3981813.00121094	475988.418046877	4056359.64226776	3819893.28108556	3502601.00345967	10021384.2441927	5202437.08554898	3899107.79095439	4779777.07173352	5414272.5792736	3963712.4422424	3613354.48194785
714	74.0604113878594	74.0603889443032	74.0604157093921	1272.57	1250.42	1274.86	11	4	2657807.45104651	2035697.12195861	2867803.99559411	2700206.4350318	2560747.07800873	4392240.29747115	3712017.96306321	2821585.44386991	2697622.03677594	3612939.25475292	4858606.80235978	2504519.11479969
715	74.0604128607238	74.0603838485787	74.0604370263089	2323.56	2321.12	2327.36	7	3	1702619.03427851	4678772.59853079	1794351.82737132	1683307.84452436	1657991.40696806	2255139.72197151	2421186.66910385	1695513.84338694	2019877.12719211	2483563.56635429	452240.722243674	1638110.0574908
716	74.0603885774929	74.0603885774929	74.0604133293833	1191.54	1183.74	1191.54	8	2	1155474.9566741	946120.157226559	1218961.51375781	1057050.28	1124441.26970573	3219959.38931037	1670948.4325	1063552.56398439	1250874.78703682	356761.700244165	1191429.7171875	952662.811411826
717	74.0604169573742	74.0603979212716	74.0604406873686	1543.105	1539.13	1550.37	8	4	2663826.44514844	1069603.0326811	2943067.36336719	2598946.52487422	2588967.65373162	5854674.56372836	3706346.15600491	2876604.59794118	2932978.93789752	3503840.73021288	3270027.81771732	2540078.86327742
718	74.0604522201205	74.0604357063629	74.0604687338782	2546.075	2544.66	2547.49	6	2	2911585.11074221	2793285.52160153	3154457.56226023	2890537.72061381	2642668.24558312	4130315.5259779	3938519.94778462	2977145.1255301	3645103.87153456	923788.542140632	5260148.53920406	2839125.59272091
719	74.0605208737313	74.0604288970419	74.0605208737313	642.214	640.04	653.761	9	3	4719027.20740312	4465632.06329199	4911416.02402989	4644444.19656354	4580724.80185801	6405339.36444721	6813753.27469055	5087052.53065625	5495901.95504298	9288977.44562714	5312940.08827753	4797384.0481853
720	74.0604057125592	74.0604057125592	74.0604405571409	1920.32	1916.72	1921.66	5	2	218302.049635401	187422.718437503	267216.469791671	229205.391562503	238133.560130195	286589.94140625	289878.114765627	276160.256093755	304969.148567713	551276.467264001	212008.352442629	223283.771484378
721	74.0604164223064	74.0603936793834	74.0604490928314	1102.1	1087.02	1112.2	12	4	2597361.46909091	1557427.25003906	2780156.27121804	2643553.11544745	2489621.46909091	3462524.59987042	3499157.04	2707566.15874527	2747821.95723485	3314346.786217	3406314.59295522	2358242.42026514
722	74.0603752335545	74.0603752335545	74.0604241277145	2215.86	2207.76	2227.67	9	3	1069774.09282227	669793.75348239	1002700.80019687	1027753.4298753	1011745.72708985	1668974.49365048	1476541.94515625	965027.906821887	1257698.10241589	416321.823536798	1081109.67833834	956206.227824994
723	74.0604264533953	74.0604047963714	74.0604264533953	1478.87	1478.87	1492.57	9	3	2435921.18681858	1808556.848907	2554402.10958159	2337183.74276043	2383938.50356554	3173201.28393837	3437140.36336804	2589555.12041667	2639138.86805556	3567485.34902854	2641765.86636894	2225459.56015278
724	74.060419040025	74.060371234965	74.060419040025	1449.64	1449.64	1453.47	5	2	2226317.30509527	2371351.5785971	2341053.60966845	2157744.13275152	2207879.39704649	2748882.17122951	3085237.11055641	2342398.95791254	2437723.52398819	3139805.36708745	2415538.1555183	2021555.43022485
725	74.0604195803009	74.0604195803009	74.0604195803009	1848.31	1848.31	1848.31	5	1	2335525.44314502	2118432.70656917	2508374.37264647	2311132.7187124	2239518.68019139	3167414.16857255	3154261.5977168	2326086.52290625	2461966.48799122	3251072.86170897	2346204.02201172	2280531.08402929
726	74.0603956485731	74.0603614250751	74.060409832857	2182.31	2181.69	2187.64	7	3	1223280.24457062	1238665.99304177	1244305.11924317	1231615.16233871	1218623.95132562	1733750.82848284	1696636.1733619	1277113.87037237	1427712.08193296	2285030.4642888	1030589.41944671	1241318.21321046
727	74.0603951610123	74.0603951610123	74.0603951610123	2350.79	2350.79	2350.79	5	1	2107018.37089287	1891781.71373048	2295077.23043712	2045415.87960564	2047573.72571429	2850273.29175497	3007753.65391183	2126137.13417595	2567954.92729258	2968461.1981901	2150210.11319196	2047686.46751116
728	74.0603921675502	74.0603789224569	74.0604106662278	2138.32	2133.12	2142.06	7	3	1644140.91223046	1502739.03151117	1552743.67718555	1601391.64180079	1550200.47710644	2223145.06072851	2285743.92570411	1636393.65838331	1802503.2455957	623204.9144253	2078029.35896015	1513588.33918359
729	74.0603980552358	74.0603980552358	74.0603980552358	1567.73	1567.73	1567.73	5	1	159289.556015609	141686.715625003	181926.259277348	152632.333476564	174739.248359378	288029.588821621	221838.979707034	154038.203046878	175007.584609378	176098.434667971	148209.664531253	159363.622578128
730	74.0604490588026	74.0604490588026	74.0605246440822	2662.97	2659.23	2673.32	6	3	2455389.92249999	2138930.34111414	2802283.88661346	2453377.95751951	2468275.61480978	3645339.65502432	3545016.75774454	2743950.435	3210427.67359037	4946414.48784716	4866281.85549374	2414450.48235678
731	74.0604335839569	74.0604303082233	74.0604368596905	1768.21	1764.72	1771.7	6	2	2728016.35301683	2546460.41730769	3053640.98935096	2873993.98453426	2756512.3834961	4001502.24798227	4040731.71762169	3149617.78806641	3089560.21923754	2323353.58794182	4486036.52843704	2741502.46136943
732	74.0604002422915	74.0604002422915	74.0604002422915	2158	2158	2158	5	1	1820818.66779608	1722852.07323719	1809474.74609167	1880214.1272706	1829067.90472075	2681218.51013673	2671995.31204788	1943306.17855386	2089175.43514626	2631851.79039397	1956581.91357131	1766286.87210937
733	74.0604298761541	74.0604264945967	74.0604407488626	723.74	717.289	731.055	7	3	918176.485529517	201942.819238282	828039.047798816	828650.413496092	771001.012074662	1253392.31612152	1256530.24829513	897183.633407119	855243.965627603	2252974.12035416	362671.129386079	854454.681964846
734	74.0604626310322	74.0604117334096	74.0605078617411	2410.74	2406.53	2416.29	7	2	1708687.61044921	2898838.91505254	1675695.36248581	1687095.89909444	1672566.28210227	2207612.27238875	2363094.25819601	1742732.12758878	2062385.12889206	145659.263100589	1726826.26115055	1600474.82260062
735	74.0604257665018	74.0604045935033	74.0604469395003	1063.715	1060.87	1066.56	6	2	1005304.5448828	808312.168849435	981500.830877131	987088.602187487	959868.75187498	1321525.78909091	1447647.91281248	857829.79867898	1099840.44983725	394052.948437481	2020113.58305177	832849.097549719
736	74.060467050371	74.060442349206	74.0605193371073	263.609	263.609	276.092	5	3	5388164.82929119	2679750.90272445	5781229.53840909	5197449.18605989	5047954.50389062	8689661.57301234	7076536.07007529	5411085.91168945	5837063.2254517	7585543.347984	5536347.98036151	4963585.60612604
737	74.0604030271664	74.0603726563593	74.0604262441724	1157.445	1152.39	1165.14	8	3	1940291.33056387	4753973.60827389	2017107.4496943	1845316.30776493	1748708.2876087	440231.919075514	2609931.51947688	1804559.67469768	1899510.32701427	2574508.00878058	2102355.01009703	1656318.34736074
738	74.060431176232	74.0604276292944	74.0604347231697	1834.41	1830.83	1837.99	6	2	550058.862451163	380969.721604346	483824.284319203	432994.506361613	463347.440625007	602889.687053579	622671.267020077	416634.993136163	527670.619252222	635016.282823668	607858.577814402	486065.503928564
739	74.0604452118662	74.0604306101057	74.0604452118662	924.104	922.548	924.104	4	2	3058599.61425422	1558123.71211232	3189130.43877703	3009957.85271538	2990496.08481947	4265511.18215794	4260787.07841004	3043557.51860378	3244044.82449008	6561774.3711341	3138125.7767065	2798230.32295271
740	74.0604367764515	74.0604135561349	74.0604462530251	1863.11	1859.42	1866.8	6	2	506396.441894523	524574.468906246	653597.639253482	509602.923828131	462247.330468755	711724.743984363	707579.662475578	612851.972074646	533182.238925786	407297.639237066	938466.061057285	527427.092986104
741	74.1918020112977	74.1918020112977	74.1918020112977	1304.73	1304.73	1304.73	1	1	98186.3352836093	86693.5750960276	79735.4023864758	93354.7373954275	89410.1996150726	81671.6461637364	83754.6753043616	101507.415107422	79488.0360039814	88390.8433736162	80964.6374613438	101853.594908039
742	74.2958589224918	74.2958589224918	74.2958589224918	1304.08	1304.08	1304.08	1	1	59995.8451558052	34505.4286843041	99232.053506748	61167.1628608846	64126.414528587	95954.2047043688	99351.0817350256	70780.644284889	98457.5347585215	99430.342754349	89252.6886674369	42807.2131542971
743	74.5307826081913	74.5307420838847	74.5309221588842	2449.16	2447.47	2449.36	5	4	902008.197531126	731669.308431243	1119621.42689783	1035446.44771744	989769.836413572	1457862.77745503	1129056.62403258	739590.817426389	880421.937837529	1118873.72857107	983921.379905496	781033.100513304
744	74.6700787660113	74.6699873856749	74.6742059041693	1304.15	1303.64	1304.57	15	12	230854.456324369	141460.742424879	293283.95688101	215004.583445311	186151.992053222	320537.775540865	305663.641451322	259770.096364182	282448.698203123	323384.787166091	271104.066512169	124543.905140099
745	74.7044732938563	74.7044476112473	74.7044787592585	1304.08	1303.98	1304.49	3	3	85709.5370109043	178430.0764826	290690.211328128	208387.279660868	189664.13147461	129921.835236002	130026.894050292	259239.632546161	281985.211661928	322894.401561165	270550.458147641	178509.811123936
746	74.7570136021777	74.7570126743962	74.7570235843331	1303.81	1303.59	1304.14	3	3	76170.3150905528	28644.0965731535	104462.280219728	64329.4295197092	55056.1683345173	115338.056779118	116484.004828659	76834.377228337	117798.843222655	123608.91276123	93570.9977436953	49864.8406809307
747	74.9585596208762	74.9585423315029	74.9585877517586	1304.65	1304.14	1305.41	12	12	264499.98947754	234031.324776786	243433.311776643	272280.410626395	240413.380799278	224612.432445592	228708.621089566	262862.218828126	228331.723071289	249429.586637139	252541.323018552	256526.420322964
748	75.0459661220048	75.0457738049771	75.0459955567325	1304.515	1304.41	1304.73	4	4	102940.837128155	79590.6057519538	238176.085640094	98168.2499220624	240268.280305399	224380.992535806	229138.798784992	92741.8633813474	228585.636580402	243003.064460448	248056.128687742	251615.109589846
749	75.0557132535739	75.0556904875205	75.0557733522454	197.7585	195.734	200.16	12	10	3017463.92110224	6629744.9692125	2831907.48944723	2971542.79191744	2717851.47981397	2894793.24022353	3426698.96851639	2908002.17118452	2812080.79461596	2975759.14251004	2448179.78554737	3017215.76526562
750	75.0557142768148	75.0556721595912	75.0557637066374	98.5269	86.9568	101.737	11	10	3163144.34960341	8120732.1246386	4473963.09717091	6320212.44242071	5312812.32871859	3843150.17798819	7985337.26613036	2620909.39762016	4642036.7860925	6686921.92885897	3925251.74823758	3680289.65699408
751	75.0557134803452	75.0556800965681	75.055762857954	2689.325	2682.95	2698.3	12	11	6642016.34363395	4010017.89516015	5744438.72133504	4324519.05416143	3101592.79790753	5093259.25791046	3195004.30898059	6471100.73819114	4714516.6576766	4548737.1367022	4280949.95521085	4272564.66102825
752	75.055720753135	75.0556619321981	75.0557762558926	154.406	153.538	156.132	7	6	2890408.21634661	4763931.50377841	1191270.21591459	2698337.96259656	1458046.08853994	1531407.7824939	1863548.70613139	1246671.84666337	1360078.06913585	1608889.26635724	1332189.15818038	5721694.49713477
753	75.0557188998313	75.0556938743067	75.0557473323504	2624.83	2620.59	2631.4	5	5	3844513.46226564	9532092.47548824	4017292.71995346	4446246.16369629	4375303.5005053	3281369.55165426	6555450.83988031	4909877.50753908	1892418.57201242	3815724.21417317	4319578.41587912	3986165.39276697
754	75.0557368222627	75.0557368222627	75.0557368222627	136.775	136.775	136.775	1	1	2451237.06952559	4669754.41714089	2829540.67086099	2738266.0000097	3618120.98785345	1657110.98656731	1685915.04472349	1925772.32122171	2296805.71781802	1638867.28953394	2908910.25359847	6185283.70146094
755	75.0557251655158	75.0556479750906	75.0809034525943	559.556	551.288	568.109	26	11	7171488.88355383	5520354.51144515	4217594.42007803	3447720.58542675	4986691.98918878	5077045.81888142	5291402.30174441	4424180.76345829	5297670.04199281	4659394.53689569	5821597.64501431	4567721.64586338
756	75.055721987332	75.0556865140759	75.0808828454473	2580.54	2567.11	2601.57	11	9	1322709.28412576	1007528.72217651	1099230.99551143	2857243.00365319	2777548.87017363	2785447.09225066	2935040.55243207	2531659.08391602	3448228.63592099	2269369.12111178	2368437.67316405	7538951.75227211
757	75.0557465444264	75.0557074529531	75.0808387393946	2652.43	2646.84	2660.68	7	6	1597760.30244949	395525.78389885	333404.677500013	1577668.21118106	1849162.07072344	1440791.70452203	2933359.65267933	1207807.27429911	1569397.92170036	1510693.94405793	1784185.39137867	5369066.34009233
758	75.0557219443623	75.0556785159373	75.0808924259423	2638.91	2638.01	2639.05	3	3	3756184.36089357	4416381.03355116	1888546.0827232	411842.802421916	1988675.32703125	1738060.20594121	1809333.22124999	2275817.42265629	1840550.15250003	1716423.57077014	2112722.43528647	2563292.55889878
759	75.0809429846706	75.0809429846706	75.0809429846706	124.384	124.384	124.384	3	1	4510392.14676375	7962857.76094592	5010763.45281618	4779315.34060888	6358626.73528799	3504024.71670223	3525322.90553848	3740665.63728677	4144365.20408054	3513634.40107986	5024235.8041911	10644802.0337427
760	75.0557262183151	75.0557184787055	75.080917456353	241.02	234.974	255.311	5	3	5435874.8164933	10356269.0680444	4204250.5901573	6061676.03768638	7598319.12319246	5478555.72060333	5484325.21302861	5386780.73403385	5815049.72767638	5306939.06676966	6541850.84821776	11031128.2710349
761	75.0808885433549	75.0808797092775	75.0809610370788	15.2622	12.3492	20.1946	4	4	0	14148110.5307114	0	0	6351227.03026984	0	0	0	0	0	6011916.53871625	7352706.23628769
762	75.0808577371829	75.0808577371829	75.0808577371829	2522.02	2522.02	2522.02	1	1	87903.6889843913	425735.391666625	135750.338671883	133931.613320337	137516.038085929	24905.5949999985	48269.5140625028	150528.732578116	73838.5954296918	31834.2805078143	143874.027968758	225604.710976549
763	75.08085444428	75.08085444428	75.08085444428	2534.17	2534.17	2534.17	1	1	83593.3407812549	409898.243906226	82453.3319140673	99707.439726545	117539.292421854	17154.5309179614	39349.1564062523	120999.571757791	56419.0331640658	32152.0170312519	130397.218125041	164020.67343751
764	75.0808857962915	75.0808857962915	75.0808857962915	196.472	196.472	196.472	1	1	3550389.52078125	6443321.02291832	4163901.34528675	3917133.8323584	5357829.46339773	2737066.29288336	3131504.41728052	3188180.11911737	3376406.64763867	2871505.96325391	4365758.26621023	8630838.14427187
765	75.1017783974307	75.1017783974307	75.1017783974307	1304.54	1304.54	1304.54	1	1	114810.058013508	115606.851376201	102891.725771486	107671.513039959	127618.165003257	84713.7928027338	109974.197784016	104834.501481526	94470.6385530593	110632.431638371	102282.552863769	112122.902309572
766	75.1461231251472	75.1461090042093	75.1461372460852	1304.28	1304.15	1304.41	2	2	113181.925048827	146339.270534669	102891.725771486	101763.979381385	95138.693496469	84713.7928027338	109974.197784016	104834.501481526	94470.6385530593	105360.844768066	102282.552863769	112122.902309572
767	75.2037237366092	75.20305624046	75.2049355109192	1304.03	1303.59	1304.57	12	12	425400.211728698	998126.25060405	211918.536769642	547463.552612022	518846.443291765	141435.762533053	171137.191212334	342770.215727791	160961.521117514	179455.276447056	279056.398987347	679932.579557293
768	75.2118316878649	75.2117881497008	75.2119497632621	1304.45	1303.95	1304.73	12	12	131401.76297119	90854.3818676747	175219.52027344	137226.522445913	121722.291324556	177970.460884164	185298.751752233	162206.486417518	177263.097324917	207009.950745568	169189.317520751	106201.423066405
769	75.265705115294	75.2656637309044	75.265731970527	1304.03	1303.61	1304.5	12	12	539726.865209963	518687.646327427	504774.229619134	554218.728962054	516572.791503904	467881.220462474	514642.756540181	559275.998655136	477997.541995121	506034.2934525	527899.260083707	519474.75891218
770	75.3072043877632	75.3072043877632	75.3072043877632	1304.54	1304.54	1304.54	1	1	539240.624790849	111214.054023437	503799.00892823	553435.934147142	515965.47909343	467399.117195635	513978.87269531	558340.995056555	472935.362547197	506124.748250827	527016.712452389	514462.995598964
771	75.3536640415244	75.3536587303125	75.3536693527363	1303.795	1303.64	1303.95	2	2	1277809.8829421	1255795.31250001	1207485.37945225	1322922.35700285	1258406.72050959	1170136.82421873	1239549.7021449	1344453.66901854	1134622.654847	1208954.30990766	93583.9568546543	87162.0291178395
772	75.3686433946851	75.3686144393034	75.3686769585828	1303.965	1303.57	1304.5	12	12	1293366.32443848	1296101.91685096	1218483.14205356	1335163.40867606	1283329.59968009	1185949.47817802	1262396.30999838	1364241.18361056	1158137.60966761	1224263.16162808	1287793.38885546	1233503.40312465
773	75.4264029583623	75.4263742179544	75.4264479673276	1304.45	1303.95	1304.73	12	12	326542.176144387	310098.93586328	285689.907156107	334858.889277344	308003.493368013	270235.272785994	262831.923194756	328299.656011914	271339.048390627	295952.074704243	305224.208463864	309554.910385045
774	75.4568105763431	75.4567691675233	75.4569349750977	1304.11	1303.61	1304.73	12	12	291647.53590088	272878.060144229	258413.640455979	278985.873893854	285280.220179161	245923.833933455	252530.655157647	311968.031116899	231947.92470703	264146.79392369	272826.317887836	273893.511035155
775	75.514624434981	75.5145443963923	75.5146696352281	1304.49	1303.61	1304.73	7	7	123056.842041016	100819.562888998	258037.101013187	119881.478442382	106764.216588134	245670.434825845	253196.363534341	106334.908780799	239963.887674152	103514.917243653	272370.203930459	111954.967260742
776	75.683425952767	75.6833875884621	75.6834510317864	1304.11	1303.59	1304.57	10	10	172609.834342854	164225.721574518	144468.416997072	175777.107025615	153586.216357831	140549.025679086	149147.538010817	167966.872001138	134359.726445312	143797.114801683	162064.05343994	165492.943462665
777	75.9065984354806	75.9065984354806	75.9065984354806	1303.61	1303.61	1303.61	1	1	68215.11175631	98735.3937445938	69571.5721172626	75231.7791663534	70369.1160381608	67054.5406655648	73283.3203125	80278.7289336687	59162.901538837	69456.0042152627	77823.0956948616	72833.185813927
778	76.0396622735303	76.0396421853911	76.0397126920472	2425.225	2419.95	2429.01	12	12	1623026.46232837	2295216.56120516	2347692.18958139	1779662.61312263	2651179.77366073	1727242.82256581	2318605.18516727	1524829.66695759	2153395.61949531	1363954.75011268	1891570.95023523	1696970.1576762
779	76.039678472121	76.0395906743868	76.0396961082264	1966.05	1961.64	1971.76	13	12	3978840.69169624	3327012.14736084	4791188.01658397	2739028.17840345	2384057.5423314	2544969.61055077	4730829.16591326	4099576.22101829	5494185.73556674	3363432.22278391	4808880.22626799	4288542.72486093
780	76.0396582257059	76.0396428879455	76.0396907395135	2307.645	2300.9	2319.15	12	12	1711919.89230666	1643113.22455416	3430463.5521124	2169806.6204594	1701682.37894653	1788628.55755371	3223669.42889437	1912446.14696829	3047428.03464666	2807136.28940622	1162771.42372675	1391085.46357498
781	76.0396850011846	76.0396759668854	76.0396940354838	2354.895	2354.25	2355.54	2	2	1488222.69726313	1861789.6153472	1550074.1943099	1279940.01219982	1597972.26259015	1274905.60205831	1494528.49262571	1560271.27439703	1513142.54495093	1401078.57370793	1495895.33659755	1472942.29163861
782	76.0761475106632	76.0759395663309	76.0762000717921	172.727	172.266	173.951	13	12	2537351.78877925	3171530.34166992	2289187.1871756	2723777.35679715	2775536.73988445	2043490.76727327	2469640.78351507	2551705.52164512	2409285.76027686	2375560.13076062	2549494.2568171	3133300.17093348
783	76.2450813149108	76.2443016449746	76.246241892625	1303.95	1303.57	1304.54	9	9	137997.129943847	148112.510667066	121110.625408382	151500.143017578	139647.130871581	107886.635523791	136916.029260253	141044.961101887	96376.19071289	123230.438668212	135176.305119628	136610.710146859
784	76.3413002740828	76.3413002740828	76.3413002740828	1304.54	1304.54	1304.54	1	1	106952.551163965	129841.7903125	90952.5610632811	98740.2939861325	105366.945768751	83387.4953748045	72640.1378498046	101022.411360937	50833.8114109374	81180.2421516303	87579.16001582	125523.531508302
785	76.404799505135	76.404799505135	76.404799505135	1304.41	1304.41	1304.41	1	1	76554.2689313287	47639.7832297587	76872.7825914425	67321.6928120939	74661.7494406966	82055.8876118616	72641.6072172399	66803.9600696901	78681.4627814266	86231.3498064621	76782.8797651818	62661.0568483669
786	76.6170608443565	76.6166272271981	76.618228979345	1304.495	1303.81	1304.88	10	10	192150.413952637	265559.932259614	124267.688569338	208218.57152569	202253.986271784	96568.1389990228	102689.12168457	173446.514547992	106073.861977538	116858.680927359	142485.969852013	239907.164028695
787	76.6533917303624	76.6533917303624	76.6533917303624	1304.54	1304.54	1304.54	1	1	55999.7414772732	94319.8783048492	33330.7194526814	68549.3487557711	78498.5164692832	18662.8815500712	15878.2250625886	53205.8102516861	18703.1894904117	34682.2882486978	32666.0692160869	124718.511726741
788	76.6713412212938	76.6713412212938	76.6713412212938	1304.54	1304.54	1304.54	1	1	62454.1801973465	142668.473365384	39092.5075067144	77448.6892704273	91134.3390690115	24144.9173486327	15891.2871101887	59815.7240742997	18733.9310904947	34737.8185396635	32717.0261385089	124881.862757163
789	76.8459589250122	76.8459478222581	76.845987481661	1303.98	1303.95	1304.14	3	3	72868.0314910323	53835.5402343752	79949.7926477063	77735.6106090204	64057.9129230295	82980.5282592767	93135.0110395961	80682.8320889549	83069.9785333796	107484.269221856	74156.3670597325	65135.6780184663
790	76.8999203091703	76.8998916554399	76.8999484646202	1304.03	1303.61	1304.5	12	12	301332.137828777	284509.297999608	243019.235387134	290208.445237379	274785.252674278	232999.632539761	249802.21629883	276991.613839286	223424.981411832	247377.736076313	273597.278102679	280174.270926689
791	76.9175359309945	76.9175359309945	76.9175359309945	1304.54	1304.54	1304.54	1	1	293072.150291339	148194.172265624	242549.72372681	289867.259651696	274462.199472659	232759.550486652	249479.97401774	277910.772397866	227602.780482583	250989.945588379	273139.875245766	276549.025514326
792	76.9907138387539	76.9906420719512	76.9907316734849	1304.05	1303.59	1304.57	8	8	136866.563255897	121502.993422852	136656.39104849	117236.529693134	113018.247601787	125465.546339517	113681.302283654	113133.814202009	127308.298307291	87076.9656358925	113823.595195313	128978.044799456
793	77.0387287815084	77.0384529234899	77.0389846088097	1304.9	1304.73	1306.34	5	3	191308.579028701	231937.082677161	235092.443074792	248656.198537705	215882.59266713	190951.235795899	203131.973794158	231195.872071321	239409.665411826	212113.134671472	218132.242861219	261166.746380668
794	77.0873523606111	77.0873523606111	77.0873523606111	1304.41	1304.41	1304.41	1	1	89096.6794282657	62167.3143377133	81549.7581178985	88363.1680078135	78815.1164062506	99369.1571271316	84261.6907368598	81245.4060213945	99974.0462961635	87402.0303071723	97813.0156538539	83104.2232639387
795	77.180760641686	77.1799702941634	77.1813867058224	1304.73	1304.41	1305.41	7	7	133428.146643067	188703.603798076	73585.9173889171	144786.923171387	128361.574674681	55844.5606542965	83627.2056091304	107142.27273137	68937.2338842774	73927.9243464544	94448.1080243388	162341.160597581
796	77.3430930814058	77.3423742591552	77.3443840717116	1304.145	1303.49	1304.88	12	12	150784.024978966	142958.241820913	132773.116948244	145658.430288461	151807.901393479	122174.630827824	126973.96363732	160655.889261568	130026.49696289	138296.136159667	150430.972242338	152193.421736027
797	77.4041019538379	77.403854291111	77.4043496165648	1304.555	1304.54	1304.57	2	2	78962.9430017084	190418.305895432	31060.2637463384	81286.5414855966	92758.4537137869	45117.8324819712	67314.9639438102	21283.3228883714	38438.4655686599	55173.9745971677	45141.170948768	149450.159780971
798	77.5752722359622	77.5730816404835	77.5753159152617	1304.45	1303.95	1304.73	12	11	126047.025134278	92847.0126513661	121250.056556918	122803.085216346	103316.425095214	111201.295894681	127719.414663462	119042.071724331	102643.959070637	123083.901627103	123845.643381697	114003.110160006
799	77.9025656137819	77.9025656137819	77.9025656137819	1304.14	1304.14	1304.14	1	1	80485.9398856602	30682.5403670244	110744.313100962	71142.8174159757	64017.7862695317	122906.904742027	122012.779449462	97113.2460546869	112322.229349772	121925.729675292	94340.1419775404	55611.527230631
800	77.9990554158202	77.9990131470112	77.999109036058	2455.85	2452.88	2465.84	12	12	2563432.60171742	1687641.59983687	2322529.86167129	2287354.35405315	1908432.99161531	5194999.37289016	2296028.69604307	1670714.1860306	3253554.25264405	1699536.99969921	1257621.3210162	1841625.21535152
801	78.0678516413293	78.067800494689	78.0678753290932	1304.54	1304.08	1304.9	11	11	173701.859173585	156873.984846754	161011.034736331	179276.22557373	159714.402577313	144097.143873697	138404.41336914	164032.419407301	154243.837335487	156423.303553185	164928.755466496	169561.495795147
802	78.3544889891792	78.3537163650089	78.3557578143823	1303.81	1303.57	1304.41	11	11	195798.001351724	164029.870213218	227009.713491214	185714.01320519	179351.853283914	239276.619375	243352.312337238	220590.946612454	229614.786258137	238895.612908278	223750.225052208	163357.655763596
803	78.6100057552563	78.6099671627968	78.6100186299463	1304.275	1303.98	1304.73	6	6	131737.427302245	212212.339293325	136408.151623537	132859.191531137	235394.566641848	124864.829640299	136657.688110864	140880.410590819	218024.128844102	255519.609232952	255392.367138674	224268.490873581
804	78.6470797737182	78.647036173946	78.6471113069524	1304.45	1303.81	1304.88	12	12	249723.655396634	211763.35826923	254294.31948486	254723.337841796	233855.68380972	237693.387560847	248610.908214287	270098.302751117	218382.485400389	255907.671514423	255914.958568209	224624.365009014
805	78.6716552685369	78.6716552685369	78.6716552685369	1303.61	1303.61	1303.61	1	1	87549.1605295619	73354.7586686204	63175.958180931	73882.5691779124	67500.0103833011	64354.6446058229	63767.2354367904	82986.4397780546	45012.5376864351	51682.3368420407	72414.3067462702	61538.868299006
806	78.9359579004758	78.9351899648579	78.9365530495046	1304.49	1304.15	1304.57	5	5	184064.63425926	456983.666881248	91448.3579743833	227878.35480288	233295.189868751	62447.2493311522	60259.1346419585	142511.936225195	76639.6781442382	62741.8698014951	110109.840633204	323864.456888603
807	79.0367945482655	79.0367716985466	79.0368307795742	1303.95	1303.57	1304.41	9	9	154111.687756911	138547.270552202	163917.470983889	142762.677336237	144536.570280541	169375.089506835	196423.158123371	182684.726645132	154770.419147134	176016.149923095	164604.031662596	135080.557854227
808	79.1125183587944	79.1124654038473	79.1125500534993	1304.49	1303.81	1304.57	7	7	128520.620568848	101477.668131103	107307.406252443	130927.901180421	107891.606859539	95612.2477962233	115418.840559895	124560.310094573	119327.913429361	106997.112185622	121268.01951172	119721.90329402
809	79.1747833367105	79.1747466845091	79.1748715515791	1303.965	1303.22	1304.41	6	6	85855.7708435051	88980.1775854494	72110.1196893305	101900.891532076	90519.1573449697	84916.547801983	81663.8951725256	86383.575803222	70320.0725504553	82015.6467150874	97963.9131696431	87597.9764648447
810	79.6199053520417	79.6198603003692	79.6199336021989	1304.08	1303.59	1304.73	5	5	85134.1760236138	79779.1750355117	78838.5549133312	91028.8831262217	65868.7158369962	83993.7587295818	90777.1556095373	103872.389939185	83798.970821126	82863.7106945796	94945.15019381	78599.0411727633
811	79.8158465298435	79.8158166505285	79.8158563921994	1304.01	1303.22	1304.57	4	4	74181.1618254206	152499.640528845	48684.7942602546	111408.644700056	93214.6358349599	56032.3638590491	48743.5711555987	50676.3280916337	28802.1105940753	68230.4023531401	70687.3400614415	117954.969304011
812	79.8803228518955	79.8803228518955	79.8803228518955	1305.34	1305.34	1305.34	1	1	151229.552263847	99454.2567160871	177988.442642047	81020.0181188974	115614.67137651	182968.421335229	182129.220636539	164703.659372778	169421.480358663	191299.947677998	176502.34503063	107976.438900036
813	79.914975510563	79.9142419800727	79.9163277573107	1304.11	1303.59	1304.73	12	12	156647.854809571	92403.6861161304	181510.43969689	136157.031086613	120292.386040038	190576.864782902	186950.478515625	166502.991301813	169699.950904947	184555.400449218	180375.957195871	105940.784380634
814	79.9900821491449	79.9900499076705	79.9901941478275	1995.09	1993.78	1995.67	29	8	2180165.46674615	1548546.39205545	3036068.89425546	2232947.56219209	2041442.08455001	2999922.91359051	2657480.36893249	2555255.15092756	2661423.49170392	3133978.63050706	2427851.37403996	1866468.78774159
815	79.9900572998775	79.9900166734355	79.9900947911442	2266.87	2261.85	2272.76	37	11	3827429.66881885	4071819.00286563	6173499.02815387	4800494.03856608	3914706.61875752	3511640.33563	7019880.74410537	3290689.61657836	3746611.9299161	3821698.10308454	4784300.81358073	3568893.49975238
816	79.9901004557368	79.9900776359845	79.9901438338121	1324.78	1322.58	1326.83	19	6	3607709.470258	2750050.62957849	3843160.30382323	3479794.13171875	3834751.06737234	4645592.02237575	4021492.34290968	3390183.26473515	3875970.01817627	4280281.20791373	3676861.77829306	3064649.77488371
817	79.9901228084897	79.9901116327059	79.9901330361446	2675.81	2667.8	2676.2	18	5	290214.190180355	449040.857398228	520246.321739958	412717.375139157	423693.569253083	752111.840358071	729379.050483398	492918.670735778	524517.491670232	733361.63127642	60835.8495133437	405964.739940945
818	79.9900520564371	79.9900389703596	79.990084808453	1762.55	1756.69	1770.05	22	6	597529.285869566	371650.975936546	695776.288799991	676631.40367187	667387.998809264	855186.556651667	152385.690466311	1429340.05700772	512448.732960943	893051.955384119	1026174.49172587	508114.364778644
819	79.9900560578171	79.9900491828448	79.9900966293371	1789.25	1778.58	1797.9	25	5	230949.311406247	157108.953759764	282099.173884552	220231.285837671	563199.141977626	1750338.55549187	126681.490546876	246592.490976565	141883.751132815	171334.433144533	291599.887782114	159422.385102541
820	79.9900585528056	79.9900435363838	79.9900926494936	2095.17	2089.72	2106.91	18	7	3560445.75759765	2740950.14728321	4258045.89816655	3365779.64031199	3174265.3373	1912754.95903565	4992877.03429861	1208984.17317199	2782856.89823242	1830699.50795056	7293474.74417081	2754120.92975375
821	79.9900911802809	79.9900348142817	79.9901249343836	1540.87	1538.6	1553.64	19	7	948420.873267454	647784.381600417	221245.986718754	946004.881032852	917357.970761713	1794838.73047333	1073350.63760987	238886.940195318	3669164.88924905	4504118.74318878	324340.81279908	794788.502269971
822	79.9900594765435	79.9900574760511	79.9901057830735	1625.74	1618.6	1627.78	17	4	636639.920803571	403074.479799107	1797498.19325391	587680.627405141	790834.549854524	822058.948655135	219179.350468754	663748.367234943	262530.471499012	756676.642139422	720397.326093748	502286.961729911
823	79.9900731248894	79.9900481163954	79.9900854003417	1727.98	1724.43	1735.42	17	5	573854.58036914	389508.340543946	500960.239999621	643617.738504459	832128.175881956	926716.937765617	825000.630685538	1307112.91809442	180311.516857914	157454.290104157	715409.061800779	430685.446210939
824	79.9900701573002	79.9900558425402	79.9901126345801	1696.6	1683.04	1713.27	32	8	459667.505214842	258498.27299805	2423336.95561409	404291.494010422	148085.606044924	188951.021130374	444431.542491314	717587.437247961	344251.921791299	183606.930729169	112676.509815675	285447.699853514
825	79.9900227139846	79.9900211190673	79.9900418536345	2389.39	2389.38	2389.94	14	3	584027.385300893	455812.432088463	773648.147059254	575872.260931971	522163.639496527	826636.739543411	856559.428075375	663329.13245928	705884.06177992	813069.682007744	672938.219768665	442703.444839467
826	79.9901725700125	79.9900939524433	79.9902245286342	2464.28	2460.34	2465.67	12	12	27424904.23541	21270264.9581466	30842622.5242895	26961636.8785906	25563009.2670715	31044296.6014334	33857717.5599644	29337277.4286394	33032084.8220228	33820692.3384153	30655533.4925832	24601570.9224178
827	79.9900441459107	79.9900323847369	79.9900535129008	1904.57	1895.54	1907.35	12	4	421435.779191137	257792.123521519	454415.698610096	351758.616739294	58973.3732690395	1380210.74831527	554734.815203017	441921.747132047	484070.864403075	564929.184465923	446808.228509564	277724.530935985
828	79.9900720532369	79.9899804171897	79.9900921820499	1587.02	1570.72	1588.5	13	4	1594736.58303222	1021398.7993435	453781.160682555	1533530.8282251	2620721.13862845	1910582.97554688	2809057.95253641	1566375.60874181	1322314.90642938	1890598.48645162	1706753.35541381	1209814.09871283
829	79.9900466813061	79.9900238223732	79.9900550323804	2207.89	2196.81	2211.27	17	4	1719340.1993804	1411885.28957589	1861076.93489121	1641112.07822737	1230762.99020811	1986692.90347116	1933508.5162458	1156381.4768796	2854854.04808961	1940036.46688175	3375472.64244021	1504144.36117465
830	79.9900776228713	79.9900547799762	79.9901134938629	1410.16	1401.16	1417.09	12	5	2223359.21486198	1604359.78668229	1405877.0904236	2199216.79923047	1902801.63264958	2823437.47204949	1609127.3018592	3713371.6410055	2364207.93213362	2665572.871875	3085153.66965974	1813478.69308854
831	79.9901113186419	79.9900564548322	79.9901196507066	1611.085	1609.2	1617.72	10	4	1682895.7700169	1082309.80032227	1850526.2138558	1570375.92416992	1490079.19388021	3204414.99941492	2169930.72743665	1915597.41467383	1928365.65629773	1807947.54491387	884764.582232739	1224396.40618056
832	79.990048016596	79.9900160263637	79.9900697531814	1873.32	1855.17	1885.66	21	6	859781.151652362	505544.901426768	1025192.69226658	770754.252259618	634151.589568207	201575.953885095	2774298.16377053	942233.064842183	465819.632050781	2427282.47338308	305513.973313394	553904.035026714
833	79.9900342821146	79.9900342821146	79.9900410278992	1939.08	1936.47	1939.08	9	2	549368.125766038	431807.72909898	700601.522669269	482705.665709511	417546.350203928	715908.425036374	772733.296686232	558315.174089498	688946.625168504	825846.605013021	603134.865454581	407295.886668486
834	79.9900777425838	79.9900335502675	79.9900836498828	2182.81	2176.53	2185	11	4	2884063.30291405	2477683.61461017	3306403.7417953	2952381.68237814	4568500.36605126	1949304.89050696	3351468.23375625	2233993.79787441	3189071.15264827	3145821.68733392	3294267.37093429	2595192.44785712
835	79.9901074953156	79.9901074953156	79.9901643035406	1359.25	1357.28	1365.48	9	4	1927648.08117187	1436020.25628907	4642045.27704572	1947065.4877072	1809092.29730468	2481283.90142578	2375318.88818359	2193652.47553824	399339.115364596	2362588.59064113	2130261.82236328	1627572.02306478
836	79.990057187098	79.9900505445068	79.9901021688916	1441.36	1426.29	1444.82	12	5	1367249.71511914	909847.836720712	1532062.67033984	1405475.5210625	1969541.03345871	376730.167447925	2110611.73364745	1568586.30780925	1669008.32109375	1891678.99567781	1528472.295375	1219149.78427734
837	79.990126502558	79.9900911834348	79.9902605497105	714.739	707.663	715.517	10	8	10362899.2513029	4267119.23801467	11435752.6519388	10418079.6918974	7938319.05139072	13025572.1340207	5725017.95682144	10630315.0501133	14833578.3967011	14454340.7807653	19818667.1457108	8246653.32667155
838	79.9900699831173	79.9900490669067	79.9900944787121	2116.6	2116.17	2128.31	15	3	999132.966914067	745362.083457034	997386.875979168	950436.742441411	179086.728007839	1165162.15034914	1073743.29059328	1081433.8956836	2049437.10328262	1236433.85078311	1109503.18157958	888665.754968251
839	79.990035791972	79.990035791972	79.9900524924246	2353.33	2353.33	2355.78	9	2	263998.521862796	161279.172213867	323791.90590625	243888.198305417	216259.960046736	301796.960736087	275360.458078121	257764.792015625	297727.660680664	312662.313784645	300860.459839843	193575.449429687
840	79.9900262472088	79.9900250144434	79.9900880644514	2370.38	2364.79	2378.14	13	5	567532.677524888	446646.353367318	838088.521628287	558952.670250433	507961.749699277	50828.9948632822	731364.172028186	698120.029972769	75251.3259069796	778761.374802809	1636065.58008651	431191.851483944
841	79.9900679875555	79.9900332234234	79.9900816049818	1833.04	1821.17	1836.73	14	4	648095.662163528	389893.010361616	858400.861986859	646550.274010799	830936.67821568	877938.737095167	894256.974127698	515929.337789893	893200.198129594	167292.707556156	1071906.66927472	472183.075570138
842	79.9900249600763	79.9900158900933	79.9900313362551	2337.67	2333.63	2343.97	11	4	562812.747061943	462226.81889873	691690.615274235	591390.749642557	513964.776765627	694861.992721637	989552.518268634	704283.223759154	705207.516621094	687712.222450772	40657.9065624959	493477.77701989
843	79.9900893998133	79.9900275053845	79.9900893998133	1916.94	1916.94	1919.84	7	2	400270.517275244	277921.999977022	481078.678181871	344878.901532316	327537.343405907	546915.365358666	533725.467121582	777256.972721841	49584.8692968755	552697.48655333	450618.513108915	277829.202130271
844	79.990051397192	79.990051397192	79.990051397192	1396.19	1396.19	1396.19	6	1	1820984.43729166	1335597.28572916	1920762.18890949	1824619.23918295	1663692.27898764	2284744.10961913	2241587.99755861	1975629.76895182	2068016.26626847	2136504.72836915	2039635.65149901	1456618.5376823
845	79.9901840657946	79.9900707962524	79.9902530848215	1057.61	1045.32	1067.98	11	7	8275170.31599121	5718662.28159777	8193710.01184479	7724523.43488769	1145298.32629395	8660786.72219643	5882965.34929895	12187802.9558853	16878610.6709392	9459341.68991334	8448945.17186431	6864080.9440918
846	79.9901204541455	79.9901022835639	79.9901594563984	600.689	598.072	604.008	9	8	8212844.9607969	4887271.19505702	14504198.9527541	7746003.72521034	6632041.26298442	18546464.0339113	10662920.9879641	8827427.68995494	9711465.41956545	9244410.84691611	9877260.2650269	5554900.38134972
847	79.9900644967801	79.9900297917109	79.990115692694	1376.11	1372.04	1383.54	8	3	2974629.27660472	2209892.00547085	3169906.6505321	3062906.0753336	3665205.92087492	2976484.99225219	2357543.15824687	3030391.01726139	3196694.31514673	3584117.58835939	3160998.5472973	2402128.69447319
848	79.9900515824572	79.990034568131	79.9900685967833	1642.565	1641.79	1643.34	8	2	1475665.50305753	941626.76120404	1539150.06606179	1339206.3513488	1167486.52817235	1721902.76944247	1737999.36676609	1489249.61817095	1668751.97847539	1921460.95161337	1480884.22398733	1110683.04452205
849	79.9900497762047	79.9900405347517	79.9900497762047	1814.98	1814.98	1819.46	7	2	1094580.33314471	700342.48041581	2084372.87202451	1092124.54746826	947989.24341283	1588205.63099473	1491474.77198312	1169861.99711809	961903.188817274	1578729.07346959	1281336.31663854	819168.917776178
850	79.990063050561	79.9900603381979	79.9901527706839	1247.73	1236.13	1250.07	10	6	7970661.0283229	6192288.57914929	17592628.5802546	7893641.80800002	3976083.96874268	10166229.5318357	8672322.98729415	8424713.67990974	7389801.72074749	15386654.6942578	8418491.15522918	6978109.55428123
851	79.9901218152872	79.9900594368892	79.9901737388783	1278.235	1264.33	1279.72	10	6	2869976.42538384	2045824.83066577	430053.442382835	2856591.14756795	3908094.89992311	576900.800952994	3158972.7928125	585557.386197905	3783774.8619509	3198781.43975541	6186555.85348715	2257794.84838144
852	79.9901230892651	79.9900170954798	79.9901852658688	1156.25	1156.25	1162.7	9	4	2699525.24335227	2033200.74421871	4722351.7792424	2735133.07705966	4500739.53122958	2980180.1328125	1026427.97304686	1505831.30482173	2983233.87571023	3021909.46981534	2776526.58707386	2367250.73473011
853	79.9901055795258	79.9900620696274	79.9901376005457	1490.22	1472.03	1508.33	17	7	1676135.05403211	1108994.05535446	1806168.15494792	1599827.70338108	234597.162785649	585002.252216789	2164329.73568494	2337328.21352023	2004945.53778624	1995718.3092682	1891175.67866129	1336554.53851055
854	79.9900064956086	79.9900046481466	79.9900745420553	2142.65	2136.38	2142.65	8	3	1234140.8290296	887942.50217106	1317396.58110608	1140898.72378084	1078021.64237047	1366237.47588406	1318249.91874386	2389074.14272054	916737.568085932	1346555.46107524	1138092.13017456	1066306.58853617
855	79.9900429622103	79.9900098304977	79.9901059963883	2226.855	2225.2	2238.86	12	4	175143.074960942	140817.468750005	245791.585117175	195836.60619139	140578.742265613	192173.148749962	254260.006158843	182704.259062505	193622.560703154	290173.362578112	259055.818098966	150870.086542956
856	79.990178571611	79.990178571611	79.990178571611	2654.49	2654.49	2654.49	6	1	847952.362070854	781357.451986293	1101601.55191922	765912.600151462	737237.242282203	1152931.57125995	1122219.79417103	975144.460312502	1116055.91776833	1142476.18074422	1053349.50697413	680308.071188064
857	79.9900559758328	79.9900321764443	79.9900559758328	2081.4	2075.12	2081.4	6	2	877575.486257805	681530.99616981	1018012.99124999	810830.62180175	178971.098437506	1675370.72151791	949410.458867195	885088.021756829	997428.662859378	955423.288390231	912669.718303855	673541.050230462
858	79.9901337122159	79.9901337122159	79.9901337122159	2605.55	2605.55	2605.55	6	1	3205213.60796765	1771181.93760667	4148921.27623603	2820509.86605922	2475907.34614119	4627281.13148437	4201870.5596116	3464246.17418179	4279321.87797181	4527167.80479406	4000177.82459167	2100498.37433915
859	79.9900554878323	79.9900554878323	79.9901096337512	1654.2	1654.2	1658.98	7	3	1164895.26058524	736411.328010608	1205048.31202847	1078201.73309501	943657.657533479	1833703.91175669	1455633.27289029	1749565.94305569	1407039.79152065	1434602.82864258	1223435.72737933	881780.848761857
860	79.9900888843379	79.9900888843379	79.9901327569128	1187.47	1181.29	1191.63	7	4	3416168.46925	2553518.6620625	6635788.30152713	3059659.04843754	3157039.237625	1088292.58901375	4975655.78546413	3476254.73125	3545115.01965625	8771958.24804007	3404527.01925	3013128.49986459
861	79.9900575491124	79.9900575491124	79.9900575491124	1927.18	1927.18	1927.18	4	1	431603.208635198	347500.393337062	566678.518483376	372332.302730968	345633.900525015	602937.130172091	653236.962110283	447174.27037961	561852.22098474	656529.549345365	504899.761774458	348368.68866824
862	79.9900801433676	79.9900312610069	79.9901112930132	1456.69	1456.69	1467.9	8	3	1805236.8991797	1255581.76943359	2871475.52230885	1680878.02944734	1525990.64867789	2247075.51967881	2523228.51181799	1958340.17795719	2004075.62620982	2154689.39213342	1838338.01247144	1412978.1703125
863	79.9901308441154	79.9901308441154	79.9901654098811	1170.73	1168.75	1170.73	5	2	23934604.9827915	17636037.0582752	24347671.0064851	20891868.2560618	21508591.0280769	27413294.8815958	27697445.3210607	23484230.1844903	28502651.5744666	27509103.0891141	24063776.6347451	20231675.6422391
864	80.0624282423433	80.0623844186391	80.0624760191639	1303.98	1303.16	1304.49	9	9	158918.396484376	249566.950564902	88889.7613183607	178471.507211538	181432.953573842	88028.5923490083	91376.3120841484	142704.869313616	100291.800315755	89912.3057226557	109101.052274169	204899.027351261
865	80.1589779259447	80.1589297897784	80.1590064828926	1304.03	1303.59	1304.54	12	12	805914.255049734	1158794.54363142	543297.472526499	904060.006876396	875921.068571764	445339.295920761	515998.308234055	736281.333261724	470858.161765955	480274.390158859	638055.33597506	976559.672418389
866	80.2164297679187	80.2164024942234	80.2164418124083	1304.73	1304.5	1305.41	5	5	99633.1407629387	1148224.67088069	542247.825168465	902783.085962738	875358.281969004	444880.419778643	511006.223175453	111539.362424665	97321.187213541	117017.182296424	623427.705519201	95471.1551870489
867	80.2721010910097	80.2720602751987	80.2721663055276	1304.45	1303.81	1304.73	8	8	172589.174731446	292731.598318358	98671.707386944	206017.771908803	206719.993534029	79733.660117187	91657.2119891827	156980.233828125	86685.6182434093	95969.402456806	142280.766512277	249753.723086984
868	80.395045750969	80.3950380164431	80.3950534854949	1304.49	1304.41	1304.57	2	2	120605.196439303	89805.5913916024	140675.941120608	92175.1878079924	94276.1540336111	157243.805076496	159559.006688639	141708.915286457	151853.829611002	173809.075561899	148620.141600137	90579.8167339615
869	80.4299441912778	80.4293043121891	80.4314433285791	1304.41	1303.81	1304.88	9	9	119939.290411783	89702.9899325288	134420.063675539	109572.631931715	94276.1540336111	156817.62118164	148467.786840822	140784.404403545	149554.616096827	173413.39624477	140358.679516226	104449.924034832
870	80.4798857063974	80.4798591364568	80.479918693835	1304.73	1304.41	1305.06	7	7	114453.387440592	88911.6738148086	106885.417456056	117459.789666342	102738.868784995	106413.361118513	118818.56062093	119036.856419771	97875.0348274733	115544.687442158	107862.345392252	102896.471185772
871	80.6178876452025	80.6178737158463	80.6179015745587	1303.7	1303.59	1303.81	2	2	56543.2967365048	38203.614630682	84732.2072088076	73735.4219051851	65322.7279015007	91307.2047230101	110488.420155363	88404.2628354893	88120.6379194788	100030.228066406	81408.6478844093	44898.7919415841
872	80.7599816679732	80.7491310562149	80.7600184713499	1304.03	1303.59	1304.54	12	11	80871.598065185	144688.769426081	126297.64395863	161176.992056978	154414.163160399	122330.580666316	131412.433570149	152947.63121175	122352.287705077	123310.916883544	139756.603275552	149574.51418457
873	81.0004192711509	81.0003858398278	81.0004513775272	1304.65	1304.15	1305.41	10	10	123959.691573768	109214.622194823	123374.81397217	132000.510908203	112921.742807616	109961.937909459	124018.531949055	132894.068091947	107270.439961689	132262.03371059	128425.302698103	110681.271760441
874	81.0407524071086	81.0405702176955	81.0410644547947	122.937	122.416	124.384	9	8	106946.57166109	110904.903270508	127834.333378174	146044.24092	108955.098516358	120536.379994693	127942.843393735	185903.376032041	177755.246172119	168222.129031331	131517.281664123	115207.342898171
875	81.0703473954722	81.0703129108842	81.0703913221617	559.556	554.233	560.773	9	6	6654182.25292812	7574929.18947175	6922924.12606534	6472868.22170884	6341356.09972016	6209032.12699218	7287958.42443666	5757300.9041491	7403993.4028264	5887166.71450935	4552531.62496275	8386269.63729127
876	81.0703463534085	81.0702649637343	81.0703891975584	12.4224	10.6876	16.4179	6	6	0	5175645.94546875	0	0	0	4155268.22516387	4124927.19199112	6804465.8166436	4166520.09716299	4817462.12370252	8675123.38702494	4439710.11359114
877	81.0702947956221	81.0702783673546	81.0703112238895	194.001	193.434	194.568	2	2	4193052.62779528	4794807.94310476	4347916.08714798	4014139.07621439	4337155.18520135	3970463.25503089	4114296.18509266	4143782.3645407	4296992.33534793	4287510.12332587	4451526.3335767	4562973.96343561
878	81.070370279138	81.0703514418083	81.0703891164677	102.175	102.175	102.175	2	1	4012894.47367428	4536624.71879799	4314980.00648625	4158338.21026972	4287582.19463867	3920056.85618545	4115025.38776552	3950179.7674558	4448212.97776797	3983892.77909263	4248784.27987713	4334313.805753
879	81.0703949727592	81.0703753568223	81.0704145886961	2697.905	2697.72	2698.09	2	2	2852696.83095946	2931670.54992189	0	2732946.44791989	2668116.53487307	2356818.00965494	2767350.4159667	2798541.41370113	2669544.48343096	2588434.37546872	2845127.24565431	0
880	81.0704047320148	81.0704047320148	81.0704047320148	148.088	148.088	148.088	1	1	4958017.19501818	5890174.92614649	5408253.72935216	5117047.44771507	5236861.46400676	4802877.94718134	5058767.85665211	4862563.05903756	5068961.24996737	4954966.35214154	5157467.18012064	5526972.10330186
881	81.2375576466405	81.2367939974669	81.2383769476228	1304.235	1303.49	1304.57	4	4	86537.1918876133	70003.1528320316	74072.9038982607	97574.8598307282	93709.6606014744	80067.9703531896	75550.9002294913	92382.8994673283	83996.5093306097	79375.8277898606	78601.6820001783	91739.3860705558
882	81.2957570076889	81.2957335785801	81.2957583090083	1303.98	1303.59	1304.14	3	3	87018.6276362735	45699.7149316405	86901.6950889072	69741.0647398797	70443.343801048	105362.363312174	99601.8775088788	86728.4070396846	104059.465910202	112771.377355956	91669.7372807159	63427.1628693185
883	81.5200164836663	81.5197180717442	81.5203620319541	997.239	987.534	1003.29	8	8	46210706.4372075	30562915.1883158	58204230.0839179	21852856.3887857	45339211.2222592	46001213.3494423	57575004.9955643	47156004.2733963	89446430.8730693	50002476.5726534	61960503.4045084	41724981.0832418
884	81.5199987317476	81.519537896601	81.5204443326543	809.1195	804.609	810.584	4	4	39529571.2146871	33553204.9412229	41226530.1871874	39438387.1458356	37212498.7011605	21448893.7480296	57250526.2758374	41986303.9223389	42804999.4821959	43121051.3068109	49529704.378861	36380474.6339112
885	81.5200839515701	81.5199641301314	81.5201223773185	638.681	638.681	642.214	3	2	44414203.5748698	38273624.5925105	50500541.6132593	44729064.390662	41879683.7467702	50854915.1321718	51143779.8721556	49108519.2807872	49656672.020226	53115160.4074024	51078134.7767579	42179237.0577888
886	81.5198428019919	81.5197699448018	81.5204276061388	353.912	351.332	355.155	3	3	8598507.26535415	7252654.51673698	9178335.1418281	8469076.47497396	8097019.24150002	9498321.56595834	10279180.2278101	8911804.35434377	3060332.24208845	9377491.70629687	17270320.7014517	8222761.82274997
887	81.5203229541939	81.5203147874108	81.5204759656872	1174.77	1173.96	1178.56	3	3	47056905.7146129	40586477.2242314	57359551.1643645	45933087.5945862	48029516.6844519	48791107.9800526	51002922.2337275	48028672.9151309	49750373.4169454	49945352.7109685	48703235.8720566	43165071.9983614
888	81.5202230119568	81.519983679566	81.5202343613496	2619.64	2618.17	2627.37	3	3	28394056.5372971	19476411.8313038	31139890.5037007	28171186.6432431	28213204.8562499	44081300.3781257	30247053.3651352	29350249.8357264	30214166.112669	30656819.1490708	30501182.4939472	21245728.5066864
889	81.5201653711963	81.5196023694877	81.5204441899439	322.9475	319.153	335.751	4	4	13603029.9272333	14807492.2747019	18786226.0947	16791337.46	14894189.2901209	17601432.8276639	44578001.6553062	17573555.54343	18440863.0367175	18782009.835	18076052.3300225	15420499.7859231
890	81.5200793199925	81.5198869190631	81.5202717209219	651.156	650.109	652.203	2	2	31070897.0942684	26941965.2505056	34163929.129097	31501517.053659	29279844.748103	34319466.3518939	37139855.8016307	48597657.0009269	36090413.0356512	38822508.2673493	26891174.0126738	30967297.8957594
891	81.5203416154734	81.5201773836539	81.5203567178926	1147.58	1146.47	1153	3	2	20255525.9954642	16995283.2271875	20923516.0631251	19533133.3827143	18719806.4871428	21068393.7695894	21324701.2109823	20400195.3174999	14659172.0525203	21571803.6255	28463487.6716857	18241302.429375
892	81.5204463623954	81.5202783840154	81.5204626432459	1189.39	1186.76	1196.74	3	3	14659711.1987177	9859753.02846356	11827067.2101833	10638292.4914332	10523105.3406465	11764909.3576616	11948047.872069	11857505.63025	8756933.90878904	11856045.365875	10982915.466393	10369448.543
893	81.5203910081506	81.5203768135279	81.5204052027734	2663.005	2661.16	2664.85	2	2	16836934.1183728	14665223.1766916	17836495.6454018	15999177.1413392	16061126.3456895	17916770.864509	18371399.3049138	17318900.1562502	17968308.7925429	23947119.4056037	17428313.6595982	12352096.0601232
894	81.5200742529637	81.5200697486112	81.5200787573162	2650.865	2649.26	2652.47	2	2	32392955.201015	25968615.7560873	32000735.0561169	29660268.6239325	28434943.2525911	31780219.6997872	32241297.4697397	30858063.6940423	31828368.5794141	33321536.2468751	31680516.5518372	27500434.5091665
895	81.5202224546517	81.5199697298841	81.5204751794193	375.3405	372.039	378.642	2	2	16585310.7965092	16915270.1767719	28555848.1284207	20140539.99	19400583.1147916	21879781.1442414	22352396.38025	20477387.8666746	22975952.717675	22863180.9932604	21591848.2813084	18131671.1033438
896	81.5201736073053	81.5200744907041	81.5202727239065	2598.45	2594.14	2602.76	2	2	32162095.3508642	19236739.9691963	23314213.8925002	15061100.9754697	21798740.7200894	24035412.1554018	24045987.7769866	23126319.7569642	24154602.8717411	24242552.7932141	23510383.7878126	20501288.609018
897	81.5200024162966	81.5200024162966	81.5200024162966	2584.52	2584.52	2584.52	1	1	29136188.9167497	24578546.0712502	30217853.7183128	27770111.4713747	27209944.7949997	30356038.4685001	30490292.3917501	31241880.0881415	30385478.1162917	31137208.0657501	29567047.8358746	26186538.6014998
898	81.5203561173233	81.5203561173233	81.5203561173233	1211.33	1211.33	1211.33	1	1	573552.825937539	475839.603125028	578203.75593754	537150.155624905	540383.322500031	590967.865625034	1029557.57917231	593549.133749895	639940.236562544	618284.001250036	591217.82718754	574784.872500039
899	81.5205861410673	81.5198441317801	81.5214806753571	173.329	172.559	173.951	23	12	31006454.1064959	25881903.3519461	32271372.6491006	28810899.547046	27888295.4701001	31323439.0637576	34195483.246752	31635708.9054975	33672899.2423518	32482093.1225964	32055170.4390637	28478562.2549041
900	81.5206347806571	81.5197488969398	81.5214431780309	215.369	213.936	218.394	21	12	30220254.2986604	29714414.7533092	35784648.2292551	30366745.3102315	29825284.3943214	35161166.4058938	34895132.8304156	34521417.3464971	33364630.5521875	36809855.3027686	35672437.6760489	27776935.2285921
901	81.5206494249618	81.5195206475877	81.5214877315752	596.843	592.018	600.741	22	12	61139206.0559526	84811381.4158863	57413606.0364404	52105166.6700411	92549923.6758359	56521934.4882343	79791309.4405759	72923607.603588	77866216.8673878	73730458.6235778	71472716.4259943	59672715.858606
902	81.5211064828674	81.5196535668945	81.5219976684444	765.55	761.694	781.135	26	12	45216604.5042756	29181927.0045132	62792572.8884569	107534522.555028	93929273.4469034	68254948.1518105	49387559.9993834	72560479.345383	80467785.0674954	50699670.791738	53313167.60695	65221900.2290713
903	81.521765199891	81.5197660830212	81.5221685099959	2492.55	2486.6	2495.89	19	12	96221917.240815	106126707.728441	115980315.740204	42407628.0468363	8329152.84599304	41248912.1002618	124773851.679762	81337233.8651658	65583744.4110936	87396827.1529454	104524488.341583	8375431.8167207
904	81.5211295620019	81.5196480184813	81.5227706455113	2449.32	2447.94	2461.39	18	12	67786737.5048826	57847068.8848888	70609628.1892379	65489442.8403459	66581007.5522561	73979815.2350664	74641526.1719526	68931558.5560465	67802794.4530264	73958422.7289868	74072980.838707	60063383.8367313
905	81.520557051777	81.5200431749106	81.5212589876572	134.786	132.901	136.305	12	9	26689039.0791443	22084709.5206128	32296920.0855138	25083055.3599957	28033699.9511447	27890672.9922558	27238846.8159909	26603967.7191676	28000561.6198458	28015235.8227855	26247228.2821615	24947157.1626333
906	81.5208203985912	81.5197348042232	81.5216551525433	1041.57	1034.8	1043.32	18	9	23419994.3446655	15095793.6778549	37698459.8138472	29045568.2055921	31547194.404397	22643843.8425019	35963211.7212266	33324618.0102065	31735177.8076481	37360283.5108081	30787505.2672698	27666692.3272965
907	81.5207442629219	81.5198517118513	81.5218356586982	80.6998	70.1037	84.6571	18	12	31040237.3782762	44820730.8766222	32176350.0219656	52286252.5050823	27512535.296424	58852131.5070328	61027350.1573383	28552147.7210309	61804516.4687672	60415115.81964	28998259.3081485	23055282.6005518
908	81.5211070552625	81.5197980164642	81.5219098755397	690.102	677.075	693.158	16	10	96038056.6980897	77563032.6320968	58128661.3209459	94242091.943648	85631773.4702586	60681628.9178095	130857367.628481	88395650.9588323	78301459.2419253	48600622.5924733	48641100.5518228	78747535.8083584
909	81.5210953618643	81.5198520385764	81.5214810872147	1087.02	1076.8	1097.44	23	12	46343400.6238269	22913413.6408362	2993410.43373067	37681155.0933165	77709031.0444158	56237764.669832	50713686.0289338	21775697.5179486	33250191.9950328	53421767.8773585	29150083.7748581	12016531.4524439
910	81.5213055582845	81.5202001069452	81.5218434877952	870.064	864.665	877.14	13	7	54845401.6545704	25684162.1552	4177496.0167317	66471796.7985455	15679643.0230523	33176365.152725	34547546.915492	31187301.7671682	34068193.8827963	33868456.2959797	32097380.920275	32000109.9417785
911	81.520871882408	81.5198527404712	81.5214678498174	286.693	275.98	309.396	14	9	17825795.7337029	30439729.2994809	47950314.2630634	37516244.081834	33755383.4172143	39214416.6903239	39054513.7647377	49124731.850568	30137340.542682	15412541.7855424	53977915.4198696	26701537.0086771
912	81.5203238395742	81.5196239000597	81.5216310562254	723.105	720.007	728.259	11	9	40712904.8296571	32211001.2767167	41976890.1478817	42242967.9881882	37882222.7002788	43440799.7419406	46335920.5212187	42896757.7759955	44697118.6975478	49764144.3635153	40558316.715315	40177261.168583
913	81.5212374176914	81.5198807943664	81.521863499518	849.559	846.766	860.749	15	7	25325322.5322395	20417338.426413	9970822.54822536	24481553.3747343	31702591.8865581	4741179.67562489	27307474.9068174	26154684.5312631	65767671.1164003	27551890.5687501	73553559.856776	20668400.0756551
914	81.5211906299334	81.5195268316409	81.5219105349656	934.7945	908.023	953.439	30	12	34635831.0914273	106116692.73999	36591133.6673418	42065469.6942613	18372626.9100824	88906090.4162894	123501161.173472	78745562.0663805	83775599.5035915	4412024.11746229	77500256.8324482	21548978.6687205
915	81.5205372221202	81.5198005536243	81.5215470772936	458.0185	452.751	468.443	14	9	66054487.4465526	21155388.2910258	29923358.101189	24699885.0358024	17159473.2336894	30110478.5669817	31146829.5530175	38820426.3120381	38353025.4350204	41484866.6455789	20532628.7021655	24895670.2227619
916	81.5208889081009	81.5198655650444	81.5214059401687	503.317	488.641	514.923	13	9	21046754.4382216	16950886.6412273	12144180.6477624	45554441.8180819	19754085.6350341	13024965.8652534	24656412.3598804	18187630.354803	46792742.3546449	25495073.9521332	35944408.4819984	14699214.4110115
917	81.5205070963249	81.5199584043223	81.5213528423522	404.953	390.477	407.72	11	6	31413233.1148506	25900463.9427813	34280433.9979728	30825783.4803111	20114974.2333034	53642245.4159725	32954084.6922389	50194072.6168519	31039652.2699018	15184310.3765281	22534085.1979173	28248608.8394783
918	81.5206736220811	81.5199853926099	81.5217146340745	424.707	420.422	432.186	7	6	13119832.0263246	10649712.5882583	43596590.0413989	14791695.247002	10439245.7782916	22813266.4043125	21514185.8313104	20506829.7226422	21694836.152138	22033025.3701509	21442538.5455	25952178.6669472
919	81.5207377099892	81.5201368862172	81.5210948748064	268.407	263.609	273.631	4	3	25446732.3570561	21316223.7252656	26637608.1251645	24996662.3768718	23380807.5752163	24845005.4303741	17519032.5759761	25771629.8546154	27532313.3591667	31928371.5292069	26762115.0700625	22393698.4129952
920	81.5206668441559	81.5200950990278	81.5212356527252	43.15945	42.0983	52.3189	4	3	25484999.3999401	21538594.2279229	28743301.2927653	25392173.4464522	25414959.4646415	29441153.9868367	28489924.018885	26732180.7800453	29437991.2543396	28852814.40255	22549639.8290168	30500743.4930641
921	81.521085032184	81.5205727391988	81.5215956340882	829.288	823.1	829.288	3	2	54710671.2789063	50066791.0129393	57547485.1995962	52916448.095077	51343762.6013161	59850186.7981491	59172948.4093845	56848138.7838818	59114842.7685384	59161092.4360337	57668815.9334062	49373120.8421827
922	81.5208720745115	81.5206424711947	81.5211016778283	531.4425	530.493	532.392	2	1	16671038.1084569	13532521.5310151	18336338.4278147	16033201.3863233	15444513.8671552	17595565.96875	18146138.0578125	16636579.9268906	17600260.2473214	18276477.2211207	17541813.2995151	15713512.552847
923	81.5212535334706	81.5208425314861	81.521447783286	1105.85	1098.04	1110.34	13	3	21370055.1785937	17569736.0896875	15705019.9906148	62001539.7658917	19792652.9363086	22812975.1863281	22748401.4340234	21251944.1507812	22297473.4716796	22673125.9980468	22629662.116116	18973412.0735353
924	81.5211981447024	81.5205099170548	81.5212872486903	1177.375	1163.16	1196.74	20	11	15770215.8688157	49768839.7682855	57356811.5100132	1753346.16861976	46423043.2674069	48373118.1205004	19059243.9711569	19425747.8938843	7220519.00892919	15661367.7353524	1672678.43430987	1669666.5785807
925	81.521220320559	81.5205687027926	81.5214378521121	1149.27	1143.82	1156.74	12	8	18013992.8395197	19923092.0224702	24157148.654497	6316649.64272728	21577517.3723322	24234277.8108308	30383466.6654722	30932717.7745079	3298720.11167583	13458015.0623298	25131347.4903718	23747470.7538723
926	81.5211951934104	81.5204908431878	81.52164421048	995.4215	987.534	1007.06	16	11	49436399.6464978	34075359.0730926	55569673.7433198	73992478.7651721	3280511.90531246	45779625.9509094	57790616.923033	25510739.1918127	60548243.8282211	52310186.1345425	62154093.0815345	25057617.98552
927	81.5209532192248	81.5206819841977	81.5211344195683	1232.27	1216.93	1233.2	10	2	7809796.40502444	7035637.35225589	8276214.01502931	7815577.90162594	7455398.55462893	8172584.68230465	5157623.38598625	8263503.03212887	8394073.87946779	11123783.5353602	8323141.3525049	7458656.7612305
928	81.521458525892	81.5208175466718	81.5218387430438	808.125	802.742	819.384	10	7	68157953.7135669	40138621.7536119	40214672.1207694	35379174.8218087	34284946.2688438	22572057.0229122	57418805.9383826	38694983.1656571	39305501.3251324	39661152.1993088	29408712.3942639	18087151.7525801
929	81.5216872742896	81.5207928611816	81.52193439496	2605.55	2587.36	2618.17	15	8	32637380.7638135	21538264.6345163	25894416.345396	16233715.4198975	22352830.0546723	30868617.7407279	17884268.2187933	32985156.8256699	33533956.7817306	26087139.8977499	25325584.0146251	20830818.5162581
930	81.5211669474494	81.5204767877887	81.5220180634571	638.681	637.214	642.214	6	3	44608029.1021172	38582565.1136329	50805571.6834337	46920750.4339715	42811504.1285272	51087969.4242845	52159948.122917	50076221.4827604	50652793.004852	53138521.0470352	51228904.7911223	42954897.0053126
931	81.521603331744	81.5212735699198	81.5220137504157	649.627	648.141	653.141	5	4	33817957.5972804	29325432.3741251	35798366.6821523	34234944.7590793	31824033.9054251	37061240.4838576	41461337.2780406	48623438.2225715	18469905.1066836	40850265.227223	45155609.6434641	33558522.6866445
932	81.5212348734764	81.5209593950941	81.521554727897	353.912	351.332	353.912	4	2	23088146.2461434	19190899.6153676	25101373.4229265	22615077.3530606	21517410.4352096	25289035.8174265	12632669.6255228	23624876.301739	25506782.3678309	25381277.4864375	39521941.5359813	20946398.023
933	81.5211419238292	81.5208612888649	81.5215099497107	372.039	367.287	376.731	5	5	28440405.2431125	20795625.7825642	27951115.8686128	24856920.789	23011661.6448056	27018846.1151597	26607444.21325	25330918.573	7634772.63972759	28737609.3500903	25932721.2708125	12525306.5695165
934	81.5208947682492	81.5205359708762	81.5213570195423	336.6365	335.751	340.053	4	3	3438582.88471438	2702738.070375	3614885.40787501	18520287.7908351	2967242.28349999	4255690.516475	3429622.61999998	17279335.0571152	4206881.23712497	3670857.24648435	4209239.97037502	3398521.57405001
935	81.5211610395691	81.5205208807916	81.5218966992005	792.694	784.985	794.17	4	3	13431203.611125	2882345.45252398	14288293.3632293	13506372.0663751	4103812.50410066	14973054.2881666	14715510.4320416	14265028.7649999	13852265.6952612	45124539.8018898	13744540.7524062	12098288.0244375
936	81.5215909601726	81.5211271215498	81.5217711180174	2628.31	2627.37	2638.01	3	2	32880817.6199869	19519810.3278237	36368952.1371426	32827746.0832945	32531085.2014032	35831760.8399999	35568791.9999999	34656091.9171876	35161430.3959114	29541834.5129656	36320820.5551021	30272719.7281638
937	81.521792897701	81.5217724143717	81.5218133810303	2650.865	2649.26	2652.47	2	2	33066232.6922349	33633342.6157637	40705601.5536065	37512251.8170363	36149067.7955746	40606480.7554099	41036213.9331351	39558905.4442009	40371450.8014516	41977950.4383869	48415876.7139615	34922623.7347983
938	81.5206780892644	81.5205740103366	81.5207821681921	322.3015	320.316	324.287	2	2	20677717.5452298	10666671.1797544	22927060.8462097	20965991.279625	19491651.1192258	22428549.8053604	34090943.9281491	21495471.5260444	22814139.4868226	22872500.6382097	22184394.4089919	18982585.7606094
939	81.5215477271879	81.5215477271879	81.5215477271879	2664.85	2664.85	2664.85	1	1	12658372.0408806	11093418.8388068	13835992.028608	11968662.6732441	12154400.4512784	14156677.9673295	13893466.4722159	12974070.2046427	13682920.8451988	13919339.7796022	13507400.8638068	12387741.3090564
940	81.6679264166382	81.6679239611176	81.6679288721589	1304.555	1304.54	1304.57	2	2	63241.7633337398	108708.459933894	42427.289377442	80044.2001831064	80332.1038352467	37697.8889501951	18037.2110807291	62268.1275777176	20978.6671354165	38252.97641805	49119.9583219397	94667.3377234822
941	81.7740186358346	81.7739556106741	81.7740552428891	1304.145	1303.81	1304.57	12	12	420600.341212385	590500.013786054	273605.371043523	456017.930071848	434571.438972354	221977.983477959	267411.319939781	380425.133275464	241488.166679364	258747.666406252	328910.323579099	501002.988683037
942	81.8393307126525	81.8393141939082	81.8393660799591	1304.14	1303.64	1304.73	9	9	406888.316692705	589255.733203128	173647.212714846	120997.756560248	109125.730939129	207023.758657227	193083.327944335	153650.231541466	187241.731420523	200353.997942458	323118.557682289	91721.6763883473
943	81.8905596257919	81.8905505919867	81.8905686595971	1304.555	1304.54	1304.57	2	2	86190.9646687819	114332.42045072	53717.5020190438	78237.4043363453	72015.0394388843	68224.7600618485	73877.9854964189	68701.0049088537	21479.9081933592	70291.4856221514	76413.9155718988	94744.9453538157
944	81.9790379145784	81.9789342431525	81.979098580002	1304.45	1303.81	1304.88	12	12	194896.237604165	184738.131845388	195712.900021702	227031.56839495	206268.522876267	196497.638378906	213543.372953145	217129.406863732	184431.213059895	209901.490741812	204295.513044025	196397.067504884
945	82.017323108812	82.0172512733391	82.0173828171334	1304.45	1303.81	1304.88	12	12	562631.371044924	531310.582782449	533165.005268552	598141.464036692	535461.236474441	504782.112223774	534087.368256141	587092.120036808	487781.602043809	521370.003746167	563299.413750002	517626.896703056
946	82.022699622452	82.0224918123857	82.0229453162215	2448.43	2447.94	2449.62	14	12	3187624.5218204	3107362.49578124	3812476.07459556	3175451.54258817	3346656.47714115	2918977.24668837	4007001.00050008	3783248.29348061	3465967.23153647	3496546.86228136	3560421.74553129	2767766.26564945
947	82.0226149390567	82.0225294830014	82.0227166309417	2489.5	2475.31	2501.48	11	11	742394.110130437	4035601.11693746	2787081.54974975	1288121.17366942	3922533.00584946	3282471.08979742	272694.057539113	3437279.69645606	426343.624075513	3847993.26653201	2602083.77645611	1238559.78249428
948	82.0226146127494	82.0225898950841	82.0226771245792	2587.02	2583.76	2597.67	7	6	462612.290856	458968.209518408	1657533.63688931	690519.697494869	586300.78125	553111.487841785	737117.973790096	956979.657411922	715235.607598681	1676102.31058927	741887.908679456	588623.266127236
949	82.0226164016796	82.0225739839495	82.0226534670808	2572.6	2561.6	2576.76	7	6	1078660.19896628	1304724.7909815	1210462.06539062	1327866.6916567	1532061.37900076	158271.449036441	1296771.08417969	1187669.52662976	897302.118491072	1155564.82464355	1302754.11642991	882551.247372694
950	82.0226274461063	82.0225929234025	82.022641531016	2698.175	2697.34	2698.49	4	3	449003.114504493	329811.246279932	583675.278400264	0	438185.895798024	516218.795972798	0	531227.97633361	538173.268316909	514462.058657225	0	0
951	82.0226527643538	82.02259388217	82.0226726182697	2666.56	2661.03	2672.02	5	4	909799.231284284	667443.616773129	1063792.10796069	933810.730371086	948638.83321559	457428.216044924	1143401.10646654	1008812.75298942	1117855.35055165	1300223.93540644	1536140.12720514	784583.974266956
952	82.0226326395835	82.022585172213	82.0226754186472	2536.28	2534.71	2538.29	4	3	2466278.08003928	1745002.87376533	1446926.17990414	2179274.31351745	1831355.87115885	2462017.00874582	2550027.55383404	2500421.35689681	2457106.03986742	2555914.88360678	2389631.23427178	1864580.10982563
953	82.0226071297662	82.0225708803805	82.0226520007326	2520.24	2516.45	2526.06	5	4	1352150.45005582	1192364.81369978	1412735.84756511	2991447.09736789	1169190.29552024	1439254.57870164	1421856.44031252	231681.549770492	1448709.02147694	320958.185364577	2148016.60883899	1241569.43412554
954	82.0226626125145	82.0226266104652	82.0226784116382	2643.59	2636.94	2649.6	6	5	1033571.41632346	107395.445311518	914477.369203122	464792.43248876	772658.172888389	902332.052667746	923511.737017301	633560.50282155	1298227.44922597	936213.894926477	951905.166383927	729903.138919083
955	82.0226601624077	82.0225340437829	82.0227022111694	2620.45	2615.15	2626.72	6	5	477953.312550559	313584.131939345	125948.717239569	541251.213004942	1796132.84393096	538064.142844094	657644.426915158	508249.293728165	554175.610298705	557532.775080429	592563.301236431	610169.2649839
956	82.0226110543297	82.0226016603535	82.0226189712008	2683.25	2678.23	2686.46	4	3	80400.385149736	520875.723928075	730533.988310544	855915.199657964	672589.374568178	742656.30771668	944086.249066002	677787.522305473	760935.218049617	790403.482500294	796472.615043155	538690.13894287
957	82.0226411456103	82.0225729626077	82.0226591691287	2604.59	2603.71	2608.42	3	3	555290.317686565	749259.680252576	661528.593233959	134302.831994625	589151.632444488	647103.70196136	702374.095986836	601042.527728725	580610.634442498	646438.337795533	618898.912611015	452574.157360705
958	82.0452713586705	82.0449441348868	82.0543666717538	1304.73	1304.15	1305.34	19	12	257563.5305542	357823.895961217	154628.556839423	298668.544620536	262601.843641075	183842.693703265	181842.246199778	234427.915094867	163404.890867638	196246.194606237	200856.753632813	334765.607990723
959	82.0486249954355	82.0481605300182	82.0486721738193	123.0695	122	124.061	8	7	138054.170612732	423567.568605035	178005.810806362	137707.183470866	550280.222810656	610745.141681453	576682.988707248	195652.873048828	138116.640054971	132680.666603215	583112.832128568	143750.717602734
960	82.1344293267332	82.1343814010621	82.1344592509428	1304.73	1304.08	1305.41	9	9	147971.039332181	140309.070589191	132613.683002932	146950.666238608	151039.248405763	127308.138338449	128729.71887207	152473.630021785	127810.540305739	196372.723008219	133796.670041096	137753.678097367
961	82.2083824731267	82.1978708688673	82.2093624168613	1304.11	1303.81	1304.54	6	6	182885.013069511	91686.5624414052	103745.130161134	163695.149672409	162047.98086426	228108.517154946	124021.771589354	94953.0095930982	196041.076504792	124618.11363732	103102.97394381	141960.344016336
962	82.2255070237801	82.2246987551162	82.2269376464564	1304.03	1303.57	1304.57	12	12	188880.074645997	124065.949729819	208292.14254639	173864.305051057	162238.717946213	228343.80185547	234718.862750243	201494.300214843	201455.021624098	227594.495692233	214132.758046876	142185.609788161
963	82.3071928150926	82.307135522367	82.3072287464725	1304.555	1304.08	1305.07	12	12	335758.008544923	453498.519603363	236915.413196844	379795.860691267	380324.961383714	190111.811395788	230148.009454755	303451.847451825	198989.926418807	203432.133303224	272934.097834822	417095.021680037
964	82.3259643800699	82.3251309420162	82.3273591986844	1304.03	1303.61	1304.5	12	12	403124.555773927	300202.717962739	450542.517937575	380727.937971378	352600.987195762	489985.750032438	482455.452357704	445236.664190108	441437.558876578	481515.075549129	447797.526127233	315172.225837214
965	82.4248810796299	82.4248663521108	82.4248958071489	1304.555	1304.54	1304.57	2	2	59374.85641276	88862.4723106966	55650.439962159	71656.1370731616	69907.2681949878	39804.128895597	61004.4933715817	75454.0060635643	39876.8395552197	59842.792486572	61355.3095902882	77049.1194042962
966	82.4800760807604	82.4800760807604	82.4800760807604	1304.54	1304.54	1304.54	1	1	55548.3039971921	81857.8384107418	56699.168527222	86877.0221028649	72839.8379380292	55609.7988173419	60059.0299403888	72567.5125724281	51352.057184448	65379.6613989258	57340.0194782514	79937.2660583499
967	82.5374715248047	82.5373914453745	82.537591639459	2449.345	2448.72	2458.93	12	12	13378491.8947989	3767458.11955024	3575519.55169466	3542236.87231031	4088528.12289568	4958714.38080919	3996409.9399785	3672251.6710227	5192251.34731936	3646310.93883874	4510253.94179898	3593391.56016385
968	82.5374380063203	82.5374277843956	82.5375017303796	2494.07	2485.53	2500.46	10	9	5338430.87383083	4252733.90577204	2891822.31313659	4073176.79577029	2512016.61402938	6194674.87540712	2707237.20517668	3104912.10993476	2959321.87791666	332826.908906269	4154208.98190217	2887191.5022801
969	82.5374434081092	82.537427830132	82.5374723150561	722.0185	719.674	730.153	4	4	3242987.59325624	3033327.75340987	1854873.61092091	2931626.47170176	3129165.02418807	3014840.69967363	3130415.38685499	3043357.03494712	3259759.93945422	3749592.79129764	2913349.95067872	2908720.40122271
970	82.5374362149888	82.5374251769256	82.5374406455153	598.1415	588.489	600.925	4	4	3764564.44472393	5363436.40279852	3813708.22789874	3586950.43237399	3454193.76714102	2866934.95697462	4134834.95970075	3786488.79678847	3699935.54853817	3821055.54212642	3624645.88227489	3444947.72865039
971	82.5374401472487	82.5374373105722	82.5374636347718	684.767	682.527	694.888	3	3	3509027.18072624	3352250.07259887	3642713.73515471	3656998.09077186	3804613.54981888	5213046.76505484	3685889.75380868	3646941.9634636	3810431.26247289	3873410.85333886	3661845.38650537	3443854.48661799
972	82.537385512878	82.5373712398788	82.5373997858772	640.647	639.08	642.214	2	2	3070148.17488562	2657051.87744395	3118500.41667951	3210745.15894103	2866144.36878057	2922175.40976523	3168618.00070317	3150201.74743781	3068761.09441163	3331398.7179632	3355760.45070677	3194480.04448921
973	82.5374480107908	82.5374357483123	82.5374602732694	761.897	759.295	764.499	2	2	3274507.42805479	2952145.51121875	3083572.88244591	2712291.16002752	3094858.0651899	3461688.65602734	3782196.63766922	3400455.39620244	3070996.30960276	3384678.01332031	3406667.52631543	3200853.37398197
974	82.5374212359431	82.5374212359431	82.5374212359431	2612.9	2612.9	2612.9	1	1	51325.7130859277	25241.1511718702	56000.2143750021	37361.0192382741	24717.0081542921	39866.7546386833	39807.1874999827	44842.0707031379	32203.005371103	36958.5825000014	70282.1468945259	32039.4400976581
975	82.5374087937325	82.5374087937325	82.5374087937325	923.661	923.661	923.661	1	1	4727685.50535938	4435121.82638516	4814685.217524	4780668.44475341	4873081.20290826	4911372.95200428	4843450.97713913	4814100.12150608	4514225.28083408	4796504.88285268	4697160.30775694	4468479.40222296
976	82.5374090788134	82.5374090788134	82.5374090788134	1181.79	1181.79	1181.79	1	1	779206.470703121	725375.917023922	740565.839696048	887832.265585553	877024.968510738	853045.354598393	870984.250618495	773602.675781253	754225.699449466	740959.453208004	788912.186692703	804603.288510738
977	82.5374436883919	82.5374436883919	82.5374436883919	2528.68	2528.68	2528.68	1	1	3359850.41502931	3049124.97655661	3236790.40595212	3300032.95879687	3264210.13916016	3198668.82180368	3204254.44109374	3407179.24910154	3249190.25617187	3250634.99954587	3615538.54426686	3230111.80959507
978	82.5373699684898	82.5373699684898	82.5373699684898	866.374	866.374	866.374	1	1	3949961.17387277	3586360.76541328	3853679.93929671	4026310.93976578	3978889.28203719	4022062.49507062	4034839.17488063	3948615.57475078	3951636.78038594	3997448.32515752	4071172.42113977	3693226.55625492
979	82.53739830163	82.53739830163	82.53739830163	1007.82	1007.82	1007.82	1	1	2328292.9800052	2162636.52033235	2322961.93359331	2555216.18882812	2310830.68093663	2327158.49392579	2345086.3185434	2366271.63487413	2343872.15739747	2486750.922065	2183725.63076324	2242916.90972461
980	82.5373974028391	82.5373974028391	82.5373974028391	1121.3	1121.3	1121.3	1	1	1184568.17623828	1224377.51762187	1315071.63207031	1383681.66161687	1339451.79277812	1421616.85102345	1377376.26071094	1437012.278775	1183802.29717285	1390915.39027187	1318801.63623437	1258397.5173
981	82.5810402368612	82.5809865161365	82.581081583177	1304.495	1303.95	1305.06	12	12	304342.812573243	462111.510532924	187689.053191962	341604.569291993	334444.429327298	137529.037797155	176560.074114585	258151.896160715	161085.017168458	185081.184912762	225741.069903318	393192.327223076
982	82.6011220077588	82.6010531702782	82.6012213748992	1303.965	1303.57	1304.5	12	12	354764.128372896	286825.592572114	344230.438974614	335564.876062949	322622.227239987	348451.316382962	369506.245492788	374441.46521935	314855.449553411	357576.566584126	349713.174393779	299702.776650765
983	82.6411449196606	82.6410868093611	82.6412232677127	1303.965	1303.57	1304.5	12	12	848839.949755862	747373.097079322	823123.982349319	841167.612502791	789130.188183591	819989.540844032	863830.848818368	877973.125731029	749079.083341347	832244.824986054	828876.168582592	746694.012048327
984	82.7595920732557	82.7595432682147	82.7596583720789	1304.11	1303.61	1304.73	12	12	241423.058480318	199052.892433893	225109.104038089	234125.436076471	221070.740107424	226002.734661457	239221.911508413	245965.096567007	215964.519759113	229010.442006461	227978.089827974	214011.511264272
985	82.9479607984109	82.9455501662826	82.9479953598057	1303.98	1303.61	1304.41	3	3	128158.865731532	145683.678843148	111498.139072267	120628.688420412	125187.80277588	92710.2821221453	118226.270979003	121157.687738443	100647.47255371	110407.482817382	122033.985911051	130939.647457684
986	82.9968879007311	82.9968879007311	82.9968879007311	2455.57	2455.57	2455.57	1	1	792268.319466382	538372.702269024	923952.315385039	744875.093559567	696683.879789691	1255785.38884731	1103473.20331753	799702.551996459	1031752.31952078	1123868.06338954	912353.556499724	598256.352242694
987	83.0608618591864	83.0602005225796	83.0614842177415	2530.53	2528.45	2536.4	47	12	28490693.577581	41133085.590486	22442091.1313495	54126984.0270515	47840179.8787246	64098949.9116947	52659017.4203921	45735069.273255	80199430.0820691	2862256.1083121	60824453.3095701	33542679.8210293
988	83.0609881453515	83.0602634987643	83.0616110649678	1304.49	1303.61	1305.82	20	11	48035782.1728254	41973376.0931954	48753481.3636845	44482768.2586829	43410710.3333929	51620366.6245259	55231665.6378901	67435467.0247028	54505694.7144932	64657515.3390263	42536500.6532467	43138176.9298934
989	83.0607115016968	83.0596345679251	83.0621838286073	1964.75	1959.35	1969.81	29	12	61819905.0342369	36077740.9269145	65598871.0892631	36317683.3251796	41124985.3113397	50915124.5897801	59666174.9080359	56003161.8444273	79306015.9451115	63591568.7183403	74620732.4165955	88507617.4322393
990	83.0607832492144	83.0600694482181	83.0616162973014	2079.12	2077.52	2081.71	24	12	94325393.542209	69614087.1945033	64874939.5782347	66374993.7681736	62334855.931348	89328285.2743909	112395028.019799	92915101.6750208	98423805.1151775	88486909.0301208	84654904.0912143	71164851.8758688
991	83.0610080072134	83.0603314483771	83.0614870797243	2460.535	2459.3	2462.42	20	10	38057762.3766028	29478545.8929316	47737928.5956969	38906342.2972559	36048096.0482911	46583188.7962754	48534916.3789697	48053102.6949242	42130350.4562125	47659385.799206	38655055.8730329	24503595.4310512
992	83.0613429509161	83.059721611371	83.0617567861401	1538.16	1513.21	1554.59	31	11	17118341.8016827	16712340.6771984	27259358.1044408	15865783.4806201	10984349.0081643	68734477.5665481	5183700.84898694	2643537.93023444	2776339.46454107	35865802.7055987	29836499.4983399	37971732.5873688
993	83.061476221793	83.0599614684542	83.0619082967704	1160.45	1147.58	1179.43	31	11	4954462.4636722	53102483.866895	47028262.8432177	3548888.86497051	40445823.087778	22549581.3271821	88440847.8372545	116637371.2308	100209157.751948	59231897.8671093	44582302.8575218	28015749.624331
994	83.0615008372113	83.0600144926967	83.0616910887725	1420.97	1418.67	1426.47	14	3	22178910.3616204	16037205.6	25499949.1654322	19674310.6072198	18677474.8416667	22994934.9794999	3046925.20360661	21025600.361625	21911787.9791666	22054763.8548492	21159553.4594792	18145047.8760833
995	83.0615279180783	83.0596461029705	83.0619738048275	1469.3	1459.32	1482.3	25	8	23209426.2480789	38015965.4689359	16756536.4559848	19862651.4711896	20433186.159837	12240967.4497349	14758619.6884875	56915745.4773269	22400260.788508	24116643.2203124	28691894.0013072	18089145.6351613
996	83.0607408730337	83.0598720116922	83.0617958805883	2299.92	2288.17	2312.01	27	12	18930760.6680686	7386591.07062074	45737771.2474602	15405893.570116	34834144.2884816	23473117.739717	33248260.8947577	53713989.8282374	74066846.5539091	52382835.5224697	34058874.7571639	43011727.0993081
997	83.0607005265211	83.0598120613929	83.0616318477261	1383.485	1376.72	1392.04	20	8	56030553.7605764	33024516.5954573	37404641.1421079	53699425.0629984	33031225.8367422	61696530.4805153	38791531.8252	35534693.0324751	35026684.3427653	16382395.1950853	33469944.4235628	30274664.8671875
998	83.0605270143449	83.0595509790598	83.0619269878845	1229.73	1215.99	1238.75	22	6	128952998.683855	43615215.143818	57420716.5710639	25416904.7748174	51017712.7423405	60131486.8148937	57900637.5594802	131704490.280313	57078221.4101902	46368880.4075366	3674285.14001246	46991103.7003397
999	83.0608942321457	83.0597825918874	83.0616717656189	1205.93	1191.54	1211.24	18	9	14424977.6872727	21250585.2885867	130870189.919596	20963085.5853859	70244070.7835574	9220690.06888006	17111819.0668751	6248092.65504764	20453766.8387044	5402361.22766594	15694335.4166667	4128124.19140618
1000	83.0605515177369	83.0599777912094	83.0617812712934	1616.73	1597.65	1622.87	21	9	24112609.8905575	23631553.4580432	21749950.6909396	23866317.6612828	13479696.7249938	22321031.1817373	33503525.614386	41309235.300904	20217228.9445851	52364386.0832712	26200024.3097971	21773432.253676
1001	83.0608010450404	83.0598655676295	83.0617442349086	1063.285	1059.13	1075.11	20	9	58214364.04875	45705038.625825	110355809.631094	56144355.5606	23087191.5405544	6588977.46590337	67311639.1885434	77945976.7937244	122380914.32908	58391109.2888452	70253824.6802815	43970653.1211713
1002	83.0614186410255	83.0598110370543	83.0618663234098	1253.39	1241.61	1268.22	27	9	40019541.264236	31335144.0717756	58327543.0584	38945510.8965526	62575770.1139926	74938922.8733862	3716611.10914039	41749040.8791891	4821006.31005687	43231711.1953127	5540233.18023618	52295587.8004982
1003	83.0607790259373	83.0599183074902	83.0616530333243	966.007	952.292	974.343	17	10	76346399.4643939	48221289.242186	56488492.8218878	50848663.8747344	52750864.0993651	47416667.2841793	61272935.2850971	52573893.9691114	58999453.8039792	52839419.4481054	83530448.9970835	46099142.2145482
1004	83.060740002216	83.0600007815776	83.0615451189269	830.614	822.946	835.668	15	9	34543809.7967977	31448688.504544	38337055.1837652	38468721.4080351	33046391.4418186	41848036.7891002	40229814.2736655	46755692.4447844	23375063.4786711	41410692.0996844	19569657.0596264	54515550.5375672
1005	83.0609333912278	83.0597692622069	83.0615811741124	1577.6	1563.66	1584.62	22	8	40646717.5120679	13078009.0912427	23397514.5929411	17075406.8655677	14648918.6069262	26749745.4328152	23922100.6572987	22953889.5793015	24282191.5285715	25805992.782375	17827073.0476053	26444994.7550583
1006	83.0609403418729	83.0601229242763	83.0617976968486	1032.785	1022.07	1037.76	18	8	46367611.4970728	85007649.0763456	4792738.53427728	50189066.2429565	25308980.0789225	3659571.87702373	38747570.6085418	36533546.5488332	37395731.92825	50289147.6329149	35940885.2671666	44644111.9510546
1007	83.0606439252863	83.0597290647956	83.061846738767	1682.04	1674.07	1688.91	15	6	26648708.2089787	20442730.8971315	28259299.5708841	36019938.7008632	16866093.6555994	29428708.7205335	28967422.1442074	2651751.91216149	40392163.9766006	29460677.8997561	27301722.628811	21293101.3291709
1008	83.059810999108	83.0597020723316	83.0616484722003	1432.29	1431.32	1433.84	9	2	31055893.3546874	24200434.3068885	32540685.7050001	40151841.4107778	28188206.5575001	35742701.8689894	26726674.4949256	32577094.9591755	34048744.1552793	34825439.8680163	32662176.0520212	27335504.6329349
1009	83.0611747434176	83.0600126217242	83.0619709296982	878.868	869.166	886.587	21	9	49918044.7515717	3164915.41448412	43410449.3410937	41910455.0190411	63643336.1985599	46840920.1218171	30781356.1019872	37612018.5675659	3583672.71534374	56804987.4253542	43989181.1949451	72552534.1353417
1010	83.0610582443724	83.0597460099859	83.061857348635	1742	1733.44	1760.64	24	10	7117549.042882	39938671.1391637	2776777.61068037	19698984.9780504	39255940.9707238	29676116.9612494	37961196.1847535	2803930.27627691	30874631.4617675	18138851.8339499	15250808.5170027	15301418.9529749
1011	83.0610483305148	83.0608392518367	83.0612519927295	597.466	594.755	598.206	10	10	75512550.0051671	55029497.7603978	80939520.3125007	66835335.2303364	59124704.6508832	90874360.3554253	111332433.350163	96629404.7421188	89333797.8113914	104554683.64404	107264684.70383	79401387.3880442
1012	83.0614149459868	83.0603107356465	83.06170453194	2415.99	2411.35	2420.48	11	7	37262896.5515627	34498394.4726388	37377315.0951668	36729953.4920998	35419926.2002162	44153640.751242	32777067.1057826	37794109.8083293	38886591.7364784	43715580.1018496	37470839.4521155	35306015.6130979
1013	83.0608024415817	83.0597707551567	83.0618451951346	1131.93	1126.9	1144.78	15	7	43828079.3796668	32177679.1090442	33961184.2704262	55984796.888562	53144280.0417032	49384666.5616835	45315212.9047425	42392166.511691	43667997.0481986	45417246.6876472	13944510.2592441	9496233.95447184
1014	83.0606986683971	83.0599293766019	83.0618322141825	2371.84	2364.3	2384.5	17	7	2861874.95478523	7635619.81166686	38167492.7231147	14778281.7571289	4840119.69019706	9290411.90473963	29782530.7222959	8608951.25931801	8721796.40056818	6832074.31466258	9291814.25208336	5805692.62932155
1015	83.0613379718998	83.0598946519217	83.0618595897998	1797.31	1787.84	1801.14	15	5	20948375.9824445	26023722.7041667	39327239.0627238	32911481.1799139	28919382.7321388	32748275.664	32565127.8191904	31642925.046625	32344676.2820739	33495886.4444444	13269042.5646313	11549401.7571709
1016	83.0610342119981	83.0596353121686	83.0618783575602	1829.33	1813.95	1841.72	20	8	26120482.3343243	23014901.2260033	28857421.4819379	28825955.8271925	34778162.9548627	28047493.7928453	46019778.8260263	54791117.2533651	52777714.9512334	18317375.041184	26178893.3633109	4662493.79064524
1017	83.0608690594392	83.0601989858191	83.0616305613594	900.065	890.588	906.404	13	7	9445988.95699546	33036299.0202077	43805828.8619561	41921918.4638885	38849137.2499206	67976816.6643632	56802126.1395761	44747638.7724695	4446566.76637392	49112099.0844494	52676840.2279345	36219132.4221769
1018	83.0608854145135	83.0600519963111	83.0616241863559	2242.69	2239.6	2250.79	12	6	15969551.6456999	21022623.75635	2445273.75277514	14645924.4709375	2512692.14375822	16129674.0208333	17461475.5152499	14615404.5937499	15563358.1319532	12451291.7590253	26787587.1084549	30387513.2973727
1019	83.06087064918	83.0600537162133	83.0614459281019	2204.03	2199.03	2211.54	13	6	19807920.0315726	10752620.18091	24545879.9824849	18542749.7272683	2342551.78273896	35377119.8877049	21433694.8542338	19575696.6056641	20589935.7046876	21586997.7653319	11202596.0469921	23910370.5628842
1020	83.0614778123582	83.0603224641714	83.0619027923811	1011.29	1005.2	1013.54	11	4	26705144.3707609	21483506.8260416	27920602.4840217	26048151.1466304	25691886.1001562	7486413.16370893	41224346.7705407	22584589.3114673	28780010.0289675	29904147.9075	60265156.4379116	22967231.0232882
1021	83.06037500164	83.059997872243	83.0618196003186	2402.23	2391.84	2407.89	11	6	64642938.2341236	44705874.9383869	54819051.7284121	51842675.3803378	46554871.6561059	54560603.1514863	56130638.4354391	75792154.0190922	57093473.7076012	31403019.8982383	52103092.450805	47863224.8712585
1022	83.0606049140338	83.0601800303187	83.0616313907673	2220.92	2213.8	2233.47	13	6	55547560.1801145	29964843.9713929	35825779.7558264	21520285.9710849	34354677.0859639	39661991.7195975	53078066.2467561	41661728.1042368	32974960.9844553	14747076.7290998	36481264.8660805	32662863.7363876
1023	83.0606759344813	83.0597384717802	83.0617222335107	2340.62	2322.25	2354.25	18	8	27458739.7443873	7253513.31924704	29242349.1393751	27050285.3738136	26587543.4747115	43225426.8659303	41238404.3631993	28438576.9073751	29524799.3394841	30257240.7501524	17255458.5090695	19917777.1747518
1024	83.0607987069171	83.0602766336078	83.0614880613481	713.0005	712.199	717.912	8	6	46598747.6945581	35453541.7205841	50357211.3491027	45163157.5569693	33958716.5910698	69765406.6295887	36649327.5406564	48704990.525227	52181821.8994736	97278350.2765915	50116415.0559704	25057213.6936748
1025	83.0608088953521	83.0600804579747	83.0615303390573	926.867	920.153	939.479	13	7	6352347.69837144	19101165.1634375	3409129.44787655	59216954.6037194	25609626.7812273	28823326.5570105	30346018.3166251	26889450.9488751	39266399.2668355	58301331.3301584	27101197.0350469	22143032.4614479
1026	83.0610642464571	83.0599182485755	83.0619278080963	1881.14	1878.19	1888.31	10	4	29838240.4214999	25028982.9461876	31448686.3917189	24434103.1749171	37408594.1734487	30006017.1539102	31715972.2872114	27367707.7068988	30174926.1476922	25008028.6220808	28990310.4115385	27487418.3431875
1027	83.0611444895345	83.059913362245	83.0616002421401	811.2295	801.615	812.069	8	4	35466935.0766216	25835470.1390068	33250433.572754	33576808.7917298	32411835.7947627	56178230.2952304	47025760.208268	36489210.5135524	38693678.5435136	39735221.4983108	37380885.3260642	28781957.1363021
1028	83.0603044963264	83.0596030226712	83.061840417817	1710.32	1698.8	1714.32	13	5	26035959.1589264	20040200.4977632	14689075.7791831	23877044.8644737	23126367.2143915	27280700.4342433	13041217.7409129	25918688.1784539	26785791.5039473	18770049.9391685	43286600.6016831	22630392.6068749
1029	83.060877114489	83.0601500081977	83.0615527483452	985.489	980.089	992.033	11	4	33169380.6970388	24302536.6388035	89475746.1446225	30328259.761712	29258542.4687344	41172843.8902909	37137795.67125	33180672.070875	35594387.9731034	5121455.74968947	34477441.6606896	26879048.0052187
1030	83.0605889377801	83.0597228143294	83.0619357478195	1656.17	1640.46	1667.82	19	8	2585387.53368738	10438061.0633553	25527541.8771777	12250337.9982237	11064291.9529861	27822251.9194122	23929766.2079366	7428976.4360316	12683287.213368	23463111.7941182	2578634.71252933	2409826.55925297
1031	83.060748787556	83.060519834338	83.0615175078028	744.511	728.497	756.154	13	8	21605911.5259509	24578013.0381728	86753522.5058833	34310589.1839141	41733231.6439063	38902994.7422917	36494107.0982554	60504201.8661808	30867940.6345759	39631756.1565866	36671137.8877644	41338336.0791804
1032	83.0604286575982	83.0599278286031	83.0617835383519	1446.34	1442.07	1450.58	9	4	24299828.4101388	18995164.3172395	25392599.9765625	23872045.9984201	22209584.4697221	38172916.6338298	27012098.9719793	24487814.1047142	31154870.1049777	27909625.9614221	25073016.8463542	8402473.2152215
1033	83.0614989430755	83.0600690283971	83.0618625224211	1867.18	1864.82	1873.32	7	3	29995756.9279269	25299908.9860823	31826321.7088109	28409022.6954877	27922293.3221495	31115652.6171037	34700480.3278724	30607317.7315243	18392628.035896	31878661.2174391	44182106.8610843	27238382.2399849
1034	83.0609731473833	83.0602692797767	83.0616168289555	778.039	762.042	786.84	15	9	21709688.606644	24497275.181066	33619016.4680955	113525575.511554	27959224.9372886	60259544.9760332	20359647.0179663	47695986.5880743	34188992.5243897	83254000.7776232	57028455.3826942	24527460.1200278
1035	83.0604921466898	83.0596968301389	83.0617565846817	1495.56	1486.02	1507.35	13	8	17321574.9902879	11652324.4300569	2773532.29242194	10152638.7093433	18598640.3749536	16596601.4005682	7435825.47581432	15204156.4586364	18463083.9925218	34351650.1992214	15660152.12125	9864433.31791159
1036	83.0606831325297	83.059880979248	83.0619780468243	1933.33	1930.54	1942.97	7	4	13700856.5889706	11843084.8864339	14681588.1455883	33486530.474454	3695119.7990821	13944987.6346323	3443767.04715991	12948004.8577344	14393837.3103309	17626606.8893636	13838862.4278309	12843979.1594854
1037	83.085973648137	83.0859448680176	83.0860199943752	16.74405	10.6886	23.1536	6	6	0	3720262.6658671	0	0	0	7470213.4911875	4651030.00782396	5157559.42748738	3307391.80118851	2541567.19791245	5938850.12629142	3303129.28306895
1038	83.0860035385099	83.0859394602217	83.0860046087803	561.726	554.233	562.921	5	4	19354380.0956526	12575382.5208007	23027430.6703539	18143402.4685806	16209394.3550195	24577096.6210967	23844815.4199315	3982968.54864583	4703594.04111412	24052599.3281006	7076331.15211307	5446512.81497655
1039	83.0859209948167	83.0859209948167	83.0859209948167	193.44	193.44	193.44	1	1	6541728.6164117	3244688.31378761	8649450.41145894	5911758.42579942	5242082.78656694	9347778.38402544	8338817.55384673	7168527.42163645	9142332.00925327	9124809.26429538	3123174.04454528	4131150.97792987
1040	83.0858459184487	83.0858459184487	83.0858459184487	1195.86	1195.86	1195.86	1	1	57243144.4252393	45857421.6302344	59321182.592447	54767486.151968	52368026.2399866	62076041.2132446	63812176.9349468	57898439.3409576	59521117.6707445	1310640.457279	57203618.6348938	50677318.539388
1041	83.1797037970178	83.1796631637951	83.1797444302406	1303.405	1303.22	1303.59	2	2	118760.90091264	113386.023020242	146007.524915774	100831.342814276	92627.4455770601	126340.992670453	120876.56748846	107815.98753329	103092.633723365	157336.914979247	154182.097201702	113081.935744852
1042	83.2023657359976	83.2021210715167	83.2026104004785	1304.09	1303.61	1304.57	2	2	118712.244365233	108720.244558293	107330.71852112	100872.613010255	92574.4203792328	126299.542213541	124667.199868977	107984.173392333	103262.082496744	127559.838533528	158059.341897378	99676.3861290561
1043	83.517365317993	83.517365317993	83.517365317993	2449.11	2449.11	2449.11	1	1	860034.681179794	830817.397078759	980599.802492345	769946.079007602	812085.265705237	939331.250527997	1053844.36187856	871108.085825332	866823.799178559	1036898.03766705	918248.033310809	762229.870538171
1044	83.6890930829608	83.6890712312164	83.6891149347051	1304.475	1304.41	1304.54	2	2	106375.472894756	83078.4436268024	89442.1559399427	96070.7571946361	110419.413949383	94814.3719287103	94130.9066455073	103126.331921793	83240.7677571609	99507.6864036209	101259.827522379	138411.055371095
1045	83.7178579516243	83.7178391671338	83.7178965262986	1304.54	1304.41	1304.57	3	3	106323.848635863	154124.682746393	89442.1559399427	110055.067284459	110419.413949383	94814.3719287103	94130.9066455073	103126.331921793	83240.7677571609	99507.6864036209	101259.827522379	138449.353947566
1046	83.7855507069471	83.7855318975263	83.7855695163679	1304.7	1304.5	1304.9	2	2	73265.8912087169	46778.0084206323	109030.488508302	58187.4134166374	53483.7841162116	107805.942963491	113076.531384277	83387.3769295241	117023.618326822	118404.454915364	88418.9351094557	37055.3066441764
1047	83.8861249750892	83.8853788388619	83.8870919613366	1304.03	1303.81	1304.5	6	6	230340.109387205	342244.682825524	103095.041270658	261169.597203773	253036.753780186	111086.366382963	106704.866962139	222600.137904458	103505.02556315	126494.66456264	93237.5879423007	283622.332812503
1048	83.9005026597003	83.896712290322	83.9052084107068	1303.98	1303.22	1304.57	27	12	236402.540417481	127731.897743389	160702.651871619	261241.863279371	251855.452324969	111671.749747721	152447.64201451	205459.914759927	137963.994179687	107876.591905517	113508.222154947	287680.694324668
1049	83.9699170187112	83.9697582310295	83.9699689343453	1304.89	1304.5	1305.41	12	12	208223.851889273	175165.78065104	187167.216862796	217279.403706434	185331.701111778	185746.73853841	193925.924341633	222330.017188896	182196.190446214	203670.700395509	207593.868718449	194446.645353815
1050	84.0072885279037	84.0065022778566	84.0087500030963	1304.145	1303.81	1304.57	12	12	467833.241064455	318450.467229565	562143.351349044	446905.165184463	394941.062440279	624609.026028183	610722.507736009	534421.310068078	577414.437407229	640430.990251468	551763.163225448	358815.739393027
1051	84.0565571652354	84.0562809479579	84.0566488353626	2421.52	2415.26	2427.59	8	8	327174.408546458	1213446.5256932	1102596.04193709	1337386.69078355	1189414.6516021	1642719.89844493	1503004.30840887	1942802.34885449	2170988.448364	2202162.96463986	1946659.08954835	1033869.29157836
1052	84.056495406789	84.0563259771242	84.05653394339	2303.84	2301.59	2306.74	3	3	1617136.26784772	1142076.11063653	1624341.20617812	968510.431442667	611950.302728142	1851377.81988564	1850887.47607326	1634528.98749807	1839957.97436603	1805180.40271003	945008.820871305	1290621.62303791
1053	84.0566465136817	84.0566465136817	84.0566465136817	1877.97	1877.97	1877.97	1	1	1109230.21447684	878237.313571428	1152203.42995815	1005960.20734864	968695.095361331	1149934.95428572	1447439.3739414	1113587.7595187	1224108.81685965	1239779.6602009	1101121.39621094	1019216.94662807
1054	84.0564137243892	84.0564137243892	84.0564137243892	1729.21	1729.21	1729.21	1	1	627053.048197265	574010.938687688	663131.495188475	580084.928349611	563695.985362792	750774.977953119	782274.569617188	711976.957261711	724038.194095702	756338.014397462	661245.204882813	550757.794808596
1055	84.0564254005714	84.0564254005714	84.0564254005714	1817.72	1817.72	1817.72	1	1	2646438.23212605	2424068.14244147	3021650.21238359	2489731.50861563	2518288.67528004	2899379.38649203	3143876.09478125	2850099.90409401	3063451.71321395	3207554.17736719	2745595.02166355	2573068.91657812
1056	84.0565889118207	84.0565889118207	84.0565889118207	1849.57	1849.57	1849.57	1	1	1841628.23226797	1579143.00865234	2110187.98806093	1841152.14704015	1758535.79167265	2027283.5847	2238238.48315782	2014835.80409296	2109350.63224649	2196439.65794531	1876901.26420234	1740354.17211407
1057	84.0567022014486	84.0563505248684	84.0811468045933	1964.455	1960.33	1969.77	20	12	2288646.25497221	1747526.37105605	1352476.53208759	2188538.36390416	784988.774172659	2829298.90740224	3035726.96781708	1262306.85799024	1001660.96705883	2670962.99186462	1755994.41286437	2140365.15891582
1058	84.081180571287	84.0811459132519	84.0812171905309	636.593	633.066	644.318	13	9	3792844.19807864	3353724.6099648	6080757.98283854	3673678.09483558	2264526.62584515	2650629.65900513	5215203.37590923	5428760.15268679	530278.710747729	5217296.5760835	6044946.496875	6339922.59311337
1059	84.0812121461328	84.0811896184547	84.081283535823	585.707	575.5	595.279	12	8	3947017.71395666	5247371.22507602	7557495.39014407	3893767.99263574	2891856.60028865	2341633.93899368	5641631.06742364	5499198.6630168	6459016.3924105	5801712.07401386	6596042.90040801	1891369.22553223
1060	84.0753142132389	84.0752018626829	84.0765795729048	1304.57	1304.41	1305.07	5	5	377665.272656251	233204.24208374	420605.903038499	169139.65108538	186262.246676837	406315.990071151	408726.67386998	139181.481091219	417787.021825524	457803.661187505	354228.08263393	232251.635446288
1061	84.0812387803213	84.0812027731323	84.0813129754556	139.667	134.802	141.782	6	6	2707998.33574798	2500471.39105321	4549700.60774845	2547392.65598772	2340807.22916894	4990824.66658428	4130899.4523487	2735098.91883238	2215642.11037598	4189181.52245386	4659976.80297252	1384123.56545212
1062	84.0812130104219	84.081194641852	84.0812534305668	212.52	197.764	219.342	9	8	4069338.20008127	253262.763882812	7860802.14207288	7696691.66976731	3682126.42018612	3346391.26422506	5994919.24285547	3875194.97347623	8081249.14066925	6216992.74091797	6993780.59222988	3674349.54459472
1063	84.0811108550784	84.0810874028365	84.0811235586852	1269.77	1264.63	1275.62	8	6	2344075.09836847	1793354.92047594	4357094.59224018	2333218.29677398	707534.459590565	2719639.1187829	2674273.46937705	1496718.80062012	1487692.57750421	2748483.20137392	2533355.09018812	438373.999230687
1064	84.0811609415084	84.0811322347163	84.0811850276338	768.091	764.323	769.173	4	3	2293910.56205581	187318.687832683	3465877.82542281	2121660.35800432	4971615.68155235	2809322.14644532	3123220.62903404	2475411.50788411	3545247.82123903	3016377.44044996	3611625.37128991	2055603.41505467
1065	84.0812199507579	84.0812086439917	84.081273500913	413.056	406.987	420.629	7	5	1276407.15067441	247173.533970624	2128327.4526853	2399226.55742645	1008619.7062207	1704036.62179071	1737770.79	2022573.60863566	2347711.19454375	1957019.16	2260302.60519531	1285557.85737517
1066	84.0812219555773	84.081200626005	84.0812261572252	34.1465	29.7432	40.9038	5	5	1456993.05864565	218596.829139974	2876697.71341346	1616152.22361318	1304877.91840208	2491975.18616604	2446011.43509641	1649828.83086899	2051295.78135822	2485433.14191792	2777289.52369723	1528920.5389956
1067	84.0811777491354	84.0811495398657	84.0811783535522	713.112	704.755	722.472	6	4	2645530.05704997	1853607.86250268	4588562.52856569	2717420.69263736	2471915.76760806	3635848.837604	3927766.85472114	3898891.25475694	4593336.34884184	4049304.09387117	4640704.33144581	2191862.44003492
1068	84.0812400998459	84.0811888378475	84.0812745978804	100.252	84.152	101.764	7	7	1915470.43574853	2316913.36411652	2405230.19667378	3726525.3804407	1719759.1520576	460437.108713965	3099215.85824552	674293.370256144	3518452.94583973	2923567.38619698	3367623.34956406	1430186.19292996
1069	84.0812162830554	84.081211739553	84.0813409957582	463.781	457.646	465.664	5	3	3020764.26905357	2378932.7297433	3724530.72898455	2591078.07386272	2585040.52042945	4322843.76777734	4279428.10030739	4235066.0424405	5417116.05207143	4633337.30795201	5136730.25485093	2503577.00483956
1070	84.0812271810162	84.0811869713321	84.081274888443	493.351	479.333	495.358	5	4	2810431.37588837	935573.162779867	4922092.62114583	2147642.39483134	2444206.45184115	9716057.31798595	4143895.86539809	2996958.24448177	5005129.95397709	4317809.79546944	4770911.64689028	3017794.48906336
1071	84.0811061722014	84.0811012568865	84.0811112926657	1109.71	1105.85	1111.18	4	3	1961039.32258257	1528394.84143288	2183270.01678013	1819018.0457888	828813.765593264	2474445.16534091	2379114.16028143	2110965.99585583	2549404.5732919	2583705.85220881	2457545.89852806	1467058.95386719
1072	84.0810991812688	84.0810967569109	84.0811332036176	1055.75	1047.73	1061.92	5	4	1878991.31203125	1559833.17335107	2481729.66795604	1752247.23801048	2166226.42751953	2354117.01671512	2471807.96358665	2011010.60636901	1191073.89875244	2422058.2850506	2603849.55695676	1102782.35888546
1073	84.0812363948241	84.0812363948241	84.0812363948241	521.657	521.657	521.657	3	1	1575995.75345834	1232987.36293632	2610581.27601367	1348780.58354948	1326298.7689425	2348056.5275397	2316496.59740885	1717428.27710406	2701695.46801725	2256891.98085417	2595467.75911523	1245609.89054297
1074	84.0812237826397	84.0812154322658	84.0812346108654	381.504	374.352	386.676	5	5	1383957.05150817	228442.531816405	5848440.491514	1290198.68893164	2472875.744311	2125504.37377501	1969130.3648995	1389806.84845774	2961830.1853741	2162129.22343395	2400078.72671164	1102911.45013867
1075	84.0811525910402	84.0811465822961	84.0811585997844	778.975	778.975	778.975	2	1	4265739.52732004	4267843.15893382	6732040.75249003	3965829.59450239	3877367.4857261	5625560.79284375	5761815.51685271	4820437.11203576	6839992.33789522	5761609.09603366	6947386.5638647	3890121.72524908
1076	84.0812396875208	84.0812251267139	84.0812563838438	61.6441	58.07	63.2373	3	3	568581.740729226	538190.848078125	392573.913287679	638935.371201638	523392.601245293	1553357.17409165	906104.795799375	648920.623386009	968215.93693875	850335.204649219	1093017.05587109	452707.829496914
1077	84.081205478605	84.081205478605	84.0812861075377	551.583	548.245	551.583	3	2	1680828.56821359	871371.285999807	2814989.18214938	2266340.62199573	1428837.07809578	2284446.90348926	2387593.03500281	1676053.62040658	2908922.92311437	2376591.25918905	2840741.66035937	1455017.93506836
1078	84.0811399696765	84.0811190763126	84.0811399696765	1321.62	1321.62	1325.85	3	2	1108647.01028662	1006541.79079932	1094236.00427303	1099486.52775741	1053465.70883789	1357197.58529297	1293957.70671199	767728.554951044	1238139.04432178	1333694.70194238	1139567.04894727	990367.028904785
1079	84.08110561541	84.0810809839938	84.0811152862442	1159.475	1156.25	1163.27	4	3	1645293.20128038	1229189.67343486	1309711.95934677	1538353.61645508	1301301.69397032	2107954.98997044	2053246.99916668	1861877.58420292	1438219.8849566	2263501.21815667	2147308.73785895	1407472.61497678
1080	84.0812242934341	84.0811841343948	84.0813125128218	265.3525	262.524	273.345	4	4	1399066.80151476	218084.551736329	430139.657443848	1393132.55236568	1282103.21571875	3566225.34666526	2168355.50344016	3056193.88117497	2816661.01247625	2352502.154475	2663614.64483625	1264905.18431156
1081	84.0812381432092	84.0812083637565	84.0812428413066	320.9965	317.679	330.553	4	4	2791714.09224015	187926.467000648	6048330.32473569	2668617.70615302	1780583.8101312	5506491.87888687	3840017.33667708	2999570.23864164	5046104.77382813	4120626.04173368	4806832.6485377	2351846.79252412
1082	84.0812716042073	84.0811941374324	84.0812716042073	618.159	608.396	618.159	3	2	826127.828314448	743012.466749999	1287749.15226562	788061.558391405	1305846.54409722	1075755.20775469	1167602.94836719	843305.969744529	586506.580846352	1129496.83719185	1227767.57986979	719336.888307299
1083	84.0812334323236	84.0812017549215	84.0812791420554	339.772	337.197	348.469	3	3	2960783.31226578	2508162.31531969	5531447.24066437	2735224.50545518	2717322.06899258	4320419.20978157	4214396.36459625	2489591.02706913	5416332.35549745	4560569.271445	5139629.46212516	3252955.82169238
1084	84.0812019140125	84.0811655950383	84.081237817424	441.592	430.293	447.076	4	4	1644163.70899219	2024519.35395569	2962265.58017007	1497911.72009841	1736067.77935188	3158986.67418321	2265007.59698317	1814001.51302659	1626126.52986188	2540734.07583774	2795737.6940625	1318932.27823686
1085	84.0810903727241	84.0810903727241	84.0810903727241	1219.66	1219.66	1219.66	2	1	1847212.73016653	1244075.24306435	2003728.85692778	1699530.28834704	1126134.37705855	2097916.99461143	2259806.87253699	1936915.91236637	2188826.53431126	2244525.50504317	2045412.88466797	1416436.07955181
1086	84.0810993230302	84.0810739243376	84.0811070326314	1234.685	1231.5	1245.5	4	3	1926181.57776772	1356284.8527832	2237703.4298952	1860965.29555401	1685856.73535347	2275298.49512194	2400487.74465035	2633017.94215088	701283.719868171	2370151.03272485	2206654.47375572	1170096.02868845
1087	84.0812500452404	84.0812069616975	84.0812931287833	290.1235	289.958	290.289	2	2	3412503.88668578	2990262.18992389	6416003.73793594	2320755.75421935	3018206.41406797	5201815.75928098	5177995.19910322	3964692.70142073	8732819.8178449	5347624.67180085	6215404.99642584	2936604.16203802
1088	84.0812491232646	84.0812322832239	84.0812659633054	153.642	153.452	153.832	2	2	1332885.92640394	1079679.95222639	2255950.60256149	1601647.24286917	845672.341491838	2043989.21294922	1895797.3683355	1255373.58159249	2295384.43075846	1926686.13085829	2235852.20679241	934420.053324834
1089	84.0811133115997	84.0811123644364	84.081114258763	986.279	980.992	991.566	4	2	747681.697676471	619865.898172568	1140600.41536811	714807.070260107	823350.673760208	969574.31012867	1021729.16370833	719777.527546871	1124920.83530425	1033400.06465648	1089208.1214637	664363.320761716
1090	84.0811298187475	84.0811298187475	84.0811839773244	889.799	880.057	889.799	3	2	2222578.22648782	2129365.12719373	3427648.87215073	1941360.70746549	1935829.72557835	2889642.89842084	2979892.08492157	3589725.61613818	1873216.1296023	2869078.58058724	3409266.18098989	2055812.2295481
1091	84.081170482497	84.0811665816758	84.0811927478774	686.252	681.773	692.582	3	3	2930056.68450641	2209417.30142533	5351765.63603144	3041418.85694078	2749143.25873032	4126338.03181027	4318580.27344281	3144664.04846816	2422972.33662453	4423406.455778	5256360.75654482	3001460.76918783
1092	84.0810885708914	84.0810885708914	84.0810885708914	1094.47	1094.47	1094.47	2	1	1014915.9475034	825329.656519375	1325313.27547215	947070.718461281	891770.716049587	1326642.73118547	1285004.56968751	988120.211617642	1427586.10312501	1351916.81802139	1311871.00313519	814026.04289062
1093	84.0811431807229	84.0811431807229	84.0811431807229	867.84	867.84	867.84	2	1	2297137.1632091	2159814.11189131	3570895.19568858	1923960.42583785	1997737.5070982	2921169.55993719	3046251.6996744	2434586.47439683	3577150.41278799	2985736.50172801	3559193.44074448	2070613.14095642
1094	84.0811434455891	84.0811319293341	84.081154961844	910.7325	910.17	911.295	2	2	1652953.44040784	1557460.53935855	2134981.1364513	1458857.39909298	1417571.79220899	2211894.46813816	2226653.37259211	1794998.85392187	2541123.64509293	2151598.30243821	2587957.98635156	1869404.61470969
1095	84.0812409782735	84.0812080553793	84.0812739011677	509.0695	505.888	512.251	2	2	2184404.27856964	1903637.47598004	4744852.95198062	2130604.05624729	1632530.57947468	3206313.50064665	3272401.27499197	2359876.52800145	3910295.96930893	3301482.667125	3713674.67909799	1940172.74107394
1096	84.0811241320454	84.0811173254942	84.0811520541594	834.638	826.939	840.618	3	3	3169048.201085	3166287.52404965	3724421.13091861	2847383.87912568	2821510.31066777	4387445.51756963	4292550.04600367	3413901.92890897	5256757.3625734	4339440.15314303	5455233.84729081	4376546.57604334
1097	84.0811250188942	84.0811066662044	84.0811433715839	940.895	936.934	944.856	2	2	720418.82687109	1241447.04448823	1102884.65014063	645160.43982788	688298.74949573	866430.136068847	871030.445433833	720960.678355221	272723.602973959	955434.711472657	992865.753640626	671164.454818721
1098	84.0812319881779	84.0812319881779	84.0812319881779	301.777	301.777	301.777	1	1	811440.931096452	690927.110646934	1449592.99917367	707710.346487378	659977.126455829	1210576.07930589	1234142.98028365	990895.12776852	1578593.48904207	1300975.28814543	1547704.70888822	676732.161251951
1099	84.0812366958069	84.0812366958069	84.0812366958069	247.332	247.332	247.332	1	1	134510.219484377	105854.773570313	165705.467648438	168105.464871093	84744.6018632832	176404.886125003	174118.803679686	94414.0134999998	189718.966125003	185782.915781251	183013.316406253	126685.587468751
1100	84.0810861528543	84.0810861528543	84.0810861528543	1175.38	1175.38	1175.38	1	1	1781233.51951029	1303756.76434675	2367216.6741854	1753972.33657059	1751620.57720941	2415839.62665776	2385079.11008669	2035270.84390244	2299092.7578164	2404023.39980945	2265587.23685213	1572290.26171208
1101	84.0812173287953	84.0812173287953	84.0812173287953	2638.17	2638.17	2638.17	1	1	169785.677285182	140165.070703132	280746.386132858	138413.077500005	104738.972167961	238406.017500009	343484.65658283	271367.457968729	235469.512500009	256605.381562478	266624.249023417	141512.946289069
1102	84.0811832968736	84.0811832968736	84.0811832968736	807.136	807.136	807.136	1	1	1123776.17807066	1167156.84196365	1818018.86615676	1021579.07056386	1062873.65599439	1558390.05615829	1581143.29734902	1263952.77880434	1857455.6435788	1658053.78843495	1966064.29119294	1122057.33945826
1103	84.0811836836756	84.0811836836756	84.0811836836756	733.887	733.887	733.887	1	1	1304629.05837402	1269137.94222922	2350065.89864211	1267339.4649349	1238908.87428516	1769837.10574333	1931653.01893197	1436889.78182373	2188350.262	1987843.46896094	2338703.78663087	1323324.52010937
1104	84.0812207632377	84.0812207632377	84.0812207632377	2599.86	2599.86	2599.86	1	1	1362989.73630683	1013469.71381038	2358298.73023081	1347043.78897079	1168413.00891336	1742341.50419745	2051611.88278319	2146362.44149857	1987192.4863778	1851936.71571733	2276594.98476559	1233178.16079544
1105	84.0811300807487	84.0811300807487	84.0811300807487	1008.05	1008.05	1008.05	1	1	142963.174687501	124845.410566405	170003.386054689	122207.674453126	100640.151757808	167631.570000001	167171.743125001	137320.432382814	163006.265859376	151090.263046876	221161.657968752	109921.760507813
1106	84.0811653233852	84.0811653233852	84.0811653233852	1075.11	1075.11	1075.11	1	1	1712902.15265039	1410891.74258398	2283082.87880026	1568863.0115	1529204.00419922	2322440.15787442	2199781.77804493	1937834.5226953	2358356.72214844	2268065.842542	2359128.38150391	1433930.20146386
1107	84.1485280148697	84.1484655055882	84.1485546078234	1304.14	1303.59	1304.57	11	11	245262.009994575	369887.462950719	160973.014197822	273957.639217355	269005.535167517	121019.287786959	153582.235276442	218518.785552456	358287.81902494	136098.195023663	188530.014299666	317610.182838659
1108	84.1661580741768	84.1661299217862	84.1661635445667	1304.28	1303.61	1304.57	4	4	114397.283709781	198183.284271874	87819.0403011069	130475.367829777	131899.203884376	73210.2500463868	91304.3980236806	114935.330112305	81723.0800645616	83491.3557791935	101974.059076606	161125.978421806
1109	84.2609443092791	84.2411628439559	84.2619376048019	1304.555	1304.41	1305.49	4	3	1460218.39029621	79504.8568530264	1022973.77397018	94815.7507666027	1555039.34870962	860526.84019177	1000492.67318181	1335121.3942649	894812.704389193	926551.201155595	1160104.48470349	87514.8647911655
1110	84.2702513408715	84.2701955635366	84.2702801171749	1303.965	1303.57	1304.5	12	12	1490592.0741475	2126322.58933485	1043124.92500278	1647165.45596122	1600126.808389	888762.917631142	1026613.6787142	1381441.02067709	914077.882001635	933565.346796885	1195692.54219237	1730852.90934245
1111	84.3321781496318	84.3320962472727	84.3386162550057	1304.54	1303.59	1305.07	15	12	144925.911322022	119814.757214543	127346.703813476	141631.770081505	121680.408024714	140267.024817244	136383.440991587	141713.083039363	121812.713307917	146069.002735126	132700.77514788	130073.626333383
1112	84.3744489882176	84.3744055940689	84.3744668342891	1304.45	1303.64	1304.73	6	6	112880.966040978	178269.202070311	154770.21525696	129106.473980243	132818.709025691	140363.931376952	157510.517915852	95648.9220064602	137034.194357095	148625.145403959	189339.661378783	159279.116830678
1113	84.3922003009834	84.3921429730037	84.3922518458846	1304.03	1303.59	1304.73	12	12	239082.420788575	361270.883888219	148809.300530348	282953.604501256	280346.640872896	125104.691834435	154032.017847378	219455.332006139	136881.976423903	137738.494928677	189251.944880023	317061.464708532
1114	84.4402780943666	84.4400162045842	84.4411162238698	1304.9	1303.95	1305.06	3	3	238867.031220294	360921.974370113	88867.939103393	282553.9525175	280017.049386396	98665.0902944712	157510.517915852	215648.55220703	136663.163144938	148387.560031127	74699.6601851394	316688.70918294
1115	84.457885252394	84.4485067697882	84.4593977999307	1304.275	1303.81	1304.73	12	11	135574.956685383	86417.7281892894	181202.675097659	138016.864302662	219262.67123983	100968.84079427	187782.77794108	161195.093982872	182995.805732421	210738.355273062	173185.861379393	106482.504800618
1116	84.4847301526173	84.4847301526173	84.4847301526173	1304.41	1304.41	1304.41	1	1	243271.4791313	217848.119557884	222528.506969107	92935.7055904145	213839.040018645	222424.397327772	228692.785471411	248560.332213242	217192.29325994	244161.357524855	232616.914240059	223696.714056287
1117	84.5247539909727	84.5246677160175	84.5248264545599	1304.73	1303.98	1305.34	12	12	250252.04058838	221728.120378767	219938.559234791	257181.544235491	219520.752345627	217770.697159705	234548.362855749	252190.805122769	211698.106821988	226956.398324848	231238.240784254	224051.680883788
1118	84.5625726764973	84.5616945000076	84.5647802166758	1304.49	1303.95	1304.73	13	12	408093.311642128	255146.196615083	482488.563743018	364687.339960185	325383.581047174	534890.501834545	516121.220221359	454789.049263394	485446.036718753	551767.3587936	468270.274771207	290414.823212138
1119	84.5747634416172	84.5657357690584	84.5870071515131	1304.41	1303.98	1304.73	9	8	120733.390096435	153785.852448917	116905.562006838	114189.40050171	325001.041567387	121439.010048827	127172.329021809	127413.770361734	120892.470178411	537659.734309298	461910.716317476	298343.975751067
1120	84.6161989754456	84.6161551365139	84.6162343881744	1304.52	1304.08	1304.9	12	12	315336.644433595	256902.119942907	305332.023137019	306918.074872294	277474.033841646	307659.11123326	318643.29304988	336462.489818639	283803.971014874	327133.338081406	315304.427611608	282130.456358923
1121	84.6424273271472	84.6424093526197	84.6424453016746	1304.09	1303.61	1304.57	2	2	391263.947210576	122658.008935548	476032.936929603	364109.562959874	325187.197143113	534339.352425127	510944.192938637	454028.728064775	483332.143219398	537659.734309298	467487.41551554	99251.5525709882
1122	84.8279989024977	84.8279846031868	84.8375845550445	1304.94	1303.95	1305.49	4	4	118876.774009602	147578.077746393	114152.238237306	121658.509130162	108811.629774985	119430.160907452	123205.022505696	115112.904078651	108878.969796424	117753.144732666	94247.2409281406	142438.281577149
1123	84.906516404908	84.8905464413256	84.9103869083662	1304.41	1303.57	1305.8	21	12	181940.898399188	89273.9437760406	105643.842548077	208937.981056565	208485.807793719	116901.911370192	108226.891225962	117681.750405649	117475.75566256	128201.653709435	139835.925651292	96729.3185233553
1124	84.9113343576106	84.9105377506755	84.9114481844767	1304.49	1304.14	1304.57	3	3	178928.830147987	304128.501935371	131883.481461184	215005.534062096	210630.708911135	126480.080930989	143759.081136881	182824.096175536	140344.370055338	139519.161696554	163051.358559569	170726.065564903
1125	84.960160109695	84.9600609112571	84.9602047997279	140.15	137.722	143.003	13	12	3659017.57582929	2929680.97691638	3377311.87299902	3458563.1191113	3321767.25489689	3774443.70774202	3819731.93563269	3478824.89679939	3201786.81849798	3335085.23013513	2907975.54103718	2746644.52915002
1126	84.9601440291286	84.9600851641576	84.9601702887955	9.6822	7.7861	13.3042	9	9	3123183.56637043	1707146.02914102	0	2300064.49748447	2349579.20456873	2726021.2683033	2982601.59495167	3489910.37285693	2095677.97142503	2337743.70921067	2291145.60771162	2564163.1505171
1127	84.9600879661802	84.9600290334796	84.9601531421003	2448.315	2447.76	2449.42	4	4	527278.74708984	477424.092697425	752406.184605415	565412.980628596	610846.073263668	625121.733341027	628749.078156475	574266.881295925	641785.438159694	645007.593195937	638655.186793871	444184.700495672
1128	84.9601519327087	84.9601241666394	84.9601878576452	2698.39	2696.08	2698.68	3	3	2823131.99613797	1143983.04106395	0	1364952.77426398	1358985.89092107	1557707.64939145	0	1421867.74947366	362718.792668467	1487207.37811674	1298967.96545045	0
1129	84.9601221111451	84.9600914207379	84.9601572505224	2568.92	2563.52	2577.97	4	4	953400.671445388	632044.01098397	921615.580617189	870167.608615977	888471.741588459	1117740.26158464	992376.339612068	830009.374595239	170276.120522453	937876.051833334	1413787.97994964	748861.190365233
1130	84.9601122065257	84.9600991510467	84.9601189671173	2647.09	2644.79	2655.98	3	3	328739.718676267	194711.779322895	194047.320000007	191933.336249977	210072.975911484	230104.291119782	198511.732500008	205793.757330721	153061.382910143	268236.036197925	171066.232500006	203159.083359384
1131	84.9600871552581	84.960084675261	84.9600896352553	2485.89	2484.84	2486.94	2	2	569179.002313734	204514.771279991	346523.811136302	243985.487923179	44721.4698893258	326140.257739259	326260.242470705	288721.25773066	317642.225327847	332022.717525574	295228.600038366	282295.373372395
1132	84.9600993611287	84.9600860368957	84.9601282056602	2620.38	2616.06	2626.6	3	2	1300276.9714903	940664.294744313	1191198.91957887	1230162.15243845	1726049.57205607	1534791.88634277	1540378.05638022	1278850.66314808	947600.831725724	1446625.63125612	1123686.96572754	1136708.20754262
1133	84.9601607786367	84.9601237069733	84.9601978503	78.7352	78.3805	79.0899	2	2	3435038.7838131	2611518.7703338	3378783.96257499	3150687.83863838	3114458.89799883	3912300.11212071	3690828.61039065	3506301.90850924	3791802.66979731	3768851.52551591	3158777.15608143	3075296.50604917
1134	84.9600871312756	84.9600728955128	84.9601013670383	2530.24	2527	2533.48	2	2	365802.840414342	300387.715844027	416742.42452567	384771.718496555	479355.249173534	433212.551972661	417320.98453776	404981.490277154	422173.788444471	465569.543875558	312774.797411412	326419.071401368
1135	84.9601595857088	84.9601424161453	84.9601767552723	2682.02	2678.63	2685.41	2	2	1329645.1101379	922896.070673244	1062758.76366727	1062626.79831686	270521.328046885	1396360.16119026	1339858.81006434	1234122.5516774	2288302.65302735	1326699.22464842	1014445.13055146	1194620.65799262
1136	84.9600159293126	84.9600159293126	84.9600159293126	2509	2509	2509	1	1	541957.934848758	524637.664599361	703734.405513329	534770.353096204	573623.269855769	725636.771838185	735133.420091641	625380.28974384	691265.671567515	743466.41423879	694293.355601018	540709.952265867
1137	85.039966088358	85.0399452624502	85.0399735426872	2309.16	2301.61	2309.73	5	5	531865.843830261	511530.318016585	691696.988219643	782847.536276297	596087.091440125	545691.277345144	526053.891471974	579689.500955514	595383.476538859	565152.415500486	722511.584774393	533119.383280564
1138	85.0399968622036	85.0399675427497	85.040031766662	1964.06	1959.71	1969.47	5	5	1178668.17374694	953672.501116079	1096786.34241983	1155286.31550942	1051766.87398261	1298495.49839104	1716015.85522975	1391478.59891997	1362815.11422008	1703848.78186801	839036.420786131	1136707.89182984
1139	85.0399611970967	85.039940620037	85.0399791937043	2417.89	2409.4	2427.31	6	6	794161.794897395	723468.228511396	1044737.20975275	699316.611205982	747810.972566604	674180.741389264	883936.169661328	550367.039242613	534085.302823553	816707.817608644	950769.832397228	736411.261277113
1140	85.0399546945506	85.0399478213219	85.0399615677793	2387.21	2385.73	2388.69	2	2	129870.996899415	123645.235246932	157448.12157315	190363.688974001	149097.345429684	132150.763480317	144627.417187501	162228.516613771	158972.555029292	131637.14408391	176897.877864709	151371.116088868
1141	85.0399334534665	85.039929341886	85.039937565047	2325.74	2322.41	2329.07	2	2	392105.714862838	367912.671782114	42826.9090494802	425680.369569982	414727.576119718	766320.577249799	374220.712812946	463082.638231534	482888.235130504	413318.995965856	469712.134557661	384030.978588868
1142	85.0399584435203	85.0399563115081	85.0399605755325	2368.255	2364.79	2371.72	2	2	417299.378398324	389435.152269941	513438.626714662	434466.065309775	432739.218356196	401660.948043659	380329.888815862	621674.093687356	424294.784173039	443754.000593595	445539.061414795	419972.668830851
1143	85.0399742584937	85.0399742584937	85.0399742584937	2341.86	2341.86	2341.86	1	1	222484.124461781	212335.088122894	261007.418219105	242714.963397485	221175.61783647	223977.551280629	179305.710197088	237250.512573688	253062.376060014	216931.125279987	218990.934082473	230035.171507458
1144	85.0511786221497	85.0511786221497	85.0511786221497	1303.98	1303.98	1303.98	1	1	989911.273231519	1000204.0493608	885711.905983673	998548.476431114	1006139.9884091	82998.553258463	1004619.36213069	1020925.22109374	869501.229907659	824289.623954181	862097.17766336	1092955.57859376
1145	85.0751533382544	85.0749915034378	85.0753308297504	1966.05	1963.44	1970.77	7	7	44101587.0831214	38450109.3111024	58359665.1613391	29311281.4841007	38760229.0607547	49930739.4894084	61137519.5471667	43275257.7889326	48761463.6978621	64255180.1513152	46909266.3825813	40565454.4870276
1146	85.0753467022637	85.0752267749455	85.075466629582	1814.98	1814.98	1814.98	2	1	33111713.6330189	30305086.0919444	38231847.8045282	30640555.110566	31630505.8000826	35260985.7164152	37923324.9506944	34331467.1304482	39959641.1184151	37848600.136592	34084665.2907075	32305006.7342881
1147	85.0751855125342	85.0751303995063	85.0754477522396	1845.32	1839.19	1850.55	3	3	25233374.0167105	22985859.8386218	2148726.80413819	34259507.4698536	23315585.3879327	31049734.1026077	29293084.7111539	26193152.5201975	29104256.1289475	28886815.9214744	26214082.3129935	23955961.3096153
1148	85.0652726003416	85.0652429562959	85.0652778502071	19.3069	10.6828	21.8812	3	3	0	3108821.46310734	0	0	0	0	0	3910037.54326317	0	1440196.08247064	3499395.87686181	3654087.11479262
1149	85.0652716844804	85.0652716844804	85.0652716844804	2698.31	2698.31	2698.31	1	1	1414694.97257342	1328206.24449376	1384419.8583883	1334134.43576561	1462144.45507032	1242453.75706405	0	1336178.56919764	1290873.27382341	1304196.25672499	1374331.58808749	0
1150	85.0652212801558	85.0652212801558	85.0652212801558	133.863	133.863	133.863	1	1	1537604.67557509	1443484.33860135	1671971.32779536	1747325.91234256	1555833.59114388	1557869.0562678	1636139.02030035	1627237.21618924	1595262.7747341	1433440.42596078	1599178.95364106	1659074.84993507
1151	85.0754254647835	85.0754254647835	85.0754254647835	1933.33	1933.33	1933.33	1	1	32726316.186375	28063879.9929583	37998209.6621111	31376855.1970036	28861849.1108334	34830530.6399148	37251787.2774999	33632418.5007083	38020952.478764	37029201.8055834	34050501.5478334	30367449.1062083
1152	85.0750962823534	85.0750962823534	85.0750962823534	1866.2	1866.2	1866.2	1	1	36706430.3169091	32237190.9355682	42775558.2641592	33758352.4478693	33072186.08275	38402382.0637732	43084931.5524659	38081635.5570001	41916006.9745455	40831685.8909092	38021293.4031137	33818601.8008636
1153	85.0652289792349	85.0652289792349	85.0652289792349	198.253	198.253	198.253	1	1	3562208.17764157	2557176.68563983	3769539.22099091	3615523.47062069	3475270.79985964	4039263.08171134	3842492.10899808	3632933.49022521	3954906.0674804	2287304.77597656	3926501.49170617	2985032.58303764
1154	85.0753512370127	85.0753512370127	85.0753512370127	2427.31	2427.31	2427.31	1	1	28537659.2254937	27085619.0472658	32254032.2435081	28221819.9995248	27347375.7462694	30266474.7918404	30484885.8877259	30793974.9333404	33828510.4982806	30444059.2649304	29936247.9176593	25651902.0724778
1155	85.0754536381087	85.0754536381087	85.0754536381087	1751.68	1751.68	1751.68	1	1	19028987.5703033	17818755.4257811	21424899.4368751	18508086.7933823	18193203.2927114	21750439.2049264	21608616.3163972	21389321.0891544	23880138.0438615	22274986.3451471	20080984.3651654	19146328.9077941
1156	85.0753357385455	85.0753357385455	85.0753357385455	1907.85	1907.85	1907.85	1	1	15898579.3487724	13061854.746875	17231523.1807498	13668803.7667188	13273914.5203751	16155350.3560937	16331386.7015	15450030.7784376	17448444.0318124	15593521.4151316	15754222.4975	13569063.5196563
1157	85.0751433508359	85.0751433508359	85.0751433508359	1881.14	1881.14	1881.14	1	1	22216283.7609678	18247006.7600625	24882081.46875	19909306.6294153	19386344.1201249	23233637.7058541	24411563.6155416	22113990.5174374	24531549.577375	24832389.4954053	22264563.7391667	19696958.0013126
1158	85.0765178333633	85.075534871016	85.077579261417	2309.5	2303.03	2312.63	24	12	37990749.1225194	45767052.4159045	60730619.6787806	44899823.1800243	35765689.6471606	51553235.8515742	45184064.3281262	53444050.247718	57468425.9118858	40790392.5515112	47735535.1223879	45061191.4236043
1159	85.0761522757079	85.0753751510845	85.0774777461226	1793.37	1790.81	1801.26	15	5	44204855.2494965	21712902.7189375	41533151.9823717	1730083.12556888	22797557.69962	25971297.7627969	27048617.46925	25978613.316311	27732159.667875	35209730.5281344	24696165.6922968	23341304.2020704
1160	85.0764806887511	85.0764031812373	85.076537863187	2542.21	2539.97	2543	9	9	21876809.4964055	16226698.2654071	22398047.4702542	21263259.3962415	19998235.2962479	22047693.3389751	21469703.5855553	22119993.1446289	23138581.8213654	23041481.7189464	20695378.1935097	19392043.0289502
1161	85.0764571675576	85.0763498912949	85.0765430766157	1274.585	1272.97	1276.56	12	12	6648386.77479768	6629080.66509933	9004355.65259241	8801110.98967415	3701961.82095739	9212749.70252175	7817876.2838996	8911446.8134477	5942471.8033695	6205302.08244628	7802630.41114666	8497084.49396888
1162	85.0763481260304	85.0754946458329	85.0774524309468	1680.085	1659.29	1693.59	20	9	12918490.6436539	17379421.8941368	20029946.0034169	24029289.2420994	12166374.0980769	16212542.6693949	10397559.1635112	2249397.67688482	32728561.654153	14145554.3451322	24171717.9138627	1346356.74267077
1163	85.0765406708734	85.0764230225288	85.076629831981	1359.66	1348.42	1367	11	11	35040854.8141826	26612043.2370169	18492661.7151583	12513325.4623064	7843567.21708866	37122361.4064481	40971600.8940843	29328366.2803733	9078022.38609675	18546550.4355141	5014367.23793783	6144783.97839355
1164	85.0763608373876	85.0757184222143	85.0773128963026	2392.87	2391.84	2395.77	6	2	14696132.3616667	13900362.6664192	16437042.145052	15109523.8628908	14359438.5026824	15463093.0275	15514144.3335938	15386298.9411457	15934541.5441667	30329171.6229246	3885908.27490407	13635318.0895705
1165	85.0770842272978	85.0754799744725	85.0772829380406	1764.85	1762.88	1767.65	7	2	24736229.7271148	22555135.2860466	27986783.6269622	23331832.6282268	23427626.1179651	26772155.7611161	27780089.6782558	18848794.1643848	28823627.5594477	28626382.8705523	25444320.2349855	33866748.0298103
1166	85.0768791444394	85.076277364256	85.0772346883757	1633.91	1631.95	1640.46	7	2	16215221.37744	10619822.3129167	13046974.665868	11286628.5964423	11678683.4625001	13750555.6335532	13369001.5295833	12062308.2365024	13170574.1526389	11138165.9108046	12151292.0537037	11758957.6327778
1167	85.0765094330929	85.0764600293304	85.0766219873203	1323.025	1322.33	1324.69	6	6	6111326.72963259	5758225.09690032	6615858.43572336	5964353.19325658	5924605.52086996	6336026.37541115	6138075.18796875	6357570.28018092	6272103.80911039	6654540.58531121	5812249.89928856	7298285.77278473
1168	85.0763695804505	85.0761016617683	85.0767665415453	1614.1	1607.25	1622.53	7	6	23020487.9203727	14625497.8189021	22744592.1465089	21720446.1999699	19938123.8801202	25188426.8882452	23783989.9693077	35359881.6112531	15589550.5526485	25627214.4780896	22052744.0971875	21938554.273526
1169	85.0762911381353	85.0754738826026	85.0771860738957	2375.93	2362.95	2379.54	6	4	12552866.9641519	14882424.100553	17361362.2364749	15552197.2813499	15359437.5092309	15796501.5417	13416665.1407044	8606429.21073293	17239385.8289424	17610036.975577	16695323.8130001	19032602.1709499
1170	85.0765264859154	85.0758594324152	85.0770488834268	1707.39	1700.76	1712.54	6	3	2637786.78035953	12757894.2113889	18686099.8917334	13403125.5740741	13082982.4006731	15481587.2594351	15077256.5268028	15090850.9307291	15632574.7390625	14093648.5320326	14547427.8962731	13757976.4322916
1171	85.0765645230645	85.0763156995864	85.0768061290216	1557.54	1553.06	1564.37	5	5	19334405.7059767	12006498.6333201	18064838.2459651	18684568.4054687	18176291.6877083	58061049.2948664	21190564.1518685	19365836.8752213	49385449.5448717	21802650.4946322	18959929.9503451	18646322.6747721
1172	85.0766295324939	85.0763406142406	85.0768104939844	1470.19	1467.9	1471.17	3	2	21176493.0867742	18242216.7279738	27126031.4943775	20544806.0312904	20328424.3292843	23795299.0168246	23313329.5528024	23248552.706698	23360149.0226613	23122660.2331149	21261268.4187702	20401284.615877
1173	85.0763485011989	85.0756789369392	85.0770879546505	1734.2	1734.2	1734.2	3	1	23419977.0490057	21600092.5983665	25843268.8414062	23553250.3227304	22478375.0014275	26686197.8749291	25675456.5792046	25348753.9950709	27630121.1621093	26506828.844233	24267808.9725213	23509551.5862361
1174	85.0765942696956	85.0765545102124	85.0773552782035	1443.7	1442.72	1449.25	3	2	15429074.4533594	863007.921203629	16749875.007487	15205169.7782713	14914844.2447135	17220261.5326758	16972686.4141537	15780502.6945313	17433911.9128125	34473026.4901774	15634951.4569336	14872671.5689453
1175	85.0765353987211	85.0759760638479	85.0767465593243	1505.4	1499.02	1514.13	4	3	14759502.3406097	18252534.5593693	15430766.6090244	14177058.2922561	20107980.9251928	16880064.7449107	1264900.18511721	15175836.6813691	16540864.091637	16397424.837567	15189144.5488095	14317249.0589584
1176	85.0765518490342	85.0762463272759	85.0771702844627	1526.88	1520.44	1526.88	3	2	19151814.8062559	16927717.692842	20784407.3273584	18816795.4583314	18990362.6149595	21883692.2516038	21956738.4516509	19288358.5550943	21458827.6328819	16466081.7784039	19741614.7190741	24724165.1065587
1177	85.0765243119242	85.0765025449289	85.0765460789196	211.8625	211.698	212.027	2	2	3409931.50958654	2434504.23554657	3633201.48876593	3379425.08404734	3266144.74677765	3823630.15762375	3877155.34013822	3516872.78734225	3802350.40480622	3808436.36880566	3764368.17857272	2732476.05197352
1178	85.0756256328095	85.0754294623168	85.0758218033022	2349.5	2349.38	2349.62	2	2	28286925.2428385	21807640.9862104	40909326.4732241	28634548.3224609	27714844.5991407	29839871.1110027	30292141.115547	30135061.4346223	31479849.2121094	29309973.1403644	31204108.234505	26852528.9239651
1179	85.0767422903137	85.0765542573852	85.0769303232423	1490.22	1487.98	1492.46	2	2	1845255.12364994	3752921.66556818	4422273.98991476	4014317.64306818	4149351.63778409	4835925.18522727	4750077.74147728	4144554.66357954	8292119.37140654	4659222.61994319	4312450.15176136	4106592.2187784
1180	85.0763528148241	85.0763489632093	85.0767135830692	1587.15	1575.72	1589.52	3	3	44575238.8228539	28261112.9556554	34079857.8210976	32454536.0180756	24258873.3896503	36660181.2600678	35912102.6633537	32508575.9412462	34450010.948628	35986242.9219665	31808084.4615091	31107599.4814024
1181	85.0764172811124	85.0764026023611	85.0764319598636	584.621	584.321	584.921	2	2	10547568.2745694	8901132.84740429	10781923.6097481	10186383.4574272	9806263.87797668	11551244.1777177	11559741.5418069	10699684.6502522	11159268.226583	11779844.1896269	10595569.6302832	9607513.316015
1182	85.0766748338114	85.0765859343062	85.0767637333166	1416.58	1413.54	1419.62	2	2	15694643.1969944	13682800.5191912	16853415.2903309	15956011.8751378	15301001.2203095	17518275.7406556	17562871.7628309	15873475.5963694	15758752.7360475	17152112.9666667	15654809.1678432	17193222.0116356
1183	85.0763930245967	85.0755615898189	85.0775251024074	2420.96	2418.17	2429.36	28	12	27222015.4793397	37980732.1716935	43603077.5651895	33525526.530783	34401241.1804094	41190768.056745	37233941.5439301	36288867.1775207	36785927.5655143	22638307.0147413	26847969.375232	35519109.4158274
1184	85.0763868755347	85.0755054051417	85.0777611006924	1968.11	1961.01	1970.77	25	12	44386174.331664	33955497.8142209	59144723.6497575	62585686.6121385	33790701.5862832	50499991.2669904	64484569.2079233	62917950.6201657	46786420.0659289	62521464.111612	41952765.9866028	85282858.8702359
1185	85.0770576237892	85.0754813775118	85.0776215564768	1904.89	1898.51	1915.92	13	5	17137734.7385514	12026668.3753907	19607868.8518523	26341489.9844208	27089685.0837054	44180234.9977934	33537603.2701637	31151260.2723215	27624868.6168715	32462916.3537805	31506455.47375	27660617.6299777
1186	85.0761154225276	85.0756462473925	85.07722858963	1812.98	1805.93	1825.11	15	8	24428418.7816666	37605652.9984092	28754194.1198906	15884381.3217797	3591422.56553326	24990710.5320394	25008483.4970682	21632379.2064939	40864665.8126993	27836884.9023236	25294483.696314	30358248.5782068
1187	85.0768889002499	85.0755943447247	85.0775902505018	1751.17	1747.52	1753.65	10	4	35966081.4388993	32768326.8989319	40101273.142542	34816293.5752052	2058894.55832685	64777925.4359205	39403433.8251421	39787223.5157184	46710628.1280535	41212817.5491791	37570242.033806	35864002.8070103
1188	85.0761659741269	85.0755996726064	85.0777206011862	1885.34	1879.17	1888.69	9	3	16492057.7901631	13490649.1274148	18504061.5143181	14752672.999443	44065219.4985675	17184188.3877841	17986787.9202273	13212255.878129	18790658.1028261	3905878.65960882	16619852.0297727	14550448.4277274
1189	85.0767218275474	85.0754880519269	85.0775264126015	1849.72	1831.99	1866.2	17	7	36005577.1017694	25170818.3538335	50020819.6490691	1968721.031662	28655274.2434765	31256314.847897	50305666.4530281	43577522.6734055	36606230.2604167	35372406.7341796	33758255.6451787	29587297.6617969
1190	85.0760860888375	85.0760860888375	85.0760860888375	1402.13	1402.13	1402.13	1	1	20335420.9440924	17468225.9834559	21871285.5325919	20286261.6955147	19642890.821034	22058825.9184742	23228990.4337587	20178326.941103	22028492.7429228	22017579.1475459	19608450.7160448	19088205.6806801
1191	85.1355960808023	85.1355447343754	85.1356261026394	1304.14	1303.59	1304.73	11	11	147872.585401142	119657.528173013	145161.838115986	145708.89577355	1146904.59783855	138514.916702473	150111.436870116	155293.183688401	131722.160307616	141776.636319579	143037.445482584	131083.108475435
1192	85.1774672969823	85.177423888548	85.1775105386806	1304.45	1303.81	1304.88	12	12	355746.227208496	308606.068028041	336939.717237719	352294.373420062	324836.412199518	344758.171566687	359093.490803573	361557.706587893	321896.871861748	351367.192481866	346311.605039063	308467.723700419
1193	85.1954616469119	85.1954616469119	85.1954616469119	1303.61	1303.61	1303.61	1	1	344121.569053173	88882.3861027026	331360.078182709	348090.884692829	315133.947051671	335879.859424711	350978.204664421	344588.425458321	312303.154017226	348037.699174803	337662.394752747	292810.017288709
1194	85.3896497410593	85.3895944504722	85.3896763009049	1303.965	1303.57	1304.5	12	12	306770.231144832	226480.698497595	357601.532897386	286477.796195161	284141.001393478	391880.291515174	373885.284643553	338925.92011268	360340.652924109	383178.958147536	355548.997818081	246934.338052132
1195	85.495960191951	85.4959040714608	85.495986721992	1303.965	1303.57	1304.5	12	12	784363.002198714	578558.325793266	885865.201132103	729357.796076312	703448.049586463	968475.81157785	956953.605100921	865053.302451923	881724.634474192	939618.354009493	869022.97764843	621318.135231368
1196	85.6206117192291	85.6165718353038	85.6283100389972	1304.14	1303.64	1304.88	21	11	81595.9515954584	100298.616637074	200473.856850589	77997.7373693857	144314.202180174	114759.458017577	224007.544932392	192811.229296876	199213.224734699	124857.660993465	99051.1693672681	117330.101350913
1197	85.7406566840723	85.7398460138412	85.742164567512	1304.28	1303.81	1304.73	12	12	231726.637414552	153190.660631009	291092.79853864	216510.441310687	182369.501171874	337708.092921318	309159.909175504	261530.483541018	285208.898354842	337193.068461916	272608.182672992	165327.946176382
1198	85.8763510995038	85.8762945428827	85.8763738125279	1304.11	1303.57	1304.57	10	10	138686.822147216	99496.9915917957	173586.56374512	137727.570534104	143947.002062583	198551.214230769	192681.749880184	172846.540591633	167687.336010296	190440.416678466	175556.537687424	111839.032444254
1199	86.0117773392423	86.0117146189613	86.0118047365345	1304.45	1303.59	1304.88	12	12	296895.59963379	488382.307234074	192546.06269531	361864.972158901	333495.523740231	146384.032520927	177512.653850913	259192.941880581	177353.058221681	171375.605515835	227804.601671873	389934.575530832
1200	86.0796855363665	86.0796710063214	86.0797336348812	2426.34	2418.17	2431.31	11	11	528485.496938206	775149.427452534	1249178.6979948	505267.189264604	557157.352313472	934924.568861159	536210.63081027	502044.368279856	721998.934483672	1089593.4345371	512155.347111377	378002.489733539
1201	86.0796780849203	86.0796604357658	86.0797010325307	2306.53	2300.89	2317.58	11	11	495188.083725587	742040.650174589	833553.370859379	907641.952301549	521846.817086006	382629.715664282	632575.269874654	814857.049674427	824256.375077523	446329.29750279	1136471.15897564	713161.961982295
1202	86.0796842932388	86.0796709086877	86.0796967984068	2382.63	2372.81	2390.93	8	8	104585.739867553	400174.143026426	555035.558833196	51201.8673144582	381536.443025208	422768.356021613	773508.049725252	603666.367048671	433256.511932966	44722.0358007767	313041.226228838	465445.475064774
1203	86.0796723408087	86.07966123395	86.0797039494782	2341.98	2334.67	2350.39	6	6	179716.794949774	343601.644151809	445970.764995116	500628.887457773	65737.9583300793	426916.137358397	415415.771287799	398431.795980506	429823.598547284	600462.350406605	632505.974139102	211159.332438151
1204	86.0797164045868	86.0797164045868	86.0797164045868	1966.39	1966.39	1966.39	1	1	1232044.59637585	1151605.45639053	1542851.75559347	1201244.95790361	1123348.74490193	1453834.18258926	1521454.4241143	1337347.62754448	1461668.83641152	1539143.7466199	1300945.01390333	1196699.7075374
1205	86.0822593765147	86.082220569534	86.0822851707798	1303.965	1303.59	1304.14	6	6	106548.07032981	94567.3168678981	114765.136257136	92362.8657075645	91177.7249338606	126106.949667968	124310.379356971	100224.923306884	128094.013946939	135413.163594877	127836.038186598	97403.4903577776
1206	86.1957063688541	86.1871238537812	86.1982646098458	1304.5	1304.14	1304.73	3	3	160206.088105874	142039.249245384	88777.8559423841	179196.957526858	147530.829622693	151594.814829547	154686.949912108	82077.477312825	151267.082809835	126013.525917272	164956.944404742	151368.65749423
1207	86.2218585245778	86.2049457663766	86.2230081303168	1303.98	1303.81	1304.73	5	5	160271.751720967	142039.249245384	106893.045906372	179123.642349078	151441.861233133	97306.0162337233	158165.153814366	94335.6933349602	97456.0561752555	168350.592308237	98118.1021914436	151368.65749423
1208	86.2329570788305	86.232904247031	86.2329889027979	1304.5	1303.98	1305.41	11	11	154639.535799153	138055.702339679	151340.332554934	178845.702617938	145505.657448729	142927.403621418	153593.113709309	172416.874536831	151267.082809835	161079.922054913	165260.028273738	149856.087888746
1209	86.2742462439067	86.2741947880457	86.2742770220348	1304.495	1303.98	1304.88	12	12	456151.075512697	442116.05793269	422107.519363136	477166.63448591	436078.55162635	392638.978272184	426698.152853194	477343.171556921	380286.239532647	416005.395806364	452525.799425224	430278.018179085
1210	86.3043397742256	86.30426494865	86.3043910020135	1304.555	1304.08	1305.06	12	12	329561.438964845	456281.417236328	232410.719022737	384189.481136301	371881.355597441	199297.84888672	217191.998410995	311075.419871653	202620.368462613	217055.608919854	266093.932600447	419814.042491979
1211	86.3131707700718	86.312340050908	86.3146887068956	1304.495	1303.98	1304.88	12	12	393297.960998537	233324.591099758	498002.705324352	354913.973913923	310103.973567587	573290.709135047	544430.521936854	450230.07822917	511620.788292973	592708.583071293	479541.378995113	280356.031400239
1212	86.3821942735358	86.3821423521216	86.3919628987634	1303.64	1303.59	1304.54	3	3	98228.5417369481	91323.4027929677	114729.58289906	93862.8784046526	97165.6406460854	122647.774492186	111958.655790129	96367.3816273089	105952.174409625	124285.374173583	105596.784835758	84252.8364908863
1213	86.4218813235388	86.4218813235388	86.4218813235388	1304.57	1304.57	1304.57	1	1	98035.3685968581	98319.6160600124	116939.940242366	88669.3660759949	93598.9101682357	122406.341865236	115927.175908202	96177.8685857587	102728.668577769	124244.010089221	110675.74732999	78604.8333648675
1214	86.4803999102468	86.4796379879303	86.4819946339578	1303.98	1303.59	1304.49	11	11	302220.108752442	218952.255925479	359538.969551157	277117.690658483	250846.691173376	384096.804167133	387680.713500281	340195.262042412	355486.712919171	399583.894655199	355307.900982419	236893.020514864
1215	86.4988591771528	86.498043416895	86.5004060592583	1303.88	1303.57	1304.41	12	12	312749.971852938	217262.604945912	357185.994746469	282571.635406494	265196.864819335	394588.990659555	384860.231520433	340835.418783483	349793.258754881	395859.747247369	351152.228320313	248387.699912951
1216	86.5869953043888	86.5869505949259	86.5870342970746	1304.73	1303.98	1305.65	11	11	252230.274584962	363443.256640623	151707.257966655	286787.666164202	272291.068104767	112245.472897386	939344.640528096	225450.049993491	138385.443403321	148752.2384947	196295.082689733	320946.973634906
1217	86.6072554168614	86.6063566991242	86.6088463185252	1303.965	1303.57	1304.5	12	12	765926.895678708	568783.109146633	890161.217459029	715549.973966111	669090.493143754	955026.970177878	952840.730380869	832138.025926342	859088.107941088	945021.868009214	875471.151241627	599187.777276438
1218	86.6719118205725	86.6714278665189	86.6792469120605	1304.45	1303.81	1304.88	12	11	139064.214817458	122040.794405047	127738.114152269	142980.841898287	118974.567501219	128132.672680288	133321.714673665	135585.971777343	118414.509085286	136882.151608323	135032.77819824	128881.295941631
1219	86.7550364695271	86.7550215916616	86.7550513473926	1304.555	1304.54	1304.57	2	2	81379.1054536941	120426.353948317	96977.8106982436	89153.9562532562	96625.6491495779	98806.6402897129	92070.1072322587	83364.3643672683	77060.0884879552	101761.618094889	83845.1625268549	97616.2285325267
1220	86.8197792724328	86.8197792724328	86.8197792724328	1304.41	1304.41	1304.41	1	1	81412.4602800946	120172.595827415	92690.5159836657	79091.6456180836	90554.0014240063	93258.2628116131	86834.4103622149	79975.7269864158	72862.9581205602	101769.990091441	83714.5732910164	98152.4185156256
1221	86.8825224740442	86.8824555487793	86.8825553617222	1304.28	1303.81	1304.88	12	12	408852.674962024	604128.683331887	268227.187154014	454125.468073382	436630.088055888	224546.67502302	254761.997106586	359848.668019531	244263.054323244	263372.454075524	311719.43425781	503741.715101145
1222	86.9041251781428	86.8905880326604	86.9042190434628	1304.49	1303.64	1305.41	23	12	157776.433632811	246699.948919268	203669.903144534	281859.786221078	264623.819646345	245407.145733173	291076.239871545	189970.953666616	212548.030432941	254819.044003906	200534.967509014	110258.768756103
1223	86.9473661562516	86.9473072822256	86.9473901888303	1304.03	1303.61	1304.5	12	12	690067.830639651	628753.709664481	660121.731811515	691485.707105888	640088.331159853	652880.766954523	681578.101224892	723350.027837614	617294.223119309	660826.991360914	680843.050563618	617032.974188059
1224	86.9987909909929	86.9987909909929	86.9987909909929	1303.61	1303.61	1303.61	1	1	81362.1163423283	110137.988854168	74088.727436968	77865.7537841802	87196.9875022199	59198.1081640616	67683.1276251782	74778.7915682711	57415.7011696561	62627.2110681149	64349.6524924529	106946.289465998
1225	87.0445152572899	87.0444919331701	87.0445156611642	560.9325	558.366	561.82	4	3	5821399.96946897	7806127.0016927	5900501.18462862	5825746.16150085	6025692.20624586	5735665.34398438	6502546.2725274	5745077.92743994	6030065.19195924	5826578.94642527	5463278.37752264	6218249.40629716
1226	87.0445306953916	87.0445039642232	87.04455742656	13.9117	11.4055	16.4179	2	2	0	0	0	0	0	0	0	4736250.0086513	0	0	3767515.84005048	4716467.14896211
1227	87.0445287977124	87.0445287977124	87.0445287977124	2569.43	2569.43	2569.43	1	1	1206442.34364298	1698760.94281252	1377298.67844532	1144845.84986954	1354253.581175	989849.44619062	1304236.0349076	1141146.09201093	1104044.80917656	1341281.19122812	1265893.21837345	1394418.4967922
1228	87.0445033168243	87.0445033168243	87.0445033168243	2634.95	2634.95	2634.95	1	1	222722.782500008	487825.616015609	269782.07250001	216989.496835921	272510.495976542	224256.052207012	232628.568750009	264398.19750001	203284.887070295	233423.062500009	243340.147500009	225219.83605467
1229	87.0445284030391	87.0445284030391	87.0445284030391	2595.45	2595.45	2595.45	1	1	4405382.07566075	6318292.11198724	4723171.27075782	4530467.08656057	4916903.08038514	4147429.76801276	4657633.51688711	4684608.90039998	4587524.39505281	4449634.34352165	4783636.83594357	5460914.50752631
1230	87.0445669203124	87.0445669203124	87.0445669203124	2698.83	2698.83	2698.83	1	1	0	0	0	0	2173419.03819295	2040448.0446289	0	0	2094159.65604617	2069029.49851562	0	0
1231	87.0444945603247	87.0444945603247	87.0444945603247	2678.68	2678.68	2678.68	1	1	3499281.65144531	5177148.86853658	3606396.05550392	3565541.25564063	3797243.50218751	3205388.04722656	3482515.49934497	3418826.5299375	3430630.71807392	3433783.33101562	3499346.269	4021297.0879219
1232	87.0444634304392	87.0444634304392	87.0444634304392	197.421	197.421	197.421	1	1	3941416.48803341	5291047.26589312	3892376.3716511	4083310.90123662	4371016.27487583	3729140.93405707	3901498.04673098	3689810.39666967	4114146.92319456	4000531.10003881	3679426.99216916	5701685.57376005
1233	87.0569635470513	87.0565484188526	87.0571595395	1303.81	1303.61	1305.06	9	8	160073.070830077	139571.13941976	181955.380644206	167304.446234492	152809.57329061	136293.19906901	139860.968925781	198338.964359375	167153.495194561	198510.54502047	150856.040786132	143492.758702674
1234	87.0921042794536	87.0920892157517	87.0921641048256	2548.37	2544.66	2550.7	13	12	3720314.91784234	3274429.95944196	3211607.38332251	3234172.79244371	3527620.27277111	3503710.91892425	3827946.68823423	3354079.49759613	3900159.22056132	2825205.71438306	3824950.17498097	2345593.9102479
1235	87.0752156088097	87.0752057773832	87.0752217045859	1303.95	1303.59	1304.73	3	3	155865.194280893	139411.681613992	137925.130366656	149329.0742951	146571.088727362	136337.929360793	139883.961029831	79094.0993090814	143948.635084634	79799.5580273433	72704.895170491	143265.422004617
1236	87.0920917210526	87.0920367933302	87.0921141125226	583.673	581.497	584.288	4	4	1581931.27246627	1374096.30892408	1788257.17762672	1695361.69988329	1699356.83934057	1927902.42475507	1788915.24650404	1779674.62447486	2000028.41581762	1823812.14803005	1738010.62358	1549174.01018942
1237	87.09200750305	87.09200750305	87.09200750305	1969.23	1969.23	1969.23	1	1	918830.321401919	680980.756396234	1181092.04193704	720071.58942963	700563.613934903	1033806.71236069	1187474.61139481	932221.373751469	964196.190511738	1028692.63183353	960148.528576324	782591.560135052
1238	87.0921279009081	87.0921279009081	87.0921279009081	171.548	171.548	171.548	1	1	653138.132662342	494215.807880511	925627.221375558	667495.574419236	667207.959898222	867138.181930854	802240.062014509	525438.649896961	889386.880705636	874345.751830357	817607.362662249	613291.883099226
1239	87.1589434527257	87.1589123944118	87.1589698536998	1304.03	1303.81	1304.5	8	8	151349.504270832	141844.943048651	199472.528144534	138957.237326662	148368.047227581	204895.723643329	205998.243827819	163314.451100886	173652.43387858	199246.015931115	172352.588553185	138441.664161045
1240	87.1661680853038	87.1659791419302	87.1662208142603	1304.145	1303.81	1304.57	12	12	155321.121166993	91336.8341625966	190673.540266116	149034.77067871	120062.910223797	201956.287115884	202369.282301683	159341.144367675	181546.60115397	207756.384538762	186945.205680804	104577.924130483
1241	87.2106116807902	87.2104043293231	87.210844985369	1304.52	1304.08	1304.9	12	12	155567.981249185	145330.361529446	134817.031911623	157668.299156903	123192.080057982	121712.091292317	140281.65260498	153927.780808511	135603.098473306	131869.142245718	161919.18160006	158541.175174654
1242	87.2540996947004	87.2534059065377	87.2547378576793	1304.65	1304.41	1305.65	8	8	174441.697420372	101632.089812011	111218.644831731	134375.232555747	641505.314495299	1002454.32269532	982702.184438909	125573.601858473	109890.060323079	1002009.36525878	135747.456902794	149203.745848794
1243	87.2758400029098	87.2757842981082	87.2758676998287	1304.11	1303.64	1304.54	12	12	757063.706250003	543385.828641824	918487.932663213	743896.821337531	660111.572990712	1020648.35982701	1002053.90742187	861382.891523444	917799.086966805	1006795.48857032	884330.253655265	588824.488075476
1244	87.3478397455825	87.3478397455825	87.3478397455825	1304.57	1304.57	1304.57	1	1	756381.666874994	542861.03548502	916713.419655775	733572.824074715	659687.44579143	1019596.68712239	996644.768437495	853328.42796793	908782.602682286	1002009.36525878	878703.544691563	83767.1188157298
1245	87.4004043295115	87.4003165195368	87.4004520482239	1303.81	1303.06	1304.41	10	10	177942.874302643	123262.909666342	169080.745374758	159744.830955153	150642.005035512	174616.999658202	190601.840801594	161979.791763822	162033.576905923	180729.5586407	185386.888409016	110395.768035483
1246	87.4043922960854	87.4043411863017	87.4044227250248	1304.145	1303.64	1304.73	12	12	160385.971998948	97177.9606400234	213389.252485351	148994.612460561	131231.088938551	243595.974160907	232427.672003456	196545.757575335	220583.545847732	238355.2380685	198100.597507324	120425.200747445
1247	87.4646831555262	87.4646595185207	87.4647067925316	1304.06	1303.98	1304.14	2	2	123205.034715019	93783.1035777703	110587.441036379	117574.041723634	96106.5824298656	114167.309202473	160566.739537022	134331.957828034	145666.69572443	152064.914885474	149200.953156074	90641.2041614885
1248	87.5282530453049	87.5273541916706	87.5291929297408	1303.95	1303.49	1304.14	5	5	123205.034715019	93783.1035777703	144827.512734377	110314.186980793	96106.5824298656	162902.877450282	158298.134990986	134541.50685913	145906.121588541	151899.900424804	147360.150681558	90759.9221761077
1249	87.5537727139506	87.5528265961975	87.5542883247008	1304.515	1304.15	1304.73	6	6	168257.028159361	228353.27091346	295718.368425297	175731.680259487	172187.397814002	321279.463502602	315701.305037433	118287.327432392	295703.02241699	339639.634759616	285709.190363361	213409.498260967
1250	87.5748727455391	87.5748200065184	87.5748997366815	1304.495	1303.98	1304.88	12	12	232828.841308595	126718.408701922	296290.800419918	222485.617624163	182412.260477388	321610.850262278	317809.672640791	264105.351533954	295374.554744216	335853.550874399	284883.392762278	159832.295336913
1251	87.668194759434	87.6681502593361	87.6682236122635	1304.03	1303.64	1304.5	10	10	137497.12362508	101187.687357955	185920.360817874	147785.251441368	119978.14991089	217061.906791993	205936.823658354	164730.096028238	182689.910087889	206971.695241887	172351.720639647	100814.272929689
1252	87.7530553362781	87.7432733613796	87.7530977213243	1304.275	1303.81	1304.88	12	9	130123.332356896	115878.793359376	155059.581840823	110171.253094484	110287.248190919	175983.708528645	164516.525229491	141908.841913044	156109.696564127	182713.398958627	142328.620479328	95057.4529394523
1253	87.8193560828872	87.8193560828872	87.8193560828872	1304.54	1304.54	1304.54	1	1	131247.356065469	114978.456799879	153862.711962893	125826.763622031	110224.113521526	178980.372885741	161226.645063476	138920.272378132	159540.931045735	187439.058881085	142328.620479328	100219.630748699
1254	87.8638184348684	87.8637655765666	87.8638486528034	1304.28	1303.81	1304.73	12	12	652725.446777837	423465.504368988	793868.073006407	608912.09166225	545246.746833682	888758.992124725	882233.707651376	737202.488504466	789762.021960105	889181.903077921	761596.748186386	491635.812552582
1255	87.87801346094	87.8779854977456	87.8946995180897	1304.57	1304.14	1304.99	9	9	90295.3501705227	102941.575285456	110922.859276645	608052.046335049	549801.311842047	115356.671574519	120172.130215659	742107.978252703	103651.599553411	116745.030941686	93544.8692968763	99884.0037729113
1256	87.9936746173519	87.9936260143134	87.9937064465061	1304.45	1303.95	1304.73	8	8	136799.224816894	66986.3645108313	176060.344790042	119067.467993164	98904.8464819347	196932.038533383	198717.680338041	169195.361104267	179742.307057881	207958.185793049	163320.452156981	91883.1904097485
1257	88.0246761075908	88.0245088464896	88.0248433686919	1303.7	1303.59	1303.81	2	2	136855.294668854	66986.3645108313	176103.720090556	118878.8284739	98961.497650036	201567.233700281	194155.531171877	86980.3938822422	179919.567715733	100792.066898803	164462.001188297	91845.5980726213
1258	88.0397497262548	88.0397083524655	88.0397815559277	2690.77	2681.99	2694.87	9	9	1078674.37972941	678601.467513895	859852.901727753	0	1018224.28560712	1512585.86664492	1404770.51277671	1198682.25147709	1016759.24762922	1306479.13022811	1845088.9049071	0
1259	88.0397582918362	88.0397041549992	88.0398198327458	2576.75	2560.49	2585.28	9	9	746420.112756253	1794149.89861367	361566.577880851	1512534.06535004	970640.295993577	3618575.82631347	107531.063366696	824534.510401897	127613.724279781	403902.666938035	1408180.75208512	587656.123085744
1260	88.0397631169539	88.0397323233589	88.039775875602	2598.515	2594.01	2604.34	4	4	1381411.57723915	1002858.60378559	1446444.65165749	1309992.83857422	1368164.92723548	1551867.08161377	1516609.04011935	3885356.3683093	1530724.15045398	1615521.33270747	796738.886140245	1167213.67515191
1261	88.0397870321547	88.0397870321547	88.0397870321547	205.339	205.339	205.339	1	1	1894078.33942444	1171477.93500665	2162400.71708028	1774480.64992838	1599276.46908596	2276999.75997224	2168769.09962772	2065868.90578703	2019233.00187749	2261542.64075539	1988886.23103288	1388034.064604
1262	88.039744144437	88.039744144437	88.039744144437	2666.15	2666.15	2666.15	1	1	757670.323803389	528648.023039634	797580.566638024	618695.063635742	709485.284180944	801711.089811198	917178.282578757	744667.570408858	798797.636031903	790883.543192702	780223.443883461	563063.048875006
1263	88.0398167142685	88.0398167142685	88.0398167142685	2622.62	2622.62	2622.62	1	1	579811.679697811	388907.918440584	568732.061166979	525717.147972009	564133.267886289	625095.676907545	647553.567044263	688584.173659553	636411.124635409	725964.248870402	559847.967000878	463297.817013887
1264	88.0545568310247	88.0544879984166	88.0545950445056	1304.03	1303.57	1304.73	8	8	105333.982625195	535602.215518468	124231.207478029	90051.5878352875	405454.264994675	133246.236619967	133504.328882649	115199.850205078	136980.919143254	400461.026999285	119930.490037184	426413.472077417
1265	88.0744587051196	88.0744587051196	88.0744587051196	172.279	172.279	172.279	1	1	13480786.2517241	13800684.0064035	13992999.0084375	12985899.674	13324131.63725	13510758.83875	14546541.8620982	13804038.0248744	14675333.2848047	162475.184306674	14204616.477034	13929590.4676021
1266	88.0760503753265	88.0760194485064	88.076077628953	1260.53	1255.62	1266.89	19	6	7977390.22959513	8604790.11200242	9729199.22786071	7546435.96163436	7996834.21977989	9210277.29560472	12126722.1389454	8603324.28305485	8807076.60158278	10902018.826953	8939071.99128684	8045953.26732023
1267	88.0760565632859	88.0759866799044	88.0760917803843	1368.94	1360.94	1369.36	13	4	961952.551330424	2057372.26482078	3843052.1704893	1871598.19374999	1787425.16480469	2212695.50205883	3017679.80714295	2135864.39228975	250066.466054695	2253810.61990808	2313362.05293888	2012708.74661765
1268	88.076095528799	88.0759876620262	88.076095528799	1959.35	1957.92	1961.64	10	3	4915408.01147737	5394796.55804439	6055697.27165455	5143310.60040919	4897140.32107039	5894596.63702893	5947489.63523359	5833322.11386643	6014928.29797533	5882529.76471573	6288121.19991699	5275296.86828584
1269	88.076067522895	88.0760260364058	88.076067522895	1969.94	1968.59	1969.94	9	3	2748541.80026961	2714077.71538144	3820700.98998055	2576739.57686121	2449779.89133864	3039625.69962316	2366800.14945517	2958201.81441707	3075608.51294621	3089364.2525357	3098257.08808443	2659267.50343336
1270	88.0760492486707	88.0760340836872	88.0760811898576	1237.07	1223.39	1244.02	17	5	2075661.74591202	1612439.13745403	2524672.08511463	1499661.5184375	1412048.29288084	1700576.13455078	2009318.42863771	1642978.58140625	516619.760742188	3605907.75691064	1777338.30654297	1579014.35016543
1271	88.07604946518	88.0759619555872	88.0760692093984	1821.89	1816.14	1829.33	15	5	856663.898743053	1209000.24755952	2741515.12135686	1070070.59811663	1055927.88238001	1311811.59494047	1370562.15535715	1295663.479375	1845699.67749949	1799128.58149738	663941.40724999	1177029.18110491
1272	88.0760923288759	88.0760510023445	88.0761148480112	878.452	873.533	887.797	18	6	6992451.49769942	6930154.44368125	547621.907729167	5672001.63831874	6026515.62877406	6966966.98560499	6072931.60294257	6272743.97687813	9976289.78680239	8197564.69717912	10788832.5801619	6464466.10597077
1273	88.0761261341689	88.0760581584284	88.0761736114222	761.925	756.256	769.467	12	5	6380262.67117498	5665320.01732813	2085593.82254032	4918656.87563476	4801033.38002929	5903667.43403516	6568367.14053951	5139304.98388714	6438037.27115711	5639885.02075121	3705897.35254105	5325717.40529882
1274	88.0760423891128	88.0760338259539	88.0760436083582	2397.04	2387.6	2397.76	14	3	2365196.81894943	1939139.19720861	2134697.98089626	1848185.06132814	1735148.8575697	2090433.1379427	2309068.71017739	2154241.47444045	4206151.60712889	2052910.2541267	2186118.51335285	1903220.77527871
1275	88.076033544309	88.075990464595	88.0760500148126	1867.18	1865.39	1877.21	14	6	746705.617455675	1522409.11934989	2567173.74293948	1427386.462899	1375372.39003039	1656001.60707176	3108842.44366455	1778208.79948661	1290168.18035157	2009294.09844931	447892.120572922	1542577.43125
1276	88.0760201248573	88.0760154799573	88.0760761488337	2088.64	2072.33	2092.71	17	5	1714964.67248803	1638805.32761347	1836625.07558898	1608597.78820964	1473551.92479166	1792775.38038691	1781074.5827953	1613389.67536272	2022956.75749387	183828.252669263	4307115.3015191	1582593.56026786
1277	88.0760077897709	88.0759914247804	88.0760150431585	2134.93	2132.03	2136.01	10	2	305738.118284041	281870.795221342	290246.046874986	318712.531718739	275898.140292967	354041.114062501	324403.686590391	293945.389583319	601417.869402615	148745.78249997	272282.57667643	259729.996904316
1278	88.0760537937	88.0760179049644	88.0760751775382	1476.82	1469.41	1494.64	19	6	172123.285546879	1723875.7232395	3077077.88144404	1601542.05919046	1543084.08548895	1953290.18349139	7091698.08995871	1786465.67497306	400281.56156249	1256885.31839165	1926482.73888233	1657050.31734376
1279	88.0760887050993	88.0760662125911	88.0761864043752	2474.3	2463.15	2479.21	12	6	4787152.59866408	4029933.29392186	3585397.83030937	4020415.64870667	3548699.91733485	4368245.27201421	5298766.30102539	4957322.01824178	1284404.72684325	4543311.9204002	3752464.38883432	3861117.8037342
1280	88.0760564076372	88.0760421541931	88.0761155685531	1146.47	1134.72	1154.52	15	5	4497319.39532608	4981250.25642952	1968828.71472527	4561480.42955163	4638438.16119737	5139973.67855977	7172229.02823458	4799477.0365557	6152180.06756611	6546970.63267442	2630834.48846888	5165757.64041057
1281	88.0760663912521	88.076047530001	88.0761004438101	817.6355	803.069	818.543	12	5	5340957.04276685	5333753.22335453	2508934.13106656	4597117.30703442	4901176.1806039	5648448.30512585	6312382.84334591	4867773.05755934	6859655.33613713	5752039.39610473	6405341.20614781	5429452.77780849
1282	88.0760591619125	88.0760281280495	88.0760747110443	2304.16	2299.66	2305.65	11	3	2121851.28223222	2293618.3020923	2045382.59014868	2225554.05450797	2049517.25567342	2535291.6554247	2634797.11286821	2518135.43298786	3437073.12664658	2758058.68796541	2544787.90137132	2200883.4174414
1283	88.0760136107067	88.0760102813849	88.0760529086118	1512.01	1511.45	1519.08	11	3	163246.329702151	1223408.53359375	1505267.00385298	1202699.57442295	1206060.62335937	1373441.98697443	1625148.74906055	1361242.8428267	315037.765312505	1426437.3893022	1419689.51207386	1244746.27077009
1284	88.0760348983602	88.0760187624267	88.076092133571	1563.42	1549.33	1580.33	18	6	983079.911449253	1320250.53208984	356837.668710926	1237107.87148113	1343633.02609219	1565895.7968125	1971851.15786483	1425718.96643229	2726016.00945596	3235121.29155761	253164.089899907	1294083.40605469
1285	88.0760832097886	88.0760708975535	88.0761151343752	1323.93	1323.28	1332.38	9	5	2120920.61463458	2395361.93070857	2596028.62649147	2092001.69629815	2182314.94458718	2381209.19170694	2620093.78218376	2394612.04984829	2549664.74778342	2126197.00000921	2052236.61091052	2223970.12330077
1286	88.0760164852216	88.0759998910381	88.0760745015905	2216.69	2215.14	2223.41	11	4	217485.306874982	309480.127575684	156449.18867188	325694.634833985	324764.905341788	363065.970205069	385067.3411621	351939.384073647	350821.919598203	939140.263087787	861127.513720708	333209.949936524
1287	88.0760324704085	88.0759787304939	88.0760351903094	2169.71	2148.94	2180.57	19	6	150358.278515631	554912.035952531	942803.999333921	500912.655664078	436852.873437497	567499.371249996	1788646.72722524	503035.629726559	902685.25889648	146019.449254138	142405.899023442	527908.550449206
1288	88.0761191586959	88.0761169516069	88.0761507204382	2519.7	2517.38	2530.32	13	4	3139264.69160108	2751908.7359961	5754190.71086135	2452493.45981253	2329630.45562503	2633768.61328125	2800100.28364059	3195333.42041016	3117478.18232816	606573.495937535	3109878.71416558	2414946.14320313
1289	88.0760631237814	88.0760075738024	88.0761174765945	936.186	932.55	946.527	11	5	6251222.89009277	4680663.16106094	756267.848288081	3960712.20837232	4114727.78515	4846878.09147187	4837811.62618035	4318917.49005848	3764722.43769426	8450926.97573302	5904921.9264973	4410001.03349732
1290	88.0760581829989	88.0760480857265	88.0760682222678	1391.86	1383.71	1391.86	9	3	227521.708229155	1747438.00602236	1904041.21872907	1638276.35706223	1510744.25178572	1872309.24339844	1991821.11586207	1751554.36050378	1889342.80037716	2222553.07387767	2769170.94142261	1647184.04310883
1291	88.0760553589145	88.0760091899974	88.0760661343131	1416.11	1410.83	1424.95	13	5	2344662.27444763	1175957.87047697	2345329.54677498	1112384.19427426	1079967.18511513	1252933.91985609	1285798.35331003	1174616.73428659	1131573.44179687	1377950.57052735	247577.934967454	1125035.67467516
1292	88.0760763644265	88.0760599830785	88.0760763644265	1344.73	1344.73	1353.12	11	2	3515614.57653365	3801226.61821875	4280733.23312989	3461750.9478095	3371528.15492249	4035696.3480631	4209724.97739844	3910921.95413552	5972927.19952686	2393808.73607388	4368725.10787501	3664611.38217548
1293	88.0760677001903	88.0760199327952	88.076081722426	1772.46	1759.79	1795.37	19	6	1246221.2668801	1609261.89453596	2920957.05520854	1511731.03642242	1409970.49905038	1826626.24168912	1637859.48824858	1734180.40182248	230103.223541669	4092345.4688031	2626214.16441211	1603986.36285021
1294	88.0762544116521	88.076135043548	88.0762544116521	2697.98	2697.98	2698.31	7	2	2573697.41266741	2627307.75184155	2532455.19029267	0	2273620.80691967	3065709.364189	0	0	3072588.99812495	4379239.04513911	0	0
1295	88.0761269830097	88.0761269830097	88.0761269830097	2489.5	2489.5	2489.5	6	1	256864.332226547	276685.883906201	378042.399453103	270571.658671859	233998.688085924	311512.021562558	295792.34136717	362905.852460916	466213.978645824	364059.978476541	412626.836874976	236934.494296891
1296	88.0760437452742	88.0760297031117	88.0760437452742	2317.69	2317.69	2320.52	8	3	4678957.16976079	4725055.84823291	5363723.25781167	4649309.35382893	4280758.88442574	5294427.35576675	2594519.85613685	5144454.24956971	5337970.34044739	3279902.73066501	9738755.00212525	4546608.61631243
1297	88.0760154391906	88.0760015553021	88.0760403937711	2038.72	2025.53	2047.08	13	5	107264.878769531	139537.253085935	868214.495862745	187917.205444336	126468.789583332	159873.40205077	209527.923378908	193703.872734374	162096.435546875	1504311.26163616	160554.26953125	172895.245532225
1298	88.0762128322488	88.0761185514014	88.0762128322488	2542.05	2542.05	2551.48	8	2	419560.569375024	497423.060625029	567992.738125033	375609.760468772	397708.492187523	438398.933125025	704935.880624923	543996.4034374	780512.610356365	507322.866093716	523984.08726559	469307.953984348
1299	88.0760321911184	88.0760321911184	88.0760467845989	2230.54	2230.54	2235.8	8	2	1265272.94214062	1140603.89711458	1258006.59505208	1156236.326	1170589.4110625	1351703.14674998	780056.602952133	1296856.92083333	1982164.73936077	1265638.54169531	1328702.19365625	1185058.86631446
1300	88.0760641240204	88.0760507196996	88.0761284315952	1933.75	1925.62	1933.75	8	3	741611.125898435	782229.702734375	818396.309700533	715606.064127601	682199.702555339	771002.909690763	808618.405605465	834023.188461535	418782.338103523	379530.288577884	2625250.68092107	826518.484284844
1301	88.0760731966294	88.0760430864456	88.0760966968757	1644.4	1639.82	1656.17	13	5	1392362.71113575	1757641.13474854	2590903.50786071	1659237.93540528	1684394.29045654	1994092.63344971	2966751.37120998	1981241.49842529	1943205.94018554	1315320.43452682	2110203.99484382	1704418.44931031
1302	88.0760386422799	88.0760301813858	88.076093322944	1107.39	1098.69	1114.81	11	4	1867171.09662812	2605478.80715555	2759310.4465554	2302736.29406248	2211619.89818182	2602226.76933239	3617005.63408896	2374416.93380327	2611991.69773082	2274795.70958882	3197553.23445452	2465942.84358665
1303	88.0761550984703	88.076027548402	88.0761550984703	701.93	693.878	701.93	7	2	3255783.46228338	3710659.55570099	4316478.72046876	3169129.97378516	3553113.85159851	3947648.79126101	4245599.96973913	3690759.64322283	2557035.17424231	6411343.37461829	4447764.9487095	3809026.34124728
1304	88.0761481788679	88.0760072298321	88.076263185513	616.647	613.471	624.643	7	6	9554894.33524152	9741600.46902546	12180171.9871302	8922283.24488926	9198398.17247112	11382901.2299372	4971698.82759373	9669194.96570448	12523698.5546923	12057817.6134904	11808465.8406888	10040726.9511549
1305	88.0760383752189	88.0760266642506	88.0760742833929	2417.03	2408.48	2418.8	8	4	1945090.61952386	1579716.14749732	1225999.93198663	1563763.31029432	1410681.62124529	1711596.79767915	2376832.80593431	1764855.63181574	1737841.86562501	1769107.06684674	950764.589219391	1502017.77195582
1306	88.0760664173385	88.0760283020574	88.0760820707598	1081.63	1061.91	1088.69	12	5	3422306.81677414	3531980.11992187	4801018.09720825	3280452.13442539	3278204.35151211	3825804.7091482	3738603.57744454	3447197.24531249	4141461.78688684	3529144.23329104	5409793.48545966	3507665.15367187
1307	88.0760360471594	88.0759792195614	88.0760838089369	1604.835	1602.54	1615.98	10	4	1133188.90404204	1197917.37622767	1376341.85767858	1120010.70303572	1117590.25634672	1307153.63369979	824944.748223672	1358304.25117187	1254802.58183408	1277146.6624961	2187696.17669574	1098804.91841405
1308	88.0760245076832	88.0760245076832	88.0760245076832	1628.34	1628.34	1628.34	6	1	1084805.40159571	1131033.25690625	1309653.48007227	1083755.88453124	1058420.04910547	1246136.55915234	1304873.88659376	1323397.94576171	1302994.25741489	1229554.89756835	1335820.01332227	1104080.84836719
1309	88.0760675662767	88.0760675662767	88.0760675662767	1674.68	1674.68	1674.68	6	1	2659742.82236367	2837865.42418429	3285133.21765472	2698520.23146523	2479059.01036765	3124329.98953425	3183830.06292892	3053546.96297794	3241619.80237398	3124742.87696692	3234139.55546875	2670713.06320772
1310	88.0761048147474	88.0760098072393	88.0761279335833	983.641	974.085	992.961	11	5	327586.671398452	3591558.99521471	4535173.74702296	3173868.20705576	3221017.36070097	3877768.53401805	4056076.29944249	3518947.66001831	3676049.39496826	8855737.07603167	4058534.97160668	3514941.3903028
1311	88.0760346257407	88.0759884855476	88.0760501618404	1045.95	1045.69	1050.89	7	3	4313445.3497461	4222251.97630209	519225.809374992	3744378.01007813	3853361.63671875	4405304.68802734	5116046.70840244	4028115.71299697	4679527.66384922	4440779.43664931	4951851.60447049	3936578.05859376
1312	88.0761074617337	88.0760703876125	88.0761249958503	722.679	715.118	729.015	8	6	3174756.50674135	5358171.56775275	560961.180000021	4749815.66894393	4734556.4443488	5792342.85828585	12961377.3751734	5046624.07164644	7039329.40999743	6739141.93373789	11472824.3813341	5253057.65773692
1313	88.0760491697398	88.0760116751743	88.0760491697398	2348.19	2335.91	2348.19	8	2	593454.518124987	608188.392443196	253771.832343775	638021.552066762	550471.717421876	676140.909790482	746053.381917616	611045.112820297	1239652.72663328	674700.599312484	691893.790628936	526292.386511718
1314	88.0760615692564	88.076036401892	88.0760823230496	2379.16	2376.98	2380.61	5	3	378055.924531259	405898.530200916	1416399.44292202	411849.482466528	321020.368652339	426326.444687508	1343725.82096981	476516.486506708	462191.00181361	449721.020228789	249375.364939356	401016.997120519
1315	88.0761974413889	88.075703929437	88.0777958727134	172.5025	171.782	173.014	16	12	16313824.0374234	16862639.280833	17655138.1887776	15755225.7860755	15960812.0021733	16883352.3108353	17988014.2423981	16771708.0099928	18357768.9889304	17678338.0617854	17799841.3718038	16693440.7758575
1316	88.1179055424971	88.0975390906372	88.1197692730924	1304.54	1303.64	1305.42	9	9	438870.058398434	211169.222602733	111269.63780142	144853.035969426	136634.975893553	129650.471272536	117927.050021785	482956.370335283	487936.417923174	141644.436546109	86613.6553979486	163448.018543419
1317	88.1658832894981	88.1658307358435	88.1659142299103	1304.145	1303.81	1304.57	12	12	300677.828042535	190162.986239843	367306.423493996	275075.742266323	242564.10575045	389866.223125699	387467.585320873	323182.125127607	367259.64575456	397841.832231099	355690.040424108	218491.965039062
1318	88.2601434605069	88.2600986552674	88.2601702149602	1304.14	1303.95	1304.57	7	7	119896.535519612	183467.60238814	149000.795980227	120279.342069185	236730.157428979	175802.340704751	171730.023201497	317480.080237922	362930.005893106	409917.624817112	152274.744468993	86401.0346870923
1319	88.291345142284	88.290487323674	88.2929167844565	1304.11	1303.64	1304.54	12	12	291340.236967955	183855.015123196	354227.520681496	273533.391683873	240670.466299271	407355.433752094	402024.172267257	318129.717385817	372914.898509443	417033.709815502	334001.08310826	204976.849966195
1320	88.3067548033085	88.3020793468365	88.3119034254034	1304.11	1303.59	1304.73	24	12	143311.506024576	79091.2263321931	178470.226944583	140723.441362116	117584.047530112	201274.783258462	203172.117194009	164780.34792518	173655.769690754	204165.550502928	182492.843670372	112164.318834637
1321	88.4221342644784	88.4213108290288	88.4237981123913	1304.11	1303.64	1304.54	12	12	758324.149538486	507532.343269228	904930.685699684	704114.170881078	631273.25469426	1011369.13420759	1009527.90499164	838563.038803392	896457.796102547	1029440.48479248	861135.175812492	568558.140660227
1322	88.472063017195	88.4719869551073	88.47215177834	1304.15	1303.81	1304.73	11	11	116943.864971566	966609.387175103	141660.909488874	96479.8565054102	93383.0422551081	163015.432574	174722.319853663	122130.937074653	164308.505010498	156216.669091099	133022.018906249	87055.1831103514
1323	88.4955559048193	88.4946932445106	88.497149543621	1304.03	1303.61	1304.5	12	12	664919.645358075	979717.413124997	450910.853198934	743909.324496374	732509.832756159	361593.059665878	403775.619199221	599260.579241177	388112.233580081	389617.587509067	513876.204735347	800022.812102401
1324	88.5094342236681	88.5092531645167	88.5095609231057	2454.29	2452.88	2460.23	12	12	4895506.83576836	5338169.9987495	7742758.41413762	4836492.21630918	5526858.01258415	10556450.6300719	5755438.466333	5192771.43063001	5171092.57177732	6260410.41434691	4696236.62353767	6244730.31595415
1325	88.5093903994726	88.5093379345248	88.5095242241562	2493.24	2489.76	2498.74	5	5	3491532.73742286	1653340.23775637	3864028.36217104	4125999.84866577	3439269.30212507	4875074.05640004	4407144.88949516	3469119.58879207	4290349.82184654	4260987.76866978	3693782.02972866	2969676.2689392
1326	88.5094461829225	88.5093380799166	88.5095216818397	2533.3	2523.05	2539.23	5	4	1311677.22856614	1478061.10486329	1548438.75985642	1523392.46955415	1622140.13006467	2463887.56513375	2235896.35191812	1440108.70855468	3616318.46675059	2277258.03931644	1962773.38743376	1608456.76959859
1327	88.509450586966	88.509450586966	88.509450586966	2508.94	2508.94	2508.94	2	1	1259334.75470054	1453009.60862791	1470103.80926046	1383324.418125	1457071.63560159	2025141.59981249	1688016.05791669	1281965.7605625	1628913.44983333	1840709.70055722	1416414.99567706	1527751.01354167
1328	88.509453913983	88.509453913983	88.509453913983	2568.22	2568.22	2568.22	1	1	778975.117894375	964444.991198729	1351790.27534789	836804.628361292	962526.0809441	2841124.77612921	1641395.99451233	796431.933618161	1629047.86369777	1435098.34017882	1212983.79148763	996382.839187274
1329	88.5746435636094	88.5745993962933	88.5746791559295	1304.45	1303.59	1304.73	8	8	178946.578406033	282170.656406248	122605.65437256	213061.972712589	206467.074522531	102857.828408202	106982.845361328	164759.907736426	103657.215963541	94800.7683544916	126302.513052456	240126.588626802
1330	88.6267717253571	88.6203687101926	88.6283782210539	1304.14	1303.61	1304.49	7	7	134415.975534104	217601.767824518	95910.2516271987	155732.648490084	163840.763273737	102857.828408202	106982.845361328	110726.995368245	103657.215963541	121502.593916015	127805.668471272	182542.874710787
1331	88.6957338151381	88.6948545544679	88.697282524494	1304.73	1304.41	1305.07	12	12	153492.969868163	144769.669672475	147367.181650737	156787.307259116	147569.268633563	134452.001222205	133701.454391275	174157.719502704	133700.93532552	142758.2261561	156744.595076622	166467.526588791
1332	88.7061178859479	88.7060413005413	88.7163072142935	1303.98	1303.59	1304.5	15	12	777403.754075201	1188980.29064598	92788.1688427748	913076.205517761	890428.121599755	445391.124520091	510949.19605632	723843.268718756	472827.057027673	491446.15754688	87540.1022473138	974436.33070243
1333	88.8186424676485	88.8186003463799	88.818690000902	1304.15	1303.64	1304.54	7	7	152007.303774038	252291.005991585	104370.709031984	175012.55887545	181212.003716571	96916.8682031244	98642.519882812	131928.484670759	88503.8800179031	108186.429531062	109483.638473773	202159.826637619
1334	88.8908502013273	88.8887648258725	88.9004533903767	1304.275	1303.81	1304.73	18	11	109991.668261311	138442.626295071	309646.964399419	212664.086908428	186984.724407961	169376.356835936	172091.879882812	141036.044111937	307119.338919269	173710.687291259	287726.594464287	171933.360138345
1335	88.9087616086394	88.9079432891798	88.910540499224	1304.45	1303.98	1304.88	8	8	117258.600811767	138150.904927202	145236.360410158	101544.579688253	186984.724407961	166611.484762369	169610.190126953	273769.026391598	154560.858846028	175303.189463297	134775.061103922	171863.016729404
1336	88.9809943617516	88.9809943617516	88.9809943617516	1304.41	1304.41	1304.41	1	1	607817.591235347	393561.756438806	776493.551184093	89558.1191669167	531116.280485032	891616.506920567	864864.692024735	723771.157713618	773311.00121256	889771.195458979	750176.040231928	483883.969322922
1337	89.0090407985042	89.0087566690342	89.0093249279743	2448.855	2448.39	2449.32	2	1	455211.870924831	884555.742314454	488882.186170027	425773.361467483	399507.158073269	619873.042103696	425435.404868689	460394.313200884	469144.485239914	479484.041153402	405445.587947371	2439500.78808723
1338	89.0218299879866	89.0208871084123	89.0252683091451	1304.15	1303.61	1304.73	13	12	615593.423974612	393942.219399036	777996.635874711	583902.959054828	541756.214619625	899414.093301482	882159.036223967	731592.032643235	788484.941702155	905143.967650675	757421.826478797	488008.230241351
1339	89.0602320932973	89.059524656629	89.0604806548523	678.707	678.013	679.935	22	12	25426564.867009	18769707.3466823	23743785.7261769	26076751.1568253	23681294.4452015	18812980.577068	21770566.1209852	29160561.0462725	25489409.250382	20518736.0498086	27145523.8038202	24084194.4034728
1340	89.0446180849277	89.0445535465914	89.0446369843534	1304.52	1303.98	1304.99	12	12	137738.079777017	128840.924543108	135374.698918269	151403.801609702	120821.696166992	123014.759933143	122658.669453876	147183.783508864	127513.631017369	127196.770085799	139515.739995493	140872.724631911
1341	89.0601046815833	89.0590542351599	89.06128021384	14.5573	11.6472	21.341	17	12	57791752.0775724	36876801.1875425	60956320.1426945	40527063.856502	40074760.9203726	60790247.0995654	73157733.0000372	49254823.8585782	47698198.3411659	23210706.8650583	60322396.0559158	33018399.2903146
1342	89.060316900428	89.0592284916828	89.0608963190387	2572.05	2561.04	2583.76	11	8	84465143.6439244	55067760.9822768	73082166.0719536	66938051.5117963	65232218.7366384	37116408.1987024	44240187.8257501	125747980.257193	53167987.3730714	67097804.8984033	45165916.6547729	63862907.3018515
1343	89.060382215028	89.0602256720746	89.0609105406576	2697.18	2682.99	2698.88	8	7	15572869.6858125	30966734.4828374	35986775.1349832	4833501.5496142	12508297.1345759	9246729.77868743	0	15824136.041625	12968067.7388093	11385317.5350397	42417547.6670472	4207511.97772897
1344	89.0602477015621	89.0601905697887	89.06030135316	2545.24	2539.78	2547.71	4	4	66390096.1494374	55777099.8946192	62874667.3936549	72129784.8204193	70627701.5703123	36740392.6984145	43927184.1465685	68169559.5817061	86164367.4140861	42284818.8528625	62414643.5889933	60786978.2805601
1345	89.0605614364467	89.0590677116526	89.0610264318086	2650.55	2644.8	2650.55	3	2	47756943.2348437	20360464.7781252	23408455.3254034	25937788.0277016	24979512.3510483	13646292.8947985	16046039.278881	24579306.2883065	18736257.6892137	15004817.0145731	23693037.8999998	2859715.06691885
1346	89.0604824683852	89.0601280129821	89.0608822778348	2627.33	2620.38	2634.95	4	4	35422982.6138043	23850937.2273133	33990660.1640488	57153754.4588193	58884218.9233109	20007030.7226902	23028573.8629375	36312837.8199046	27612452.8880571	22521884.4912907	18328506.3086512	32961978.6277172
1347	89.0602759042624	89.0597230533954	89.0608287551294	563.095	563.095	563.095	2	1	55952081.1514743	37804515.0527855	51029052.6553918	55653712.1366977	51283298.2501679	33327101.568	39604539.4626031	56987985.411973	50694912.9321871	34204156.6029505	52387619.5233712	44808762.38975
1348	89.0598740955338	89.0598740955338	89.0598740955338	2666.23	2666.23	2666.23	1	1	28080713.3165275	24040452.9081083	26570204.1627082	29488208.82	30090655.9874134	16013461.8585069	18100484.6034375	28425460.377465	21214797.891	17828318.1100348	27189189.8160417	25772288.2924825
1349	89.0797592162366	89.0796767009752	89.079783577854	1304.725	1304.14	1305.41	8	8	116123.177618817	79753.3324316397	103325.158807091	121175.981708235	312947.826224256	90627.4921875	301703.728945309	400354.700390622	331152.453759764	106672.972371169	110080.872456054	108766.551106709
1350	89.1186808802317	89.1117975408886	89.118829443143	1304.15	1303.81	1304.73	23	12	141358.324188702	113414.597259615	242261.962364032	167321.864075645	149224.241805418	131666.961714243	143999.881404622	137939.263369547	126390.172249348	151539.678467924	135669.200490535	134540.682946777
1351	89.3169951756998	89.3169951756998	89.3169951756998	1304.08	1304.08	1304.08	1	1	99458.2314690484	98904.2989689126	115867.367477756	96589.1682771822	90229.2291022407	137598.606476509	133044.469482937	115953.478173015	113345.402953559	150963.417802193	120393.364611817	93942.0607177734
1352	89.3523029243707	89.3355479927721	89.3540502847686	1304.49	1303.81	1304.57	7	7	93238.822571207	90890.5955979562	323615.342285161	99095.5229418957	235151.660162356	358867.584223192	85090.999714355	91193.3741446933	313909.613533377	107683.525274564	291851.460897552	84453.8344974764
1353	89.3974057983499	89.3933327196063	89.3986274906272	1304.41	1303.22	1305.07	17	12	294564.264042217	147662.854627403	236601.779304203	104459.351297701	252994.409960937	230328.415182542	241515.107858539	271284.57373798	220099.764573566	265464.827828651	239164.36440655	123619.280361703
1354	89.4204071015992	89.4203572470748	89.420444267256	1304.52	1303.98	1305.07	12	12	233523.658129884	123531.988825119	324241.775390621	229946.839152484	170607.330826011	365912.050488283	343438.324280136	278887.213805588	316699.979403601	373967.032252723	292173.932460938	155859.163985501
1355	89.5062106209703	89.5042103082139	89.5098511576917	2453.99	2450.26	2462.21	26	12	102813874.525735	115200311.774418	105641144.193541	113104200.655104	119083444.789285	2583041.8123298	112822306.504303	99868802.5260758	107553447.546252	103156743.382732	102627406.497006	109265169.265695
1356	89.5069457376519	89.5057535762788	89.5086724274514	2495	2480.14	2498.16	17	12	92816196.5243152	35322336.4736178	81009320.288797	30879562.3945737	70909691.4450969	64080127.7158127	66732977.6066328	57709735.8681524	80590842.9809564	95663914.3521008	115915610.947131	56166834.1438609
1357	89.507033194346	89.5068665083152	89.5072788685502	172.916	172.279	173.951	12	12	6280303.15210315	5650648.23777844	7085274.72286942	6025731.1199161	6295804.41348837	8029863.56662019	8648654.74390355	6841007.47101459	8232329.85623235	8681499.67328613	6978818.99135338	6823458.36775983
1358	89.5070545385144	89.5069233672678	89.5071975657134	214.248	213.526	216.499	12	12	6589097.42799199	4966416.45606726	7722040.5077651	6612429.62258968	6329498.57321049	8635272.98026681	8521144.92541451	6320384.58972494	8328832.75132733	8636030.36760766	7324421.71192112	5591542.01421004
1359	89.5069014744732	89.5067887754106	89.5070017653171	598.837	597.134	602.253	12	12	32749193.2614733	31728835.9049135	38770751.4979811	34086101.8850611	33408278.1659463	43208105.4665659	31693715.490536	33182620.6319686	28477475.3263397	28088852.8921789	42649145.2884411	23599890.402248
1360	89.5060913564473	89.5046050379665	89.5084820031124	2536.18	2534.41	2547.71	9	5	48122817.0261559	53751745.3551876	61399584.0307498	50841809.4285152	59700284.9478506	2607983.03219617	43080967.074075	48255735.0434533	59351663.1971444	69254458.1366874	56132456.9649999	55143473.5495424
1361	89.5067459087208	89.5064405701802	89.5069666618364	722.579	718.14	723.409	7	6	13759147.1313105	13513595.1959744	15577130.246488	14279171.6425337	14259373.5797668	18313459.8587997	17672250.7857509	13573495.305613	16682108.1329353	11660445.9616159	13052814.3849275	17125694.5436837
1362	89.5068593097843	89.5066521216224	89.5070183003697	689.054	682.31	692.636	7	7	18633383.8482707	30597395.671673	22645692.9801419	20053089.7797657	34250391.0183203	25792070.7440612	25999304.7800619	19727067.0412854	9217882.35018718	10969341.9160479	20137466.531875	20813341.0647787
1363	89.5068762720533	89.5066985877195	89.506981990911	761.8715	760.199	763.497	4	4	14316373.1251674	14514047.22213	16785847.1724115	14791649.5656845	15294351.5565582	21575277.5466121	18133170.1512974	13914379.405524	19065784.8637589	18159265.1515573	14075824.2652926	14954972.9214571
1364	89.5072945651915	89.5061920815872	89.5082719623389	2575.845	2572.01	2577.78	4	2	21530172.0298065	24934032.9682341	32540323.0006541	22103000.1640775	24737270.4830669	50065651.552175	34045475.9570536	22089441.646555	33696338.4619941	36734270.5234975	27305535.0622094	25144629.9992877
1365	89.5067934535106	89.506650955205	89.5068629392428	773.8435	770.1	778.975	4	4	21493411.566	22036126.248417	24962073.0237061	22182582.5841387	22304814.1198859	29719641.1098691	19451102.073205	27684575.594666	26404405.2095139	29869830.0030687	22179794.7453833	22679899.9944246
1366	89.5065014406755	89.5064292472867	89.5067394794705	642.214	637.743	647.207	3	3	13587916.5334687	13487402.7415793	18909776.1347018	14249782.6739836	13829241.5450794	18472807.653232	18979058.9218016	15230345.930975	17632026.9798126	10690898.3926323	15575928.2800023	15169700.168937
1367	89.5068110550876	89.5068055955403	89.5068165146348	956.0095	955.081	956.938	2	1	375424.694765622	687570.8245752	461994.49406252	441331.756453122	478862.620593761	616228.846999936	539675.376749985	359472.404218723	438438.086109425	498404.711218711	403868.016421884	442496.644999999
1368	89.5070713883249	89.5070713883249	89.5070713883249	81.7993	81.7993	81.7993	1	1	1813963.40343626	1663924.93131388	2154511.0176416	2019204.00180078	1929583.39766903	2507242.49828897	2550416.64044733	1817243.83307927	2312595.19128296	2555752.1587273	1971641.25940823	1909392.07285696
1369	89.5067577077394	89.50663290866	89.5068825068188	877.725	872.863	882.587	2	2	12475567.80993	13749661.6344183	14226569.0080829	13029100.3197381	13063478.0899097	17105409.4727917	16798029.3094592	12269989.8252649	15183442.4989	16999927.3467244	12532422.163553	13612263.8471212
1370	89.506934348014	89.506934348014	89.506934348014	804.609	804.609	804.609	1	1	16682348.3862205	17694492.8162913	19514621.9165094	17416955.5743396	17818955.0741769	23211300.5785401	24000683.7921457	16953253.8418207	20763968.4263207	22247159.342105	17553690.6321863	18730830.4647883
1371	89.5071307788274	89.5071307788274	89.5071307788274	275.246	275.246	275.246	1	1	533386.279307292	360938.940468755	443848.390734385	517298.686666669	492794.903864589	621147.80265626	617938.004625007	485094.271914064	622928.904682298	606796.025354171	538441.969145836	557265.207883665
1372	89.6219643926964	89.6219246317911	89.6219800150165	1304.275	1304.08	1304.5	4	4	100463.662199706	62190.0479137077	127397.325223391	87107.1361083976	84177.871387385	135000.392455612	135777.971641438	112544.114617364	123392.212457385	127260.188216145	121026.782479582	69029.7779092689
1373	89.65054126337	89.65054126337	89.65054126337	1304.57	1304.57	1304.57	1	1	311252.906105738	199211.806321019	415721.389895246	280742.519547232	251310.481763141	475408.367290488	450953.279948503	365011.303839661	426156.876732949	473679.409567644	387268.675110976	115016.508718668
1374	89.6860931478366	89.6860532322152	89.6861291649298	1304.555	1304.14	1305.41	8	8	127294.880395883	111775.648341345	113072.387564979	132653.688204251	125030.289920748	485041.219694007	457981.882530108	134734.231490384	116715.853081753	486475.794978839	393402.898352862	117496.717634465
1375	89.7185427391671	89.7184828488351	89.7185717731776	1304.495	1303.98	1304.88	12	12	317165.985046388	175281.714711537	422530.339910709	289132.362676531	257721.238350735	485541.520075337	458573.43753209	375696.905421878	435524.44331934	487167.615760327	394061.694910715	227166.412899345
1376	89.7504562340118	89.750406341591	89.7504810377453	1305.34	1304.54	1305.41	3	3	96076.9638499097	86822.1070432687	198625.140817651	93442.3846085623	164651.221514117	223367.627077417	234160.249723896	209332.456052465	199974.864478868	220632.542087808	200101.975856713	153138.063547586
1377	89.7812295134113	89.7812284348902	89.7812728564792	1303.95	1303.49	1304.14	3	3	177737.652749465	153483.838050427	116206.396193849	82301.8683268221	168476.599531029	223808.194389201	229662.565903766	209332.456052465	199974.864478868	220650.69367498	103092.520417887	153138.063547586
1378	89.8254884902901	89.8016667390895	89.8264149293274	1304.45	1302.89	1305.49	16	11	153941.552155354	75436.6139351406	202594.432554935	187024.293653282	91550.4044099945	287154.416041665	259344.0957666	133655.432427133	110585.313784555	158661.013732909	211105.174659422	114281.228430989
1379	89.8958569251503	89.8958031595298	89.8958809650636	1303.88	1303.57	1304.41	12	12	494123.116369631	349087.285044529	572085.037395582	458151.804447114	424603.662588265	637557.840139512	644451.066748051	542506.228482571	574759.78338116	638275.957621726	563335.66170201	378758.934001989
1380	89.9153632176501	89.9153169973537	89.9153959752954	1303.965	1303.57	1304.5	12	12	649945.632684464	513986.764765622	703748.08928431	604489.772543567	581498.588885965	768452.157856449	779783.087014513	694375.267198663	690627.651776593	741850.757417694	700980.053755582	511716.888623045
1381	90.0080813664416	90.0062459575022	90.0084199120368	2454.27	2452.83	2462.32	34	12	1584393.02889825	8221106.50512799	1473491.161016	9146673.14702025	7029407.17062614	1794709.80088578	2095837.99613521	6966510.21435909	1791742.6174908	1446287.99993489	6638920.07703819	1324285.76659598
1382	90.0080986108849	90.0079831758062	90.0082730552953	2496.17	2486.25	2503.55	18	8	2476408.68839971	3595197.93986486	5703049.13449139	3497357.87807856	5292580.74250323	688545.719055162	4362369.98679673	3337525.41765206	4986410.69613559	5542134.07019305	2359051.80817602	3730303.56648648
1383	90.0080686142835	90.0079806151001	90.0081820986934	2551.19	2550.53	2551.19	6	2	598403.698533655	635161.132139415	800425.483173077	649695.82737982	625010.821875002	479840.664739571	2499772.78526653	539616.23058143	938445.086574503	1000170.50858473	693776.806841948	675427.77566106
1384	90.0302552608784	90.0301408398633	90.0303431523962	1303.965	1303.57	1304.5	12	12	2471947.26677482	2039694.47870624	2713047.67247913	2380990.78586987	2304870.51555514	2911438.50024904	3053502.43907988	2684817.85122939	2596024.27675328	2769075.87168232	2690943.67965534	1977645.56824394
1385	90.0503378029727	90.0493665063848	90.0554491778607	152.21	147.505	154.026	25	12	149015.162851661	141197.74683028	175630.459860281	154712.683139649	110072.802072917	118620.544974129	166145.888340295	156642.902542832	182546.891858834	160886.893045033	216932.723808729	169751.754386778
1386	90.0552970379752	90.0552108714023	90.0553087231852	363.583	355.459	368.221	3	3	1612176.83995362	15978455.5677816	16088112.8262885	15349271.2822969	14530483.0831731	15986582.3282035	16099907.8630144	15366177.4295192	16033950.8293726	17771108.3845367	15525592.6485401	13739883.6181008
1387	90.0554137937205	90.055259164612	90.055564083997	2574.71	2570.19	2577.89	12	12	58683542.7149195	50916252.1920109	59570190.630526	56548533.8048707	55458288.4507421	53265094.5296712	60374031.5608727	13481101.6691919	60880031.4649829	60481620.8070194	59600806.1668394	52903726.9773337
1388	90.0553785076335	90.0551639268007	90.0557118601951	566.837	563.996	569.619	12	11	14861710.0306824	15984018.4564163	19590970.9886509	18474691.1204304	18386041.3676661	16169567.7801536	20649184.5913128	17516185.383607	21410306.2234668	21941997.2362597	20789798.8512648	16699433.2540168
[truncated: 6,887 more rows]
