# Supplementary material for: iMet-Q: A User-Friendly Tool for Label-Free Metabolomics Quantitation Using Dynamic Peak-Width Determination
Source: PLoS One. 2016 Jan 19;11(1):e0146112. doi: 10.1371/journal.pone.0146112 (PMC4718670; doi:10.1371/journal.pone.0146112)
Supplement: S2 File — (ZIP) [file pone.0146112.s002.zip › XCMS_Standard_Mixture_Centroid/XCMS-Std-fp-pw_25_40-ppm25-sn10.csv]

mz	mzmin	mzmax	rt	rtmin	rtmax	npeaks	Standard_mzXML_Centroid	s1.1	s1.2	s1.3	s1.4	s1.5	s1.6	s2.1	s2.2	s2.3	s2.4	s2.5	s2.6
1	50.0780896308429	50.0654761543442	50.0945032398326	1304.57	1304.15	1305.41	14	8	134468.891784668	196583.087340744	108245.638300783	149383.235370342	140908.403928786	102287.404526367	114908.276829427	113073.068227163	90310.8487613926	106559.370453726	110014.716646206	177502.483813476
2	50.186427003524	50.1834900802553	50.1864625519924	1304.28	1303.81	1304.57	20	12	181554.049007885	123120.819636418	485911.3476402	153689.643496469	323318.150670447	565278.991537391	166047.45607701	159728.517271206	498935.841706196	157095.73483538	464338.532511162	144337.254420823
3	50.2282851235485	50.2282448639514	50.2375057644406	1304.495	1303.95	1305.07	16	12	212235.088903809	136940.759501138	263834.547758793	201984.223024091	175746.712127281	286739.790098031	96342.177592773	246085.476253004	266906.333955078	309404.97992488	260872.02255033	166144.397945462
4	50.2669147289049	50.2625832131222	50.2710138238853	1304.14	1303.64	1304.57	24	12	380590.853068577	357315.575913459	166165.042020357	200231.349598106	347543.331903544	301488.861874304	148077.65219351	196614.587686943	281678.421323617	342492.035757536	358219.17592634	193911.914836237
5	50.3103527970095	50.3102275449664	50.3185549574592	1304.41	1304.41	1304.54	3	2	374227.156158444	93820.7206520427	331301.547872319	114265.27634074	354847.108130701	301112.932633171	339844.950213214	366369.469176131	310042.069538348	330312.963102212	352297.178111686	351998.391473724
6	50.3453321400819	50.345279309164	50.3498758660048	1304.805	1304.41	1305.49	14	12	281389.334582521	231053.241885515	247252.420181358	285256.4526137	248971.391704098	239629.255509209	254045.069286298	278151.457449778	250588.996978192	265920.428546319	271983.814151786	257248.377332939
7	50.3630312410415	50.3626569949959	50.3632914539346	1304.54	1304.41	1304.57	3	3	133073.7551062	134361.331778845	119654.883396608	99804.026333383	121396.295119223	111207.249511718	129461.623687744	134026.524460448	109514.557244465	128311.658716947	122512.507272338	116437.413829627
8	50.3859818787223	50.3859808820244	50.386044659724	1304.41	1303.61	1304.57	5	5	89722.729956054	95562.4216479501	116269.918838779	104740.561112154	121465.829041638	106231.004939629	129482.906216709	92680.3754589837	109514.557244465	123574.886564941	114599.389324617	90568.3213942304
9	50.4395533986616	50.4395391798321	50.4395881055031	1304.49	1303.61	1305.65	6	6	133073.7551062	83465.8924560554	119654.883396608	126021.559020057	113509.133097447	111207.249511718	129461.623687744	129598.187613431	109514.557244465	128106.54555664	121696.983459285	107543.781524188
10	50.4846678929388	50.4846479533673	50.4846875071137	1304.45	1303.81	1304.88	12	12	256663.825329591	184737.080624999	313536.981671313	256016.146604566	220148.899329551	342401.050736609	339893.000036274	293376.036084683	302196.510322266	339556.072482564	317954.174238282	203679.900373722
11	50.5031774524021	50.5031528255128	50.503213041902	1304.88	1304.41	1304.99	5	5	256432.59665812	190135.595667614	307579.575849612	83196.8588802093	220502.062597214	126837.902804361	121242.56496845	287729.457950103	302036.120939272	131953.037697346	118803.755400392	205809.080786578
12	50.5707956696557	50.5707495664471	50.5708417728642	1304.45	1304.41	1304.49	2	2	91881.6858781549	139601.686481935	139269.132674563	89236.7825899561	139131.40429769	133341.213134765	141979.390957031	157463.541845702	131280.358833007	138756.817705077	144238.086444905	137346.628483074
13	50.6026212387311	50.6025686306844	50.6026388249254	1304.495	1303.98	1304.88	12	12	167351.687033421	139736.641847956	139538.720620115	155422.156538461	137755.743926532	137365.6017041	138759.08631557	166769.902016928	131415.769208287	144767.669565082	144479.629034599	137264.672934194
14	50.7139636355888	50.7118709988314	50.7146895031214	1304.08	1303.61	1304.73	13	11	185105.493429362	151408.6725	155182.090703123	171240.969976336	159245.922755784	126354.911790865	153986.906445313	165111.421633113	143354.507081474	181188.462560472	159985.026010045	126213.694604492
15	50.7429846447171	50.7429731272864	50.7429961621479	1303.895	1303.81	1303.98	2	2	167102.255166901	147538.982572799	166943.399156607	164564.700527345	152455.017633612	141589.767736002	168475.863243965	118246.238512979	152515.874581852	176768.943367363	162301.86664373	160023.653231535
16	50.9840232037296	50.9802474309549	50.9861232640712	1303.98	1303.57	1304.54	15	12	405187.345183739	274549.95977614	463620.345830266	362787.919786657	334304.004959809	90325.4200744621	513816.201883373	449573.917600448	455991.442760292	100604.240178222	453734.230379466	305819.690035305
17	51.003424215074	51.0034034040207	51.0034383763188	1304.06	1303.59	1304.57	8	8	165396.729303384	270416.247310015	196261.555187991	148689.05077759	333910.978121342	226480.292589768	513153.384285479	187679.912952974	455749.427436962	219404.769433592	190260.950177814	123529.204455972
18	51.0330697068156	51.0330463810845	51.0330800267432	1303.965	1303.59	1304.49	10	10	147596.921910806	270416.247310015	191765.602949594	147795.418855168	334102.237171078	205657.412426756	205971.010045572	168770.958822834	191684.972475585	200588.031990966	189440.419923377	118207.091040166
19	51.117480187402	51.117480187402	51.117480187402	1305.42	1305.42	1305.42	1	1	270991.563685194	236358.375654297	239142.949181465	277658.337935904	240294.150687147	227241.973982602	222337.274373222	269778.802685543	228379.291470168	81057.2619608558	252053.072105826	268138.433577772
20	51.1467146266327	51.1466107364493	51.1467310636587	1304.65	1304.08	1305.41	12	12	280404.18022461	256535.746210936	244526.952087748	289160.181728516	249776.147521033	236065.781155135	228505.036010046	275837.862857144	236891.299446128	237611.49563407	261820.007148435	272019.689643741
21	51.1958361310832	51.1955334995156	51.1959931218717	1304.28	1303.59	1304.57	6	6	96689.590232598	103330.565362454	104247.407988283	100205.605697836	91423.0029248037	100503.941108398	94914.5334773758	105387.330829411	101532.573928443	125346.305508376	89829.7811193841	113801.043644831
22	51.2499100739908	51.2274027110235	51.2500450855524	1304.5	1303.98	1304.54	3	3	278479.791471352	122858.940808293	298702.994655766	308463.636590173	315577.595262048	85776.7803027338	323093.042902017	285616.757617184	284378.260213952	99352.9982116695	301330.368290574	409057.427038355
23	51.2893910444491	51.2847653149111	51.2894179046587	1304.41	1303.81	1304.88	19	12	247283.419010779	184169.905931489	293661.361889653	239088.091257887	308240.81763822	314571.332754605	321960.724510674	276565.778618539	278815.461336261	318167.643369892	158127.576227679	214247.635866135
24	51.3083489110543	51.3083293001253	51.3197096063185	1304.45	1304.41	1304.5	4	3	84383.1471089675	568281.986825287	293880.227450287	82063.9955611175	295802.987599434	309131.433353164	317721.000488721	285616.757617184	284378.260213952	118394.706280517	301330.368290574	409057.427038355
25	51.3387489123702	51.3386902993561	51.3388323656385	1304.45	1303.81	1304.88	8	8	113581.690356446	568281.986825287	133878.888599856	101836.280739747	315758.353233311	317798.582947589	132312.152599283	119341.88976481	133222.145965168	134858.156705729	135424.171577758	409057.427038355
26	51.3776613958073	51.3776377022046	51.3776807185384	1304.145	1303.59	1304.73	12	12	238354.471426157	208102.847848556	214062.046830116	238678.663269981	221339.169037334	202018.253748497	211938.363306363	233924.495883413	199918.767787711	220134.423883714	229863.137042411	226234.945451471
27	51.4100569941902	51.4096419502816	51.4102156828318	1304.41	1303.61	1304.73	13	12	364750.569343172	395324.306498481	297517.56404994	374031.350704211	332356.746493752	273006.255632674	283422.384536949	338342.637439904	283065.151383791	305284.071562503	321884.671891742	380492.194554095
28	51.4598043866712	51.4595971099175	51.4598466614815	1304.06	1303.59	1304.73	10	10	135638.440591002	131144.494233593	112675.956068209	122288.283092322	120071.868351863	85919.8196033652	100296.447115385	117663.645410157	79995.8556754552	104666.727480468	123428.135164621	127041.498918269
29	51.7970512936541	51.7969114910019	51.7977110869167	1303.98	1303.59	1304.49	3	3	81274.1200301101	67023.436177202	88592.9305575292	66300.2708318541	65383.1964235621	102072.486034405	103832.965349788	83724.272682291	83461.6387386062	101388.131850585	90068.1901723219	60416.2185563157
30	51.8706217517153	51.8697885325708	51.8739140890809	1304.08	1303.57	1304.57	15	10	107175.290717955	143060.527533052	184784.751788887	142561.745939753	140710.376021727	112584.462270132	141413.356595553	88942.9949912107	160742.107687173	119707.83322998	128991.398672281	148965.461001352
31	51.9242409237629	51.9242087184957	51.9242650062976	1304.28	1303.59	1304.73	12	12	289830.060302735	477439.509110576	182100.226934986	335978.169815849	320371.124117337	133826.590563401	164407.88365374	278421.771779973	155709.419868816	156068.815852614	216305.010536131	403654.022934193
32	51.9374400985805	51.9374400985805	51.9374400985805	1304.73	1304.73	1304.73	1	1	283702.796879441	442646.587393458	182300.273293681	318980.827505329	306597.655291195	137614.954186791	180357.072285154	237727.799569331	74743.1181355791	148808.196040481	211235.980690698	383166.06868452
33	51.9572972474673	51.9572972474673	51.9572972474673	1303.59	1303.59	1303.59	1	1	49342.3480610788	70365.7731577147	62225.6468594643	49348.2386683242	67987.7562169304	83092.8695276977	68536.6450661406	37266.733928001	56240.8152410339	84315.3666943354	37595.0030912636	65774.8528369144
34	52.0787559902526	52.0786872572848	52.0794026412656	1304.54	1303.81	1305.07	5	5	98340.0019531242	139481.153749999	76869.3376757824	108205.415867262	98730.5502910904	83532.704973144	89281.76719401	84172.6061927207	76900.7503694656	76340.5528381343	86260.1672886143	128691.672508826
35	52.2069023839424	52.206853365174	52.2069514027107	1304.355	1303.98	1304.73	2	2	306111.840660306	303001.943076921	261735.860709232	311133.822634652	290941.375048425	91677.6075063851	261637.235735676	88219.6254404998	239123.243220403	242832.998938552	279166.013199054	291090.272239332
36	52.237248770716	52.2372335677964	52.2372687632287	1304.145	1303.81	1304.57	12	12	311519.144983363	300369.294374998	262242.511620393	308440.646503154	291128.427494764	234601.165359074	261975.181015626	302832.489846004	239123.243220403	242789.599737027	279633.50748884	291090.272239332
37	52.2880781254941	52.2880295780845	52.2880951607047	1304.45	1303.95	1304.73	8	8	139464.171920072	130602.420901442	106466.945305363	128675.055650809	119443.806909179	82143.192226562	101109.204329833	115191.738149789	80869.4552457677	87628.3151397236	102083.433330829	137808.126395357
38	52.3945450430647	52.3944119303223	52.3946781558071	1304.555	1304.54	1304.57	2	2	98219.9468823235	101610.531610576	55215.1059960946	82243.7347106943	91691.3010538747	51735.5443492548	52628.5577172849	76213.516488369	48728.2390110079	42747.55357666	61710.8506458635	89165.4866756177
39	52.604149315583	52.604149315583	52.604149315583	1304.99	1304.99	1304.99	1	1	66025.3427292882	36033.6685587561	98161.7923773208	66108.5667952482	71506.983876547	96995.5425024429	93484.7870763223	86058.444759114	86946.7635843909	109039.244944254	71030.395859376	38819.8923982744
40	52.7637847405051	52.7637602697345	52.7640560615097	1304.54	1303.95	1305.41	11	11	283109.125927735	475287.490363766	185597.354002509	340354.081741769	333228.776850257	147725.726205358	749493.51909931	265719.368298612	171486.430188478	174955.990405972	212760.613526786	397136.336307897
41	52.7976260619239	52.7975886862394	52.7976459800916	1303.88	1303.57	1304.41	12	12	539472.42953523	378997.20402043	640774.351773212	501400.527155948	471914.649652615	727073.96787598	738570.001600172	611997.845022323	626509.857778321	731848.340935761	624080.706780136	424716.732267877
42	52.8581062241186	52.858059492534	52.8700316514501	1303.965	1303.49	1304.49	16	12	90843.4755293776	168836.704060874	92105.9368505873	102853.306396079	236321.1027663	421379.295725099	404839.595086389	336222.255887278	355183.369422435	426559.356391226	104493.386510823	221012.005472505
43	52.8898254345673	52.8897927840431	52.8898487532592	1304.52	1304.08	1304.9	12	12	284399.886627443	270053.30840745	263569.901460712	299320.529505332	269675.942692682	246644.488402624	261820.399804689	289806.510658052	256473.710101843	257905.81240009	277905.509899554	270984.812841796
44	53.0492663935824	53.0398236635403	53.0502993737247	1304.275	1303.22	1305.41	22	12	204275.992055288	351418.906129806	221261.033122562	193128.623649714	259402.949729566	238331.426804387	245178.674663785	219624.003128908	132057.955640347	131622.521785715	221612.64962346	315666.545195313
45	53.1497342355254	53.1490961947686	53.160282393182	1304.11	1303.95	1304.41	4	4	426851.338670981	388849.813316763	171010.047370608	76102.5407137053	408342.418600672	392490.26235352	186521.902197266	441788.701757807	378420.410561075	414763.880129612	171497.190021564	389772.806123937
46	53.1918396089058	53.1814158336484	53.1919293916253	1304.45	1303.61	1304.88	12	11	182830.893854572	142081.33427584	181546.959484866	204373.775752767	408342.418600672	169537.935660806	189278.585786946	202021.187415865	169918.809759113	186517.023197491	192401.214007662	162394.790888263
47	53.2125130934443	53.212477920179	53.2125335375236	1304.03	1303.61	1304.5	12	12	434095.600891115	380796.61403245	401854.877138678	429543.23430739	401752.825856369	401559.549442663	417779.82628767	442692.702890624	378621.362076322	419912.321928365	422504.841104266	390681.680462473
48	53.27369525428	53.2736863078141	53.2737042007459	1304.45	1304.41	1304.49	2	2	94722.0273636567	237850.325394696	440846.443190924	87370.1167912407	322896.442478031	483756.186306963	468398.098363442	401754.762190752	426127.345301104	455659.404060056	417916.913082883	264871.39479818
49	53.3357890540755	53.3354066057215	53.336538164083	1303.965	1303.57	1304.5	12	12	362599.91102295	233106.078347984	441122.14453125	334102.606998466	323276.504758863	484255.161228378	469065.837439904	401949.82935697	422873.200131085	455564.41564979	415167.18370643	264944.685167517
50	53.4292692748138	53.429255768916	53.4294355230715	1303.95	1303.59	1304.49	9	9	177872.456619591	159002.124982245	172519.723575442	157945.364816518	151876.206816851	178746.623478189	196471.372810871	178919.991094969	161127.76991887	169988.856086425	176148.651906738	129294.926312725
51	53.5048197660574	53.5045807648592	53.5050391813675	1303.61	1303.49	1304.57	4	3	68965.5718512507	100975.538300782	56195.6984730119	90104.1942008455	75958.3931693896	68789.0223366467	66198.7856516342	55256.4685067476	51366.6692693541	61633.9366699215	56062.6590514018	88601.7576989738
52	53.6238019150144	53.6238019150144	53.6238019150144	1304.54	1304.54	1304.54	1	1	56905.557987467	89241.7804086533	49098.3373168953	63789.8732682299	76920.3711584481	53939.020216471	34125.5359431964	45582.6792687985	35265.9975667315	77815.9245827074	64152.980836995	88876.6199088551
53	53.6585607122773	53.658551499643	53.658564051955	1304.32	1303.98	1304.99	4	4	74234.8683405085	45995.0348144533	93831.9268359368	65985.4689728342	44074.0795192469	106822.477019856	103193.237965745	76984.5013966873	93080.2793424473	117473.709742713	85774.4795743809	39043.8664794924
54	53.7529746856601	53.7529374331267	53.7529949519256	1304.65	1303.98	1305.42	12	12	132748.74591271	130298.805183292	140300.580378606	151697.358574969	124994.267443849	129078.980408654	148651.456565754	149712.455342548	128814.807629744	144338.922215403	142301.505471003	130571.706276292
55	53.7677415131215	53.7677415131215	53.7677415131215	1304.54	1304.54	1304.54	1	1	393944.044114708	96561.207938058	508221.391676683	369855.884495198	326562.821245492	596115.896484375	583331.262651368	462070.816952373	525115.015898813	599375.891155138	490930.149359975	304331.101812273
56	53.8025939019702	53.8025639665542	53.8026145446702	1304.28	1303.81	1304.73	12	12	388729.677319337	238182.377253604	504217.680398888	370021.365876651	318872.53801307	596896.524444059	580989.310546878	458786.758728966	518613.298341347	599115.451536695	489237.343769533	299262.743907751
57	53.8643432893196	53.8604958152465	53.8648182570258	1304.14	1303.49	1304.73	23	12	155111.905573542	98423.822029747	155684.450381986	167274.521072152	159742.537440184	119946.936744791	280059.675581053	124891.97313273	115648.246826985	140657.700109676	135835.559952798	145953.351594426
58	53.8972873019943	53.8970680567635	53.8974234411799	1304.455	1304.14	1305.49	4	4	194422.110624553	165985.377405896	100969.177214357	104784.823046875	160981.349211631	299697.204620766	290649.4257666	225193.833298559	258638.641246446	128729.257392954	242827.014088947	81620.9684887688
59	53.9165727920032	53.9066684269639	53.9173959916744	1304.15	1303.81	1305.49	13	12	138726.803340595	138329.601343148	188205.682172799	126020.191420491	105446.083297118	196076.220791714	189095.69966518	160696.160809152	177448.652153319	184433.481575	162568.910641742	130953.85593192
60	53.9455876511592	53.9455876511592	53.9455876511592	1304.54	1304.54	1304.54	1	1	201625.596446532	118587.16124399	259615.212033695	177736.407976483	160981.349211631	299697.204620766	290649.4257666	230695.19216105	259063.754069009	313228.416370944	242827.014088947	157248.217727866
61	53.9519960859935	53.951589997549	53.9523470761476	1303.61	1303.22	1304.49	3	3	100195.199911748	127032.325360576	194252.277643847	340971.965995214	97313.6409750005	164376.573876037	187031.620117773	255586.146499022	175040.60220703	173493.336159668	227309.375389609	356234.264695131
62	53.9892472111568	53.9892199003755	53.9892797020745	1304.49	1303.95	1304.73	7	7	166015.533211083	271201.456508412	187815.981810823	186149.876122001	185086.700419919	155794.338191106	176115.586159856	145413.249182478	167324.553548678	168951.972677284	112219.240128349	235428.169906181
63	53.9983505408153	53.9983091677388	53.9983961941808	1303.965	1303.59	1304.49	12	12	289799.621782408	424718.73449519	186852.798863431	316719.847389572	306178.22370042	153307.295416621	168858.980467356	255544.148194111	164442.809097719	155111.634624023	218213.812868304	346452.546206429
64	54.0368638219283	54.0368152560783	54.0368839797459	1305.11	1304.57	1305.42	6	6	112460.958395433	424765.257255854	182342.676029831	105857.773895265	298474.632333987	148880.306942473	165617.278817914	109463.909529215	160169.958249288	100238.285489908	111089.831433293	103636.538457219
65	54.0518040381047	54.0517613307429	54.0518225898287	1304.11	1303.64	1304.54	12	12	1209930.79144044	1755808.76803153	839958.616360201	1401224.88763889	1346653.18190357	707663.6713644	829148.487222226	1124869.90542188	740732.811312506	749852.636260425	976867.577291007	1440657.64523438
66	54.0836075177735	54.083578816709	54.0836487991893	1304.495	1303.81	1304.9	12	12	227607.05822754	178544.510733172	187955.590814491	210644.693560321	179128.562156324	200247.003663505	212021.630885883	221536.28496244	184555.265237629	197373.717355018	202992.918455529	175644.410836087
67	54.0868968953723	54.0868463223029	54.1144511153379	1304.14	1303.06	1304.88	21	12	458936.60732422	269770.326784854	578847.43586983	197481.465733924	188767.414817457	681861.955837056	659175.290764513	528631.749592635	589097.468487798	676168.520880306	553401.685647323	243022.054694476
68	54.1440019050903	54.1439804745974	54.1440233355833	1303.865	1303.59	1304.14	2	2	1184028.80978159	1733601.2618608	112936.277384035	1364037.51524859	1316112.57109553	728174.747840899	790048.023014923	1099269.28647016	720877.675435005	137651.300551757	946881.376635284	1429046.93017757
69	54.1495468017985	54.1492931217662	54.1495937850798	1304.145	1303.81	1304.57	12	12	238399.939952333	126811.572707331	299200.522046649	201573.722042142	178994.652548452	362519.486401369	319830.072682759	256058.231965895	303476.021551341	344700.770750075	290856.385647322	153346.860734675
70	54.2017585615441	54.1824567421672	54.2025983564023	1304.5	1303.81	1305.65	13	11	119964.3508436	149619.107945668	141854.726755373	107175.168023212	84202.1157142049	162804.533336839	159470.067566965	128595.282859074	150441.179654947	162260.818163687	133400.923013071	94708.974337769
71	54.2294079156878	54.2144043171261	54.229432286796	1304.805	1303.98	1305.65	10	10	114089.644531249	149619.107945668	114942.463341346	120202.852554119	119496.715673423	79171.8893294266	114143.934940012	119300.415859374	113942.460986329	122779.309962064	103805.637742105	113959.334082844
72	54.242865526076	54.242853254582	54.2428777759556	1304.54	1304.41	1304.57	3	3	138795.307265421	148536.425471754	146807.48376343	109498.631064077	119496.715673423	167670.942586262	160833.374217122	140597.18746053	159002.728701985	165162.990368089	142525.699020995	119018.8181096
73	54.3057139147016	54.305678550348	54.3057267933895	1303.88	1303.59	1304.14	4	4	105981.132556373	107518.274254262	102537.873599855	97183.1558078841	92242.2841126603	110762.723480112	117637.796665484	93318.7462915032	85383.8092356168	104478.796483154	90726.5512984206	101444.355229049
74	54.3701115492053	54.3487524905611	54.370147701105	1304.5	1303.95	1305.07	17	12	164663.449081216	128161.617690428	126401.37161133	163099.406563316	164128.312192007	141116.559853515	140698.893085123	181180.176057692	158060.004241535	89091.0867655433	151482.170020344	149821.451632079
75	54.3782827628016	54.3782554694311	54.3783022644641	1303.81	1303.57	1304.41	7	7	138668.021188401	234802.153777042	164815.320234377	168420.524545522	162713.069044188	166532.638948567	169878.127548827	134336.32245524	158060.004241535	179923.973884276	102779.120970865	191546.08398813
76	54.5170730418836	54.5170504842976	54.5170951341842	1304.495	1303.61	1305.06	10	10	129986.080923227	113180.51794922	116772.66391226	134113.119989483	120322.876224459	121908.427215168	112938.998286132	130248.128119741	115797.744547525	129626.400837403	135800.265172776	134166.592769681
77	54.5940111787183	54.5940044035424	54.5940179538942	1304.32	1304.14	1304.5	2	2	110173.38279785	60067.3789240059	87923.2916711439	87331.9795685375	84411.6857346419	173277.016861685	150783.871434213	120683.860440339	148132.55913574	89653.6956990556	141902.238099256	58914.0624311971
78	54.6449139299953	54.6445394693336	54.6457202159011	1304.11	1303.81	1304.88	6	6	111605.34265963	60067.3789240059	141427.975913088	87367.7244848643	84529.2700231943	177174.355438059	150907.912131347	120683.860440339	148376.038029784	155587.190543619	142192.602663762	58914.0624311971
79	54.784684795197	54.7743892008658	54.784782232801	1304.03	1303.59	1304.73	8	7	142274.976963332	120827.094620029	143493.659714358	99930.9211645519	117648.114421609	145029.23489746	156909.225822753	127461.181736246	185776.792638492	140229.140767821	145156.209476724	128342.2948402
80	54.8052207056602	54.8051225609149	54.805235636509	1304.14	1303.98	1304.5	3	3	147194.290173527	121082.234789663	75811.0325877028	134917.471972656	117580.765975343	93804.4415701734	210964.225168456	176151.273117112	189976.624120343	86205.1237751122	181280.902700571	128545.951194411
81	54.8365417466278	54.8365156686478	54.8409566603888	1304.73	1303.22	1304.99	9	9	127629.370142008	120827.094620029	182252.469287112	114839.348159588	97506.1682861329	210098.449243165	205204.25896345	153594.806170246	183148.535345051	205395.008890787	164361.805511568	128342.2948402
82	54.8795388405325	54.8795388405325	54.8795388405325	1304.54	1304.54	1304.54	1	1	662990.141555985	98988.2147025234	475535.235915534	761607.401883147	706204.918597013	396666.201933591	442988.594874672	622414.353159175	407518.463209633	436664.891504846	541447.792907711	796600.203906258
83	54.8852565452445	54.8852328605906	54.8852807122194	1304.45	1303.61	1304.73	8	8	136869.897767052	197316.42646334	475535.235915534	161062.974861027	158133.058366511	396666.201933591	442988.594874672	127282.759294085	407518.463209633	99938.850838717	107658.320709228	165668.412988281
84	54.943676648509	54.9436126410131	54.9437100228224	1304.145	1303.81	1304.57	12	12	668168.343627932	998889.653899378	484460.525892799	766378.808217928	706658.952876663	402877.753107829	443560.78370815	630727.716826828	416581.763072269	444010.46013428	548094.558394526	804156.125647323
85	54.9796279812744	54.9795941687327	54.9796799305822	1303.88	1303.57	1304.41	12	12	896836.610363773	655270.639819708	1066635.74513252	843346.856808734	800986.085125004	1184823.61513672	1182835.60798829	1016818.93134246	1050868.69817351	1171522.09875782	1031283.50720424	717192.240363422
86	55.0105561235251	55.0078239472706	55.0132861568892	1304.54	1304.41	1304.57	4	3	890894.997029616	103326.799969951	1064575.0114673	82234.8570178232	788272.688465992	1183608.19596353	1181309.76226074	1009567.91783243	1044185.77514322	1165616.68680826	1029559.39640258	93712.0651930585
87	55.0438099440114	55.034515845453	55.0439052764306	1304.03	1303.59	1304.57	22	12	183649.323067157	334538.660391795	224814.827438968	185571.70494103	418178.721983923	241188.695201821	244031.154039712	211367.128390925	223039.30173828	650030.07046143	215346.050495604	382169.62082136
88	55.0565569678048	55.0565206882846	55.0565771078541	1304.495	1303.81	1304.9	12	12	203076.884187199	172551.860970864	190783.245695804	208073.028326011	185377.447000735	175799.002638345	188235.710502929	222074.323982121	174878.240932616	195826.903325195	211844.217739633	187403.531693208
89	55.0776147782886	55.0775817434394	55.0776330794477	1304.45	1303.81	1304.88	12	12	572614.395605471	537514.166418266	529631.99128208	590550.207553712	540779.693371922	504687.551206057	549586.172489426	587398.299157368	493517.844666183	525240.847426761	563372.779074869	531244.700976912
90	55.0974035790238	55.0927664415748	55.108262697284	1304.49	1303.57	1305.06	29	12	256644.381359864	356667.548865684	119003.593666994	290051.126176061	279241.514118839	167303.009734236	159431.333702568	243067.628219867	152181.110592698	154929.300224959	212878.263766742	322364.763997629
91	55.1290504557223	55.1290071286459	55.1290767311516	1304.52	1304.08	1304.9	12	12	304183.918981935	160111.245624999	406992.327116345	281525.302449777	236988.883405949	486225.255568193	453081.407428853	355199.828993389	428006.535348962	502008.178325526	393122.727271206	218880.700193434
92	55.1920731765897	55.1769357782598	55.1935999538434	1304.28	1303.81	1304.9	26	12	198963.304652944	158937.825441706	108488.435976564	133743.662843674	134545.174151	109570.815220102	123770.853515625	98845.9969221999	142923.601183267	312098.080557392	91051.4992187493	135106.639864408
93	55.2370643472512	55.2370262011624	55.237086367744	1304.495	1303.81	1304.9	12	12	569072.398642094	761762.074014419	400963.550336909	640861.549959543	603028.165687421	339704.410157647	389201.929731449	532199.473235681	348464.494539065	363272.937486051	456640.757176341	680531.812948174
94	55.2473651527153	55.2469420475834	55.2481862743538	1303.965	1303.59	1304.49	12	12	249366.491101262	165739.783783052	297068.160395312	224020.406281925	206696.778817983	299081.884698016	315956.087962243	268328.256579242	285979.849779898	316375.346199081	283545.266852839	190121.456173001
95	55.2760669349384	55.2738732332243	55.2782606366525	1304.72	1304.54	1304.9	2	2	99380.5573940015	125422.295573918	76481.0985058605	92541.1541206879	101079.822014568	92716.1560997596	79876.9059147131	93444.4235772234	72815.9536245493	81497.116347249	80396.4906603998	114729.058263752
96	55.3553136244265	55.3534714306825	55.3556577432349	1304.14	1303.61	1304.57	12	8	227902.905685096	106645.481679282	108939.618654787	130939.859033551	809284.332208668	148116.743682767	870336.574820959	124566.364126383	763799.595969451	124120.774676513	839921.089293331	173788.490090737
97	55.3875498266919	55.3875159861187	55.3875701898816	1304.28	1303.59	1304.73	12	12	294593.352319337	465728.576622595	189252.574216119	348855.879051288	324616.085937681	148069.691371373	170151.320680805	267468.018388023	167277.961106772	168340.868943918	219270.826214842	379504.298487375
98	55.3985842637698	55.3985469937621	55.3986019118728	1304.03	1303.57	1304.54	12	12	355784.671249248	309142.670694109	336262.514589849	348436.155254656	339443.142583758	345767.399459134	360960.080628253	370139.733677884	309140.894747719	350709.263553185	344070.871990685	312176.289524488
99	55.4205767067831	55.4205248105919	55.4239541911069	1304.08	1303.57	1304.73	23	12	169669.716050368	771436.915205465	824673.223307746	845559.880153242	795971.592882359	822299.495121376	263870.252837613	890674.934614958	769421.376809085	820462.567878074	848247.208292413	743218.149346452
100	55.4467242226721	55.4467242226721	55.4467242226721	1304.54	1304.54	1304.54	1	1	858053.482753086	91050.0072235571	823532.707243665	860081.798250335	809284.332208668	824739.623268224	870336.574820959	897850.339440911	770549.754845373	820873.464106822	851078.555950515	750440.490260425
101	55.4855895955094	55.4832031258297	55.4856376879622	1304.14	1303.59	1304.88	14	10	121625.498829345	99871.166095526	86493.6432421888	129323.133649497	112351.796511028	97766.8664428703	102197.006138509	137445.335176532	108435.218899739	132458.509921124	123144.350558143	120859.136527193
102	55.5515908597656	55.5511838962667	55.5523931365193	1304.03	1303.57	1304.54	12	12	265094.890696613	177589.529654446	328241.032475022	247831.090416541	237495.929790789	373562.209713791	346827.925310871	312525.367558595	337000.822833158	347955.888671875	326529.891044921	197741.599815955
103	55.574401404087	55.574401404087	55.574401404087	1304.54	1304.54	1304.54	1	1	265094.890696613	95341.6239137614	332074.034642949	247539.726064049	237216.716042076	373044.236599932	350269.387916258	312002.884305214	337375.580489907	351368.728864934	326371.42534627	199999.538933921
104	55.6189608674522	55.6189472234565	55.6189681494553	1303.965	1303.81	1304.41	4	4	265203.545049712	177916.558460583	327843.495837405	126669.310155031	237352.590112306	107873.064441731	350326.969600944	132668.215159504	336821.96122425	347428.24307528	119023.418682454	197428.316255328
105	55.6509454860701	55.6509228730935	55.6509637124115	1304.03	1303.57	1304.54	12	12	177378.771250812	148028.845868389	205030.883873197	187965.413860614	165085.427457274	215553.702249348	236753.122299804	210512.50540283	186557.351717121	216196.276319111	218834.637816256	151765.105880032
106	55.7164269173456	55.7158961320488	55.72829772724	1303.95	1303.59	1304.57	3	3	183218.054837533	153464.057439631	204782.568519178	184736.170795456	165638.349131304	215624.445177554	240458.362571913	217364.629047036	186557.351717121	114244.633278808	118778.994874877	92070.8288517875
107	55.863134782725	55.84711862813	55.8639132815375	1303.64	1303.49	1304.14	5	5	108214.651993518	153588.068765023	91142.9563073744	98275.2741341136	107127.539658204	91788.5540429681	136738.743949753	127884.631924641	118928.96242106	139403.962174625	127857.435567829	115207.351901043
108	55.9005756664849	55.9005660747485	55.9005852582212	1304.225	1303.95	1304.5	2	2	108214.651993518	153918.381232245	116858.268861862	111496.748242188	101761.144145509	137487.641553624	141701.399679508	122889.356589576	115008.652382811	130392.98056844	117418.873566487	123217.099550782
109	55.995095278214	55.9950727822935	56.0054421228047	1304.54	1303.95	1305.07	7	5	625131.025368421	85607.1340852872	777669.341597131	97259.8184626649	84087.5236267081	890718.524673283	857323.332064994	733439.096255284	787338.903380529	888380.160952143	83244.6924552403	89627.4433274486
110	56.010804489939	56.010804489939	56.010804489939	1304.54	1304.54	1304.54	1	1	632626.439048661	143747.050757211	786603.696240246	587633.285825609	527283.115301113	903927.797167963	869552.613614905	733439.096255284	787338.903380529	895825.010384616	760792.916987706	486438.627337245
111	56.047838042119	56.0471905722468	56.0478645604361	1304.28	1303.81	1304.73	12	12	638120.110668948	468917.391630105	788126.351478784	588050.789310827	527903.749030948	904860.162095428	870675.776381143	738244.018125006	788920.064871656	900980.440870193	766559.56430761	516857.483616284
112	56.1091343726452	56.1026819244137	56.1100983843097	1304.14	1303.59	1304.9	30	12	166304.338009315	274924.463027343	251873.774461674	113622.870517579	235836.053145749	114363.954104567	189578.501880696	169480.346538898	155011.821220702	293687.068976112	245686.184874443	245597.093269041
113	56.1134104913493	56.1123219442045	56.1140115307999	1304.41	1303.81	1304.9	17	11	319356.851611329	207192.239353965	428306.215104277	75021.2207594649	234230.927953697	350289.752810758	343751.983092699	109469.439517299	317511.722383512	497867.432495469	403675.510781251	213823.623322941
114	56.1487312228806	56.1482819803731	56.1504078818493	1304.5	1303.64	1305.46	21	12	192763.144045222	334583.103052883	286476.290914311	328013.570489031	298928.858433592	260408.351015626	277295.149939904	310413.798808595	246235.943017579	279145.181847581	182845.107233323	128852.540432128
115	56.1691480725298	56.1687130782105	56.1699820029736	1304.145	1303.81	1304.57	12	12	268541.075730252	150276.101099759	338579.222278176	237658.23320688	199342.888166152	381874.356459265	357822.078958337	297898.325407367	345636.296922435	448690.607994562	347106.010279019	188114.518014265
116	56.2062307635941	56.2016528651978	56.2071291887345	1304.08	1303.59	1304.99	15	12	814390.193864839	1185136.6660225	534965.519715395	890758.223578742	883661.308960336	444881.391780136	491865.676899419	714588.842425787	464104.624890303	115598.669004313	611112.693065424	978362.980729168
117	56.2463502495426	56.2463016303765	56.2560030738556	1304.08	1303.22	1304.57	17	12	429401.49007764	182329.900150239	281025.522767156	119482.297752028	473668.736300913	229740.625715144	276079.0174721	394457.781566118	255047.408923016	262086.882122281	327174.430680804	522822.725205428
118	56.2729524655793	56.2726537780503	56.2735113825256	1304.45	1303.95	1304.73	8	8	179007.751106771	281637.233479566	104607.419505113	202440.329013582	203124.625927734	877124.606971154	1007561.84481725	143606.223352866	900705.856387471	927242.489707783	138672.980859375	227992.441391225
119	56.2969684926234	56.2969503630343	56.2969866222125	1305.53	1305.41	1305.65	2	2	87541.6265808099	1959923.85636538	1004236.06580967	1558020.38978162	1530599.09660956	850993.654016344	980007.897618952	79493.4379085281	882690.561242887	876645.328865403	1148421.76261542	1632249.41493162
120	56.3128444803582	56.3127856357833	56.3128613659798	1303.965	1303.57	1304.5	12	12	1434334.33261719	2093635.43755064	1022695.09847376	1609692.51421387	1605892.61725622	878273.222527905	1008081.74257	1373884.86924841	903009.580012377	939125.861132817	1175479.26211913	1695053.00119071
121	56.3500036280218	56.3466327108526	56.3501696799876	1304.15	1303.61	1305.07	23	12	138644.578073729	115993.485804037	130900.290674955	145679.590430626	633864.412612295	119969.905307993	1014951.91346691	852714.263489948	906982.797278979	134212.974682617	887475.702482414	134863.405382361
122	56.3794063788699	56.3697214874449	56.379429178872	1304.41	1303.22	1304.73	11	7	114958.347336989	190864.007228124	909363.169260817	128028.729022686	141361.274194335	1026477.60958984	1000691.50307993	118512.477403846	896604.441502273	1002523.43184081	86820.5515700118	176951.945365083
123	56.4068897116842	56.4052188877075	56.4071346787699	1304.14	1303.64	1304.99	13	11	188806.637640382	527171.595422172	195482.713286884	129214.756065955	116664.460053099	283347.729922923	198729.871823919	193972.45718471	175688.593071288	155112.764092954	252096.247340961	97126.8851111775
124	56.4152941128072	56.4107338563544	56.4168317944577	1304.14	1303.22	1304.73	28	12	148617.670546124	191641.700917187	197101.725666507	141549.75752986	273304.770502177	214776.441121653	208704.661228026	171615.533895262	183276.856136066	132662.940397135	196696.498476968	237243.767337739
125	56.4518052602391	56.4517555292495	56.451829140345	1304.73	1304.41	1305.07	11	11	139341.583179838	122579.151601562	120258.823381349	135782.059472656	114437.413898314	105992.242556965	124736.817272601	136374.137352121	293408.098155923	127834.405917969	130151.038989633	129595.297365159
126	56.4724571915275	56.471979803431	56.4783722680341	1304.49	1303.64	1305.07	13	12	226607.519848634	214327.801455637	289413.458561823	197042.963791155	157904.076538902	321365.687538366	297723.601203964	235346.566083233	297308.452476285	399038.599500004	305786.886169431	204349.238407076
127	56.5017302140068	56.501684597502	56.5052948478801	1304.65	1304.08	1305.41	18	12	165097.912225811	134000.829370929	158185.31904053	169216.687425818	148971.302461346	170117.10331881	125693.345554387	184597.544135366	112608.728116862	176766.914980093	173263.13335036	143213.763309732
128	56.5161116203207	56.5160114709739	56.5161632312587	1304.49	1303.22	1304.73	7	7	117844.576411132	210429.204302883	282930.574779057	154862.797261868	156077.138958739	321034.553393553	297937.875310057	109012.542558186	293408.098155923	338873.702691757	106722.665381028	160781.228263972
129	56.617239290403	56.6172299713313	56.6172486094748	1304.555	1304.54	1304.57	2	2	113690.229740396	140058.769585336	101124.111269533	116629.317166342	122402.476590984	108453.160781249	112289.508156738	111886.2338444	93359.082727864	116209.043019612	115462.862181396	133091.447089092
130	56.6600253551161	56.6509898743871	56.6600861064617	1304.08	1303.57	1305.06	19	11	135699.474154866	94103.0009627287	111593.362680288	132581.897830904	203981.960085447	97286.102661132	115280.446999511	114010.095038311	131062.570513508	92955.5345764155	137432.582225748	234170.02161959
131	56.784898481961	56.784898481961	56.784898481961	1304.49	1304.49	1304.49	1	1	72333.9767272944	177854.662100498	188749.835867367	199707.468382459	176871.601046699	199699.490651635	213640.516038261	206194.06010298	183020.409540126	198195.882674891	187304.674014561	162152.880576173
132	56.8077472413383	56.8076556564446	56.8112337243544	1304.14	1303.59	1304.88	21	12	113853.542354735	178230.222472956	148257.169991457	205710.806034029	185898.626853024	163571.173577974	163739.437370605	128480.672719929	180328.70510091	197359.300281461	141797.361269532	162410.188305663
133	56.9232251077126	56.9231819218115	56.9233118408674	1304.06	1303.59	1304.54	6	6	130588.945301513	79211.7492016592	144574.55629761	123794.82268466	112992.795642756	164996.866843449	154141.265989881	141674.693463688	152308.379295541	151307.292821044	147374.129153645	89199.1116788003
134	56.9810732123128	56.9810405241408	56.9810906441699	1304.03	1303.61	1304.5	12	12	332435.91982422	233001.869703977	395599.986679682	303266.937545071	297076.129201096	438537.06259417	419677.016445315	367591.722765068	407416.756030602	421124.743695071	396041.207896206	254983.761587289
135	57.091418549303	57.0907170022912	57.0921484870303	1303.95	1303.61	1304.57	3	3	336748.712255854	101954.387382	373697.535791019	328414.129527701	306115.882088958	398653.34004971	407129.713162291	362924.415067543	388091.045667315	410525.876278404	109733.120452473	127073.630742938
136	57.1174710765838	57.1137225860603	57.1185178329118	1304.14	1303.59	1304.88	21	12	273674.926180138	242953.093395431	244824.788452152	101245.348268479	261346.689770507	184566.268157088	170750.229732144	131036.959009602	159497.13290039	193264.511436298	139637.070251116	244208.508475435
137	57.1516611712491	57.1474803792331	57.153063772626	1304.41	1303.59	1304.9	23	12	158657.455073241	607324.712596152	212857.705854495	152395.038820237	441696.531431704	234918.808023857	236223.698605142	195612.415879657	225346.073914513	248572.099985727	308981.437433037	111082.332315266
138	57.18791197864	57.1878928124435	57.1993041163437	1304.14	1303.61	1304.49	5	5	86891.8354309076	80576.8932853197	107009.184254152	75560.4056241871	414436.786816406	115776.357298176	239922.057745913	350995.983975492	228836.46647727	247466.95171342	297288.435813213	500077.345681821
139	57.210849636522	57.210824070966	57.2207917756263	1304.635	1304.08	1304.9	4	4	384292.351717856	110323.762469951	280270.459995121	448542.366374293	441412.737720952	96918.9675691725	92269.0387215165	80337.7617708328	228836.46647727	247466.95171342	297288.435813213	500077.345681821
140	57.2614927048336	57.261456699937	57.2615144312355	1304.52	1303.95	1305.07	10	10	287891.172680665	467026.584369365	185583.650834958	340771.950641044	332037.482122521	952319.02470006	957648.250616635	264314.256945613	165963.099554689	183140.612151044	233224.69172949	392198.02780692
141	57.2997472950494	57.2997206475129	57.3104384139779	1303.98	1303.57	1304.73	13	12	759199.892233798	569996.785060935	871091.061287656	719873.154416958	675200.131476343	952319.02470006	958142.393160817	850674.703917103	870646.332915046	956672.340259125	869476.350033485	609671.662858892
142	57.3107176234036	57.3105228811773	57.3114579561712	1304.57	1304.14	1305.41	9	9	258007.411431931	356615.707247594	154946.414139122	276012.913024554	274856.334795964	951337.758317051	952003.113484696	229403.612109376	868425.173172702	145823.236317663	188441.448800224	322182.546191405
143	57.3582454939507	57.3567179859403	57.3681645037015	1303.98	1303.57	1304.5	26	12	355453.350010671	217759.715276441	380506.019341196	300570.043990383	285819.760670007	504291.013177602	398441.228687223	344284.230602463	359508.154890887	97263.1300923661	424608.41310268	258291.946428034
144	57.3815995287157	57.3815717699193	57.3816513550317	1304.53	1304.41	1304.88	4	4	95069.8733561191	279315.323064632	388379.059037646	93572.7571313487	299189.422441408	413811.615777703	415892.40475763	359867.265997864	384315.192975847	420706.144964484	101330.103402945	79428.2279361988
145	57.4040081355942	57.4039774445775	57.4040270598913	1304.495	1303.98	1304.88	12	12	286255.462841798	261700.948037859	264286.186314171	295852.382543944	265097.661420146	229541.380129206	254803.425191129	290179.094540264	239513.479381977	246997.63248723	279534.269380581	273004.566478098
146	57.4250578860459	57.416050960815	57.4264052721615	1304.57	1303.59	1305.41	29	12	320343.964367677	258369.331466938	294288.898205214	215072.496611328	150271.921965144	340519.296906739	122827.123421223	163610.658941557	122524.052751653	504178.04194406	138975.769104002	224722.583778733
147	57.4586560930473	57.4581937929187	57.4587654402744	1304.45	1303.95	1304.73	12	12	416767.010864259	228554.633360876	503303.54572544	366341.027438965	320319.63553185	619515.792022882	556306.805865891	460261.19444141	514024.761118982	658446.772243656	524749.179628901	285745.466301619
148	57.4798974641067	57.4794643417809	57.4807266376011	1304.73	1304.41	1305.07	12	12	171866.055713703	162743.896141826	156699.381445315	178494.39560359	160044.452215171	142743.458308918	141775.083098708	188174.346102121	140631.476227213	141108.188859049	164106.521822416	167609.813996769
149	57.515944906657	57.5154497719406	57.5174360690055	1304.08	1303.59	1305.41	15	12	195421.995324708	107294.056364182	204746.374443359	144798.739911358	127237.635790404	238109.048540389	223507.833082933	191437.260482271	219454.555732423	241965.996382212	277706.668674879	114232.021835936
150	57.5258538360686	57.5219332727418	57.5329440718234	1304.08	1303.49	1305.99	20	11	166941.4228951	78966.3674338938	168580.287574369	115200.25891927	368968.913906252	184413.077271259	199982.576322115	143158.722804988	190395.155608723	216642.338798013	158031.64622884	73989.9572159824
151	57.5736546391323	57.5736114891441	57.5736897575452	1304.73	1304.41	1305.41	10	10	243604.341552735	346536.24308894	156161.040523436	277026.077354911	256009.278864933	477288.526442308	466938.675636269	211132.897282367	141261.53254948	141489.328335311	184931.742544389	316140.959487679
152	57.5846473779163	57.5842015577588	57.5854820586369	1304.03	1303.59	1304.54	12	12	344052.367591311	218787.075174278	435813.231632597	318231.066530413	293222.064062499	471665.641976843	464212.340849614	400628.945786461	439454.622951176	478608.562463943	431563.836400387	268345.776847956
153	57.6232660409876	57.6227886405942	57.6240418761856	1304.5	1304.08	1304.88	11	11	305339.435831887	458971.63620192	191614.755478513	353763.298858146	330821.365553127	477913.547131698	174235.666756187	265338.681352867	183086.979431317	175870.23111119	223361.820062498	391098.508180107
154	57.6647410799433	57.6647410799433	57.6647410799433	1304.54	1304.54	1304.54	1	1	250313.550623371	102682.821721754	197500.570883792	260211.266942955	250402.602996422	184756.852618814	202415.652076822	225141.980705565	185709.912055663	194658.131419396	207400.325868732	292912.160716149
155	57.6998348575481	57.6864796940911	57.6998579546417	1304.41	1303.61	1304.49	3	3	77834.5395629877	81189.6540258796	197500.570883792	81733.5142337473	250402.602996422	184756.852618814	202415.652076822	225141.980705565	185709.912055663	190452.945651854	207400.325868732	292912.160716149
156	57.7338270687451	57.733732769496	57.7387024419102	1304.52	1303.59	1304.99	14	11	229414.793365724	333360.87965144	133867.23252216	260579.316825475	239118.089982721	144147.013070913	123436.015214029	201897.831897322	185709.912055663	150269.689147386	177204.764481027	292993.21001352
157	57.7707339915674	57.7689064839846	57.7727717237728	1304.14	1303.61	1304.73	24	12	432823.708728029	145368.241295071	411482.885766596	431633.320983539	402913.654894079	401293.782097518	423917.376487168	276096.664411273	386354.171245817	412688.052166228	434738.290323726	385212.911853965
158	57.8356094802058	57.8281810355025	57.8356334062225	1304.285	1303.81	1304.88	8	7	82958.8930110671	373910.17196378	411403.758420416	432561.838412277	398822.97088298	124510.03700358	118209.614527065	103265.676637835	104959.530937124	126978.210303861	77145.3849147537	385526.301004974
159	57.9467408473117	57.9467105498405	57.9467595866703	1304.28	1303.81	1304.73	12	12	338681.368945133	207310.174528244	413774.689453125	298797.174162409	278323.598217772	459433.40789551	436564.382456755	375294.341595055	417368.192523767	452486.184916298	396073.000848215	244354.977257361
160	57.985684206345	57.9856723967951	57.9857119111332	1304.54	1303.22	1304.57	3	3	87204.6437361647	114058.78921274	59113.0743420419	83930.59807129	80506.2586340323	63099.0923697913	71534.5170369463	80818.3253621413	63578.9272428381	66758.028641827	92047.3569413242	108556.03447829
161	58.0868012538971	58.0829972376823	58.0967881607999	1304.45	1303.81	1304.99	14	11	122105.000697866	150711.784194711	101815.159262697	110847.593783367	107427.916913311	112006.377201021	103141.71325646	116899.320821815	91574.3208723952	109343.480067984	119757.057650959	103180.976617188
162	58.1588614898591	58.158844540021	58.1588790846253	1304.11	1303.95	1304.5	6	6	174843.257116031	307166.403142757	111453.513134767	77742.5920784514	211529.493596858	127992.987584886	114485.538301594	166531.875408378	119413.917499111	120131.17195479	111933.38710205	241460.255078127
163	58.2400252996042	58.2400052806896	58.2400477953248	1304.15	1303.81	1304.41	3	3	174929.217419432	307517.737264	128916.835647585	210939.394903094	211657.23844088	131221.127089843	123226.038125813	166872.637866586	119610.192840168	120480.28644287	152199.634718423	241776.509505211
164	58.2645282292492	58.2405247335814	58.2645634234879	1304.28	1303.61	1304.88	16	12	264832.963452146	155479.955841345	353958.2109375	249126.961465218	230797.121888145	387389.117207031	379348.334140627	316668.21288161	354436.304434345	396829.449752855	140370.158789061	197167.461489633
165	58.2725329475497	58.2721861827843	58.2854956110367	1304.57	1303.57	1305.34	12	10	113231.902974008	155291.790672265	359795.979217535	106368.780099285	241695.475026044	138125.757704379	126024.148370768	99998.811266044	114870.056931559	131977.635443209	111406.137224936	74645.5814798984
166	58.3907613082231	58.3903028184655	58.3915920692973	1304.06	1303.16	1304.57	12	12	224449.884631348	342257.992031248	152493.46230957	260652.700018779	253494.122804126	138018.114015068	134249.809653322	213734.948741682	126345.451897786	140107.999159123	169883.202053572	281285.746819895
167	58.405746421322	58.4057131091878	58.4058764436606	1304.815	1304.41	1305.42	4	4	382826.964327054	342795.552805399	483195.150015985	96014.3410192882	326411.567709963	80487.2899235021	515334.31238547	98289.2948730467	492534.077412991	89548.346610514	466053.448188925	306395.156455968
168	58.4366288590874	58.4360069717556	58.4366565793149	1304.28	1303.81	1304.73	12	12	388947.821948244	298926.954345703	495114.20347551	367859.938762208	336271.359308379	551354.332094031	524732.1473019	454669.338690108	505776.37483464	561790.735564666	472247.177243305	311774.802864582
169	58.4951782948982	58.4948049558143	58.4953141790092	1304.14	1303.59	1304.73	7	7	237610.070143479	365662.376778844	197520.855669291	133880.48085374	265984.995520023	236313.857996653	215622.267978517	166201.253490514	210905.500961218	246271.856494892	207680.496782602	320728.978431114
170	58.4968086635866	58.4960013397817	58.5070838263409	1304.15	1303.59	1305.06	19	12	292399.456921388	151076.974609374	219203.451472356	147724.50019922	226534.716583721	242444.77240932	220887.159455379	177706.524224331	207493.52748535	179740.469026692	141479.830705158	211282.167707707
171	58.5347384114394	58.5342975780056	58.5355819487823	1303.965	1303.59	1304.49	12	12	243705.211504269	365662.376778844	149842.13662222	285809.278745118	266298.07070688	131552.043489333	142642.559070174	217577.372344077	134844.973277994	146147.741601938	187191.332226563	316831.031993689
172	58.5657707902347	58.5653079533182	58.566618144247	1304.145	1303.81	1304.57	12	12	332049.959960939	199155.439945912	431832.482670893	307592.262053034	268355.076855468	492464.510337614	488547.864118306	388908.023613284	442717.939574874	531540.216254886	416411.680479912	262574.619655762
173	58.5928621820812	58.5926846722541	58.5932150497348	1304.5	1303.06	1304.99	11	10	107880.289527345	2084159.59606537	183004.118346353	121889.86919887	1605634.27044712	171075.676103704	154077.137830405	135178.929076277	140054.16890332	130211.763916015	110389.783734808	84984.9660691478
174	58.6052973010122	58.6049259395925	58.6062218837296	1303.88	1303.57	1304.41	12	12	1490173.51948821	2192753.56502857	1042135.86256556	1671705.84679706	1660044.57446778	885362.632960383	1007965.05361492	1373263.17369113	920492.663090177	945285.190691788	1198527.88365722	1732397.79111328
175	58.6479487571163	58.6478673381351	58.6479692155472	1304.41	1303.64	1304.88	7	7	178427.936707538	269372.8882512	1037329.30380071	186990.038007061	194081.037563851	884450.35822265	985450.770345047	140051.216651786	897650.994300124	929136.960596831	127361.795072545	236432.170147235
176	58.6760759264304	58.6756081685326	58.676904252645	1304.115	1303.61	1304.57	10	10	241334.467555882	365872.379302882	326246.812438401	266791.247190504	274348.114302884	119199.267279146	142052.533645369	217503.761534599	302850.217515775	138564.321810478	186208.080368304	316616.291675329
177	58.718768149278	58.71874399646	58.7187894551282	1304.11	1303.61	1304.57	12	12	491756.032711429	755394.920761342	326402.038708143	567040.611859378	551953.934627503	271558.000560827	309744.127308565	459243.49298973	303624.813568362	304592.527610563	394504.234409176	638762.665743584
178	58.7584762349921	58.7583775324846	58.7585036634072	1304.145	1303.81	1304.57	12	12	493096.833027707	340558.86746328	576542.812031242	444379.398947406	406398.803753798	634897.087841799	625573.552553717	533676.157932692	574688.067032231	642305.177388028	566122.261662592	363586.919365584
179	58.7795530964049	58.779360858627	58.7797704543819	1304.54	1304.41	1304.57	3	3	476580.419053545	150078.241643629	569356.858806161	138004.43765963	396702.310303146	634242.891975907	619298.874778643	524065.073935136	566433.389809567	642055.280976187	561244.220868323	109366.512843674
180	58.8190572573957	58.8171281229201	58.8230024067942	1304.14	1303.61	1304.73	28	12	295869.073967567	160264.583303224	145741.903472903	98737.9482971203	243144.296354166	431656.992044505	184434.246806641	154801.634161551	223359.321497394	210745.656275165	367255.653674666	132875.540091646
181	58.829255360921	58.8287394454421	58.8295373992346	1304.14	1303.95	1304.73	8	7	106810.401271785	327499.83303874	158840.653481445	444274.05832895	397169.245100284	179633.240342548	123179.602188896	524065.073935136	117221.115324436	185866.343677134	124434.831733774	361232.482150069
182	58.8886891808687	58.8882230565887	58.8898211705272	1304.45	1303.95	1304.73	12	12	287026.385302735	224812.84224459	368592.149864032	262011.117392579	220104.790147047	428370.671621793	405493.796250002	330798.591514423	380266.168516325	480486.857358402	350579.24510066	229038.008358999
183	58.9290650320709	58.9285660849766	58.9293486120962	1304.54	1304.41	1304.57	4	3	335901.766849459	161286.934082845	375037.521514898	114897.264605243	307479.523675948	427929.279894203	413749.554685057	361995.451578773	380396.379707029	458098.415953651	368523.140828855	138536.899297626
184	58.9408746991305	58.9371134172252	58.9409179829871	1304.03	1303.59	1305.06	14	12	328302.056884767	284459.004690503	316798.557363286	328704.022273136	301090.273230918	321497.290840543	332003.71872768	345317.584006911	292958.393795571	98844.2070227045	340969.305636162	302639.598450645
185	58.9650073090179	58.9649872114444	58.96501193476	1303.98	1303.81	1304.5	5	5	136326.582425868	120431.492817827	138514.414955834	138667.05888672	128546.759534802	131002.895813801	136232.29435384	141627.997516422	120268.029292805	143279.979850887	130033.869502359	120452.838220881
186	59.0122190590882	59.0121842857784	59.0122302727802	1304.14	1303.59	1304.73	9	9	119799.469139403	108551.287232258	105091.231080324	119359.019212241	128294.459712359	135338.160950818	109603.970854492	117774.266235351	104906.610847981	131127.413662861	120266.800548095	120452.838220881
187	59.0495846447616	59.0495781524238	59.0496078250021	2694.44	2683.56	2697.53	5	5	1520747.68739167	1676340.32837535	2257355.15120825	1798462.33220543	1582990.18536932	1491093.84593532	1593891.02060076	3584855.81517397	1872597.89582225	1672554.28517813	0	0
188	59.049577890145	59.0495524524037	59.0495870574899	558.412	553.823	562.136	4	4	2285872.6964022	1912608.45798916	3667567.67223988	2212233.10778718	2155643.75430199	3375011.78338173	2553711.11860652	2131213.01882022	3081288.60450296	1828137.17517519	3152923.44686691	2324700.12585376
189	59.0495807774778	59.0495807774778	59.0495807774778	2635.29	2635.29	2635.29	1	1	1147083.5965474	1108893.41011186	1929146.53508522	1196242.68024304	1278007.61465732	1247044.33431041	1459625.42012882	1832089.20913575	1441958.23452238	1231565.88618165	1960792.3425719	1289137.31796702
190	59.0884748917163	59.0884748917163	59.0884748917163	1303.61	1303.61	1303.61	1	1	48993.3551753366	74601.2025528978	50756.4539095796	61499.6016783562	62950.5571464403	58236.7188405531	47306.6198330971	45098.1801682354	34177.281576261	41574.4520910642	53638.5997345517	75656.9929802916
191	59.2495157203095	59.2494973632941	59.24952170995	1303.81	1303.49	1304.14	5	5	87004.000586824	67592.1104003909	110795.577396242	88428.652138671	79381.9287539955	125941.818624674	126863.476358311	110496.687439371	119907.186377343	115637.287115478	123742.87413574	68559.83580892
192	59.2631736575855	59.2631444984263	59.2632382016603	1304.88	1304.14	1305.41	9	9	108513.875512696	201266.925758461	143898.118137019	91003.329449464	221079.832080081	187544.212475587	170996.709088041	115696.390229491	155788.433863807	189978.467051829	136193.312942458	213258.606811928
193	59.3206482142259	59.3204772401952	59.3210970601551	1304.45	1303.81	1304.88	12	12	355451.919093072	298529.045850359	309248.263342848	277767.136151591	244837.874308893	307439.521843263	247115.697403156	297964.808454026	218930.17986328	266144.81724191	361668.858093449	316845.712626956
194	59.3583209031236	59.3441308534515	59.358384589099	1304.15	1303.81	1304.57	13	11	224121.704766844	630853.923046878	256281.751076664	85726.1648550177	173675.836905611	282832.505160154	268751.454176683	232154.898247768	248923.999099933	275510.537756698	242704.528612873	164374.28082557
195	59.3688065477023	59.3687787666148	59.3689931974931	1304.14	1303.59	1304.73	7	7	169078.315988768	630853.923046878	209028.751589359	154811.727203778	775549.056296169	228265.750722655	1070861.18021321	192175.589794922	955942.926780883	218956.611906737	214483.136043293	664274.194295104
196	59.4304121827865	59.4303878419229	59.4304610946201	1303.965	1303.57	1304.5	12	12	862570.313551435	642649.13951322	990439.15142496	802561.342282367	776017.418374396	1073998.00940151	1072244.3643778	947240.024866074	967378.334986174	1042440.1701308	974734.779999014	665328.27908278
197	59.5472102143985	59.5472102143985	59.5472102143985	1303.61	1303.61	1303.61	1	1	79085.6272105812	80297.828942058	69629.6873146757	79069.1838307888	76955.152752575	61013.9145667605	75447.5040474084	77638.8860236156	58198.7695245921	76968.1140930171	63613.1737133779	80466.7620885125
198	59.5759003720052	59.5720842855318	59.5772473359087	1304.11	1303.61	1304.5	16	12	394159.515844728	311384.460796272	90556.6538234299	352991.551303334	333453.19955679	107625.277280971	350402.439951174	373963.933325894	313404.766477862	134574.282610562	351892.668084059	317013.894726561
199	59.6127799270194	59.612319290685	59.613629383928	1304.45	1303.95	1304.73	12	12	317616.092006656	464817.194475446	192901.71366699	369346.6243278	324624.926190654	159663.132098912	174829.256501117	272401.585319013	173983.742651369	179159.401574708	229810.756708006	398541.30821045
200	59.6507578565109	59.6507298522576	59.6507769377822	1303.95	1303.57	1304.5	11	11	254349.266208308	181671.231508791	295634.138049321	244284.131911057	232801.18948568	331490.409693509	334505.047851562	290499.675127704	305639.544833609	320119.78776217	294259.188224282	193503.316462589
201	59.7092191085193	59.7092191085193	59.7092191085193	1304.54	1304.54	1304.54	1	1	255126.567278716	77353.011236573	295706.972278944	243897.110653411	232934.534410513	331139.413948859	334048.904604495	287407.198452594	303296.838202462	323150.588992308	294379.796138135	189612.681202061
202	59.7699003808377	59.7698743997143	59.7699211751556	1304.03	1303.61	1304.5	12	12	407475.41567383	306714.213647835	455693.216702003	367074.978846152	361660.971711238	491453.35981864	488184.420625003	438307.017840403	454978.896090336	489432.43148682	462624.675117189	321143.298773014
203	59.7815124811044	59.7810431659477	59.7823711642597	1304.555	1304.08	1305.41	12	12	332623.190771486	452952.701790863	228332.231585516	369054.311307897	359343.464862927	181915.206417411	202032.427352122	317074.719634333	183457.077716147	208011.28896066	262159.014073661	410239.463822197
204	59.8321529897252	59.8315013592268	59.8427696308093	1304.11	1303.16	1304.73	18	12	206887.662909875	130455.839405926	114099.944919435	174012.653731595	158795.899147948	249033.546282786	230725.88451451	202077.720107046	209383.928502603	303180.273970102	237191.121652644	140370.647688804
205	59.9040473484264	59.9029493811835	59.9199411472598	1304.5	1303.95	1305.41	13	9	117942.805200196	360376.723815514	166574.196701097	104787.78938176	254559.678747561	196437.301039342	158348.761148274	119394.642172851	168355.696701097	160845.469460042	152591.723663505	323721.078151045
206	59.9443200598813	59.9387594490128	59.9449817679844	1304.5	1303.81	1305.41	22	12	355611.062231447	365511.272875599	225810.540961911	103376.640874774	80652.9659498945	211618.288167551	168430.500901442	275982.700861328	164979.7966054	196884.488564106	160101.046305804	378985.108555037
207	59.9618256553496	59.9613549473743	59.9627034981107	1304.52	1304.08	1304.9	12	12	227908.382397462	220588.005168268	222723.099334811	236928.216562124	218177.160146859	197295.804086538	209442.451809646	242474.496228377	194107.466891151	207228.031029898	228812.131305804	218420.574310771
208	60.0002075930496	59.9996934736944	60.0011310595498	1303.95	1303.49	1304.57	13	12	218015.440325929	105455.757239177	266285.171466346	186312.249042217	163330.404768254	294293.417411762	293795.708834135	234839.752697566	262700.227183744	306430.534464769	259294.150529972	145261.961608885
209	60.01077943994	60.0106905789058	60.0108683009743	1303.785	1303.59	1303.98	2	2	5787507.48494309	4579960.5630682	5757114.63110801	5736611.50477276	5342072.38502844	107478.259641926	6357927.43329552	5909398.05528413	5755886.6829546	104903.288371581	5800643.94681809	5133938.58630685
210	60.0448468007032	60.0447583626089	60.0448779688184	2590.4	2580.83	2597.93	564	4	178811.930944819	504403.41935155	965016.300219716	785541.540885432	684512.622465821	891267.799005222	2761091.23455524	953007.47628646	968003.097460937	990002.76328125	945289.268809867	708124.000253901
211	60.0448292295817	60.0447725199854	60.0448843772191	2571.14	2561.44	2573.74	352	3	0	0	211295.060156236	0	0	0	0	0	0	176505.591406301	191371.972148425	0
212	60.0448283533906	60.0447944628006	60.044841592617	2675.13	2672.35	2682.51	443	4	692461.418122637	393647.73820431	598444.743133952	580875.63867779	393376.32107111	919485.889934015	854258.252819604	743450.413159184	1092790.42615879	918329.399702877	1133470.36876043	518673.10372337
213	60.0448351862448	60.0448156891782	60.044915147988	2544.88	2534.52	2555.42	478	5	9260989.99598775	4074070.7111293	6947575.00217732	6128336.09094345	210482.402265603	7353697.21536173	11423814.9949757	6579738.12070827	302094.012812518	7518399.13436894	6847908.1090404	4714512.84798828
214	60.0448356896975	60.0448232684578	60.0448825530854	2628.02	2622.62	2632.41	250	4	817789.094516599	574032.422182796	941482.050366219	770660.437800472	712921.0392503	1104319.6854447	2574852.58420195	1040884.90371094	1063878.44556789	1507147.74609375	105906.283125004	639542.542019983
215	60.0448351468168	60.0448156917201	60.0448514557221	2636.25	2636.25	2640.96	226	2	355337.746657484	390839.345426865	765067.656178043	497258.488553662	461927.841192939	699840.684936266	1258133.73656838	714754.056704361	656362.849635073	705674.206747523	684051.757668596	415700.508818353
216	60.044836118982	60.0447902428525	60.044854086843	2520.24	2520.24	2526.57	233	2	2894920.81608074	1910821.3555484	190887.161603993	2826954.44606249	2365353.38743055	3274760.50174219	3570517.96578127	3033659.90249393	3370747.25821094	3495737.44221356	7521211.61354969	2142930.36130771
217	60.0449476265528	60.0436579438349	60.0460924394314	2270.48	2263.52	2275.65	213	12	62569869.5946765	48431313.049363	83868568.708966	95541898.6992563	86260654.9172892	87636983.5838605	103858736.931737	100171658.428438	87215314.726537	117102310.283035	102716241.075308	55872959.9807095
218	60.0447282825238	60.0436418644723	60.0461134379646	2207.87	2188.11	2216.08	275	7	3924481.87469982	22185555.9033424	31977887.2642518	26961769.3234785	24945300.53115	31923882.9572284	50720142.98184	28691919.728696	59788442.3016673	32769549.9934638	44312746.8452425	23951475.2113046
219	60.0448382427762	60.0435197969961	60.0462679836277	2004.165	1998.77	2007.56	170	7	38374042.2514848	25957005.7079999	37982880.6266532	34181867.694706	35784731.1221471	43499536.3361538	42917823.2462803	38264801.6113296	42860417.0583145	45006076.6100827	45182740.2965735	29687733.4183272
220	60.0446894677786	60.0436354701916	60.0462364550048	2074.95	2068.63	2082.86	136	7	107467753.118489	88523985.0558894	135549754.026451	111189167.347083	101297989.491618	132636174.350179	138436639.064865	120113329.550696	206953835.105778	139448237.713271	151364642.984962	98056416.7536419
221	60.0449645216038	60.0436194744036	60.0461752106127	2146.09	2140.91	2154.32	120	6	27838977.2016393	21210776.5166475	37036950.844598	26055009.0108526	26759802.8518177	29809563.7696023	38544970.994408	29100809.6739128	5157852.51501481	109798203.079032	27828166.1789773	23332506.9409088
222	60.0446932188481	60.0438385137976	60.0463751071917	2130.58	2126.25	2138.97	86	3	8180283.76999995	7459858.05732169	10057234.4394447	8086883.99687498	7458557.49562495	9069693.14125031	8949518.03041698	9471035.24160712	6684366.01958297	10619066.1821425	12538791.5198286	8180032.82142857
223	60.0449240942372	60.0441044272246	60.0455499174329	2428.39	2420.58	2429.98	88	9	91312996.5800757	29722248.5810631	37678279.2862747	47565806.7499903	35720356.4587301	39447795.388871	33908981.9160426	36087305.3932503	96610717.2921454	33005684.702635	31653010.9830291	29324373.5010177
224	60.0449495715529	60.0437184510566	60.0459265801882	2113.86	2107.91	2122.86	80	3	30242159.6070002	23498197.6655003	40927961.9966215	29149396.4346746	27717602.9219999	34779023.4116999	34088800.1733999	32142692.4298076	38749439.9938364	35743183.3479807	5083688.27123105	26363986.6901251
225	60.0449880505822	60.0437975171589	60.0456637137284	2103.63	2095.59	2106.69	78	5	3620187.21810313	7995545.59359399	11119515.9925004	10301822.1510938	36435849.208738	12262466.5978126	11847615.3218751	10631788.373125	6631127.43026718	51808183.3023434	12816655.5212532	8928936.1981253
226	60.0448228623809	60.0445250342701	60.0450577336925	1751.75	1746.74	1769.74	71	6	8851115.95118691	4890033.66153844	8302615.16033444	6582273.67359373	5794875.63076931	7778099.15081727	1692076.75025637	7432049.00343749	24111328.0490089	12497938.9649751	3052098.7418848	5891167.85714286
227	60.044690608373	60.0446124751934	60.0450496966058	1812.98	1804.63	1828.09	54	6	16692899.550625	12522169.5454018	2100581.19921878	15925197.8459635	34904578.4167587	19317169.8671429	12250797.3311056	17897236.7206597	31493187.8903266	2214092.15411461	83690444.3753373	14060328.8602499
228	60.0447838996503	60.0447369353323	60.0449927758849	1508.33	1501.89	1508.33	43	2	1394516.93937486	1009848.96437501	1469785.16562503	1318557.20906251	1318289.30390628	1709730.07968754	3109413.32967213	1500695.07000003	1545426.12656254	1634156.33326725	1482183.11500003	1246041.39625002
229	60.044805363926	60.044695504231	60.0451017300067	1583.24	1568.75	1583.6	72	6	12155998.6310349	11609578.0405371	13181513.5352723	15048381.7256543	17997674.9610681	18323071.9075782	22481861.4552293	16239189.2328321	17098388.6064942	1633378.74628725	33447704.7657449	13057250.3479882
230	60.044803145459	60.0446903612594	60.0450425762254	1927.96	1921.3	1941.24	61	6	25987367.0037899	11805201.4091912	8151081.11468676	15036813.7841912	22315353.9526227	18532782.2029411	30085867.7760323	15903121.4678409	17698471.4899356	2072252.35082155	9254851.27440898	13780197.2061608
231	60.044797559562	60.0446485507773	60.045311134184	1623.5	1621.89	1631.64	48	4	9322936.44359542	11408622.3302343	24829563.8011767	14632633.5175	20954653.6019484	18086569.3870899	18104352.0795704	16317994.1044336	17505107.1261328	3407824.60078969	15910781.7877734	13130947.9005469
232	60.0449062941322	60.0440328298679	60.0456277368898	2341.55	2339.61	2349.85	50	3	24170357.3776646	18537250.5880263	25538623.6043257	23097318.1928289	24286672.683592	26538209.9405428	29652870.7191543	24333219.9777959	26241050.5500823	27125909.2505262	26292189.0040129	20440916.4375001
233	60.0448077725806	60.0447049654293	60.0449747711077	1609.65	1601.24	1610.06	30	2	1391681.40125003	1077591.73812502	1547394.36687503	1367975.85234362	1677305.96041669	1722841.77625003	2922474.2271433	1459830.87687503	2276659.22438138	2149516.21406238	2014342.74583336	1158837.16812502
234	60.0450953491941	60.0438090327719	60.045755570397	2176.04	2169.93	2185.21	39	3	29192897.6742712	23296653.0444532	33254259.9765071	27920156.3697918	27142214.2363022	32993074.9118748	32946847.6106245	30466801.2964581	31229216.1402605	5460652.14575212	42450979.9454585	25540519.9673957
235	60.0448820438791	60.0446440771606	60.0449025363903	1796.36	1796.36	1800.68	25	2	17772140.5333903	7601129.30218754	3609580.41534429	9578630.05333335	9071564.55229169	11506482.2986875	11531121.4855655	10530072.50625	11239559.4403125	11759134.0216964	10676966.8190625	8263610.96720241
236	60.0449238610364	60.0440816395258	60.0456532295448	2391.91	2366	2399.71	45	6	25337673.7470515	15725811.2082858	17413670.071363	19674440.7298484	5803734.17221338	22112502.0151561	17589268.7223903	21510784.8886364	22244610.9048295	25028200.9827264	10385253.36972	17326195.5536363
237	60.073426831531	60.0729473350113	60.0743176839519	1303.965	1303.57	1304.5	12	12	402111.626123048	278338.029579325	489927.034647036	378162.909181564	352000.430656549	556478.831598077	546751.129400115	450561.107578124	489087.878391465	565692.662393628	485877.982449778	325005.770278695
238	60.1145476406022	60.1140737402181	60.1154146878763	1304.28	1303.81	1304.88	12	12	407522.102123482	586945.549386161	278161.396471815	465753.771964791	428515.906633111	229868.583542133	257271.791295575	363568.430368089	237662.383629885	265096.505848961	328927.342898434	505534.97592634
239	60.1272039563598	60.1271887870414	60.1272299255245	1304.65	1304.14	1305.07	12	12	162827.056360269	132236.135889798	166621.72928467	172341.281943361	148901.678709719	156855.373647837	170431.185052584	180431.814577824	150425.002836913	167885.558911509	163646.523697915	141190.366415639
240	60.1818528357414	60.1814285582154	60.1822771132674	1304.49	1304.41	1304.57	2	2	89892.7199245737	118564.348364259	82585.4633422855	88539.1366297325	93998.3760201224	86644.7187597657	87156.6593225733	91913.4459887696	75890.8090345595	99525.3614370881	93710.5134342447	96549.9560584431
241	60.2736649933776	60.2736525008869	60.2737030544762	1304.03	1303.59	1304.14	4	4	165233.349731887	100981.344726563	90642.9288757338	145210.091661045	143443.245656295	96309.266693209	86108.4877620438	195232.066185411	209868.957325992	102766.883555439	196252.754978433	125514.443757103
242	60.3091150362337	60.3090900795466	60.3091340670037	1304.495	1303.81	1304.9	10	10	165165.65334147	100981.344726563	203019.001918948	144898.598697511	137986.075832521	224801.810246394	224100.994436848	191810.785659178	210213.909589842	234502.50649414	195405.083069411	120916.354511311
243	60.3336562503968	60.3336214525455	60.3336910482481	1304.805	1304.73	1304.88	2	2	165233.349731887	100981.344726563	202868.950919746	145210.091661045	137986.075832521	225984.514959164	224009.7621946	139909.43767578	209868.957325992	241141.68222656	144130.536549071	125514.443757103
244	60.3853371423928	60.3853114614449	60.3919065343865	1304.11	1303.59	1304.73	8	7	79539.9208288568	56869.0153897375	106730.731593019	85192.3535129622	69290.9895037291	121298.435253905	101875.334022686	91881.1696061192	107433.349484049	108604.982905883	104288.599862394	61691.050342685
245	60.4592947347569	60.4592628771608	60.4593136473914	1304.11	1303.64	1304.54	12	12	431858.066088869	284221.915180287	532420.827815504	401131.052104493	358754.943558442	616272.33535017	589551.574612168	485319.689196618	537818.648369796	593269.235572339	513483.025178573	318095.427486477
246	60.4631392818064	60.46311679308	60.488207603006	1304.49	1303.81	1304.9	13	12	203863.823999024	173926.050504807	184393.275578616	203493.37385066	188880.298931415	197258.087965263	190079.399188702	209319.195862166	191255.981979417	216610.227427806	196470.035926983	181047.695738806
247	60.518445976129	60.5007431716157	60.5185268267331	1304.57	1303.61	1305.8	14	10	152790.156238426	235609.582774999	536444.438027352	163423.581809645	166104.610540595	106008.446425781	99169.3081868485	118431.883011568	533550.568325192	99366.4887797034	114152.120188804	206480.785374098
248	60.6316586332768	60.6316586332768	60.6316586332768	1303.98	1303.98	1303.98	1	1	62548.0393399316	64980.7924538355	78213.9533968846	56308.6028653235	56567.098862083	99980.8921614577	84416.4965358673	59783.3283402868	80132.3055761709	88620.0566867887	78609.8367376161	60254.424051847
249	60.6853920482903	60.6853539143426	60.6854195303342	1304.08	1303.81	1304.88	7	7	117116.30451549	72029.1889559662	152205.835297854	113942.985077719	99890.0903488997	180172.806489257	172695.525288899	138668.025644123	167762.441642879	168304.475806994	147659.459002281	87485.3958016696
250	60.7234367368663	60.7234270166156	60.7234477735478	1304.14	1303.81	1304.9	3	3	117116.30451549	72029.1889559662	86868.3728320325	117257.112629617	99890.0903488997	95424.8535091139	172723.915150037	138452.04954057	92128.6901155593	168304.475806994	147562.53779519	87485.3958016696
251	60.7721621728936	60.7718994633875	60.7724248823996	1304.01	1303.61	1304.41	2	2	360855.610339353	138583.616677247	462025.09890581	93830.2818303031	308373.673169835	539577.903478187	512652.360436795	430166.114556271	459399.659713539	520465.168696286	449629.486703691	271900.558736982
252	60.7980185354442	60.7979919476412	60.7980491791302	1304.28	1303.81	1304.73	12	12	364811.793334962	224893.670802282	466975.294997901	341518.550056339	307033.343504919	540134.456240934	517901.672581131	426851.361412259	454520.292089841	529442.787286464	450382.440887278	267739.005669695
253	60.8576948657836	60.8576063654021	60.8578015710637	1304.73	1303.98	1305.42	12	12	152841.156688745	113406.457420248	119243.803117678	141990.578474308	125507.277837665	140443.775390625	130617.523441686	149698.36985652	113904.562094351	120257.332601842	139070.495700871	138240.467668269
254	60.9327811115275	60.9325383149107	60.9330239081444	1304.345	1304.15	1304.54	2	2	136112.370855712	147660.541078725	123117.737446734	143168.181959634	100747.397734374	140962.880152697	127520.062063211	144458.570139159	113652.072070312	115388.794083251	126004.971868784	137167.108082684
255	60.9814886507625	60.9718428630929	60.9815122611322	1304.41	1303.98	1304.88	13	9	121544.136513671	82322.9349609379	119470.550414663	114536.220019126	110254.216440838	118791.372389573	100076.655717773	124360.264580891	155670.521689078	120831.534371995	150841.13873605	97946.0534490418
256	61.005096065765	61.0045864923932	61.0080858866374	2450.29	2449.16	2461.22	27	12	26334778.1965367	19445413.8014562	1243618.89920378	22938299.2777676	23705324.8880034	2140828.50441916	27188869.5872822	1945188.37727251	24428046.1710307	3702044.01296329	1384222.20801291	20650726.7666332
257	61.0072492598393	61.0046782284454	61.0077662714003	2494.06	2486.25	2514.55	27	12	27206077.9472116	1689037.626698	44212414.7417189	24608203.1908061	27533434.520152	190581.813375491	2442204.61431412	21980802.7938754	34898753.8429628	110060.128776849	967508.209311322	1455673.76603726
258	61.0075168552942	61.0047525838155	61.0077622146044	2526.325	2521.36	2535.46	16	9	2652873.06397476	17730979.7285157	90226.9965136771	13286692.541134	18590293.2838795	82672129.0356581	22625301.8331654	2002645.73733236	1948793.80224028	23580083.1556642	25759782.8885715	8965284.51012685
259	61.0073339758128	61.0072827271748	61.0074908134051	995.995	988.132	1013.29	19	8	15074842.2410348	8959778.35835722	10715130.4841367	1189415.66512375	9523578.57973483	19353092.8131183	11182873.5085493	15663231.1291568	6083720.02317019	3792971.72178047	11880303.3406354	8687265.19442282
260	61.0074883428589	61.0074198147564	61.0076298567876	173.2295	172.559	174.166	10	10	20486223.527224	15636388.9135853	22122118.7015945	17378159.719203	17525245.1731463	22064861.0217917	23050873.2247757	21599089.5692009	23005069.2511023	23822652.1284681	21520543.4500798	16414183.0883902
261	61.0075848603489	61.0075189525863	61.0075848603489	1175.35	1175.35	1181.36	13	5	9648098.96109376	7810841.19235073	21830494.6871743	6111581.07180306	8853752.10264204	8547963.87279426	10711809.401218	15695706.7206712	10623534.5638654	3713886.40689403	10123267.5805364	8557984.28899252
262	61.0074719474332	61.0073791564815	61.0075845512911	214.554	213.206	217.442	11	10	19390714.5426683	13829136.3554636	22292412.1250997	20596542.3578411	17781779.1573899	24358418.7523711	22773704.7583603	22718820.6375646	23161704.4691136	24336998.7149452	25260994.226947	16246012.7555668
263	61.0074611672553	61.0073826316515	61.0076287497484	692.001	684.314	694.888	9	9	26946279.7718216	32069782.0920221	25455338.7914752	23908045.2075233	21379912.476375	40520445.2515537	35928066.3535013	18416968.6334991	9491869.72276319	22495086.2426732	24786300.674625	20364969.4557692
264	61.0073864687522	61.007339401672	61.0075931916372	764.426	762.628	772.344	9	9	23926133.1801481	13964722.8524597	21826264.1412852	25033133.0100168	20377651.8334493	24502231.1599105	26133736.5874688	21250641.8994916	21464342.7883976	26510338.4821913	23120491.49025	18911989.9668328
265	61.0074836790871	61.007361927261	61.0076276381327	589.4605	582.096	597.133	10	10	53607202.072183	40732448.0046183	24759921.3576271	28491422.9690635	28382033.1658827	36065819.2687959	23585084.6336269	35633931.2490795	39553234.2061552	37450700.1688555	35242180.8744042	26193872.3680715
266	61.0075728527952	61.0075398641332	61.0076777519979	421.107	412.126	423.963	8	3	9836239.44964284	10775430.0863139	10672608.4420536	9285736.52031397	8982611.27053125	11089622.2854018	2058695.19512474	10081954.322433	10917572.9785417	11168332.1068229	18803837.7329225	8478561.29136905
267	61.0075691294142	61.0074462599165	61.0076394511129	77.0974	67.7217	84.3006	10	10	37361406.6829677	14042792.3755695	41106676.0476118	20753855.8958875	33107646.0301291	42704402.839168	43331003.9348248	23232785.2842887	43800687.8607396	29272126.3655675	43652340.9182326	31131069.4215872
268	61.0074724849212	61.0074214096464	61.0075732249049	1192.09	1190.18	1196.43	6	3	4731887.30314252	3339833.45340626	4697834.15829465	1285839.91682961	3768749.22942858	4755609.95540623	5155608.71734962	4289981.36176337	4478237.30933037	4433204.09185716	4327565.18455358	3593149.33503126
269	61.0075628133013	61.0073745924385	61.0076967077953	286.479	275.56	295.333	9	9	1712086.19887207	22451728.1200524	15112469.6677823	17182142.1487821	12239927.6457943	31666367.7049623	18360154.8751505	9984458.34903798	19306653.9998796	1579172.62613891	24338900.3298311	11474873.6618236
270	61.0049534139694	61.0048606353058	61.0071529714969	2676.77	2673.6	2678.98	5	4	16661324.1835392	13761248.0031831	603002.671519388	16226197.710426	344700.570195308	862262.993067355	18832276.7342006	17941843.870348	18245738.0813953	20205587.8371296	18128133.4614098	14996436.4052557
271	61.0074804489311	61.0074541720258	61.0075802763777	1155.74	1142.13	1161.41	9	7	7623378.59963807	5519963.6260285	7188364.09046878	6184952.35064019	6035458.13904079	6992328.79420723	11553537.074927	6818753.19668841	788760.71503905	1277199.56466795	8835596.58588022	5857026.57400174
272	61.00761204689	61.0075255075259	61.0076991416982	398.42	386.536	406.782	10	8	5589381.67326216	15172334.953983	21915937.5909801	9172821.27120348	18225300.7427344	31759412.8822015	23365259.2750944	28138497.4527007	24651062.9617401	19309829.124402	18450554.6509649	16735474.885272
273	61.0074587079465	61.0073838502725	61.0076131136864	1086.38	1077.58	1106.61	10	9	6483316.42243817	4564292.468575	6944113.20206544	14057361.2316034	5706901.45683125	16531666.2022501	7846015.65474277	696428.951059533	807394.682431597	20648427.1611972	9146292.26350866	5387105.22703125
274	61.0074506826085	61.0073395593116	61.0074888753013	935.705	925.943	942.871	8	8	22197723.5375897	15179455.547806	32709398.6819525	1410890.89697722	17889500.4003039	28882472.0339121	35160955.081025	8023520.22789398	19165639.2684507	21470248.9210781	18510757.1970526	16614648.0485479
275	61.0074459863026	61.0073961995756	61.0075292236996	1040.53	1033.9	1049.96	7	6	8193882.70560485	901970.026276033	12525951.4179743	8062366.04926413	8006139.66735885	9329732.31030243	10801693.275993	12968705.1297028	9264746.27808104	8146223.36759215	6290000.25714843	7269401.00209676
276	61.0052409730244	61.0049471133908	61.0076024754108	2641.86	2636.25	2642.89	5	3	10438256.5794793	8155255.31718747	10760200.0100136	9641566.38440216	9081791.51123632	11164220.0453803	883489.942849665	10433029.6042935	10915946.8222916	1365921.59167297	10667537.3951221	18773238.3151771
277	61.0074883894719	61.0074162826266	61.0075476265095	954.782	950.177	956.938	5	3	11268841.7887031	6546576.08138021	11887764.2768182	6251245.05444013	10528567.1290735	12274584.1299375	12323845.8391112	11140899.2902585	11928457.3885984	14946598.3358327	11145686.4319427	9073496.71785984
278	61.0075896704099	61.0074919935108	61.007703011048	503.966	489.905	511.287	8	7	13127817.5241936	9868659.35625	11314207.7978874	18104274.1693165	12072208.3071431	19380956.7607637	35971127.7692046	9680348.5883425	27987908.5438051	17206784.0814055	14000657.5192772	11399841.7687198
279	61.007482491431	61.0073377885587	61.0075685947412	851.6175	844.983	861.459	6	6	2014779.46627439	7885133.58422252	26933227.7984585	9069194.76294011	9090234.36373501	10141188.6526401	11302520.0822603	8834461.75958487	10368485.4292604	10430074.5576328	9911620.45835928	8394838.83994877
280	61.0075908517086	61.0075090094817	61.0076977909242	450.941	438.936	466.235	11	10	17582503.3673244	22624623.5854056	37674020.5575892	9747362.06921785	15887749.1635649	29485850.9726151	1554233.12707251	17230030.3938987	35396171.3472942	26403774.5084502	10256198.8773945	14607545.9342564
281	61.0075237267	61.0075005779837	61.0076314356074	348.818	338.562	361.808	8	8	1863326.36759764	21628852.7392205	20164922.2713384	1671082.73841535	16749694.5228363	21282451.6521964	12637005.947303	11442067.9466702	29523814.4143115	16951862.1842034	31603519.9215435	15713608.4913601
282	61.0074312615105	61.0073609478322	61.0074745424918	647.835	638.142	652.913	6	6	17569144.145166	13882138.1114947	21638321.2194052	21431123.8687885	16173888.4325156	20411070.2176734	21493514.4407927	12851113.1503561	12711862.3940193	24452115.1086825	23866428.5461012	16211781.8249783
283	61.007488787723	61.007404370407	61.0075724234458	805.735	800.264	810.203	5	5	6351656.98222918	5035942.4419792	1444983.34825588	6207183.10739584	6026949.99919374	7434495.25884998	1509388.63678712	7889312.83919028	7102006.12023752	13931140.9130078	20988545.0719936	5417991.60625001
284	61.0074564726466	61.0073897225295	61.0075457154824	723.772	719.157	726.629	4	4	17942094.0578562	13313731.3958846	17836553.5654134	16189470.2429255	15783003.5219117	18810746.0597099	19539904.7244134	16558648.0890188	17820336.7040016	17970258.4535877	19933330.9423345	14112824.4681398
285	61.0076019616342	61.0075084436455	61.0077176567559	327.492	318.916	330.795	5	3	17269172.7149	13356169.530275	28712694.9997266	16579660.0467983	15448205.879625	9677887.52898928	19909362.519543	17576084.9603558	19657728.5822328	20074482.3901781	18522980.2074984	15056520.362882
286	61.0075040915977	61.0074349772194	61.0076047338913	36.6567	35.6484	36.9874	3	3	16210807.8185936	16237032.1747791	17680324.6282975	15671752.2812411	15065597.2993862	19274508.2033722	18652769.2358751	17519909.5267076	18845102.9144129	19170600.956119	18164200.8308625	14228161.190648
287	61.007368009626	61.0073453413743	61.0074043365305	835.186	831.944	836.255	3	3	10277976.1479832	10094498.0794562	11309415.0955096	8656482.71389425	9466411.24439999	12060910.6893029	12094393.9096707	11225383.8330938	13531382.241138	11850579.1128894	11207953.2850854	9351341.36087019
288	61.0074418712044	61.0073431205897	61.0075324697398	915.724	908.602	917.739	3	3	12905740.3917708	13531164.1734811	13625873.0874	12457515.2634618	11563193.252908	14337221.8358724	14467407.4805599	9034472.21068131	13940476.7916927	14638159.2822244	13289253.4416	11111149.3662535
289	61.0075019374372	61.0074131449516	61.0075907299228	611.9025	611.353	612.452	2	2	6687513.93975966	5158470.02690626	2204732.80546871	6352379.95218747	5939993.34109613	7509113.90916346	14141603.1665767	6690229.31616584	7344032.83642309	7170381.43210096	6787685.40804808	5121916.54131009
290	61.0075791112399	61.0075736484513	61.0075845740284	1230.93	1230.93	1230.93	2	1	1322034.86080011	968759.911705275	1458258.61777073	1181628.20406789	1197166.31813308	1384002.14575297	1561124.6235	1358287.99403018	1536562.36730738	1443880.7149084	1392576.00307718	1133829.90796571
291	61.0074320890421	61.0073790013679	61.0075108663376	883.5895	874.726	892.514	4	4	9802933.06248378	3382759.94387218	4918932.27764064	1054642.08660549	4021134.23802842	4874748.88336368	4855117.83516476	4431212.9530057	4812902.03327838	1764979.49269728	10381425.9298437	3854614.35364206
292	61.0075010474149	61.0074700040876	61.0075138238859	1124.09	1115.74	1124.09	3	2	6936905.63664256	2803816.14898896	3867245.74751842	812047.401137685	3395144.73703124	3782783.55890624	3815941.22671874	3604986.90575371	3825140.24852939	3995141.80781249	3570193.28762866	3115204.56029411
293	61.0075317036175	61.00744511331	61.007618293925	265.0335	263.588	266.479	2	1	11947879.6693895	9120255.8833326	13211679.8314007	11723001.6592823	11163092.1283538	13864633.4627533	14728086.5737061	12500797.6363449	13569634.2878304	13874625.8726562	12765223.1225391	10269050.8712812
294	61.0075803265195	61.0075308485121	61.0076298045269	524.9495	522.468	527.431	2	2	22461557.2811787	17134894.334511	24512949.7990866	21992780.9968114	20289158.6297215	24806803.1187252	25317627.7359375	23411609.8814342	25251034.7589473	25406036.6459665	27617927.741373	19183354.714736
295	61.0288778681862	61.0285728277239	61.0289356432877	561.251	556.062	564.056	30	11	12601087.5982199	16643078.4858969	31662211.589631	14879297.8512104	23836419.4856297	15541847.3448494	9816578.13738555	12606154.1499974	12758913.3249592	11026148.1933477	16525330.2574864	17895385.7780567
296	61.028847982018	61.0287534991952	61.0289432459302	195.9065	195.223	203.271	20	8	10721510.2855888	11190157.0582957	22357243.308743	11413113.2686509	10320365.1998537	22966398.6885682	23329150.5189	9730715.29416087	9194936.91573896	23394748.1185	10740123.6494016	9457749.06663367
297	61.0075695098641	61.0047506199953	61.0289444697661	2571.14	2544.58	2606.05	54	12	849025.719789969	8535364.00647355	989194.176377607	11204124.4963616	1571063.16263643	702608.445782598	21402539.5873418	787266.165930256	569337.954261639	12378365.701849	139254.556825202	21892576.6263006
298	61.005142456666	61.0048294551956	61.0290174937417	2697.235	2684.91	2698.99	14	7	5285798.04667886	400488.020938063	0	0	7411874.93005962	9142517.88854172	53907.116042482	339004.422494071	3191564.79463925	387308.256549757	0	406398.741486125
299	61.0288169952753	61.0074300934468	61.0288893258553	139.527	132.657	153.068	17	9	18561401.6814759	13973526.1293414	20394514.3953049	15784768.511482	11640021.4405058	20979445.4468696	9014589.58522715	10101463.3728236	21324303.7470009	18663233.9696586	18977796.2078105	15066484.4373604
300	61.0049996535433	61.0048481029464	61.0288992583395	2626.12	2618.84	2629.14	12	9	1091089.71481257	6187294.58558888	227388.409882196	12537034.6999219	928365.502145224	13701655.2438078	4584819.55290264	654118.864564946	12689338.9103223	13788522.8479167	24231657.1098305	498063.985938446
301	61.007609266015	61.0049152994923	61.0288779112797	2655.98	2648.63	2668.96	13	8	793926.16359378	14805075.3526705	879119.032963828	21440680.8056668	16637181.1962642	25458366.0386516	19460413.9039461	10118405.3085285	1152358.76599603	20193581.0658523	30336993.3640679	629962.357931695
302	61.0063243878745	61.0048133573869	61.0075667452428	2612.97	2611.82	2616	6	5	9973283.23631575	611954.583577175	10725251.6118257	9778694.63340636	45225097.8011438	11450388.142172	10589886.0185033	10625887.4746873	10723398.0588157	8560564.43240007	399702.193748369	1292948.57156608
303	61.0288373840282	61.0287852351851	61.0289104213636	7.7114	1.8696	15.5343	5	5	0	5342744.85366374	0	9000200.45145372	0	10137236.3217935	8159714.14737666	0	0	14935199.8334051	14315099.9575983	7413274.97511688
304	61.0288982239581	61.0288982239581	61.0288982239581	97.3658	97.3658	97.3658	2	1	21910050.0720057	17035742.8292813	24140960.0494402	21763628.3734308	20993624.3568257	25432910.5092711	24815699.2738233	22524660.9249167	13366276.4821656	25183943.4160734	23569107.6684204	18978225.8744721
305	61.0438679122694	61.0259945696827	61.0447477363166	1304.14	1303.59	1304.88	9	7	129719.127828034	82322.9349609379	100695.342415974	87569.3215287282	110317.368352717	128340.357747395	164867.845725321	85704.3092419427	113735.15493815	136141.264270959	111244.987131911	97946.0534490418
306	61.0288129333986	61.0288129333986	61.0288129333986	685.591	685.591	685.591	10	1	3933246.69553925	20390325.2914041	27203581.0038388	24934788.8997457	23787521.6270781	28924611.00096	29404187.7794849	26874029.4203438	28492331.1874381	29485248.1971077	27680727.9686476	22737966.0079203
307	61.0288346203494	61.0288326429822	61.028864162203	2536.38	2528.65	2537.85	3	3	41348722.1997225	34250928.7087501	5296343.94691802	40298938.6350693	38326080.9475	44854822.7724595	44866251.3967744	7102308.2414093	43464852.8451413	45191774.5458066	42535516.2767741	2962914.63655251
308	61.0860943906469	61.0859749639951	61.0869572692445	1304.49	1304.14	1304.73	7	7	184912.848624494	281405.070072114	109103.024197822	200903.544546596	203203.414389272	288755.835817055	289380.492831216	156432.250295759	249529.298875263	315389.384194712	232479.428579507	241445.834611628
309	61.1191179249638	61.1186291010676	61.1200261467263	1304.28	1303.81	1304.73	12	12	183210.214733323	110448.669143629	250504.28492432	181886.39547213	160808.57583496	288158.689643556	289677.114695872	226198.997306781	253889.773996233	309841.691716497	230690.086925224	137293.659194711
310	61.1612662153369	61.1590246086173	61.1621430129839	1303.95	1303.59	1304.49	13	12	813689.891280384	95130.0211608895	540669.311831249	907666.862569989	858498.084696206	454675.649437781	512669.357941086	738393.321705008	491581.051095056	477763.975220057	626419.372688471	986443.009981615
311	61.2259604936373	61.2256489020535	61.2266463140225	1304.45	1303.81	1304.57	6	6	157478.00935999	250965.157025239	532999.203222664	170946.338333833	177542.926716496	438717.80817708	487175.645844724	122746.034216308	463069.109010414	477578.095505371	612904.560833329	204346.093712333
312	61.3246178136721	61.324159475085	61.3246359522958	1304.08	1303.22	1304.57	11	11	142620.212210285	101775.666896974	176186.6514481	142143.444745342	125362.574753417	191093.424553786	192078.614578684	166461.804768416	200836.323387169	186273.402015475	175356.810954242	120166.318102088
313	61.3876658298004	61.3874751423854	61.3884535895001	1303.98	1303.95	1304.5	3	3	65923.3033433939	21148.8576216265	101556.253924007	54719.3353191587	49188.0484479317	106098.321293945	91606.6589994682	80614.7967218562	102844.013328301	127126.803619384	109569.850707193	28126.9615487395
314	61.4633885572349	61.4629129713369	61.4643301672508	1304.275	1303.81	1304.73	10	10	156529.926838378	364244.59527699	216695.511567007	151833.365979942	380584.705644943	252753.388972356	236467.13291341	192345.794873047	220402.094474282	267158.250063476	193899.071698404	121292.368971353
315	61.5190768119805	61.5190525842179	61.5191012475413	1304.11	1303.64	1304.54	12	12	411201.847729494	365013.739218748	375208.869542518	416211.937446987	381032.669364106	375627.571459265	393340.274168529	420609.561819896	362474.505544997	396908.137373398	406568.208816965	372406.28192608
316	61.5448040015572	61.5447666598124	61.5448678468826	1304.08	1303.64	1304.54	11	11	170028.628269042	141956.624279784	163068.602069094	172457.816080416	380584.705644943	167336.01945613	166497.085188801	168769.705241291	155111.308133137	167935.677868089	173824.793119709	152667.165838622
317	61.8850526149884	61.8850526149884	61.8850526149884	1304.73	1304.73	1304.73	1	1	278486.17584561	265232.79593395	266716.739439811	299009.695694249	264185.133502754	261493.736248221	257086.312481359	312880.118079719	79935.5689518224	247196.931095523	262356.280016864	277666.167068539
318	61.9240446910144	61.9240023217224	61.924464665063	1304.495	1303.98	1304.88	12	12	341857.741284181	290327.881036657	293216.772359092	299484.170804536	268500.734579702	261770.910105543	257437.36343149	317404.731169086	244016.9002032	251379.336195162	328929.048326697	321752.177043268
319	61.9489455675839	61.9489455675839	61.9489455675839	1304.41	1304.41	1304.41	1	1	278486.17584561	265232.79593395	266878.65244496	122430.548599041	256182.999277789	261507.289916551	252829.32800781	312880.118079719	243887.389375885	247196.931095523	269800.017302914	277666.167068539
320	61.9642634895823	61.964236064204	61.964289524898	1303.95	1303.57	1304.5	11	11	263324.144085787	161251.123317873	319511.801931157	259544.840923602	619995.211346443	369741.756733022	381762.035454801	305500.618423227	334694.06179199	360090.089768254	320363.84549429	206473.770992337
321	61.9946904808255	61.9946904808255	61.9946904808255	1304.54	1304.54	1304.54	1	1	704222.822282518	130927.181983173	839508.476057811	657815.827727342	640476.576837503	949672.552475388	937385.024590624	794225.094696385	836003.529831248	905938.866600532	821713.74691699	547572.736103031
322	62.0411573765976	62.0411344848715	62.041176525417	1304.03	1303.57	1304.54	12	12	689119.458129885	498917.420760213	832917.229972087	646065.018915262	614553.544304009	941407.950989122	923228.580239961	785614.043270091	827881.102556485	895274.64006697	812311.467890627	538278.6632512
323	62.0842386370237	62.0842386370237	62.0842386370237	1304.54	1304.54	1304.54	1	1	83397.0592968746	123025.48008789	60115.9368270878	86338.8394531253	94085.8214709476	49626.7545353188	61430.2801568601	72735.7612003578	49680.5855389402	64068.6197827148	52332.5712766523	115318.188602601
324	62.2761822601227	62.2761639521525	62.2762062772744	1304.03	1303.64	1304.5	8	8	196491.640166013	138185.860573509	247560.608144535	188651.925542743	166801.796271308	278442.963061522	274440.663642577	230990.534483437	249972.539398079	267650.351644381	236784.941480711	150909.836491511
325	62.4032813087011	62.3977779186459	62.4033071965746	1303.81	1303.22	1304.41	13	12	216809.110614483	162026.944357912	233148.385239261	196385.332577749	190934.652283934	242756.984120342	89843.2084545894	219736.203164875	225957.531904295	238524.70442871	232727.554631159	162424.254182316
326	62.5633083128402	62.5633083128402	62.5633083128402	1304.08	1304.08	1304.08	1	1	100878.369817115	77719.7177024151	154656.081649504	109453.511802202	105990.046079102	174698.781874114	121322.128610839	139286.207385252	161659.136617541	188201.442021926	147122.207204369	92533.3581134594
327	62.6488670172869	62.6484457335556	62.6499125114174	1304.08	1303.81	1304.73	7	7	107742.958672281	77719.7177024151	157877.177433894	113417.253241375	105929.371371665	173552.672400715	173791.6169222	135130.987499999	161924.848544921	188201.442021926	147605.336791616	92533.3581134594
328	62.7271607463379	62.7264978290442	62.7280690160958	1303.95	1303.59	1304.49	11	11	227309.955672199	167951.228673046	293892.06346436	225248.066564002	201031.26566732	338876.135578801	350840.989253306	282538.357429387	288744.908203123	333391.74051232	285120.027151442	186151.512524413
329	62.7757222338375	62.7669042315314	62.7845163707206	1304.495	1303.95	1304.88	14	9	100628.047185246	85533.6668749995	124431.215207521	110417.553093073	96063.1314453115	111383.951075846	90873.7699479162	111363.823233924	109559.666225585	107689.163375714	112225.321880258	96127.0600773734
330	62.9786150550612	62.9785925441772	62.9786244260728	1304.495	1304.08	1304.88	8	8	128027.413418375	70273.3174538355	163027.015697024	115553.87043213	96262.3649107784	168338.907528411	178848.964383951	148479.843374022	157164.539975585	179311.688020833	150791.215097248	88304.211593573
331	63.1429678209425	63.1388494403603	63.1430183469467	1304.5	1303.95	1305.41	17	12	141329.353466797	131548.85060697	109140.427265627	147919.145887169	134472.683317683	130476.229620536	123847.091646635	91376.4121001838	123058.497942708	122109.276851806	143346.226754393	145134.244176319
332	63.1831159253185	63.1831109008885	63.1831209497484	1304.555	1304.54	1304.57	2	2	101408.822773437	131086.768374398	87811.244857179	98884.0048343924	101687.63792684	80402.5132259109	85125.1634855139	97971.1366674797	87823.0375520828	67738.7216003415	93875.7092317701	117977.844118088
333	63.2560671883471	63.2560382675311	63.2561014365886	1304.555	1304.41	1305.07	6	6	128079.731225961	187003.750336537	87891.5717248548	145326.755215219	145477.695676832	73174.7148958328	79683.5541540523	115144.314139122	82609.0089339187	74706.924202787	92517.2902762851	164845.171326622
334	63.4652376811495	63.4649743298041	63.465501032495	1303.88	1303.22	1304.54	2	2	94455.9314697258	90739.3102043264	103597.609596947	83382.9976123039	89912.8841534414	105653.145468748	112109.186718751	94179.0069234205	97894.4518782546	109955.510518798	85207.0422136883	84147.7462467457
335	63.5051956752865	63.5003545282803	63.5054638618114	1304.49	1303.81	1304.9	4	3	94409.5157785852	90548.1075639209	103597.609596947	80645.1981267761	90665.6170483403	98768.1307045205	87470.1287532548	94032.3226762239	80568.9715608719	109765.885346678	85172.1327404779	84037.6772523088
336	63.5640740710469	63.564062035475	63.5641029377572	1304.65	1304.41	1305.41	8	8	96098.6625142727	96975.1199534249	94973.9105236831	104959.669903159	91237.8398217784	89107.5486778846	91495.9422013342	100621.649370493	79933.6245010643	105253.686294321	103543.66627482	106463.974751164
337	63.6512329609969	63.6512329609969	63.6512329609969	1304.57	1304.57	1304.57	1	1	182851.454507277	271654.363316763	133615.495018423	206191.872826706	213077.684252043	105729.996704544	119086.522159092	173082.329380772	102074.515771485	115418.479755858	139849.515479401	84836.813408204
338	63.67832864832	63.678282839082	63.6783442964586	1304.49	1303.98	1304.88	11	11	187987.599597169	272227.992439902	136714.867773087	206519.062590143	213206.364064377	105842.066658654	121453.539313476	182507.367103795	102141.559788411	114389.488050631	144522.465033804	241407.747939828
339	63.8851175617976	63.8701284668786	63.8887465201114	1304.145	1303.61	1304.73	14	12	216490.522413987	233887.747596152	115930.871993878	202091.372372671	176137.707637535	78250.4716422521	152675.505108173	197368.761841947	134732.39558744	93347.1312215165	165923.47998884	233613.268671672
340	63.9621549990614	63.9621099368597	63.9621719867101	1303.98	1303.59	1304.49	9	9	150319.13035006	145194.502268068	131460.331431887	160325.132324218	1387567.12539063	122116.451842698	141133.292406412	144047.670067608	2059216.41302082	118783.672009277	136540.894963378	1369236.65742899
341	64.0147670479327	64.0074604373731	64.0154649705686	2270.06	2254.07	2278.54	46	12	2803751.95362037	137535949.842551	1998435.72412677	476258.816191731	157281373.807079	614664.451755413	181252352.253928	239683141.852764	178711478.858822	249131357.577878	221047497.214738	193159933.785077
342	64.0148638969729	64.013872240145	64.0154754766379	2080.91	2073.29	2083.09	27	12	355916494.782082	236280120.483602	261424039.472907	282901176.849359	266060064.691011	358658136.53195	287432111.77347	285451309.898602	267040772.486606	361638788.705148	327872621.483943	219837775.646721
343	64.015253173066	64.0147949895527	64.0154406239112	2440.325	2437.69	2441.96	8	7	67251057.5041877	48356189.3823173	77176257.4911216	70130442.5757884	51898206.0380545	75844897.2855825	86073627.7969723	70109802.4952582	95108788.5444028	78588154.4266778	73409739.4660769	53435114.5689968
344	64.015141061154	64.0149850917554	64.0152790278822	2378.995	2373.06	2386.46	6	4	39810951.5902372	22080791.3202574	54247647.4215025	29212340.0391289	27692160.3370587	41298186.0532356	39340773.1050837	35961985.3734376	38205388.1900184	40219881.7202209	60711325.6419246	24456223.5937501
345	64.0140890371327	64.013858657416	64.014771391847	2108.43	2101.7	2113.64	4	4	60569623.3116664	46698103.3460502	71272458.1501044	58284974.1499997	8945109.96140518	5104979.77200611	70148756.8147907	1952477.18404664	2376643.99054086	72026530.7781247	72094298.470099	52122819.2992502
346	64.0148883860928	64.0148317164733	64.0149760674919	2199.63	2197.28	2203.9	4	2	60648945.3648008	40075696.9046589	70404526.8739995	57181083.3916002	69692555.2688308	72686248.636699	70415350.6411991	65792285.1881002	70415798.9501996	69780791.972299	70154861.4231002	49947936.0237006
347	64.0151478520035	64.0150419172338	64.0152537867732	2349.36	2348.87	2349.85	2	1	27584641.4240517	18955684.0559481	33929722.7663151	26072658.3948491	23960554.4831898	35268930.044612	34415653.484052	30577607.4208622	33165082.9500002	34625842.5731896	34868343.4788633	21168140.2987067
348	64.0162774080722	64.0154857252379	64.0247721994592	2269.77	2259.88	2275.65	393	12	121615628.126974	83990480.1099461	708249.296544243	135340830.377624	157735715.421973	630615.592483563	180435367.515881	241652704.873187	173329969.345988	250617185.905373	515971.365050338	194903837.202688
349	64.0161925048948	64.0154768513246	64.018343109217	2080.91	2069.16	2090.78	283	12	360668494.8545	229366039.322535	463443993.82119	285442458.881088	262753565.048778	359508565.12807	283132306.947796	260618705.992408	408857104.917881	301263990.848617	335240189.414516	226986227.991525
350	64.0163608501104	64.0157012839269	64.018243192084	2440.94	2439.46	2441.96	57	12	71257272.5931599	50367845.2538027	78106333.2640633	70859236.1430545	52480192.2528607	76821337.7448726	61279633.7023799	66302677.5419673	64098804.3925107	3192102.48701076	80024567.3913758	49672644.5574335
351	64.2702166895765	64.2701952651766	64.270311616306	1304.555	1304.14	1304.99	12	12	139061.165121695	130267.334296874	113176.513861086	147073.693374398	124454.17975891	104417.756610577	113525.080826322	144392.427451172	111590.299394531	127544.605852614	128989.845803572	141524.58690655
352	64.6020220510402	64.6020220510402	64.6020220510402	1305.41	1305.41	1305.41	1	1	82258.4496826175	166891.865914963	174870.805438702	189484.832167972	183370.506164738	160030.743840144	167304.043726713	193065.068666241	169283.442315956	178482.578076173	196523.819828726	190845.772331354
353	64.6468190348955	64.6463233408812	64.647812237292	1304.515	1303.59	1304.9	12	12	210516.497479746	164206.233590744	171173.672139047	194346.83015794	188063.684226637	159392.52624442	170600.25158203	188662.00483173	165377.072034255	177574.222657189	196523.819828726	190552.275354942
354	64.7023009980027	64.702109437326	64.7025759385369	1304.97	1304.54	1305.42	6	6	123854.03537775	100055.022896634	143101.461632082	118125.424955242	96549.7898109956	81480.6653938797	88296.9803116858	100300.286940695	115101.552115885	131710.879663085	128227.662698103	110906.554517934
355	64.7723432744217	64.7713233898987	64.7782404997478	1304.5	1303.81	1305.49	17	11	161190.17983073	92337.3268278003	177592.393421633	143262.247953696	122657.486556302	210730.207788898	179132.619901529	165611.648488581	179344.24888409	187348.449355844	193890.132816256	263606.908071638
356	64.8277386243688	64.8276834522242	64.8277597397411	1304.14	1303.81	1304.73	9	9	117385.278442007	371841.827663354	165346.726179202	198239.444182945	196507.198262535	194073.605602212	193397.975400392	141343.097380559	169742.378702798	207610.936435547	163883.922620442	98460.3755074047
357	65.0194832590906	65.0194616888934	65.0195365993472	2270.75	2263.74	2275.65	11	11	2180886.07908128	2102127.57080512	5598351.92141108	4063444.98937107	2887176.13369898	2853601.29102174	3723989.73774079	3145767.42718796	2627155.09569097	2784119.56126232	4827201.28163939	2783421.53337241
358	65.0195011857188	65.0194684968222	65.0195238656465	2080.355	2075.33	2082.97	8	8	4479402.74920592	3013904.56842734	6156586.17732675	3334901.13263713	2464186.45950287	4815093.11858782	6613895.82608148	4893093.0668166	6445218.11516017	5602930.74748775	5137076.93950386	1704740.07531479
359	65.0195464741176	65.0195059695706	65.0195869786645	2438.82	2438.36	2439.28	2	2	773569.234412925	486410.194055553	952578.704510665	868336.970791779	656495.520549954	1038214.32954196	1020768.46044628	851223.5825261	1021390.16280875	941325.018905046	851097.532121998	591731.699540262
360	65.0171682274904	65.0171682274904	65.0171682274904	1305.42	1305.42	1305.42	1	1	75529.7746781789	64080.5700097656	82272.4892285164	71856.3823881397	62688.1865265452	93549.8301216273	100189.572944335	72635.0368496972	90213.1714799349	88893.0725280758	75968.7720902883	59611.2293017582
361	65.1385596422307	65.1385596422307	65.1385596422307	1304.5	1304.5	1304.5	1	1	73279.9213889389	45157.7767392578	103934.13264471	58086.402826705	48181.5749227631	109044.511701883	119895.777877307	92470.9500865577	94015.3037428965	117185.886220296	96414.1415094558	41886.1007439633
362	65.1812271781635	65.1811205579024	65.1813337984246	1304.24	1303.98	1304.5	2	2	221883.640935721	120396.599653765	274531.07206854	195032.057768112	177550.826851919	128241.211674804	293184.462347742	248563.093186254	279610.146666367	133821.565899658	260961.680879352	156074.277766336
363	65.2093070030497	65.2087552373883	65.2102468820879	1304.15	1303.81	1304.73	11	11	229756.970309243	120534.308182779	274734.127595219	202804.223167551	182581.89551107	312492.452613701	293384.831408504	249071.710353065	275433.344536131	319998.524281182	272262.9371148	170778.313159179
364	65.4612421306055	65.461196774524	65.4612645194412	1303.76	1303.49	1304.54	4	4	97982.5417551831	104398.815062662	309528.560083012	101731.301448567	341425.16667725	283864.096969399	310492.617028807	347490.481561684	288717.671673175	294483.471620203	96070.648385416	337638.229877488
365	65.5317627948209	65.5317126217069	65.5317760814979	1303.965	1303.59	1304.49	12	12	351597.676928712	352227.007493988	306165.309785532	359318.754477162	346745.448014948	284258.243174579	310893.666650392	348072.392712055	288396.963345854	301000.084611441	328703.363989956	338174.001588791
366	65.6032245414613	65.6031770496453	65.6032489442015	1304.11	1303.64	1304.54	12	12	876945.363623411	861379.819091797	789877.155322255	895577.849405693	857122.562192006	736850.368496097	784089.296184904	889016.524334642	733109.730635748	767575.595696852	837843.40873925	831324.945842287
367	65.686984136212	65.6869405959331	65.6870095641351	1304.45	1303.95	1304.73	12	12	195651.587280274	187500.091147835	161408.21005033	201253.269617637	196895.596441066	143653.917273996	145540.05063101	188766.106184246	160639.485455228	176404.880075684	170498.072397085	194386.728466796
368	65.8157220249898	65.8157220249898	65.8157220249898	1304.49	1304.49	1304.49	1	1	84053.5720703128	43106.7907902642	64722.0369591346	59357.0892052293	50163.7950631008	64154.5594200721	59784.0789659706	60565.8463326321	43947.8548065655	40972.9112315153	42014.5727388821	71961.6721717245
369	65.8587782562116	65.8587782562116	65.8587782562116	1304.41	1304.41	1304.41	1	1	133556.381542968	103608.763053386	190555.377610476	99554.4221970775	126962.84498047	212906.224029133	205414.247773436	171837.448739216	180802.069427082	215648.60708496	175656.83350301	119114.612490236
370	65.9430546529283	65.9425331238682	65.944104421296	1304.5	1303.98	1305.07	11	11	138818.57186899	103490.391690341	187176.392314456	135554.292566856	122214.908544109	209573.452649489	205728.555288462	168308.286097506	180802.069427082	219224.862414727	180169.342545823	111497.413046499
371	66.1258692578461	66.1258603110342	66.1258782046581	1304.555	1304.54	1304.57	2	2	108289.095144449	143658.268383413	51765.0424804695	100159.583915203	104012.480469972	53698.917482096	50922.5999707029	73120.7999532058	49592.709427083	38820.1049886066	62210.8220243322	132620.399988731
372	66.3487894660461	66.3284375436821	66.3503374529496	1304.49	1303.61	1305.41	19	12	176772.082543946	139921.958049879	161813.467706205	110100.578739015	150982.530705378	150586.933772785	140405.271496932	139312.485543619	156293.361748047	184018.480400391	152506.722307945	158146.633173076
373	66.3638003658479	66.3631987829018	66.3644254271659	1304.08	1303.95	1304.5	5	5	234162.366148345	126877.937642046	112251.568875734	192290.386928268	173535.720354671	130922.84813777	117943.43452067	251705.977519084	283799.858014023	130474.777841421	114262.410296725	169633.573231535
374	66.3926122981559	66.3920117398575	66.3966959063947	1304.15	1303.81	1304.73	13	12	229736.354931641	127145.854855768	295739.629171313	191336.399323918	170316.10732875	347758.835007164	323619.767064734	252221.025748948	75583.3565836584	342839.312145998	284333.640066965	155718.910295222
375	66.5772327090836	66.5772066881585	66.5772768156593	1304.45	1303.95	1304.73	8	8	133908.942732872	210785.629952567	87722.6312548841	163998.830361703	152064.685789137	69913.9492529292	76966.5429252112	116065.581404747	65014.5261800126	59647.6190651627	100689.594126383	181048.768851412
376	66.7214149443218	66.7189450846251	66.7238827140144	1304.14	1303.61	1304.57	24	12	175437.175454477	165045.716003605	162296.156513674	176129.473121995	155639.018396934	157587.412248347	159707.948167067	174808.077765067	150123.42314453	162605.107338867	165625.691986608	157099.105998347
377	66.7533192520042	66.7528156530983	66.7540098159114	1304.08	1303.81	1304.5	5	5	840468.666892743	806562.399289776	796856.832572805	77773.4673543303	794525.240861155	762188.158764212	113821.017534993	98194.6279646803	744588.739421155	120599.043996175	110377.347252291	790918.729215204
378	66.7824874606797	66.7818692353019	66.783475231538	1304.49	1303.95	1304.73	11	11	176006.839065347	98341.4819917795	244189.079477163	173695.812470811	799076.155356454	292712.47047468	278589.616347655	221778.050214843	261721.85372183	295721.562205153	236988.875010578	121964.889241535
379	66.7972741573377	66.7971979103155	66.7990611887511	1304.14	1303.61	1304.57	13	12	872072.626524886	836116.690829325	808800.297751105	903818.03251456	799589.89854491	794158.120709629	822409.763374032	911012.500581962	762782.665484381	820889.099739592	853536.906324211	90833.7849983716
380	66.8454679932256	66.8454347795272	66.845493748097	1303.965	1303.59	1304.49	12	12	385476.607301795	353792.557163459	368477.150948656	382983.819358472	371200.242305813	353834.989446151	377059.59780649	396689.557895132	344943.292275392	375466.945788228	379491.306880581	370103.745259914
381	66.8833293263805	66.8832907726748	66.8833553218707	1304.28	1303.81	1304.73	12	12	189629.13043213	182878.153563701	157928.895367338	197341.146416766	179072.345267427	148424.955507812	167502.527367467	195684.094536831	165438.271880581	171123.385035925	179131.675831474	182243.865076622
382	66.9236615994394	66.923645948114	66.9236922530382	1304.57	1303.61	1305.41	5	5	99816.5477478965	85566.9927343758	181986.91450928	103799.403635255	189248.984088544	178729.120721027	192680.950689289	95801.074059495	181891.955322264	208154.586324055	189892.478429767	93035.357940204
383	66.9316283755853	66.9315570729272	66.9486397241936	1304.28	1303.81	1304.73	14	12	192396.612289497	157635.685018028	174699.62571552	190012.117268253	166395.598811444	173283.378403321	179753.182641603	104144.648048502	109628.048919396	203342.905625699	180772.849571815	184076.857271634
384	66.976838948937	66.9766982786006	66.9830114881685	1304.49	1303.81	1304.88	13	12	250844.988121995	167969.508404446	295943.789948735	246194.554543832	210127.77481649	328326.482124374	325306.377178486	282846.835659178	291890.317217548	335317.810256001	303273.412740384	190993.75279447
385	66.9974340718857	66.9973890698025	66.9974564309102	1304.65	1304.08	1305.41	12	12	268930.669018556	245379.096237979	237917.436394389	285550.509235143	244874.241556489	222638.802632534	234674.321139789	271728.541657367	235930.408917645	237961.951421878	264622.057282367	260544.034791086
386	67.0598255435599	67.0598147429278	67.059836344192	1304.555	1304.54	1304.57	2	2	148165.016366373	81820.5215204322	142031.22379761	150894.477095135	143570.700087892	137783.773308918	142980.623828938	159593.526703287	129929.703857421	140460.929803466	145701.996001993	90806.6252610423
387	67.1166157225632	67.1100677726747	67.1167142168407	1304.49	1303.81	1304.88	22	12	139267.674434813	116118.303121743	135651.555681154	147676.476248873	131092.510097658	130952.42131022	115253.694726564	135427.544042969	112684.94583759	137650.510925105	123965.638645426	128879.801431884
388	67.1907206827228	67.1906740025153	67.1907421979529	1304.45	1303.81	1304.88	12	12	735122.857225591	643057.848749996	706154.640464809	751484.086619002	686637.231458904	672676.435097659	707662.493311368	772805.126856777	652500.268261073	718382.26865756	726709.621489957	670652.717478378
389	67.2044294114479	67.2044294114479	67.2044294114479	1304.41	1304.41	1304.41	1	1	717848.996756026	641702.820170457	688865.696335234	87127.0222843434	670142.548360711	657261.527258529	691297.078085042	756695.33528053	639762.70852627	702627.802345517	716933.276171881	664591.038661226
390	67.2775437865391	67.2774983243487	67.2775697133092	1304.73	1304.14	1305.41	11	11	147856.782965745	129866.117015789	130415.163632061	159276.967488142	241931.387124026	130491.145530724	136384.973229632	150385.612363281	122006.619296874	130301.871719501	151598.004408483	139215.246317232
391	67.3182365618609	67.3181979483063	67.3182561676765	1304.41	1303.81	1304.57	9	9	107132.477587139	118703.092764422	102133.403583984	120840.013003104	112403.437420653	213777.829731444	220359.828378091	120055.721635045	211171.068347167	97815.1157838793	108208.863683036	120400.345812049
392	67.3470750059721	67.3464706801385	67.3480858844199	1303.95	1303.59	1304.49	11	11	229036.160922036	221665.579386395	211490.644661396	237393.166699218	242069.961685015	205424.716647134	203316.20771647	233847.203819985	196426.924384764	192577.54918579	233921.60735921	230680.778558818
393	67.3926508257763	67.3926083906531	67.3926763186367	1304.45	1303.95	1304.73	12	12	334639.374609376	335497.824502328	295124.028258227	351223.969788644	317366.560896183	279983.421764789	285140.978038506	345084.68423077	282141.716853518	305844.507189595	311742.213046876	318416.537537559
394	67.4074636574333	67.4074338319155	67.4074817645449	1304.14	1303.81	1304.57	9	9	165132.155007323	326787.576455967	198540.01577637	143023.742799074	350706.907348633	247801.360824444	233128.249602863	181718.201842447	485889.844213417	226734.228325194	193482.478754474	117285.686888834
395	67.4369402893504	67.4368831564738	67.4369746339901	1303.965	1303.57	1304.5	12	12	389986.719348146	244621.905195311	479730.102079374	354373.607189001	320086.646989557	531435.395241701	526593.31933268	443026.249764122	478513.611624473	526835.684492888	459779.988882211	281702.38173828
396	67.5242720947147	67.5242682575336	67.5242759318958	1304.32	1304.14	1304.5	2	2	85871.7953613268	75751.2539861509	102229.559956056	87747.7151695673	70541.5057790309	115071.184724785	116024.504346148	92077.5445478947	115241.967805396	120066.860275268	96276.532847566	78273.0751145246
397	67.5638466908007	67.5428826441604	67.564816707863	1304.475	1303.95	1304.9	10	10	784886.937031249	126429.764579326	147757.312674654	164440.890296349	152950.16666399	92234.9104000149	157579.196367188	167826.86266146	143709.216457869	707252.915418044	158609.368476563	148216.031926081
398	67.6128524515412	67.6123400997193	67.6139788416617	1303.965	1303.57	1304.5	12	12	808225.586748049	774548.54890273	729594.331644103	796447.705694058	779320.496784855	699675.508610494	731622.711849893	813351.486324225	674510.235781602	707469.913192716	789354.45507188	723270.97835787
399	67.6591377393624	67.6586850429456	67.6598638139573	1304.315	1303.98	1304.88	4	4	89341.8513533522	181371.90082564	104763.515318697	228731.810380861	199395.699711916	123489.104555664	303787.506204832	298012.689315514	279863.097086289	323542.594306637	107588.340541994	198073.524366123
400	67.7005971146479	67.6999793891456	67.7033487075267	1303.98	1303.59	1304.73	13	11	172748.8054541	168324.546246994	158018.674460452	185550.167557466	199509.910488282	137171.75524414	150752.702654622	180430.487249098	149500.763302408	152248.301828612	166983.962088215	167723.724153019
401	67.7181645586034	67.7174373000902	67.7188528113957	1304.03	1303.95	1304.49	4	4	90358.8705973301	181371.90082564	289089.217108712	228731.810380861	199509.910488282	121364.177218424	125142.378889973	298012.689315514	279863.097086289	323542.594306637	117035.88500122	198073.524366123
402	67.74653966348	67.7459529228217	67.7472190094405	1304.45	1303.81	1304.88	12	12	269731.409631349	191119.455656549	285735.166215825	225728.76534142	192530.460907451	334666.118239183	300352.549720051	303017.458510045	280011.711991437	324033.964333684	311491.41233774	212136.09649752
403	67.7533955371803	67.7533955371803	67.7533955371803	1303.61	1303.61	1303.61	1	1	77785.401787109	139256.174730859	87367.9843078619	71144.8914713545	95134.3786248782	75309.7200410966	78357.0704935707	87983.3143737789	64615.4497619626	64438.69734375	75353.5593490604	113144.549683228
404	67.9437706972347	67.9437706972347	67.9437706972347	1304.88	1304.88	1304.88	1	1	65356.7330406595	58895.5393732247	68915.0974431824	75174.6903506752	61288.657390359	74003.4759197433	92546.593519177	69991.9918079714	51105.3902503545	68822.5823783728	83270.6832889805	51961.643677202
405	67.9641328422075	67.964063815469	67.9654349783963	1304.57	1304.41	1305.07	5	5	261145.897649738	129622.897851563	328723.15181397	127033.1977971	108369.864421795	360281.600911456	355379.195447589	128568.269462139	304147.264173175	379588.997052	306870.367460121	128089.387267127
406	68.0088127349378	68.0083927547787	68.0090517393796	1304.73	1304.08	1305.06	6	6	255092.261811963	197803.920170455	112112.215745192	241338.592148439	206908.472393801	135077.857962239	121934.825428873	107071.478254207	109477.503084309	144838.902771935	306870.367460121	209556.106157672
407	68.0242398552455	68.0241720564151	68.0289162973864	1304.14	1303.61	1304.73	23	12	226086.002515461	133340.494266763	311373.153786626	212921.832624699	183248.087111252	192914.527692307	223201.517052178	270094.4709375	299217.489222003	366542.951138071	209509.69389509	191991.88058143
408	68.0587539434276	68.058732625493	68.0587601800505	1304.41	1304.08	1304.5	3	3	143456.709023435	83677.6036709876	179892.160126067	88399.3161938487	113145.835257902	207584.306580258	142713.079026692	154323.539390978	177994.569042079	137502.969439697	163030.085759945	93957.3493288358
409	68.125530606744	68.1172820474225	68.1270490342216	1304.03	1303.81	1304.5	14	8	143397.934560546	83677.6036709876	145089.427510988	117829.367538175	113368.344275125	160246.377324218	161412.432001952	153519.214080606	144417.29122233	174808.683978271	141295.746000976	93957.3493288358
410	68.1845024801678	68.1840169935014	68.1852869256435	1303.98	1303.59	1304.41	7	7	380138.01416015	257742.947887075	194625.658999587	132072.942281903	314418.632391692	221932.060237166	209732.501824543	432400.020241471	181517.836254882	219648.716180419	179013.578763833	286684.26521307
411	68.214607595047	68.1855338633497	68.2154249361315	1304.08	1303.64	1304.54	13	12	142716.248830565	218745.625039061	455307.064013679	340947.122346378	306018.573873196	536352.8310519	497721.052283654	422936.904663461	461459.302841799	544602.372280974	443560.180404577	110941.814287111
412	68.229928166295	68.2156118922919	68.2299583188638	1304.73	1304.15	1305.41	13	12	379139.683361818	233924.195402643	251679.184613557	286297.4122161	242799.822107872	247375.064049945	251689.214472658	275895.105945871	254397.716135093	266380.92768799	270715.453141742	248667.9035655
413	68.2796798680903	68.2796567600833	68.2797077436322	1304.52	1304.08	1304.9	12	12	254009.582696814	199406.073176081	252459.44658128	265291.096416766	248503.267980256	254381.237318639	260036.422181921	274443.482469952	241008.285674955	279042.076541575	258314.166010045	248692.88085374
414	68.3642040925217	68.3641613516219	68.364260604279	1304.08	1303.59	1304.88	11	11	183259.044628906	176783.491235353	171837.345640872	187926.209495192	320054.013591976	140929.94778483	150157.008066406	189011.849405799	145738.241735025	144252.354704589	192580.637619978	173629.669302133
415	68.3686105690842	68.3685940153295	68.3686492538119	1304.54	1304.41	1304.73	5	5	351854.34196004	86389.948945312	342251.513415532	113518.993645021	319870.796541345	349468.285546873	348938.688688149	114685.107714844	330259.693045245	111894.555673828	364937.462607826	100001.364513752
416	68.4153314859684	68.4152485965907	68.4201315774269	1304.54	1304.5	1304.99	3	3	343361.443714927	134637.393626802	335661.482650482	360171.546003198	320054.013591976	349468.285546873	106346.521834309	371251.937402341	330259.693045245	109185.91309204	364937.462607826	326393.126009118
417	68.4285689275218	68.4285249998246	68.4286010580832	1304.555	1304.14	1304.99	12	12	352171.613684083	309709.021135603	342914.021184426	365629.078448661	319092.032729867	349828.747935269	349389.397405136	376850.994438805	338607.385559085	378530.334860276	365548.590652903	326483.439547024
418	68.4841214987496	68.4703039094171	68.4842167237002	1303.95	1303.57	1304.5	17	12	218170.307983023	212318.193885215	87563.5099145521	239327.191246619	225434.399874769	185067.73543795	193944.686448317	97593.8063667799	175314.230096027	189191.236647949	90005.5790087884	101388.219856772
419	68.4998548267482	68.4998022696607	68.4999237497294	1304.41	1303.81	1304.88	11	11	138876.846246744	516856.16127486	178658.138122561	126289.589197186	117364.620057374	195224.670445962	197304.815096028	166123.330552133	178329.47743815	212545.708165941	179213.456379958	103971.492001952
420	68.5531262252926	68.5466078649789	68.5597401266848	1303.965	1303.57	1304.5	24	12	700588.69030762	517947.561917064	500125.222762968	556084.28616211	696109.938003303	471945.812473495	505281.301794088	710148.411210939	483854.512724776	608461.566159672	515907.440156251	522505.007702987
421	68.5892022554098	68.5891865914493	68.5892179193704	1304.03	1303.98	1304.08	2	2	2654344.24274144	2693055.09417615	2452404.0724432	2738166.02418326	2629464.06109376	108229.617182616	93758.2472900386	2711176.41210934	2273794.8278906	2373913.11969813	2556209.38037999	2472608.38599433
422	68.6147703677746	68.6147507684109	68.6147899477443	1304.805	1304.5	1304.9	4	4	2646195.15333809	2629868.71571373	2442726.99203483	2700964.47076174	2590079.67687147	147249.833530272	2554890.12028406	119844.45305664	2273794.8278906	140740.004801432	122891.386331382	2414261.66037727
423	68.6361328534773	68.6360285855008	68.6491456052826	1303.965	1303.57	1304.5	16	12	2694048.5551465	2784745.00969039	2479535.58231302	96507.9254630545	2686070.03448785	2415249.67314454	2628420.85485389	93510.9633789061	2315393.8449424	2405115.31353128	92002.0000815052	2520928.28522136
424	68.6513451524546	68.6513451524546	68.6513451524546	1304.08	1304.08	1304.08	1	1	531779.454132627	518410.674236508	495344.828031787	552315.22217685	532697.057343753	471847.480877135	115763.585746256	555753.090988984	470284.225775917	501821.195458091	512901.354398975	516132.830649861
425	68.6862903219979	68.6816211141639	68.6863458662954	1304.15	1303.61	1304.73	23	12	183970.065098469	288402.077589061	240519.894361478	166473.763465985	144382.762361027	284823.617942457	275096.874108072	321888.3892811	250327.087598408	282985.990373348	223493.241199543	123797.747225247
426	68.7127139087172	68.7126762284605	68.7127805622143	1304.05	1303.61	1304.49	6	6	121648.033506945	120873.438930664	503927.326559495	109260.250708007	116613.853107909	483425.412878605	516882.914963942	113573.021333706	474734.364384762	502688.11262695	96587.259387958	516808.83959636
427	68.7257647306895	68.7257196056647	68.7257914053711	1304.03	1303.61	1304.5	12	12	552931.254287834	530019.653078049	504167.092148431	557413.473563756	535280.837589112	483253.048219868	518568.119709127	567754.236799484	474965.092721822	510227.244154579	523790.401127925	520861.861328475
428	68.7760525271593	68.7760199194394	68.7760781203783	1304.52	1304.08	1305.41	10	10	141349.220739113	117365.712506975	118912.177387694	132706.73554124	120518.268712439	151262.484825721	125386.305924945	133477.842615685	112440.673657925	129947.256122001	163524.17462853	141299.694910606
429	68.8231713493474	68.8231442070972	68.8231896872427	1304.88	1304.14	1305.42	7	7	155377.920905537	134311.978631038	103547.403907472	80113.3700594085	146551.868038886	117461.756223958	103682.859714355	164661.572105822	107974.186123046	124155.805460611	99520.1979910717	151542.03132635
430	68.8365409999875	68.836502101743	68.8365664514626	1304.73	1304.41	1305.41	11	11	137962.994326985	99507.3750545236	138056.836146242	160114.426055757	146467.973446454	136086.815354191	143100.807519531	153728.673531669	128920.371886268	152375.268454778	142097.228219403	130058.960536545
431	68.8903388285057	68.8624179630735	68.8903639127129	1304.41	1303.98	1304.73	9	9	475419.377656687	68109.4374879804	149154.111156008	92787.1165734874	90794.7209979714	169784.609029947	163185.211931965	122959.179171424	398945.968881387	178448.398227945	444200.982530633	84955.3577110874
432	68.9096355220723	68.9095919822087	68.909694269663	1303.965	1303.57	1304.5	12	12	489290.607315359	473359.69479567	433504.339541015	495726.202794469	481124.076701471	425789.190814734	453862.604873747	471147.88700893	399601.698613279	428676.383401928	457068.484185269	450993.135658615
433	68.990774376971	68.9900982048822	68.9941233921841	2455.9	2452.6	2464.9	29	12	1745452.7213839	10247663.1587913	11813844.665274	1589706.3076678	11025771.3960597	12975930.5915795	1914884.72869988	1662317.28518204	12209176.8656241	1425925.26453338	2726744.53408669	1827178.24841553
434	68.9934140659297	68.9932470422474	68.9936285280182	2495.89	2492.08	2504.71	9	9	7259564.64795818	4732057.13020838	9863042.60424078	799891.2124675	5044223.55721148	7955514.2433172	6058253.73375661	6082804.91541771	10609812.1484483	1113248.80370766	5275663.83966553	7576506.40826857
435	68.9936378499477	68.9933855311358	68.9937317934628	2581.155	2573.98	2583.66	6	4	551599.707832027	518479.010361311	836803.510000041	521416.63300784	506391.432589277	962239.252736192	2340001.55507768	510056.453686504	387231.534414082	4228683.74291886	710355.855334833	475375.666071422
436	68.9934218501407	68.9933328426757	68.9935183734952	2537.705	2528.89	2540.82	4	4	2071754.76933332	2100907.68862309	3225889.47221684	2130057.95953121	2326299.19189453	6783131.91575192	4105756.54418947	2201298.59053128	1344833.42827156	2189979.69279337	2844187.11062508	2361462.93338867
437	68.9997234460142	68.9992707625376	69.0007400809553	1304.5	1303.95	1305.41	9	9	112965.899224039	226267.189506393	170707.61376343	272058.933776635	239684.454098013	177499.172955228	152804.743084309	135670.104789663	153757.069379882	182760.019217007	128137.122109781	86184.9226741529
438	69.0459261317296	69.0458661536582	69.0460198716299	1304.73	1304.14	1305.41	11	11	262349.396093751	248496.673083089	259506.192370605	277681.551510185	239829.20201322	266208.28632562	238816.187811106	304476.638569338	244704.968235354	268299.300016394	268277.785556638	269392.196722677
439	69.0918772574031	69.0715584477109	69.0919072002146	1304.5	1303.98	1304.88	14	10	243375.944142127	213681.423518629	209964.740760216	135981.523100588	244295.202368167	253175.476162108	240747.409254808	258803.166286212	217469.273116861	250688.826988244	241494.339952568	224002.107245342
440	69.1035942896694	69.1035389034657	69.1037379414137	1303.88	1303.06	1304.54	12	12	201263.248828126	254768.638311297	158516.170872805	201164.784219125	204523.494637449	144014.681311034	166004.376499836	187933.656218449	155867.120035806	141499.142644042	167943.625103666	213453.101663911
441	69.3024602492591	69.3024208423445	69.3025255223819	1304.275	1303.81	1304.73	10	10	146463.917609675	79120.9164417617	168284.177885745	111538.182721762	95029.6273079438	194101.968346353	190992.499208983	141258.714864908	177420.448557942	201066.790472506	166676.179219501	83753.135531412
442	69.4125969298212	69.3897455881503	69.4130393440326	1304.615	1303.98	1304.99	4	4	208287.929163704	190146.040163353	185263.812523084	217277.779404298	188344.772693982	86825.5174511713	137348.870568847	130085.527177734	187343.532914593	143660.828334553	202683.242325108	216184.306055577
443	69.434690836476	69.4341035088775	69.4357787712841	1304.495	1303.98	1304.88	12	12	208984.752110877	190547.555180287	189288.334298377	217622.560526216	194393.827937199	183277.513749303	173165.640543619	222376.187880108	190707.446458567	201827.031544365	202538.691215444	216527.352030122
444	69.4851416149287	69.4804100998528	69.4868466703748	1304.41	1303.81	1304.88	23	12	167285.734995116	82553.8824682608	235009.428991703	158801.455219914	281655.06385404	288701.994534739	277334.571824778	200490.854145132	235952.067908278	287248.073295523	215103.661690204	115561.793998835
445	69.5015222879796	69.50149538985	69.5015297552335	1304.49	1303.98	1304.88	9	9	144128.124600422	269157.914222302	204320.036821292	136142.113593752	281323.934110924	242132.641681314	235736.64303711	175622.827960204	210960.606731769	256992.476041542	195153.133955078	274795.808339845
446	69.5323768582401	69.5323200950988	69.5324336213814	1303.965	1303.95	1303.98	2	2	294431.493036217	269157.914222302	287206.757764897	303755.959824221	281323.934110924	103416.965670072	287200.426241047	296613.906858128	260362.257152873	302783.792531069	82709.1044791661	274795.808339845
447	69.8264209319468	69.8222953079263	69.8305293096402	1304.08	1303.57	1304.54	24	12	265064.260346138	247355.198028845	245422.992649865	270287.586771764	340561.321844951	321548.125204326	254828.582511162	276245.413543528	228604.054104816	332843.9798122	247076.373364956	249976.858049128
448	69.8356931306407	69.8356514105832	69.8357588452606	1304.515	1304.15	1304.73	6	6	112038.269659705	123593.095276442	335149.789954839	127756.157528948	106740.014182128	326601.498676756	356237.804453123	126016.769858074	323952.013513995	343360.438354868	346956.093016762	120674.017134915
449	69.8675091838223	69.8670904788871	69.8678597267227	1304.45	1303.95	1304.73	10	10	153950.338507486	195193.08560697	1501893.59124026	172704.173722956	135739.852790715	120629.148402193	142294.084769693	142375.231330565	131454.449545898	1487520.67998223	139734.523480712	183876.038119741
450	69.8984171872318	69.8978250801936	69.8993301159975	1304.535	1304.08	1304.9	10	10	167275.650891114	1546205.02031248	202802.876953125	142558.616880698	1522200.46745689	241177.486478365	226801.70939378	170448.38449829	209102.141346154	242613.715330905	194363.479970706	140176.015085855
451	69.9143514035381	69.914293198547	69.9191378656431	1304.14	1303.57	1304.73	23	12	169301.291954751	1553114.57082932	237365.630024418	152367.167311448	131152.033767091	1509039.97086496	278604.135183294	1657264.31720314	241281.637177733	1512201.18416147	223672.508130258	117375.77386099
452	69.9502642422972	69.9502638463063	69.9503082685466	1303.95	1303.59	1303.98	3	3	638841.829506382	609430.351598014	611475.285293862	663195.388135658	616118.662058775	116805.206261392	613276.475795461	669211.385937491	575549.788401981	120007.935362548	89224.2989778639	621483.078536936
453	69.9659281131562	69.9658937297377	69.9659492138536	1304.03	1303.61	1304.5	12	12	660926.649536677	620887.283996872	619973.896997062	672564.363829746	620487.497408961	589544.976563898	627238.050693366	685037.429136869	587242.856021164	639391.270809903	642005.016428573	627353.676173271
454	69.9930625303145	69.9879274491444	69.9931147643114	1304.5	1303.95	1305.06	12	10	130714.366273872	113549.385177283	100835.04940796	123353.556227463	118988.829262501	588937.511363928	143779.671336388	124392.161501116	100269.063112605	148149.73301595	104676.108800224	630174.110155309
455	70.0128820495818	70.0124424340687	70.0130039450561	2449.33	2447.94	2449.97	14	12	5208080.08606896	7056511.48239537	5065726.15669921	6052848.75301025	4986175.63900347	6676332.20774444	5707462.82027652	5769893.57336055	5524687.91037479	5844550.31104413	5405403.94018461	5366827.63716063
456	70.0129540515413	70.0128806605786	70.0130273785262	173.224	172.38	174.895	7	7	4243094.94424107	5701588.41022693	4118789.93378925	4039770.98348819	4067234.50091518	4390431.13618694	4509960.46875989	4331924.73798247	4256556.60837119	4401959.80752234	4534907.25909831	4308025.9396177
457	70.0129623275701	70.0128675564877	70.0129862982324	2665.905	2647.09	2677.75	12	10	2784114.77784182	1855042.75428293	330063.073779307	1930199.87614499	1644900.07023899	2827344.90314944	3715372.4759908	3717322.24374472	4126438.53755186	2636856.43272175	3952353.0582403	332814.310755196
458	70.0129281002328	70.0128479140555	70.0129890705014	2551.335	2540.33	2566.17	12	9	483825.877280339	6101922.96226933	4283213.65052706	2239003.60876047	2303344.57509082	6567318.20018882	4466481.33697836	2946093.18640977	3562149.85096751	3570368.10483179	3562211.74699519	9613806.15391111
459	70.0129136640899	70.0127521870949	70.0129696641388	2507.3	2498.86	2525.83	13	11	1913240.68840027	7775545.58323917	4957170.45762692	1000966.70546877	653158.195247438	4082221.62478301	4018399.26058328	506541.173359345	3297821.63593412	7766144.14333904	653031.306875038	2711282.87789528
460	70.0129377923103	70.0128741256474	70.012980579968	2618.79	2608.28	2623.58	8	7	5607613.31626432	6346113.39410925	302357.924218727	4122402.33453126	1938036.78800021	3883066.00564146	3814673.46590372	453940.187081654	3827375.44489024	2437406.69463477	3940501.10167968	5311630.74982306
461	70.0128978425914	70.0128571257215	70.0129291728409	2484.99	2481.78	2491.62	6	6	6700098.27115234	3597144.07009438	6028435.63930414	3782399.09656877	3833533.26114263	3581519.03505209	3669555.30143226	3903940.05847657	4194047.51630832	605050.354825835	2182594.35353761	4173192.23077753
462	70.0128842508714	70.0128305808581	70.0129502966336	723.823	723.74	726.197	4	3	4250579.61232773	3920814.90661492	4123668.23525206	4193242.84279967	4119489.66688631	4163817.43395395	3902840.47675288	4040509.82752854	3901303.58645868	4582624.0189864	4016616.17699423	3837401.1924928
463	70.0129526310747	70.0127079019569	70.0130113988794	2633.22	2628.4	2634.03	4	3	2032460.85723215	1981058.4605966	2041837.68749999	3290028.04661157	2067106.8334517	1983542.26427732	2578533.25336283	2064331.9566797	1811383.79360117	2010571.8259375	2101081.06640624	2076903.29179686
464	70.0129413445737	70.0129134700545	70.0129712817273	592.792	583.561	594.124	5	5	8072397.71298229	11264471.6534805	8093409.76876437	8049857.52542111	7888446.37733687	8170350.46224505	8409605.4142822	8589266.77510672	8166708.62298974	8838238.64339339	4571800.90460802	6394558.41052093
465	70.0129099975194	70.0129048221278	70.0129123250866	2599.84	2599.57	2604.6	3	3	3970818.04302081	3816837.12604167	4035998.41886502	4131874.74216849	4077506.43125872	4349640.05197064	3870590.06902231	3901322.71657145	3991821.41921706	4018022.71405579	3985073.89920575	3866543.71542966
466	70.0129271687637	70.0129016717355	70.0129889869053	81.4559	80.6998	86.5524	3	3	3825827.88238272	3752473.87001535	4073621.82450333	4030198.43680328	4005682.77338231	4159965.19397779	4065289.59466426	4024156.7890836	4132853.50864982	4350166.90698755	4312881.95094635	3524311.58924623
467	70.012896789828	70.0128297309231	70.0129159240262	772.7385	763.133	777.356	4	3	3929034.01313305	3458761.13325368	3808511.50073162	3999593.53669643	3684183.59776377	4041452.7968279	3789573.85581204	5112960.09759491	3825084.26694049	3799361.13984374	3289249.19008394	3415925.02123677
468	70.0129603538474	70.0128879402785	70.0130096801335	2582.44	2576.77	2584.43	3	3	1957259.86803307	1913506.89761486	2013230.36360292	2035933.80315713	4376836.68222841	2004029.17448528	2033557.39868108	2012984.29766545	2054651.25823528	3076452.1560453	603292.605740961	1865421.77068014
469	70.0129102393642	70.0128363092076	70.0129796431852	641.275	639.107	649.85	3	3	5543502.5858256	2521012.5461039	5563490.91479561	5827532.03094889	5550576.21822977	4848264.10778627	4306792.36964115	4579279.74114273	4287797.04837945	4675487.27714248	4561777.97030078	2944077.37728079
470	70.0129443003419	70.0129318784253	70.0129567222585	694.8465	693.861	695.832	2	2	7897787.93927869	6792274.29495739	7611248.18857541	7891991.71910625	7519246.69864063	8609676.47361312	7898152.54666138	7913718.84763929	8067082.67198015	8014567.81285078	7985816.92289498	7340248.76429102
471	70.0129527188096	70.0129371958023	70.0129682418168	215.238	213.663	216.813	2	2	4524829.8617741	4029900.67382886	4543858.2475113	4460259.68384142	4534150.033875	4897926.42244713	4622693.53369049	4646683.36466698	4593172.64220745	4705665.40336071	4633435.35038979	4315641.06542736
472	70.006482563607	70.0064382612082	70.0142779983689	1304.41	1303.81	1305.06	13	12	273239.721744069	241984.451081729	246915.050660955	265922.108353364	247278.82937575	234777.265039761	251903.442600448	275567.644494794	229964.712910155	262956.334060758	245865.246177456	242205.746788611
473	70.0129454332863	70.0129454332863	70.0129454332863	137.651	137.651	137.651	1	1	3819954.41532102	3345224.38716335	3814236.17907386	3586101.98612673	3621973.40642472	3647030.38255632	3441790.812503	3561334.99166149	3659452.58975564	3604339.40330614	3650088.94581765	3594526.37193769
474	70.0362894051595	70.0362346803842	70.0449362991566	1304.49	1303.64	1305.41	21	12	107342.465280574	135741.358273924	100341.304705812	113994.387216421	138279.210608849	134507.077530693	127341.716774088	160860.823850661	128776.890442082	150122.52973107	142154.994113582	156592.327778508
475	70.0581150436717	70.0496529591948	70.0582048280955	1304.41	1303.64	1304.88	23	12	141499.88575358	121392.830174278	128463.205256696	140528.759681114	308021.470887168	120783.059842999	129635.511418269	135664.28283203	120309.204685246	133338.831965331	328984.571852679	132976.018462665
476	70.0655214513338	70.0654838895999	70.0656064325231	583.3415	581.252	591.939	12	11	3864821.80683078	4946005.13894626	6168631.16867878	3744571.60124024	7532300.73152231	4976391.44429683	3827060.59433101	2364112.56278696	6068852.66461868	4411529.72808333	6751190.97233319	3629700.77984033
477	70.0655510293585	70.0655488534682	70.0655670210897	214.249	211.074	217.025	4	4	3270217.31670156	4754033.85255268	6285730.97940845	3218530.96875113	3531865.51757143	4081902.61916204	4200583.47028312	3326878.69427751	5460759.17765841	4160332.14934792	5610577.59082037	4174013.98885865
478	70.0655223538896	70.06552031472	70.0655243930593	635.7665	634.003	637.53	2	2	2708007.62383183	3743543.06355403	4142517.59489357	2395581.63045553	2839709.68711187	2579035.55889613	3110904.34443189	2611855.77232083	4100510.12883594	3216011.79507829	4333096.72007979	3628556.20883328
479	70.0763811500689	70.0763556824994	70.076407595507	1304.495	1303.98	1304.88	10	10	175606.046302896	122343.652967121	211557.487148441	174468.048592938	679489.751210054	228189.949474282	231567.294594725	206397.965434569	659640.975841611	244697.93931866	211888.811134845	134778.176650389
480	70.0655686187334	70.0655686187334	70.0655686187334	2533.39	2533.39	2533.39	1	1	3369099.35159557	4983147.8634732	5689655.44326707	3649659.76227734	3253780.03326416	3204502.41464086	4227499.57483423	5528336.54371386	4674130.64594826	3982088.4129047	6256872.35107692	4013850.13632163
481	70.0655477496837	70.0655477496837	70.0655477496837	139.19	139.19	139.19	1	1	2304218.26725133	3365656.11606944	3923744.8842806	2240917.67090714	2414710.15595511	2511643.64948968	2869674.21005642	2064555.87600472	3831175.17048349	2609884.02922841	3633868.26348703	2717268.20129348
482	70.065556805698	70.065556805698	70.065556805698	543.28	543.28	543.28	1	1	1790133.27912866	2161562.75474633	3054027.69459933	1478901.32419745	1733531.42231555	1999766.07139807	2251050.47610132	1585270.14596008	2882615.24302735	2087319.82861865	2695497.04549146	2097948.70807543
483	70.0655441706699	70.0655441706699	70.0655441706699	279.091	279.091	279.091	1	1	198715.412515627	362872.544653648	442059.418652342	197658.638399086	212726.730670572	220878.792468748	234223.833854166	182091.699531251	323785.117968748	257351.410367185	315981.825218753	197834.579799479
484	70.0655246084589	70.0655246084589	70.0655246084589	2566.39	2566.39	2566.39	1	1	2847090.12904576	3737279.75355229	4393210.47730868	2880767.39367346	2739702.89147734	2356568.2857788	3266161.3676738	4294249.69237087	3563686.89923389	3142882.17947426	4316841.24046872	2948094.07256858
485	70.0655518050667	70.0655518050667	70.0655518050667	58.7584	58.7584	58.7584	1	1	1762525.14846912	2569099.53533744	3135632.97111918	1588604.95031807	1722667.90506317	1999485.82074573	2115282.35639268	1700917.40126417	2895535.85896207	1998582.19696881	2839580.20605745	2054663.69668812
486	70.0655221330942	70.0655221330942	70.0655221330942	392.028	392.028	392.028	1	1	1580173.07122917	2297319.22800521	2832548.79080724	1563827.0540166	1601154.60817539	1782960.28193776	1941250.42942344	1559943.9369224	2733537.71914453	1892555.30659635	2554200.63955495	1980333.57817137
487	70.0655352846885	70.0655352846885	70.0655352846885	101.041	101.041	101.041	1	1	1740964.11228529	2581337.17916356	3212424.68239444	1715824.75878684	1900155.18879977	2005890.57021591	2264504.86283836	1626238.55223678	3085129.68148179	2154384.61147988	2739213.19622384	2276542.80195215
488	70.0655418551702	70.0655418551702	70.0655418551702	423.579	423.579	423.579	1	1	686844.081083005	900430.839334874	1117290.24411011	580870.700210937	621251.62142365	649551.607575394	745219.455046875	618616.311275567	1054209.99486363	723438.831882101	949167.073924715	725147.250227274
489	70.0655564345874	70.0655564345874	70.0655564345874	488.641	488.641	488.641	1	1	5157315.18866351	6528231.3441765	8585830.7290046	4588489.57067937	5042461.02212791	5904337.59388281	6178453.63251933	4858180.64125902	8476360.49042832	6210151.93268947	8163745.05334911	6098964.32890645
490	70.0655282229168	70.0655282229168	70.0655282229168	319.304	319.304	319.304	1	1	2482833.6026943	3580168.44208403	4230804.38537021	2452585.39139063	2593998.23998601	2758646.02807739	3011613.17311303	2269848.70849154	4054517.4523916	3013954.59119677	3922776.73157731	3086144.20237671
491	70.0656176468917	70.0656176468917	70.0656176468917	362.388	362.388	362.388	1	1	708161.009946709	1099437.07166016	1406942.72226175	703778.558651785	788301.062396482	863876.080008928	941272.205625	807277.391866071	1401372.70355692	941236.417853237	1274222.21404018	904770.692575336
492	70.1066064347428	70.1065469224083	70.1066499206582	1304.45	1303.81	1304.88	12	12	507788.175244142	378259.50504507	585354.168103368	491640.308672624	454264.403570085	642269.885267162	643191.212638117	563447.714110576	558501.388415716	624248.375529222	569655.412049278	394600.06371319
493	70.1286795860037	70.1286295338802	70.1287657472089	1304.45	1303.81	1304.88	12	12	733703.763476565	655043.3218957	696313.711323233	758869.762754605	681129.313191103	676437.995433876	711080.870556648	774750.641545579	667568.778031256	710726.257831861	727820.196055657	689981.144209414
494	70.1804987965618	70.1756924575934	70.1805253612904	1304.805	1304.41	1305.41	12	11	193740.129431153	142848.446490384	177995.891540874	190124.089847505	295074.518369551	82156.1052254245	183014.734397322	199221.926675783	176175.477655204	206770.486311385	192974.310502233	174320.885242397
495	70.1955582028149	70.1954952818413	70.2148118459149	1304.41	1303.81	1304.88	21	12	134927.648782144	245544.68715745	228080.321688326	266592.44029447	239745.086006985	131838.317264873	129494.54289388	154724.630103666	206549.752327473	224203.918331581	240731.53217076	133269.919559325
496	70.2460949825367	70.2428200329125	70.2493756631833	1304.49	1303.64	1304.9	24	12	292728.592793719	182729.692160456	280532.135588383	231427.055733548	192697.897653126	182058.260843332	204996.281390787	222122.801277794	185794.07492488	283171.001783729	217928.651986929	192432.428834885
497	70.2563186204694	70.2562622980745	70.2563658250914	1304.49	1304.15	1305.41	4	4	91246.7121319109	1254328.4431108	1335051.00428469	109154.517660757	95188.3291410002	1329135.35053385	1387594.96073242	1448191.18678975	1218348.7139595	1348092.74124348	1371413.20225498	90913.7764558911
498	70.3356731398503	70.3356528815934	70.3356993378062	1304.145	1303.64	1304.73	12	12	1414549.49576444	1265303.03083147	1337635.30742883	1422651.11666992	1314427.91457448	1330506.29983818	1399124.61006349	1467538.59720314	1237589.20809669	1354477.67547007	1393329.23990233	1252778.37199742
499	70.3577816629124	70.3503396699634	70.3578043102168	1304.54	1304.41	1304.57	3	3	222074.810073647	135939.946941105	207985.206571658	79288.5283916764	198552.510565595	204635.829303384	225792.85648885	228018.037912596	195947.379405923	218515.368572717	216399.355465086	119660.50233436
500	70.3886851617862	70.3885728157075	70.3887710758744	1304.245	1303.95	1304.5	4	4	222074.810073647	193183.933771157	207985.206571658	119527.567441815	198552.510565595	198909.952928802	192364.802115654	227662.898743782	195625.837923471	165808.799401292	152662.937346755	210810.106750079
501	70.4104121444143	70.3946075404562	70.415208747105	1304.54	1303.81	1305.41	21	12	110700.009446364	155649.75053185	198714.923360191	115098.701554988	111055.542611083	228903.003766741	200841.746397236	192819.519661457	97157.626017252	217951.81695613	173753.890121694	125066.743162184
502	70.4286618893851	70.428620844962	70.4286885138577	1304.52	1304.08	1304.9	12	12	218549.235333253	186166.256831429	208387.81053327	222014.439740459	198304.563016451	200962.615630581	215888.522454177	227674.87918795	189878.041152342	212096.46781843	212507.035140474	208835.197145432
503	70.4587155229924	70.4586745812722	70.4587805527811	1304.45	1303.81	1304.88	12	12	185883.407971192	179947.17731971	166113.852076588	186917.118851412	183641.921368877	148495.180226863	164013.2004548	191711.477339243	153488.130927359	170954.102931084	174951.997633929	180653.656122295
504	70.4722628194187	70.4722143069916	70.4722944053516	1304.145	1303.81	1304.57	12	12	164187.33763146	155806.632635215	151771.039547989	171319.113031475	148867.464528807	141658.004314904	149906.96078726	173147.733030134	145486.024759114	161234.289915249	163356.086450893	155813.693158428
505	70.5036844831456	70.5025750341962	70.5061005015031	1303.98	1303.22	1304.73	17	12	186985.140347085	177018.184146323	145766.26143677	191009.589691631	191810.009267014	167690.675229491	165710.036808894	179797.994343449	159771.074809569	169300.569287108	180923.191837971	172651.346801757
506	70.5519627644184	70.5519198924423	70.5519894525002	1304.11	1303.64	1304.54	12	12	857233.13146973	824650.626778844	803164.780623594	891071.985823104	826647.950271934	792091.902755305	831863.804493638	897006.2696998	766815.46189584	819442.357505217	843076.419667961	793324.09254011
507	70.5678204811601	70.567769537042	70.5678381144556	1303.95	1303.57	1304.5	11	11	322226.229640297	219628.08142578	382124.693979498	294744.910421048	850333.664726572	431515.524143877	452341.53139811	351620.174462074	376419.922978513	424130.258679763	378251.774067758	238107.156141355
508	70.5994078196643	70.5993714208722	70.5994899718858	1303.965	1303.57	1304.5	12	12	777397.9166626	548318.31260817	923744.367634614	716362.1698768	682335.723942681	1036181.40955009	1036675.42773717	859541.992232571	908082.193437833	993054.350146142	893149.371160717	570721.17913912
509	70.619407371378	70.6042228784787	70.6194531983368	1304.5	1303.57	1304.9	15	11	201365.565209959	88813.7490525598	178607.503322757	100419.264736703	850333.664726572	183703.818453775	201048.203860427	228810.960587334	172421.918636067	192026.828554688	205427.919550373	100201.363587364
510	70.6370837259744	70.6369973071472	70.6371061219044	1304.11	1303.59	1304.57	12	12	170969.410890925	173173.908978364	162931.460039062	181096.699554912	166314.175200194	156662.773838642	163308.515625	169952.227420372	152158.37767578	157656.688336839	161953.535034555	169450.374102313
511	70.692972286961	70.69293477633	70.6930693521383	1303.965	1303.81	1304.14	6	6	121564.866249554	60247.3056019179	144977.623033449	101508.676579369	96674.0267467157	186166.077495116	165248.309661458	146512.276500243	158568.389861653	186904.945464309	136652.181687418	88156.1998703841
512	70.7878528484601	70.7872195938421	70.7890602450527	1303.965	1303.57	1304.5	12	12	642964.568757959	627334.925415622	575155.078267291	652519.026397183	624160.422320547	550260.10925391	569057.292654858	647142.764635422	534827.863424946	542063.754869911	604697.462829243	587701.729199216
513	70.8370206469881	70.8368539679459	70.8379927958152	1303.98	1303.49	1304.88	5	5	141074.295270995	611692.812837361	568736.437717512	116134.923515624	620554.156284627	132437.55008113	553172.014237399	633755.18228426	102923.572176106	537497.8215838	122325.612839761	586770.628760657
514	70.8681286443885	70.8680068845089	70.8691007551886	1303.975	1303.64	1304.41	4	4	188075.723195132	123821.960502486	105543.670780176	113327.227703452	159834.473558018	261658.123226204	252333.513808596	105719.673098144	235982.194816079	246607.679679507	227692.143037311	112264.302910157
515	70.8847646119564	70.8842004720692	70.8848010525308	1303.965	1303.59	1304.49	8	8	222659.703233975	123821.960502486	215103.639759525	169407.624871828	159834.473558018	258286.15390963	252333.513808596	202817.063430174	235594.957870203	243119.650803221	217250.232736815	124736.296733804
516	70.9310923344251	70.9305227172281	70.9315708173352	1304.49	1303.81	1304.88	11	11	198227.346716307	131256.370974933	176889.987147219	148752.986621502	159834.473558018	219506.344371743	209783.121035969	193812.430170897	189659.992018228	203001.608649901	226375.889862873	149213.109513752
517	71.0607377868597	71.0607011385151	71.0608140855154	1969.23	1961.14	1969.81	12	12	2071599.78855401	1676249.08486964	1886096.70198504	1960676.15565945	1743239.78882075	2290955.39828942	2899905.42526502	3431784.32919492	3760280.73219735	1660212.82144263	3178807.55547946	1671011.20309503
518	71.0858892281474	71.0858396678392	71.0859174602181	1138.23	1136.55	1142.41	12	7	3920910.40963777	3695051.48625859	3999884.66902098	3364687.5225125	3366070.4520375	4043784.41017919	3956928.8472902	4505751.82763105	3974736.77285548	4189738.79016875	4209988.33569715	2124467.26395264
519	71.0858859327057	71.0858235116663	71.0859016781279	1265.44	1259.95	1274.68	15	8	6033264.07591553	5267616.82762954	5960642.62138298	4321719.5732822	4649116.34934791	5195969.8852525	7001383.52773168	2384614.27801829	5122356.53106807	5628743.29750207	5905054.5043015	3645431.65368583
520	71.0858690710178	71.0858419924472	71.0859082068549	1962.48	1959.86	1970.77	13	8	2366951.38152821	2306200.76762414	2072211.53937403	2205195.33159027	2315131.35355843	1563614.09974095	3018936.7435437	2412814.31760026	1870868.01164882	2228074.72706677	1528958.93184557	1096105.84697339
521	71.0859381541891	71.0858433668557	71.0859667893452	634.6035	626.271	637.743	8	6	7628525.59550717	5471357.38836851	7844040.96265475	5194934.25505236	5323113.2162755	5225816.79999419	6889990.88454755	5909747.49361528	547173.739049813	7438436.39970314	6995297.96836111	5812636.4731684
522	71.0859118198468	71.0858955638906	71.085923609976	895.388	894.041	898.717	8	5	2337929.29925684	2649029.12843104	2171927.39044712	2045857.16286481	2308901.85252155	2831584.27600377	3095501.79370393	2208954.52913759	6711256.76043315	2664495.17165039	4638095.94879192	2485454.09732812
523	71.0859384364827	71.085877689766	71.0859555454089	98.5867	96.4029	101.433	6	6	4850559.73344882	4838260.81300054	6064749.19635473	4697499.12700399	4811925.70431964	6584542.56371552	6087716.66199498	3682097.5282857	9860372.35534236	6674175.64250661	6402738.23014691	4731131.94859288
524	71.0859419988792	71.0858360518	71.0859811568836	563.405	556.95	569.695	10	8	3060019.16131335	4958714.83033708	15281292.3844522	4759437.29269531	4924291.58814596	9390077.67397318	8113766.35760664	3964829.05536698	4970695.63731358	6898341.8578205	3997831.60928924	626707.262647698
525	71.0859185902876	71.0859012760275	71.0859228977839	1341.1	1340.06	1341.94	4	3	1482748.11650391	1825278.88546142	2063717.78315081	1535476.71896728	1592675.51534075	1839792.72958239	1853235.34931152	1692615.3380964	2010329.53071899	2035453.22958287	2455970.27869306	1656835.00322807
526	71.0859105950307	71.085894771747	71.0859328056801	728.996	721.234	732.754	7	5	3190281.72372233	3436937.59665278	4140938.4874835	2823519.78365089	3175151.00162232	4105506.29807656	2739818.15960789	2458615.58904308	9005675.58230983	3955850.05229427	4444761.57500831	3591424.17477168
527	71.0859047595372	71.0858812000004	71.0859368855093	1001.43	995.923	1005.04	7	6	5157935.39476996	4185307.38629928	4789925.87584006	3223158.01454883	3472679.97478325	4131101.66847204	3118572.25929303	3610192.15539213	3764739.00254639	4361749.4589116	4737962.00424957	3714712.71020357
528	71.085950373055	71.0858949204943	71.0859762847489	149.507	139.665	152.58	6	6	5800590.0685	5788210.74045156	7866993.77084126	5503609.40062992	5702194.30205057	3786986.36726156	3167616.12386325	5967048.49879081	7662041.43962818	7441112.05979167	7218336.31406056	2383879.27688709
529	71.085913677432	71.0858558076471	71.0859307270755	686.494	682.796	691.15	5	5	4610731.22312891	4516196.85896467	3283494.79146024	4001075.49957553	4098051.17852995	6594758.21287559	5371471.66354167	4356298.4706606	5746026.57915938	5633009.30898607	5434516.78476521	2762146.758125
530	71.0858885165459	71.0857633657232	71.0860343037147	207.292	199.329	213.663	6	6	6875085.96682965	6732442.07388889	8981733.00840774	6750106.15061868	6476908.71213168	10071969.2573303	10639055.6826068	10524617.5094712	3189839.31027615	9193442.93913004	8705623.75741066	2892549.94837261
531	71.0858926215246	71.0858758919813	71.0859749033837	494.408	494.408	497.612	4	2	4447769.57122716	4493209.1963077	6287319.49407693	4236872.08229026	4352731.10460547	8769372.06357	5848577.45376842	4571937.95877865	6257386.67434855	6111963.11221834	5915041.83800641	2741538.84451426
532	71.085944585088	71.0858993309668	71.085944585088	808.065	803.069	819.908	5	3	309232.079132813	2270640.57286999	2641198.85695094	2026517.11905375	2166345.65337875	2815540.28604553	2567794.98871	2048594.65410937	2685956.0283575	2589609.62091281	2597638.23253813	4019382.30650167
533	71.085961857344	71.0858975212429	71.085961857344	912.226	912.226	919.431	4	2	4323014.52674828	3516669.23748602	3976897.0247548	2949883.42174198	3036191.42594922	3779123.84384149	3875102.74310577	3094921.36042866	4170891.11509616	3731160.1577536	3870930.85533714	2239532.35863745
534	71.085890664624	71.0858802482626	71.0859689206331	311.4855	311.294	317.6	4	3	8742022.55468574	4932323.38521253	6818632.98839844	4716083.89180923	4741239.95953995	6666626.78685501	6714599.76936929	5080174.73479143	6945217.06383648	6736506.62530633	6418690.89647565	2606255.07944166
535	71.0858598364081	71.0858598364081	71.0858946780882	1236.17	1236.17	1238.16	3	2	1589252.14008681	1936185.69504628	2056589.97676619	1538372.6576794	1644958.92236327	1981145.34876396	2052365.74426619	1629566.28581054	2019445.97787037	2023821.81573495	2281409.89942981	1699503.25601272
536	71.0859096007001	71.0859096007001	71.0859106519196	1185.11	1185.11	1190.49	3	2	2767237.61101147	3249776.38098072	3448282.67338475	2825710.76464428	3100661.25875001	3500595.65962766	3398849.00021738	2963460.77818982	3674067.32636302	3546112.72076132	3748113.50593919	3004706.78852227
537	71.0859064211176	71.0859064211176	71.0859064211176	766.37	766.37	766.37	2	1	291727.038375005	261493.605492195	333895.86748047	223227.427734377	243561.816835939	350400.32442188	430544.967383053	275470.912343755	340240.381347646	323019.401414067	341608.51250392	277475.685750008
538	71.0858844017367	71.0858844017367	71.0858844017367	611.6	611.6	611.6	2	1	303072.915031265	259256.78342187	424759.186031245	336475.348390613	282924.792496091	394706.99735158	389697.592914076	339534.592312513	436943.542578126	267603.309679683	369560.380441402	446074.481578128
539	71.0858635848241	71.0858635848241	71.0858635848241	1849.83	1849.83	1849.83	2	1	1157643.84295557	1288489.98119922	1303408.67446582	1076143.34941113	1148527.18041797	1268484.87736084	1317549.37830078	1273597.07761564	1276672.49780175	1371314.09850586	1370619.64597852	1242314.33637304
540	71.0859543890839	71.0859523385185	71.0859564396494	225.1835	223.062	227.305	2	2	9512984.69234193	9401795.90517995	11987707.9271419	9384430.55915643	9202743.68751832	12960021.5318149	12208448.1363626	9692904.30208576	12850189.9793917	12828090.7832133	13078147.7899139	9188322.42003196
541	71.0858892564884	71.0858892564884	71.0858892564884	930.688	930.688	930.688	2	1	3086176.06638926	3342441.30057305	3999005.18877811	2897853.04455811	2942289.67584698	3710941.33111816	3617103.63476015	3039012.10914892	3818555.02825312	3735998.78266094	3779402.40759394	3219721.75860078
542	71.085861917763	71.085861917763	71.085861917763	1080.7	1080.7	1080.7	2	1	216975.789726577	230347.904589832	307674.448958328	182903.666718763	205825.155117176	204831.096464832	245763.994218767	169691.036835928	263567.376445329	233822.481796862	230269.118906266	219680.204296863
543	71.0858119396011	71.0858119396011	71.0859542953602	476.192	463.287	476.192	3	2	4775097.73704192	4513573.53399981	3971047.08037979	4460387.28547027	4403222.48763567	5995950.47098497	8791312.33825545	4785245.98674433	6437132.90622187	6186068.0826129	6116500.15646797	4496469.17338987
544	71.0859422730341	71.0859213306859	71.0859541507785	412.103	407.362	420.144	3	3	526348.933101556	1753276.85102813	6131140.7478132	1704687.00388229	1739943.81883333	2153117.91928014	2280604.63976093	1756555.09525669	2332989.25138504	2263272.08746875	4424805.61945852	1562277.94174108
545	71.0859071553066	71.0858657482276	71.0859485623856	291.563	289.001	294.125	2	2	7042788.26219493	6974696.25044395	9516203.52388508	6944280.99441129	6623017.96654914	9213301.2545917	9244042.82238181	5904298.64880887	12456622.0200626	9556466.11276966	9139252.79200126	6934356.95776637
546	71.0859988270405	71.0859988270405	71.0859988270405	55.7324	55.7324	55.7324	1	1	2492465.5356772	2587092.3464087	3358979.58167919	2380030.32538661	2303120.5077244	3394626.82916122	3171769.57533984	2546035.85818722	3404940.50941172	3483602.27601119	3390960.54329334	2556509.82496268
547	71.0859448470119	71.0859448470119	71.0859448470119	752.731	752.731	752.731	1	1	2572239.34417584	2522765.7949132	3036518.39909896	2277894.33546354	2393200.05274161	3074677.23434316	3046712.90700463	2350844.34297395	2987442.53590104	3028272.97509114	2982515.59286371	2310049.41858507
548	71.0859157614294	71.0858952135138	71.085936309345	837.5405	833.805	841.276	2	2	3107279.67630521	3614208.00813109	4136039.19451619	3247624.09037054	3285436.55384908	4246814.78533537	3839286.62801601	3321164.76187605	4143965.88217187	4033234.29052705	4906988.16524831	3411437.67561814
549	71.0859026852969	71.0858951024299	71.085910268164	1061.85	1057.28	1066.42	2	2	4877045.77034127	4411760.38056806	4960104.58747882	3783996.16533136	4063148.41988347	4660570.50194651	4530690.57015087	3916625.1173762	4891456.99299569	4642769.60530036	3918295.40149796	4067597.16169029
550	71.0859475287418	71.0859475287418	71.0859475287418	269.557	269.557	269.557	1	1	5328333.99817057	5396938.40597418	7132113.47489262	5432651.80822998	5120789.61367676	7099817.85984907	6934017.49962101	5647739.38234701	7472027.07337799	7275080.89834807	6935688.64884961	5504267.62581458
551	71.0859903550481	71.0859903550481	71.0859903550481	241.983	241.983	241.983	1	1	4646532.60662195	4568833.11052287	6061322.698375	4494267.57448828	4460303.5953992	6220285.35944454	5806744.38851738	4714660.76625977	6542157.35646236	6153730.85439375	5849428.2055207	4449913.78355849
552	71.0859556499731	71.0859556499731	71.0859556499731	64.678	64.678	64.678	1	1	4238653.77834095	4159401.52730962	5588992.63785342	4103051.25029729	3981168.74365234	5545349.86972633	5265150.47233108	4324916.05466016	5649155.5865	5796405.8726625	5504690.76856604	4421068.74655346
553	71.0859249045705	71.0859249045705	71.0859249045705	950.253	950.253	950.253	1	1	4056638.50314741	4575756.31193209	5108967.34790877	4017527.12988994	4208339.96203321	5117953.92508004	4977181.08527885	4185317.35878015	5270938.68941475	5108662.33910251	5334502.02736877	4374420.45820909
554	71.0858772659348	71.0858772659348	71.0858772659348	516.016	516.016	516.016	1	1	346839.205136734	332172.273433584	459557.157585933	318516.026917975	316470.933300788	423657.974999991	492044.594820296	460943.653225098	486283.222171875	439369.043062499	444531.165375023	296315.939343743
555	71.0859035685369	71.0859035685369	71.0859035685369	1101.17	1101.17	1101.17	1	1	2593106.33006836	3226735.3930586	3292132.42435742	2495862.03069336	2763205.62133789	3388041.33921778	3189963.87788379	2660784.66628418	3324728.14877929	3266563.45282422	3410461.80631445	2644664.61018553
556	71.085925967706	71.085925967706	71.085925967706	436.055	436.055	436.055	1	1	2828133.13178906	2600490.41071637	3727010.2258125	2402668.85759091	2493937.83210227	3608427.08541048	3395799.75438282	2736685.21104048	3589730.75977628	3516330.65483096	3405585.80038992	2356765.82289488
557	71.0858786577895	71.0858786577895	71.0858786577895	1456.87	1456.87	1456.87	1	1	633595.247746265	849347.478769525	956480.853161515	694632.566963316	745907.259035328	907364.2223998	820609.435546869	787985.107211279	903654.026790084	876309.711188006	965950.179616294	756781.006131116
558	71.2285531983993	71.2285162717536	71.2285792889373	1304.54	1303.98	1305.41	11	11	148886.03347168	143378.386616586	140277.684340818	166891.346406948	134692.655108173	134750.746865235	529004.277971756	155475.067378907	141514.592548131	136745.337390835	149299.712578125	150963.606155483
559	71.2334961028109	71.2334503947218	71.2335211275522	1304.11	1303.64	1304.54	12	12	370846.762524415	240695.65927584	480918.207331731	341145.853658352	316809.14248798	547879.039019952	526760.759887001	434647.508852163	483533.400327153	543320.459305423	465140.358833707	276502.945233623
560	71.2655514940874	71.2655273321037	71.2655628757068	1303.98	1303.57	1304.5	9	9	139173.201858316	88185.5459206325	188959.091132815	130132.735117596	116870.772750356	211836.976752928	218217.068586425	168063.584920372	189145.758695474	210086.707779947	169871.574086099	101751.097770775
561	71.314483301546	71.314483301546	71.314483301546	1303.98	1303.98	1303.98	1	1	160826.176078655	88185.5459206325	198824.772179068	142249.57205966	116870.772750356	94649.2999462884	222022.77536932	178600.236221589	199589.212300246	220239.342290036	172953.403027345	101751.097770775
562	71.3282945588194	71.3282558048272	71.3375179459054	1304.08	1303.81	1304.73	12	9	145863.375673013	88185.5459206325	180778.786347659	122500.252477088	116870.772750356	205415.634798176	201655.453489582	128038.206381835	180827.390310871	207520.30124061	160840.65171468	101751.097770775
563	71.4002844791953	71.3883592590297	71.4015757960667	1303.975	1303.61	1304.49	4	4	84349.2160229486	101146.813695913	122882.078704836	364144.165379974	332908.212468266	392711.711341143	406443.308154295	371935.998064626	114766.778635253	402377.5431392	375056.511217155	322878.375850499
564	71.4324288557588	71.4262862245811	71.4337201794097	1304.11	1303.61	1304.9	14	10	218289.689195148	124344.166198325	293107.772686298	207212.694084475	332908.212468266	342995.616887019	109030.410667317	263162.547231069	302504.408424354	353994.333057016	277713.711192157	327482.159171547
565	71.4489867144634	71.4489432425527	71.4541810944518	1304.57	1304.08	1304.99	17	12	352429.945678712	306952.251482282	344772.573364253	371309.703106167	333122.24629394	344369.568094309	130549.262886118	87463.204631347	138780.223010066	379743.008667692	362048.17248884	327692.704471262
566	71.5022984012793	71.5022115692436	71.5023577535762	1304.52	1304.08	1304.9	12	12	447892.04617139	377503.261683873	431758.747868298	456963.204728656	415028.539509464	421729.38857143	431315.521487634	475806.510244795	413829.786378351	449184.841445315	449119.573593751	434642.262988282
567	71.5128138508547	71.5127876628185	71.5128400388909	173.022	172.715	173.329	2	2	447548.647781794	419619.811364727	558960.887077423	461826.074223881	458975.6827771	470979.413086333	551771.907678757	522499.214750084	555888.411169868	436406.643069887	425811.144587019	414064.9400513
568	71.5834767421561	71.5834767421561	71.5834767421561	1305.41	1305.41	1305.41	1	1	80979.0131407751	242153.508492022	217680.979987792	243576.246484378	227802.647513833	213895.941077477	218017.794022623	250289.043287759	204741.576475015	224756.785273062	231253.569023441	228092.713078611
569	71.5929134189166	71.5909262449707	71.5976282521592	1304.41	1303.16	1304.73	19	11	243394.626971153	121128.150495793	217543.415778812	242631.399098557	234616.168198245	201197.610084634	203928.967592776	244363.728184345	202358.180122069	213825.239858399	223136.807336425	74505.6753149407
570	71.6476694911647	71.6476529404345	71.6476787885759	1304.5	1304.14	1304.99	5	5	96027.6249975579	241876.851962004	134290.154234621	243456.552997161	227896.01690785	213931.103980826	142928.368234676	245900.535706673	204960.551423115	151600.7168986	126677.933951825	227999.393091266
571	71.6618503327664	71.6618138809262	71.6619340344442	1304.73	1304.15	1305.41	12	12	262772.367248536	237217.726512732	250663.037174941	273142.006113282	234166.844373497	248157.023303572	246599.396875001	268472.072828127	243672.392110842	267690.669521137	263573.70935826	255996.844323732
572	71.6930486267847	71.6929964009742	71.6931666186497	1304.08	1303.57	1304.41	5	5	112683.015368651	448390.822798297	99836.2499194351	112695.997430014	263682.834080257	335108.3385831	107201.695291341	121403.136567789	301347.276999286	344178.64897283	310919.061305933	317664.494179689
573	71.7214934301592	71.7214587245352	71.7215198171156	1303.95	1303.81	1304.57	3	3	275974.423753547	448390.822798297	317120.375195315	278464.115848723	263682.834080257	338356.92226562	333708.617988285	95443.352661539	305397.294074705	344178.64897283	91745.1982128899	94248.0546151965
574	71.7382139667595	71.730589015081	71.7383109126872	1304.49	1303.81	1305.06	18	12	181443.784277887	167079.675341045	314368.643780048	230150.62065054	231716.685250149	320793.14579311	317837.362529996	279902.306507662	284160.231790363	332241.982043808	288392.199913611	195890.128902493
575	71.7695749183937	71.7695749183937	71.7695749183937	1304.08	1304.08	1304.08	1	1	1047291.06149679	1039448.9568537	993061.358913361	1075539.74774503	1037861.37879972	957117.11159447	118692.729269205	1086330.78122335	919673.665440329	983246.429121082	1016554.97567472	984342.270163358
576	71.7884315059828	71.7883623123281	71.7966104718471	1303.98	1303.57	1304.73	15	12	1076599.48205042	1059258.59016301	1003559.92544362	1081718.24426967	1060721.89117939	976088.915616634	1049708.6033073	1114489.86116682	88148.0846988926	999857.424937511	1028964.84107143	1001807.19661459
577	71.8023542188411	71.8022965583138	71.8024387711626	1303.965	1303.59	1304.49	12	12	346440.703015138	352949.300298436	312607.349463266	368592.00881557	358294.257868752	287862.508424248	316855.277830638	351324.196925224	285019.433846905	319478.310687503	331825.310106028	339980.228879957
578	71.8340359248067	71.8340251470938	71.8340490361274	1304.5	1304.08	1305.06	3	3	1047291.06149679	1039448.9568537	99547.2123815933	1075539.74774503	1018134.63491211	957117.11159447	113419.728008626	1086330.78122335	919673.665440329	112221.30008138	1016554.97567472	984342.270163358
579	71.8614452859613	71.8614106497442	71.8703405476991	1304.945	1304.41	1305.06	4	4	3093692.80768461	3104154.91981535	86814.4628869642	67549.3777417	3007187.32218752	94848.9766406244	91068.0799621578	3190453.61622865	2663396.2646484	2795755.28516687	2982252.18457034	2846007.3227699
580	71.884335038422	71.8841795754942	71.8893046667958	1303.98	1303.57	1304.5	13	12	3193545.77065648	3203619.95998192	2940684.54622218	3196803.17253127	3118991.95982856	2885735.00250388	82856.3054728186	3236254.38998831	2699864.82561916	2832667.12787388	3046294.72348923	2897704.15999349
581	71.9331155002342	71.9330527616822	71.9331318772716	1304.275	1303.81	1304.73	10	10	128669.737680663	61816.0784846998	180771.771442282	104670.429262697	3058494.95903649	206740.621180889	189900.492521158	152198.914796317	173009.232574869	215851.904509976	162088.593494465	2846007.3227699
582	71.938096092181	71.9380737912212	71.9381204514715	1304.28	1303.81	1304.73	12	12	537866.005552663	489212.49155971	503979.237395362	554900.746688369	489828.452942585	493148.754358261	501495.820847987	550662.892316411	479820.829346684	510964.120947269	525917.895669644	506464.0467191
583	71.9725434669036	71.966375134725	71.9804276865381	1303.98	1303.59	1304.49	25	12	361848.659716798	351352.462953724	308992.114465677	123194.752837756	349622.638970476	289172.060163227	305781.178670482	366461.2347814	296800.477665076	302345.5819058	434007.930184153	410244.946585786
584	72.0342700393396	72.0202172953327	72.034308964153	1304.45	1303.61	1304.88	20	12	99891.8938920077	169562.740837109	159835.522216097	110260.930249023	168953.676397235	155685.996110492	162005.490043249	183883.59524284	159303.459915203	96860.9961320614	97453.3443147779	88329.3699312647
585	72.0685516275785	72.0685336978528	72.0685766183554	1963.83	1958.74	1969.34	8	8	1745564.71040623	1352793.89728376	1210267.79153166	1255036.52636241	1540103.89495102	1665895.61035127	2655498.33566615	1846470.97043609	3375463.9896128	1421445.00781382	2100468.92987883	1502815.71825536
586	72.0476469630623	72.0476415760151	72.0476611339719	1304.15	1303.81	1304.41	3	3	562991.714550777	579859.415986333	434202.065771491	112040.962911283	92555.0653594961	420170.445423174	478845.879029946	97542.0850991585	416160.162594398	447044.480156247	466931.929527178	594791.04130209
587	72.0848008818195	72.0809835680819	72.0991648949982	1304.5	1303.59	1305.65	25	12	111907.595270995	88229.0951427278	146409.155190315	155355.067956138	89072.5651961273	169171.949522531	149439.111749331	162805.86619629	137864.534518772	172648.351105957	144267.94568735	94572.8298209627
588	72.156818478908	72.1567957123318	72.156843771975	1304.41	1303.95	1304.73	9	9	160255.362400841	566104.785777701	207394.359510501	137862.048824058	551224.570877135	241667.010722655	231359.093260968	175445.365520832	216966.162339273	241806.787069937	199870.805656737	530986.70778587
589	72.1774952812809	72.1774598412229	72.1775271344964	1303.965	1303.57	1304.5	12	12	584507.196936037	567300.180498795	518252.105197566	585328.22679537	558521.125771858	530930.84062291	559784.050975171	604977.268334265	498520.832469952	516353.543901719	571536.967084467	534880.905752129
590	72.3236099413726	72.3235736661554	72.323639750034	1304.52	1304.08	1304.9	12	12	363280.292333986	307972.609897835	357147.392507668	368472.340839147	329732.607267877	358055.554220147	376005.153462614	383887.640189733	348105.727032881	375280.190246933	363326.747092635	338468.283372144
591	72.3853666799799	72.3728474689639	72.3854313998747	1304.14	1303.57	1304.99	19	12	106858.630447997	316440.532086327	149804.061053469	96020.4330749523	250338.597125241	189986.265351562	199665.135474446	226125.18483561	156917.843162434	176134.120933369	211582.535171711	259317.523448767
592	72.5655937349545	72.5655937349545	72.5655937349545	1303.98	1303.98	1303.98	1	1	185124.351996624	101548.316308594	239802.21674361	160975.319650214	144179.497355736	117212.860633137	266170.038925784	205811.668494759	241149.661843037	282282.71669744	229578.002077417	120725.192308683
593	72.5986266829973	72.5985894589564	72.6037264878103	1304.03	1303.59	1304.57	12	11	185138.354292367	98037.9534814462	239743.152158207	161041.206732586	144096.960842694	287644.682533483	270906.854242038	206232.806429537	237476.945696613	83360.8913488765	233571.569715402	117595.985716959
594	72.7403245737344	72.7397295073975	72.7415395359601	1304.49	1303.61	1305.06	11	11	114959.054715294	105466.397489422	112389.057692308	127137.267768555	115194.324442232	99996.6864483173	108132.130392252	129961.553333083	97047.1893994134	107542.050421696	111693.583125	117113.578179117
595	72.8120530851374	72.8120243575217	72.8120672530032	1304.45	1303.81	1304.88	10	10	187029.28058675	108912.799618253	252975.45702393	170130.512722358	147198.282352704	285808.965185545	284300.049476146	212497.21245643	256995.884147134	295269.328803711	244712.491030649	120964.632865084
596	72.8451678944278	72.8451672110857	72.8451685777699	1303.835	1303.59	1304.08	2	2	193463.716333005	108912.799618253	256548.922648484	170518.150070136	147282.595254795	290859.273590195	124649.789009602	214981.346459958	261598.361772014	127224.85736206	241229.777595433	123896.285128729
597	73.0470259142002	73.0466439662421	73.0477842981243	1304.475	1303.95	1304.73	6	6	122502.35619103	205828.83685096	88278.4944854749	152626.734286733	143313.638512244	66886.7693603511	74678.6190584306	117070.299165737	59651.7146582027	61181.5969118089	97075.6894084824	185429.742688927
598	73.0651908690097	73.065151303672	73.0652715618334	678.244	676.836	679.723	15	12	11399016.307986	9127166.99731534	13382483.8329354	9988485.91413866	9801267.07939689	13780402.4312448	15736371.0697934	11861568.9770144	14552804.9123701	15173798.2412255	14621989.2581145	10755831.5742838
599	73.0651789782739	73.0650392918285	73.0653389379598	744.037	743.203	744.511	12	12	15153875.6669001	12434520.5791425	16647587.1408922	13682037.9670902	13324868.0503189	17647153.3126947	17451672.5475463	14826743.1455172	16501764.29487	17688744.8122436	15905228.4008587	12786541.4054265
600	73.0652579065826	73.0652411989516	73.0654119508794	12.58545	10.5625	21.2568	10	10	12746324.9285447	11318646.5069529	17945708.9565085	9847474.61946289	11566179.176402	14691710.6608364	10689531.4325183	0	14189034.2611529	9737114.55415633	17220305.9890085	16276629.8500785
601	73.0652445559612	73.0652272375659	73.0652618743564	563.0445	561.763	564.326	2	2	10024460.0188203	6680176.88319686	11686831.7604767	8335655.96069745	10638735.5550138	11806116.9875902	12179474.5952855	9478310.67795811	12472521.8852891	11640205.7045058	11775927.1037088	8908470.08099256
602	73.0651306587774	73.0651306587774	73.0651306587774	1358.09	1358.09	1358.09	1	1	1416527.33710938	1309215.01344987	1690063.38373697	1338371.24636718	1269040.5514707	1759008.18643099	1895047.91047786	1442253.19877605	1711642.01162501	1783764.33682031	1540135.51696355	1223008.29442382
603	73.0651735088519	73.0651735088519	73.0651735088519	2543.52	2543.52	2543.52	1	1	6011194.35307113	5753233.27205334	7586863.45967134	6011799.25848197	5178602.46124326	6840579.09504657	7815804.52059945	6936036.05686828	7800495.33973061	7430441.25929276	7683287.83853479	5453301.82820919
604	73.065185503413	73.065185503413	73.065185503413	1936.44	1936.44	1936.44	1	1	1019771.97934946	1014874.91754359	1155016.14773288	1047886.34437199	954472.149296874	1278121.09637921	1334272.90260666	1173604.25247295	1208420.34641226	1301050.53705	1223423.5076923	1000532.05626802
605	73.0651302823759	73.0651302823759	73.0651302823759	1272.57	1272.57	1272.57	1	1	1641663.1117931	1724254.2212606	2072578.86287866	1640253.12599169	1529698.56177357	2179037.92300593	2205766.57094001	1804958.74699219	2098454.0797713	2232719.00276733	1967343.16544859	1614264.9716274
606	73.0651727572951	73.0651727572951	73.0651727572951	623.263	623.263	623.263	1	1	6130536.97990727	5379177.3846338	7475499.83580228	5311637.76388323	5231136.43671574	7347767.30473557	7942652.44029449	5953732.53799405	7618183.05829808	7921909.81453044	7341046.1950565	5677191.49971334
607	73.0651250411759	73.0651250411759	73.0651250411759	2103.43	2103.43	2103.43	1	1	274110.950460938	241852.044831852	328694.324970708	263984.164731775	253641.137039067	359375.674859365	417249.505714839	291422.406984375	357478.768255204	346186.370970043	284105.361055995	251731.950227865
608	73.0651993815397	73.0651993815397	73.0651993815397	1170.72	1170.72	1170.72	1	1	397671.589218745	417476.651250003	411793.396874993	325563.290859371	340852.956093771	400070.270833327	490592.929166659	311716.331953121	428787.639583326	407671.410416693	391022.467031277	415095.676875003
609	73.0652095912773	73.0651932845096	73.065225898045	2673.44	2668.2	2678.68	2	1	0	404447.249670333	0	0	0	0	0	0	0	0	0	0
610	73.0651536788381	73.0651536788381	73.0651536788381	1862.88	1862.88	1862.88	1	1	994058.1283724	984201.925351997	1136418.55462673	1031629.94719328	1004826.22634549	1354693.62435185	1366072.50515914	1093204.09281249	1249144.1934592	1370885.18182291	1134066.40941256	941549.448594481
611	73.0651865435426	73.0651865435426	73.0651865435426	2409.77	2409.77	2409.77	1	1	2210076.26922327	2115639.8679694	2573956.34577285	2251669.35441225	2021450.38793149	2777520.7319306	3042479.68108776	2414550.65297058	2864222.96626403	2958297.6956851	2557348.15844713	2027781.73952789
612	73.0652160575725	73.0652160575725	73.0652160575725	1814.76	1814.76	1814.76	1	1	997612.561247747	931391.658931206	1196093.36490385	986019.949783648	912507.999585334	1127194.80713828	1391909.1108714	1110372.28955454	1154548.86057693	1329695.89615384	1055691.99236704	927467.109412557
613	73.0652340167566	73.0652340167566	73.0652340167566	1181.9	1181.9	1181.9	1	1	2781871.63474432	2737569.91701113	3512052.87764204	2812211.67408617	2740110.77927557	3752583.63596354	3951132.84375	2983074.03563802	3553155.24374999	3733239.8904356	3228482.60487928	2641119.14650159
614	73.0651946172555	73.0651946172555	73.0651946172555	1415.41	1415.41	1415.41	1	1	1199011.70078275	1147575.65558477	1419646.12090144	1128570.73062575	1086670.99658653	1513208.0305619	1659380.48413161	1283615.74765324	1423122.7783684	1562180.81679687	1363926.36675181	1105360.06729191
615	73.0652379051391	73.0652379051391	73.0652379051391	2605.6	2605.6	2605.6	1	1	2918550.21681254	3129007.99936312	4114931.74169929	3220104.1876171	2744023.06056638	3481683.02800776	3900380.1619726	4034626.06333009	4113190.07535157	3816236.8846875	3996539.59374024	2830964.81419924
616	73.0650919254554	73.0650919254554	73.0650919254554	2140.12	2140.12	2140.12	1	1	69575.5129069089	88148.2039453154	74772.2899121056	64525.902363278	61726.3753906269	78937.4731705694	104756.447181001	91588.263782548	89432.1666764283	98629.8748437457	68819.026790356	49165.2464135718
617	73.0651441720225	73.0651441720225	73.0651441720225	2646.34	2646.34	2646.34	1	1	3098257.63500001	3211689.31104736	3653491.2109375	3099381.03725448	2708727.0312723	3475136.93585943	3776255.36216518	3715038.40500001	3795244.63652896	3522600.47982142	3948284.37000002	2705248.9395536
618	73.0651368623321	73.0651368623321	73.0651368623321	2069.55	2069.55	2069.55	1	1	335268.437281244	290290.99251953	400122.635218265	362957.560058592	322505.771468992	489480.673444822	456865.120949218	389130.685854978	396455.505170897	511930.947047526	392925.463670652	283561.167804686
619	73.0650946604936	73.0650946604936	73.0650946604936	1604.32	1604.32	1604.32	1	1	119030.118593752	136869.418437503	145934.073906253	107917.065566408	103594.980585938	145598.575312502	163949.698613284	122564.14638672	143105.989140628	150623.54150391	143676.716640628	119843.060800783
620	73.0651321978844	73.0651321978844	73.0651321978844	1571.95	1571.95	1571.95	1	1	1212924.25676993	1115341.24219434	1469273.36352371	1144263.43863483	1112354.29769801	1536222.6610749	1606350.65113146	1351586.0282469	1493879.50175108	1709936.83532866	1466481.60891972	1126603.45410157
621	73.065164346409	73.065164346409	73.065164346409	1533.73	1533.73	1533.73	1	1	978049.993881249	962543.439855301	1284457.93127344	1010247.97223438	928949.360850001	1328294.61326251	1389223.61344375	1160561.76625781	1309340.5910625	1438522.92779999	1319351.75034844	918879.978242187
622	73.0651712532393	73.0651712532393	73.0651712532393	1961.81	1961.81	1961.81	1	1	3628546.83442858	3358196.00390259	4292563.46734658	3632594.20238213	3381385.37797281	4641193.7868792	4800395.55727398	4082511.72625368	4294048.34603442	4722403.43974683	4200882.36625876	3392673.19423226
623	73.0651662005352	73.0651662005352	73.0651662005352	1775.41	1775.41	1775.41	1	1	1176767.62148959	1097343.41324435	1334750.88441406	1087634.84193165	1096199.80188933	1479958.43134115	1515059.88526939	1324921.26451172	1303966.95370421	1523010.41263021	1386664.16198568	1097826.783
624	73.0650996507321	73.0650996507321	73.0650996507321	1231.32	1231.32	1231.32	1	1	1800128.11775569	1767626.71688901	2115559.23447442	1715396.15398616	1742065.66441761	2306870.85355115	2373646.00578834	1961021.58529473	2152455.45655008	2327582.44176135	2149273.72529828	1691120.14805575
625	73.0651528400384	73.0651528400384	73.0651528400384	1740	1740	1740	1	1	1311839.59471093	1267937.77173089	1631895.48327908	1392986.90887369	1222277.90641005	1841137.45195313	1814717.59236654	1562687.75507324	1675812.44438151	1880176.69806532	1588772.59464397	1263632.11979166
626	73.0651227860388	73.0651227860388	73.0651227860388	1484.73	1484.73	1484.73	1	1	81472.3764062332	118915.456081545	90268.0488281267	77656.2562109397	82422.9842187515	103435.543203127	113093.033593752	90959.9615625026	104774.617500002	113942.880117191	101435.446250003	92568.4451171901
627	73.0651675136932	73.0651675136932	73.0651675136932	2307.46	2307.46	2307.46	1	1	2138513.12221413	1929974.4683853	2316380.81028037	2106835.43428136	1868500.1765839	2705792.54751779	2944199.26760488	2335940.33723967	2765762.84122057	2846331.86360873	2315854.78265331	1936886.19686751
628	73.0652318176736	73.0652318176736	73.0652318176736	2459.52	2459.52	2459.52	1	1	931212.566060868	828956.929769271	1234240.16735403	1022143.57277344	773406.242925587	1280141.21624998	1475152.12978002	1233870.53315173	1294016.67819696	1339014.85312502	1256768.29677633	849125.800929278
629	73.0651981316149	73.0651981316149	73.0651981316149	2566.96	2566.96	2566.96	1	1	6446333.19585943	6234938.05576821	8332887.37576476	6495639.9582237	5637620.19578942	7075774.12627051	8275725.23684211	8142583.88016449	8293710.68128706	7985495.77028782	8145735.55229848	5728124.9653701
630	73.0651630102004	73.0651630102004	73.0651630102004	942.997	942.997	942.997	1	1	6291913.70615483	5432878.25538458	7188933.68191953	5521349.81017852	5439448.27758463	7826225.53481587	8063786.42738436	6082955.21917708	7479277.23722539	8042801.72674296	7475437.705453	5643371.37703126
631	73.0651281211558	73.0651281211558	73.0651281211558	2242.53	2242.53	2242.53	1	1	925962.109903498	793395.537088835	993818.513848043	863895.801392843	792745.520381438	1098355.54620079	1285529.8289748	941398.304754906	1078905.62260914	1199023.42905924	959464.087218141	780374.242401199
632	73.0651952856924	73.0651952856924	73.0651952856924	1669.18	1669.18	1669.18	1	1	1069207.83483796	1071717.44874783	1286132.43381761	1055491.85812501	990114.636457606	1402184.22604166	1458496.33255208	1157824.01547598	1295826.30828125	1441568.86991898	1245510.5686198	947900.687291665
633	73.0651244922905	73.0651244922905	73.0651244922905	839.832	839.832	839.832	1	1	6574868.02212501	5714426.82818498	7438862.45820238	5490956.66544141	5718780.62602404	7876563.28856191	8417225.16051202	6484441.69795973	7727814.22425632	8189727.99525031	7340611.37441977	5846840.92498873
634	73.0651533017003	73.0651533017003	73.0651533017003	889.091	889.091	889.091	1	1	2955048.56192969	2545487.37387295	3364950.62908504	2590486.82414423	2618863.59748797	3804747.8448774	3996308.7756914	2872138.92572115	3528398.70160156	3663094.70155019	3454486.24809195	2488402.05525541
635	73.0651635013826	73.0651635013826	73.0651635013826	1323.39	1323.39	1323.39	1	1	1396389.49665853	1422870.38755489	1692054.826907	1331662.33671875	1334607.27113499	1720894.82370986	1840811.6392513	1513681.8616748	1737284.3397195	1902348.05171876	1551138.26797038	1352940.17230468
636	73.065208627512	73.065208627512	73.065208627512	1108.41	1108.41	1108.41	1	1	2430280.46835939	2330596.72109724	3042680.00055554	2233724.99015626	2347348.90265626	3148812.17013888	3282349.11304686	2532964.57286459	2914718.44074075	3157785.77039064	2839623.29671876	2233508.20933593
637	73.0651742060241	73.0651742060241	73.0651742060241	990.388	990.388	990.388	1	1	3023727.14738086	2869973.89487941	3596081.41065422	2893310.77368995	2759713.0731875	3993009.02881177	4202058.13492017	3179684.92369336	3822183.29249414	4011329.41566528	3662236.75584034	2963118.17267273
638	73.0651706100497	73.0651706100497	73.0651706100497	1061.92	1061.92	1061.92	1	1	6451798.50750001	5878796.84284069	7698938.89155006	5923523.52954597	5920815.55968749	7970292.99347828	8339728.55380436	6563376.03731158	7531771.83675612	8372682.58500001	7483625.87578125	5698146.06867979
639	73.065165496636	73.065165496636	73.065165496636	1590.59	1590.59	1590.59	1	1	232243.763011711	260852.434407556	290757.091445303	235849.450558599	223898.053699223	312606.678398444	319586.349140616	250142.339789067	287102.36095313	297438.364453131	267741.898968742	219477.260156253
640	73.0652151786932	73.0652151786932	73.0652151786932	508.518	508.518	508.518	1	1	4078940.28518382	3919025.48510272	5214845.88778646	3463515.35597426	3649024.59271875	4921578.52522744	5265640.94292708	3992993.31652083	5071585.21996875	5055717.52795588	5203015.93627084	3821698.89703993
641	73.0649276569339	73.0649276569339	73.0649276569339	472.596	472.596	472.596	1	1	4061263.92794117	3727217.29998842	4885083.16631618	3324820.44235202	3343644.33927941	4278800.28397266	4813756.14401194	3750002.00219117	5045674.90303493	4817729.02788695	4728296.56255146	3434397.33206251
642	73.0651441294599	73.0651441294599	73.0651441294599	2201.01	2201.01	2201.01	1	1	988950.336259413	877498.987159074	983415.98767046	908084.26190785	869360.117406075	1315840.79179031	1343825.99773437	983731.03860085	1186680.2595293	1265665.49074716	998338.122606003	848963.057837001
643	73.0898593063649	73.0898158163294	73.0977723351052	1304.57	1304.5	1304.73	5	4	321801.492928871	194229.054251535	399252.405541998	291699.582368981	316854.958651534	339487.695117191	425972.20433268	343851.993341615	89287.184698486	95029.3493483324	311307.335751068	86318.3751298007
644	73.1561395247596	73.1560550319075	73.1648853065597	1304.14	1303.59	1304.73	23	12	191253.149951173	176070.112572114	162657.882036884	173723.11745042	177480.907958984	151786.317085336	147718.272385817	189948.561830358	156471.791559244	174070.850782297	172650.523660715	162620.316517052
645	73.2045700270395	73.2045675409519	73.204594354903	1304.41	1303.61	1304.57	3	3	199050.799973957	135035.675183292	176631.529493411	108862.421478741	179462.561841229	178572.810035806	181454.358539224	198113.643531086	164083.636142577	185686.174832482	184065.313830565	130749.204803936
646	73.2547560463475	73.2547097010409	73.2547810526956	1304.11	1303.64	1304.54	12	12	871280.196952404	836870.300311747	797739.561964275	906607.680605742	798448.2761268	787111.977693921	820973.545875659	877861.687479174	757544.985062506	817864.502895842	843178.932118156	793599.067215752
647	73.2598882058795	73.2598438812026	73.2599204840911	1304.28	1303.81	1304.73	12	12	215729.736013371	126098.467116698	291860.012920673	200210.968605393	174994.336328124	344404.812354215	335392.613278462	252480.826870492	297595.193353741	348440.380394115	285580.765525841	161684.912184495
648	73.2933216415173	73.2933015761669	73.293351949244	1304.03	1303.59	1304.41	6	6	838742.656097288	813275.029794038	116609.007084963	76030.7958634449	797966.375997874	134297.882498372	131508.562323404	859769.542249633	737933.436301482	141580.989970092	109506.360276692	787138.296200289
649	73.3100924759264	73.3100668747033	73.3101181953861	1303.965	1303.59	1304.49	12	12	540929.127780673	536613.56437283	494317.651293939	577501.675839935	513995.143344349	449092.274119701	480727.914013677	560694.34563101	469855.868700525	491821.618979844	534326.852791011	531187.596472454
650	73.3391884348263	73.3336449278045	73.3393210575226	1304.555	1303.95	1305.41	22	12	159888.640435697	154997.350222355	148105.097446289	108586.59621867	158770.71355356	176431.132703951	173712.585077374	143359.241842447	161682.840083007	194519.944543645	153242.899186448	91687.0358011873
651	73.3855477365136	73.3855173106343	73.3855810864828	1304.52	1304.08	1304.9	12	12	220038.242340089	188826.273602763	201567.607258676	213590.77915978	201896.895266488	199227.910966798	213800.935506419	234364.51890024	190939.572346379	211705.227359901	209353.555094867	204524.214147009
652	73.4090586136946	73.4090290692375	73.4285968181826	1304.45	1303.64	1305.41	14	12	195656.442175294	186362.277814593	155813.013408203	202403.487468073	188172.527535306	152267.003228935	158127.121616909	181703.11648738	156576.900208834	167300.441003419	183635.406010045	198987.388052133
653	73.4610028041202	73.4609216830424	73.4610334153722	1304.45	1303.81	1304.88	12	12	246683.205335787	164497.467361652	291691.118429237	233933.923061526	207488.431577757	333470.82809443	318339.95525616	285899.520810546	299104.522421124	328246.930318134	306180.048816965	195315.570111553
654	73.4846507362347	73.4846065665769	73.4932992759352	1304.5	1303.98	1305.41	13	12	597120.310852053	503669.129867785	586023.727805517	609809.584056223	549656.227629205	590860.274606775	599367.144467079	631882.109468755	550697.756968104	615447.571407649	602654.773911832	545968.019521834
655	73.5402490871512	73.5402309542229	73.5402774436424	1304.805	1304.41	1305.41	12	12	255612.799047852	206814.637265624	240030.867580912	268020.791297433	239547.35906266	229447.195005581	236043.776370445	272584.571792971	229878.174819989	258689.523227889	256628.658081052	243880.230611477
656	73.532131861258	73.5319886686115	73.5321709340861	173.515	172.906	174.408	9	9	2069768.59111728	1371557.62801572	2609845.35034626	2015934.47380669	1712656.87266926	2574402.59815266	2567033.67580209	2157189.38108049	2757666.69107764	2817426.59445516	2496736.6393317	1718824.6513922
657	73.5319654360845	73.5318897787627	73.5320760487457	596.679	591.306	599.15	12	12	16528386.4184396	12943906.8549598	9536165.2362666	7882642.04819576	14460973.3345163	19134886.7841811	14913596.6189675	10774830.9003704	20539970.7888278	13670912.6058608	13607738.1429068	8751092.06022315
658	73.5317593270545	73.5314276707021	73.5319760648658	2493.16	2479.49	2503.78	16	12	22343293.2745153	7634761.50285	3968346.71453212	14151500.6457965	1132429.16157713	17572294.8240732	36447279.946883	13626486.2785366	11028575.0679461	30327694.9062102	17898189.236623	14863669.6769684
659	73.5321095904743	73.5320500056039	73.532205714407	213.936	213.526	214.55	9	9	2689882.28151258	1370511.19662971	3353180.88088443	2486341.73951789	2054829.02714861	3417861.51998821	3095091.42948105	2764846.79546448	3378608.16825159	3364810.80373222	3079504.0553634	1850389.74773051
660	73.5317827042495	73.5315402839684	73.5321518595386	2449.325	2447.94	2449.97	10	10	9599694.13854878	8672243.41370507	11707639.6727469	10126360.6647651	10799803.4978837	12526024.2394536	11465317.3079572	10977931.2143161	10962948.1699958	10921069.3087541	11117705.0917408	9400933.28989896
661	73.5318731464449	73.5313249846663	73.5320016026503	773.384	762.938	790.796	13	11	797388.466511551	7906858.64462111	18345825.8506328	3995339.01918182	9375771.98275374	10730325.3469235	21718586.4162224	12777520.9416143	12755415.2105107	15226949.9193079	9047720.2158894	5616340.97381874
662	73.5319566316529	73.531798126369	73.5320727073	1098.09	1079.14	1115.29	13	11	4695933.16753246	4293033.54399902	4329549.11293433	5872179.23713525	2720467.20021889	3194186.28567068	6948408.60242695	8455565.9358963	3216534.88617979	439682.642468238	744186.288808608	2528873.27777017
663	73.532155272558	73.5321086677499	73.5321673131782	133.7485	130.916	136.062	6	6	1456741.65562092	1086639.81806464	1933133.52073049	1392353.75877924	1256283.35515538	2171970.75479517	1936533.64969792	1787017.19754233	2018789.35479557	1755614.98198274	1864195.63910311	995016.037050569
664	73.5318418378284	73.5317115738433	73.5320152650339	936.7535	929.693	947.125	10	10	864912.604510265	7531488.57268873	7304977.17694989	692234.319406712	8313759.368696	16142962.1092054	9087660.8120024	10637284.5565998	15371954.3806653	15533635.7111757	11058138.7385471	8357926.46422697
665	73.5321536170217	73.5320836048853	73.5321803033257	77.0241	65.3179	85.9931	9	9	3034992.28881429	1751257.08705943	4046802.27070671	2786208.51284901	2500080.62971025	3021214.6844962	1636659.32115019	1266381.49296067	4307142.78694367	938026.693778805	581037.442715322	2145157.91500189
666	73.5319619065092	73.5317793114021	73.5321043948674	1154.295	1146.93	1162.34	8	7	4252259.55749629	3453671.62507086	4448627.80541668	3954438.61279763	582094.74018751	5373793.91210871	5421286.35810806	5812781.44885414	7444700.81950145	428835.203640946	4611712.43946533	3818572.48905523
667	73.531927225676	73.53163518599	73.5320128601054	689.092	671.575	700.995	10	10	10859464.6460877	7130423.12185678	10126603.9730359	9231967.14690696	9094658.91195501	17874316.2869136	8921279.34770354	8028484.47848307	16785869.9898506	10338954.333451	13413369.707823	7914903.02987109
668	73.5318741049284	73.5317369690566	73.5319925085843	726.015	719.678	728.046	6	6	7014237.03942164	5306899.70303169	7465717.35336606	6921234.46758715	6643476.78362203	8027837.12834374	7705774.37537458	7161252.07660388	7377253.6539489	8032103.91436362	8936452.09739839	7039280.75552361
669	73.5319128520472	73.5316337278144	73.5320078337101	994.056	979.923	1011.71	11	9	6612554.97319398	5559465.98676682	5963761.24771422	8242596.22698213	8321011.27978451	697427.604707021	8505457.32091524	1726936.35079662	7729328.4392625	9712098.16327921	507495.768750004	6147503.42643496
670	73.5320554428181	73.5320186991121	73.5321183155088	1233.14	1215.99	1233.2	7	5	2621371.08587824	2069429.82402518	3121490.73279136	2533191.46372541	2621474.90564855	3243583.11348994	4416454.59360472	3278779.20366202	3135354.99186826	2966800.33866764	2252214.92279164	2452753.06925366
671	73.5318375911403	73.5318077614561	73.5320042505803	1046	1032.68	1057.43	9	7	5657591.99250001	4491090.57979912	609346.573754875	5369518.47656251	5207206.77834228	2803689.9237744	6947125.55343016	6112624.65776162	8538974.33372864	6531801.00136904	6397894.40089024	4945500.40927506
672	73.5320896152195	73.5320817076219	73.5321275575239	286.15	279.762	291.506	5	5	2145848.87897554	1765876.2767379	1791884.25793551	2379027.11471024	2222874.74019439	4268784.86435743	3152874.29596303	2179240.96405421	3462252.63258182	2796397.10104248	3311306.65447768	1967494.91369451
673	73.5318118874683	73.5314953171046	73.5319610892236	803.8355	801.806	808.658	4	3	6740383.72979627	4881877.28733595	6917818.07622411	6127595.73671681	5574862.66685058	7117033.23411523	1371262.38120775	6538579.0498125	7013480.16525879	7072704.94144044	11670869.7268913	5425765.31916896
674	73.532012158489	73.5318327575896	73.5321106795977	1182.725	1178.06	1184.63	4	4	3940460.8591039	2026011.22783855	253093.230465104	4605513.17821365	2434344.09322077	1704037.41368272	2927290.83405241	2540248.83142709	2820129.63642188	2900300.0763125	2796331.83400202	2204967.21740625
675	73.5317625132757	73.5317081967348	73.5318256963503	2535.885	2532.36	2542.7	4	4	3582418.49994491	2786218.70982418	3642568.60127933	3346243.10812491	1365345.0829687	7737817.3518418	3972521.27941176	3726253.60560667	6378289.05297458	3769364.16593748	3634054.01132806	849838.394393921
676	73.5321278714507	73.5320388390693	73.532132806399	507.656	506.631	509.553	3	3	3655921.55725073	2192630.01976888	4312639.92429745	1926636.33259242	2913652.20822867	4415054.94315503	4094935.38977553	3470350.94733293	4582921.26321094	1840475.2818418	4027381.3544896	2771077.24756406
677	73.5320976372363	73.5320750304668	73.532100900315	419.719	419.172	423.97	3	3	2849855.62604347	1792389.91049618	3372837.80220179	2458979.34953889	2462788.01092452	3693685.04722021	2987490.91210149	2822119.37002992	3444361.89508212	3226250.33998753	2998319.93769224	2184633.92899867
678	73.531800370279	73.5317224844323	73.5319813822393	644.627	640.007	650.336	4	4	7069912.23536532	5546083.98228646	8419855.9097216	7436656.28581747	6338338.11818405	8042905.91781566	8642662.52576555	9197476.22050619	8425242.52004638	8993473.27938057	8265737.55645833	6699690.76457321
679	73.5321311120955	73.5320717974376	73.5321727299156	464.117	461.509	469.494	3	3	1207328.13246196	858331.654500677	1616844.56559103	1353633.40237635	1161345.81148089	1611882.86310802	1499048.06070448	1362061.11083152	1679893.46691644	1628272.21948777	1486985.57549684	966022.323439878
680	73.5318901755538	73.5318464557953	73.5319338953122	859.017	858.135	859.899	2	2	5698805.12066248	4489757.92930317	5959718.923725	5366560.41370312	5256981.36809274	7679469.04566577	6399681.68901146	6001384.64821875	6120621.47647342	6286159.26271772	5492003.66716246	4904635.53243624
681	73.5321064839998	73.5320952549625	73.5321177130371	49.17945	48.0579	50.301	2	2	971177.141938491	567219.401422227	1260229.26513304	844134.964180573	843315.260227232	1217347.57173681	1144443.39016678	944123.362951276	1298690.45299512	172534.4989875	2154451.22176633	651351.092738281
682	73.5318973476194	73.5318580494116	73.5319366458271	890.652	889.645	891.659	2	2	8146324.11915416	6364092.45835156	8752847.65143402	7884893.62262568	7724705.0968091	9253124.82020485	9448276.13149478	10145124.4848531	8919187.84867222	8280256.53188867	8752606.0498	6911498.88236249
683	73.5320725433318	73.5320566046054	73.5321199371922	378.961	375.027	384.788	3	3	1999526.35358437	1417643.42690039	2425310.74522589	2219518.37892683	1683107.77278973	2522511.28803549	1771835.92428024	2087747.63803739	2635233.90499688	2404962.91964522	3004737.16802607	1565517.59130848
684	73.531798417385	73.531698076605	73.531898758165	870.438	868.238	872.638	2	2	12132336.2599785	10883383.2425325	14988234.3815771	13375148.2074235	12573999.4800156	15736318.4372418	18426153.6873919	14466362.6279087	15287377.9571227	15481547.818088	14715912.018801	11756357.2879835
685	73.5321545217205	73.5321231104411	73.5321859329999	400.661	398.38	402.942	2	2	2941250.32247742	1936085.91135023	3485473.68975885	2720041.13047959	2442216.03569834	3756730.50636161	3373087.55321484	4162426.77540396	3618428.59557031	2247134.17377734	3470516.43643455	2259360.7547402
686	73.5318667866081	73.5318303262233	73.531903246993	823.323	820.381	826.265	2	2	7541213.22174918	5575630.77478988	8086178.09873027	7114704.68284212	9989237.18282144	8332061.90566405	8247356.05324013	7661760.14289266	8236913.57436018	4752842.69525502	8086722.66416941	6188383.1318927
687	73.5321246157653	73.5321246157653	73.5321246157653	2602.24	2602.24	2602.24	1	1	2861191.2146394	2078933.30298079	3359179.38049097	2754969.92687802	2538555.43133412	3288053.88810694	3156229.72418266	2968720.8222476	3076353.71953426	3138195.70492788	3147442.36963342	2319166.12578725
688	73.5321257300954	73.5321257300954	73.5321257300954	2666.75	2666.75	2666.75	1	1	1493534.09593153	1015402.92550618	1975666.77584722	1393873.55317105	1171139.80586616	2022406.33637161	1875122.46158312	1815419.16951651	1816755.33841145	2020401.27952536	1810483.72101232	1254313.79661167
689	73.5320070508616	73.5320070508616	73.5320070508616	2573.98	2573.98	2573.98	1	1	6046346.56157808	4800593.35021353	6821786.15401043	5781635.98696872	5563846.84402175	6678698.28346869	6616165.10568754	6342869.43747221	6698197.18910939	7153968.65560255	6619843.75156249	5146477.15582293
690	73.5319520367016	73.5319520367016	73.5319520367016	2633.06	2633.06	2633.06	1	1	3752417.59353997	2909379.27563592	4459893.49994878	3570964.09068425	3354491.78186807	4515714.96446593	4314148.34279457	4208257.39474801	4112790.36846824	4353948.15788615	4294372.90709208	3123836.96492171
691	73.5320038166209	73.5320038166209	73.5320038166209	2557.66	2557.66	2557.66	1	1	6831903.43844517	5688622.59492185	7944571.69582586	6507687.062843	6336317.07549541	7481437.64624619	7476046.5081936	7102439.41623472	7553739.40680636	7841298.48692839	7355483.48050302	6152067.67926343
692	73.5317914454577	73.5317914454577	73.5317914454577	2520.15	2520.15	2520.15	1	1	2326747.07519531	2209656.58579586	2574942.80273438	2286509.23798835	2136457.44525397	2462997.05488274	2633340.19499992	2518607.87148445	2433354.22851562	2796570.10367179	2325015.37187493	1954711.83273438
693	73.5320682873215	73.5320682873215	73.5320682873215	359.743	359.743	359.743	1	1	2327119.18359626	1639905.39212797	2927077.6417248	2264555.26821948	2066194.32244996	2905690.69674358	2894528.85770387	2362727.4937793	3106651.11628795	3003195.8446471	2715295.17964565	1808711.86023338
694	73.5320952461769	73.5320952461769	73.5320952461769	528.552	528.552	528.552	1	1	1947431.92851849	1297295.86323344	2473719.28816797	1675728.12452093	1683820.89405911	2524938.33456519	2451913.34317493	2059108.11140747	2785914.11779065	2379020.55040869	2399280.16189856	1596716.95808933
695	73.532156004693	73.532156004693	73.532156004693	447.451	447.451	447.451	1	1	3156540.16375748	2008409.07497536	3752313.60625421	2794823.61913048	2682084.1579834	3610796.94513634	3457362.04007091	3106512.39362215	3736252.80498385	3486099.96660036	3626801.39187124	2394725.21067717
696	73.5769856191985	73.5563472503763	73.577044111857	1304.49	1303.49	1304.88	15	9	98806.3942590325	134465.396096754	159318.635740359	102103.615221229	81201.1196240226	110282.725493163	111334.314064941	118302.411098632	143077.244086468	154054.505251685	120103.666634615	85981.0958571211
697	73.6071575557409	73.6070974646439	73.6141302898315	1304.5	1303.98	1305.41	19	12	146380.973986815	132067.556619467	138007.0720459	152762.259899902	134492.636121825	131125.1549149	128952.905765787	163277.586071214	136538.681215124	143445.711140138	145014.482561848	149135.908486703
698	73.7067074148481	73.7066651872381	73.7067320558142	1304.45	1303.81	1304.88	12	12	730968.951293948	643857.789399035	696150.601522033	752749.343507816	682899.343411957	669627.551399277	722801.706803382	767350.210950527	666235.745966477	712597.162991774	732323.528537948	679403.699338729
699	73.7234293093018	73.7225595427368	73.7304011807167	1304.345	1303.64	1304.54	4	3	718277.373696722	93489.4335486773	694805.64286378	741241.146218044	100443.096345402	668937.569378251	712945.08466471	759130.447198888	658643.145706376	702304.437260738	731099.222227371	99633.8873730479
700	73.7791364382413	73.7791364382413	73.7791364382413	1304.54	1304.54	1304.54	1	1	269566.508780799	140212.462123326	252058.02358774	277346.237887625	246191.973165189	249711.036057692	264185.963999399	272123.709152644	246516.964943097	261035.112004745	259755.950380859	260925.686559119
701	73.7919246807206	73.7864222994229	73.7919963500811	1304.5	1303.64	1305.06	23	12	182670.14295936	96799.6685752648	210020.864754642	174559.847019606	132200.585223797	114775.228264723	110514.627024739	212539.530766226	219360.059306642	232730.198608749	215572.841243239	134912.703840519
702	73.8387002643413	73.838671611154	73.8387370626411	1304.145	1303.64	1304.88	12	12	271898.580737125	236743.164998081	250562.443929266	275230.189870257	243958.934436973	245950.300186943	263406.811824778	272303.526643231	241133.128767417	251752.428571214	262599.928128661	255913.1349235
703	73.8895220979463	73.8895129551768	73.8895312407157	1304.22	1303.95	1304.49	2	2	80273.2258699538	637623.675000003	657773.278583103	712696.96486151	633084.114794482	649994.993868969	676687.540643636	712806.504598712	618759.834731881	677412.834794026	100859.571300048	641086.40195668
704	73.9387458271817	73.9387062739997	73.9387701141963	1304.145	1303.81	1304.57	12	12	709033.221000617	652782.43540871	671947.930066955	732274.35755543	663278.537128154	670882.636627924	696350.591246752	737905.82486473	634862.066931972	688433.24961496	696389.357182123	648081.175575476
705	73.9557717795321	73.9557487378116	73.9558305823172	1304.08	1303.81	1304.5	5	5	387941.233774852	251928.133806819	197831.170920413	356566.992732602	330449.13438388	216406.520056965	221182.762853189	184633.142723591	479502.119525917	213227.93465983	463882.547103609	288785.883013141
706	73.9896467334445	73.9896096149559	73.9896757480801	1304.03	1303.57	1304.54	12	12	387461.951495363	249830.534041465	481150.558143029	355947.679625524	322946.186128747	544026.046156531	530823.942908654	444248.19400691	479756.748173829	535520.062104117	464831.757317457	286543.939941405
707	73.9948513447762	73.9948283492524	74.0111079100835	1304.49	1303.95	1304.73	12	11	79258.8253605768	134930.33952524	131338.527563476	159157.307008713	129453.167651367	137320.197064733	536036.106655271	150843.880170201	122304.451533204	148407.712775531	134598.070195313	140466.776678936
708	74.0330951516926	74.0328041716564	74.0332101269743	2448.69	2447.24	2449.65	9	7	845621.961529811	549624.097456594	928077.641086771	1114589.41445233	711239.755143692	1405011.00549316	1105415.21363339	1241909.75859208	563511.403730472	1214574.89251606	798191.218771711	659467.09837783
709	74.0300837014521	74.0300278095233	74.0301064616315	1303.98	1303.59	1304.57	11	11	127394.394449462	118300.265403647	128976.22586426	128568.680293784	330449.13438388	122319.638804758	122758.48445638	127452.791430288	111147.200384114	121704.085393066	118726.825260416	123663.470785757
710	74.0604499853967	74.0603557008825	74.0604949372144	591.353	589.744	592.959	22	10	11995622.052499	7152097.15898573	8897138.27207581	9246411.14042247	10627650.4690696	12782189.6270816	11703061.7552178	9664882.66709534	10773525.0417704	13587437.7347419	9460422.57941974	10822474.5325872
711	74.0605333856853	74.0602780932779	74.060763092345	173.5915	172.906	174.403	16	12	12495446.2314005	12236065.7836746	12755295.8406367	12071024.5333406	12013646.2557112	14330131.9082752	14963503.0039801	12784072.7847171	12979663.3648319	14784741.265881	13251148.5367432	12055260.4538822
712	74.0603873014487	74.0603784094141	74.0604361514888	2092.71	2085.73	2101.13	15	4	1165994.41050502	942977.053164371	1073700.34774553	1076194.01513672	1085984.18253348	1915876.70388441	1607145.78827426	1112798.02809152	1218605.54649694	1272851.97983178	1457249.45552083	1096325.91849889
713	74.0604140050357	74.0604056758557	74.0604198380686	985.752	978.303	987.373	12	4	743599.70097656	1584993.20162131	668532.30109375	692897.924062495	669471.096152336	324494.476406256	1041551.95459767	660193.066545201	793277.355593752	514322.36444531	2039507.0274824	503187.504690289
714	74.0604364845759	74.060416504323	74.0604373646291	1964.99	1961.64	1972.78	12	4	4237087.51950905	4107125.59660341	4458184.64630326	4258033.64057629	4050926.08936181	5442258.50298383	5731369.83087535	4286812.47863992	4413612.42403841	4816947.4411264	6688804.7299642	4134226.39605418
715	74.0604453057414	74.0603979678943	74.0604615395716	2470.56	2466.98	2474.25	12	4	3406060.24914018	2585797.94661039	3727361.99624203	3367929.2784101	3198318.55434632	5480953.02425811	5079473.91015369	3562843.67402824	4514413.58861426	5367592.20288388	3736675.98700195	3082289.60835618
716	74.0604368038155	74.0604274841942	74.0604409351394	1320.42	1317.98	1330.13	12	4	2348093.32854106	1364651.37261285	2256877.73076824	2152734.23896484	2119161.20740793	3669088.23503053	3097846.98837332	2242453.56776041	2440648.0747712	2896392.4614388	1943855.203125	2062542.09433594
717	74.0604223765065	74.0604093284684	74.060458722971	1380.22	1373.84	1382.56	10	3	482881.605732421	213038.091484381	505028.914218763	475796.992382826	474097.985351562	488153.28907814	668137.109882811	557396.312934028	603616.765312501	6209490.16580994	499444.225751952	460395.814344618
718	74.0604004080548	74.0603857489641	74.0604126055588	2296.18	2292.8	2302.83	11	4	1819751.99708886	1584637.87607423	1789054.85010058	1761814.84593148	1776968.02078516	4076180.77578775	2432553.05818748	1817346.5353379	2140192.13136918	1490889.14763641	2010027.86789646	1740683.6309502
719	74.0604284977018	74.0604069603629	74.0604438148864	1709.38	1702.27	1709.6	11	3	227488.923020819	167253.950944013	233306.99572917	187202.097395836	219749.517395836	1830473.2688856	316128.649348965	187577.593880209	214483.418789064	380612.641835943	1478166.76585722	203598.12708332
720	74.0604128607238	74.0603838485787	74.0604370263089	2323.56	2321.12	2327.36	9	3	1702619.03427851	4678772.59853079	1794351.82737132	1683307.84452436	1657991.40696806	2255139.72197151	2421186.66910385	1695513.84338694	2019877.12719211	2484914.7498598	452240.722243674	1638110.0574908
721	74.0604522201205	74.0604357063629	74.0604687338782	2546.075	2544.66	2547.49	8	2	2911585.11074221	2793285.52160153	3154457.56226023	2890537.72061381	2642668.24558312	4130315.5259779	3938519.94778462	2977145.1255301	3645103.87153456	923788.542140632	5260148.53920406	2839125.59272091
722	74.0604464239354	74.0603443570678	74.060469972361	1023.77	1019.2	1026.46	9	4	433268.582031254	1851572.2382391	455184.460375008	405321.638437503	406228.228593758	333682.904707034	642353.295937497	356831.205937503	428411.046328128	3694354.87403193	358557.176953135	318153.51949219
723	74.0604169573742	74.0603979212716	74.0604406873686	1543.105	1539.13	1550.37	10	4	2663826.44514844	1069603.0326811	2943067.36336719	2598946.52487422	2588967.65373162	5854674.56372836	3706346.15600491	2876604.59794118	2932978.93789752	3503840.73021288	3270027.81771732	2540078.86327742
724	74.0604333359697	74.0604178721243	74.0604333359697	906.479	906.479	906.577	7	2	2171425.62027	1813862.26513541	2150856.65837437	1931191.75690501	1833548.20523063	5789464.5141774	3024088.72505468	2199331.98169988	2168199.38081781	2960860.82231563	381091.46707031	1793294.98535742
725	74.0604259244432	74.0604204732652	74.0604581801311	1802.29	1800.85	1811.8	8	3	1327388.23445638	3196368.95457844	1454033.39111817	1385339.61528321	1406667.73281902	1929001.05647813	1953513.90556639	1436647.33011882	1483659.20918293	1962766.19078126	893270.249427008	1402607.59167968
726	74.0603921675502	74.0603789224569	74.0604106662278	2138.32	2133.12	2142.06	9	3	1644140.91223046	1502739.03151117	1552743.67718555	1601391.64180079	1550200.47710644	2223145.06072851	2285743.92570411	1636393.65838331	1802503.2455957	623204.9144253	2078029.35896015	1513588.33918359
727	74.0604029002674	74.0603471905984	74.0604298699635	1604.32	1593.11	1613.81	15	3	150920.895781253	199054.047500004	161679.423828128	133611.587031252	140563.158398439	225070.361352543	208031.923046878	152667.539394533	171288.205156253	236331.445898443	155241.579101565	125046.300214845
728	74.0603956485731	74.0603614250751	74.060409832857	2182.31	2181.69	2187.64	9	3	1185649.85638477	1238665.99304177	1201808.4691173	1188461.24654296	1184981.57327083	1673673.96901563	1644254.65385155	1277113.87037237	1382515.08388671	2226607.45274758	1030589.41944671	1206523.27874496
729	74.0604550202239	74.0604163472181	74.0605355143536	2569.19	2557.81	2574.93	9	4	3221890.50832027	3635838.96653805	3220596.05026254	2977617.79598855	2893362.29444059	2829159.12948893	4043394.80231255	3036979.91798433	3612828.09620004	2754673.23842606	2404869.15704157	2891591.56303127
730	74.0604127308376	74.0604024497358	74.0604639175415	690.146	687.35	695.828	9	4	3658927.40805716	4265103.24310346	3857169.31954532	3572656.20355263	3489389.30809736	4292839.64695171	5012421.33515625	3762087.98677221	3773725.96297698	4592427.50171207	3100980.26752162	3431382.45782292
731	74.0604335839569	74.0604303082233	74.0604368596905	1768.21	1764.72	1771.7	8	2	2728016.35301683	2546460.41730769	3053640.98935096	2873993.98453426	2756512.3834961	4001502.24798227	4040731.71762169	3149617.78806641	3089560.21923754	2323353.58794182	4486036.52843704	2741502.46136943
732	74.0604298761541	74.0604264945967	74.0604407488626	723.74	717.289	731.055	9	3	918176.485529517	201942.819238282	828039.047798816	828650.413496092	771001.012074662	1253392.31612152	1256530.24829513	897183.633407119	855243.965627603	2252974.12035416	362671.129386079	854454.681964846
733	74.0604257665018	74.0604045935033	74.0604469395003	1063.715	1060.87	1066.56	8	2	1005304.5448828	808312.168849435	981500.830877131	987088.602187487	959868.75187498	1321525.78909091	1447647.91281248	857829.79867898	1099840.44983725	394052.948437481	2020113.58305177	832849.097549719
734	74.0604070474435	74.0604047963714	74.0604264533953	1487.17	1478.87	1492.57	8	3	2435921.18681858	1808556.848907	2554402.10958159	2337183.74276043	2383938.50356554	3173201.28393837	3437140.36336804	2589555.12041667	2639138.86805556	3567485.34902854	2641765.86636894	2225459.56015278
735	74.0604057125592	74.0604057125592	74.0604643398421	1920.32	1913.75	1920.32	6	2	121984.627226566	114982.574999977	173268.548906252	100725.171328128	192991.519414065	221593.262890626	222341.710078102	132074.302499974	123114.903398439	298705.384596358	212008.352442629	189271.668359379
736	74.0604276292944	74.0604195803009	74.0604347231697	1837.99	1830.83	1848.31	11	3	1140919.02298108	1013544.18839844	1135480.07676866	1111228.49429482	1075624.016875	3167414.16857255	1453742.52107639	1076589.70761103	1137773.71628472	635016.282823668	607858.577814402	1056846.62845486
737	74.0604626310322	74.0604117334096	74.0605078617411	2410.74	2406.53	2416.29	9	2	1708687.61044921	2898838.91505254	1675695.36248581	1687095.89909444	1672566.28210227	2207612.27238875	2363094.25819601	1742732.12758878	2062385.12889206	145659.263100589	1726826.26115055	1600474.82260062
738	74.0604367764515	74.0604135561349	74.0604462530251	1863.11	1859.42	1866.8	8	2	506396.441894523	524574.468906246	653597.639253482	509602.923828131	462247.330468755	711724.743984363	707579.662475578	612851.972074646	533182.238925786	407297.639237066	938466.061057285	527427.092986104
739	74.0603684883388	74.0603684883388	74.0603850431893	2390.88	2390.88	2397.71	7	2	1680721.50744507	1514786.03696378	1629393.15548767	1607128.40361327	1692245.32592919	4223476.60281922	2353211.88958332	1804431.28903408	2076325.57240767	2365463.87256864	202830.783671895	1608894.62649859
740	74.0604452118662	74.0604306101057	74.0604452118662	924.104	922.548	924.104	5	2	3058599.61425422	1647191.27116281	3189130.43877703	3009957.85271538	3061803.06480469	4376426.46480963	4260787.07841004	3043557.51860378	3244044.82449008	6561774.3711341	3138125.7767065	2860453.74806867
741	74.060382104712	74.060382104712	74.0603957289573	2065.73	2065.73	2074.15	5	2	1141266.58175558	1004834.08644301	1222341.47102105	1138443.90987779	1128878.60272767	210436.841567374	1776269.28474826	1193832.00080356	1363912.35238064	2994403.23784504	1244946.29890793	1070262.57752757
742	74.0604099428418	74.0603870197615	74.0604420621793	862.692	853.475	863.072	8	3	1924442.23482132	2740360.45879753	2068899.49473505	1927834.84567663	1896949.29398233	2860221.14765893	2659897.85188146	2026928.13514606	2002015.88259374	2757798.90459444	2169433.10135498	1688681.07850883
743	74.0604638419723	74.0604577962559	74.0604677170047	2632.01	2631.16	2632.97	5	2	7416560.40061467	4273611.43659335	8049103.06647863	7133098.4951976	7152119.12015626	9996464.3796245	10189579.9609375	7787221.42439224	9460481.17282627	10289142.4097875	10904170.7291633	6884271.92022056
744	74.0604411130365	74.0604411130365	74.0604411130365	801.197	801.197	801.197	4	1	2355531.61832566	2048113.30833068	2417213.69613281	2308806.24255556	2275292.42725692	3239022.09682662	3228146.89573677	2291422.17031009	2507356.94064482	3175266.92607573	2487294.36558051	2120560.7432539
745	74.0604402118008	74.0604342239564	74.0604546960375	1894.71	1887.81	1894.71	5	2	1914297.07075195	977777.0703542	1879748.70264869	1800944.1353186	1886205.57321288	3832274.94863261	2667015.9140625	1947481.98575683	1964715.22482422	2510392.81261962	1885162.11545489	1953279.71878019
746	74.0604856811184	74.0604568082086	74.0604883302516	413.453	413.453	420.682	6	3	410246.661718755	455624.111557623	248591.524781257	348519.961925785	362339.648999999	8926118.98821971	427913.877187497	381445.789511719	376133.353308592	467653.705921872	346043.193234375	316937.977480467
747	74.0604240698212	74.0604164223064	74.0604490928314	1093.43	1087.02	1102.1	8	3	2228000.19444196	1557427.25003906	2398259.44801341	2236133.03763392	2085350.05823939	3462524.59987042	2985473.99639232	2319892.34803573	2349024.59349332	3314346.786217	2500023.57162946	2011431.80376395
748	74.0605362008867	74.060415087497	74.060551352637	384.788	371.259	397.189	8	4	2102904.6054807	4102056.823072	2541971.74476389	2150022.89696691	1968465.98921691	710418.200164795	2934831.19269853	2277119.61464706	2298074.74194761	6687907.93351539	509132.09265259	2028520.38882031
749	74.0604133293833	74.0603885774929	74.0604133293833	1183.74	1183.74	1191.54	7	2	1155474.9566741	946120.157226559	1218961.51375781	1057050.28	1124441.26970573	3219959.38931037	1670948.4325	1063552.56398439	1250874.78703682	356761.700244165	1191429.7171875	952662.811411826
750	74.0604037602953	74.0603889443032	74.0604157093921	1264.14	1250.42	1274.86	10	4	2657807.45104651	2035697.12195861	2867803.99559411	2700206.4350318	2560747.07800873	4392240.29747115	3712017.96306321	2821585.44386991	2697622.03677594	3612939.25475292	4858606.80235978	2504519.11479969
751	74.0604001503509	74.0604001503509	74.0604072868559	2240.79	2238.67	2240.79	5	2	1165326.4779004	1109306.70868745	1254928.85299479	1187711.91100064	1257346.24487588	1676770.17885938	1659338.02029948	1163494.88128125	1382650.77949219	1774161.13503126	1247320.70335299	1142234.97215625
752	74.0605103520457	74.0605103520457	74.0605174544254	2604.44	2599.57	2604.44	5	2	5878602.25100032	5193796.53492186	6395785.96281402	5771337.29319853	5730757.56367183	10231663.2292176	8040147.23428918	6150031.26189603	7431778.96369945	6183339.43384358	6356660.42194557	5633019.5781896
753	74.0603726563593	74.0603726563593	74.0604262441724	1162.5	1152.39	1165.14	7	3	1940291.33056387	4753973.60827389	2017107.4496943	1845316.30776493	1748708.2876087	440231.919075514	2609931.51947688	1804559.67469768	1899510.32701427	2574508.00878058	2102355.01009703	1656318.34736074
754	74.060467050371	74.060442349206	74.0605193371073	263.609	263.609	276.092	5	3	5388164.82929119	2679750.90272445	5781229.53840909	5197449.18605989	5047954.50389062	8692095.75069703	7076536.07007529	5411085.91168945	5837063.2254517	7585543.347984	5536347.98036151	4963585.60612604
755	74.0603643358257	74.0603643358257	74.060406735184	1679.1	1677.02	1679.1	5	2	1723109.53320312	1354991.62002062	1809242.13814263	1698306.68960686	1551583.83612021	2381269.29772177	2217014.63737651	1756865.45806451	1832278.33463281	2843475.41996541	1750420.40493951	1575162.0508348
756	74.0604454933013	74.0604454933013	74.0604454933013	833.718	833.718	833.718	4	1	3980365.66941947	3427438.25156665	4156464.67414229	3816920.68573105	3849102.97833909	5664839.28970379	5477414.23334375	4175906.60347615	4306184.69717054	5684911.67798818	4291961.28254155	3562944.81140624
757	74.0604224058386	74.0604224058386	74.0604224058386	1420.75	1420.75	1420.75	4	1	2836905.34793719	2457315.046875	3027057.37902644	2792574.44121094	2677345.32304688	3944686.64263296	4008294.30389875	2938386.70238581	3022125.45158504	3897712.24790039	3213145.62807688	2587927.96038762
758	74.0604031245567	74.0604031245567	74.0604031245567	763	763	763	3	1	2344050.43859514	2264547.17344419	2696176.01313058	2536189.76944153	2326303.61420201	3824103.17685622	3458220.88262583	2549085.71331962	2731097.46881627	3630274.43105022	2511651.78082031	2203051.04554604
759	74.0604359171754	74.0604214991329	74.0604359171754	2534.24	2530.43	2534.24	4	2	3981813.00121094	475988.418046877	4056359.64226776	3819893.28108556	3502601.00345967	10021384.2441927	5202437.08554898	3899107.79095439	4779777.07173352	5414272.5792736	3963712.4422424	3613354.48194785
760	74.1918020112977	74.1918020112977	74.1918020112977	1304.73	1304.73	1304.73	1	1	98186.3352836093	86693.5750960276	79735.4023864758	93354.7373954275	89410.1996150726	81671.6461637364	83754.6753043616	101507.415107422	79488.0360039814	88390.8433736162	80964.6374613438	101853.594908039
761	74.2958589224918	74.2958589224918	74.2958589224918	1304.08	1304.08	1304.08	1	1	59995.8451558052	34505.4286843041	99232.053506748	61167.1628608846	64126.414528587	95954.2047043688	99351.0817350256	70780.644284889	98457.5347585215	99430.342754349	89252.6886674369	42807.2131542971
762	74.5308300183005	74.5307420838847	74.5309221588842	2449.1	2447.47	2449.36	4	4	902008.197531126	731669.308431243	1119621.42689783	1035446.44771744	989769.836413572	1457862.77745503	1129056.62403258	739590.817426389	880421.937837529	1118873.72857107	991667.790065054	781033.100513304
763	74.6700790640248	74.6699873856749	74.6742059041693	1304.15	1303.64	1304.57	15	12	234977.103680889	141460.742424879	293283.95688101	215004.583445311	186151.992053222	320537.775540865	305663.641451322	259770.096364182	282448.698203123	323384.787166091	271104.066512169	124543.905140099
764	74.7044732938563	74.7044476112473	74.7044787592585	1304.08	1303.98	1304.49	3	3	85709.5370109043	178430.0764826	290690.211328128	208387.279660868	189664.13147461	129921.835236002	130026.894050292	259239.632546161	281985.211661928	322894.401561165	270550.458147641	178509.811123936
765	74.7570136021777	74.7570126743962	74.7570235843331	1303.81	1303.59	1304.14	3	3	76170.3150905528	28644.0965731535	104462.280219728	64329.4295197092	55056.1683345173	115338.056779118	116484.004828659	76834.377228337	117798.843222655	123608.91276123	93570.9977436953	49864.8406809307
766	74.9585596208762	74.9585423315029	74.9585877517586	1304.65	1304.14	1305.41	12	12	264499.98947754	234031.324776786	243433.311776643	272280.410626395	240413.380799278	224612.432445592	228708.621089566	262862.218828126	228331.723071289	249429.586637139	252541.323018552	256526.420322964
767	75.0459019675406	75.0457738049771	75.0459955567325	1304.45	1303.61	1304.73	4	4	102940.837128155	84539.8127522794	238176.085640094	98168.2499220624	240268.280305399	224380.992535806	229138.798784992	92741.8633813474	228585.636580402	243003.064460448	248056.128687742	251615.109589846
768	75.0557132535739	75.0556904875205	75.0557733522454	197.7585	195.734	200.16	10	10	3017463.92110224	6779694.31003736	2831907.48944723	2974082.66058312	2717851.47981397	2894793.24022353	3426698.96851639	2993187.39169403	2812080.79461596	2975759.14251004	2450621.35926837	3017215.76526562
769	75.0557173161038	75.0556721595912	75.0557637066374	98.7194	86.9568	101.737	10	10	3163144.34960341	8120732.1246386	4473963.09717091	6320212.44242071	5312812.32871859	3843150.17798819	7989692.23436315	2620909.39762016	4642036.7860925	6688849.02022596	3925251.74823758	3680289.65699408
770	75.0557129155348	75.055680376471	75.055762857954	2688.32	2682.95	2693.92	11	11	6748995.55961394	4010017.89516015	5744438.72133504	4324519.05416143	3101592.79790753	5095292.91155865	3196972.38267281	6471100.73819114	4714516.6576766	4548737.1367022	4280949.95521085	4274488.38121972
771	75.0557339435742	75.0556619321981	75.0557762558926	154.366	153.538	156.132	6	6	2890408.21634661	4763931.50377841	1191270.21591459	2698337.96259656	1458046.08853994	1531407.7824939	1863548.70613139	1246671.84666337	1362474.40018499	1608889.26635724	1332189.15818038	5721694.49713477
772	75.0557188998313	75.0556938743067	75.0557473323504	2624.83	2620.59	2631.4	5	5	3844513.46226564	9532092.47548824	4017292.71995346	4446246.16369629	4375303.5005053	3283406.47718858	6555450.83988031	4909877.50753908	1892418.57201242	3815724.21417317	4319578.41587912	3986165.39276697
773	75.0557130550149	75.0556941038515	75.0557320061784	2599.215	2596.86	2601.57	2	2	1736655.2723641	4583851.2508356	1955058.69358696	2080694.96021741	2233289.32683423	1597229.57422894	1695688.91548915	2531659.08391602	1773403.29102924	1083623.33306705	2186690.95961957	2869967.22204823
774	75.0557435956898	75.0557379802463	75.0557492111334	237.997	234.974	241.02	2	2	4778536.24845014	9010591.12273995	4113857.3544967	5278864.80570313	6690721.57973736	4864182.49210909	4933058.5352446	4707786.1130625	5819441.61384265	4735737.34110682	5758112.38035284	10568382.3520622
775	75.0557283818525	75.0556479750906	75.0809034525943	560.641	551.545	568.109	22	11	7171488.88355383	5520354.51144515	4217594.42007803	3450096.77088295	4994185.44914495	4845040.55196735	11951774.7530631	4424180.76345829	5299891.58081101	4659394.53689569	5821597.64501431	4570223.80326847
776	75.0809429846706	75.0557368222627	75.0809429846706	124.384	124.384	136.775	5	2	3169597.61739136	5766021.66633066	3381335.12073611	3382176.96048264	4413122.34317296	2161260.29452196	1685915.04472349	2427175.55912268	2724066.00599154	2064667.83200467	3626073.29354519	9318087.31296193
777	75.0557243627061	75.0556865140759	75.0808828454473	2577.895	2567.11	2588.11	8	7	1324905.79360552	12052266.1713672	1101762.03505543	2916868.78140928	4152828.38078634	2785447.09225066	2950015.37250759	5925910.44128583	3470027.33185764	2269369.12111178	2368437.67316405	7619348.43181075
778	75.0557219443623	75.0556785159373	75.0808924259423	2638.91	2638.01	2639.05	3	3	3756184.36089357	4416381.03355116	1888546.0827232	411842.802421916	1988675.32703125	1738060.20594121	1809333.22124999	2275817.42265629	1840550.15250003	1716423.57077014	2112722.43528647	2563292.55889878
779	75.0557323151892	75.0557074529531	75.0808387393946	2649	2646.84	2660.68	5	5	1836979.57214063	3979173.19140619	333404.677500013	1855533.21465235	1849162.07072344	1697542.27584376	2933359.65267933	1207807.27429911	1795621.1671289	1792250.30403515	1987500.83250003	5369066.34009233
780	75.0808809994707	75.0808757680136	75.0809610370788	15.2622	12.3492	20.1946	4	4	0	14152839.102468	0	0	6351227.03026984	0	0	0	0	0	6011916.53871625	7352706.23628769
781	75.080855344573	75.080855344573	75.080855344573	2537.91	2537.91	2537.91	1	1	2793191.01492392	10544231.7212082	3749268.35277262	4179285.03516991	4215699.85901809	1438653.29952184	1965128.93246536	4892145.9947126	2706822.97875419	1686414.80609351	4794381.13447219	6442389.50983075
782	75.0808577371829	75.0808577371829	75.0808577371829	2522.02	2522.02	2522.02	1	1	87903.6889843913	425735.391666625	135750.338671883	133931.613320337	137516.038085929	24905.5949999985	48269.5140625028	150528.732578116	73838.5954296918	31834.2805078143	143874.027968758	225604.710976549
783	75.080917456353	75.080917456353	75.080917456353	255.311	255.311	255.311	1	1	4743998.7036	9198162.86514281	5356366.57341605	5372941.62818303	6611838.44678409	4887502.41899744	4877577.55986492	4844560.79788644	5055789.807175	4714990.281475	5792832.47268499	11031128.2710349
784	75.0808857962915	75.0808857962915	75.0808857962915	196.472	196.472	196.472	1	1	3550389.52078125	6443321.02291832	4163901.34528675	3917133.8323584	5357829.46339773	2737066.29288336	3131504.41728052	3188180.11911737	3376406.64763867	2871505.96325391	4365758.26621023	8630838.14427187
785	75.1017783974307	75.1017783974307	75.1017783974307	1304.54	1304.54	1304.54	1	1	114810.058013508	115606.851376201	102891.725771486	107671.513039959	127618.165003257	84713.7928027338	109974.197784016	104834.501481526	94470.6385530593	110632.431638371	102282.552863769	112122.902309572
786	75.1461231251472	75.1461090042093	75.1461372460852	1304.28	1304.15	1304.41	2	2	113181.925048827	146339.270534669	102891.725771486	101763.979381385	95138.693496469	84713.7928027338	109974.197784016	104834.501481526	94470.6385530593	105360.844768066	102282.552863769	112122.902309572
787	75.2037237366092	75.20305624046	75.2049355109192	1304.03	1303.59	1304.57	12	12	425400.211728698	998126.25060405	211918.536769642	547463.552612022	518846.443291765	141435.762533053	171137.191212334	342770.215727791	160961.521117514	179455.276447056	279056.398987347	679932.579557293
788	75.2118316878649	75.2117881497008	75.2119497632621	1304.45	1303.95	1304.73	12	12	131401.76297119	90854.3818676747	175219.52027344	137226.522445913	121722.291324556	177970.460884164	185298.751752233	162206.486417518	177263.097324917	207009.950745568	169189.317520751	106201.423066405
789	75.265705115294	75.2656637309044	75.265731970527	1304.03	1303.61	1304.5	12	12	539726.865209963	518687.646327427	504774.229619134	554218.728962054	516572.791503904	467881.220462474	514642.756540181	559275.998655136	477997.541995121	506034.2934525	527899.260083707	519474.75891218
790	75.3072043877632	75.3072043877632	75.3072043877632	1304.54	1304.54	1304.54	1	1	539240.624790849	111214.054023437	503799.00892823	553435.934147142	515965.47909343	467399.117195635	513978.87269531	558340.995056555	472935.362547197	506124.748250827	527016.712452389	514462.995598964
791	75.3536640415244	75.3536587303125	75.3536693527363	1303.795	1303.64	1303.95	2	2	1277809.8829421	1255795.31250001	1207485.37945225	1322922.35700285	1258406.72050959	1170136.82421873	1239549.7021449	1344453.66901854	1134622.654847	1208954.30990766	93583.9568546543	87162.0291178395
792	75.3686433946851	75.3686144393034	75.3686769585828	1303.965	1303.57	1304.5	12	12	1293366.32443848	1296101.91685096	1218483.14205356	1335163.40867606	1283329.59968009	1185949.47817802	1262396.30999838	1364241.18361056	1158137.60966761	1224263.16162808	1287793.38885546	1233503.40312465
793	75.4264029583623	75.4263742179544	75.4264929682989	1304.45	1303.95	1304.73	12	12	326542.176144387	310098.93586328	285689.907156107	334858.889277344	308003.493368013	274240.2664209	262831.923194756	328299.656011914	271339.048390627	295952.074704243	305224.208463864	309554.910385045
794	75.4568162900237	75.4567691675233	75.4569349750977	1304.11	1303.61	1304.73	12	12	291647.53590088	272878.060144229	258413.640455979	288405.733283878	285280.220179161	245923.833933455	252530.655157647	317776.896167536	231947.92470703	269780.674338032	272826.317887836	273893.511035155
795	75.514624434981	75.5145443963923	75.5146696352281	1304.49	1303.61	1304.73	7	7	123056.842041016	100819.562888998	258037.101013187	119881.478442382	106764.216588134	245670.434825845	253196.363534341	106334.908780799	239963.887674152	103514.917243653	272370.203930459	111954.967260742
796	75.683425952767	75.6833875884621	75.6834510317864	1304.11	1303.59	1304.57	10	10	172609.834342854	164225.721574518	144468.416997072	175777.107025615	153586.216357831	140549.025679086	149147.538010817	167966.872001138	134359.726445312	143797.114801683	162064.05343994	165492.943462665
797	75.9065984354806	75.9065984354806	75.9065984354806	1303.61	1303.61	1303.61	1	1	68215.11175631	98735.3937445938	69571.5721172626	75231.7791663534	70369.1160381608	67054.5406655648	73283.3203125	80278.7289336687	59162.901538837	69456.0042152627	77823.0956948616	72833.185813927
798	76.0396566145553	76.0396288252939	76.0397126920472	2425.225	2419.95	2429.01	12	12	1624453.74291756	2295216.56120516	2347692.18958139	1779662.61312263	2651179.77366073	1727242.82256581	2318605.18516727	1524829.66695759	2153395.61949531	1363954.75011268	1891570.95023523	1696970.1576762
799	76.0396618626553	76.0395906743868	76.0396961082264	1965.25	1961.64	1971.76	13	12	3978840.69169624	3327012.14736084	4791188.01658397	2739028.17840345	2384057.5423314	2544969.61055077	4730829.16591326	4099576.22101829	5494185.73556674	3363432.22278391	4808880.22626799	4288542.72486093
800	76.0396582257059	76.0396428879455	76.0396907395135	2307.645	2300.9	2319.15	12	12	1711919.89230666	1643113.22455416	3430463.5521124	2169806.6204594	1701682.37894653	1788628.55755371	3223669.42889437	1912446.14696829	3047428.03464666	2808800.16180099	1162771.42372675	1391085.46357498
801	76.0396850011846	76.0396759668854	76.0396940354838	2354.895	2354.25	2355.54	2	2	1488222.69726313	1861789.6153472	1550074.1943099	1279940.01219982	1597972.26259015	1274905.60205831	1494528.49262571	1560271.27439703	1513142.54495093	1401078.57370793	1495895.33659755	1472942.29163861
802	76.0761487576141	76.0759904192932	76.0762000717921	172.721	172.266	173.951	12	12	2543088.28831326	3176691.57244995	2289187.1871756	2725798.6569184	2775536.73988445	2043490.76727327	2469640.78351507	2551705.52164512	2409285.76027686	2375560.13076062	2549494.2568171	3133300.17093348
803	76.2450813149108	76.2443016449746	76.246241892625	1304.08	1303.57	1304.57	9	9	137997.129943847	148112.510667066	121110.625408382	151500.143017578	139647.130871581	107886.635523791	136916.029260253	141044.961101887	96376.19071289	123230.438668212	135176.305119628	140297.410452974
804	76.3413002740828	76.3413002740828	76.3413002740828	1304.54	1304.54	1304.54	1	1	106952.551163965	129841.7903125	90952.5610632811	98740.2939861325	105366.945768751	83387.4953748045	72640.1378498046	101022.411360937	50833.8114109374	81180.2421516303	87579.16001582	125523.531508302
805	76.404799505135	76.404799505135	76.404799505135	1304.41	1304.41	1304.41	1	1	76554.2689313287	47639.7832297587	76872.7825914425	67321.6928120939	74661.7494406966	82055.8876118616	72641.6072172399	66803.9600696901	78681.4627814266	86231.3498064621	76782.8797651818	62661.0568483669
806	76.6170608443565	76.6166272271981	76.618228979345	1304.495	1303.81	1304.88	10	10	192150.413952637	265559.932259614	124267.688569338	208218.57152569	202253.986271784	96568.1389990228	102689.12168457	173446.514547992	106073.861977538	116858.680927359	142485.969852013	239907.164028695
807	76.6533917303624	76.6533917303624	76.6533917303624	1304.54	1304.54	1304.54	1	1	55999.7414772732	94319.8783048492	33330.7194526814	68549.3487557711	78498.5164692832	18662.8815500712	15878.2250625886	53205.8102516861	18703.1894904117	34682.2882486978	32666.0692160869	124718.511726741
808	76.6713412212938	76.6713412212938	76.6713412212938	1304.54	1304.54	1304.54	1	1	62454.1801973465	142668.473365384	39092.5075067144	77448.6892704273	91134.3390690115	24144.9173486327	15891.2871101887	59815.7240742997	18733.9310904947	34737.8185396635	32717.0261385089	124881.862757163
809	76.8459589250122	76.8459478222581	76.845987481661	1303.98	1303.95	1304.14	3	3	72868.0314910323	53835.5402343752	79949.7926477063	77735.6106090204	64057.9129230295	82980.5282592767	93135.0110395961	80682.8320889549	83069.9785333796	107484.269221856	74156.3670597325	65135.6780184663
810	76.8999203091703	76.8998916554399	76.8999484646202	1304.03	1303.61	1304.5	12	12	301332.137828777	284509.297999608	243019.235387134	290208.445237379	274785.252674278	232999.632539761	249802.21629883	276991.613839286	223424.981411832	247377.736076313	273597.278102679	280174.270926689
811	76.9175359309945	76.9175359309945	76.9175359309945	1304.54	1304.54	1304.54	1	1	293072.150291339	148194.172265624	242549.72372681	289867.259651696	274462.199472659	232759.550486652	249479.97401774	277910.772397866	227602.780482583	250989.945588379	273139.875245766	276549.025514326
812	76.9907138387539	76.9906420719512	76.9907316734849	1304.05	1303.59	1304.57	8	8	136866.563255897	121502.993422852	136656.39104849	117236.529693134	113018.247601787	125465.546339517	113681.302283654	113133.814202009	127308.298307291	87076.9656358925	113823.595195313	128978.044799456
813	77.0387571902316	77.038404567926	77.0389846088097	1304.815	1304.73	1305.41	4	4	204147.560452041	231544.33755456	235092.443074792	249177.555090864	215882.59266713	197626.509930976	203131.973794158	205296.955186962	244920.210720471	216167.705822595	218127.76293181	257603.398071501
814	77.0873523606111	77.0873523606111	77.0873523606111	1304.41	1304.41	1304.41	1	1	89096.6794282657	62167.3143377133	81549.7581178985	88363.1680078135	78815.1164062506	99369.1571271316	84261.6907368598	81245.4060213945	99974.0462961635	87402.0303071723	97813.0156538539	83104.2232639387
815	77.180760641686	77.1799702941634	77.1813867058224	1304.73	1304.41	1305.41	7	7	133428.146643067	188703.603798076	73585.9173889171	144786.923171387	128361.574674681	55844.5606542965	83627.2056091304	107142.27273137	68937.2338842774	73927.9243464544	94448.1080243388	162341.160597581
816	77.3430930814058	77.3423742591552	77.3443840717116	1304.145	1303.49	1304.88	12	12	150784.024978966	142958.241820913	132773.116948244	145658.430288461	151807.901393479	122174.630827824	126973.96363732	160655.889261568	130026.49696289	138296.136159667	150430.972242338	152193.421736027
817	77.4041019538379	77.403854291111	77.4043496165648	1304.555	1304.54	1304.57	2	2	78962.9430017084	190418.305895432	31060.2637463384	81286.5414855966	92758.4537137869	45117.8324819712	67314.9639438102	21283.3228883714	38438.4655686599	55173.9745971677	45141.170948768	149450.159780971
818	77.5752722359622	77.5730816404835	77.5753159152617	1304.45	1303.95	1304.73	12	11	126047.025134278	92847.0126513661	121250.056556918	122803.085216346	103316.425095214	118320.060750732	127719.414663462	119042.071724331	102643.959070637	123083.901627103	123845.643381697	114003.110160006
819	77.9025656137819	77.9025656137819	77.9025656137819	1304.14	1304.14	1304.14	1	1	80485.9398856602	30682.5403670244	110744.313100962	71142.8174159757	64017.7862695317	122906.904742027	122012.779449462	97113.2460546869	112322.229349772	121925.729675292	94340.1419775404	55611.527230631
820	77.9990554158202	77.9989884583737	77.999109036058	2455.85	2452.88	2465.84	12	12	2563432.60171742	1687641.59983687	2328901.70201126	2287354.35405315	1908432.99161531	5194999.37289016	2296028.69604307	1673898.17140969	3253554.25264405	1699536.99969921	1257621.3210162	1841625.21535152
821	78.0678516413293	78.067800494689	78.0678753290932	1304.54	1304.08	1304.9	11	11	173701.859173585	156873.984846754	161011.034736331	179276.22557373	159714.402577313	144097.143873697	138404.41336914	164032.419407301	154243.837335487	156423.303553185	164928.755466496	169561.495795147
822	78.3544889891792	78.3537163650089	78.3557578143823	1303.81	1303.57	1304.41	11	11	195798.001351724	164029.870213218	227009.713491214	185714.01320519	179351.853283914	239276.619375	243352.312337238	220590.946612454	229614.786258137	238895.612908278	223750.225052208	163357.655763596
823	78.6100057552563	78.6099671627968	78.6100186299463	1304.275	1303.98	1304.73	6	6	131737.427302245	212212.339293325	136408.151623537	132859.191531137	235394.566641848	124864.829640299	136657.688110864	140880.410590819	218024.128844102	255519.609232952	255392.367138674	224268.490873581
824	78.6470797737182	78.647036173946	78.6471113069524	1304.45	1303.81	1304.88	12	12	249723.655396634	211763.35826923	254294.31948486	254723.337841796	233855.68380972	237693.387560847	248610.908214287	270098.302751117	218382.485400389	255907.671514423	255914.958568209	224624.365009014
825	78.6716552685369	78.6716552685369	78.6716552685369	1303.61	1303.61	1303.61	1	1	87549.1605295619	73354.7586686204	63175.958180931	73882.5691779124	67500.0103833011	64354.6446058229	63767.2354367904	82986.4397780546	45012.5376864351	51682.3368420407	72414.3067462702	61538.868299006
826	78.9359579004758	78.9351899648579	78.9365530495046	1304.49	1304.15	1304.57	5	5	184064.63425926	456983.666881248	91448.3579743833	227878.35480288	233295.189868751	62447.2493311522	60259.1346419585	142511.936225195	76639.6781442382	62741.8698014951	110109.840633204	323864.456888603
827	79.0367991151796	79.0367716985466	79.0368410449968	1303.95	1303.57	1304.41	9	9	154111.687756911	138547.270552202	163917.470983889	142762.677336237	144536.570280541	169375.089506835	196423.158123371	182684.726645132	154770.419147134	176016.149923095	169082.650127704	135080.557854227
828	79.1125183587944	79.1124654038473	79.1125500534993	1304.49	1303.81	1304.57	7	7	128520.620568848	101477.668131103	107307.406252443	130927.901180421	107891.606859539	95612.2477962233	115418.840559895	124560.310094573	119327.913429361	106997.112185622	121268.01951172	119721.90329402
829	79.1747833367105	79.1747466845091	79.1748715515791	1303.965	1303.22	1304.41	6	6	85855.7708435051	88980.1775854494	72110.1196893305	101900.891532076	90519.1573449697	84916.547801983	81663.8951725256	86383.575803222	70320.0725504553	82015.6467150874	97963.9131696431	87597.9764648447
830	79.6199053520417	79.6198603003692	79.6199336021989	1304.08	1303.59	1304.73	5	5	85134.1760236138	79779.1750355117	78838.5549133312	91028.8831262217	65868.7158369962	83993.7587295818	90777.1556095373	103872.389939185	83798.970821126	82863.7106945796	94945.15019381	78599.0411727633
831	79.8158465298435	79.8158166505285	79.8158563921994	1304.01	1303.22	1304.57	4	4	74181.1618254206	152499.640528845	48684.7942602546	111408.644700056	93214.6358349599	56032.3638590491	48743.5711555987	50676.3280916337	28802.1105940753	68230.4023531401	70687.3400614415	117954.969304011
832	79.8803228518955	79.8803228518955	79.8803228518955	1305.34	1305.34	1305.34	1	1	151229.552263847	99454.2567160871	177988.442642047	81020.0181188974	115614.67137651	182968.421335229	182129.220636539	164703.659372778	169421.480358663	191299.947677998	176502.34503063	107976.438900036
833	79.914975510563	79.9142419800727	79.9163277573107	1304.11	1303.59	1304.73	12	12	156647.854809571	92403.6861161304	181510.43969689	136157.031086613	120292.386040038	190576.864782902	186950.478515625	166502.991301813	169699.950904947	184555.400449218	180375.957195871	105940.784380634
834	79.9900396992124	79.9900166734355	79.9900947911442	2266.33	2261.85	2272.76	22	11	3590478.75416093	4071819.00286563	6173499.02815387	4800494.03856608	3914706.61875752	3511640.33563	7019880.74410537	3292799.31750854	3746611.9299161	3821698.10308454	4787608.11344552	3568893.49975238
835	79.9900821491449	79.9900499076705	79.9901941478275	1995.09	1993.78	1995.67	13	8	2180165.46674615	1548546.39205545	3036068.89425546	2232947.56219209	2041442.08455001	2999922.91359051	2658735.75858982	2555255.15092756	2661423.49170392	3133978.63050706	2427851.37403996	1866468.78774159
836	79.9901839022687	79.9900939524433	79.9902320029791	2464.28	2460.34	2465.49	12	12	27436440.23087	21274389.6017208	22142972.9407994	26973508.4249387	25571146.6493451	31010900.9069001	33950885.1667975	29339981.0853495	32959043.6604497	33825609.1814146	30659138.260956	24601570.9224178
837	79.9901004557368	79.9900776359845	79.9901557249916	1324.78	1322.58	1326.83	10	6	3607709.470258	2750050.62957849	3845180.74020995	3479794.13171875	3834751.06737234	4645592.02237575	4021492.34290968	3390183.26473515	3875970.01817627	4280281.20791373	3676861.77829306	3064649.77488371
838	79.9900573724776	79.9900435363838	79.9900926494936	2095.17	2081.4	2106.91	15	8	2736670.98280808	2173119.13977541	4258045.89816655	2651670.49056603	178971.098437506	1912754.95903565	4992877.03429861	1208984.17317199	2782856.89823242	1830699.50795056	7296243.93865976	2174161.9819459
839	79.9901228084897	79.9901116327059	79.9901330361446	2675.81	2667.8	2676.2	10	4	522160.352186214	558029.277932697	604610.735458468	489878.624527006	495236.078757842	752111.840358071	729379.050483398	579893.140006167	602762.473321344	733361.63127642	60835.8495133437	483404.937131216
840	79.9900274426078	79.9900211190673	79.9900418536345	2389.38	2373.06	2389.94	12	6	584027.385300893	464939.157275663	838088.521628287	575872.260931971	522163.639496527	50828.9948632822	856559.428075375	698120.029972769	716716.719317401	813069.682007744	692769.945821575	452620.831589268
841	79.9900653149876	79.9900558425402	79.9901054449734	1689.64	1671.72	1699.34	13	6	353205.491634111	221209.886203123	2423336.95561409	368869.784279294	148085.606044924	453192.29942709	444431.542491314	717587.437247961	344251.921791299	183606.930729169	389074.344062495	276997.983374998
842	79.9901350712535	79.9900911834348	79.9901515658625	714.739	707.663	715.517	8	7	10009834.6791971	4267119.23801467	11001073.7989658	10421435.3257749	7941588.11723516	13028562.629965	5725017.95682144	10708462.0201305	11548600.7122409	18354484.7974339	14581424.5381479	8155270.28332389
843	79.9900924583319	79.9900491828448	79.9901101908296	1789.25	1778.58	1805.19	13	5	230949.311406247	157108.953759764	282099.173884552	220231.285837671	563199.141977626	1750338.55549187	126681.490546876	246592.490976565	141883.751132815	171334.433144533	291599.887782114	159422.385102541
844	79.9900347710492	79.9900323847369	79.9900535129008	1904.57	1895.54	1907.35	8	4	421435.779191137	257792.123521519	454415.698610096	351758.616739294	58973.3732690395	1380210.74831527	554734.815203017	441921.747132047	484070.864403075	564929.184465923	446808.228509564	277724.530935985
845	79.9900963504951	79.9899902945656	79.9901567519635	1542.415	1538.6	1553.64	10	7	1038859.06166118	714667.647039479	221245.986718754	1057147.26161595	954963.469046048	3219545.21292405	1075063.34242799	238886.940195318	3671391.57102458	4505926.81003113	324340.81279908	884133.821570319
846	79.9901314385106	79.9901022835639	79.9901594563984	601.002	598.072	604.008	8	8	8046257.4259029	4822846.17495706	14504198.9527541	7581315.30400892	6632041.26298442	18549059.2994138	10488123.6153741	8827427.68995494	9711465.41956545	9244410.84691611	9877260.2650269	5554900.38134972
847	79.9900342821146	79.9900342821146	79.9900752560171	1939.08	1936.47	1939.08	6	2	549368.125766038	431807.72909898	700601.522669269	482705.665709511	417546.350203928	715908.425036374	773942.574956837	558315.174089498	688946.625168504	825846.605013021	603134.865454581	407295.886668486
848	79.9901113186419	79.9900564548322	79.9901196507066	1610.36	1609.2	1617.72	7	4	1682895.7700169	1082309.80032227	1850526.2138558	1570375.92416992	1490079.19388021	3204414.99941492	2169930.72743665	1915597.41467383	1928365.65629773	1807947.54491387	884764.582232739	1224396.40618056
849	79.9900740464329	79.9900574760511	79.9901057830735	1623.78	1618.6	1627.78	8	4	656500.6725	391826.831347655	1797498.19325391	591146.193730476	790834.549854524	826434.649511721	219179.350468754	682411.625620814	262530.471499012	768981.486328125	673662.915225358	496056.497977121
850	79.9900631331379	79.9900389703596	79.990084808453	1760.52	1756.69	1770.05	11	6	597529.285869566	371650.975936546	695776.288799991	676631.40367187	667387.998809264	855186.556651667	152385.690466311	1429340.05700772	512448.732960943	893051.955384119	1026174.49172587	508114.364778644
851	79.9900563049612	79.9900335502675	79.9900836498828	2183.28	2176.53	2185	7	4	2884063.30291405	2477683.61461017	3306403.7417953	2952381.68237814	4568500.36605126	1949304.89050696	3351468.23375625	2233993.79787441	3189071.15264827	3145821.68733392	3294267.37093429	2595192.44785712
852	79.990095792722	79.9900530349146	79.9901021688916	1442.45	1441.36	1444.82	6	3	2082549.92149698	1448779.8772379	2287490.11999623	2145225.89386593	1969541.03345871	2755225.62444557	2625327.85647428	1568586.30780925	2513527.0372001	1891678.99567781	2279605.77235887	1802127.8888338
853	79.9900371365117	79.9900098304977	79.9901033873418	2226.71	2225.2	2238.86	9	4	175143.074960942	140817.468750005	245791.585117175	195836.60619139	140578.742265613	192173.148749962	254260.006158843	182704.259062505	193622.560703154	290173.362578112	259055.818098966	150870.086542956
854	79.9900249600763	79.9900158900933	79.9900313362551	2337.67	2333.63	2343.97	8	4	562812.747061943	462226.81889873	691690.615274235	591390.749642557	513964.776765627	694861.992721637	989552.518268634	704283.223759154	705207.516621094	687712.222450772	40657.9065624959	493477.77701989
855	79.9900597289799	79.9900481163954	79.9900854003417	1726.675	1724.43	1735.42	8	5	573854.58036914	389508.340543946	500960.239999621	643617.738504459	832128.175881956	926716.937765617	825000.630685538	1307112.91809442	180311.516857914	157454.290104157	715409.061800779	430685.446210939
856	79.9900393771563	79.9900146595899	79.9900697531814	1878.81	1855.17	1885.66	10	6	859781.151652362	505544.901426768	1025192.69226658	770754.252259618	634151.589568207	201575.953885095	2776317.13787326	942233.064842183	465819.632050781	2427282.47338308	305513.973313394	553904.035026714
857	79.9900776228713	79.990051397192	79.9901134938629	1410.16	1396.19	1417.09	8	6	2235001.80052082	1611019.39502344	1405877.0904236	2215643.47775781	1902801.63264958	2789361.89633592	1609127.3018592	3713371.6410055	2068016.26626847	2659529.94708334	3085153.66965974	1802090.14463802
858	79.9900554878323	79.9900554878323	79.9901096337512	1654.2	1654.2	1658.98	6	3	1164895.26058524	736411.328010608	1205048.31202847	1078201.73309501	943657.657533479	1833703.91175669	1455633.27289029	1749565.94305569	1407039.79152065	1434602.82864258	1223435.72737933	881780.848761857
859	79.9899804171897	79.9899804171897	79.99012731123	1588.5	1571.7	1588.5	7	4	1392481.89064235	890742.42108724	578079.0635981	1301800.52434751	985329.763407561	1663320.38256366	2812484.02373577	1366597.55983434	1322314.90642938	1673110.59296297	1396597.24330979	1076835.83898727
860	79.9901060667882	79.9900888843379	79.9901327569128	1187.47	1181.29	1200.07	8	5	4892908.34730114	3649503.07990057	6635788.30152713	4740563.52639204	11098939.8148083	1088292.58901375	4975655.78546413	4829316.92602272	5095274.82306817	8771958.24804007	4852194.99541192	4247132.2903125
861	79.9900679875555	79.9900332234234	79.9900816049818	1830.32	1814.98	1836.73	10	6	755164.490872646	442842.075525841	2084372.87202451	755350.321040415	830936.67821568	1054924.60272235	1046817.57603791	515929.337789893	961903.188817274	167292.707556156	1071906.66927472	541499.526577523
862	79.9900441421983	79.9900250144434	79.9900524924246	2355.78	2353.33	2364.79	6	3	231081.049776254	142113.581520184	289329.985969097	209900.227947494	216259.960046736	259088.589132297	251816.200743268	230470.67954644	75251.3259069796	312662.313784645	251259.993833297	169329.056008029
863	79.9900685967833	79.990034568131	79.9900685967833	1641.79	1641.79	1643.34	5	2	1475665.50305753	941626.76120404	1539150.06606179	1339206.3513488	1167486.52817235	1721902.76944247	1737999.36676609	1489249.61817095	1668751.97847539	1921460.95161337	1480884.22398733	1110683.04452205
864	79.9900859324819	79.9900750892613	79.9901126345801	1713.27	1703.48	1713.27	7	3	234322.179817703	162646.401964288	299368.248222659	235715.636093744	178524.076044924	188951.021130374	3423861.85645027	237402.263984377	268940.516103518	319677.583342628	112676.509815675	162298.148780689
865	79.9900886964491	79.9900603381979	79.9901310529451	1247.73	1236.13	1250.07	7	6	7970661.0283229	6192288.57914929	17592628.5802546	7893641.80800002	3976083.96874268	10169252.1250407	8674987.07275378	8424713.67990974	5866167.53133642	15386654.6942578	8418491.15522918	6978109.55428123
866	79.9900644967801	79.9900297917109	79.9901643035406	1375.46	1365.48	1383.54	6	4	3386164.330625	2570106.14190771	4642045.27704572	3433251.96184059	3665205.92087492	2976484.99225219	2357543.15824687	3521728.15476017	3756604.79638444	4075970.00306548	3690400.13064861	2779683.8885129
867	79.9901085445932	79.9900682241786	79.9901737388783	1275.03	1264.33	1279.72	7	6	2869976.42538384	2045824.83066577	430053.442382835	2856591.14756795	3908094.89992311	576900.800952994	3158972.7928125	585557.386197905	3783774.8619509	3198781.43975541	6191981.12274266	2257794.84838144
868	79.9901893519836	79.9901369760895	79.9902922606241	755.6915	754.237	757.091	4	4	3914294.05093849	6430403.05718676	4287288.20151562	3727867.39516993	4667793.18111012	4781299.83491699	1391780.12420876	3920452.65200977	4276280.87433789	3420659.77162933	4153325.62409377	2973342.4499297
869	79.9901561002881	79.9900668118355	79.9902261410023	967.921	964.886	969.241	5	5	6693017.12003001	4634305.62636437	7060801.77413124	6426542.86003125	814556.879832976	7504124.44285001	7862696.40532501	12517555.6651402	8474497.80341663	1610282.02932497	16363352.7305481	5731661.79926499
870	79.990136209247	79.9900660571583	79.9902489663681	1057.61	1045.32	1067.98	7	6	6150577.08749998	4440669.89703128	6067581.01182067	5848471.69141925	1145298.32629395	8666925.71407808	5882965.34929895	12187802.9558853	6477937.12717394	9459341.68991334	8448945.17186431	5238026.50026041
871	79.990136932282	79.9899232371296	79.9902846376579	1159.41	1156.25	1168.75	6	5	4245419.80696186	3205680.20982639	4725435.1437166	20891868.2560618	4500739.53122958	4884633.62120659	1029438.71748045	1505831.30482173	4645287.68763888	4823134.7873177	4364666.22149305	3766113.47069444
872	79.990017095234	79.990017095234	79.9900303531709	2158.7	2152.52	2158.7	5	2	717307.177499996	579706.582357972	1603388.98479227	735719.562421883	687913.010244148	819599.64635416	245218.992968758	763381.375376413	740419.584545446	773470.42797938	820701.276302077	568184.267159084
873	79.9900504015391	79.9900238223732	79.9900550323804	2207.18	2200.19	2211.27	6	4	1719340.1993804	1411885.28957589	1861076.93489121	1641112.07822737	1230762.99020811	1986692.90347116	1933508.5162458	1156381.4768796	2854854.04808961	1940036.46688175	3377770.5353742	1504144.36117465
874	79.9900490669067	79.9900490669067	79.9900490669067	2128.31	2128.31	2128.31	3	1	999132.966914067	745362.083457034	997386.875979168	950436.742441411	915253.224687503	1165162.15034914	1073743.29059328	1081433.8956836	1232428.01887694	1236433.85078311	1109503.18157958	888665.754968251
875	79.9901763261156	79.990124384678	79.990210607196	830.614	829.996	831.467	3	3	10219105.9580039	4218250.07060598	11210398.964609	9603121.5084094	5566141.09787631	12247070.5995105	12545219.3184848	10653143.1001242	11584561.2276257	12886460.1893605	10633584.3490984	8131029.87011601
876	79.9900715997354	79.9900620696274	79.9901376005457	1490.22	1482.3	1499.71	5	4	1096395.06081341	766998.098671879	1128391.89785157	1051058.95446461	234597.162785649	1317750.96193703	1321888.95470817	1160413.03881894	2004945.53778624	1995718.3092682	1891175.67866129	893441.164329051
877	79.9900575491124	79.9900275053845	79.9900893998133	1923.51	1916.94	1927.18	4	3	544102.212903301	430995.87769212	718812.176200422	476320.290603965	438776.868628634	749367.536216569	763178.181934342	777256.972721841	49584.8692968755	777776.365313252	504899.761774458	417562.958105837
878	79.9900713427757	79.9900713427757	79.9901695829152	1341.02	1341.02	1347.33	3	2	7405968.39932004	5606795.265273	7635649.21919444	7250435.67739956	6711805.87675781	8836616.76239713	8519192.30007638	7515271.64501951	7883954.48488887	10377151.1248858	6537148.224375	6156988.5844952
879	79.9900699831173	79.9900699831173	79.9900944787121	2116.17	2116.17	2116.6	3	2	852888.920156251	667596.627382801	989408.187468766	876361.226960925	179086.728007839	1109902.32166664	944745.435100464	1022271.34857813	2049437.10328262	1085610.40228125	952918.363950892	761835.409330356
880	79.9901384096699	79.9900880812156	79.9902373565309	1007.05	995.065	1013.54	5	5	3390452.62348558	2361637.21940104	3286389.13924478	3394951.48593751	2672994.6716146	15015944.9975113	10894440.4568175	1573920.34639159	3863728.33673077	5636167.16542051	1005241.37360024	2722536.73921874
881	79.9901563667505	79.990060482121	79.9901998585611	1130.65	1115.77	1135.61	5	4	2173311.06162111	1636747.28451173	2160787.5604687	2157030.2014844	1893042.97265626	4996468.94340819	2437311.13695307	6045868.73249048	2241671.40224611	1102005.60544188	761573.459824271	1794155.27378908
882	79.9901777829536	79.9901313581704	79.9901821016263	902.858	899.032	904.301	3	3	11671328.7739808	7917343.73922348	11947578.9480384	10801854.7223296	9885496.59367914	7271698.0243974	15215336.3509768	12052680.2919545	11808671.1056196	13225388.6242699	6316745.18785917	9194579.05498257
883	79.9901098029211	79.9901074953156	79.9901121105266	1358.265	1357.28	1359.25	2	2	1129620.7049279	841124.055288471	1346824.26246093	1113288.21237982	1102827.161476	1523044.00561942	1385696.63499441	2193652.47553824	399339.115364596	1391700.56508413	1295553.69821428	921102.959657446
884	80.0624282423433	80.0623844186391	80.0624760191639	1303.98	1303.16	1304.49	9	9	158918.396484376	249566.950564902	88889.7613183607	178471.507211538	181432.953573842	88028.5923490083	91376.3120841484	142704.869313616	100291.800315755	89912.3057226557	109101.052274169	204899.027351261
885	80.1589779259447	80.1589297897784	80.1590064828926	1304.03	1303.59	1304.54	12	12	805914.255049734	1158794.54363142	543297.472526499	904060.006876396	875921.068571764	445339.295920761	515998.308234055	736281.333261724	470858.161765955	480274.390158859	638055.33597506	976559.672418389
886	80.2164297679187	80.2164024942234	80.2164418124083	1304.73	1304.5	1305.41	5	5	99633.1407629387	1148224.67088069	542247.825168465	902783.085962738	875358.281969004	444880.419778643	511006.223175453	111539.362424665	97321.187213541	117017.182296424	623427.705519201	95471.1551870489
887	80.2721010910097	80.2720602751987	80.2721663055276	1304.45	1303.81	1304.73	8	8	172589.174731446	292731.598318358	98671.707386944	206017.771908803	206719.993534029	79733.660117187	91657.2119891827	156980.233828125	86685.6182434093	95969.402456806	142280.766512277	249753.723086984
888	80.395045750969	80.3950380164431	80.3950534854949	1304.49	1304.41	1304.57	2	2	120605.196439303	89805.5913916024	140675.941120608	92175.1878079924	94276.1540336111	157243.805076496	159559.006688639	141708.915286457	151853.829611002	173809.075561899	148620.141600137	90579.8167339615
889	80.4299441912778	80.4293043121891	80.4314433285791	1304.41	1303.81	1304.88	9	9	119939.290411783	89702.9899325288	134420.063675539	109572.631931715	94276.1540336111	156817.62118164	148467.786840822	140784.404403545	149554.616096827	173413.39624477	140358.679516226	104449.924034832
890	80.4798857063974	80.4798591364568	80.479918693835	1304.73	1304.41	1305.06	7	7	114453.387440592	88911.6738148086	106885.417456056	117459.789666342	102738.868784995	106413.361118513	118818.56062093	119036.856419771	97875.0348274733	115544.687442158	107862.345392252	102896.471185772
891	80.6178876452025	80.6178737158463	80.6179015745587	1303.7	1303.59	1303.81	2	2	56543.2967365048	38203.614630682	84732.2072088076	73735.4219051851	65322.7279015007	91307.2047230101	110488.420155363	88404.2628354893	88120.6379194788	100030.228066406	81408.6478844093	44898.7919415841
892	80.7599816679732	80.7491310562149	80.7600184713499	1304.03	1303.59	1304.54	12	11	80871.598065185	144688.769426081	126297.64395863	161176.992056978	154414.163160399	122330.580666316	131412.433570149	152947.63121175	122352.287705077	123310.916883544	139756.603275552	149574.51418457
893	81.0004192711509	81.0003858398278	81.0004513775272	1304.65	1304.15	1305.41	10	10	123959.691573768	109214.622194823	123374.81397217	132000.510908203	112921.742807616	109961.937909459	124018.531949055	132894.068091947	107270.439961689	132262.03371059	128425.302698103	110681.271760441
894	81.0407491872419	81.0405058255058	81.0408639497575	123.1835	122.416	124.384	8	8	106946.57166109	110904.903270508	131837.385782895	146044.24092	108955.098516358	120536.379994693	127942.843393735	195167.060518369	180064.663234192	172071.857672038	134119.462333618	115207.342898171
895	81.0703473954722	81.0701978230266	81.0703913221617	559.556	553.275	560.773	13	6	6654182.25292812	7574929.18947175	6987970.37018913	6472868.22170884	6341356.09972016	6209032.12699218	7287958.42443666	5832490.42839935	7408538.23621217	6107663.75265423	4552531.62496275	8400605.72290988
896	81.070359086822	81.0702649637343	81.0704667898084	12.4224	10.6876	16.4179	6	6	0	5175645.94546875	0	0	0	4155268.22516387	4129986.32621773	6804465.8166436	4170943.16494474	4820686.39935741	8675123.38702494	4439710.11359114
897	81.0702586440122	81.0702453354881	81.0702719525363	194.4765	193.434	195.519	2	2	4193052.62779528	4794807.94310476	4347916.08714798	4014139.07621439	4337155.18520135	3970463.25503089	4114296.18509266	4143782.3645407	4296992.33534793	4290144.30476771	4451526.3335767	4565656.99700781
898	81.0703949727592	81.0703753568223	81.0704145886961	2697.905	2697.72	2698.09	2	2	2852696.83095946	2931670.54992189	0	2732946.44791989	2668116.53487307	2356818.00965494	2767350.4159667	2798541.41370113	2669544.48343096	2588434.37546872	2845127.24565431	0
899	81.070337359929	81.0702699878433	81.0704047320148	148.088	148.088	148.088	2	1	2734587.49234491	3169861.75728385	2948054.53894213	2731957.75847115	2754599.57892014	2619110.52360359	2691129.90234645	2581442.70033999	2776342.95965104	2718065.2384369	2794976.28394878	3036232.40016267
900	81.0703784600432	81.0703784600432	81.0703784600432	102.175	102.175	102.175	1	1	4114914.37864225	4657668.01198711	4411343.52263433	4281155.28326291	4381960.63494542	4018649.32798656	4225125.74889358	4062344.93556705	4548232.51052763	4074983.43254122	4344921.64710703	4465137.75598038
901	81.0705028307664	81.0705028307664	81.0705028307664	102.175	102.175	102.175	1	1	3820196.63387545	4278420.78704305	4083547.33804665	3913385.11066226	4068774.84432847	3715698.05916496	3887754.48787599	3747897.79336824	4233493.74655923	3773527.57423878	4055656.36914114	4096679.82320574
902	81.2375576466405	81.2367939974669	81.2383769476228	1304.235	1303.49	1304.57	4	4	86537.1918876133	70003.1528320316	74072.9038982607	97574.8598307282	93709.6606014744	80067.9703531896	75550.9002294913	92382.8994673283	83996.5093306097	79375.8277898606	78601.6820001783	91739.3860705558
903	81.2957570076889	81.2957335785801	81.2957583090083	1303.98	1303.59	1304.14	3	3	87018.6276362735	45699.7149316405	86901.6950889072	69741.0647398797	70443.343801048	105362.363312174	99601.8775088788	86728.4070396846	104059.465910202	112771.377355956	91669.7372807159	63427.1628693185
904	81.5194461844362	81.5188342264581	81.5202821607258	2493.62	2490.45	2508.23	8	7	95723615.6953896	68796389.0758336	112589415.664413	75206373.9969682	8361004.12033081	86128101.5214023	9212982.35594907	86977383.0342192	81612979.0818085	82303195.9401595	104745525.052418	72650588.4590628
905	81.5197958247769	81.5194691900537	81.5204735986133	868.238	862.613	880.613	9	7	57489327.3716845	25684162.1552	4221300.57389316	29316114.1356531	15695447.7343064	32038851.6816208	32471367.4496637	31286285.8954941	27319690.2550846	82985770.1722297	31101242.1494612	17835321.7537464
906	81.5198714094597	81.5194286396569	81.5201358715644	808.125	802.742	811.784	6	6	70583033.3261621	29913206.6375663	23558060.0331836	33766198.0817519	32389575.7238437	24130700.2875289	23947632.1769331	35418106.8621758	37404778.5767655	37797173.4590077	49655694.118316	13793157.2523691
907	81.5198419293102	81.5196716291354	81.5201521098907	992.497	987.534	1007.06	7	7	45488221.9823149	31429533.1202921	58894796.9087583	44412658.3208041	44555085.6971654	45560974.2841202	49313054.3662716	50239481.9583699	48395051.6726011	51551858.2133427	46583785.1017356	12504409.1503867
908	81.5195952665566	81.5194116951322	81.5203805301714	793.627	788.585	794.17	3	2	14920632.0056731	13105155.8077231	15227142.5620817	14286893.0436059	4137994.68559382	16264834.6781539	17059987.8202231	14966151.6248365	16961122.5257856	31823331.2653937	15503814.24525	14016854.2082679
909	81.519854322828	81.5197087646219	81.5198725733897	2649.26	2644.76	2652.47	3	3	33385157.1051811	31112849.5406251	38136944.0225894	34618084.7345648	33337628.2277678	37514381.1510003	37669011.8505471	36354923.3503977	37318967.8971429	42911915.9570996	31735026.0001147	32306551.1194924
910	81.5198032960542	81.5197976796961	81.5198089124124	2619.855	2619.64	2620.07	2	2	34976710.2507421	30680271.0858334	36824198.7578456	33982756.8613033	33834139.488828	35133217.744036	36835463.4989893	35581729.3863168	36599531.439069	37312120.4903457	36449105.2086572	36367349.2058489
911	81.5188180777075	81.5188180777075	81.5188180777075	2559.03	2559.03	2559.03	1	1	1986667.32250012	1614528.95999931	2109614.53125061	1837440.32500011	1921480.15312463	2164156.94062459	127530.531936027	1970573.99375011	2063279.94375059	2074618.30500012	2084425.73624911	1767784.8562501
912	81.5202840041749	81.5202840041749	81.5202840041749	396.674	396.674	396.674	1	1	21392593.6579536	17485295.8501714	23114545.8202863	21062629.2172742	20199028.7840807	25418685.4193294	23052009.5710686	22124691.6225766	23705703.68175	23492699.3044597	22494199.0453529	18755820.0431875
913	81.5210104755746	81.5186167451956	81.5227716121174	2449.305	2447.94	2449.65	22	12	67996557.00013	58091311.2448589	70925164.8297431	65926916.3378014	66870776.3866127	73895358.9690369	2566586.35333563	69888976.6158006	68153676.6781114	74204312.1927661	74301359.8838313	60802252.0870696
914	81.5205989817452	81.5202031743645	81.5210600448445	173.329	172.559	174.166	13	12	31252181.9925542	26025092.9224596	32676525.1621796	28975153.315896	28102814.317242	31609608.8693074	34629445.4818733	31814208.5004792	33992719.5200882	32618773.1543984	32367348.7209912	28710078.6473358
915	81.5205915847065	81.5193645265283	81.5213918151246	767.224	760.639	776.995	23	12	45634002.2590205	29345953.7964381	59177552.6734797	80205434.6581546	35679655.9663305	65458847.9989587	49931232.3175607	72908790.9054291	80779854.7178443	50753402.5427055	53411289.3906951	65804538.9656258
916	81.5206714587661	81.5200526327995	81.5211253727585	215.3295	213.936	218.394	12	12	30494130.5118371	29844191.134939	36173856.1847629	30523981.4697944	30053938.0351914	35541265.6950728	35313832.7396366	34133565.842184	33651665.7336899	36998263.2029461	35836675.4097854	27892649.1241944
917	81.5206131095328	81.5201501252551	81.5211358348461	596.553	592.291	600.741	13	12	61711942.273403	85169752.5963494	58109013.7637179	52413056.2018847	50859129.9804359	57188726.0419784	80733380.8305613	74248262.6761837	79505153.2674616	74084048.4964085	72157585.9535085	59107097.2206009
918	81.5206521021401	81.5204016961943	81.5209759598044	135.108	132.901	136.305	9	9	26905514.5820567	22167239.3785472	32202555.8210434	25083055.3599957	25970178.2374202	27890672.9922558	27615978.447905	26768877.5422447	28163210.8491107	28015235.8227855	26322271.253802	25042657.1962093
919	81.5204506114876	81.5192861519438	81.5213788065427	690.215	678.707	693.158	15	11	95937142.7394264	79023117.9016981	58788609.898447	94910856.7931128	85805266.5443565	59896202.1292602	131896314.927924	44058043.586237	25904287.4834424	41997987.1542427	92116338.9406615	49328352.7211538
920	81.5205146542378	81.5195601857592	81.5212628406037	1042.91	1034.8	1043.32	13	9	23592003.8204151	15202011.4116403	38113176.3872108	29045568.2055921	31819490.6662793	23858833.9929934	38032575.1953463	33325757.1904602	31735177.8076481	38127572.3152867	30803279.637791	27221782.8806578
921	81.5207836308493	81.5204202193172	81.521208395447	285.325	263.609	289.001	13	12	26045995.7554936	30084347.92942	47783955.9447189	37131243.386568	17539943.0606337	43088596.2919329	17609578.5693358	48155305.9291297	33268179.1035112	32067612.2729344	54029728.9392539	28027341.3657045
922	81.5206594499992	81.5196131838467	81.5211262467801	1092.17	1076.8	1110.34	21	12	29108835.6590475	21967865.35326	3017707.42664083	61816879.6650099	27214111.8355956	35412518.1387962	50821460.6361877	26043437.5370957	33398028.7646424	53676533.0155573	29318601.0167711	12075677.7468384
923	81.519872184086	81.5194426523659	81.521398185872	849.559	844.338	857.108	13	6	20280488.6855262	16191161.2999791	6513067.29656383	19581802.4647762	30797380.1908398	4776770.22584559	27423215.3455571	20847791.5858553	20844670.4347293	20913655.2429861	69697202.3916008	15176725.9394157
924	81.5206060702262	81.5194078763078	81.5213789130791	930.0175	910.289	953.439	20	11	47536330.8162914	105143257.978741	78399150.6430886	59369195.0957897	18506881.367933	87579916.4251648	157788344.206983	78595864.1728835	84286779.6446947	4433699.70676177	82956882.3759023	22314748.1994067
925	81.5203371097815	81.5197856254447	81.5209740164697	1149.31	1145.68	1165.14	11	8	29929281.024881	49939259.8433164	26082543.1483611	6399561.38045455	23307552.5753334	26215369.6456943	26565952.1676112	31183952.1203846	2138959.24347653	13510255.3619487	28700664.2721224	22941883.3678867
926	81.520707236965	81.520179110941	81.5210718242535	71.2371	70.1037	75.8603	6	6	54929642.5057277	45011683.9133389	56939227.9298709	52529530.6593222	48730877.6573068	59501146.1735404	59066284.3733837	53100195.9511656	57882387.153946	60679772.3574032	56455411.640032	46332987.8513839
927	81.5208530870023	81.5192552218515	81.5215461077642	720.713	719.678	725.773	7	5	42961845.1217926	36096532.2083689	45363335.6106341	41755799.4134146	38875952.8266093	43923041.5123814	46526525.7149611	45066177.4024492	43033684.3261641	45335239.1978643	42775522.3595511	43261151.1471776
928	81.5206480684119	81.5195393693	81.5212590417203	642.214	629.362	653.847	11	6	38599803.0078202	33590648.7281631	51093792.9227793	47255290.6580453	33707036.3677324	51410608.3670865	44752616.4936398	46770201.205419	43690193.3865288	46919977.2349063	23753077.0016747	37937033.2891825
929	81.5205368686054	81.5200359210809	81.5211415461883	1181.89	1174.77	1196.74	13	11	15801779.4125098	13172755.7514648	57517090.1718068	1763973.59140622	48142087.2692695	48904477.4085285	15140856.4189052	19074533.142012	15439268.7171261	13320199.4651265	11485715.7191848	1682500.2254557
930	81.5207033169259	81.5194058207417	81.5216197895876	2594.14	2584.52	2605.55	11	6	16518174.5963977	17799760.1249998	21965347.3189906	37846033.3598869	29141444.0875614	22093802.8812982	21963969.0774999	48487903.7840503	17678343.7419382	2545910.03372051	21702424.6687502	19648153.2275
931	81.5207397666998	81.5204450499399	81.5208201354046	83.22825	77.1703	84.6571	6	6	27321907.3090685	23448246.0570615	32810787.7272451	27242989.0290701	27658064.2930984	30774637.4713657	30432698.4847014	29333108.8280506	62262343.0238041	31401252.2175727	29313980.854922	22050090.412695
932	81.5207801874979	81.5202236306214	81.5210645691208	454.301	445.664	468.443	10	10	67065056.7623657	3392101.53634805	24910473.614125	13557970.0627054	17279446.9374095	24830716.1466343	29134013.1540275	39092987.0541614	19430146.6221881	41685737.9635484	17202965.6647891	20166521.4352868
933	81.520743222573	81.5201782954422	81.5211405966166	505.8605	490.556	520.817	10	10	17901155.5307634	14411771.7865814	12307219.5707153	45736805.35196	41605203.4925967	14589547.6365869	50034064.8989242	3174730.9065715	47099967.3101568	25613995.1950285	2640106.37071971	25183080.7917118
934	81.5206841617196	81.5204068079289	81.5208408812467	424.707	420.422	427.41	5	5	22695581.3887292	10694247.5389162	19654560.7802538	14857080.3473352	10529894.6471324	24968597.8471136	25181413.0606618	23915089.8127941	25470088.1396342	25781123.0893107	24876029.7740625	31200694.0131101
935	81.5205152495361	81.5192539131334	81.5213421213552	2663.41	2661.16	2665.18	4	3	31521145.9789829	27751379.1750001	34597654.4256138	31082107.2374885	30562262.1210939	34986366.7065002	596672.16200691	33593871.0683864	34341082.7678126	33532138.3107633	34160373.1152274	31032923.0366958
936	81.520684411255	81.5198916921206	81.5212023553434	319.355	309.396	324.287	5	5	27723603.3	10709470.0134712	30615598.3220208	27245963.6088453	14991084.7295344	41539368.3455941	34301119.0164724	28721130.1607991	30580458.4288884	30847571.5650536	29777310.5351786	19010578.9367971
937	81.5207030625724	81.5206606478577	81.5211569128736	371.649	367.287	378.642	4	4	28623874.1045877	20197298.640625	17972469.1896871	24132486.0159375	23020078.2527517	26257192.8186643	25910020.6304768	25237500.9071945	27462200.8194844	28908288.1978417	25888168.8028038	23366139.9407941
938	81.5207499785915	81.5205869184461	81.5208009620346	827.29	823.1	829.288	3	3	52598701.9848675	50416029.0854602	55254092.3780175	3967370.41235317	49366992.44782	57480689.33376	56884341.0657901	57197913.6526334	56846837.0710201	56853488.2798399	55484873.32254	47534906.7797012
939	81.5209038365264	81.5208248573568	81.5209964252797	353.912	351.332	355.155	3	3	10646167.0946167	8853148.16731457	11341197.82925	10412288.143025	9913863.46300002	11630930.757	12711008.1547166	10947576.126625	3079292.97500088	11653348.1240917	39705035.1584158	10035558.9196289
940	81.5208663118417	81.5208246489145	81.5210858029079	335.751	335.133	340.053	3	3	3481063.42920706	15397037.2424305	20026197.384419	41371840.4054008	17673091.8872054	20191563.9429584	20090269.5755185	16707612.5275012	21020616.2553214	20119456.9018403	20367956.103125	16679784.1757143
941	81.5207256659662	81.5205770641109	81.5208447276335	44.2206	42.0983	52.3189	3	3	25484999.3999401	21538594.2279229	28743301.2927653	25392173.4464522	25595345.3452303	29441153.9868367	28489924.018885	26732180.7800453	29437991.2543396	28852814.40255	22653669.4140271	31733356.4769379
942	81.5219271148055	81.5205858986461	81.5222614068201	2493.24	2486.6	2495.89	17	12	101159769.808885	107264671.372352	117247624.234543	6529737.430939	31458950.4311798	137542392.463837	128446039.521303	93930542.2968366	68585552.4021414	94066611.2892453	105120029.189748	8505707.83570507
943	81.5210059353402	81.5208435796002	81.5217872258874	871.941	867.459	875.277	9	8	55081376.8652365	41864484.072338	4210458.25429681	58886152.098234	100445985.426134	54037979.8892679	54189965.5456249	31423514.0655121	47423365.0881558	41868093.4340386	52248710.8081607	74036414.2792164
944	81.5209844021151	81.5207176891674	81.5211506932948	998.513	987.534	1005.26	11	11	45488221.9823149	38192080.8166838	58854292.6668873	72519328.7728315	3307248.83359859	45383668.5461746	54994246.5339119	25666758.2467658	61091898.4644686	52587848.8935989	3637575.20051524	52925094.5490242
945	81.5209943977641	81.5207392307046	81.5212816811042	808.125	804.609	811.784	6	6	73083446.2721614	31781830.9082858	40338385.7442885	36607467.3119143	35241290.4912857	24032711.8428847	56710360.9112001	37552985.4487869	40670063.7211928	41029324.2323036	24036007.4789143	15413995.5857976
946	81.5209894850658	81.5207427378886	81.5214333663598	791.296	784.985	794.17	6	4	10270927.2505555	2905011.35813287	11005227.9944445	10248301.8159583	18574807.3832808	11475487.1294444	11428886.889375	11009560.3640417	23446474.1492394	36914083.1730706	10568932.9690485	9334179.04549992
947	81.5212648303726	81.5207995727292	81.5219828052769	2618.905	2613.24	2628.31	6	5	27755552.2378618	58526050.1799636	29791398.4584375	27647250.0470393	40509582.2352049	53303804.6415011	13178041.9677653	29038707.883421	29725016.3385032	30151741.7598356	29706420.4628125	6064105.4866369
948	81.5207480443111	81.520578960287	81.5212281208013	396.674	390.477	406.782	7	6	18140738.0998461	14791804.7598438	19604006.850274	17618564.5989471	12566795.6137141	25447218.9374881	19236386.2677981	50426040.1832655	31271284.5211993	15263789.9535329	6531933.29340087	16734202.6466273
949	81.5215513019488	81.5214610885862	81.5216415153115	2650.865	2649.26	2652.47	2	2	47502527.7532261	33050460.4562299	41346438.927883	37284585.9439113	36149067.7955746	40606480.7554099	40399490.9479918	40098121.3238607	39591138.688668	41234508.891803	33331872.1972066	34723573.4435079
950	81.5208300144473	81.5208300144473	81.5208300144473	1216.93	1216.93	1216.93	1	1	4258624.61852677	3807225.08939731	4461201.9648214	4281132.91446427	3903955.67537945	4510821.19921881	5212912.38381747	4454023.9850223	4524919.9469197	4449563.97642855	4412746.73026784	3969648.17126115
951	81.5206906226925	81.5206906226925	81.5206906226925	1232.27	1232.27	1232.27	1	1	10087366.7028245	9104314.56675268	10629703.3711824	9908620.91103963	9626683.79801534	10605416.1319606	11046224.111253	10513845.7355634	10871187.7803335	11429230.8926371	10574130.4132016	9715495.40464036
952	81.6679264166382	81.6679239611176	81.6679288721589	1304.555	1304.54	1304.57	2	2	63241.7633337398	108708.459933894	42427.289377442	80044.2001831064	80332.1038352467	37697.8889501951	18037.2110807291	62268.1275777176	20978.6671354165	38252.97641805	49119.9583219397	94667.3377234822
953	81.7740186358346	81.7739556106741	81.7740552428891	1304.145	1303.81	1304.57	12	12	420600.341212385	590500.013786054	273605.371043523	456017.930071848	434571.438972354	221977.983477959	267411.319939781	380425.133275464	241488.166679364	258747.666406252	328910.323579099	501002.988683037
954	81.8393307126525	81.8393141939082	81.8393660799591	1304.14	1303.64	1304.73	9	9	406888.316692705	589255.733203128	173647.212714846	120997.756560248	109125.730939129	207023.758657227	193083.327944335	153650.231541466	187241.731420523	200353.997942458	323118.557682289	91721.6763883473
955	81.8905596257919	81.8905505919867	81.8905686595971	1304.555	1304.54	1304.57	2	2	86190.9646687819	114332.42045072	53717.5020190438	78237.4043363453	72015.0394388843	68224.7600618485	73877.9854964189	68701.0049088537	21479.9081933592	70291.4856221514	76413.9155718988	94744.9453538157
956	81.9790379145784	81.9789342431525	81.979098580002	1304.45	1303.81	1304.88	12	12	194896.237604165	184738.131845388	195712.900021702	227031.56839495	206268.522876267	196497.638378906	213543.372953145	217129.406863732	184431.213059895	209901.490741812	204295.513044025	196397.067504884
957	82.0173208726271	82.0172512733391	82.0173828171334	1304.45	1303.81	1304.88	12	12	562631.371044924	531310.582782449	533165.005268552	598141.464036692	535461.236474441	504782.112223774	534087.368256141	587092.120036808	487781.602043809	521370.003746167	566650.497204243	517626.896703056
958	82.0227481908914	82.0224918123857	82.0228565441952	2448.46	2447.94	2449.62	12	12	3268632.75697608	3110899.00295061	3824661.13940297	3178348.78780041	3349712.23561283	2918977.24668837	3849626.73251949	3792189.08035303	3476546.89257544	3496546.86228136	3568090.68074723	2771070.34729448
959	82.0226146256266	82.0225255863981	82.0226992745244	2489.99	2475.31	2501.48	11	11	680509.650350357	4050365.52278775	3587765.40803413	1288121.17366942	3925840.20362489	3282471.08979742	600711.879408701	3441077.41557606	357648.282873528	3847993.26653201	2452840.26079073	1020192.04765623
960	82.0226169631293	82.0225739839495	82.0226479316824	2576.07	2564.51	2576.76	5	4	1218197.30342238	1311393.29648861	1408036.5431105	1209081.22752268	1537979.66810249	1414487.0148677	1449763.46536165	1358642.25043597	897302.118491072	1302120.68094948	1305573.3924479	1007828.61493225
961	82.0226561516761	82.0226266104652	82.0226784116382	2646.09	2636.94	2649.6	6	5	973379.968768174	107395.445311518	897210.86552734	464792.43248876	739880.810976558	844492.084247164	891372.215419354	635644.554304261	1300618.48720682	891091.394034096	900859.017761946	693534.547894653
962	82.0226274350303	82.0225541983994	82.0226771245792	2586.2	2583.76	2593.06	4	4	462612.290856	742461.036244422	1657533.63688931	1011739.77439035	861352.780765088	1102238.1932108	1120382.35960379	956979.657411922	1110986.38332589	1676102.31058927	1147234.08565707	783282.884937024
963	82.022585172213	82.0225829466919	82.0226399302133	2537.85	2534.71	2538.29	3	3	1035836.16170756	875456.568681635	1446926.17990414	1133229.12587403	981228.240267197	1398243.33096876	1402441.15327733	1335421.76140315	2462752.29145055	1441058.89460311	1306386.11668125	1022313.60846563
964	82.0226133611966	82.0225244282473	82.022641531016	2697.86	2697.34	2698.49	3	3	449003.114504493	329811.246279932	585601.917121578	0	438185.895798024	516218.795972798	0	531227.97633361	538173.268316909	514462.058657225	0	0
965	82.0226032287505	82.0225480661513	82.0226591691287	2606.505	2597.67	2615.61	6	6	585297.918651313	749259.680252576	697682.544864314	134302.831994625	958149.291691117	553111.487841785	158972.634254147	681208.53557771	663122.086713016	666176.894280671	643506.443610357	438749.576400591
966	82.0225911845541	82.0225616828283	82.0226673665903	2677.975	2672.02	2686.46	4	4	888061.109621051	667443.616773129	1033276.56942709	855915.199657964	1203770.33792831	1047867.69271739	991849.675026485	965705.868759883	1071898.32904849	1132750.57358134	1053343.94505729	765970.472263074
967	82.02259388217	82.022589855414	82.0226539350206	2666.56	2661.03	2667.93	3	3	625135.96016666	485954.590113823	717622.855948278	576988.63617996	610448.558622878	457428.216044924	726518.801587425	650805.18301102	765103.624149381	597342.408071404	1542098.54111454	524529.25758301
968	82.0226184571387	82.0226010178383	82.0226207054867	2518.76	2516.45	2520.24	3	3	2733313.92950001	2272288.46352751	2985505.51341712	3150177.62321036	2302242.52931249	3065187.00547724	3019853.03281251	2863401.11174045	2984956.77023439	320958.185364577	3355876.92609092	2431662.33944633
969	82.0227161275795	82.0226952488468	82.0227370063121	2625.06	2623.4	2626.72	2	2	531055.466132812	370362.262791114	625452.078665834	626504.866011624	526444.613821614	675189.13291946	680504.65028809	592866.596997766	657764.156730295	628683.16767579	595156.472731657	610169.2649839
970	82.0452713586705	82.0449441348868	82.0543666717538	1304.73	1304.15	1305.34	19	12	257563.5305542	357823.895961217	154628.556839423	298668.544620536	262601.843641075	183842.693703265	181842.246199778	234427.915094867	163404.890867638	196246.194606237	200856.753632813	334765.607990723
971	82.0486331201601	82.0482088311915	82.0488291945066	123.331	122	124.061	8	7	138054.170612732	423567.568605035	178005.810806362	127759.570150746	550280.222810656	610745.141681453	576682.988707248	206196.506666422	163361.738232125	135541.210393604	614560.709152561	143750.717602734
972	82.1344293267332	82.1343814010621	82.1344592509428	1304.73	1304.08	1305.41	9	9	147971.039332181	140309.070589191	132613.683002932	146950.666238608	151039.248405763	127308.138338449	128729.71887207	152473.630021785	127810.540305739	196372.723008219	133796.670041096	137753.678097367
973	82.2083824731267	82.1978708688673	82.2093624168613	1304.11	1303.81	1304.54	6	6	182885.013069511	91686.5624414052	103745.130161134	163695.149672409	162047.98086426	228108.517154946	124021.771589354	94953.0095930982	196041.076504792	124618.11363732	103102.97394381	141960.344016336
974	82.2255070237801	82.2246987551162	82.2269376464564	1304.03	1303.57	1304.57	12	12	188880.074645997	124065.949729819	208292.14254639	173864.305051057	162238.717946213	228343.80185547	234718.862750243	201494.300214843	201455.021624098	227594.495692233	214132.758046876	142185.609788161
975	82.3071928150926	82.307135522367	82.3072287464725	1304.555	1304.08	1305.07	12	12	335758.008544923	453498.519603363	236915.413196844	379795.860691267	380324.961383714	190111.811395788	230148.009454755	303451.847451825	198989.926418807	203432.133303224	272934.097834822	417095.021680037
976	82.3259643800699	82.3251309420162	82.3273591986844	1304.03	1303.61	1304.5	12	12	403124.555773927	300202.717962739	450542.517937575	380727.937971378	352600.987195762	489985.750032438	482455.452357704	445236.664190108	441437.558876578	481515.075549129	447797.526127233	315172.225837214
977	82.4248810796299	82.4248663521108	82.4248958071489	1304.555	1304.54	1304.57	2	2	59374.85641276	88862.4723106966	55650.439962159	71656.1370731616	69907.2681949878	39804.128895597	61004.4933715817	75454.0060635643	39876.8395552197	59842.792486572	61355.3095902882	77049.1194042962
978	82.4800760807604	82.4800760807604	82.4800760807604	1304.54	1304.54	1304.54	1	1	55548.3039971921	81857.8384107418	56699.168527222	86877.0221028649	72839.8379380292	55609.7988173419	60059.0299403888	72567.5125724281	51352.057184448	65379.6613989258	57340.0194782514	79937.2660583499
979	82.5374827711827	82.5373914453745	82.537591639459	2449.345	2448.72	2458.93	12	12	13381437.9049675	3767458.11955024	3578309.99081315	3542236.87231031	4088528.12289568	4961854.80871617	3996409.9399785	3692839.71644261	5195178.59092315	3646310.93883874	4510253.94179898	3593391.56016385
980	82.5374405279505	82.5374118473718	82.5375381256842	2493.95	2482.86	2500.46	11	10	5341374.90579607	4252733.90577204	3128913.172694	4073176.79577029	2512016.61402938	6200090.84040386	2707237.20517668	3107781.62011368	3088814.15673547	332826.908906269	4154208.98190217	2994767.75358339
981	82.5374362149888	82.5374251769256	82.5374406455153	598.1415	588.489	600.925	4	4	3764564.44472393	5363436.40279852	3813708.22789874	3586950.43237399	3454193.76714102	2866934.95697462	4134834.95970075	3786488.79678847	3699935.54853817	3821055.54212642	3624645.88227489	3444947.72865039
982	82.5374401472487	82.5374373105722	82.5375099228711	684.767	682.527	694.888	3	3	3509027.18072624	3352250.07259887	3642713.73515471	3662400.32215444	3804613.54981888	5216712.7294851	3685889.75380868	3646941.9634636	3810431.26247289	3873410.85333886	3661845.38650537	3443854.48661799
983	82.537385512878	82.5373712398788	82.5373997858772	640.647	639.08	642.214	2	2	3070148.17488562	2657051.87744395	3118500.41667951	3210745.15894103	2866144.36878057	2927741.88272967	3168618.00070317	3150201.74743781	3068761.09441163	3331398.7179632	3355760.45070677	3194480.04448921
984	82.5374372222386	82.537427830132	82.5374495939797	724.03	719.674	730.153	3	3	2951639.71895313	2729808.26133074	1854873.61092091	2668982.73285937	2839773.50621896	2743813.02745442	2877960.83313444	3043357.03494712	3259759.93945422	2874601.82988124	2648486.75159505	2647091.21193761
985	82.5374480107908	82.5374357483123	82.5374602732694	761.897	759.295	764.499	2	2	3274507.42805479	2952145.51121875	3083572.88244591	2712291.16002752	3094858.0651899	3461688.65602734	3782196.63766922	3400455.39620244	3070996.30960276	3384678.01332031	3406667.52631543	3200853.37398197
986	82.5374212359431	82.5374212359431	82.5374212359431	2612.9	2612.9	2612.9	1	1	51325.7130859277	25241.1511718702	56000.2143750021	37361.0192382741	24717.0081542921	39866.7546386833	39807.1874999827	44842.0707031379	32203.005371103	36958.5825000014	70282.1468945259	32039.4400976581
987	82.5374090788134	82.5374090788134	82.5374090788134	1181.79	1181.79	1181.79	1	1	779206.470703121	725375.917023922	740565.839696048	887832.265585553	877024.968510738	853045.354598393	870984.250618495	773602.675781253	754225.699449466	740959.453208004	788912.186692703	804603.288510738
988	82.5374436883919	82.5374436883919	82.5374436883919	2528.68	2528.68	2528.68	1	1	3359850.41502931	3049124.97655661	3236790.40595212	3300032.95879687	3264210.13916016	3198668.82180368	3204254.44109374	3407179.24910154	3249190.25617187	3250634.99954587	3615538.54426686	3230111.80959507
989	82.5374036523831	82.5374036523831	82.5374036523831	866.374	866.374	866.374	1	1	4256867.92637257	3780010.43695194	4057028.19425766	4268766.88196713	4209968.05518721	4253156.31803553	4303521.21808962	4206565.28360908	4195053.43834494	4210253.41470816	4295973.93968979	3924087.3620451
990	82.53739830163	82.53739830163	82.53739830163	1007.82	1007.82	1007.82	1	1	2328292.9800052	2162636.52033235	2322961.93359331	2555216.18882812	2310830.68093663	2327158.49392579	2345086.3185434	2366271.63487413	2343872.15739747	2486750.922065	2183725.63076324	2242916.90972461
991	82.5374213215628	82.5374213215628	82.5374213215628	1121.3	1121.3	1121.3	1	1	1184568.17623828	1224377.51762187	1315071.63207031	1383681.66161687	1339451.79277812	1421616.85102345	1377376.26071094	1437012.278775	1183802.29717285	1390915.39027187	1318801.63623437	1258397.5173
992	82.5810402368612	82.5809865161365	82.581081583177	1304.495	1303.95	1305.06	12	12	304342.812573243	462111.510532924	187689.053191962	341604.569291993	334444.429327298	137529.037797155	176560.074114585	258151.896160715	161085.017168458	185081.184912762	225741.069903318	393192.327223076
993	82.6011220077588	82.6010531702782	82.6012213748992	1303.965	1303.57	1304.5	12	12	354764.128372896	286825.592572114	344230.438974614	335564.876062949	322622.227239987	348451.316382962	369506.245492788	374441.46521935	314855.449553411	357576.566584126	349713.174393779	299702.776650765
994	82.6411449196606	82.6410868093611	82.6412232677127	1303.965	1303.57	1304.5	12	12	848839.949755862	747373.097079322	823123.982349319	841167.612502791	789130.188183591	819989.540844032	863830.848818368	877973.125731029	749079.083341347	832244.824986054	828876.168582592	746694.012048327
995	82.7595920732557	82.7595432682147	82.7596583720789	1304.11	1303.61	1304.73	12	12	241423.058480318	199052.892433893	225109.104038089	234125.436076471	221070.740107424	226002.734661457	239221.911508413	245965.096567007	215964.519759113	229010.442006461	227978.089827974	214011.511264272
996	82.9479607984109	82.9455501662826	82.9479953598057	1303.98	1303.61	1304.41	3	3	128158.865731532	145683.678843148	111498.139072267	120628.688420412	125187.80277588	92710.2821221453	118226.270979003	121157.687738443	100647.47255371	110407.482817382	122033.985911051	130939.647457684
997	82.9968879007311	82.9968879007311	82.9968879007311	2455.57	2455.57	2455.57	1	1	792268.319466382	538372.702269024	923952.315385039	744875.093559567	696683.879789691	1255785.38884731	1103473.20331753	799702.551996459	1031752.31952078	1123868.06338954	912353.556499724	598256.352242694
998	83.06085875696	83.0606849773691	83.0612252927513	1304.49	1303.22	1305.82	13	12	48131338.2877783	42039289.7681537	49007088.6335492	44533363.9302498	56363684.4259449	51752192.6341314	51054790.8272142	67977257.5465003	54594561.8618548	64739436.6112616	43816101.8074072	43172015.4457607
999	83.060780606847	83.0600386780916	83.0614389147952	1378.52	1367.42	1392.04	20	10	56141327.7407491	33064971.0785305	53781650.2939259	53768096.7752835	17176747.5039087	12769869.8843671	49195047.0796188	38762862.9231251	36763660.1639347	16512463.532088	54616690.7555684	32772537.0775232
1000	83.0608878319288	83.0607270987392	83.061123264301	2531.37	2528.45	2535.46	13	12	28528979.0092504	41152272.6511518	2796467.98951188	53541664.3875243	47894280.3871251	53662399.2433857	31697931.0551059	46159661.2982998	82136245.5847933	28923340.3826844	59980194.9171917	33569942.8705468
1001	83.0603955415008	83.0597417861156	83.0615948797631	1966.595	1959.35	1969.81	14	12	50711295.5452097	36138202.6497856	66424351.0219334	36419190.6245399	41232495.3323777	51112852.7773225	37560672.8569792	56192020.6755799	68318477.820522	64136054.5170918	75078658.3115237	87946495.4026632
1002	83.0607167417796	83.0605519200765	83.0612900885965	2079	2077.52	2081.71	12	11	94464362.9889816	69646798.5000185	64982157.2690916	71890312.6633154	64133705.6191611	90343558.2041611	114280907.413786	93053816.0352722	94594872.3055359	53138865.7004102	85627404.150825	72978839.4666132
1003	83.0607338642477	83.0603181461329	83.0616992156608	1160.46	1147.58	1173.4	20	11	4739905.66158685	53157742.4123014	43343793.7309863	4641342.01105951	25833717.3304967	40749635.7635414	60087505.7881754	10122844.6310268	100531084.015499	60877993.8433553	42540757.7017918	28039436.4384344
1004	83.0610008428149	83.0608327596987	83.0611368266473	597.44	594.755	598.206	9	9	76448313.8008906	51800200.4435832	78235283.8827921	66889947.0351352	60025957.3748318	86513150.8410712	111464075.590528	98588611.6808034	84088719.7540622	102838024.304249	111776619.254788	60206113.6583235
1005	83.0609156820403	83.0605843789413	83.0610642274671	2460.51	2459.3	2462.42	11	10	38107009.6239628	29956065.5556454	47803112.1416464	39588959.5199219	36048096.0482911	46914755.938319	48618192.6677243	48533478.9817457	42191214.1345044	47694750.0174214	38861495.1612562	24503595.4310512
1006	83.0606151476332	83.0602171769505	83.0611293379625	1063.92	1059.13	1072.32	12	9	57004881.1462499	44840927.1588648	111075450.135799	55037620.3520407	19854347.5449535	49674360.7610343	67681352.3331911	62218544.0179003	125127659.442178	56198425.4403976	71038651.6042245	44010290.9586534
1007	83.0606115272232	83.060173977272	83.0614061826642	1242.8	1229.73	1249.49	12	10	128828474.130309	3616340.69678001	44276069.2365203	23752448.2168267	49024608.0729637	77220134.0576632	6332769.64988708	43467216.8044255	113296928.338337	40806334.3720537	29862587.2254838	52342525.5539174
1008	83.0609084655442	83.0602669548117	83.0613314044059	1619.48	1608.1	1621.65	11	7	26093405.59475	24730582.857865	27450732.816422	25010938.9409999	34202843.0431992	22381898.3703598	33668532.45996	42527283.2647222	22365985.8084486	29760103.2817224	11317420.7780432	22923513.0225703
1009	83.0606598788023	83.0603398231757	83.0613517444618	2411	2391.84	2420.48	16	12	63719254.9044301	34546686.1583405	37608750.7597109	35601768.0949108	44141108.4581659	45260067.6120765	32287530.3998995	76106731.2726275	57411230.9227711	30338416.9956178	52618129.5530683	36715814.3226685
1010	83.0609273686258	83.0603607925475	83.0613851231489	1709.96	1702.74	1714.32	10	5	16418692.7558584	24476784.8029687	48847156.6913889	28916543.1868479	27274330.410639	32422992.8928889	13102857.2996631	30534977.7899999	31669452.1682917	19677390.5713497	50750050.9607311	27294998.6225
1011	83.060631694999	83.060283748596	83.0613904178351	1541.36	1526.38	1553.61	13	9	17709380.4690741	14313749.1658565	16895928.4871807	58401464.2484829	11023054.3432265	68903506.1540668	20188902.0435186	2053842.57849125	50212518.3662382	34309069.4263639	27903908.5977694	42128655.8429604
1012	83.060690137403	83.0603918197198	83.0614443528683	2299.37	2288.17	2312.01	13	12	20234206.5659487	17095798.5515411	25455829.2008566	15424519.4505009	34917783.6470724	23518063.7350115	31353200.198939	53855695.4692139	75206648.2039979	53117809.494715	33329129.7895473	41852398.4791762
1013	83.0608572524147	83.0606266253174	83.0612621176964	830.614	825.89	834.735	7	7	34603929.7999585	31469286.5788311	38337055.1837652	40446813.9398013	21657306.7026671	41848036.7891002	40229814.2736655	46829609.8372078	78709173.5756019	20700382.2154788	39754290.7285691	30410158.4533007
1014	83.0607671613016	83.060440161499	83.0612139546373	967.1915	950.433	983.627	12	12	77571686.9300594	47220826.5104689	89664532.6791203	68004626.0926766	52930678.7589886	59851422.8297911	50877576.807454	52692063.1702709	58567394.0744242	53310720.8033663	30416244.0190542	46163170.4886012
1015	83.0612444203226	83.060365762818	83.0617887826279	1934.49	1930.54	1942.97	9	4	12241753.5084584	10379610.5600417	12196887.5298214	33613339.2181892	3700184.06895026	12370509.6701666	22088875.0645822	12093671.6305417	12836936.1705001	4040666.79763187	12378079.84525	11652350.3824999
1016	83.0606831886257	83.0599723133939	83.0616011828498	1870.35	1848.31	1888.31	13	10	3024692.15288881	33322783.7800773	19759710.5406001	12698601.4918716	37797731.1448706	38308948.8050399	35688267.1476179	16714606.6329974	3178062.66616213	2363440.25908084	45931759.9173575	16752094.8005499
1017	83.0608783237191	83.0605953240244	83.0613059071019	1033.08	1022.07	1037.76	9	7	46494291.2116614	85068048.6635467	48176527.0185001	50255622.4600197	17449589.6176463	5134068.89687249	49723722.9967947	48176727.5607187	48094458.9133333	50667984.8308007	47864100.69475	44696907.9318353
1018	83.0607912538226	83.0605077187951	83.0612299128629	713.379	712.199	721.03	7	7	3331467.3126792	35458668.0907852	51186692.3652413	45992320.9715	33974432.8834167	69873071.2724655	36786129.864296	49482710.3271175	52062131.1800373	59909212.8255484	50927975.4627544	41762782.4639204
1019	83.0608749933498	83.0603640830067	83.0614236659279	1260.88	1254.31	1268.22	8	4	36619866.1176471	29183730.76125	57763561.4210534	39010263.9160155	33679929.5726838	40364175.0588235	7333824.02741026	38720061.8194286	39402579.8817322	39934845.636103	43288440.4122968	31766784.7647059
1020	83.060731076351	83.0606551301088	83.0616036613143	871.932	871.705	878.868	7	5	50196291.8936825	3164915.41448412	48649772.154375	41986780.5154166	42429246.2100082	52186402.0521142	57743525.3197099	48610689.7351223	50520729.9394497	69830948.0793066	49245712.3790218	39244470.2710802
1021	83.0609276400707	83.0607364289665	83.0611274455579	744.139	739.283	750.508	7	5	64988960.1069326	47361637.262375	86980729.6005999	62668128.3887648	58190546.3371167	73682670.9588931	38782406.166155	60584399.6960834	140497649.150004	74773122.2177533	69420183.7865402	25375716.4900992
1022	83.0607079412452	83.0603206232772	83.0614126051881	2373.78	2364.3	2384.5	10	6	13918166.9372368	11702408.5227631	41359207.5027144	14823110.9186462	2697200.16938482	15053007.332	29831751.0443479	14314004.9023026	14507902.784408	18907946.4718889	14836336.2413439	5873784.06528302
1023	83.0608609717988	83.0602462870795	83.0619954298095	1213.615	1193.41	1222.24	12	9	37043699.6848331	21267846.0269736	53818477.5015575	24644846.4921473	72574697.8831239	77257439.6762174	65308103.1543736	7313076.19729211	38434679.8232083	39668252.75	48534798.5657065	33611391.4397537
1024	83.0605604122904	83.0603378001214	83.0615727894267	1833.77	1829.33	1841.72	7	4	23523427.7448296	19965308.1994507	19117623.3730801	28937126.1010979	22394012.7538636	24767672.8966667	25697100.6333335	24538631.6821969	26215155.3646323	7035299.0710261	23467366.08625	40318499.8738743
1025	83.0607543075988	83.0603803459872	83.0612720745159	1819.91	1813.77	1825.11	7	5	40819435.6450212	30744146.4940028	43994474.7913983	39243549.763411	53182149.027652	42952381.8438559	43076128.4444644	55137584.0686932	35278319.1762903	44295820.9581357	41236539.688411	38572714.392
1026	83.0608534266749	83.0602710617792	83.0613914499749	1904.24	1903.59	1904.89	4	2	16317806.1715758	24236657.5801858	29281556.5212502	26701421.3709122	25460887.6837499	44296999.1228913	29146790.5527257	28581066.0661318	29267840.9196789	28730801.6128885	27275435.2275174	26465390.1814865
1027	83.0607490508104	83.0606519622627	83.0611256844951	886.191	882.723	890.588	5	5	40311067.5450961	29710446.3667714	44047291.8534597	38575328.0967259	38038521.8422473	44160249.1133158	44200357.7031117	57533222.5817611	6892143.29508261	44061804.4834933	41091863.2546546	74549050.54091
1028	83.060779080909	83.0604342047956	83.0613006036124	1682.04	1674.07	1688.91	7	5	21457273.4126326	20467715.5275655	22899512.0684281	36457448.0207946	20235909.7038068	23693944.8129167	23523262.6104546	2655887.56861331	37469988.1684414	23683238.1833334	22082111.9435606	19554727.490909
1029	83.060736670449	83.0603675119295	83.0613756881949	1743.95	1731.35	1759.92	11	8	2558065.16707317	40012789.7518887	30960778.9148889	19737598.6682788	39324637.563023	29770028.5480866	32783270.1451631	16702025.423694	23482962.1980141	32318565.2287639	15343509.4590059	26949619.76925
1030	83.0609657802934	83.0606401485011	83.0613991709322	2243.62	2239.6	2250.79	7	6	21436971.6484189	21034024.7975361	2445273.75277514	19945529.9746972	2530604.3090577	22069229.8197159	23337629.321691	19913548.4528976	21323493.1107954	24946772.6457576	27187431.5738706	30470533.9335334
1031	83.0608729931955	83.060622277102	83.0611594166483	925.093	920.153	939.479	7	6	4347603.32717044	31806444.5782391	53222453.4722218	59282259.9500353	25626181.2940703	47196205.8935062	49171713.7309146	55745608.4449081	48899615.2788607	47685060.321075	44482280.0932249	36024748.1887499
1032	83.060694794838	83.0606255507235	83.061128111298	1129.19	1126.9	1137.1	6	6	26911603.6009709	30458570.9155273	34375505.9704039	38360855.092372	53239373.850816	60268432.4145497	43938544.937121	39997240.2320315	41122910.6036718	42812367.9414843	40570068.7824609	14762286.4074158
1033	83.061001945865	83.0605725057159	83.0612051086899	775.493	771.404	786.84	7	7	70381025.459807	24507904.5191845	75124034.9644584	95369246.8833013	62919987.0011242	68455589.0065708	77853311.2471956	85747209.1173408	76694138.2554006	132784846.51288	55569217.5327687	31154621.2314575
1034	83.0607905198221	83.0607306293146	83.0612486639825	2203.965	2199.03	2211.54	6	5	18554047.5367024	10758109.0401599	24826599.1546297	17430467.7329204	2344698.20022757	31481495.7078692	20063627.8795257	17730896.2092241	18777169.6186424	19564013.03722	18416267.5350862	23428523.5747874
1035	83.0606401536768	83.0603044175104	83.061197923428	1472.99	1459.32	1482.3	10	8	32836613.0271381	38060933.9917941	16963904.7462133	14333360.3030113	9933770.99750169	4570981.19950623	2987733.39099942	57019415.9976641	16104703.6540911	16743663.4285512	13261051.2285992	12937851.9444603
1036	83.0562063879327	83.0559523980973	83.0608357964952	121.491	120.196	125.85	5	5	3295094.84432692	97538.2386797119	4189396.79285607	3019303.72905295	4075952.53347186	4374333.85230018	4181118.8902491	128492.249398442	94061.236001953	113363.567008364	3907320.70046214	2342889.58171962
1037	83.0608122694863	83.0601116858355	83.0610922554962	1502.695	1500.97	1507.05	4	3	4466405.24749991	3447243.18364589	2815795.85771491	4387032.04625008	11825450.5328358	5020356.10781262	14227760.442961	4666078.53104158	4817815.42020825	5000284.35177093	4602108.17500009	4012799.17062492
1038	83.0605343700004	83.0602913347745	83.0613161055021	1640.7	1638.83	1654.17	7	5	22740658.3329601	5011667.36777772	6586469.96166675	5995278.54152771	5853090.86194438	7046891.57611123	6875340.74180548	2040716.3659717	6679613.18770825	23222937.0549736	2619787.81318037	2418472.71129643
1039	83.0606611328307	83.0604624335172	83.0609277362815	903.956	899.032	905.231	5	5	9478448.68642185	33062689.6714143	44585807.6868749	40095810.9537735	37918858.9229734	67072495.2389658	51179315.4082128	43814931.2197749	45875715.347375	47008014.5095688	53871721.455323	35243271.6383875
1040	83.0609566914751	83.0605922557722	83.0611041687225	2220.645	2213.8	2229.32	6	6	55657457.394329	29540533.8292457	35342889.7049138	21749545.1527983	33849260.1077586	39554657.2231989	53646848.8999915	39717288.3729219	36503790.8739858	22453593.8903887	36516882.3206569	32045710.7417241
1041	83.0610756239301	83.060667438808	83.0613909551986	1084.09	1077.89	1085.94	5	4	33614475.485555	42381492.9535326	58246458.2723404	47014498.0628373	37469292.5722937	94517816.9527383	61682585.0325001	56436167.0360869	57471886.2890763	61088734.2553532	55560890.3918477	46549805.3257337
1042	83.060536544838	83.0604963323954	83.0613872375652	1667.33	1657.34	1667.82	5	4	2585387.53368738	10925575.3410312	59469444.6453802	12962658.2238125	11610487.5489474	28187330.4320061	13843716.6742105	13901956.208125	13387086.8832237	10855486.4868245	12979611.0831908	12029135.5858438
1043	83.0609110553683	83.0605460558868	83.0611113579079	809.4575	801.615	820.153	6	5	40720394.4601875	29493988.9800521	4095845.00026035	38480273.6824048	32517781.9664231	47960445.5893711	56322792.6870214	42075422.1252083	44376227.7768452	45508525.814494	42847513.4772321	40606045.3333221
1044	83.060558357973	83.0604032533373	83.0611936817123	1404.07	1402.13	1407.71	4	2	37048748.350375	29120315.3737046	38351610.0748612	36530350.5626249	33203364.6750001	41787548.3682955	11485547.1832472	38267898.3118409	39017774.1501158	41503700.0460227	37322993.7462269	58958129.0543717
1045	83.0607308471297	83.0605583043604	83.0615500533371	1010.37	1003.34	1013.54	5	3	51247890.0682665	39990084.7635189	54694885.4119156	49766897.2578458	48180682.9021303	58236481.0821522	67367785.9092344	21471865.1104542	55003835.5627777	57322997.8252168	60531875.4068337	44523562.3292935
1046	83.0604982337557	83.0602399096001	83.0611049618573	1432.29	1431.32	1433.84	3	2	32377128.3478255	25265805.4427734	33918871.0420442	41744563.2575711	28803037.7798538	36458070.4953124	27111205.4978795	32573078.6907712	34136728.7930187	36302041.0554558	32598389.4668882	28475130.4938411
1047	83.0607679015258	83.0605633737207	83.0613474397787	1793.38	1787.84	1798.33	5	4	21112232.8058471	17811393.4453334	39784446.0396537	32515137.597061	19749315.7730833	21990111.7033334	22616280.9757917	22048360.104375	22414761.2247709	23209344.556754	11286309.0905916	19348421.4624166
1048	83.085973648137	83.0859448680176	83.0860199943752	16.74405	10.6886	23.1536	6	6	0	3720262.6658671	0	0	0	7470213.4911875	4651030.00782396	5157559.42748738	3307391.80118851	2541567.19791245	6022245.33519849	3303129.28306895
1049	83.0860035385099	83.0859394602217	83.0860046087803	561.726	554.233	562.921	5	4	19354380.0956526	12575382.5208007	23027430.6703539	18143402.4685806	16209394.3550195	24577096.6210967	23844815.4199315	3982968.54864583	4703594.04111412	24052599.3281006	6738870.9799648	5446512.81497655
1050	83.0859209948167	83.0859209948167	83.0859209948167	193.44	193.44	193.44	1	1	6541728.6164117	3244688.31378761	8649450.41145894	5911758.42579942	5242082.78656694	9347778.38402544	8338817.55384673	7168527.42163645	9142332.00925327	9124809.26429538	3123174.04454528	4131150.97792987
1051	83.1797037970178	83.1796631637951	83.1797444302406	1303.405	1303.22	1303.59	2	2	118760.90091264	113386.023020242	146007.524915774	100831.342814276	92627.4455770601	126340.992670453	120876.56748846	107815.98753329	103092.633723365	157336.914979247	154182.097201702	113081.935744852
1052	83.2023657359976	83.2021210715167	83.2026104004785	1304.09	1303.61	1304.57	2	2	118712.244365233	108720.244558293	107330.71852112	100872.613010255	92574.4203792328	126299.542213541	124667.199868977	107984.173392333	103262.082496744	127559.838533528	158059.341897378	99676.3861290561
1053	83.517365317993	83.517365317993	83.517365317993	2449.11	2449.11	2449.11	1	1	860034.681179794	830817.397078759	980599.802492345	769946.079007602	812085.265705237	939331.250527997	1053844.36187856	871108.085825332	866823.799178559	1036898.03766705	918248.033310809	762229.870538171
1054	83.6890930829608	83.6890712312164	83.6891149347051	1304.475	1304.41	1304.54	2	2	106375.472894756	83078.4436268024	89442.1559399427	96070.7571946361	110419.413949383	94814.3719287103	94130.9066455073	103126.331921793	83240.7677571609	99507.6864036209	101259.827522379	138411.055371095
1055	83.7178579516243	83.7178391671338	83.7178965262986	1304.54	1304.41	1304.57	3	3	106323.848635863	154124.682746393	89442.1559399427	110055.067284459	110419.413949383	94814.3719287103	94130.9066455073	103126.331921793	83240.7677571609	99507.6864036209	101259.827522379	138449.353947566
1056	83.7855507069471	83.7855318975263	83.7855695163679	1304.7	1304.5	1304.9	2	2	73265.8912087169	46778.0084206323	109030.488508302	58187.4134166374	53483.7841162116	107805.942963491	113076.531384277	83387.3769295241	117023.618326822	118404.454915364	88418.9351094557	37055.3066441764
1057	83.8861249750892	83.8853788388619	83.8870919613366	1304.03	1303.81	1304.5	6	6	230340.109387205	342244.682825524	103095.041270658	261169.597203773	253036.753780186	111086.366382963	106704.866962139	222600.137904458	103505.02556315	126494.66456264	93237.5879423007	283622.332812503
1058	83.9005026597003	83.896712290322	83.9052084107068	1303.98	1303.22	1304.57	27	12	318360.633386232	127731.897743389	160702.651871619	261241.863279371	251855.452324969	111671.749747721	152447.64201451	205459.914759927	137963.994179687	107876.591905517	113508.222154947	339971.373718364
1059	83.9699105261633	83.9697582310295	83.9699689343453	1304.89	1304.5	1305.41	12	12	216674.018388389	175165.78065104	187167.216862796	220829.317427107	185331.701111778	185746.73853841	193925.924341633	222330.017188896	182196.190446214	203670.700395509	207593.868718449	194446.645353815
1060	84.0072885279037	84.006409040962	84.0087500030963	1304.145	1303.81	1304.57	12	12	467833.241064455	318450.467229565	562143.351349044	446905.165184463	394941.062440279	624609.026028183	615463.051652024	534421.310068078	577414.437407229	640430.990251468	551763.163225448	358815.739393027
1061	84.0566492917703	84.0562455071885	84.0567505239748	1964.81	1960.33	1968.84	12	12	2288646.25497221	1756326.78869406	5506031.56827187	2190352.67280343	1536132.00216505	2829298.90740224	3035726.96781708	2549819.08915099	4680094.75479334	2670962.99186462	1755994.41286437	2140365.15891582
1062	84.0565456150586	84.0562809479579	84.0566488353626	2422.44	2416.96	2427.59	7	7	327174.408546458	1225661.96277495	1102596.04193709	1337386.69078355	1190982.45509605	2060419.8917532	1504766.93750779	1889641.09220031	2118060.99160239	2128784.79182264	1900974.91212003	1033869.29157836
1063	84.0564703884563	84.0562663649387	84.05653394339	2305.29	2301.59	2312.25	4	4	1460811.93252734	1018435.98184896	1438444.80217014	968510.431442667	616610.731968994	1647125.84960795	1643606.85556641	1463055.38981878	1634850.50942152	1634379.79862748	945008.820871305	394843.345227986
1064	84.0564135277674	84.0564135277674	84.0564135277674	1815.73	1815.73	1815.73	1	1	1672200.31664551	1609219.56817161	1974023.78185547	1587422.87831827	1689381.80639648	1862126.25576463	2032953.21028687	1833774.92149414	1998961.75244344	2091147.92396484	1753513.93178711	1650328.572052
1065	84.0561775005561	84.0561775005561	84.0561775005561	1729.21	1729.21	1729.21	1	1	627053.048197265	579954.728938978	663131.495188475	580084.928349611	563695.985362792	750774.977953119	782274.569617188	711976.957261711	724038.194095702	756338.014397462	661245.204882813	550757.794808596
1066	84.0557564459676	84.0557564459676	84.0557564459676	1796.09	1796.09	1796.09	1	1	1224447.20813282	1041529.9915804	1359023.81429687	1167591.72214286	1228388.41414964	1352322.9245625	1401103.88538114	1264059.02276785	1372183.71156696	1426487.26950335	1294861.11626953	1208848.52664342
1067	84.0811826564484	84.0811459132519	84.0812171905309	636.311	633.066	644.318	13	9	3792844.19807864	3353724.6099648	6080757.98283854	3673678.09483558	2264526.62584515	2650629.65900513	5215203.37590923	5428760.15268679	530278.710747729	5217296.5760835	6044946.496875	6339922.59311337
1068	84.0812122170144	84.0811896184547	84.081283535823	585.67	575.5	595.279	11	8	3700950.97431314	5247371.22507602	7557495.39014407	3893767.99263574	2891856.60028865	2341633.93899368	5261702.10319084	5499198.6630168	2459050.09102267	5491953.95814001	6194322.22252264	1891369.22553223
1069	84.0753467529275	84.0752018626829	84.0765795729048	1304.54	1304.15	1304.73	5	5	748772.886201923	233204.24208374	882372.962282144	169139.65108538	212384.854732432	917014.407249475	830388.282494368	139181.481091219	803768.23860577	882853.758967851	741951.937599158	232251.635446288
1070	84.0812476454691	84.0812027731323	84.0813129754556	139.667	134.802	141.782	6	6	2707998.33574798	2500471.39105321	4551859.63917481	2547392.65598772	2340807.22916894	4990824.66658428	4130899.4523487	2735098.91883238	2215642.11037598	4189181.52245386	4659976.80297252	1384123.56545212
1071	84.0812130104219	84.081194641852	84.0812534305668	212.52	197.764	219.342	9	8	4069338.20008127	253262.763882812	7860802.14207288	7698852.99616953	3682126.42018612	3346391.26422506	5994919.24285547	3875194.97347623	8083241.44813124	6216992.74091797	6993780.59222988	3674349.54459472
1072	84.0812199507579	84.0812086439917	84.081273500913	413.056	406.987	420.629	7	5	1276407.15067441	1066443.9265611	2130569.48960649	2504781.84330134	1008619.7062207	1704036.62179071	1737770.79	2022573.60863566	2347711.19454375	1957019.16	2260302.60519531	1285557.85737517
1073	84.0811117787467	84.0810874028365	84.0811235586852	1272.61	1264.63	1275.62	7	6	2344075.09836847	1793354.92047594	4357094.59224018	2333218.29677398	707534.459590565	2719639.1187829	2674273.46937705	1496718.80062012	1487692.57750421	2748483.20137392	2533355.09018812	438373.999230687
1074	84.0812249337654	84.081200626005	84.081240596594	34.1465	29.7432	40.9038	5	5	1456993.05864565	218596.829139974	2876697.71341346	1616152.22361318	1304877.91840208	2491975.18616604	2446011.43509641	1649828.83086899	2051295.78135822	2485433.14191792	2777289.52369723	1528920.5389956
1075	84.0812400998459	84.0811888378475	84.0812745978804	100.252	84.152	101.764	7	7	1915470.43574853	2316913.36411652	2405230.19667378	3726525.3804407	1719759.1520576	460437.108713965	3099215.85824552	674293.370256144	3518452.94583973	2923567.38619698	3367623.34956406	1430186.19292996
1076	84.0812271810162	84.0811893655277	84.0812893940172	493.351	479.333	495.358	5	4	3037075.2161038	1350548.02700627	5370757.88621588	2147642.39483134	2655362.38967658	9454030.54167685	4428536.61116024	3223913.61346679	5317751.72652344	4597254.90149251	5071352.97169532	3017794.48906336
1077	84.0812394863842	84.0812083637565	84.0812428413066	321.217	317.679	330.553	5	4	2791714.09224015	187926.467000648	6048330.32473569	2668617.70615302	1780583.8101312	5506491.87888687	3840017.33667708	2999570.23864164	5046104.77382813	4120626.04173368	4806832.6485377	2351846.79252412
1078	84.0811609415084	84.0811322347163	84.0811827500573	768.091	764.323	769.173	3	3	2672312.84881465	1545253.60768161	4072752.75757851	2445067.10907891	4971615.68155235	3336984.98092328	3648876.932035	2895204.39868351	4168203.55890422	3609250.69568875	4249015.54952141	2055603.41505467
1079	84.0811791956861	84.0811655950383	84.0812683606213	444.207	430.293	447.076	5	4	1644163.70899219	2024519.35395569	2962265.58017007	1497911.72009841	1736067.77935188	3162266.27853924	2265007.59698317	1814001.51302659	1626126.52986188	2540734.07583774	2795737.6940625	1318932.27823686
1080	84.0812344913408	84.0811702009779	84.081247516268	381.504	374.352	386.676	5	5	1383957.05150817	228442.531816405	5966608.45385881	1290198.68893164	2472875.744311	2125504.37377501	1969130.3648995	1389806.84845774	3090528.62828726	2162129.22343395	2400078.72671164	1102911.45013867
1081	84.0811212143568	84.0810311739549	84.0811271424695	1162.985	1156.25	1163.27	4	3	2092935.48355967	1617997.08574218	1313492.65903788	2005493.83188165	1301301.69397032	2766750.08880615	2700972.22472739	2386419.0015975	2719403.51126792	2866316.89973958	2751942.75256836	1799651.62841959
1082	84.0812140113042	84.0812115467661	84.0813409957582	463.303	457.646	465.664	4	3	3020764.26905357	2378932.7297433	3724530.72898455	2593227.19313554	2585040.52042945	4322843.76777734	4279428.10030739	4235066.0424405	5417116.05207143	4633337.30795201	5136730.25485093	2503577.00483956
1083	84.0812229657783	84.0811945858904	84.0813125128218	267.851	262.524	273.345	5	4	1399066.80151476	218084.551736329	430139.657443848	1393132.55236568	1282103.21571875	3828918.71184078	2168355.50344016	3056193.88117497	2816661.01247625	2352502.154475	2663614.64483625	1264905.18431156
1084	84.0812563838438	84.0812251267139	84.0812687460703	61.6441	58.07	63.2373	3	3	568581.740729226	538190.848078125	394949.290820231	638935.371201638	523392.601245293	1553357.17409165	906104.795799375	648920.623386009	968215.93693875	850335.204649219	1093017.05587109	452707.829496914
1085	84.0810991812688	84.0810967569109	84.0811332036176	1054.45	1047.73	1061.92	5	4	1878991.31203125	1559833.17335107	2481729.66795604	1752247.23801048	2166226.42751953	2354117.01671512	2471807.96358665	2011010.60636901	1191073.89875244	2422058.2850506	2603849.55695676	1102782.35888546
1086	84.081205478605	84.081205478605	84.0812861075377	551.583	548.245	551.583	3	2	1680828.56821359	871371.285999807	2814989.18214938	2266340.62199573	1428837.07809578	2284446.90348926	2387593.03500281	1676053.62040658	2908922.92311437	2376591.25918905	2840741.66035937	1455017.93506836
1087	84.0811660540323	84.0811470145642	84.0811927478774	689.417	681.773	692.582	4	3	2930056.68450641	2209417.30142533	5354812.70967912	3041418.85694078	2749143.25873032	4126338.03181027	4318580.27344281	3144664.04846816	2426044.06767886	4423406.455778	5256360.75654482	3001460.76918783
1088	84.0811380931024	84.0811173254942	84.0811520541594	830.7885	826.939	840.618	4	3	3169048.201085	3166287.52404965	3724421.13091861	2847383.87912568	2821510.31066777	4387445.51756963	4292550.04600367	3413901.92890897	5256757.3625734	4339440.15314303	5455233.84729081	4376546.57604334
1089	84.081091613429	84.0810739243376	84.0811070326314	1241.685	1231.5	1245.5	4	3	1926181.57776772	1356284.8527832	2237703.4298952	1860965.29555401	1685856.73535347	2275298.49512194	2400487.74465035	2633017.94215088	701283.719868171	2370151.03272485	2206654.47375572	1170096.02868845
1090	84.0811055295257	84.0810885708914	84.0811112926657	1108.715	1094.47	1111.18	4	4	1858946.13798549	1467692.46071429	2140573.49665968	1753835.52119373	828813.765593264	2418759.67661338	2273168.10553664	988120.211617642	2454533.09714657	2472436.16686011	2347176.29106212	1467058.95386719
1091	84.0811727003801	84.0811495398657	84.0811783535522	713.112	704.755	722.472	4	4	2718130.54051399	1853607.86250268	4681436.66989375	2784488.98085938	2471915.76760806	3728212.99332517	4012730.92496562	4038338.34662903	4712339.17857828	4114244.85870281	4739177.42947975	2191862.44003492
1092	84.0811635790236	84.0811298187475	84.0811839773244	880.057	867.84	889.799	4	3	2206426.06764397	2107097.57089379	3320565.53284056	1842911.05201889	1997737.5070982	2660092.35598437	2885498.1978125	3589725.61613818	1873216.1296023	2812065.4980236	3339103.03503683	1963289.32077359
1093	84.0812334323236	84.0812017549215	84.0812791420554	339.772	337.197	348.469	3	3	2960783.31226578	2508162.31531969	5531447.24066437	2735224.50545518	2717322.06899258	4320419.20978157	4214396.36459625	2489591.02706913	5416332.35549745	4560569.271445	5139629.46212516	3252955.82169238
1094	84.0811941374324	84.0811941374324	84.0812716042073	608.396	608.396	618.159	3	2	826127.828314448	743012.466749999	1287749.15226562	788061.558391405	1305846.54409722	1075755.20775469	1167602.94836719	843305.969744529	586506.580846352	1129496.83719185	1227767.57986979	719336.888307299
1095	84.0812500452404	84.0812069616975	84.0812931287833	290.1235	289.958	290.289	2	2	3412503.88668578	2990262.18992389	6416003.73793594	2320755.75421935	3018206.41406797	5201815.75928098	5177995.19910322	3964692.70142073	8732819.8178449	5347624.67180085	6215404.99642584	2936604.16203802
1096	84.0812363948241	84.0812363948241	84.0812363948241	521.657	521.657	521.657	2	1	1575995.75345834	1232987.36293632	2610581.27601367	1348780.58354948	1326298.7689425	2348056.5275397	2316496.59740885	1717428.27710406	2701695.46801725	2256891.98085417	2595467.75911523	1245609.89054297
1097	84.0812491232646	84.0812322832239	84.0812659633054	153.642	153.452	153.832	2	2	1332885.92640394	1079679.95222639	2255950.60256149	1601647.24286917	845672.341491838	2043989.21294922	1895797.3683355	1255373.58159249	2295384.43075846	1926686.13085829	2235852.20679241	934420.053324834
1098	84.0811066662044	84.0811066662044	84.0811433715839	936.934	936.934	944.856	3	2	720418.82687109	1241447.04448823	1102884.65014063	645160.43982788	688298.74949573	866430.136068847	871030.445433833	720960.678355221	272723.602973959	955434.711472657	992865.753640626	671164.454818721
1099	84.0811295229946	84.0811190763126	84.0811399696765	1323.735	1321.62	1325.85	2	2	1108647.01028662	1006541.79079932	1094236.00427303	1099486.52775741	1053465.70883789	1357197.58529297	1293957.70671199	767728.554951044	1238139.04432178	1333694.70194238	1139567.04894727	990367.028904785
1100	84.0811434455891	84.0811319293341	84.081154961844	910.7325	910.17	911.295	2	2	1652953.44040784	1557460.53935855	2134981.1364513	1458857.39909298	1417571.79220899	2211894.46813816	2226653.37259211	1794998.85392187	2541123.64509293	2151598.30243821	2587957.98635156	1872492.16977564
1101	84.0812548842811	84.0812358673944	84.0812739011677	509.0695	505.888	512.251	2	2	1433334.14004385	1149285.24580079	4748445.93009893	1213543.06119673	167614.395699224	2032382.51080611	2055195.56916903	1527858.89928374	2511389.43146875	2105822.23771428	2432107.25162251	1160766.43041903
1102	84.0811585997844	84.0811585997844	84.0811585997844	778.975	778.975	778.975	1	1	4265739.52732004	4267843.15893382	6732040.75249003	3965829.59450239	3877367.4857261	5625560.79284375	5761815.51685271	4823286.87236885	6839992.33789522	5761609.09603366	6947386.5638647	3890121.72524908
1103	84.0812319881779	84.0812319881779	84.0812319881779	301.777	301.777	301.777	1	1	811440.931096452	690927.110646934	1449592.99917367	707710.346487378	659977.126455829	1210576.07930589	1234142.98028365	990895.12776852	1578593.48904207	1300975.28814543	1547704.70888822	676732.161251951
1104	84.0812366958069	84.0812366958069	84.0812366958069	247.332	247.332	247.332	1	1	134510.219484377	105854.773570313	165705.467648438	168105.464871093	84744.6018632832	176404.886125003	174118.803679686	94414.0134999998	189718.966125003	185782.915781251	183013.316406253	126685.587468751
1105	84.0810903727241	84.0810903727241	84.0810903727241	1219.66	1219.66	1219.66	1	1	1847212.73016653	1244075.24306435	2003728.85692778	1699530.28834704	1126134.37705855	2097916.99461143	2259806.87253699	1936915.91236637	2188826.53431126	2244525.50504317	2045412.88466797	1416436.07955181
1106	84.0810861528543	84.0810861528543	84.0810861528543	1175.38	1175.38	1175.38	1	1	1781233.51951029	1303756.76434675	2367216.6741854	1753972.33657059	1751620.57720941	2415839.62665776	2385079.11008669	2035270.84390244	2299092.7578164	2404023.39980945	2265587.23685213	1572290.26171208
1107	84.0811832968736	84.0811832968736	84.0811832968736	807.136	807.136	807.136	1	1	1123776.17807066	1167156.84196365	1818018.86615676	1021579.07056386	1062873.65599439	1558390.05615829	1581143.29734902	1263952.77880434	1857455.6435788	1658053.78843495	1966064.29119294	1122057.33945826
1108	84.0811133115997	84.0811123644364	84.081114258763	986.279	980.992	991.566	2	2	747681.697676471	619865.898172568	1140600.41536811	714807.070260107	823350.673760208	969574.31012867	1021729.16370833	719777.527546871	1124920.83530425	1033400.06465648	1089208.1214637	664363.320761716
1109	84.0811836836756	84.0811836836756	84.0811836836756	733.887	733.887	733.887	1	1	1304629.05837402	1269137.94222922	2350065.89864211	1267339.4649349	1238908.87428516	1769837.10574333	1931653.01893197	1436889.78182373	2188350.262	1987843.46896094	2338703.78663087	1323324.52010937
1110	84.0811300807487	84.0811300807487	84.0811300807487	1008.05	1008.05	1008.05	1	1	142963.174687501	124845.410566405	170003.386054689	122207.674453126	100640.151757808	167631.570000001	167171.743125001	137320.432382814	163006.265859376	151090.263046876	221161.657968752	109921.760507813
1111	84.0812020149234	84.0812020149234	84.0812020149234	1075.11	1075.11	1075.11	1	1	1712902.15265039	1410891.74258398	2286726.0918862	1568863.0115	1529204.00419922	2322440.15787442	2199781.77804493	1937834.5226953	2358356.72214844	2268065.842542	2359128.38150391	1433930.20146386
1112	84.0811014094776	84.0810909455328	84.0811560567479	1964.28	1959.87	1969.77	7	6	2568725.67041366	841692.376206702	1352476.53208759	2328763.29286812	784988.774172659	2984297.01479652	3152262.48395353	1262306.85799024	1001660.96705883	2902818.18276129	2646666.14226043	325487.727155829
1113	84.0810827493607	84.0810827493607	84.0810827493607	1190.28	1190.28	1190.28	1	1	1501175.44720313	1054293.92081023	1655782.45235937	1277783.28775781	1232814.69723047	1717317.8732474	1786176.19060938	1456251.7265625	1745617.01988672	1646471.99031251	1553770.21669532	973630.877625688
1114	84.0811122994182	84.0811122994182	84.0811122994182	958.724	958.724	958.724	1	1	1119783.32395875	943104.105839764	1564317.1394082	963012.913235937	1030677.25085938	1346637.55924547	1410684.8500839	1273189.75690031	1537578.48785719	1490228.71298578	1660451.78288829	967290.228762454
1115	84.1485280148697	84.1484655055882	84.1485546078234	1304.14	1303.59	1304.57	11	11	245262.009994575	369887.462950719	160973.014197822	273957.639217355	269005.535167517	121019.287786959	153582.235276442	218518.785552456	358287.81902494	136098.195023663	188530.014299666	317610.182838659
1116	84.1661580741768	84.1661299217862	84.1661635445667	1304.28	1303.61	1304.57	4	4	114397.283709781	198183.284271874	87819.0403011069	130475.367829777	131899.203884376	73210.2500463868	91304.3980236806	114935.330112305	81723.0800645616	83491.3557791935	101974.059076606	161125.978421806
1117	84.2609443092791	84.2411628439559	84.2619376048019	1304.555	1304.41	1305.49	4	3	1460218.39029621	79504.8568530264	1022973.77397018	94815.7507666027	1555039.34870962	860526.84019177	1000492.67318181	1335121.3942649	894812.704389193	926551.201155595	1160104.48470349	87514.8647911655
1118	84.2702513408715	84.2701955635366	84.2702801171749	1303.965	1303.57	1304.5	12	12	1490592.0741475	2126322.58933485	1043124.92500278	1647165.45596122	1600126.808389	888762.917631142	1026613.6787142	1381441.02067709	914077.882001635	933565.346796885	1195692.54219237	1730852.90934245
1119	84.3321781496318	84.3320962472727	84.3386162550057	1304.54	1303.59	1305.07	15	12	144925.911322022	119814.757214543	127346.703813476	141631.770081505	121680.408024714	140267.024817244	136383.440991587	141713.083039363	121812.713307917	146069.002735126	132700.77514788	130073.626333383
1120	84.3744489882176	84.3744055940689	84.3744668342891	1304.45	1303.64	1304.73	6	6	112880.966040978	178269.202070311	154770.21525696	129106.473980243	132818.709025691	140363.931376952	157510.517915852	95648.9220064602	137034.194357095	148625.145403959	189339.661378783	159279.116830678
1121	84.3922003009834	84.3921429730037	84.3922518458846	1304.03	1303.59	1304.73	12	12	239082.420788575	361270.883888219	148809.300530348	282953.604501256	280346.640872896	125104.691834435	154032.017847378	219455.332006139	136881.976423903	137738.494928677	189251.944880023	317061.464708532
1122	84.4402780943666	84.4400162045842	84.4411162238698	1304.9	1303.95	1305.06	3	3	238867.031220294	360921.974370113	88867.939103393	282553.9525175	280017.049386396	98665.0902944712	157510.517915852	215648.55220703	136663.163144938	148387.560031127	74699.6601851394	316688.70918294
1123	84.457885252394	84.4485067697882	84.4593977999307	1304.275	1303.81	1304.73	12	11	135574.956685383	86417.7281892894	181202.675097659	138016.864302662	219262.67123983	100968.84079427	187782.77794108	161195.093982872	182995.805732421	210738.355273062	173185.861379393	106482.504800618
1124	84.4847301526173	84.4847301526173	84.4847301526173	1304.41	1304.41	1304.41	1	1	243271.4791313	217848.119557884	222528.506969107	92935.7055904145	213839.040018645	222424.397327772	228692.785471411	248560.332213242	217192.29325994	244161.357524855	232616.914240059	223696.714056287
1125	84.5247539909727	84.5246677160175	84.5248264545599	1304.73	1303.98	1305.34	12	12	250252.04058838	221728.120378767	219938.559234791	257181.544235491	219520.752345627	217770.697159705	234548.362855749	252190.805122769	211698.106821988	226956.398324848	231238.240784254	224051.680883788
1126	84.5625045959445	84.5616945000076	84.5646865732384	1304.28	1303.64	1304.73	12	12	414250.965865385	255146.196615083	482488.563743018	364687.339960185	325383.581047174	534890.501834545	516121.220221359	454789.049263394	485446.036718753	551767.3587936	468270.274771207	380941.606413385
1127	84.5747682050242	84.5657357690584	84.5870071515131	1304.41	1303.98	1304.73	9	8	120733.390096435	153785.852448917	116905.562006838	114189.40050171	325001.041567387	121439.010048827	127172.329021809	132977.852056884	120892.470178411	537659.734309298	461910.716317476	298343.975751067
1128	84.6161989754456	84.6161551365139	84.6162343881744	1304.52	1304.08	1304.9	12	12	315336.644433595	256902.119942907	305332.023137019	306918.074872294	277474.033841646	307659.11123326	318643.29304988	336462.489818639	283803.971014874	327133.338081406	315304.427611608	282130.456358923
1129	84.6424273271472	84.6424093526197	84.6424453016746	1304.09	1303.61	1304.57	2	2	391263.947210576	122658.008935548	476032.936929603	364109.562959874	325187.197143113	534339.352425127	510944.192938637	454028.728064775	483332.143219398	537659.734309298	467487.41551554	99251.5525709882
1130	84.8279989024977	84.8279846031868	84.8375845550445	1304.94	1303.95	1305.49	4	4	118876.774009602	147578.077746393	114152.238237306	121658.509130162	108811.629774985	119430.160907452	123205.022505696	115112.904078651	108878.969796424	117753.144732666	94247.2409281406	142438.281577149
1131	84.9064878280974	84.8901385151613	84.9103869083662	1304.495	1303.57	1305.8	18	12	145248.377051594	89273.9437760406	105643.842548077	208937.981056565	208485.807793719	93064.9090885411	108226.891225962	117681.750405649	117475.75566256	128201.653709435	139835.925651292	96729.3185233553
1132	84.9107189505245	84.9106788159942	84.9114481844767	1304.28	1303.81	1304.57	6	6	178928.830147987	304128.501935371	142532.225980227	183261.111104642	159429.145304987	126480.080930989	143759.081136881	163287.960117593	140344.370055338	139760.186901855	163051.358559569	170726.065564903
1133	84.9601394760079	84.9600609112571	84.9602047997279	140.2495	137.722	143.953	12	12	3661410.69775611	2929680.97691638	3377311.87299902	3458563.1191113	3324017.56204647	3774443.70774202	3821563.88667079	3478824.89679939	3201786.81849798	3335085.23013513	2907975.54103718	2746644.52915002
1134	84.9601440291286	84.9600851641576	84.9601702887955	9.6822	7.7861	13.3042	9	9	3125587.18448384	1707146.02914102	0	2300064.49748447	2349579.20456873	2726021.2683033	2982601.59495167	3489910.37285693	2095677.97142503	2337743.70921067	2291145.60771162	2564163.1505171
1135	84.9600879661802	84.9600290334796	84.9601531421003	2448.315	2447.76	2449.42	4	4	527278.74708984	477424.092697425	752406.184605415	565412.980628596	610846.073263668	625121.733341027	628749.078156475	574266.881295925	641785.438159694	645007.593195937	638655.186793871	444184.700495672
1136	84.9601519327087	84.9601241666394	84.9601878576452	2698.39	2696.08	2698.68	3	3	2823131.99613797	1143983.04106395	0	1364952.77426398	1358985.89092107	1557707.64939145	0	1421867.74947366	362718.792668467	1487207.37811674	1298967.96545045	0
1137	84.9601221111451	84.9600914207379	84.9601572505224	2568.92	2563.52	2577.97	4	4	956324.118534996	632044.01098397	921615.580617189	870167.608615977	888471.741588459	1117740.26158464	992376.339612068	830009.374595239	170276.120522453	937876.051833334	1413787.97994964	748861.190365233
1138	84.9601424161453	84.9600782986024	84.9601767552723	2685.41	2678.63	2686.92	3	3	2289703.89033204	1674904.09608664	1928226.12965089	1903504.64332581	270521.328046885	2455339.59082031	2382588.38142088	3762797.0010982	2288302.65302735	2347824.90795898	1891673.89631837	2031930.30190187
1139	84.9601122065257	84.9601000560424	84.9601144769777	2647.09	2644.79	2655.98	3	3	328739.718676267	151917.947460908	152405.643750006	159707.306249968	161700.716250006	158618.212499968	142632.622500005	146793.079843739	89013.1829296691	214021.186816439	222586.660312508	137031.745058616
1140	84.9601062458013	84.9600896352553	84.9601228563473	2485.89	2484.84	2486.94	2	2	572348.74533822	204514.771279991	346523.811136302	243985.487923179	44721.4698893258	326140.257739259	326260.242470705	288721.25773066	317642.225327847	332022.717525574	295228.600038366	282295.373372395
1141	84.9600993611287	84.9600860368957	84.9601282056602	2620.38	2616.06	2626.6	3	2	1300276.9714903	940664.294744313	1191198.91957887	1230162.15243845	1726049.57205607	1534791.88634277	1540378.05638022	1278850.66314808	947600.831725724	1446625.63125612	1123686.96572754	1136708.20754262
1142	84.9601607786367	84.9601237069733	84.9601978503	78.7352	78.3805	79.0899	2	2	3435038.7838131	2611518.7703338	3378783.96257499	3150687.83863838	3114458.89799883	3912300.11212071	3690828.61039065	3506301.90850924	3791802.66979731	3768851.52551591	3158777.15608143	3075296.50604917
1143	84.9600871312756	84.9600728955128	84.9601013670383	2530.24	2527	2533.48	2	2	365802.840414342	300387.715844027	416742.42452567	384771.718496555	479355.249173534	433212.551972661	417320.98453776	404981.490277154	422173.788444471	465569.543875558	312774.797411412	326419.071401368
1144	84.9600159293126	84.9600159293126	84.9600159293126	2509	2509	2509	1	1	541957.934848758	524637.664599361	703734.405513329	534770.353096204	573623.269855769	725636.771838185	735133.420091641	625380.28974384	691265.671567515	743466.41423879	696890.797073063	540709.952265867
1145	85.0399968622036	85.0399675427497	85.040031766662	1968.99	1959.71	1969.47	5	5	913947.697695312	733354.770162963	1096786.34241983	932525.195780501	835141.230274586	996367.71110483	1716015.85522975	1117592.4840271	1077353.18021554	1703848.78186801	839036.420786131	886826.497539062
1146	85.039966088358	85.0399452624502	85.0399735426872	2309.16	2301.61	2309.73	5	5	531865.843830261	511530.318016585	691696.988219643	782847.536276297	596087.091440125	545691.277345144	526053.891471974	581509.330186724	595383.476538859	565152.415500486	722511.584774393	533119.383280564
1147	85.0399611970967	85.039940620037	85.0399791937043	2417.89	2409.4	2427.31	6	6	794161.794897395	723468.228511396	1044737.20975275	699316.611205982	747810.972566604	674180.741389264	883936.169661328	550367.039242613	534085.302823553	816707.817608644	950769.832397228	736411.261277113
1148	85.0399546945506	85.0399478213219	85.0399615677793	2387.21	2385.73	2388.69	2	2	129870.996899415	123645.235246932	157448.12157315	190363.688974001	149097.345429684	132150.763480317	144627.417187501	162228.516613771	158972.555029292	131637.14408391	176897.877864709	151371.116088868
1149	85.0399334534665	85.039929341886	85.039937565047	2325.74	2322.41	2329.07	2	2	392105.714862838	367912.671782114	42826.9090494802	425680.369569982	414727.576119718	766320.577249799	374220.712812946	463082.638231534	482888.235130504	413318.995965856	469712.134557661	384030.978588868
1150	85.0399584435203	85.0399563115081	85.0399605755325	2368.255	2364.79	2371.72	2	2	417299.378398324	389435.152269941	513438.626714662	434466.065309775	432739.218356196	401660.948043659	380329.888815862	621674.093687356	424294.784173039	443754.000593595	445539.061414795	419972.668830851
1151	85.0399742584937	85.0399742584937	85.0399742584937	2341.86	2341.86	2341.86	1	1	222484.124461781	212335.088122894	261007.418219105	242714.963397485	221175.61783647	223977.551280629	179305.710197088	237250.512573688	253062.376060014	216931.125279987	218990.934082473	230035.171507458
1152	85.0511786221497	85.0511786221497	85.0511786221497	1303.98	1303.98	1303.98	1	1	989911.273231519	1000204.0493608	885711.905983673	998548.476431114	1006139.9884091	82998.553258463	1004619.36213069	1020925.22109374	869501.229907659	824289.623954181	862097.17766336	1092955.57859376
1153	85.0750017490905	85.0741348266602	85.0752267633046	1964.81	1954.01	1969.23	6	6	47613934.35871	47637904.0853073	55709522.4403452	43894348.4969061	42134023.2727438	53232420.8069257	61150249.3438286	43286985.9205793	48643251.2856512	64711207.200982	51471469.6402778	43865466.6393741
1154	85.0752186354772	85.0750532265517	85.0752944220689	1883.36	1881.14	1887.32	3	2	18913458.608611	16388566.6028472	22020428.6617361	16876081.2013222	17419733.7611111	19621716.0020674	20800300.3266827	7522322.54312863	20862616.9176923	24888253.5571676	20057768.7532638	17409863.5092593
1155	85.0652624596151	85.0652429562959	85.0652726003416	19.3069	10.6828	21.8812	4	3	0	3108821.46310734	0	0	0	0	0	3910037.54326317	0	1440196.08247064	3499395.87686181	3656799.65312595
1156	85.0652716844804	85.0652716844804	85.0652716844804	2698.31	2698.31	2698.31	1	1	1414694.97257342	1328206.24449376	1384419.8583883	1334134.43576561	1462144.45507032	1242453.75706405	0	1336178.56919764	1290873.27382341	1304196.25672499	1374331.58808749	0
1157	85.0751001288593	85.0751001288593	85.0751001288593	1825.11	1825.11	1825.11	1	1	14889547.4123641	13495375.174769	16900529.2191848	13625601.652174	13943343.508288	15973211.30625	16847940.8361957	16587275.6985733	17602053.4702174	16657158.7063043	14674714.4965909	14199392.542799
1158	85.0652212801558	85.0652212801558	85.0652212801558	133.863	133.863	133.863	1	1	1537604.67557509	1443484.33860135	1671971.32779536	1747325.91234256	1555833.59114388	1557869.0562678	1636139.02030035	1627237.21618924	1595262.7747341	1433440.42596078	1599178.95364106	1659074.84993507
1159	85.0752454941309	85.0752454941309	85.0752454941309	1866.2	1866.2	1866.2	1	1	36706430.3169091	32237190.9355682	42775558.2641592	33758352.4478693	33072186.08275	38402382.0637732	43453035.3330292	38081635.5570001	41916006.9745455	40831685.8909092	38021293.4031137	33818601.8008636
1160	85.0652289792349	85.0652289792349	85.0652289792349	198.253	198.253	198.253	1	1	3562208.17764157	2557176.68563983	3769539.22099091	3615523.47062069	3475270.79985964	4039263.08171134	3842492.10899808	3632933.49022521	3954906.0674804	2287304.77597656	3926501.49170617	2985032.58303764
1161	85.0754490609604	85.0754490609604	85.0754490609604	2429.36	2429.36	2429.36	1	1	27231417.7138819	25465438.5271118	30957526.0805303	27086583.3272509	25650854.3667036	29027834.8985785	29668933.7367776	29052539.3262289	31376699.9673249	29151746.3492934	28552584.1470215	24180399.141494
1162	85.0754581919876	85.0754581919876	85.0754581919876	1849.72	1849.72	1849.72	1	1	49963834.3953886	42999425.9145904	55717973.139831	44325161.7615076	43988856.3297551	51286916.6019088	54626560.0434122	50146830.5983954	55649174.4858784	53728394.6943243	49776777.7341217	45004601.4766512
1163	85.0765467729543	85.0758244871499	85.0772259382954	2309.5	2303.03	2313.6	14	12	38326272.1078135	45874982.5281098	61377659.2544132	45204091.2086862	36004182.979097	51750761.2612329	42710918.706165	53597345.7023697	58429077.3545809	40460262.4370936	47654500.9022745	45134925.9037093
1164	85.0765079934825	85.0764031812373	85.0765459050172	2542.05	2539.97	2543	9	9	21876809.4964055	16235859.5049495	22401567.5459638	21268997.8358237	20000394.1214265	22047693.3389751	21586264.1025006	22131219.0373942	23146730.6570955	23041481.7189464	20490775.2198815	19399013.0791504
1165	85.0764571675576	85.0763498912949	85.0765685059854	1274.585	1272.97	1276.56	12	12	6648386.77479768	6629080.66509933	9004355.65259241	8801110.98967415	3701961.82095739	9212749.70252175	7821083.82618904	8911446.8134477	5942471.8033695	6205302.08244628	7805451.60026934	8500129.4211261
1166	85.076427355382	85.0748774274074	85.0779341771854	1906.37	1898.51	1924.76	16	6	18673309.8406519	20289589.3453676	19655223.4911489	24015926.9597973	24446616.388273	49395224.3408559	29611335.0975	14451077.1310283	27672818.5959729	29345138.2525675	27683915.8612501	25110863.4187007
1167	85.0763168716037	85.0756163550067	85.07735706717	1793.37	1790.81	1794.35	7	4	24658048.1194624	28305119.3201887	41300131.7475365	29367811.6760909	31858735.6677769	34620649.549537	34822535.3019811	33554119.8662264	36165922.8346699	37426148.9082711	31912228.5915684	30480344.6169812
1168	85.0765291857716	85.0764230225288	85.0766480699956	1359.55	1348.42	1367	10	10	34754150.0055359	26618168.842477	18507890.8628011	12513325.4623064	7847245.58740995	37167643.3762207	41032365.7566737	29358996.4212722	19219716.3936701	25329658.3154582	5014367.23793783	22168307.1837325
1169	85.0765260909781	85.076476177999	85.0766219873203	1323.025	1322.33	1324.69	6	6	6111326.72963259	5558922.00275171	6615858.43572336	5964353.19325658	5924605.52086996	6095573.79657095	6138075.18796875	6162631.41186655	6029147.6487336	6654540.58531121	5815294.59698572	7300467.63899731
1170	85.0763870195877	85.0759007225851	85.0766790636929	2376.075	2374.76	2377.68	4	3	12700838.9362705	1594024.09812504	2072797.98593729	1806081.95624983	1710301.88000003	1671678.26718734	12250149.7748844	1916690.30875004	1945539.74062482	1736940.85250003	2528600.25576178	1614871.23281235
1171	85.0764297642804	85.0757649739583	85.0766504115428	1505.4	1499.02	1509.23	5	4	29683435.2113411	21545168.5769939	22827438.2184324	20873460.723709	20119217.3751614	24381583.7283914	1689090.78880049	21985981.8784016	23270756.1238333	23588437.7382326	21797253.9369006	20818957.9462193
1172	85.0765939250083	85.0762225141842	85.0772361396454	1558.21	1553.06	1564.37	5	4	28896630.0913542	18958241.2277544	18092058.8686494	28269540.936575	27672935.238525	51465841.2675051	32275857.4840001	29060136.6125	31092166.1760001	33881010.8937685	28256645.7379223	28160879.508775
1173	85.076541958279	85.0763719803823	85.0766725625381	1473.76	1469.3	1485.05	5	5	15340151.2038352	13001630.1754474	24572077.8908878	14686667.9285156	15063828.374375	9167023.21578128	12427228.5723594	18334009.5882698	29596933.8723118	16939976.618875	15928815.281	14720869.0997727
1174	85.0763847798559	85.0761088593877	85.0765556036101	1622.53	1607.25	1640.46	9	8	41685999.4348392	14629073.7975156	32149321.5343111	24878160.7384063	31557759.2622976	29152116.497377	23851179.4234137	37001253.7848227	33692583.8536062	8829418.02276737	25853387.8164037	24783447.9159375
1175	85.0764961819964	85.0760775626847	85.0767896821194	1673.655	1660.09	1682.93	6	5	16080349.7014015	1804058.97794273	16804727.1413671	15228529.5523864	15058567.1599621	16373359.6348735	17358036.4417614	15999753.6590625	32780938.9829594	17038002.5580274	24215967.1625061	2333945.20120731
1176	85.0763679365153	85.0761069136377	85.0763983635247	1749.82	1747.52	1753.65	3	3	18414608.5135037	32894752.1231277	20801848.592519	17882492.7065909	18178633.647408	24828210.4906394	20788233.1183334	20732686.8998864	18891259.0209144	21529821.969697	19447917.2018181	18688666.7182292
1177	85.0761860649987	85.0759216044097	85.0769869045966	2391.84	2387.94	2392.87	3	2	14696132.3616667	13900362.6664192	16437042.145052	15109523.8628908	14359438.5026824	15463093.0275	15514144.3335938	15386298.9411457	15934541.5441667	30594854.721355	3845989.04706063	13635318.0895705
1178	85.0764325447567	85.075700605144	85.0767946991446	1712.54	1708.38	1712.54	3	2	18569950.6804097	13017947.9878125	15751915.3280093	13707926.2966783	13190684.3585337	15619430.0782211	15070343.5995193	15337383.4058333	16053819.8691345	12980181.1778613	14218435.144327	14026581.8029631
1179	85.0766447777865	85.0765026623053	85.0768915826894	1693.59	1687.83	1695.85	3	3	16855533.0324316	14831630.2433984	34318372.9383242	21791630.9504293	16167176.4657386	18898563.8896023	18697244.1402704	17381064.1151171	19006750.386534	19091773.6336174	16749741.9948242	15701622.6985841
1180	85.0765387499296	85.0765314209397	85.0765460789196	211.8625	211.698	212.027	2	2	3409931.50958654	2434504.23554657	3633201.48876593	3379425.08404734	3266144.74677765	3826013.29239808	3877155.34013822	3516872.78734225	3802350.40480622	3808436.36880566	3764368.17857272	2732476.05197352
1181	85.0763909358381	85.0761853285385	85.0768814086914	1403.1	1402.13	1409.66	3	2	21370397.5585982	18261846.9414349	22449973.6731964	21243188.3325264	20470239.5740647	23189255.5666814	20234428.045774	21223400.8070863	22856245.0278616	23089200.8285123	20634092.5209308	23857903.9881724
1182	85.0764454227283	85.0764319598636	85.0764588855931	585.093	584.921	585.265	2	2	10547568.2745694	8901132.84740429	10781923.6097481	10186383.4574272	9806263.87797668	11551244.1777177	11559741.5418069	10699684.6502522	11159268.226583	11782696.2257959	10595569.6302832	9607513.316015
1183	85.0766954234597	85.0765377259356	85.0768531209838	1419.62	1419.62	1419.62	2	1	12837588.0588491	11266744.2854611	13647638.4146341	12998226.216814	12456572.6376143	14362978.816311	14850211.0772321	13092638.0476372	14873695.5185285	14067043.6113567	12721392.0773628	12308556.0852896
1184	85.0766180086345	85.0766146592059	85.0766213580631	1446.475	1443.7	1449.25	2	2	15429074.4533594	865228.806008317	16749875.007487	15205169.7782713	14914844.2447135	17220261.5326758	16972686.4141537	15780502.6945313	17433911.9128125	34489159.7342237	15634951.4569336	14872671.5689453
1185	85.076166621663	85.076022456492	85.076310786834	1765.265	1762.88	1767.65	2	2	25330196.5074077	23651631.2115556	29121331.1657361	23861410.8264631	24547048.0435278	28512848.2275	28971833.4267362	21487438.1482942	30137699.1159167	30664728.1043478	26115890.9994886	34003388.2334944
1186	85.0766930619089	85.0756607970343	85.0779411262102	1966.595	1961.01	1970.77	22	12	44489534.0603629	34260997.5181647	59256607.2450934	66836069.6826725	34050575.0237206	50643900.9677813	64689944.4756387	63108141.0319763	46929462.4656684	65260395.6085643	42035363.3738154	86299082.1932929
1187	85.076341031433	85.0756901608955	85.0771378943917	2427.31	2418.17	2429.36	15	12	27203116.8988797	41050591.8017825	43723137.7778545	48216686.7261558	34490052.5691532	45729511.1216534	30037324.9245266	44091468.7397325	36954964.7816035	22920476.7532862	27176529.6222135	36392028.1977223
1188	85.0764742827148	85.0760873400542	85.0777515634988	1883.36	1879.17	1888.69	7	3	29484285.0308035	25307944.9238542	33937149.4123811	26677579.5829465	40610812.2092903	31610268.9857887	33586904.8100892	13307253.6508542	32721054.2431097	25162922.0412581	30558179.8492858	27120310.6511905
1189	85.0762375934116	85.075988283372	85.0775340318749	1814.98	1805.93	1826.08	10	8	29275225.6389362	14284811.4732138	33597907.2681915	15998325.7616097	52832765.3651711	25202859.047795	25004162.0143692	17271634.5112521	43535189.1648851	34118196.8277734	30248590.7967021	30471327.301307
1190	85.076673983194	85.0756547073057	85.0772716952532	1845.32	1831.99	1849.72	7	5	31191211.1935142	31410540.7994444	50088735.4208965	20993393.012767	32266864.9218056	31377457.099878	39894877.7750695	44744014.5338762	40078154.0199057	39369625.7021992	35810381.4210259	32971472.1408738
1191	85.0767589368837	85.0760706444364	85.077447229331	1863.065	1859.93	1866.2	2	2	43874050.8391478	49140883.7054835	51552376.5349441	40240240.6526988	39831021.74	46698969.2476894	41212421.67069	45430257.4586173	50496207.4578788	48893369.2316666	45409085.6481534	40388367.2156251
1192	85.0762318569907	85.0762318569907	85.0762318569907	1734.2	1734.2	1734.2	1	1	23950772.4289167	22060235.552743	26434467.489375	24252844.9970039	22952186.2334305	27239517.9157501	26252249.0033334	25837419.4878333	28217468.0635832	27147272.9386112	24802529.607375	24042464.3023641
1193	85.0763880407818	85.0763880407818	85.0763880407818	636.593	636.593	636.593	1	1	2066755.88494921	1604956.14767554	1964714.529375	1798797.8596465	1650813.53400586	2317728.58832892	2147114.36174072	2073145.8625337	1923730.18447167	2204113.15659962	1999084.039875	1695119.63405518
1194	85.0764832033579	85.0764832033579	85.0764832033579	1526.88	1526.88	1526.88	1	1	24592587.4590489	21221970.0145726	26610182.3936956	24165082.6930435	24001551.5930707	28172101.0919429	28379367.7265	25334107.5238259	27198110.8718614	27494168.2125001	25012455.3324094	24798217.859259
1195	85.1355960808023	85.1355447343754	85.1356261026394	1304.14	1303.59	1304.73	11	11	147872.585401142	119657.528173013	145161.838115986	145708.89577355	1146904.59783855	138514.916702473	150111.436870116	155293.183688401	131722.160307616	141776.636319579	143037.445482584	131083.108475435
1196	85.1774672969823	85.177423888548	85.1775105386806	1304.45	1303.81	1304.88	12	12	355746.227208496	308606.068028041	336939.717237719	352294.373420062	324836.412199518	344758.171566687	359093.490803573	361557.706587893	321896.871861748	351367.192481866	346311.605039063	308467.723700419
1197	85.1954616469119	85.1954616469119	85.1954616469119	1303.61	1303.61	1303.61	1	1	344121.569053173	88882.3861027026	331360.078182709	348090.884692829	315133.947051671	335879.859424711	350978.204664421	344588.425458321	312303.154017226	348037.699174803	337662.394752747	292810.017288709
1198	85.3896497410593	85.3895944504722	85.3896763009049	1303.965	1303.57	1304.5	12	12	306770.231144832	226480.698497595	357601.532897386	286477.796195161	284141.001393478	391880.291515174	373885.284643553	338925.92011268	360340.652924109	383178.958147536	355548.997818081	246934.338052132
1199	85.495960191951	85.4959040714608	85.495986721992	1303.965	1303.57	1304.5	12	12	784363.002198714	578558.325793266	885865.201132103	729357.796076312	703448.049586463	968475.81157785	956953.605100921	865053.302451923	881724.634474192	939618.354009493	869022.97764843	621318.135231368
1200	85.6206207631667	85.6165718353038	85.6283100389972	1304.08	1303.59	1304.88	21	11	81595.9515954584	100298.616637074	200473.856850589	77997.7373693857	144314.202180174	114759.458017577	224007.544932392	192811.229296876	199213.224734699	233351.214995467	99051.1693672681	117330.101350913
1201	85.7406566840723	85.7398460138412	85.742164567512	1304.28	1303.81	1304.73	12	12	231726.637414552	153190.660631009	291092.79853864	216510.441310687	182369.501171874	337708.092921318	309159.909175504	261530.483541018	285208.898354842	337193.068461916	272608.182672992	165327.946176382
1202	85.8763510995038	85.8762945428827	85.8763738125279	1304.11	1303.57	1304.57	10	10	138686.822147216	99496.9915917957	173586.56374512	137727.570534104	143947.002062583	198551.214230769	192681.749880184	172846.540591633	167687.336010296	190440.416678466	175556.537687424	111839.032444254
1203	86.0117773392423	86.0117146189613	86.0118047365345	1304.45	1303.59	1304.88	12	12	296895.59963379	488382.307234074	192546.06269531	361864.972158901	333495.523740231	146384.032520927	177512.653850913	259192.941880581	177353.058221681	171375.605515835	227804.601671873	389934.575530832
1204	86.0796855363665	86.0796437471197	86.0797336348812	2426.34	2418.17	2431.31	11	11	528485.496938206	775149.427452534	1250848.02432246	505267.189264604	557157.352313472	934924.568861159	536210.63081027	502044.368279856	721998.934483672	1086423.48886724	512155.347111377	378002.489733539
1205	86.0796780849203	86.0796647298943	86.0797010325307	2306.53	2300.89	2318.56	11	11	495188.083725587	742040.650174589	833553.370859379	901131.364504745	521846.817086006	382629.715664282	632575.269874654	814857.049674427	824256.375077523	447981.450430734	1138051.8822288	713161.961982295
1206	86.0796853183041	86.0796709086877	86.0796967984068	2381.84	2372.81	2388.69	7	7	104585.739867553	450245.782792042	555035.558833196	51201.8673144582	445419.560445523	509244.281162635	773508.049725252	603666.367048671	535575.070617347	537254.390925361	313041.226228838	465445.475064774
1207	86.0796646476859	86.0796498910989	86.0797375325939	2341.49	2334.67	2350.39	6	6	179716.794949774	332685.474604655	431899.651276854	502723.883082107	65737.9583300793	426916.137358397	402914.417078447	384897.071428228	419285.234559241	578491.349812131	634085.01847504	211159.332438151
1208	86.0797164045868	86.0797164045868	86.0797164045868	1966.39	1966.39	1966.39	1	1	1232044.59637585	1151605.45639053	1542851.75559347	1201244.95790361	1123348.74490193	1453834.18258926	1521454.4241143	1337347.62754448	1461668.83641152	1539143.7466199	1300945.01390333	1196699.7075374
1209	86.0822593765147	86.082220569534	86.0822851707798	1303.965	1303.59	1304.14	6	6	106548.07032981	94567.3168678981	114765.136257136	92362.8657075645	91177.7249338606	126106.949667968	124310.379356971	100224.923306884	128094.013946939	135413.163594877	127836.038186598	97403.4903577776
1210	86.1967826893057	86.1871238537812	86.2049457663766	1304.11	1303.81	1304.73	6	6	160206.088105874	142201.712438963	174123.687933819	179196.957526858	151355.167331545	187964.704979655	163803.90780048	143433.130600585	97456.0561752555	126013.525917272	168697.503592325	155367.255457966
1211	86.2329570788305	86.232904247031	86.2329889027979	1304.5	1303.98	1305.41	11	11	154639.535799153	138055.702339679	151340.332554934	178845.702617938	145505.657448729	142927.403621418	153593.113709309	172416.874536831	151267.082809835	161079.922054913	165260.028273738	149856.087888746
1212	86.2742462439067	86.2741033404233	86.2742770220348	1304.495	1303.98	1304.88	12	12	456151.075512697	442116.05793269	422107.519363136	477166.63448591	441400.804986101	392638.978272184	426698.152853194	477343.171556921	380286.239532647	416005.395806364	452525.799425224	434241.289610876
1213	86.3043397742256	86.30426494865	86.3043910020135	1304.555	1304.08	1305.06	12	12	329561.438964845	456281.417236328	232410.719022737	384189.481136301	371881.355597441	199297.84888672	217191.998410995	311075.419871653	202620.368462613	217055.608919854	266093.932600447	419814.042491979
1214	86.3131707700718	86.312340050908	86.3147041331388	1304.495	1303.98	1304.88	12	12	393297.960998537	233324.591099758	498002.705324352	354913.973913923	310103.973567587	573290.709135047	544430.521936854	450230.07822917	511620.788292973	592708.583071293	479541.378995113	291254.099104191
1215	86.3822142896006	86.3821942735358	86.3919628987634	1303.64	1303.59	1304.54	3	3	98228.5417369481	94590.312059044	114729.58289906	93862.8784046526	97165.6406460854	122647.774492186	111958.655790129	96367.3816273089	105952.174409625	124285.374173583	105596.784835758	84252.8364908863
1216	86.4218813235388	86.4218813235388	86.4218813235388	1304.57	1304.57	1304.57	1	1	98035.3685968581	98319.6160600124	116939.940242366	88669.3660759949	93598.9101682357	122406.341865236	115927.175908202	96177.8685857587	102728.668577769	124244.010089221	110675.74732999	78604.8333648675
1217	86.4803999102468	86.4796379879303	86.4819946339578	1303.98	1303.59	1304.49	11	11	302220.108752442	218952.255925479	359538.969551157	277117.690658483	250846.691173376	384096.804167133	387680.713500281	340195.262042412	355486.712919171	399583.894655199	355307.900982419	236893.020514864
1218	86.4988591771528	86.498043416895	86.5004060592583	1303.88	1303.57	1304.41	12	12	312749.971852938	217262.604945912	357185.994746469	282571.635406494	265196.864819335	394588.990659555	384860.231520433	340835.418783483	349793.258754881	395859.747247369	351152.228320313	248387.699912951
1219	86.5869953043888	86.5869505949259	86.5870342970746	1304.73	1303.98	1305.65	11	11	252230.274584962	363443.256640623	151707.257966655	286787.666164202	272291.068104767	112245.472897386	939344.640528096	225450.049993491	138385.443403321	148752.2384947	196295.082689733	320946.973634906
1220	86.6072554168614	86.6063566991242	86.6088463185252	1303.965	1303.57	1304.5	12	12	765926.895678708	568783.109146633	890161.217459029	715549.973966111	669090.493143754	955026.970177878	952840.730380869	832138.025926342	859088.107941088	945021.868009214	875471.151241627	599187.777276438
1221	86.6719118205725	86.6714278665189	86.6792469120605	1304.45	1303.81	1304.88	12	11	139064.214817458	122040.794405047	127738.114152269	142980.841898287	118974.567501219	128132.672680288	133321.714673665	135585.971777343	118414.509085286	136882.151608323	135032.77819824	128881.295941631
1222	86.7550364695271	86.7550215916616	86.7550513473926	1304.555	1304.54	1304.57	2	2	81379.1054536941	120426.353948317	96977.8106982436	89153.9562532562	96625.6491495779	98806.6402897129	92070.1072322587	83364.3643672683	77060.0884879552	101761.618094889	83845.1625268549	97616.2285325267
1223	86.8197792724328	86.8197792724328	86.8197792724328	1304.41	1304.41	1304.41	1	1	81412.4602800946	120172.595827415	92690.5159836657	79091.6456180836	90554.0014240063	93258.2628116131	86834.4103622149	79975.7269864158	72862.9581205602	101769.990091441	83714.5732910164	98152.4185156256
1224	86.8825224740442	86.8824555487793	86.8825553617222	1304.28	1303.81	1304.88	12	12	408852.674962024	604128.683331887	268227.187154014	454125.468073382	436630.088055888	224546.67502302	254761.997106586	359848.668019531	244263.054323244	263372.454075524	311719.43425781	503741.715101145
1225	86.9041393194426	86.8905880326604	86.9042190434628	1304.49	1303.64	1304.99	22	12	161450.339987792	246699.948919268	203669.903144534	281859.786221078	264623.819646345	245407.145733173	291076.239871545	189970.953666616	212548.030432941	254819.044003906	200534.967509014	122173.495585123
1226	86.9473661562516	86.9473072822256	86.9473901888303	1304.03	1303.61	1304.5	12	12	690067.830639651	628753.709664481	660121.731811515	691485.707105888	640088.331159853	652880.766954523	681578.101224892	723350.027837614	617294.223119309	660826.991360914	680843.050563618	617032.974188059
1227	86.9987909909929	86.9987909909929	86.9987909909929	1303.61	1303.61	1303.61	1	1	81362.1163423283	110137.988854168	74088.727436968	77865.7537841802	87196.9875022199	59198.1081640616	67683.1276251782	74778.7915682711	57415.7011696561	62627.2110681149	64349.6524924529	106946.289465998
1228	87.0445156611642	87.0444919331701	87.0445156611642	561.82	558.366	561.82	5	3	5821399.96946897	7806127.0016927	5900501.18462862	5825746.16150085	6025692.20624586	5735665.34398438	6502546.2725274	5745077.92743994	6030065.19195924	5826578.94642527	5463278.37752264	6218249.40629716
1229	87.0445306953916	87.0445039642232	87.04455742656	13.9117	11.4055	16.4179	2	2	0	0	0	0	0	0	0	4736250.0086513	0	0	3767515.84005048	4719080.37806008
1230	87.0445287977124	87.0445287977124	87.0445287977124	2569.43	2569.43	2569.43	1	1	1206442.34364298	1698760.94281252	1377298.67844532	1144845.84986954	1354253.581175	989849.44619062	1304236.0349076	1141146.09201093	1104044.80917656	1341281.19122812	1265893.21837345	1394418.4967922
1231	87.0444658706416	87.0444658706416	87.0444658706416	2634.95	2634.95	2634.95	1	1	222722.782500008	487825.616015609	269782.07250001	216989.496835921	272510.495976542	224256.052207012	232628.568750009	264398.19750001	203284.887070295	233423.062500009	243340.147500009	225219.83605467
1232	87.0445284030391	87.0445284030391	87.0445284030391	2595.45	2595.45	2595.45	1	1	4405382.07566075	6318292.11198724	4723171.27075782	4530467.08656057	4916903.08038514	4147429.76801276	4657633.51688711	4684608.90039998	4587524.39505281	4449634.34352165	4783636.83594357	5460914.50752631
1233	87.0445669203124	87.0445669203124	87.0445669203124	2698.83	2698.83	2698.83	1	1	0	0	0	0	2173419.03819295	2040448.0446289	0	0	2094159.65604617	2069029.49851562	0	0
1234	87.044520305148	87.044520305148	87.044520305148	2678.68	2678.68	2678.68	1	1	3499281.65144531	5177148.86853658	3606396.05550392	3565541.25564063	3799480.57101564	3205388.04722656	3482515.49934497	3418826.5299375	3430630.71807392	3433783.33101562	3499346.269	4021297.0879219
1235	87.0444634304392	87.0444634304392	87.0444634304392	197.421	197.421	197.421	1	1	3941416.48803341	5291047.26589312	3892376.3716511	4083310.90123662	4371016.27487583	3729140.93405707	3901498.04673098	3689810.39666967	4114146.92319456	4000531.10003881	3679426.99216916	5701685.57376005
1236	87.0568381450116	87.0565484188526	87.0571595395	1303.88	1303.61	1305.06	8	8	160073.070830077	139571.13941976	181955.380644206	167304.446234492	152809.57329061	136293.19906901	139860.968925781	198338.964359375	167153.495194561	198510.54502047	150856.040786132	143492.758702674
1237	87.0921092603696	87.0920892157517	87.0921641048256	2548.755	2544.66	2550.7	12	12	3720314.91784234	3276890.07192691	3211607.38332251	3234172.79244371	3527620.27277111	3503710.91892425	3827946.68823423	3354079.49759613	3900159.22056132	2825205.71438306	3824950.17498097	2345593.9102479
1238	87.0752156088097	87.0752057773832	87.0752217045859	1303.95	1303.59	1304.73	3	3	155865.194280893	139411.681613992	137925.130366656	149329.0742951	146571.088727362	136337.929360793	139883.961029831	79094.0993090814	143948.635084634	79799.5580273433	72704.895170491	143265.422004617
1239	87.0920917210526	87.0920367933302	87.0921141125226	583.673	581.497	584.288	4	4	1581931.27246627	1374096.30892408	1788257.17762672	1695361.69988329	1699356.83934057	1927902.42475507	1788915.24650404	1781534.57860138	2000028.41581762	1823812.14803005	1738010.62358	1549174.01018942
1240	87.09200750305	87.09200750305	87.09200750305	1969.23	1969.23	1969.23	1	1	918830.321401919	680980.756396234	1181092.04193704	720071.58942963	700563.613934903	1033806.71236069	1187474.61139481	932221.373751469	964196.190511738	1028692.63183353	960148.528576324	782591.560135052
1241	87.0921279009081	87.0921279009081	87.0921279009081	171.548	171.548	171.548	1	1	653138.132662342	494215.807880511	925627.221375558	667495.574419236	667207.959898222	867138.181930854	802240.062014509	525438.649896961	889386.880705636	874345.751830357	817607.362662249	613291.883099226
1242	87.1589434527257	87.1589123944118	87.1589698536998	1304.03	1303.81	1304.5	8	8	151349.504270832	141844.943048651	199472.528144534	138957.237326662	148368.047227581	204895.723643329	205998.243827819	163314.451100886	173652.43387858	199246.015931115	172352.588553185	138441.664161045
1243	87.1661680853038	87.1660163902392	87.1662208142603	1304.145	1303.81	1304.57	12	12	155321.121166993	91336.8341625966	190673.540266116	156942.571478587	120062.910223797	201956.287115884	202369.282301683	159341.144367675	181546.60115397	207756.384538762	186945.205680804	104577.924130483
1244	87.2106116807902	87.2104043293231	87.210844985369	1304.52	1304.08	1304.9	12	12	155567.981249185	145330.361529446	134817.031911623	157668.299156903	123192.080057982	121712.091292317	140281.65260498	153927.780808511	135603.098473306	131869.142245718	161919.18160006	158541.175174654
1245	87.2540996947004	87.2534059065377	87.2547378576793	1304.65	1304.41	1305.65	8	8	174441.697420372	101632.089812011	111218.644831731	134375.232555747	641505.314495299	1002454.32269532	982702.184438909	125573.601858473	109890.060323079	1002009.36525878	135747.456902794	149203.745848794
1246	87.2758400029098	87.2757842981082	87.2758676998287	1304.11	1303.64	1304.54	12	12	757063.706250003	543385.828641824	918487.932663213	743896.821337531	660111.572990712	1020648.35982701	1002053.90742187	861382.891523444	917799.086966805	1006795.48857032	884330.253655265	588824.488075476
1247	87.3478397455825	87.3478397455825	87.3478397455825	1304.57	1304.57	1304.57	1	1	756381.666874994	542861.03548502	916713.419655775	733572.824074715	659687.44579143	1019596.68712239	996644.768437495	853328.42796793	908782.602682286	1002009.36525878	878703.544691563	83767.1188157298
1248	87.400370681965	87.4002117348431	87.4004435696358	1303.81	1303.06	1304.41	10	10	177942.874302643	123262.909666342	169080.745374758	159744.830955153	150642.005035512	174616.999658202	204250.794817707	161979.791763822	162033.576905923	180729.5586407	185386.888409016	110395.768035483
1249	87.4043821337536	87.4042614619499	87.4044227250248	1304.145	1303.64	1304.73	12	12	166169.34009991	97177.9606400234	213389.252485351	148994.612460561	131231.088938551	243595.974160907	232427.672003456	196545.757575335	220583.545847732	238355.2380685	198100.597507324	120425.200747445
1250	87.4646831555262	87.4646595185207	87.4647067925316	1304.06	1303.98	1304.14	2	2	123205.034715019	93783.1035777703	110587.441036379	117574.041723634	96106.5824298656	114167.309202473	160566.739537022	134331.957828034	145666.69572443	152064.914885474	149200.953156074	90641.2041614885
1251	87.5282530453049	87.5273541916706	87.5291929297408	1303.95	1303.49	1304.14	5	5	123205.034715019	93783.1035777703	144827.512734377	110314.186980793	96106.5824298656	162902.877450282	158298.134990986	134541.50685913	145906.121588541	151899.900424804	147360.150681558	90759.9221761077
1252	87.5536763244197	87.5528265961975	87.5542072097951	1304.45	1303.81	1304.57	6	6	168257.028159361	228353.27091346	295718.368425297	180862.967341658	185870.081841571	321279.463502602	315701.305037433	129633.503135517	295703.02241699	339639.634759616	285709.190363361	213409.498260967
1253	87.5748727455391	87.5748200065184	87.5748997366815	1304.495	1303.98	1304.88	12	12	232828.841308595	126718.408701922	296290.800419918	222485.617624163	182412.260477388	321610.850262278	317809.672640791	264105.351533954	295374.554744216	335853.550874399	284883.392762278	159832.295336913
1254	87.668194759434	87.6681502593361	87.6682236122635	1304.03	1303.64	1304.5	10	10	137497.12362508	101187.687357955	185920.360817874	147785.251441368	119978.14991089	217061.906791993	205936.823658354	164730.096028238	182689.910087889	206971.695241887	172351.720639647	100814.272929689
1255	87.7530553362781	87.7432733613796	87.7530977213243	1304.275	1303.81	1304.88	12	9	130123.332356896	115878.793359376	155059.581840823	110171.253094484	110287.248190919	175983.708528645	164516.525229491	141908.841913044	156109.696564127	182713.398958627	142328.620479328	95057.4529394523
1256	87.8193560828872	87.8193560828872	87.8193560828872	1304.54	1304.54	1304.54	1	1	131247.356065469	114978.456799879	153862.711962893	125826.763622031	110224.113521526	178980.372885741	161226.645063476	138920.272378132	159540.931045735	187439.058881085	142328.620479328	100219.630748699
1257	87.8638184348684	87.8637655765666	87.8638486528034	1304.28	1303.81	1304.73	12	12	652725.446777837	423465.504368988	793868.073006407	608912.09166225	545246.746833682	888758.992124725	882233.707651376	737202.488504466	789762.021960105	889181.903077921	761596.748186386	491635.812552582
1258	87.87801346094	87.8779854977456	87.8946995180897	1304.57	1304.14	1304.99	9	9	90295.3501705227	102941.575285456	110922.859276645	608052.046335049	549801.311842047	115356.671574519	120172.130215659	742107.978252703	103651.599553411	116745.030941686	93544.8692968763	99884.0037729113
1259	87.9936746173519	87.9936260143134	87.9937064465061	1304.45	1303.95	1304.73	8	8	136799.224816894	66986.3645108313	176060.344790042	119067.467993164	98904.8464819347	196932.038533383	198717.680338041	169195.361104267	179742.307057881	207958.185793049	163320.452156981	91883.1904097485
1260	88.0246761075908	88.0245088464896	88.0248433686919	1303.7	1303.59	1303.81	2	2	136855.294668854	66986.3645108313	176103.720090556	118878.8284739	98961.497650036	201567.233700281	194155.531171877	86980.3938822422	179919.567715733	100792.066898803	164462.001188297	91845.5980726213
1261	88.0397497262548	88.0397083524655	88.0397815559277	2690.77	2681.99	2694.87	9	9	1078674.37972941	678601.467513895	859852.901727753	0	1018224.28560712	1512585.86664492	1404770.51277671	1198682.25147709	1016759.24762922	1306479.13022811	1845088.9049071	0
1262	88.0397582918362	88.0397041549992	88.03985409555	2576.75	2560.49	2585.28	9	9	746420.112756253	1833123.51233052	361566.577880851	1512534.06535004	970640.295993577	3618575.82631347	107531.063366696	824534.510401897	127613.724279781	403902.666938035	1408180.75208512	587656.123085744
1263	88.0397631169539	88.0397323233589	88.039775875602	2598.515	2594.01	2604.34	4	4	1381411.57723915	1002858.60378559	1446444.65165749	1309992.83857422	1368164.92723548	1551867.08161377	1516609.04011935	3885356.3683093	1530724.15045398	1615521.33270747	796738.886140245	1167213.67515191
1264	88.0397870321547	88.0397870321547	88.0397870321547	205.339	205.339	205.339	1	1	1894078.33942444	1171477.93500665	2162400.71708028	1774480.64992838	1599276.46908596	2276999.75997224	2168769.09962772	2065868.90578703	2019233.00187749	2261542.64075539	1988886.23103288	1388034.064604
1265	88.039744144437	88.039744144437	88.039744144437	2666.15	2666.15	2666.15	1	1	757670.323803389	528648.023039634	797580.566638024	618695.063635742	709485.284180944	801711.089811198	917178.282578757	744667.570408858	798797.636031903	790883.543192702	780223.443883461	563063.048875006
1266	88.0398167142685	88.0398167142685	88.0398167142685	2622.62	2622.62	2622.62	1	1	579811.679697811	388907.918440584	568732.061166979	525717.147972009	564133.267886289	625095.676907545	647553.567044263	688584.173659553	636411.124635409	725964.248870402	559847.967000878	463297.817013887
1267	88.0544223894321	88.0537830409255	88.0545554677582	1304.03	1303.57	1304.73	8	8	105333.982625195	535602.215518468	142530.398096926	90051.5878352875	405454.264994675	182940.649844877	139871.863313801	147573.769393029	142124.948888597	400461.026999285	119930.490037184	426413.472077417
1268	88.0750389099121	88.0750389099121	88.0750389099121	583.561	583.561	583.561	1	1	9001284.08977186	9174527.57140834	11350445.6801667	8295862.67613542	8441986.05440421	10393530.5687583	10717977.2833681	8904186.51527742	11597677.5816972	10577147.5703889	11454854.2334888	8719793.3649769
1269	88.0762108423315	88.0759075911952	88.0764496733265	172.531	172.266	173.014	12	12	16330875.5419616	16887749.0390867	17667419.6507419	15776258.9466179	15965977.3208355	16892780.380833	18004663.9329395	16804306.6555056	18374072.5031046	17690610.6657178	17809461.1403563	16733897.0767631
1270	88.0760565632859	88.0759866799044	88.0760917803843	1368.94	1360.94	1369.36	9	4	961952.551330424	2057372.26482078	3843052.1704893	1871598.19374999	1787425.16480469	2212695.50205883	3019724.35863438	2135864.39228975	250066.466054695	2253810.61990808	2313362.05293888	2012708.74661765
1271	88.0760503753265	88.0760194485064	88.076077628953	1260.53	1255.62	1266.89	11	6	7980364.63489136	8604790.11200242	9729199.22786071	7546435.96163436	7996834.21977989	9210277.29560472	12126722.1389454	8603324.28305485	8807076.60158278	10907836.8183668	8942389.87930029	8045953.26732023
1272	88.0760300598144	88.0760260364058	88.076067522895	1969.34	1968.59	1969.94	7	3	2748541.80026961	2714077.71538144	3820700.98998055	2576739.57686121	2449779.89133864	3039625.69962316	2366800.14945517	2958201.81441707	3075608.51294621	3089364.2525357	3098257.08808443	2659267.50343336
1273	88.07604946518	88.0759619555872	88.0760692093984	1821.89	1816.14	1829.33	13	6	856663.898743053	879345.034875	2743070.20815589	731842.121054697	810429.408333333	957200.998656243	258419.545312502	877673.095644529	1845699.67749949	1799128.58149738	663941.40724999	878815.393671873
1274	88.076095528799	88.0759876620262	88.076095528799	1959.35	1957.92	1961.64	7	3	4915408.01147737	5394796.55804439	6055697.27165455	5143310.60040919	4897140.32107039	5894596.63702893	5947489.63523359	5833322.11386643	6014928.29797533	5882529.76471573	6288121.19991699	5275296.86828584
1275	88.0760867319422	88.0760510023445	88.0761148480112	877.4075	873.533	887.797	12	6	6992451.49769942	6930154.44368125	547621.907729167	5672001.63831874	6026515.62877406	6966966.98560499	6072931.60294257	6272743.97687813	9976289.78680239	8197564.69717912	10788832.5801619	6464466.10597077
1276	88.0760950058701	88.0760581584284	88.0761736114222	761.925	756.256	769.467	10	5	6380262.67117498	5665320.01732813	2085593.82254032	4918656.87563476	4801033.38002929	5903667.43403516	6568367.14053951	5139304.98388714	6438037.27115711	5815175.32981449	3705897.35254105	5325717.40529882
1277	88.076033963347	88.0760079718319	88.0760695888555	1867.18	1865.39	1877.21	9	6	423289.173000306	1637045.00442839	2567173.74293948	1545672.77036459	1475705.50413794	1775745.51906789	3108842.44366455	1912382.62437501	1290168.18035157	2011176.07449887	447892.120572922	1651789.82896484
1278	88.0760669903011	88.076047530001	88.0761004438101	816.728	803.069	818.543	9	5	5340957.04276685	5333753.22335453	2508934.13106656	4597117.30703442	4901176.1806039	5648448.30512585	6312382.84334591	4867773.05755934	6859655.33613713	5752039.39610473	6405341.20614781	5429452.77780849
1279	88.0760537937	88.0760179049644	88.0760751775382	1477.6	1469.41	1494.64	14	6	172123.285546879	1723875.7232395	3077077.88144404	1601542.05919046	1543084.08548895	1953290.18349139	7091698.08995871	1786465.67497306	400281.56156249	1256885.31839165	1926482.73888233	1657050.31734376
1280	88.0760564076372	88.0760421541931	88.0761155685531	1147.025	1134.72	1154.52	12	5	4497319.39532608	4981250.25642952	1968828.71472527	4561480.42955163	4638438.16119737	5139973.67855977	7172229.02823458	4799477.0365557	6152180.06756611	6546970.63267442	2630834.48846888	5165757.64041057
1281	88.076034670495	88.0760304415099	88.0760811898576	1237.07	1223.39	1244.02	11	5	2078630.21322265	1612439.13745403	2524672.08511463	1499661.5184375	1412048.29288084	1700576.13455078	2009318.42863771	1642978.58140625	516619.760742188	3605907.75691064	1777338.30654297	1579014.35016543
1282	88.0760338259539	88.0760338259539	88.0760423891128	2397.04	2397.04	2397.76	7	2	2698167.99714921	2661387.21201364	2992562.41880669	2632221.91717793	2417600.99449219	2934339.11106618	3141259.27048866	2943161.903701	4206151.60712889	2052910.2541267	3087465.04279104	2564513.12009805
1283	88.0760423013079	88.0760297031117	88.0760437452742	2318.17	2317.69	2320.52	7	3	4678957.16976079	4725055.84823291	5363723.25781167	4649309.35382893	4280758.88442574	5294427.35576675	2594519.85613685	5144454.24956971	5337970.34044739	3279902.73066501	9738755.00212525	4546608.61631243
1284	88.0760154799573	88.0760154799573	88.0760276815971	2088.64	2088.64	2092.71	7	2	1004998.4139617	1002392.47875001	1066842.68520704	995613.262312495	905395.469207815	1093853.30915	1104824.28281251	979679.313724994	2022956.75749387	183828.252669263	1031371.87794687	982075.477439056
1285	88.0759914247804	88.0759914247804	88.0760150431585	2132.03	2132.03	2136.01	7	2	509254.947288419	514917.817572132	566613.60762019	501542.118676766	499968.908674888	535449.287936206	589227.72224122	569596.690835345	1103948.68376719	148745.78249997	570246.628485564	521428.731814902
1286	88.0761025763413	88.0760703876125	88.0761249958503	722.679	715.118	729.015	9	6	3174756.50674135	5212783.64703173	560961.180000021	4598353.70109233	4621015.88431748	5623738.18433619	12961377.3751734	4895555.71152115	7039329.40999743	6405847.30075486	11472824.3813341	5147190.61569485
1287	88.0760226303645	88.0759998910381	88.0760745015905	2218.465	2215.14	2223.41	8	4	217485.306874982	309480.127575684	156449.18867188	325694.634833985	324764.905341788	363065.970205069	385067.3411621	351939.384073647	350821.919598203	939140.263087787	861127.513720708	333209.949936524
1288	88.0760553589145	88.0760091899974	88.0760661343131	1416.11	1410.83	1424.95	10	5	2344662.27444763	1175957.87047697	2345329.54677498	1112384.19427426	1079967.18511513	1252933.91985609	1285798.35331003	1174616.73428659	1131573.44179687	1377950.57052735	247577.934967454	1125035.67467516
1289	88.0760324704085	88.0759787304939	88.0760606038344	2169.71	2148.94	2180.57	14	6	150358.278515631	554912.035952531	942803.999333921	500912.655664078	436852.873437497	567499.371249996	1788646.72722524	503035.629726559	902685.25889648	146019.449254138	142405.899023442	527908.550449206
1290	88.0760912410917	88.0760816197852	88.0761151343752	1323.93	1323.82	1332.38	7	4	2120920.61463458	2395361.93070857	2596028.62649147	2152388.09644266	2166861.000109	2381209.19170694	2620093.78218376	2394612.04984829	2549664.74778342	2441462.44205966	2052236.61091052	2223970.12330077
1291	88.0760348983602	88.0760187624267	88.076092133571	1563.42	1549.33	1580.33	12	6	983079.911449253	1320250.53208984	356837.668710926	1237107.87148113	1343633.02609219	1565895.7968125	1971851.15786483	1425718.96643229	2726016.00945596	3235121.29155761	253164.089899907	1294083.40605469
1292	88.0762544116521	88.076135043548	88.0762544116521	2697.98	2697.98	2698.31	5	2	2573697.41266741	2627307.75184155	2532455.19029267	0	2273620.80691967	3065709.364189	0	0	3072588.99812495	4379239.04513911	0	0
1293	88.0760591619125	88.0760281280495	88.0760747110443	2304.16	2299.66	2305.65	7	3	2121851.28223222	2293618.3020923	2045382.59014868	2225554.05450797	2049517.25567342	2535291.6554247	2634797.11286821	2518135.43298786	3437073.12664658	2758058.68796541	2544787.90137132	2200883.4174414
1294	88.0760615692564	88.076036401892	88.0760823230496	2379.16	2376.98	2387.6	7	4	2365196.81894943	1107975.02476191	1416399.44292202	1137841.88011533	1007859.25985862	1214641.03013019	1343725.82096981	1193856.72761905	1268046.58761161	1324545.50857143	249375.364939356	1126073.91776786
1295	88.076102555251	88.0760662125911	88.0761864043752	2474.3	2463.15	2479.21	9	6	4787152.59866408	4029933.29392186	3585397.83030937	4020415.64870667	3548699.91733485	4368245.27201421	5298766.30102539	4957322.01824178	1284404.72684325	4543311.9204002	3752464.38883432	3861117.8037342
1296	88.0760136107067	88.0760136107067	88.0760529086118	1514.4	1512.01	1519.08	7	3	163246.329702151	268606.201718739	274863.60739584	252452.78898438	198229.214062503	336108.987705085	1625148.74906055	303839.498056629	315037.765312505	253181.845559882	238781.481249985	272985.989707037
1297	88.0760321911184	88.0760321911184	88.0760467845989	2230.54	2230.54	2235.8	6	2	1265272.94214062	1140603.89711458	1258006.59505208	1156236.326	1170589.4110625	1351703.14674998	780056.602952133	1296856.92083333	1982164.73936077	1265638.54169531	1328702.19365625	1185058.86631446
1298	88.0761269830097	88.0761269830097	88.0761269830097	2489.5	2489.5	2489.5	4	1	256864.332226547	276685.883906201	378042.399453103	270571.658671859	233998.688085924	311512.021562558	295792.34136717	362905.852460916	466213.978645824	364059.978476541	412626.836874976	236934.494296891
1299	88.0760154391906	88.0759374104011	88.0760403937711	2038.72	2025.53	2047.08	9	5	107264.878769531	139537.253085935	868214.495862745	187917.205444336	126468.789583332	159873.40205077	209527.923378908	193703.872734374	162096.435546875	1504311.26163616	160554.26953125	172895.245532225
1300	88.0761782702114	88.0760072298321	88.076263185513	617.2135	613.471	624.643	6	6	9554894.33524152	8675961.01754191	12180171.9871302	7974060.4237843	8124225.07247371	9960653.86618901	6027828.01521485	8561297.63911966	12523698.5546923	12057817.6134904	11808465.8406888	8841168.76961968
1301	88.0762128322488	88.0761533260831	88.0762128322488	2542.05	2542.05	2551.48	5	2	419560.569375024	497423.060625029	567992.738125033	375609.760468772	397708.492187523	438398.933125025	704935.880624923	543996.4034374	780512.610356365	507322.866093716	523984.08726559	469307.953984348
1302	88.0760677001903	88.0760328272426	88.076081722426	1768.16	1759.79	1777.59	10	4	1246221.2668801	1713461.86161133	1990109.63665574	1581036.5479385	1513061.38263795	1973888.46035278	1906475.66030029	1881038.16539818	230103.223541669	4094147.11929321	2626214.16441211	1742397.56028807
1303	88.0760581829989	88.0760434471081	88.0760682222678	1391.86	1383.71	1398.24	7	4	227521.708229155	1285917.91705728	1368648.4946836	1177979.42142858	1098942.55438477	1404577.10761718	274853.715364592	1297753.86672248	1401410.03870722	2222553.07387767	2769170.94142261	1195577.03378907
1304	88.0760763644265	88.0760599830785	88.0760763644265	1344.73	1344.73	1353.12	7	2	3515614.57653365	3801226.61821875	4280733.23312989	3461750.9478095	3371528.15492249	4035696.3480631	4209724.97739844	3910921.95413552	5972927.19952686	2393808.73607388	4368725.10787501	3664611.38217548
1305	88.0760641240204	88.0760507196996	88.0761284315952	1933.75	1925.62	1933.75	6	3	741611.125898435	782229.702734375	818396.309700533	715606.064127601	682199.702555339	771002.909690763	808618.405605465	834023.188461535	418782.338103523	379530.288577884	2625250.68092107	826518.484284844
1306	88.0761191586959	88.0760485490757	88.0761507204382	2519.7	2517.38	2530.32	7	4	3139264.69160108	2751908.7359961	5754190.71086135	2452493.45981253	2329630.45562503	2633768.61328125	2800100.28364059	3195333.42041016	3117478.18232816	606573.495937535	3109878.71416558	2414946.14320313
1307	88.0760510846209	88.0759792195614	88.0760838089369	1610.95	1602.54	1615.98	8	4	1133188.90404204	1197917.37622767	1376341.85767858	1120010.70303572	1117590.25634672	1307153.63369979	824944.748223672	1358304.25117187	1254802.58183408	1277146.6624961	2187696.17669574	1098804.91841405
1308	88.0760731966294	88.0760430864456	88.0760966968757	1647.27	1639.82	1656.17	9	5	1392362.71113575	1757641.13474854	2590903.50786071	1659237.93540528	1684394.29045654	1994092.63344971	2968292.27097532	1981241.49842529	1943205.94018554	1315320.43452682	2110203.99484382	1704418.44931031
1309	88.0760688121295	88.0760075738024	88.0761174765945	936.186	932.55	946.527	7	5	6254109.73213736	4680663.16106094	756267.848288081	3960712.20837232	4114727.78515	4846878.09147187	4837811.62618035	4318917.49005848	3764722.43769426	8450926.97573302	5904921.9264973	4410001.03349732
1310	88.0760386422799	88.0760301813858	88.076093322944	1107.39	1098.69	1114.81	7	4	1867171.09662812	2605478.80715555	2759310.4465554	2302736.29406248	2211619.89818182	2602226.76933239	3617005.63408896	2374416.93380327	2611991.69773082	2274795.70958882	3197553.23445452	2465942.84358665
1311	88.0760408189977	88.0760266642506	88.0760742833929	2416.86	2408.48	2418.8	6	4	1945090.61952386	1579716.14749732	1225999.93198663	1563763.31029432	1410681.62124529	1711596.79767915	2376832.80593431	1764855.63181574	1737841.86562501	1769107.06684674	950764.589219391	1502017.77195582
1312	88.0760473155004	88.0760424500703	88.0760521809305	1442.72	1442.01	1443.43	4	2	234703.667031237	214806.70085938	272346.3356954	184992.004531239	206875.913671879	261451.71661459	379988.074890634	245891.934648425	261207.820572923	261871.419101549	246712.55382813	240842.743632819
1313	88.0760466965338	88.0760198773473	88.0760922829965	1697.19	1689.64	1703.44	6	5	1135306.43092239	1291404.70996264	1583234.73851756	1200559.28072351	1160246.61359376	1443208.49595051	2594144.70472727	1475594.67295736	1511911.82668944	2467951.5808977	204084.364531254	1288684.74749023
1314	88.0761550984703	88.076027548402	88.0761550984703	701.93	693.878	701.93	5	2	3255783.46228338	3710659.55570099	4316478.72046876	3169129.97378516	3553113.85159851	3947648.79126101	4245599.96973913	3690759.64322283	2557035.17424231	6411343.37461829	4447764.9487095	3809026.34124728
1315	88.0760105342882	88.0759884855476	88.0760346257407	1045.95	1045.69	1050.89	5	3	4317113.94567627	4222251.97630209	519225.809374992	3744378.01007813	3853361.63671875	4405304.68802734	5116046.70840244	4028115.71299697	4679527.66384922	4440779.43664931	4951851.60447049	3936578.05859376
1316	88.0760526446202	88.0760209498064	88.076084339434	1542.68	1541.33	1544.03	4	2	2443310.12100968	2458313.23267663	5912314.38897309	2382349.56289912	2321166.08207465	2787500.44997028	2793407.38819888	2726935.7811481	2894568.08384114	2940128.11737848	259305.56295248	2493452.8247877
1317	88.0761970356313	88.0761350013176	88.0762358708052	286.741	284.21	292.469	5	4	8745881.46311719	9248352.51274075	19766339.6323281	8218269.71320648	8472189.22402259	10742168.8752168	4001834.87494189	9300941.20274032	21107436.8910136	682196.624569828	11345061.5456586	9055795.80561011
1318	88.0761779195296	88.0760734472447	88.076218650869	584.1715	582.214	590.872	6	6	9187608.52612979	9271502.97027142	9006617.49864014	8206373.88491165	8380216.24586872	10332154.892	10550900.3538748	8845210.71709202	11720620.7194251	11037821.3174603	11825679.6588454	8638731.37179516
1319	88.1179055424971	88.0975390906372	88.1197692730924	1304.54	1303.64	1305.42	9	9	438870.058398434	211169.222602733	111269.63780142	144853.035969426	136634.975893553	129650.471272536	117927.050021785	482956.370335283	487936.417923174	141644.436546109	86613.6553979486	163448.018543419
1320	88.1658832894981	88.1658307358435	88.1659142299103	1304.145	1303.81	1304.57	12	12	300677.828042535	190162.986239843	367306.423493996	275075.742266323	242564.10575045	389866.223125699	387467.585320873	323182.125127607	367259.64575456	397841.832231099	355690.040424108	218491.965039062
1321	88.2601434605069	88.2600986552674	88.2601702149602	1304.14	1303.95	1304.57	7	7	119896.535519612	183467.60238814	149000.795980227	120279.342069185	236730.157428979	175802.340704751	171730.023201497	317480.080237922	362930.005893106	409917.624817112	152274.744468993	86401.0346870923
1322	88.291345142284	88.290487323674	88.2930331129612	1304.11	1303.64	1304.54	12	12	296740.791419633	183855.015123196	354227.520681496	273533.391683873	240670.466299271	407355.433752094	402024.172267257	318129.717385817	372914.898509443	417033.709815502	334001.08310826	204976.849966195
1323	88.3067397084846	88.3020793468365	88.3119034254034	1304.11	1303.59	1304.73	24	12	208546.901579026	79091.2263321931	178470.226944583	145020.029444298	117584.047530112	201274.783258462	203172.117194009	164780.34792518	173655.769690754	204165.550502928	182492.843670372	114216.588266601
1324	88.4221342644784	88.4213108290288	88.4237981123913	1304.11	1303.64	1304.54	12	12	758324.149538486	507532.343269228	904930.685699684	704114.170881078	631273.25469426	1011369.13420759	1009527.90499164	838563.038803392	896457.796102547	1029440.48479248	861135.175812492	568558.140660227
1325	88.472063017195	88.4719869551073	88.47215177834	1304.15	1303.81	1304.73	11	11	116943.864971566	966609.387175103	141660.909488874	96479.8565054102	93383.0422551081	163015.432574	174722.319853663	122130.937074653	164308.505010498	156216.669091099	133022.018906249	87055.1831103514
1326	88.4955559048193	88.4946932445106	88.497149543621	1304.03	1303.61	1304.5	12	12	664919.645358075	979717.413124997	450910.853198934	743909.324496374	732509.832756159	361593.059665878	403775.619199221	599260.579241177	388112.233580081	389617.587509067	513876.204735347	800022.812102401
1327	88.509396344603	88.5092754911739	88.5095296909585	2454.165	2452.88	2456.75	12	12	4901400.5329154	5338169.9987495	7751243.92936918	4839762.1531788	5536796.56505265	5599846.55515648	5755438.466333	5199717.16789669	5171092.57177732	6269919.24971566	4696236.62353767	6015955.87258965
1328	88.5093556078115	88.5093379345248	88.5094968535861	2494.18	2489.76	2495.77	4	4	3070624.11504239	3332389.22467077	3537352.05867857	4125999.84866577	3448563.79585488	523391.891220734	4011471.57947483	3173889.91105688	4298023.73952802	3974350.88749997	3382616.32314848	3514587.55801558
1329	88.5093536163292	88.5093380799166	88.5093691527418	2532.28	2531.26	2533.3	2	2	890269.367929678	1096736.9722026	1548438.75985642	1032355.73804686	1148724.2110454	2463887.56513375	1560216.54169645	1024435.38571894	1698367.99303013	1669392.14973958	1160409.76581101	1096249.69268972
1330	88.509436445162	88.5094241622378	88.5094487280861	2515.06	2511.75	2518.37	2	2	3006582.56262304	3416035.90082416	4739808.55974032	3261975.36892467	3448675.04915383	7011127.27856347	4811617.31164621	2986704.07543023	4788816.11046263	5843535.45265987	3198909.64906131	3501906.76887806
1331	88.5094299586305	88.5094299586305	88.5094299586305	2572.01	2572.01	2572.01	1	1	414852.380327144	562316.118359175	694241.590960693	441631.973109132	561061.501530851	1554141.88718262	931646.847078448	386878.224243164	899158.98637696	814325.175732428	686515.108076173	485002.37413167
1332	88.5108375549316	88.5108375549316	88.5108375549316	2454.06	2454.06	2454.06	1	1	4762671.59859515	5267936.97812498	5183168.56144436	5053684.85565067	5533306.75212866	5409326.75206459	5568447.03993811	4803773.69730186	5121220.35745757	5313261.28166123	5034604.09810978	5266569.02660779
1333	88.5746435636094	88.5745993962933	88.5746791559295	1304.45	1303.59	1304.73	8	8	178946.578406033	282170.656406248	122605.65437256	213061.972712589	206467.074522531	102857.828408202	106982.845361328	164759.907736426	103657.215963541	94800.7683544916	126302.513052456	240126.588626802
1334	88.6267717253571	88.6203687101926	88.6283782210539	1304.14	1303.61	1304.49	7	7	134415.975534104	217601.767824518	95910.2516271987	155732.648490084	163840.763273737	102857.828408202	106982.845361328	110726.995368245	103657.215963541	121502.593916015	127805.668471272	182542.874710787
1335	88.6957338151381	88.6948545544679	88.697282524494	1304.73	1304.41	1305.07	12	12	153492.969868163	144769.669672475	147367.181650737	156787.307259116	147569.268633563	134452.001222205	133701.454391275	174157.719502704	133700.93532552	142758.2261561	156744.595076622	166467.526588791
1336	88.7061178859479	88.7060413005413	88.7163072142935	1303.98	1303.59	1304.5	15	12	777403.754075201	1188980.29064598	92788.1688427748	913076.205517761	890428.121599755	445391.124520091	510949.19605632	723843.268718756	472827.057027673	491446.15754688	87540.1022473138	974436.33070243
1337	88.8186424676485	88.8186003463799	88.818690000902	1304.15	1303.64	1304.54	7	7	152007.303774038	252291.005991585	104370.709031984	175012.55887545	181212.003716571	96916.8682031244	98642.519882812	131928.484670759	88503.8800179031	108186.429531062	109483.638473773	202159.826637619
1338	88.8909220703548	88.8887648258725	88.9004533903767	1304.275	1303.81	1304.73	18	11	109991.668261311	138442.626295071	309646.964399419	212664.086908428	186984.724407961	169376.356835936	172091.879882812	141036.044111937	307119.338919269	173710.687291259	287726.594464287	177401.936218667
1339	88.9087616086394	88.9079432891798	88.910540499224	1304.45	1303.98	1304.88	8	8	117258.600811767	138150.904927202	145236.360410158	101544.579688253	186984.724407961	166611.484762369	169610.190126953	273769.026391598	154560.858846028	175303.189463297	134775.061103922	171863.016729404
1340	88.9809943617516	88.9809943617516	88.9809943617516	1304.41	1304.41	1304.41	1	1	607817.591235347	393561.756438806	776493.551184093	89558.1191669167	531116.280485032	891616.506920567	864864.692024735	723771.157713618	773311.00121256	889771.195458979	750176.040231928	483883.969322922
1341	89.0093345481541	89.0093345481541	89.0093345481541	2449.32	2449.32	2449.32	1	1	467074.685000001	903504.980188622	501886.934109272	425750.614386563	405760.576474094	626859.898018346	437243.544010326	467001.374915965	474203.411455079	490751.422695573	408846.532426889	2557376.28200329
1342	89.0218299879866	89.0208871084123	89.0252683091451	1304.15	1303.61	1304.73	13	12	663596.247033694	393942.219399036	777996.635874711	583902.959054828	541756.214619625	899414.093301482	882159.036223967	731592.032643235	788484.941702155	905143.967650675	757421.826478797	579270.127533135
1343	89.0602376320843	89.0593761010274	89.0602810683496	678.707	678.013	679.935	45	12	25583839.538297	18791138.8108546	23786696.5143199	26255427.9218937	23843731.3350569	18888891.0375154	21788905.2327517	29245093.5173355	25542496.867805	20550407.9807454	27191508.6028392	24112203.5407851
1344	89.0446180849277	89.0445535465914	89.0446369843534	1304.52	1303.98	1304.99	12	12	137738.079777017	128840.924543108	135374.698918269	151403.801609702	120821.696166992	123014.759933143	122658.669453876	147183.783508864	127513.631017369	127196.770085799	139515.739995493	140872.724631911
1345	89.060163806472	89.0595476716109	89.0605812351668	16.4179	11.6472	21.341	13	12	53968999.8949386	36939801.49534	61135125.9364767	40880076.6735826	40164217.7920143	60886581.1756586	73299157.9266664	44058380.6363281	48583700.2639954	23217212.5321498	60497218.5054215	33078522.694627
1346	89.0603635090511	89.0599231285368	89.060479855401	2697.98	2684.91	2698.88	9	8	61302987.3162573	32253062.5087326	33865666.3931797	0	11725932.2347273	11683363.5662897	0	0	16486370.6324072	11435831.0157115	19722981.386521	13503519.614477
1347	89.0601830069018	89.0600199778232	89.0605177552846	2570.8	2561.44	2575.05	8	8	1977595.45209215	48313747.9944198	73893320.1355523	60844798.6766329	36941199.275947	26391180.5488538	38493806.2474688	126510200.720164	46476967.6181806	67786913.8885579	56689778.5266841	62508646.7425893
1348	89.0602881110685	89.0601944973723	89.060313171448	2619.055	2617.22	2623.4	4	4	30447690.0539063	25753142.3342971	29539705.7169375	33459561.5917815	45140024.5175171	26985356.7976466	20414882.9177032	31434998.934375	24086825.5735626	19596687.660703	28705103.694373	2833424.93776011
1349	89.0602573030254	89.0601880312292	89.0603411373339	2545.71	2539.78	2547.71	4	4	66390096.1494374	55799307.388446	62874667.3936549	72129784.8204193	70627701.5703123	36740392.6984145	43956696.9990261	68169559.5817061	86281664.4004315	42284818.8528625	63177684.7496644	60786978.2805601
1350	89.0604734316054	89.0601836622968	89.0604896898266	2634.74	2629.35	2634.95	3	3	27923964.4765623	23892501.0156993	16471754.7159374	58125851.7107553	29329668.0656253	15404662.7919644	18519783.5944444	27654055.0346248	21771973.4310938	17271285.7063929	26913070.8283748	25992241.7822918
1351	89.0797592162366	89.0796767009752	89.079783577854	1304.725	1304.14	1305.41	8	8	116123.177618817	79753.3324316397	103325.158807091	121175.981708235	312947.826224256	90627.4921875	301703.728945309	400354.700390622	331152.453759764	106672.972371169	110080.872456054	108766.551106709
1352	89.1186808802317	89.1117975408886	89.118829443143	1304.15	1303.81	1304.73	23	12	141358.324188702	113414.597259615	242261.962364032	167321.864075645	149224.241805418	131666.961714243	143999.881404622	137939.263369547	126390.172249348	151539.678467924	135669.200490535	134540.682946777
1353	89.3169951756998	89.3169951756998	89.3169951756998	1304.08	1304.08	1304.08	1	1	99458.2314690484	98904.2989689126	115867.367477756	96589.1682771822	90229.2291022407	137598.606476509	133044.469482937	115953.478173015	113345.402953559	150963.417802193	120393.364611817	93942.0607177734
1354	89.3523029243707	89.3355479927721	89.3540502847686	1304.49	1303.81	1304.57	7	7	93238.822571207	90890.5955979562	323615.342285161	99095.5229418957	235151.660162356	358867.584223192	85090.999714355	91193.3741446933	313909.613533377	107683.525274564	291851.460897552	84453.8344974764
1355	89.397619763299	89.3933327196063	89.3986274906272	1304.28	1303.22	1304.88	16	12	294564.264042217	147662.854627403	236601.779304203	104459.351297701	277618.967407226	241162.592791466	241515.107858539	306489.78532527	220099.764573566	265464.827828651	239164.36440655	123619.280361703
1356	89.4204071015992	89.4203572470748	89.420444267256	1304.52	1303.98	1305.07	12	12	233523.658129884	123531.988825119	324241.775390621	229946.839152484	170607.330826011	365912.050488283	343438.324280136	278887.213805588	316699.979403601	373967.032252723	292173.932460938	155859.163985501
1357	89.5071008952556	89.5039120945405	89.5098152112942	2454.02	2452.12	2461.17	33	12	102409645.001701	113056145.293425	105882675.117449	116589368.994208	116081552.931469	113774355.017082	112664050.486702	99763539.6889769	110243850.631185	103569404.212668	2574567.21725653	110417299.375145
1358	89.5075705609647	89.5052256520651	89.5089889475491	2494.95	2492.57	2498.16	25	12	89740442.7773993	65218119.9876797	91658999.3340662	25312562.6734048	72878345.1055831	64294480.5225892	78506593.5844983	57635013.3918405	80944105.5093036	96006371.5055022	99627556.3622475	77465831.1494665
1359	89.5069596388682	89.5067561441721	89.5071547055071	172.916	172.279	173.951	12	12	6295439.14385224	5667683.39250635	7098009.48542285	6031669.98270494	6295804.41348837	8039350.01370374	8660334.71146668	6850315.33429565	8238487.63857526	8688357.03847315	6984704.71296932	6837502.62178669
1360	89.5069852865426	89.5068494113497	89.507189821986	214.248	213.526	216.499	12	12	6594554.89581993	4973929.06571457	7733377.52325541	6619271.64913926	6338420.8903916	8641453.06036873	8538941.36928647	6328571.52805482	8350241.52168921	8647925.12013052	7329062.50481105	5603474.73846467
1361	89.5068423545325	89.5066358030235	89.5069761036179	598.261	596.041	602.253	12	12	32860303.5177474	31804346.0113086	39017012.2923529	34272023.9882446	33444272.562662	43325119.5729844	31738944.4561745	33241681.6252783	28821402.4929942	28103428.5324773	44263052.5486095	23354011.3652925
1362	89.5078664090529	89.5048041241565	89.5085905083743	2536.18	2534.24	2549.59	9	5	45306386.4604054	50627190.5467907	57610978.0479729	47964015.8640203	33161314.9609149	2032209.82336118	75723529.6688579	45477189.0528209	61161254.8279368	37752782.3886909	51602593.7393919	52011134.3190785
1363	89.5067665644391	89.5066281174428	89.5069666618364	723	720.007	723.409	6	6	13815240.4734195	13513595.1959744	15577130.246488	14415255.9131987	14259373.5797668	18381975.8748606	17694569.4124567	13573495.305613	16716809.4925911	19549308.6009102	13066780.6579753	14572657.2904438
1364	89.5067338800595	89.5065929592203	89.5069263858182	761.8715	761.132	763.497	4	4	14316373.1251674	13533193.9311432	16785847.1724115	14791649.5656845	15294351.5565582	21619562.7841199	18133170.1512974	13914379.405524	19094425.4196601	18159265.1515573	14084329.5138884	14954972.9214571
1365	89.506761808309	89.5066505165716	89.506894989406	687.3435	682.31	692.636	6	6	18677116.6049048	30637054.0953564	20788442.4391319	19259909.5180092	34304118.3867954	25816566.2080887	24582403.8151042	19034682.1275858	9251664.53264598	11011729.4488085	19024924.4338958	19656565.550599
1366	89.5067693051204	89.5067298841517	89.5068527297831	773.8435	770.1	778.975	4	4	21493411.566	22036126.248417	24962073.0237061	22182582.5841387	22304814.1198859	29719641.1098691	19076707.8803236	27710610.4810601	26404405.2095139	29930166.9942434	22179794.7453833	22701900.7497762
1367	89.5080578807117	89.5078209919878	89.5082662770193	2576.32	2573.23	2587.97	4	4	28921445.0658331	33065835.1822357	35712255.8146843	29703018.1411766	32356172.7306864	50255261.8178781	44847440.7310294	29220619.1561276	38172930.5383057	59935256.9698952	35462294.8142647	32829046.8153675
1368	89.5067909624475	89.5066249194642	89.5069570054307	651.57	648.691	654.449	2	2	4614196.80460226	4320037.46004549	4837954.89545629	4490761.14796589	4138262.17289995	5537328.37982816	9513194.66444517	4535970.03223865	2943965.56916661	5458306.88995	4406175.36537499	4244187.51834375
1369	89.6219643926964	89.6219246317911	89.6219800150165	1304.275	1304.08	1304.5	4	4	100463.662199706	62190.0479137077	127397.325223391	87107.1361083976	84177.871387385	135000.392455612	135777.971641438	112544.114617364	123392.212457385	127260.188216145	121026.782479582	69029.7779092689
1370	89.65054126337	89.65054126337	89.65054126337	1304.57	1304.57	1304.57	1	1	311252.906105738	199211.806321019	415721.389895246	280742.519547232	251310.481763141	475408.367290488	450953.279948503	365011.303839661	426156.876732949	473679.409567644	387268.675110976	115016.508718668
1371	89.6860931478366	89.6860532322152	89.6861291649298	1304.555	1304.14	1305.41	8	8	127294.880395883	111775.648341345	113072.387564979	132653.688204251	125030.289920748	485041.219694007	457981.882530108	134734.231490384	116715.853081753	486475.794978839	393402.898352862	117496.717634465
1372	89.7185427391671	89.7184828488351	89.7185717731776	1304.495	1303.98	1304.88	12	12	317165.985046388	175281.714711537	422530.339910709	289132.362676531	257721.238350735	485541.520075337	458573.43753209	375696.905421878	435524.44331934	487167.615760327	394061.694910715	227166.412899345
1373	89.7504562340118	89.750406341591	89.7504810377453	1305.34	1304.54	1305.41	3	3	96076.9638499097	86822.1070432687	198625.140817651	93442.3846085623	164651.221514117	223367.627077417	234160.249723896	209332.456052465	199974.864478868	220632.542087808	200101.975856713	153138.063547586
1374	89.7812295134113	89.7812284348902	89.7812728564792	1303.95	1303.49	1304.14	3	3	177737.652749465	153483.838050427	116206.396193849	82301.8683268221	168476.599531029	223808.194389201	229662.565903766	209332.456052465	199974.864478868	220650.69367498	103092.520417887	153138.063547586
1375	89.8255554805004	89.8016667390895	89.8263837169899	1304.245	1302.89	1305.49	16	11	153941.552155354	75436.6139351406	202644.344955169	187024.293653282	97363.5830708833	287154.416041665	259344.0957666	224223.887005207	110585.313784555	158661.013732909	211105.174659422	114281.228430989
1376	89.8958569251503	89.8958031595298	89.8958809650636	1303.88	1303.57	1304.41	12	12	494123.116369631	349087.285044529	572085.037395582	458151.804447114	424603.662588265	637557.840139512	644451.066748051	542506.228482571	574759.78338116	638275.957621726	563335.66170201	378758.934001989
1377	89.9153632176501	89.9153169973537	89.9153959752954	1303.965	1303.57	1304.5	12	12	649945.632684464	513986.764765622	703748.08928431	604489.772543567	581498.588885965	768452.157856449	779783.087014513	694375.267198663	690627.651776593	741850.757417694	700980.053755582	511716.888623045
1378	90.0072712588538	90.00692620252	90.0082411010105	2454.02	2452.83	2455.85	23	12	6696017.57376759	8371276.27014804	6741835.42073356	9446464.11794392	7522974.84715179	7140745.7816763	9043170.24543943	8124109.13302029	7824327.86890034	7190061.95855111	7054336.61251323	6971451.78027944
1379	90.0072854256264	90.0071065263147	90.0081611695432	2494.065	2486.41	2504.49	22	8	4958438.10811298	3004179.63772684	2214728.12643026	2848481.76582812	5455824.29339887	699334.910947252	1371046.97192326	2720025.89381249	5638457.17114374	5913949.19668269	5563765.99050293	3061577.34032254
1380	90.0076188965887	90.0071807701906	90.0080308662249	2550.395	2548.37	2552.42	4	2	1297848.33165936	1251038.48329688	1670915.84671876	1315552.17943124	1428521.75847356	3722010.64214937	2824765.00119015	1264305.95761719	1798633.59890705	1935549.30388125	1448152.57810158	1381647.5784453
1381	90.0302552608784	90.0301408398633	90.0303431523962	1303.965	1303.57	1304.5	12	12	2471947.26677482	2039694.47870624	2713047.67247913	2380990.78586987	2304870.51555514	2911438.50024904	3053502.43907988	2684817.85122939	2596024.27675328	2769075.87168232	2690943.67965534	1977645.56824394
1382	90.0504612128744	90.049616525597	90.0554192611421	152.014	147.505	153.26	26	12	167010.450329736	149063.86924171	203271.471719215	170093.500456543	132894.038180664	163661.193653389	182863.680324468	191461.445073166	202015.455205343	179560.500765159	238807.822491134	186473.61922434
1383	90.0553087231852	90.0552839139469	90.0554086810001	363.583	355.459	368.221	3	3	1615298.40241374	15980545.5843203	16088112.8262885	15349271.2822969	14530483.0831731	15986582.3282035	16099907.8630144	15366177.4295192	16033950.8293726	17799955.8227725	15525592.6485401	13739883.6181008
1384	90.055402726232	90.0552693543829	90.0556021889406	2575.185	2570.19	2577.89	12	12	58739936.6183077	50930417.4426678	59624875.9445516	56589091.7925541	55481806.6376889	53294306.6950664	60414702.1776566	13497417.7801547	60930509.1413771	60531183.3889322	59637080.8834159	52925518.5195196
1385	90.0554728087069	90.0552640690268	90.0556463219848	212.6785	211.074	214.613	12	12	27268650.3366127	21800330.4850982	29250006.5136481	26181844.7457496	28048093.6565159	28460580.4861508	29807472.2932233	27615682.098908	28872558.0546956	26803543.8518607	27400935.1234658	24143631.107872
1386	90.0553899247592	90.0550858280118	90.0554808461054	566.869	566.276	569.619	11	11	14867558.8810612	15984018.4564163	19598895.01456	19816140.5035985	18397941.9666659	20168560.8104103	20653739.0099594	17516185.383607	21415081.4708307	21948370.0234856	20797353.8925717	16699433.2540168
1387	90.0554026178214	90.0549201406863	90.0555773074089	497.2425	491.514	504.725	12	11	25978402.9380978	18171719.5936762	50764646.4928655	31314592.1462787	32737154.214349	28827579.1397562	37003367.5128655	24345511.8173545	45086174.8634323	39928157.6880249	43132606.824953	13041811.8622427
1388	90.0554651462715	90.0552106806157	90.0556641088546	61.5858	46.6138	62.4552	6	5	23424833.2712604	12146596.9994679	16150553.0095695	23019111.7193381	21833509.4485669	24877245.8501773	35251004.613244	24024155.0085283	24648112.6175935	24884406.1123239	34695642.9413837	18142502.3270241
[truncated: 6,920 more rows]
