# Supplementary material for: iMet-Q: A User-Friendly Tool for Label-Free Metabolomics Quantitation Using Dynamic Peak-Width Determination
Source: PLoS One. 2016 Jan 19;11(1):e0146112. doi: 10.1371/journal.pone.0146112 (PMC4718670; doi:10.1371/journal.pone.0146112)
Supplement: S2 File — (ZIP) [file pone.0146112.s002.zip › XCMS_Standard_Mixture_Centroid/XCMS-Std-fp-pw_25_40-ppm30-sn10.csv]

mz	mzmin	mzmax	rt	rtmin	rtmax	npeaks	Standard_mzXML_Centroid	s1.1	s1.2	s1.3	s1.4	s1.5	s1.6	s2.1	s2.2	s2.3	s2.4	s2.5	s2.6
1	50.0780896308429	50.0654761543442	50.0945032398326	1304.57	1304.15	1305.41	14	8	134468.891784668	196583.087340744	108245.638300783	149383.235370342	140908.403928786	102287.404526367	114908.276829427	113073.068227163	90310.8487613926	106559.370453726	110014.716646206	177502.483813476
2	50.186427003524	50.1834900802553	50.1864625519924	1304.28	1303.81	1304.57	20	12	181554.049007885	123120.819636418	485911.3476402	153689.643496469	323318.150670447	565278.991537391	166047.45607701	159728.517271206	498935.841706196	157095.73483538	464338.532511162	144337.254420823
3	50.2282851235485	50.2282448639514	50.2375057644406	1304.495	1303.95	1305.07	16	12	212235.088903809	136940.759501138	263834.547758793	201984.223024091	175746.712127281	286739.790098031	96342.177592773	246085.476253004	266906.333955078	309404.97992488	260872.02255033	166144.397945462
4	50.2669111811345	50.2625832131222	50.2710138238853	1304.14	1303.64	1304.57	24	12	380590.853068577	357315.575913459	166165.042020357	200231.349598106	351772.680496919	318972.107969449	148077.65219351	196614.587686943	287018.205492412	342492.035757536	358219.17592634	193911.914836237
5	50.3103527970095	50.3101392631676	50.3185549574592	1304.41	1304.41	1304.54	3	2	374227.156158444	98471.1404296869	331301.547872319	114265.27634074	354847.108130701	301112.932633171	339844.950213214	366369.469176131	310042.069538348	330312.963102212	352297.178111686	351998.391473724
6	50.3453321400819	50.345279309164	50.3498758660048	1304.805	1304.41	1305.49	14	12	281389.334582521	231053.241885515	247252.420181358	285256.4526137	248971.391704098	239629.255509209	254045.069286298	278151.457449778	250588.996978192	265920.428546319	271983.814151786	257248.377332939
7	50.3630312410415	50.3626569949959	50.3632914539346	1304.54	1304.41	1304.57	3	3	133073.7551062	134361.331778845	119654.883396608	99804.026333383	121396.295119223	111207.249511718	129461.623687744	134026.524460448	109514.557244465	128311.658716947	122512.507272338	116437.413829627
8	50.3859818787223	50.3859808820244	50.386044659724	1304.41	1303.61	1304.57	5	5	89722.729956054	95562.4216479501	116269.918838779	104740.561112154	121465.829041638	106231.004939629	129482.906216709	92680.3754589837	109514.557244465	123574.886564941	114599.389324617	90568.3213942304
9	50.4395533986616	50.4395391798321	50.4395881055031	1304.49	1303.61	1305.65	6	6	133073.7551062	83465.8924560554	119654.883396608	126021.559020057	113509.133097447	111207.249511718	129461.623687744	129598.187613431	109514.557244465	128106.54555664	121696.983459285	107543.781524188
10	50.4846749687381	50.4846479533673	50.4846875071137	1304.45	1303.81	1304.88	12	12	256663.825329591	184737.080624999	313536.981671313	256016.146604566	224164.038390064	342401.050736609	339893.000036274	293376.036084683	302196.510322266	339556.072482564	317954.174238282	203679.900373722
11	50.5031774524021	50.5031528255128	50.503213041902	1304.88	1304.41	1304.99	5	5	256432.59665812	190135.595667614	307579.575849612	83196.8588802093	220502.062597214	126837.902804361	121242.56496845	287729.457950103	302036.120939272	131953.037697346	118803.755400392	205809.080786578
12	50.5707956696557	50.5707495664471	50.5708417728642	1304.45	1304.41	1304.49	2	2	91881.6858781549	139601.686481935	139269.132674563	89236.7825899561	139131.40429769	133341.213134765	141979.390957031	157463.541845702	131280.358833007	138756.817705077	144238.086444905	137346.628483074
13	50.6026269614407	50.6025686306844	50.6026562500146	1304.495	1303.98	1304.88	12	12	167351.687033421	148650.593448437	139538.720620115	155422.156538461	137755.743926532	137365.6017041	138759.08631557	166769.902016928	131415.769208287	144767.669565082	144479.629034599	137264.672934194
14	50.7139636355888	50.7118709988314	50.7146895031214	1304.08	1303.61	1304.73	13	11	185105.493429362	151408.6725	155182.090703123	171240.969976336	159245.922755784	126354.911790865	153986.906445313	165111.421633113	143354.507081474	181188.462560472	159985.026010045	126213.694604492
15	50.7429846447171	50.7429731272864	50.7429961621479	1303.895	1303.81	1303.98	2	2	167102.255166901	147538.982572799	166943.399156607	164564.700527345	152455.017633612	141589.767736002	168475.863243965	118246.238512979	152515.874581852	176768.943367363	162301.86664373	160023.653231535
16	50.9840232037296	50.9802474309549	50.9861232640712	1303.98	1303.57	1304.54	15	12	405187.345183739	274549.95977614	463620.345830266	362787.919786657	334304.004959809	90325.4200744621	513816.201883373	449573.917600448	455991.442760292	100604.240178222	453734.230379466	305819.690035305
17	51.003424215074	51.0034034040207	51.0034383763188	1304.06	1303.59	1304.57	8	8	165396.729303384	270416.247310015	196261.555187991	148689.05077759	333910.978121342	226480.292589768	513153.384285479	187679.912952974	455749.427436962	219404.769433592	190260.950177814	123529.204455972
18	51.0330697068156	51.0330148124974	51.0330800267432	1303.965	1303.59	1304.49	10	10	147596.921910806	270416.247310015	191765.602949594	147795.418855168	334102.237171078	209805.775517577	205971.010045572	168770.958822834	191684.972475585	200588.031990966	189440.419923377	118207.091040166
19	51.1173900073398	51.1173900073398	51.1173900073398	1305.42	1305.42	1305.42	1	1	270991.563685194	236358.375654297	239142.949181465	277658.337935904	240294.150687147	227241.973982602	222337.274373222	269778.802685543	228379.291470168	86510.6599751787	252053.072105826	268138.433577772
20	51.1467146266327	51.1466107364493	51.1467310636587	1304.65	1304.08	1305.41	12	12	280404.18022461	256535.746210936	244526.952087748	289160.181728516	249776.147521033	236065.781155135	228505.036010046	275837.862857144	236891.299446128	237611.49563407	261820.007148435	272019.689643741
21	51.1956903397008	51.1954051291913	51.195845406822	1304.28	1303.59	1304.73	8	8	96649.9763395175	103330.565362454	104247.407988283	123549.872509767	115686.071868012	100503.941108398	94914.5334773758	114507.724799053	90886.8726057937	125346.305508376	89829.7811193841	113801.043644831
22	51.2499100739908	51.2274027110235	51.2500450855524	1304.5	1303.98	1304.54	3	3	278479.791471352	122858.940808293	298702.994655766	308463.636590173	315577.595262048	85776.7803027338	323093.042902017	285616.757617184	284378.260213952	99352.9982116695	301330.368290574	409057.427038355
23	51.2893910444491	51.2847653149111	51.2894179046587	1304.41	1303.81	1304.88	19	12	247283.419010779	184169.905931489	293661.361889653	239088.091257887	308240.81763822	314571.332754605	321960.724510674	276565.778618539	278815.461336261	318167.643369892	158127.576227679	214247.635866135
24	51.3083489110543	51.3083293001253	51.3197096063185	1304.45	1304.41	1304.5	4	3	84383.1471089675	568281.986825287	293880.227450287	82063.9955611175	295802.987599434	309131.433353164	317721.000488721	285616.757617184	284378.260213952	118394.706280517	301330.368290574	409057.427038355
25	51.3387489123702	51.3386902993561	51.3388323656385	1304.45	1303.81	1304.88	8	8	113581.690356446	568281.986825287	133878.888599856	101836.280739747	315758.353233311	317798.582947589	132312.152599283	119341.88976481	133222.145965168	134858.156705729	135424.171577758	409057.427038355
26	51.3776613958073	51.3776377022046	51.3776807185384	1304.145	1303.59	1304.73	12	12	238354.471426157	208102.847848556	214062.046830116	238678.663269981	221339.169037334	202018.253748497	211938.363306363	233924.495883413	199918.767787711	220134.423883714	229863.137042411	226234.945451471
27	51.4100642011586	51.4096419502816	51.4102156828318	1304.28	1303.61	1304.73	12	12	364750.569343172	395324.306498481	297517.56404994	374031.350704211	332356.746493752	273006.255632674	283422.384536949	338342.637439904	283065.151383791	305284.071562503	321884.671891742	380492.194554095
28	51.4597174607091	51.4595971099175	51.4598218498025	1303.965	1303.59	1304.49	10	10	135638.440591002	131144.494233593	112675.956068209	126743.437931941	127373.541954627	98762.2514438099	100296.447115385	128655.164606585	79995.8556754552	104666.727480468	123428.135164621	127041.498918269
29	51.7970512936541	51.7969114910019	51.7977110869167	1303.98	1303.59	1304.49	3	3	81274.1200301101	67023.436177202	88592.9305575292	66300.2708318541	65383.1964235621	102072.486034405	103832.965349788	83724.272682291	83461.6387386062	101388.131850585	90068.1901723219	60416.2185563157
30	51.8705298951564	51.8697885325708	51.8739140890809	1304.08	1303.57	1304.57	15	10	107175.290717955	143060.527533052	187848.067434488	142561.745939753	140710.376021727	112584.462270132	141413.356595553	88942.9949912107	160742.107687173	119707.83322998	155982.198182091	148965.461001352
31	51.9242409237629	51.9242087184957	51.9242650062976	1304.28	1303.59	1304.73	12	12	289830.060302735	477439.509110576	182100.226934986	335978.169815849	320371.124117337	133826.590563401	164407.88365374	278421.771779973	155709.419868816	156068.815852614	216305.010536131	403654.022934193
32	51.9374400985805	51.9374400985805	51.9374400985805	1304.73	1304.73	1304.73	1	1	283702.796879441	442646.587393458	182300.273293681	318980.827505329	306597.655291195	137614.954186791	180357.072285154	237727.799569331	74743.1181355791	148808.196040481	211235.980690698	383166.06868452
33	51.9572972474673	51.9572972474673	51.9572972474673	1303.59	1303.59	1303.59	1	1	49342.3480610788	70365.7731577147	62225.6468594643	49348.2386683242	67987.7562169304	83092.8695276977	68536.6450661406	37266.733928001	56240.8152410339	84315.3666943354	37595.0030912636	65774.8528369144
34	52.0787559902526	52.0786872572848	52.0794026412656	1304.54	1303.81	1305.07	5	5	98340.0019531242	139481.153749999	76869.3376757824	108205.415867262	98730.5502910904	83532.704973144	89281.76719401	84172.6061927207	76900.7503694656	76340.5528381343	86260.1672886143	128691.672508826
35	52.2069023839424	52.206853365174	52.2069514027107	1304.355	1303.98	1304.73	2	2	306111.840660306	303001.943076921	261735.860709232	311133.822634652	290941.375048425	91677.6075063851	261637.235735676	88219.6254404998	239123.243220403	242832.998938552	279166.013199054	291090.272239332
36	52.237248770716	52.2372335677964	52.2372687632287	1304.145	1303.81	1304.57	12	12	311519.144983363	300369.294374998	262242.511620393	308440.646503154	291128.427494764	234601.165359074	261975.181015626	302832.489846004	239123.243220403	242789.599737027	279633.50748884	291090.272239332
37	52.2880781254941	52.2880295780845	52.2880951607047	1304.45	1303.95	1304.73	8	8	139464.171920072	130602.420901442	106466.945305363	128675.055650809	119443.806909179	82143.192226562	101109.204329833	115191.738149789	80869.4552457677	87628.3151397236	102083.433330829	137808.126395357
38	52.3945450430647	52.3944119303223	52.3946781558071	1304.555	1304.54	1304.57	2	2	98219.9468823235	101610.531610576	55215.1059960946	82243.7347106943	91691.3010538747	51735.5443492548	52628.5577172849	76213.516488369	48728.2390110079	42747.55357666	61710.8506458635	89165.4866756177
39	52.604149315583	52.604149315583	52.604149315583	1304.99	1304.99	1304.99	1	1	66025.3427292882	36033.6685587561	98161.7923773208	66108.5667952482	71506.983876547	96995.5425024429	93484.7870763223	86058.444759114	86946.7635843909	109039.244944254	71030.395859376	38819.8923982744
40	52.7637847405051	52.7637602697345	52.7640560615097	1304.54	1303.95	1305.41	11	11	283109.125927735	475287.490363766	185597.354002509	340354.081741769	333228.776850257	147725.726205358	749493.51909931	265719.368298612	171486.430188478	174955.990405972	212760.613526786	397136.336307897
41	52.7976260619239	52.7975886862394	52.7976459800916	1303.88	1303.57	1304.41	12	12	539472.42953523	378997.20402043	640774.351773212	501400.527155948	471914.649652615	727073.96787598	738570.001600172	611997.845022323	626509.857778321	731848.340935761	624080.706780136	424716.732267877
42	52.8581062241186	52.858059492534	52.8700316514501	1303.965	1303.49	1304.49	16	12	90843.4755293776	168836.704060874	92105.9368505873	102853.306396079	236321.1027663	421379.295725099	404839.595086389	336222.255887278	355183.369422435	426559.356391226	104493.386510823	221012.005472505
43	52.8898254345673	52.8897927840431	52.8898487532592	1304.52	1304.08	1304.9	12	12	284399.886627443	270053.30840745	263569.901460712	299320.529505332	269675.942692682	246644.488402624	261820.399804689	289806.510658052	256473.710101843	257905.81240009	277905.509899554	270984.812841796
44	53.0492663935824	53.0398236635403	53.0502993737247	1304.275	1303.22	1305.41	22	12	204275.992055288	351418.906129806	221261.033122562	193128.623649714	259402.949729566	238331.426804387	245178.674663785	219624.003128908	132057.955640347	131622.521785715	221612.64962346	315666.545195313
45	53.149788644102	53.1490961947686	53.160282393182	1304.11	1303.95	1304.41	4	4	426851.338670981	388849.813316763	171010.047370608	76102.5407137053	408342.418600672	392490.26235352	186521.902197266	441788.701757807	378420.410561075	414763.880129612	175773.64176188	389772.806123937
46	53.1918526418145	53.1814158336484	53.1923042509915	1304.41	1303.61	1304.88	13	11	182830.893854572	142081.33427584	181546.959484866	204373.775752767	408342.418600672	175092.180602212	198771.666947427	202021.187415865	175337.096572264	186517.023197491	192401.214007662	162394.790888263
47	53.2125061033191	53.2124180083566	53.2125335375236	1304.03	1303.61	1304.5	12	12	434095.600891115	380796.61403245	401854.877138678	429543.23430739	401752.825856369	401559.549442663	417779.82628767	442692.702890624	378621.362076322	419912.321928365	427928.158647085	390681.680462473
48	53.27369525428	53.2736863078141	53.2737042007459	1304.45	1304.41	1304.49	2	2	94722.0273636567	237850.325394696	440846.443190924	87370.1167912407	322896.442478031	483756.186306963	468398.098363442	401754.762190752	426127.345301104	455659.404060056	417916.913082883	264871.39479818
49	53.3357890540755	53.3354066057215	53.336538164083	1303.965	1303.57	1304.5	12	12	362599.91102295	233106.078347984	441122.14453125	334102.606998466	323276.504758863	484255.161228378	469065.837439904	401949.82935697	422873.200131085	455564.41564979	415167.18370643	264944.685167517
50	53.4292692748138	53.429255768916	53.4294355230715	1303.95	1303.59	1304.49	9	9	177872.456619591	159002.124982245	172519.723575442	157945.364816518	151876.206816851	178746.623478189	196471.372810871	178919.991094969	161127.76991887	169988.856086425	176148.651906738	129294.926312725
51	53.5049896194328	53.5048751598098	53.5050391813675	1303.61	1303.49	1304.57	3	3	68965.5718512507	129246.085086264	56195.6984730119	90104.1942008455	75958.3931693896	68789.0223366467	66198.7856516342	55256.4685067476	51366.6692693541	61633.9366699215	56062.6590514018	103141.209881122
52	53.6238019150144	53.6238019150144	53.6238019150144	1304.54	1304.54	1304.54	1	1	56905.557987467	89241.7804086533	49098.3373168953	63789.8732682299	76920.3711584481	53939.020216471	34125.5359431964	45582.6792687985	35265.9975667315	77815.9245827074	64152.980836995	88876.6199088551
53	53.6585607122773	53.658551499643	53.658564051955	1304.32	1303.98	1304.99	4	4	74234.8683405085	45995.0348144533	93831.9268359368	65985.4689728342	44074.0795192469	106822.477019856	103193.237965745	76984.5013966873	93080.2793424473	117473.709742713	85774.4795743809	39043.8664794924
54	53.7529746856601	53.7529374331267	53.7529949519256	1304.65	1303.98	1305.42	12	12	132748.74591271	130298.805183292	140300.580378606	151697.358574969	124994.267443849	129078.980408654	148651.456565754	149712.455342548	128814.807629744	144338.922215403	142301.505471003	130571.706276292
55	53.7677415131215	53.7677415131215	53.7677415131215	1304.54	1304.54	1304.54	1	1	393944.044114708	96561.207938058	508221.391676683	369855.884495198	326562.821245492	596115.896484375	583331.262651368	462070.816952373	525115.015898813	599375.891155138	490930.149359975	304331.101812273
56	53.8025939019702	53.8025639665542	53.8026145446702	1304.28	1303.81	1304.73	12	12	388729.677319337	238182.377253604	504217.680398888	370021.365876651	318872.53801307	596896.524444059	580989.310546878	458786.758728966	518613.298341347	599115.451536695	489237.343769533	299262.743907751
57	53.8628480327475	53.8604958152465	53.8648105631013	1304.15	1303.49	1304.73	22	12	155111.905573542	98423.822029747	155684.450381986	186602.339757361	159742.537440184	328053.217368863	280059.675581053	124891.97313273	115648.246826985	140657.700109676	135835.559952798	145953.351594426
58	53.8972873019943	53.8970680567635	53.8977125769711	1304.455	1304.14	1305.49	4	4	194422.110624553	165985.377405896	100969.177214357	104784.823046875	160981.349211631	299697.204620766	290649.4257666	225193.833298559	258638.641246446	128729.257392954	242827.014088947	95086.4754184969
59	53.9165727920032	53.9066684269639	53.9173959916744	1304.15	1303.81	1305.49	13	12	138726.803340595	138329.601343148	188205.682172799	126020.191420491	105446.083297118	196076.220791714	189095.69966518	160696.160809152	177448.652153319	184433.481575	162568.910641742	130953.85593192
60	53.9455876511592	53.9455876511592	53.9455876511592	1304.54	1304.54	1304.54	1	1	201625.596446532	118587.16124399	259615.212033695	177736.407976483	160981.349211631	299697.204620766	290649.4257666	230695.19216105	259063.754069009	313228.416370944	242827.014088947	157248.217727866
61	53.9519960859935	53.951589997549	53.9523470761476	1303.61	1303.22	1304.49	3	3	100195.199911748	127032.325360576	194252.277643847	340971.965995214	97313.6409750005	164376.573876037	187031.620117773	255586.146499022	175040.60220703	173493.336159668	227309.375389609	356234.264695131
62	53.9892472111568	53.9892199003755	53.9892797020745	1304.49	1303.95	1304.73	7	7	166015.533211083	271201.456508412	187815.981810823	186149.876122001	185086.700419919	155794.338191106	176115.586159856	145413.249182478	167324.553548678	168951.972677284	112219.240128349	235428.169906181
63	53.9983505408153	53.9983091677388	53.9983961941808	1303.965	1303.59	1304.49	12	12	289799.621782408	424718.73449519	186852.798863431	316719.847389572	306178.22370042	153307.295416621	168858.980467356	255544.148194111	164442.809097719	155111.634624023	218213.812868304	346452.546206429
64	54.0368638219283	54.0368152560783	54.0368839797459	1305.11	1304.57	1305.42	6	6	112460.958395433	424765.257255854	182342.676029831	105857.773895265	298474.632333987	148880.306942473	165617.278817914	109463.909529215	160169.958249288	100238.285489908	111089.831433293	103636.538457219
65	54.0518040381047	54.0517613307429	54.0518225898287	1304.11	1303.64	1304.54	12	12	1209930.79144044	1755808.76803153	839958.616360201	1401224.88763889	1346653.18190357	707663.6713644	829148.487222226	1124869.90542188	740732.811312506	749852.636260425	976867.577291007	1440657.64523438
66	54.0836075177735	54.083578816709	54.0836487991893	1304.495	1303.81	1304.9	12	12	227607.05822754	178544.510733172	187955.590814491	210644.693560321	179128.562156324	200247.003663505	212021.630885883	221536.28496244	184555.265237629	197373.717355018	202992.918455529	175644.410836087
67	54.0868968953723	54.0868463223029	54.1144511153379	1304.14	1303.06	1304.88	21	12	458936.60732422	269770.326784854	578847.43586983	197481.465733924	188767.414817457	681861.955837056	659175.290764513	528631.749592635	589097.468487798	676168.520880306	553401.685647323	243022.054694476
68	54.1440019050903	54.1439804745974	54.1440233355833	1303.865	1303.59	1304.14	2	2	1184028.80978159	1733601.2618608	112936.277384035	1364037.51524859	1316112.57109553	728174.747840899	790048.023014923	1099269.28647016	720877.675435005	137651.300551757	946881.376635284	1429046.93017757
69	54.1495468017985	54.1492931217662	54.1495937850798	1304.145	1303.81	1304.57	12	12	238399.939952333	126811.572707331	299200.522046649	201573.722042142	178994.652548452	362519.486401369	319830.072682759	262190.12155413	303476.021551341	359188.057083083	290856.385647322	153346.860734675
70	54.2017585615441	54.1824567421672	54.2025983564023	1304.5	1303.81	1305.65	13	11	119964.3508436	149619.107945668	141854.726755373	107175.168023212	84202.1157142049	162804.533336839	159470.067566965	128595.282859074	150441.179654947	162260.818163687	133400.923013071	94708.974337769
71	54.2294079156878	54.2144043171261	54.229432286796	1304.805	1303.98	1305.65	10	10	114089.644531249	149619.107945668	114942.463341346	120202.852554119	119496.715673423	79171.8893294266	114143.934940012	119300.415859374	113942.460986329	122779.309962064	103805.637742105	113959.334082844
72	54.242865526076	54.242853254582	54.2428777759556	1304.54	1304.41	1304.57	3	3	138795.307265421	148536.425471754	146807.48376343	109498.631064077	119496.715673423	167670.942586262	160833.374217122	140597.18746053	159002.728701985	165162.990368089	142525.699020995	119018.8181096
73	54.3057139147016	54.305678550348	54.3057267933895	1303.88	1303.59	1304.14	4	4	105981.132556373	107518.274254262	102537.873599855	97183.1558078841	92242.2841126603	110762.723480112	117637.796665484	93318.7462915032	85383.8092356168	104478.796483154	90726.5512984206	101444.355229049
74	54.3701140226813	54.3487524905611	54.370147701105	1304.495	1303.95	1305.07	16	12	164663.449081216	128161.617690428	126401.37161133	163099.406563316	164128.312192007	141116.559853515	140698.893085123	181180.176057692	158060.004241535	89091.0867655433	182027.861650015	149821.451632079
75	54.3782827628016	54.3782554694311	54.3783022644641	1303.81	1303.57	1304.41	7	7	138668.021188401	234802.153777042	164815.320234377	168420.524545522	162713.069044188	166532.638948567	169878.127548827	134336.32245524	158060.004241535	179923.973884276	102779.120970865	191546.08398813
76	54.5170730418836	54.5170504842976	54.5170951341842	1304.495	1303.61	1305.06	10	10	129986.080923227	113180.51794922	116772.66391226	134113.119989483	120322.876224459	121908.427215168	112938.998286132	130248.128119741	115797.744547525	129626.400837403	135800.265172776	134166.592769681
77	54.5940111787183	54.5940044035424	54.5940179538942	1304.32	1304.14	1304.5	2	2	110173.38279785	60067.3789240059	87923.2916711439	87331.9795685375	84411.6857346419	173277.016861685	150783.871434213	120683.860440339	148132.55913574	89653.6956990556	141902.238099256	58914.0624311971
78	54.6449139299953	54.6445394693336	54.6457202159011	1304.11	1303.81	1304.88	6	6	111605.34265963	60067.3789240059	141427.975913088	87367.7244848643	84529.2700231943	177174.355438059	150907.912131347	120683.860440339	148376.038029784	155587.190543619	142192.602663762	58914.0624311971
79	54.784684795197	54.7743892008658	54.784782232801	1304.03	1303.59	1304.73	8	7	142274.976963332	120827.094620029	143493.659714358	99930.9211645519	117648.114421609	148232.342502253	156909.225822753	127461.181736246	185776.792638492	140229.140767821	145156.209476724	128342.2948402
80	54.8052207056602	54.8051225609149	54.805235636509	1304.14	1303.98	1304.5	3	3	147194.290173527	121082.234789663	75811.0325877028	134917.471972656	117580.765975343	93804.4415701734	210964.225168456	176151.273117112	189976.624120343	86205.1237751122	181280.902700571	128545.951194411
81	54.8365417466278	54.8365156686478	54.8409566603888	1304.73	1303.22	1304.99	9	9	127629.370142008	120827.094620029	182252.469287112	114839.348159588	97506.1682861329	210098.449243165	205204.25896345	153594.806170246	183148.535345051	205395.008890787	164361.805511568	128342.2948402
82	54.8795388405325	54.8795388405325	54.8795388405325	1304.54	1304.54	1304.54	1	1	662990.141555985	98988.2147025234	475535.235915534	761607.401883147	706204.918597013	396666.201933591	442988.594874672	622414.353159175	407518.463209633	436664.891504846	541447.792907711	796600.203906258
83	54.8852565452445	54.8852328605906	54.8852807122194	1304.45	1303.61	1304.73	8	8	136869.897767052	197316.42646334	475535.235915534	161062.974861027	158133.058366511	396666.201933591	442988.594874672	127282.759294085	407518.463209633	99938.850838717	107658.320709228	165668.412988281
84	54.943676648509	54.9436126410131	54.9437100228224	1304.145	1303.81	1304.57	12	12	668168.343627932	998889.653899378	484460.525892799	766378.808217928	706658.952876663	402877.753107829	443560.78370815	630727.716826828	416581.763072269	444010.46013428	548094.558394526	804156.125647323
85	54.9796279812744	54.9795941687327	54.9796799305822	1303.88	1303.57	1304.41	12	12	896836.610363773	655270.639819708	1066635.74513252	843346.856808734	800986.085125004	1184823.61513672	1182835.60798829	1016818.93134246	1050868.69817351	1171522.09875782	1031283.50720424	717192.240363422
86	55.0105561235251	55.0078239472706	55.0132861568892	1304.54	1304.41	1304.57	4	3	890894.997029616	103326.799969951	1064575.0114673	82234.8570178232	788272.688465992	1183608.19596353	1181309.76226074	1009567.91783243	1044185.77514322	1165616.68680826	1029559.39640258	93712.0651930585
87	55.0436051276913	55.034515845453	55.0438988755621	1304.08	1303.61	1304.57	22	12	183649.323067157	334538.660391795	224814.827438968	185571.70494103	418178.721983923	241188.695201821	244031.154039712	215594.94578125	223039.30173828	262194.86021259	215346.050495604	382169.62082136
88	55.0565569678048	55.0565206882846	55.0565771078541	1304.495	1303.81	1304.9	12	12	203076.884187199	172551.860970864	190783.245695804	208073.028326011	185377.447000735	175799.002638345	188235.710502929	222074.323982121	174878.240932616	195826.903325195	211844.217739633	187403.531693208
89	55.0776147782886	55.0775277051753	55.0776330794477	1304.45	1303.81	1304.88	12	12	572614.395605471	537514.166418266	529631.99128208	590550.207553712	540779.693371922	504687.551206057	549586.172489426	587398.299157368	493517.844666183	525240.847426761	563372.779074869	535291.87656843
90	55.0980481519105	55.0927664415748	55.108262697284	1304.49	1303.57	1305.06	26	12	256644.381359864	356667.548865684	119003.593666994	145939.186598557	279241.514118839	275251.181368106	159431.333702568	243067.628219867	152181.110592698	154929.300224959	212878.263766742	322364.763997629
91	55.1290504557223	55.1290011782011	55.1290767311516	1304.52	1304.08	1304.9	12	12	304183.918981935	163192.080450962	406992.327116345	281525.302449777	236988.883405949	486225.255568193	453081.407428853	355199.828993389	428006.535348962	502008.178325526	393122.727271206	218880.700193434
92	55.1917323004489	55.1769027102861	55.193598044299	1304.14	1303.81	1304.88	21	12	198963.304652944	158937.825441706	108488.435976564	133743.662843674	134545.174151	273664.040052959	123770.853515625	217203.85108774	259236.253745115	312098.080557392	91051.4992187493	135106.639864408
93	55.2370643472512	55.2370262011624	55.237086367744	1304.495	1303.81	1304.9	12	12	569072.398642094	761762.074014419	400963.550336909	640861.549959543	603028.165687421	339704.410157647	389201.929731449	532199.473235681	348464.494539065	363272.937486051	456640.757176341	680531.812948174
94	55.2473651527153	55.2469420475834	55.2481862743538	1303.965	1303.59	1304.49	12	12	249366.491101262	165739.783783052	297068.160395312	224020.406281925	206696.778817983	299081.884698016	315956.087962243	268328.256579242	285979.849779898	316375.346199081	283545.266852839	190121.456173001
95	55.2760669349384	55.2738732332243	55.2782606366525	1304.72	1304.54	1304.9	2	2	99380.5573940015	125422.295573918	76481.0985058605	92541.1541206879	101079.822014568	92716.1560997596	79876.9059147131	93444.4235772234	72815.9536245493	81497.116347249	80396.4906603998	114729.058263752
96	55.3552959929015	55.3534714306825	55.3556577432349	1304.06	1303.61	1304.5	10	8	227902.905685096	156018.981123455	108939.618654787	130939.859033551	809284.332208668	148116.743682767	870336.574820959	124566.364126383	763799.595969451	124120.774676513	839921.089293331	173788.490090737
97	55.3875498266919	55.3875159861187	55.3875701898816	1304.28	1303.59	1304.73	12	12	294593.352319337	465728.576622595	189252.574216119	348855.879051288	324616.085937681	148069.691371373	170151.320680805	267468.018388023	167277.961106772	168340.868943918	219270.826214842	379504.298487375
98	55.3985842637698	55.3985469937621	55.3986019118728	1304.03	1303.57	1304.54	12	12	355784.671249248	309142.670694109	336262.514589849	348436.155254656	339443.142583758	345767.399459134	360960.080628253	370139.733677884	309140.894747719	350709.263553185	344070.871990685	312176.289524488
99	55.4205767067831	55.4205248105919	55.4239541911069	1304.08	1303.57	1304.73	23	12	169669.716050368	771436.915205465	824673.223307746	845559.880153242	795971.592882359	822299.495121376	263870.252837613	890674.934614958	769421.376809085	820462.567878074	848247.208292413	743218.149346452
100	55.4467242226721	55.4467242226721	55.4467242226721	1304.54	1304.54	1304.54	1	1	858053.482753086	91050.0072235571	823532.707243665	860081.798250335	809284.332208668	824739.623268224	870336.574820959	897850.339440911	770549.754845373	820873.464106822	851078.555950515	750440.490260425
101	55.4855802751501	55.4832031258297	55.4856376879622	1304.14	1303.59	1304.88	14	10	121625.498829345	99871.166095526	86493.6432421888	129323.133649497	112351.796511028	97766.8664428703	102197.006138509	137445.335176532	108435.218899739	132458.509921124	123144.350558143	120859.136527193
102	55.5515908597656	55.5511838962667	55.5523931365193	1304.03	1303.57	1304.54	12	12	265094.890696613	177589.529654446	328241.032475022	247831.090416541	237495.929790789	373562.209713791	346827.925310871	312525.367558595	337000.822833158	347955.888671875	326529.891044921	197741.599815955
103	55.574401404087	55.574401404087	55.574401404087	1304.54	1304.54	1304.54	1	1	265094.890696613	95341.6239137614	332074.034642949	247539.726064049	237216.716042076	373044.236599932	350269.387916258	312002.884305214	337375.580489907	351368.728864934	326371.42534627	199999.538933921
104	55.6189537037239	55.6188929093175	55.6189681494553	1303.95	1303.64	1304.41	5	5	265203.545049712	177916.558460583	327843.495837405	126669.310155031	237352.590112306	107873.064441731	350326.969600944	132668.215159504	336821.96122425	347428.24307528	119023.418682454	107513.480565954
105	55.6509454860701	55.6509228730935	55.6509637124115	1304.03	1303.57	1304.54	12	12	177378.771250812	148028.845868389	205030.883873197	187965.413860614	165085.427457274	215553.702249348	236753.122299804	210512.50540283	186557.351717121	216196.276319111	218834.637816256	151765.105880032
106	55.7164269173456	55.7158961320488	55.72829772724	1303.95	1303.59	1304.57	3	3	183218.054837533	153464.057439631	204782.568519178	184736.170795456	165638.349131304	215624.445177554	240458.362571913	217364.629047036	186557.351717121	114244.633278808	118778.994874877	92070.8288517875
107	55.863134782725	55.84711862813	55.8639132815375	1303.64	1303.49	1304.14	5	5	108214.651993518	153588.068765023	91142.9563073744	98275.2741341136	107127.539658204	91788.5540429681	136738.743949753	127884.631924641	118928.96242106	139403.962174625	127857.435567829	115207.351901043
108	55.9005756664849	55.9005660747485	55.9005852582212	1304.225	1303.95	1304.5	2	2	108214.651993518	153918.381232245	116858.268861862	111496.748242188	101761.144145509	137487.641553624	141701.399679508	122889.356589576	115008.652382811	130392.98056844	117418.873566487	123217.099550782
109	55.995095278214	55.9950727822935	56.0054421228047	1304.54	1303.95	1305.07	7	5	625131.025368421	85607.1340852872	777669.341597131	97259.8184626649	84087.5236267081	890718.524673283	857323.332064994	733439.096255284	787338.903380529	888380.160952143	83244.6924552403	89627.4433274486
110	56.010804489939	56.010804489939	56.010804489939	1304.54	1304.54	1304.54	1	1	632626.439048661	143747.050757211	786603.696240246	587633.285825609	527283.115301113	903927.797167963	869552.613614905	733439.096255284	787338.903380529	895825.010384616	760792.916987706	486438.627337245
111	56.047828709997	56.0471905722468	56.0478645604361	1304.15	1303.81	1304.73	13	12	638120.110668948	468917.391630105	788126.351478784	588050.789310827	547685.084519604	904860.162095428	870675.776381143	747287.863763027	788920.064871656	919748.391192458	766559.56430761	516857.483616284
112	56.1095512238473	56.1035303079394	56.1100983843097	1304.28	1303.64	1304.9	22	12	166304.338009315	274924.463027343	251873.774461674	162704.418848879	235836.053145749	291113.949769381	244365.619582518	208384.942192007	253781.397431639	293687.068976112	245686.184874443	245597.093269041
113	56.1132444571821	56.1115739802186	56.1140055107206	1304.15	1303.95	1304.73	13	11	319356.851611329	207192.239353965	428306.215104277	291286.587576997	202929.642589392	180291.764692758	343751.983092699	391134.000309711	450874.648943222	497867.432495469	403675.510781251	213823.623322941
114	56.1487555702101	56.1482819803731	56.1496017126433	1304.5	1303.81	1305.07	19	12	192763.144045222	347794.887527041	286476.290914311	328013.570489031	298928.858433592	260408.351015626	277295.149939904	310413.798808595	246235.943017579	287352.190034931	182845.107233323	128852.540432128
115	56.1695045571128	56.1687130782105	56.1699820029736	1304.11	1303.49	1304.57	12	12	268541.075730252	150276.101099759	364435.905275525	248962.793340594	217343.081811301	427754.590062083	357822.078958337	297898.325407367	382350.876491406	448690.607994562	347106.010279019	188114.518014265
116	56.2062307635941	56.2016528651978	56.2071291887345	1304.08	1303.59	1304.99	15	12	814390.193864839	1185136.6660225	534965.519715395	890758.223578742	883661.308960336	444881.391780136	491865.676899419	714588.842425787	464104.624890303	115598.669004313	611112.693065424	978362.980729168
117	56.2463513549546	56.2463016303765	56.2561145282443	1304.11	1303.22	1304.57	18	12	429401.49007764	182329.900150239	281025.522767156	119482.297752028	473668.736300913	229740.625715144	276079.0174721	394457.781566118	255047.408923016	262086.882122281	327174.430680804	146208.557324218
118	56.2729524655793	56.2726537780503	56.2736276261998	1304.45	1303.95	1304.73	8	8	184518.556855108	281637.233479566	104607.419505113	202440.329013582	203124.625927734	877124.606971154	1007561.84481725	143606.223352866	900705.856387471	927242.489707783	138672.980859375	227992.441391225
119	56.2969684926234	56.2969503630343	56.2969866222125	1305.53	1305.41	1305.65	2	2	87541.6265808099	1959923.85636538	1004236.06580967	1558020.38978162	1530599.09660956	850993.654016344	980007.897618952	79493.4379085281	882690.561242887	876645.328865403	1148421.76261542	1632249.41493162
120	56.3128444803582	56.3127856357833	56.3128613659798	1303.965	1303.57	1304.5	12	12	1434334.33261719	2093635.43755064	1022695.09847376	1609692.51421387	1605892.61725622	878273.222527905	1008081.74257	1373884.86924841	903009.580012377	939125.861132817	1175479.26211913	1695053.00119071
121	56.3500036280218	56.3466327108526	56.3501696799876	1304.15	1303.61	1305.07	23	12	138644.578073729	115993.485804037	130900.290674955	145679.590430626	633864.412612295	119969.905307993	1014951.91346691	852714.263489948	906982.797278979	134212.974682617	887475.702482414	134863.405382361
122	56.3794063788699	56.3697214874449	56.379429178872	1304.41	1303.22	1304.73	11	7	114958.347336989	190864.007228124	909363.169260817	128028.729022686	141361.274194335	1026477.60958984	1000691.50307993	118512.477403846	896604.441502273	1002523.43184081	86820.5515700118	176951.945365083
123	56.4066748441244	56.4052188877075	56.4071298156591	1304.11	1303.64	1304.99	12	11	188806.637640382	527171.595422172	254983.530955904	140917.950602839	127506.975359496	283347.729922923	198729.871823919	207775.809115514	254475.466376951	318117.195211634	252096.247340961	97126.8851111775
124	56.4134474845331	56.4107338563544	56.4168290659923	1304.08	1303.22	1304.73	24	12	148617.670546124	191641.700917187	197101.725666507	141549.75752986	273304.770502177	214776.441121653	208704.661228026	171615.533895262	183276.856136066	549588.66391567	196696.498476968	100585.392145183
125	56.4518052602391	56.4517555292495	56.451829140345	1304.73	1304.41	1305.07	11	11	139341.583179838	122579.151601562	120258.823381349	135782.059472656	114437.413898314	105992.242556965	124736.817272601	136374.137352121	293408.098155923	127834.405917969	130151.038989633	129595.297365159
126	56.4730265421615	56.471979803431	56.4783722680341	1304.41	1303.64	1304.9	13	12	226607.519848634	214327.801455637	336503.278292517	251646.991659459	186698.601673993	361931.540495956	297723.601203964	256500.311890775	346855.42841797	399038.599500004	305786.886169431	204349.238407076
127	56.5017302140068	56.5016822522116	56.5052948478801	1304.65	1304.08	1305.41	18	12	165097.912225811	134000.829370929	163995.665020754	169216.687425818	148971.302461346	132557.711818182	125693.345554387	184597.544135366	112608.728116862	176766.914980093	173263.13335036	143213.763309732
128	56.5161116203207	56.5160114709739	56.5161632312587	1304.49	1303.22	1304.73	7	7	117844.576411132	210429.204302883	282930.574779057	154862.797261868	156077.138958739	321034.553393553	297937.875310057	109012.542558186	293408.098155923	338873.702691757	106722.665381028	160781.228263972
129	56.617239290403	56.6172299713313	56.6172486094748	1304.555	1304.54	1304.57	2	2	113690.229740396	140058.769585336	101124.111269533	116629.317166342	122402.476590984	108453.160781249	112289.508156738	111886.2338444	93359.082727864	116209.043019612	115462.862181396	133091.447089092
130	56.6600253551161	56.6509898743871	56.6604200514192	1304.08	1303.57	1305.06	19	11	135699.474154866	98978.1765527353	111593.362680288	132581.897830904	203981.960085447	97286.102661132	132835.261437174	114010.095038311	131062.570513508	92955.5345764155	137432.582225748	234170.02161959
131	56.784898481961	56.784898481961	56.784898481961	1304.49	1304.49	1304.49	1	1	72333.9767272944	177854.662100498	188749.835867367	199707.468382459	176871.601046699	199699.490651635	213640.516038261	206194.06010298	183020.409540126	198195.882674891	187304.674014561	162152.880576173
132	56.8077632452845	56.8076556564446	56.8112337243544	1304.15	1303.59	1304.88	21	12	113853.542354735	178230.222472956	148257.169991457	205710.806034029	185898.626853024	163571.173577974	163739.437370605	128480.672719929	180328.70510091	197359.300281461	187350.452355769	162410.188305663
133	56.9232251077126	56.9231819218115	56.9233118408674	1304.06	1303.59	1304.54	6	6	130588.945301513	79211.7492016592	144574.55629761	123794.82268466	112992.795642756	164996.866843449	154141.265989881	141674.693463688	152308.379295541	151307.292821044	147374.129153645	89199.1116788003
134	56.9810732123128	56.9810405241408	56.9810906441699	1304.03	1303.61	1304.5	12	12	332435.91982422	233001.869703977	395599.986679682	303266.937545071	297076.129201096	438537.06259417	419677.016445315	367591.722765068	407416.756030602	421124.743695071	396041.207896206	254983.761587289
135	57.091418549303	57.0913360620768	57.0921484870303	1303.95	1303.61	1304.57	3	3	336748.712255854	138940.901263022	373697.535791019	328414.129527701	306115.882088958	398653.34004971	407129.713162291	362924.415067543	388091.045667315	410525.876278404	109733.120452473	127073.630742938
136	57.1174710765838	57.1137225860603	57.1185178329118	1304.14	1303.59	1304.88	21	12	273674.926180138	242953.093395431	244824.788452152	101245.348268479	265674.619439227	184566.268157088	170750.229732144	131036.959009602	159497.13290039	193264.511436298	139637.070251116	244208.508475435
137	57.1518235236299	57.1474803792331	57.153063772626	1304.45	1303.59	1304.9	22	12	158657.455073241	607324.712596152	212857.705854495	152395.038820237	441696.531431704	235995.450149738	236223.698605142	195612.415879657	225346.073914513	248572.099985727	199439.318143029	111082.332315266
138	57.18791197864	57.1878928124435	57.1993041163437	1304.14	1303.61	1304.49	5	5	86891.8354309076	80576.8932853197	107009.184254152	75560.4056241871	414436.786816406	115776.357298176	239922.057745913	350995.983975492	228836.46647727	247466.95171342	297288.435813213	500077.345681821
139	57.210849636522	57.210824070966	57.2207917756263	1304.635	1304.08	1304.9	4	4	384292.351717856	110323.762469951	280270.459995121	448542.366374293	441412.737720952	96918.9675691725	92269.0387215165	80337.7617708328	228836.46647727	247466.95171342	297288.435813213	500077.345681821
140	57.2614927048336	57.261456699937	57.2615144312355	1304.52	1303.95	1305.07	10	10	287891.172680665	467026.584369365	185583.650834958	340771.950641044	332037.482122521	952319.02470006	957648.250616635	264314.256945613	165963.099554689	183140.612151044	233224.69172949	392198.02780692
141	57.2997472950494	57.2997206475129	57.3104384139779	1303.98	1303.57	1304.73	13	12	759199.892233798	569996.785060935	871091.061287656	719873.154416958	675200.131476343	952319.02470006	958142.393160817	850674.703917103	870646.332915046	956672.340259125	869476.350033485	609671.662858892
142	57.3107176234036	57.3105228811773	57.3115384381568	1304.57	1304.14	1305.41	9	9	262613.163846572	356615.707247594	154946.414139122	276012.913024554	274856.334795964	951337.758317051	952003.113484696	229403.612109376	868425.173172702	145823.236317663	188441.448800224	325762.315885415
143	57.3581899086284	57.3574566512641	57.3681645037015	1303.98	1303.57	1304.73	25	12	355453.350010671	217759.715276441	436026.88793119	333416.542535119	291958.077517833	504291.013177602	398441.228687223	342149.3212192	431805.455072302	484186.593821365	424608.41310268	258291.946428034
144	57.3815995287157	57.3815717699193	57.3816513550317	1304.53	1304.41	1304.88	4	4	95069.8733561191	279315.323064632	388379.059037646	93572.7571313487	299189.422441408	413811.615777703	415892.40475763	359867.265997864	384315.192975847	420706.144964484	101330.103402945	79428.2279361988
145	57.4040081355942	57.4039774445775	57.4040270598913	1304.495	1303.98	1304.88	12	12	286255.462841798	261700.948037859	264286.186314171	295852.382543944	265097.661420146	229541.380129206	254803.425191129	290179.094540264	239513.479381977	246997.63248723	279534.269380581	273004.566478098
146	57.4246881095525	57.416050960815	57.4262767073139	1304.54	1303.59	1305.41	23	12	320343.964367677	258369.331466938	433691.71475132	215072.496611328	242371.950704251	493131.821190594	122827.123421223	163610.658941557	122524.052751653	504178.04194406	138975.769104002	224722.583778733
147	57.458458696925	57.4580620199982	57.4587583203351	1304.41	1303.95	1304.73	13	12	416767.010864259	228554.633360876	537560.5132366	340497.826708983	326398.373082556	619515.792022882	556306.805865891	490398.340532556	573828.310565923	666005.536149906	524749.179628901	285745.466301619
148	57.4798974641067	57.4794643417809	57.4807266376011	1304.73	1304.41	1305.07	12	12	171866.055713703	162743.896141826	156699.381445315	178494.39560359	160044.452215171	142743.458308918	141775.083098708	188174.346102121	140631.476227213	141108.188859049	164106.521822416	167609.813996769
149	57.5164992282316	57.5154497719406	57.5174360690055	1304.41	1303.59	1305.41	13	12	195421.995324708	107294.056364182	286645.620172776	182099.992629769	149219.637139281	324425.157196569	223507.833082933	260795.829698661	291817.342075894	333455.846751428	277706.668674879	119253.781617837
150	57.526381432681	57.5219332727418	57.5329440718234	1304.14	1303.49	1304.99	18	12	166941.4228951	78966.3674338938	168580.287574369	150647.581067811	107733.853302611	274680.022607046	199982.576322115	214496.749208233	190395.155608723	216642.338798013	158031.64622884	73989.9572159824
151	57.5736546391323	57.5736114891441	57.5736897575452	1304.73	1304.41	1305.41	10	10	243604.341552735	346536.24308894	156161.040523436	277026.077354911	256009.278864933	477288.526442308	466938.675636269	211132.897282367	141261.53254948	141489.328335311	184931.742544389	316140.959487679
152	57.5846473779163	57.5842015577588	57.5854820586369	1304.03	1303.59	1304.54	12	12	344052.367591311	218787.075174278	435813.231632597	318231.066530413	293222.064062499	471665.641976843	464212.340849614	400628.945786461	439454.622951176	478608.562463943	431563.836400387	268345.776847956
153	57.6232660409876	57.6227886405942	57.6240418761856	1304.5	1304.08	1304.88	11	11	305339.435831887	458971.63620192	191614.755478513	353763.298858146	330821.365553127	477913.547131698	174235.666756187	265338.681352867	183086.979431317	175870.23111119	223361.820062498	391098.508180107
154	57.6647410799433	57.6647410799433	57.6647410799433	1304.54	1304.54	1304.54	1	1	250313.550623371	102682.821721754	197500.570883792	260211.266942955	250402.602996422	184756.852618814	202415.652076822	225141.980705565	185709.912055663	194658.131419396	207400.325868732	292912.160716149
155	57.6998348575481	57.6864796940911	57.6998579546417	1304.41	1303.61	1304.49	3	3	77834.5395629877	81189.6540258796	197500.570883792	81733.5142337473	250402.602996422	184756.852618814	202415.652076822	225141.980705565	185709.912055663	190452.945651854	207400.325868732	292912.160716149
156	57.7338270687451	57.7337173816599	57.7387024419102	1304.52	1303.59	1304.99	14	11	229414.793365724	351805.789927884	133867.23252216	270834.126638998	239118.089982721	144147.013070913	123436.015214029	201897.831897322	185709.912055663	150269.689147386	177204.764481027	292993.21001352
157	57.7707339915674	57.7689064839846	57.7727717237728	1304.14	1303.61	1304.73	24	12	432823.708728029	145368.241295071	411482.885766596	431633.320983539	402913.654894079	401293.782097518	423917.376487168	276096.664411273	386354.171245817	412688.052166228	434738.290323726	385212.911853965
158	57.8356094802058	57.8281810355025	57.8356334062225	1304.285	1303.81	1304.88	8	7	82958.8930110671	373910.17196378	411403.758420416	432561.838412277	398822.97088298	124510.03700358	118209.614527065	103265.676637835	104959.530937124	126978.210303861	77145.3849147537	385526.301004974
159	57.9467446906207	57.9467105498405	57.9468424768601	1304.28	1303.81	1304.73	12	12	338681.368945133	207310.174528244	413774.689453125	298797.174162409	278323.598217772	464448.26445801	436564.382456755	375294.341595055	417368.192523767	452486.184916298	396073.000848215	244354.977257361
160	57.985684206345	57.9856723967951	57.9857119111332	1304.54	1303.22	1304.57	3	3	87204.6437361647	114058.78921274	59113.0743420419	83930.59807129	80506.2586340323	63099.0923697913	71534.5170369463	80818.3253621413	63578.9272428381	66758.028641827	92047.3569413242	108556.03447829
161	58.086819399875	58.0829972376823	58.0967881607999	1304.49	1303.81	1304.99	13	11	122105.000697866	150711.784194711	101815.159262697	110847.593783367	107427.916913311	112006.377201021	103141.71325646	116899.320821815	91574.3208723952	109343.480067984	119757.057650959	103180.976617188
162	58.1588614898591	58.158844540021	58.1588790846253	1304.11	1303.95	1304.5	6	6	174843.257116031	307166.403142757	111453.513134767	77742.5920784514	211529.493596858	127992.987584886	114485.538301594	166531.875408378	119413.917499111	120131.17195479	111933.38710205	241460.255078127
163	58.2400252996042	58.2400052806896	58.2400301507894	1304.15	1303.81	1304.41	3	3	174929.217419432	307517.737264	128916.835647585	210939.394903094	214136.584002163	131221.127089843	123226.038125813	166872.637866586	119610.192840168	120480.28644287	152199.634718423	241776.509505211
164	58.2645282292492	58.2405247335814	58.2645634234879	1304.28	1303.61	1304.88	16	12	264832.963452146	155479.955841345	353958.2109375	249126.961465218	230797.121888145	387389.117207031	379348.334140627	316668.21288161	354436.304434345	396829.449752855	140370.158789061	197167.461489633
165	58.2725329475497	58.2721861827843	58.2854956110367	1304.57	1303.57	1305.34	12	10	113231.902974008	155291.790672265	359795.979217535	106368.780099285	241695.475026044	138125.757704379	126024.148370768	99998.811266044	114870.056931559	131977.635443209	111406.137224936	74645.5814798984
166	58.3907613082231	58.3903028184655	58.3915920692973	1304.06	1303.16	1304.57	12	12	224449.884631348	342257.992031248	152493.46230957	260652.700018779	253494.122804126	138018.114015068	134249.809653322	213734.948741682	126345.451897786	140107.999159123	169883.202053572	281285.746819895
167	58.405746421322	58.4057131091878	58.4058764436606	1304.815	1304.41	1305.42	4	4	382826.964327054	342795.552805399	483195.150015985	96014.3410192882	326411.567709963	80487.2899235021	515334.31238547	98289.2948730467	492534.077412991	89548.346610514	466053.448188925	306395.156455968
168	58.4366236693689	58.4360069717556	58.4366565793149	1304.28	1303.81	1304.73	12	12	388947.821948244	298926.954345703	495114.20347551	377576.121277868	336271.359308379	551354.332094031	524732.1473019	454669.338690108	505776.37483464	561790.735564666	472247.177243305	311774.802864582
169	58.4948049558143	58.4948049558143	58.4948049558143	1304.08	1304.08	1304.08	1	1	237610.070143479	365662.376778844	215019.652613995	283515.675912709	266298.07070688	241935.504807692	215622.267978517	223343.075072866	223217.34340163	259247.897990535	207680.496782602	320728.978431114
170	58.4964264119935	58.4959067377457	58.5065029189422	1304.14	1303.59	1304.73	20	12	292399.456921388	151076.974609374	140760.470137942	274329.996443361	226534.716583721	446807.475938897	220887.159455379	344023.026003909	207493.52748535	179740.469026692	145557.967469888	211282.167707707
171	58.5347235693487	58.5342975780056	58.5355819487823	1303.965	1303.59	1304.49	12	12	243705.211504269	365662.376778844	149842.13662222	285809.278745118	268704.897760478	131552.043489333	142642.559070174	217577.372344077	134844.973277994	146147.741601938	187191.332226563	316831.031993689
172	58.5658690534075	58.5653079533182	58.566618144247	1304.11	1303.59	1304.57	12	12	332049.959960939	199155.439945912	438960.698661406	307592.262053034	268355.076855468	503679.924977681	488547.864118306	394621.384035159	442717.939574874	537685.035043948	416411.680479912	262574.619655762
173	58.5928682615723	58.5927400353685	58.5931838106859	1304.275	1303.06	1304.99	10	10	107880.289527345	2084159.59606537	183004.118346353	121889.86919887	1605634.27044712	171075.676103704	170535.705079754	135178.929076277	140054.16890332	142920.785877685	117306.074960936	84984.9660691478
174	58.6052973010122	58.6049259395925	58.6062218837296	1303.88	1303.57	1304.41	12	12	1490173.51948821	2192753.56502857	1042135.86256556	1671705.84679706	1660044.57446778	885362.632960383	1007965.05361492	1373263.17369113	920492.663090177	945285.190691788	1198527.88365722	1732397.79111328
175	58.6479487571163	58.6478673381351	58.6479692155472	1304.41	1303.64	1304.88	7	7	178427.936707538	269372.8882512	1037329.30380071	186990.038007061	194081.037563851	884450.35822265	985450.770345047	140051.216651786	897650.994300124	929136.960596831	127361.795072545	236432.170147235
176	58.6760759264304	58.6756081685326	58.676904252645	1304.115	1303.61	1304.57	10	10	241334.467555882	365872.379302882	326246.812438401	266791.247190504	274348.114302884	119199.267279146	142052.533645369	217503.761534599	302850.217515775	138564.321810478	186208.080368304	316616.291675329
177	58.718768149278	58.71874399646	58.7187894551282	1304.11	1303.61	1304.57	12	12	491756.032711429	755394.920761342	326402.038708143	567040.611859378	551953.934627503	271558.000560827	309744.127308565	459243.49298973	303624.813568362	304592.527610563	394504.234409176	638762.665743584
178	58.7584487416199	58.7582689537321	58.7585036634072	1304.145	1303.81	1304.57	12	12	493096.833027707	340558.86746328	576542.812031242	455233.729426994	406398.803753798	644888.771664344	625573.552553717	533676.157932692	574688.067032231	659228.712718757	566122.261662592	363586.919365584
179	58.7799042448455	58.7795530964049	58.7801719334996	1304.555	1304.41	1306.34	4	4	92815.0718481438	150078.241643629	569356.858806161	138004.43765963	396702.310303146	634242.891975907	619298.874778643	524065.073935136	566433.389809567	637588.082633461	561244.220868323	151788.774553034
180	58.8190172739697	58.8171281229201	58.8229796491823	1304.14	1303.64	1304.73	24	12	295869.073967567	155470.549395346	170737.400874026	272467.377875224	243144.296354166	431656.992044505	184434.246806641	154801.634161551	397195.517644854	192199.67973445	162021.25567871	132875.540091646
181	58.8290232271459	58.8287394454421	58.8294971049754	1304.14	1303.95	1304.73	7	7	106810.401271785	327499.83303874	163084.956085111	444274.05832895	397169.245100284	179633.240342548	123179.602188896	524065.073935136	147664.259456381	185866.343677134	124434.831733774	361232.482150069
182	58.8888707549655	58.8882230565887	58.8898211705272	1304.45	1303.95	1304.73	12	12	287026.385302735	224812.84224459	375006.900894681	262011.117392579	231659.899896709	428370.671621793	405493.796250002	343763.814354717	380266.168516325	480486.857358402	350579.24510066	233938.71584097
183	58.9291009472091	58.9285660849766	58.9293486120962	1304.54	1304.41	1304.57	3	3	335901.766849459	165067.385375434	375037.521514898	114897.264605243	307479.523675948	427929.279894203	413749.554685057	361995.451578773	380396.379707029	458098.415953651	368523.140828855	138536.899297626
184	58.9408746991305	58.9371134172252	58.9409179829871	1304.03	1303.59	1305.06	14	12	328302.056884767	284459.004690503	316798.557363286	328704.022273136	301090.273230918	321497.290840543	332003.71872768	345317.584006911	292958.393795571	98844.2070227045	340969.305636162	302639.598450645
185	58.9650073090179	58.9649872114444	58.96501193476	1303.98	1303.81	1304.5	5	5	136326.582425868	120431.492817827	138514.414955834	138667.05888672	128546.759534802	131002.895813801	136232.29435384	141627.997516422	120268.029292805	143279.979850887	130033.869502359	120452.838220881
186	59.0122190590882	59.0121842857784	59.0122302727802	1304.14	1303.59	1304.73	9	9	119799.469139403	108551.287232258	105091.231080324	119359.019212241	128294.459712359	135338.160950818	109603.970854492	117774.266235351	104906.610847981	131127.413662861	120266.800548095	120452.838220881
187	59.0495846447616	59.0495781524238	59.0496081752352	2694.44	2683.56	2697.53	5	5	1520747.68739167	1676340.32837535	2257355.15120825	1798462.33220543	1582990.18536932	1491093.84593532	1593891.02060076	3584855.81517397	1872597.89582225	1672554.28517813	0	0
188	59.049577890145	59.0495524524037	59.0495870574899	558.412	553.823	562.136	4	4	2285872.6964022	1912608.45798916	3667567.67223988	2212233.10778718	2155643.75430199	3375011.78338173	2553711.11860652	2131213.01882022	3081288.60450296	1828137.17517519	3152923.44686691	2324700.12585376
189	59.0495807774778	59.0495807774778	59.0495807774778	2635.29	2635.29	2635.29	1	1	1147083.5965474	1108893.41011186	1929146.53508522	1196242.68024304	1278007.61465732	1247044.33431041	1459625.42012882	1832089.20913575	1441958.23452238	1231565.88618165	1960792.3425719	1289137.31796702
190	59.0884748917163	59.0884748917163	59.0884748917163	1303.61	1303.61	1303.61	1	1	48993.3551753366	74601.2025528978	50756.4539095796	61499.6016783562	62950.5571464403	58236.7188405531	47306.6198330971	45098.1801682354	34177.281576261	41574.4520910642	53638.5997345517	75656.9929802916
191	59.2495157203095	59.2494973632941	59.24952170995	1303.81	1303.49	1304.14	5	5	87004.000586824	67592.1104003909	110795.577396242	88428.652138671	79381.9287539955	125941.818624674	126863.476358311	110496.687439371	119907.186377343	115637.287115478	123742.87413574	68559.83580892
192	59.2631736575855	59.2631444984263	59.2632686137339	1304.88	1304.14	1305.41	9	9	108513.875512696	201266.925758461	143898.118137019	91003.329449464	221079.832080081	187544.212475587	170996.709088041	115696.390229491	155788.433863807	194813.592546388	136193.312942458	213258.606811928
193	59.320621111572	59.3204772401952	59.3210970601551	1304.45	1303.81	1304.88	12	12	355451.919093072	298529.045850359	309248.263342848	277767.136151591	244837.874308893	307439.521843263	247115.697403156	297964.808454026	218930.17986328	270650.125375978	361668.858093449	316845.712626956
194	59.3583173298229	59.3441308534515	59.3584325375983	1304.03	1303.57	1304.5	12	11	254688.715818276	630853.923046878	256281.751076664	85726.1648550177	173675.836905611	282832.505160154	268751.454176683	232154.898247768	248923.999099933	280942.626478099	292384.68129964	181694.26758188
195	59.3688065477023	59.3687787666148	59.3689931974931	1304.14	1303.59	1304.73	7	7	169078.315988768	630853.923046878	209028.751589359	154811.727203778	775549.056296169	228265.750722655	1070861.18021321	192175.589794922	955942.926780883	218956.611906737	214483.136043293	664274.194295104
196	59.4304121827865	59.4303878419229	59.4304610946201	1303.965	1303.57	1304.5	12	12	862570.313551435	642649.13951322	990439.15142496	806092.121812504	776017.418374396	1073998.00940151	1072244.3643778	947240.024866074	967378.334986174	1042440.1701308	974734.779999014	665328.27908278
197	59.5472102143985	59.5472102143985	59.5472102143985	1303.61	1303.61	1303.61	1	1	79085.6272105812	80297.828942058	69629.6873146757	79069.1838307888	76955.152752575	61013.9145667605	75447.5040474084	77638.8860236156	58198.7695245921	76968.1140930171	63613.1737133779	80466.7620885125
198	59.5758790335033	59.5720842855318	59.5772473359087	1304.08	1303.61	1304.5	15	12	394159.515844728	311384.460796272	90556.6538234299	352991.551303334	333453.19955679	107625.277280971	350402.439951174	373963.933325894	313404.766477862	134574.282610562	407099.348867938	337468.616295446
199	59.6127799270194	59.612319290685	59.613629383928	1304.45	1303.95	1304.73	12	12	317616.092006656	464817.194475446	192901.71366699	369346.6243278	324624.926190654	159663.132098912	174829.256501117	272401.585319013	173983.742651369	179159.401574708	229810.756708006	398541.30821045
200	59.6507578565109	59.6507298522576	59.6507769377822	1303.95	1303.57	1304.5	11	11	254349.266208308	181671.231508791	295634.138049321	244284.131911057	232801.18948568	331490.409693509	334505.047851562	290499.675127704	305639.544833609	320119.78776217	294259.188224282	193503.316462589
201	59.7092191085193	59.7092191085193	59.7092191085193	1304.54	1304.54	1304.54	1	1	255126.567278716	77353.011236573	295706.972278944	243897.110653411	232934.534410513	331139.413948859	334048.904604495	287407.198452594	303296.838202462	323150.588992308	294379.796138135	189612.681202061
202	59.7699003808377	59.7698743997143	59.7699211751556	1304.03	1303.61	1304.5	12	12	407475.41567383	306714.213647835	455693.216702003	367074.978846152	361660.971711238	491453.35981864	488184.420625003	438307.017840403	454978.896090336	489432.43148682	462624.675117189	321143.298773014
203	59.7815124811044	59.7810431659477	59.7823711642597	1304.555	1304.08	1305.41	12	12	332623.190771486	452952.701790863	228332.231585516	369054.311307897	359343.464862927	181915.206417411	202032.427352122	317074.719634333	183457.077716147	208011.28896066	262159.014073661	410239.463822197
204	59.8320989317844	59.8315013592268	59.8427628974245	1304.14	1303.16	1304.73	21	12	206887.662909875	130455.839405926	114099.944919435	185991.787565729	158795.899147948	296971.394685409	230725.88451451	208000.648245568	247583.96313395	303180.273970102	237191.121652644	140370.647688804
205	59.9040473484264	59.9029493811835	59.9199411472598	1304.5	1303.95	1305.41	13	9	117942.805200196	360725.106230467	166574.196701097	104787.78938176	254559.678747561	196437.301039342	158348.761148274	123671.926705979	168355.696701097	160845.469460042	152591.723663505	327312.641939602
206	59.9443200598813	59.9387594490128	59.9449817679844	1304.495	1303.81	1305.41	22	12	355611.062231447	365511.272875599	188419.422589981	109386.697860952	86570.9113131006	211618.288167551	168430.500901442	275982.700861328	164979.7966054	221443.386164552	160101.046305804	378985.108555037
207	59.9618256553496	59.9613549473743	59.9627034981107	1304.52	1304.08	1304.9	12	12	227908.382397462	220588.005168268	222723.099334811	236928.216562124	218177.160146859	197295.804086538	209442.451809646	242474.496228377	194107.466891151	207228.031029898	228812.131305804	218420.574310771
208	60.0005128707108	59.9996934736944	60.0011310595498	1303.965	1303.49	1304.57	12	12	218015.440325929	105455.757239177	287132.593554687	189366.660583845	167703.934254807	341331.446141533	293795.708834135	234839.752697566	294185.677161208	329634.449019682	259294.150529972	145261.961608885
209	60.0108520577552	60.0108358145361	60.0108683009743	1303.785	1303.59	1303.98	2	2	9490162.47765624	7531107.08052091	9199052.53968747	9455613.87086804	8405039.24477936	118028.40692959	9994686.33783086	9211158.41625009	9218612.31169127	104903.288371581	9222043.04999995	8356577.44451388
210	60.0448468007032	60.0447583626089	60.0448779688184	2590.4	2580.83	2597.93	653	4	178811.930944819	504403.41935155	965016.300219716	785541.540885432	684512.622465821	891267.799005222	2761091.23455524	953007.47628646	968003.097460937	990002.76328125	945289.268809867	708124.000253901
211	60.044834681955	60.0447853307967	60.0448843772191	2572.09	2561.44	2573.74	403	3	234106.04946614	142561.376718758	211295.060156236	211918.270937529	156666.393763017	171036.081445321	235760.802343742	232346.298177095	251606.035520846	4693701.6766708	191371.972148425	104175.506780596
212	60.0448283533906	60.0447944628006	60.0448585514189	2675.13	2669.86	2682.53	522	5	456042.470005582	259374.605991209	598444.743133952	404815.867592077	393376.32107111	598270.157510694	499268.43593408	494416.697340036	971267.513555867	94623.1276692738	1133470.36876043	360430.390986327
213	60.0448218328753	60.0448156891782	60.044915147988	2540.89	2534.52	2555.42	519	5	9266313.27913961	837650.033403082	1553814.7232143	1309022.7500149	210482.402265603	1582010.80568822	10074127.3758246	1439924.66937501	302094.012812518	321167.592718523	1445475.67071243	1010718.2528925
214	60.044836118982	60.0447902428525	60.0449210607454	2526.57	2520.24	2526.57	251	2	2894920.81608074	1910821.3555484	190887.161603993	2826954.44606249	2365353.38743055	3274760.50174219	3570517.96578127	3033659.90249393	3370747.25821094	3495737.44221356	7524909.58578331	2142930.36130771
215	60.0448356896975	60.0448232684578	60.0448825530854	2628.02	2622.62	2632.41	252	4	817789.094516599	574032.422182796	941482.050366219	770660.437800472	712921.0392503	1104319.6854447	2574852.58420195	1040884.90371094	1063878.44556789	1509448.79273437	223121.599777342	639542.542019983
216	60.0448185982356	60.0448185982356	60.0448351468168	2640.96	2636.25	2640.96	236	2	355337.746657484	390839.345426865	765067.656178043	497258.488553662	461927.841192939	699840.684936266	1258133.73656838	714754.056704361	656362.849635073	705674.206747523	684051.757668596	415700.508818353
217	60.0447072434308	60.0434976988468	60.0460389186579	2005.9	1998.77	2007.56	194	6	41029660.4769375	26634034.2151982	42994618.5253801	34595942.9904929	31543956.4245956	43099575.4607451	43354383.7612396	38714067.7371875	44206764.4145493	47075655.2850362	45282021.0487808	30098780.7729868
218	60.0447673105158	60.0439496142905	60.0458903946839	2271.78	2263.52	2275.65	156	12	63150194.5963771	44257577.1192091	84657780.1577258	72180002.3540694	103152380.575851	57565450.6968508	104805217.727546	101237574.477757	87887279.752787	123242621.442254	55216145.9981001	46678336.5157373
219	60.0448079710354	60.0435990611978	60.0458354401993	2072.66	2067.83	2076.35	139	7	112582029.96105	77459763.3999661	99522147.9351741	96384838.0319974	102664413.174539	115804556.260285	28787707.0252733	104464791.055978	207483386.222178	55775224.436617	154348934.845719	85820167.3477581
220	60.0448481925651	60.0440229276511	60.0458049661591	2207.87	2184.24	2212.5	180	6	37738728.4400317	20395648.5989879	32281666.2027056	24834550.8183333	24033086.0814654	29075903.4375	51270583.1425607	26354869.520833	27071379.3559523	5431264.76529558	21766425.8439467	21947512.3674999
221	60.0447524380185	60.0439337971022	60.0458764570974	2146.09	2140.91	2153.36	80	6	78223867.0295966	27618339.5199569	39634393.8484619	33912597.7655817	26854248.0996204	38803236.7457759	38622471.6725897	36084961.6206897	4204232.83536708	44226140.5272553	37301266.9114581	30362240.5775862
222	60.0447540896728	60.0437320592513	60.0461748447797	2130.58	2110.31	2135.9	101	3	6949454.91250024	4606178.36906291	41020523.3875482	6837470.43524992	6342314.03575021	7882793.22349991	7823985.20149991	7033084.11224989	3985986.09283902	8041251.21799991	49379053.1658585	5128380.26578171
223	60.0447500728282	60.0446956896415	60.0449597773004	1812.98	1797.34	1839.86	57	7	17777021.9015848	10750411.434375	1074549.50732912	13368638.8125001	35306461.0985801	16776432.5566667	20457716.4171234	15110193.1061249	31537520.6508498	2215958.91986005	83834476.955603	12553267.0053024
224	60.0445538885014	60.0442575173608	60.0453444090544	2429.01	2421.45	2429.98	63	9	91319500.5090627	29737045.5554529	38715828.4688746	50178618.9174519	81138902.087528	39941197.1312462	34173528.9864867	36505020.8403525	97526094.4395139	27978226.6214385	31881241.2755264	29594762.9438806
225	60.0448343299534	60.0445730969355	60.0457375700935	2095.59	2095.59	2106.69	52	3	26858485.5068074	19749638.695	27369420.8357146	24618316.8013393	25413500.3987677	29605939.8490477	28758878.8808929	26297946.6533333	28248615.5615473	37468518.0740215	27017275.8328568	22194081.023214
226	60.0448919981354	60.0447585222184	60.0449499720554	1508.33	1504.82	1508.33	27	2	1457875.62953127	999508.557500014	2049491.94208338	1326786.07687502	1680503.85260406	1705281.33750004	3115996.56335438	1473005.19875002	1519078.64062504	2244177.21344487	2038185.59437504	1215932.73750003
227	60.073426831531	60.0729473350113	60.0743176839519	1303.965	1303.57	1304.5	12	12	402111.626123048	278338.029579325	489927.034647036	378162.909181564	352000.430656549	556478.831598077	546751.129400115	450561.107578124	489087.878391465	565692.662393628	485877.982449778	325005.770278695
228	60.1145476406022	60.1140737402181	60.1154146878763	1304.28	1303.81	1304.88	12	12	407522.102123482	586945.549386161	278161.396471815	465753.771964791	428515.906633111	229868.583542133	257271.791295575	363568.430368089	242221.346979494	265096.505848961	328927.342898434	505534.97592634
229	60.1272039563598	60.1271887870414	60.1272299255245	1304.65	1304.14	1305.07	12	12	162827.056360269	132236.135889798	166621.72928467	172341.281943361	148901.678709719	156855.373647837	170431.185052584	180431.814577824	150425.002836913	167885.558911509	163646.523697915	141190.366415639
230	60.1818528357414	60.1814285582154	60.1822771132674	1304.49	1304.41	1304.57	2	2	89892.7199245737	118564.348364259	82585.4633422855	88539.1366297325	93998.3760201224	86644.7187597657	87156.6593225733	91913.4459887696	75890.8090345595	99525.3614370881	93710.5134342447	96549.9560584431
231	60.2736649933776	60.2736525008869	60.2737030544762	1304.03	1303.59	1304.14	4	4	165233.349731887	100981.344726563	90642.9288757338	145210.091661045	143443.245656295	96309.266693209	86108.4877620438	195232.066185411	209868.957325992	102766.883555439	196252.754978433	125514.443757103
232	60.3091150362337	60.3090900795466	60.3091340670037	1304.495	1303.81	1304.9	10	10	165165.65334147	100981.344726563	203019.001918948	144898.598697511	137986.075832521	224801.810246394	224100.994436848	191810.785659178	210213.909589842	234502.50649414	195405.083069411	120916.354511311
233	60.3336910482481	60.3336214525455	60.3338440939949	1304.88	1304.73	1304.88	3	2	165233.349731887	100981.344726563	202868.950919746	145210.091661045	137986.075832521	225984.514959164	224009.7621946	139909.43767578	209868.957325992	241141.68222656	144130.536549071	125514.443757103
234	60.3853371423928	60.3853114614449	60.3919065343865	1304.11	1303.59	1304.73	8	7	79539.9208288568	56869.0153897375	106730.731593019	85192.3535129622	69290.9895037291	121298.435253905	101875.334022686	91881.1696061192	107433.349484049	108604.982905883	104288.599862394	61691.050342685
235	60.4592927914601	60.4592628771608	60.4593136473914	1304.14	1303.64	1304.54	13	12	431858.066088869	284221.915180287	532420.827815504	401131.052104493	358754.943558442	616272.33535017	589551.574612168	485319.689196618	537818.648369796	596474.718736227	513483.025178573	318095.427486477
236	60.4631392818064	60.46311679308	60.488207603006	1304.49	1303.81	1304.9	13	12	203863.823999024	173926.050504807	184393.275578616	203493.37385066	188880.298931415	197258.087965263	190079.399188702	209319.195862166	191255.981979417	216610.227427806	196470.035926983	181047.695738806
237	60.518445976129	60.5007431716157	60.5185268267331	1304.57	1303.61	1305.8	14	10	152790.156238426	235609.582774999	536444.438027352	163423.581809645	166104.610540595	106008.446425781	99169.3081868485	118431.883011568	533550.568325192	99366.4887797034	114152.120188804	206480.785374098
238	60.6316586332768	60.6316586332768	60.6316586332768	1303.98	1303.98	1303.98	1	1	62548.0393399316	64980.7924538355	78213.9533968846	56308.6028653235	56567.098862083	99980.8921614577	84416.4965358673	59783.3283402868	80132.3055761709	88620.0566867887	78609.8367376161	60254.424051847
239	60.6853920482903	60.6853539143426	60.6854195303342	1304.08	1303.81	1304.88	7	7	117116.30451549	72029.1889559662	152205.835297854	113942.985077719	99890.0903488997	180172.806489257	172695.525288899	138668.025644123	167762.441642879	168304.475806994	147659.459002281	87485.3958016696
240	60.7234477735478	60.7234367368663	60.7235136377469	1303.98	1303.81	1304.14	3	3	117116.30451549	72029.1889559662	86868.3728320325	117257.112629617	99890.0903488997	99087.4476871738	172723.915150037	138452.04954057	92128.6901155593	168304.475806994	147562.53779519	87485.3958016696
241	60.7721621728936	60.7718994633875	60.7724248823996	1304.01	1303.61	1304.41	2	2	360855.610339353	138583.616677247	462025.09890581	93830.2818303031	308373.673169835	539577.903478187	512652.360436795	430166.114556271	459399.659713539	520465.168696286	449629.486703691	271900.558736982
242	60.7980185354442	60.7979919476412	60.7980491791302	1304.28	1303.81	1304.73	12	12	364811.793334962	224893.670802282	466975.294997901	341518.550056339	307033.343504919	540134.456240934	517901.672581131	426851.361412259	454520.292089841	529442.787286464	450382.440887278	267739.005669695
243	60.8576948657836	60.8576063654021	60.8578015710637	1304.73	1303.98	1305.42	12	12	152841.156688745	113406.457420248	119243.803117678	141990.578474308	125507.277837665	140443.775390625	130617.523441686	149698.36985652	113904.562094351	120257.332601842	139070.495700871	138240.467668269
244	60.9327811115275	60.9325383149107	60.9330239081444	1304.345	1304.15	1304.54	2	2	136112.370855712	147660.541078725	123117.737446734	143168.181959634	100747.397734374	140962.880152697	127520.062063211	144458.570139159	113652.072070312	115388.794083251	126004.971868784	137167.108082684
245	60.9814886507625	60.9718428630929	60.9815122611322	1304.41	1303.98	1304.88	13	9	121544.136513671	82322.9349609379	119470.550414663	114536.220019126	110254.216440838	118791.372389573	100076.655717773	132054.49213623	155670.521689078	120831.534371995	150841.13873605	102285.88068034
246	61.0054466470407	61.0049586086673	61.0079327226539	2450.26	2447.94	2462.1	23	12	1640476.34254493	19487637.9138381	1411496.70247109	23043457.9330684	23733481.4244035	1889414.13189787	27309054.0777136	1995488.62141927	2170740.7719112	2282513.30300998	1884445.13424855	1678289.31157967
247	61.0073652166536	61.0059995722412	61.0074893879815	173.224	172.559	174.166	15	10	20969615.5497396	16163688.2604906	22172422.1032829	17433258.5101272	17525245.1731463	22108459.8095209	23355921.7898224	21185901.8490127	23776552.5052962	24139732.5602147	21548196.8565129	16733688.3306124
248	61.0055207447406	61.0049878882648	61.0075583356051	2496.55	2488.41	2516.67	33	12	2475653.29985491	1415008.69111271	73678522.808376	9296892.75170172	1716208.34480685	125570.64563723	17520174.6183664	402790.017549451	46814643.8106321	131635.906176782	184120.982403968	1617789.09479857
249	61.0072143768549	61.0059746742793	61.0073747530338	995.995	986.269	1013.29	23	9	18176781.7261729	9455337.28164438	15002080.7205503	21523396.2984416	13208033.7130219	19379282.6721983	10109742.2411297	15704716.9244258	6096557.11208323	1443186.91496021	11948649.4382645	12639380.0794043
250	61.006450220021	61.0050395749553	61.0075481975611	2625.865	2610.99	2642.89	24	11	1160192.28729309	1145505.96889965	838066.201011707	21587872.4489518	183342.946105137	498028.355510609	44899866.5794002	854880.014341081	12705751.1102727	1346440.9862084	1952163.36829898	931448.107168277
251	61.0073346267733	61.0060433027731	61.0074760803259	214.554	213.206	218.394	13	10	19446178.1423364	13965160.4358707	22362988.7751118	20658675.2324758	17781779.1573899	24420106.3133119	23046767.2207027	23167190.686274	22907661.6395198	24725956.4621993	25300678.8450298	16246012.7555668
252	61.007213157572	61.0059758362191	61.0074831910896	763.53	762.628	772.344	12	9	33342226.0012181	14284916.8407241	21891398.7235066	13392479.1180539	18518554.1463542	24565350.5969538	28901534.7873886	21349418.1594083	20971270.5566347	21259026.1558698	21333671.1884375	17168691.3076386
253	61.0073677943653	61.0061291724572	61.0074569955493	1142.13	1142.13	1155.74	16	6	7627712.41516752	3615072.89973957	5020001.42746096	4528694.9559375	4214859.64628909	7006416.86841449	6558233.80002353	5285658.52611019	5038329.38812498	992036.274389656	4593456.32265017	4043907.65474608
254	61.0072918466902	61.0060737246067	61.0074496651183	692.001	684.314	694.888	11	8	27506058.0291038	32246124.2454091	25497467.9656086	23999830.7459472	21379912.476375	40610825.4895992	23140127.4706569	24196473.6045673	9818869.77289636	23493602.0807406	24388475.7168971	20364969.4557692
255	61.0073325797821	61.0060971501553	61.0076318867859	285.508	275.56	295.333	13	9	1715697.46296484	23510743.6541026	18707872.0437692	17225216.8248557	15649689.3598969	31765177.229795	1456505.93020534	35545275.9666379	15874095.5835255	1587036.78675781	24380545.6434078	14608294.0904438
256	61.0073302286947	61.006063029322	61.0074641477889	589.431	582.096	597.133	13	10	35332087.4693744	41520602.7895167	24257467.7871456	28564728.2805739	28382033.1658827	36146227.4899607	24073316.7274787	35707245.5013433	39672412.3647908	38142665.6637773	35339447.2379566	26193872.3680715
257	61.007376971086	61.0061385225896	61.0075442131533	78.1331	67.7217	84.3006	13	10	37095493.6159049	14241993.088663	41217390.4119688	20816995.5118498	33107646.0301291	42808598.6752029	43891273.5709931	23281180.5817505	44532358.7096848	45498941.8482914	43761382.5171712	31131069.4215872
258	61.0070724108149	61.006050328707	61.0073830362073	722.579	719.157	728.259	8	6	16562890.1431949	13604341.5952949	17441494.3369548	15838470.0839301	15104383.0437714	18344067.298268	19210606.0994492	16589306.5829773	18401565.7117821	20320295.4418967	20017884.1188614	13535330.7642887
259	61.0072531870713	61.0060027094228	61.0073931852348	940.664	925.943	956.938	13	10	22594294.9517483	12347823.627222	9788060.11081007	12060519.2916437	15106001.174	11324181.0861533	36530586.0026932	8842748.51770247	10624672.968301	14986767.3053902	18567205.73094	13936380.7013141
260	61.0073182429824	61.0051419735332	61.0075727364215	2592.91	2582.62	2604.14	13	10	20032198.108294	8559876.9292988	16024596.2398575	28161342.6749169	268856.035875654	69058376.1119065	1739163.09715343	37004922.6538382	2182820.60774243	21591320.0027026	7145999.05460196	108652.387418625
261	61.0074354330625	61.0060572893297	61.0075505474147	450.4005	438.936	466.235	14	10	17634269.4528697	10412287.7757448	37775285.3607369	8178029.70525651	12002626.8573836	29550315.3894984	2631894.75603546	17721004.2334079	2076835.10524218	14005720.2266523	10284052.5243025	10868298.3966207
262	61.00745629491	61.0061121075467	61.0076065273439	400.166	386.536	423.963	15	9	1850517.9384276	10826501.0548079	17511255.9512196	38081380.622687	14522425.1917429	31817249.246218	11251950.41595	27319520.0342784	21921209.3470724	12188001.254375	18470453.6743539	13823291.4937517
263	61.0073162937145	61.0060268104701	61.0075097739135	1088.105	1077.58	1098.22	12	9	6921613.87354386	4879939.2256366	6966596.08888297	10781333.7478386	5930832.85913457	16553276.4940737	7783408.3288476	1856423.75470459	1376011.90542969	21330997.2253205	8458705.73550582	5819045.13656248
264	61.0073998528582	61.0059908431369	61.0075318796448	511.227	496.102	532.423	14	8	24713099.5720282	18755616.0208831	1935037.66707358	15482269.9946647	22313678.1005187	24855193.4716005	32868214.2306705	9694985.65183645	28072461.5296961	34789496.2777816	27677031.9045471	20819388.4128515
265	61.0074077237337	61.0061079216055	61.0076387524817	345.579	318.916	354.852	13	10	13724169.620508	21949309.789304	28790276.7798149	16622935.6338677	14261755.5152778	12276475.0375465	13735150.7854943	11471326.472743	2003148.69526108	16124776.735046	31696966.3189855	12980801.6248259
266	61.0072587039808	61.0060268833266	61.0073903952233	649.399	638.142	653.847	9	7	18409467.9292407	14573965.1061274	21681441.7538831	21534988.6547482	16903240.2463088	20794260.9517286	19629243.331071	25982395.5184819	13030719.5920343	25663378.9768422	23937480.558143	17006734.6053735
267	61.0072105371231	61.0061192970837	61.0072576340774	835.7205	831.944	837.975	6	3	9428092.84046877	10683278.6635909	10405731.6651693	8693246.98936644	9145078.8705677	11586575.5527	11126389.8400208	10690735.9422	12690046.0721494	10877949.8773203	10216153.7234414	9012209.20215001
268	61.0074798134659	61.0058866389722	61.0075396975645	1178.17	1175.35	1181.36	6	5	8749058.61799589	7237811.55149793	21602911.4667206	13167296.2123539	8081021.66636283	8556957.81403097	9799988.74807945	8758895.75084123	9731872.34756511	6074215.45548264	9006999.03880226	7711376.53666503
269	61.0073033463243	61.0059905830072	61.007384970302	1041.725	1032.04	1049.96	8	6	9043000.85582141	809629.083947743	12248840.0423802	8967697.00640624	8769898.83750005	10327868.6831518	10323483.8797265	12708635.4983451	9672793.67100444	7749826.3521873	11066738.7500328	7751239.42520535
270	61.0073447940631	61.0060116296209	61.0074655420487	808.54	800.264	813.933	7	5	8491904.42957144	6822608.43751786	10283986.0301282	8408999.66269643	7988507.91222916	9970879.23210416	15695687.5226174	7914561.22279413	9664072.03281996	13982656.4504075	21085490.9877092	7646263.73371431
271	61.0074167524641	61.0060510934704	61.0075802763777	1160.475	1159.54	1161.41	4	2	9633064.98308189	8612163.50230658	10990482.6817373	9338388.90108028	9144650.68812368	11159944.1366525	11030757.6532947	10286440.4556939	11317160.3078903	10982182.9035022	10618295.0011825	8843239.6493909
272	61.0072559341784	61.0058696813735	61.0074425725171	914.789	908.602	917.739	5	4	13924805.120629	13329569.2073703	15193329.647125	13404940.3953334	12637911.2545993	15442434.9003974	17066956.7932007	9059705.1999004	15165175.4326603	17287659.7322521	14794956.6745032	12321895.8326953
273	61.0073581129716	61.0061160390688	61.0074507998098	610.8845	608.535	612.452	4	2	8646493.97948715	6709416.14211578	2217894.75193925	8187258.92404409	7662514.79676652	9749134.53711766	19268222.8066688	8757983.88346504	9504194.42437501	9416406.98339884	8728433.13253674	6859366.81269488
274	61.0072942595433	61.0072288364125	61.0074229349811	849.758	844.983	854.22	4	4	8553360.68758393	2757998.62259375	1659626.37005062	2881549.38664284	2808358.75589285	1752926.03951343	3317344.65854465	14360995.3595422	3424409.0385	3321563.56651783	3371572.53219639	2962099.81322264
275	61.0061162903433	61.0060928509856	61.0074396453986	264.068	263.588	266.479	3	2	14463813.6379835	11326472.1604375	16410857.2185643	14037062.0495875	13379126.5272813	16786830.8769348	20840588.1871644	15510640.6538696	15308042.1324992	17337399.9045929	15950798.7934348	12781138.8425036
276	61.0074021662691	61.0061560049389	61.0075222317105	1195.49	1192.09	1196.43	3	2	4738310.46365934	2575804.32589564	3503548.93216725	3041452.27626673	2834362.71817709	3485965.87388887	2365179.22333862	3274784.06237443	3398056.75556081	3319966.413471	3262655.00329862	2749896.95398997
277	61.0067573185533	61.0060624781173	61.0074521589892	864.257	864.257	864.257	2	1	18251669.1531797	14558846.4115254	19671392.676332	17585073.2790879	16995168.0331875	20687586.5146562	22053999.3531452	19020315.1158229	20089954.1221367	20517352.5764987	19532595.5560938	15837203.9992031
278	61.0069198343983	61.0060976464929	61.0074163856592	36.9874	35.6484	41.6107	3	3	16210807.8185936	16515360.152926	17648116.9821402	15671752.2812411	15065597.2993862	19274508.2033722	18652769.2358751	17557062.6972739	18845102.9144129	1970418.51694167	18164200.8308625	14228161.190648
279	61.0073043333055	61.0060193539649	61.0073610758015	874.726	874.726	884.986	3	2	9483048.25936471	3815801.85773077	5331435.27999997	4908806.77443031	4693858.92743273	5657369.65364425	5537894.08509616	5204001.79461056	5611111.91569232	1819752.60469598	5609568.52877883	4483975.31278848
280	61.0066581213473	61.0060787989845	61.0072374437102	896.075	894.975	897.175	2	2	4878193.59890387	3893955.89798075	5376761.90735095	4736147.55816346	4198629.14791668	5510867.07716342	5149244.06490884	5159817.63214182	2058234.48178231	5378612.5708774	9361649.2536229	4180014.04051922
281	61.0073253585401	61.0072004760066	61.0074841083216	1115.74	1113.05	1124.09	3	3	7326419.26065624	6096381.60857355	6521714.88362069	812047.401137685	5771615.22627694	6721637.71956358	6680637.17487069	6276414.53320043	6547167.70667031	7125936.10790627	6325224.59482759	5594182.90687502
282	61.0061185766169	61.0061185766169	61.0061185766169	790.56	790.56	790.56	1	1	3995893.25046181	3489916.52781249	4599558.22083332	3914330.76347222	3660425.68534372	4703703.52875006	4809998.8313854	4202884.21131248	5420667.50702818	4788795.75949995	4363821.17936111	3468332.46875
283	61.0061066317998	61.0061066317998	61.0061066317998	1229.06	1229.06	1229.06	1	1	2668639.22526865	2063857.59348094	2870788.39519654	2429131.81347735	2376377.96975924	2908095.86859854	3456398.3192041	2701012.28292808	3031016.59805525	2854928.02978317	2676806.12754465	2402645.42421995
284	61.0288562852729	61.0283729029942	61.028949598612	561.251	556.062	564.056	31	11	12606601.2293481	16651542.7185798	31662211.589631	11802102.8679742	23826842.6636724	15541847.3448494	9816578.13738555	12615479.4060842	12758913.3249592	11033325.4381216	16550727.1528139	29691205.2879201
285	61.0073590184959	61.0053161145359	61.028864162203	2527.19	2522.02	2539.19	23	9	2656170.2420314	18736415.3871964	5296343.94691802	13342348.0532305	13789128.4715791	1274247.16644182	24983148.8936252	2242460.04029971	25775812.5606776	24592503.2941176	15757860.4273906	17983828.5504597
286	61.0288441159158	61.0286772525153	61.0289190533904	195.9065	195.223	203.271	14	8	10734904.9717187	10373766.0791714	22357243.308743	11410654.9914533	10320365.1998537	22966398.6885682	23329150.5189	9324963.9291478	9209488.0023373	23394748.1185	10745144.048138	9459935.95339052
287	61.0287289831184	61.0060815340353	61.0288841144007	137.651	132.657	145.862	13	8	17867791.0217917	14188949.6085551	20429645.8294175	15791083.4922412	11640021.4405058	20187554.6196307	19747792.7234389	12897902.9173418	21634790.7394532	19010321.6861517	18175785.2969567	7094706.2082373
288	61.0055235644035	61.0050601219858	61.0290448957398	2697.875	2688.39	2698.99	10	7	5504379.90332081	420167.457287128	0	0	7743335.78579557	9142517.88854172	41651.6048632922	425866.325709752	383496.438765421	465255.193982246	0	462311.534104934
289	61.006474178622	61.0051386994718	61.0288315557756	2566.4	2560.55	2574.69	12	7	1288688.63289052	9754733.97940487	510483.438045167	11686386.4952382	1574458.46650362	13495594.1007143	22125331.6476038	95616.7680045622	12889147.5438395	607492.029044366	12154957.2391667	3522677.63258196
290	61.0075056816002	61.0050248181351	61.0288638426894	2551.365	2546.33	2557.9	12	8	7443978.27864092	615555.964023441	1566134.2646314	33561949.4176116	8159796.60697362	37975745.6808147	2896631.84264497	35131684.2510936	16611010.0796195	37994135.9936608	7458588.30144475	1511826.63355404
291	61.0074546844662	61.0053549350128	61.0288779112797	2657.365	2648.63	2670.06	12	8	1193594.14101567	5221489.66808341	879119.032963828	20192809.4670372	876946.468104324	7375990.1375	6681800.28508938	364502.574215948	405835.814841385	522465.574305251	939950.284510389	5558119.06550006
292	61.0288196755799	61.0285389091475	61.0288681192235	152.919	152.77	153.068	4	2	23392635.9143322	18648536.7373773	25798883.8198796	22699062.5301841	21752497.6830231	27166294.0301724	9020924.97950943	24244937.7817292	11495485.4240591	27160729.2965556	24811407.003125	20249356.1049648
293	61.0054935248127	61.0051617887265	61.0288652057797	2679.745	2675.54	2684.91	6	5	552914.533903875	13761248.0031831	763466.363032061	15836913.2405522	15439046.444673	1121478.08080673	18832276.7342006	17483413.4097528	18245738.0813953	20407489.4168764	18128133.4614098	1365949.83155084
294	61.0288351512522	61.028452813737	61.0288982239581	98.8089	97.3658	101.433	4	2	18833053.9845467	14725441.1426178	20677726.3918391	18312958.9596471	17652102.1191556	21172757.1363191	7401010.65091397	19352037.9327059	13366276.4821656	21094732.2737109	20105867.8737969	16001002.235073
295	61.0288373840282	61.0287852351851	61.0289104213636	7.7114	1.8696	15.5343	5	5	0	5342744.85366374	0	9000200.45145372	0	10137236.3217935	8159714.14737666	0	0	14935199.8334051	14315099.9575983	7413274.97511688
296	61.0288129333986	61.0288129333986	61.0288129333986	685.591	685.591	685.591	12	1	3933246.69553925	20390325.2914041	27203581.0038388	24934788.8997457	23787521.6270781	28924611.00096	29404187.7794849	26874029.4203438	28492331.1874381	29485248.1971077	27680727.9686476	22737966.0079203
297	61.044157980032	61.0259945696827	61.0447477363166	1304.275	1303.59	1304.88	8	7	129719.127828034	82322.9349609379	118389.085438435	87569.3215287282	110254.216440838	149716.002762043	170221.694549967	100645.697826416	126501.177464191	180770.379762996	111244.987131911	97946.0534490418
298	61.0288207840754	61.0288195105501	61.0288361450195	2585.12	2583.57	2585.56	3	3	14569888.8561873	11464441.3206001	4452808.48741166	13917298.3623501	13970327.3081128	16516561.194351	15714208.29665	10519506.250906	562370.573645858	16379825.1343268	15006915.2172594	13204072.3608532
299	61.0288682256273	61.0288033994771	61.0289208488146	2602.245	2596.03	2605.85	4	4	4874743.47124494	15436712.4577702	19929994.509375	21354197.9289154	17769327.8088512	21078885.8495355	20305204.6947973	19697156.9074662	1278435.83227538	20516700.2323733	19737210.6269088	7261589.88010701
300	61.0288743919402	61.0288462020155	61.028884909611	2625.14	2621.85	2630.1	3	3	14034665.8617137	11581346.6784073	15262878.8677016	13560670.5896372	928365.502145224	15515951.1476007	4586833.93032474	14305274.335887	14955413.0399192	15539510.4854337	24244782.1334639	12782952.0840039
301	61.0860943906469	61.0859749639951	61.0869572692445	1304.49	1304.14	1304.73	7	7	184912.848624494	281405.070072114	109103.024197822	200903.544546596	203203.414389272	288755.835817055	289380.492831216	156432.250295759	249529.298875263	315389.384194712	232479.428579507	241445.834611628
302	61.1191179249638	61.1186291010676	61.1200261467263	1304.28	1303.81	1304.73	12	12	183210.214733323	110448.669143629	250504.28492432	181886.39547213	160808.57583496	288158.689643556	289677.114695872	226198.997306781	253889.773996233	309841.691716497	230690.086925224	137293.659194711
303	61.1612662153369	61.1590246086173	61.1621430129839	1303.95	1303.59	1304.49	13	12	813689.891280384	95130.0211608895	540669.311831249	907666.862569989	858498.084696206	454675.649437781	512669.357941086	738393.321705008	491581.051095056	477763.975220057	626419.372688471	986443.009981615
304	61.2259604936373	61.2256489020535	61.2265559429868	1304.45	1303.81	1304.57	6	6	162499.869289099	250965.157025239	532999.203222664	170946.338333833	177542.926716496	438717.80817708	487175.645844724	122746.034216308	463069.109010414	477578.095505371	612904.560833329	204346.093712333
305	61.3242128557471	61.3239623448983	61.3244774245613	1304.08	1303.22	1304.57	11	11	170773.442975666	101874.055195312	186222.944693078	183531.807945838	167248.885302734	212229.371063702	207180.238950894	212860.420036273	200836.323387169	207209.937946965	191077.091166295	142568.896101261
306	61.3882621598613	61.3879855838116	61.3884535895001	1304.24	1303.95	1304.73	4	4	65923.3033433939	21148.8576216265	105669.729118654	54719.3353191587	49159.8904221604	160476.48453125	95640.5471419266	92582.4206047847	103013.053455403	178824.13804988	109569.850707193	28126.9615487395
307	61.4633885572349	61.4629129713369	61.4643301672508	1304.275	1303.81	1304.73	10	10	156529.926838378	364244.59527699	216695.511567007	151833.365979942	380584.705644943	252753.388972356	236467.13291341	192345.794873047	220402.094474282	267158.250063476	193899.071698404	121292.368971353
308	61.5190768119805	61.5190525842179	61.5191012475413	1304.11	1303.64	1304.54	12	12	411201.847729494	365013.739218748	375208.869542518	416211.937446987	381032.669364106	375627.571459265	393340.274168529	420609.561819896	362474.505544997	396908.137373398	406568.208816965	372406.28192608
309	61.5448040015572	61.5447666598124	61.5448678468826	1304.08	1303.64	1304.54	11	11	170028.628269042	141956.624279784	163068.602069094	172457.816080416	380584.705644943	167336.01945613	166497.085188801	168769.705241291	155111.308133137	167935.677868089	173824.793119709	152667.165838622
310	61.8850526149884	61.8850526149884	61.8850526149884	1304.73	1304.73	1304.73	1	1	278486.17584561	265232.79593395	266716.739439811	299009.695694249	264185.133502754	261493.736248221	257086.312481359	312880.118079719	79935.5689518224	247196.931095523	262356.280016864	277666.167068539
311	61.9240446910144	61.9240023217224	61.924464665063	1304.495	1303.98	1304.88	12	12	341857.741284181	290327.881036657	293216.772359092	299484.170804536	268500.734579702	261770.910105543	257437.36343149	317404.731169086	244016.9002032	251379.336195162	328929.048326697	321752.177043268
312	61.9489455675839	61.9489455675839	61.9489455675839	1304.41	1304.41	1304.41	1	1	278486.17584561	265232.79593395	266878.65244496	122430.548599041	256182.999277789	261507.289916551	252829.32800781	312880.118079719	243887.389375885	247196.931095523	269800.017302914	277666.167068539
313	61.9642634895823	61.964236064204	61.964289524898	1303.95	1303.57	1304.5	11	11	263324.144085787	161251.123317873	319511.801931157	259544.840923602	619995.211346443	369741.756733022	381762.035454801	305500.618423227	334694.06179199	360090.089768254	320363.84549429	206473.770992337
314	61.9946904808255	61.9946904808255	61.9946904808255	1304.54	1304.54	1304.54	1	1	704222.822282518	130927.181983173	839508.476057811	657815.827727342	640476.576837503	949672.552475388	937385.024590624	794225.094696385	836003.529831248	905938.866600532	821713.74691699	547572.736103031
315	62.0411573765976	62.0411344848715	62.041176525417	1304.03	1303.57	1304.54	12	12	689119.458129885	498917.420760213	832917.229972087	646065.018915262	614553.544304009	941407.950989122	923228.580239961	785614.043270091	827881.102556485	895274.64006697	812311.467890627	538278.6632512
316	62.0842386370237	62.0842386370237	62.0842386370237	1304.54	1304.54	1304.54	1	1	83397.0592968746	123025.48008789	60115.9368270878	86338.8394531253	94085.8214709476	49626.7545353188	61430.2801568601	72735.7612003578	49680.5855389402	64068.6197827148	52332.5712766523	115318.188602601
317	62.2761822601227	62.2761639521525	62.2762062772744	1304.03	1303.64	1304.5	8	8	196491.640166013	138185.860573509	247560.608144535	188651.925542743	166801.796271308	278442.963061522	274440.663642577	230990.534483437	249972.539398079	267650.351644381	236784.941480711	150909.836491511
318	62.4032813087011	62.3977779186459	62.4033071965746	1303.81	1303.22	1304.41	13	12	216809.110614483	162026.944357912	233148.385239261	196385.332577749	190934.652283934	242756.984120342	89843.2084545894	219736.203164875	225957.531904295	238524.70442871	232727.554631159	162424.254182316
319	62.5633083128402	62.5633083128402	62.5633083128402	1304.08	1304.08	1304.08	1	1	100878.369817115	77719.7177024151	154656.081649504	109453.511802202	105990.046079102	174698.781874114	121322.128610839	139286.207385252	161659.136617541	188201.442021926	147122.207204369	92533.3581134594
320	62.6488670172869	62.6484457335556	62.6499125114174	1304.08	1303.81	1304.73	7	7	107742.958672281	77719.7177024151	157877.177433894	113417.253241375	105929.371371665	173552.672400715	173791.6169222	135130.987499999	161924.848544921	188201.442021926	147605.336791616	92533.3581134594
321	62.7271607463379	62.7264978290442	62.7280690160958	1303.95	1303.59	1304.49	11	11	227309.955672199	167951.228673046	293892.06346436	225248.066564002	201031.26566732	338876.135578801	350840.989253306	282538.357429387	288744.908203123	333391.74051232	285120.027151442	186151.512524413
322	62.7710027736465	62.7669042315314	62.7845163707206	1304.5	1303.95	1305.46	15	9	100628.047185246	85533.6668749995	124431.215207521	110417.553093073	103146.277180988	111383.951075846	90873.7699479162	111363.823233924	109559.666225585	107689.163375714	112225.321880258	96127.0600773734
323	62.9786093847411	62.9785276691322	62.9786232709628	1304.45	1303.81	1304.88	8	8	128027.413418375	70273.3174538355	163027.015697024	115553.87043213	96262.3649107784	168338.907528411	178848.964383951	148479.843374022	161587.57399414	179311.688020833	150791.215097248	88304.211593573
324	63.142978355625	63.1388494403603	63.1430700441071	1304.5	1303.95	1305.41	17	12	141329.353466797	131548.85060697	109140.427265627	147919.145887169	134472.683317683	130476.229620536	123847.091646635	91376.4121001838	123058.497942708	122109.276851806	143346.226754393	150123.444255791
325	63.1831159253185	63.1831109008885	63.1831209497484	1304.555	1304.54	1304.57	2	2	101408.822773437	131086.768374398	87811.244857179	98884.0048343924	101687.63792684	80402.5132259109	85125.1634855139	97971.1366674797	87823.0375520828	67738.7216003415	93875.7092317701	117977.844118088
326	63.2560671883471	63.2560382675311	63.2561014365886	1304.555	1304.41	1305.07	6	6	128079.731225961	187003.750336537	87891.5717248548	145326.755215219	145477.695676832	73174.7148958328	79683.5541540523	115144.314139122	82609.0089339187	74706.924202787	92517.2902762851	164845.171326622
327	63.4652376811495	63.4649743298041	63.465501032495	1303.88	1303.22	1304.54	2	2	94455.9314697258	90739.3102043264	103597.609596947	83382.9976123039	89912.8841534414	105653.145468748	112109.186718751	94179.0069234205	97894.4518782546	109955.510518798	85207.0422136883	84147.7462467457
328	63.5051956752865	63.5003545282803	63.5054638618114	1304.49	1303.81	1304.9	4	3	94409.5157785852	90548.1075639209	103597.609596947	80645.1981267761	90665.6170483403	98768.1307045205	87470.1287532548	94032.3226762239	80568.9715608719	109765.885346678	85172.1327404779	84037.6772523088
329	63.5640740710469	63.564062035475	63.5641029377572	1304.65	1304.41	1305.41	8	8	96098.6625142727	96975.1199534249	94973.9105236831	104959.669903159	91237.8398217784	89107.5486778846	91495.9422013342	100621.649370493	79933.6245010643	105253.686294321	103543.66627482	106463.974751164
330	63.6512329609969	63.6512329609969	63.6512329609969	1304.57	1304.57	1304.57	1	1	182851.454507277	271654.363316763	133615.495018423	206191.872826706	213077.684252043	105729.996704544	119086.522159092	173082.329380772	102074.515771485	115418.479755858	139849.515479401	84836.813408204
331	63.67832864832	63.6782405189585	63.6783442964586	1304.49	1303.98	1304.88	11	11	187987.599597169	272227.992439902	136714.867773087	206519.062590143	213206.364064377	105842.066658654	121453.539313476	187831.301835938	102141.559788411	114389.488050631	144522.465033804	241407.747939828
332	63.8850264586247	63.8701284668786	63.8887465201114	1304.145	1303.61	1304.73	14	12	216490.522413987	257099.064102342	115930.871993878	202091.372372671	218731.385015399	78250.4716422521	160273.800180288	197368.761841947	134732.39558744	93347.1312215165	165923.47998884	233613.268671672
333	63.9621549990614	63.9621099368597	63.9621719867101	1303.98	1303.59	1304.49	9	9	150319.13035006	145194.502268068	131460.331431887	160325.132324218	1387567.12539063	122116.451842698	141133.292406412	144047.670067608	2059216.41302082	118783.672009277	136540.894963378	1369236.65742899
334	64.0145026664069	64.0075930751179	64.0154627723783	2271.78	2260.83	2276.08	46	12	113256221.564551	159017736.956042	665660.701193672	134283610.004675	162757511.948787	754910.828827936	167806505.29439	398293.594640557	5807419.24766694	251379761.152617	215079378.794583	197534552.500059
335	64.0146825362691	64.0132807553813	64.0154758309394	2080.94	2066.5	2082.64	31	12	373635911.185538	235330358.315332	262208079.198204	280598683.713645	277409075.371274	356937017.712969	275124489.233232	286801134.780924	267776722.341683	293757994.825978	331708571.869586	237640620.668545
336	64.0152072852063	64.0150599003259	64.0153511974059	2441.125	2439.46	2442.18	6	6	48476433.2332669	48643592.0761302	77175758.8854888	70149703.4887128	61563809.1596833	89889533.0076684	81249358.7970451	65307718.1217397	78398483.7331818	77988770.7539147	72737359.7074835	53683671.6038355
337	64.014380879701	64.0136283809283	64.0148754560418	2179.08	2164.87	2181.01	7	4	126104894.852265	92946967.9182692	144613123.429808	50920017.7025212	112890395.762139	147332056.122596	141614083.314183	136175736.649326	5060947.43290144	6695406.78958433	141018507.445193	104697879.610409
338	64.0143508684459	64.0135516140828	64.0144454322075	2233.1	2231.17	2248.06	6	3	9829184.05318227	57161329.8097174	87890225.7476607	72105350.7509679	68418288.8825808	3185659.73630175	88362480.8953223	3070758.39416479	83418299.4435001	87297568.6716669	86728336.4766931	64397817.0368948
339	64.0137335641587	64.0134741423338	64.0139253526637	2107.465	2099.43	2113.64	4	4	65156990.0233658	46062705.1072006	75198130.8981996	63077127.862212	55473812.8034992	5525318.66474406	76978587.2963468	2594185.34859204	2363460.57914062	1686453.05050333	72578246.2040004	51663949.1583502
340	64.0146423349199	64.0142986457817	64.0146428149569	2197.28	2197.28	2201.98	3	2	81362951.8379415	71218266.1880755	91706477.4042426	77297533.4769845	69838966.4413163	97715628.7760293	94251329.592794	86547612.2439402	92270329.8586367	91267290.1677276	94349013.3200732	65517835.3836365
341	64.015223063007	64.0148571548249	64.0153690182682	2380.8	2377.19	2386.46	3	3	70977546.3634684	30972748.3373439	53885683.8395748	41158534.2269946	38751106.5101821	57333892.093298	39408597.1524047	50453851.2272395	53207594.2439585	56521620.8804296	12638613.4376312	34526987.8687501
342	64.0162261060107	64.0154838310903	64.0248392162247	2269.77	2264.37	2275.65	345	12	121976194.621518	134383293.256323	769043.858530489	469838.458752823	157767683.03892	4086356.38576515	181367434.838792	242369403.116833	184096971.195458	252263188.02807	217078637.469813	195392477.878739
343	64.0161693704887	64.0155544688554	64.0183676344327	2080.91	2077.27	2088.64	198	12	361339215.970517	228790743.94978	458266652.895001	284339805.184619	266210717.597229	360480100.793452	422559958.199117	261514135.501065	266412345.03859	302007876.543004	336954625.023542	227803036.449252
344	64.0162625742761	64.0155739282483	64.0184177003699	2440.935	2438.66	2442.59	60	12	71348357.7006975	50370995.0404172	78209267.366363	70589397.8775981	52494178.9023736	77001084.5821618	86982205.3625643	66391551.5277964	57128600.2047077	70986622.0922053	79605133.3737826	50212669.2411914
345	64.0161878631462	64.0161647096378	64.0161925439879	2669.45	2650.69	2672.66	18	4	347550.765341222	175788.578660789	478562.445470857	253148.420351234	208823.674287439	543291.72460251	649876.205750983	787386.12115127	479335.683092104	543309.992483553	375241.130033	241500.265881475
346	64.2702166895765	64.2701952651766	64.270311616306	1304.555	1304.14	1304.99	12	12	139061.165121695	130267.334296874	113176.513861086	147073.693374398	124454.17975891	104417.756610577	113525.080826322	144392.427451172	111590.299394531	127544.605852614	128989.845803572	141524.58690655
347	64.6020220510402	64.6020220510402	64.6020220510402	1305.41	1305.41	1305.41	1	1	82258.4496826175	166891.865914963	174870.805438702	189484.832167972	183370.506164738	160030.743840144	167304.043726713	193065.068666241	169283.442315956	178482.578076173	196523.819828726	190845.772331354
348	64.6468190348955	64.6463233408812	64.647812237292	1304.515	1303.59	1304.9	12	12	210516.497479746	164206.233590744	171173.672139047	194346.83015794	188063.684226637	159392.52624442	170600.25158203	188662.00483173	165377.072034255	177574.222657189	196523.819828726	190552.275354942
349	64.7023009980027	64.702109437326	64.7025759385369	1304.97	1304.54	1305.42	6	6	123854.03537775	100055.022896634	143101.461632082	118125.424955242	96549.7898109956	81480.6653938797	88296.9803116858	100300.286940695	115101.552115885	131710.879663085	128227.662698103	110906.554517934
350	64.7723432744217	64.7713233898987	64.7782404997478	1304.5	1303.81	1305.49	17	11	161190.17983073	92337.3268278003	177592.393421633	143262.247953696	122657.486556302	210730.207788898	179132.619901529	165611.648488581	179344.24888409	187348.449355844	193890.132816256	263606.908071638
351	64.8277386243688	64.8276834522242	64.8277597397411	1304.14	1303.81	1304.73	9	9	117385.278442007	371841.827663354	165346.726179202	198239.444182945	196507.198262535	194073.605602212	193397.975400392	141343.097380559	169742.378702798	207610.936435547	163883.922620442	98460.3755074047
352	65.0194851275785	65.0194616888934	65.0195365993472	2270.75	2263.74	2275.65	12	11	2180886.07908128	2102127.57080512	5598351.92141108	4063444.98937107	2850212.47396241	2855709.8970392	3723989.73774079	3145767.42718796	2627155.09569097	2785908.91070058	4827201.28163939	2783421.53337241
353	65.0195011857188	65.0194684968222	65.0195238656465	2080.355	2075.33	2082.97	8	8	4479402.74920592	3013904.56842734	6156586.17732675	3334901.13263713	2464186.45950287	4815093.11858782	6613895.82608148	4893093.0668166	6445218.11516017	5602930.74748775	5137076.93950386	1704740.07531479
354	65.0195464741176	65.0195059695706	65.0195869786645	2438.82	2438.36	2439.28	2	2	773569.234412925	486410.194055553	952578.704510665	868336.970791779	656495.520549954	1038214.32954196	1020768.46044628	851223.5825261	1021390.16280875	941325.018905046	851097.532121998	591731.699540262
355	65.0171682274904	65.0171682274904	65.0171682274904	1305.42	1305.42	1305.42	1	1	75529.7746781789	64080.5700097656	82272.4892285164	71856.3823881397	62688.1865265452	93549.8301216273	100189.572944335	72635.0368496972	90213.1714799349	88893.0725280758	75968.7720902883	59611.2293017582
356	65.1385596422307	65.1385596422307	65.1385596422307	1304.5	1304.5	1304.5	1	1	73279.9213889389	45157.7767392578	103934.13264471	58086.402826705	48181.5749227631	109044.511701883	119895.777877307	92470.9500865577	94015.3037428965	117185.886220296	96414.1415094558	41886.1007439633
357	65.1812271781635	65.1811205579024	65.1813337984246	1304.24	1303.98	1304.5	2	2	221883.640935721	120396.599653765	274531.07206854	195032.057768112	177550.826851919	128241.211674804	293184.462347742	248563.093186254	279610.146666367	133821.565899658	260961.680879352	156074.277766336
358	65.2093236722458	65.2087552373883	65.2102468820879	1304.28	1303.81	1304.73	12	11	229756.970309243	120534.308182779	274734.127595219	202804.223167551	182581.89551107	312492.452613701	293384.831408504	249071.710353065	275433.344536131	319998.524281182	272262.9371148	173484.950721153
359	65.4612421306055	65.461196774524	65.4612645194412	1303.76	1303.49	1304.54	4	4	97982.5417551831	104398.815062662	309528.560083012	101731.301448567	341425.16667725	283864.096969399	310492.617028807	347490.481561684	288717.671673175	294483.471620203	96070.648385416	337638.229877488
360	65.5317627948209	65.5317126217069	65.5317760814979	1303.965	1303.59	1304.49	12	12	351597.676928712	352227.007493988	306165.309785532	359318.754477162	346745.448014948	284258.243174579	310893.666650392	348072.392712055	288396.963345854	301000.084611441	328703.363989956	338174.001588791
361	65.6032371005461	65.6031770496453	65.6033026026846	1304.11	1303.64	1304.54	12	12	876945.363623411	861379.819091797	789877.155322255	895577.849405693	862699.129374999	740789.979942063	784089.296184904	893634.642963549	733109.730635748	767575.595696852	837843.40873925	841309.958605959
362	65.686984136212	65.6869405959331	65.6870095641351	1304.45	1303.95	1304.73	12	12	195651.587280274	187500.091147835	161408.21005033	201253.269617637	196895.596441066	143653.917273996	145540.05063101	188766.106184246	160639.485455228	176404.880075684	170498.072397085	194386.728466796
363	65.8157220249898	65.8157220249898	65.8157220249898	1304.49	1304.49	1304.49	1	1	84053.5720703128	43106.7907902642	64722.0369591346	59357.0892052293	50163.7950631008	64154.5594200721	59784.0789659706	60565.8463326321	43947.8548065655	40972.9112315153	42014.5727388821	71961.6721717245
364	65.8587782562116	65.8587782562116	65.8587782562116	1304.41	1304.41	1304.41	1	1	133556.381542968	103608.763053386	190555.377610476	99554.4221970775	126962.84498047	212906.224029133	205414.247773436	171837.448739216	180802.069427082	215648.60708496	175656.83350301	119114.612490236
365	65.9430729723038	65.9425331238682	65.944104421296	1304.5	1303.98	1305.07	11	11	138818.57186899	103490.391690341	187176.392314456	135554.292566856	122214.908544109	215081.256020132	205728.555288462	168308.286097506	180802.069427082	219224.862414727	180169.342545823	111497.413046499
366	66.1258692578461	66.1258603110342	66.1258782046581	1304.555	1304.54	1304.57	2	2	108289.095144449	143658.268383413	51765.0424804695	100159.583915203	104012.480469972	53698.917482096	50922.5999707029	73120.7999532058	49592.709427083	38820.1049886066	62210.8220243322	132620.399988731
367	66.3487894660461	66.3284375436821	66.3503374529496	1304.49	1303.61	1305.41	19	12	176772.082543946	139921.958049879	161813.467706205	110100.578739015	150982.530705378	150586.933772785	140405.271496932	139312.485543619	156293.361748047	184018.480400391	152506.722307945	158146.633173076
368	66.3638003658479	66.3631987829018	66.3644254271659	1304.08	1303.95	1304.5	5	5	234162.366148345	126877.937642046	112251.568875734	192290.386928268	173535.720354671	130922.84813777	117943.43452067	251705.977519084	283799.858014023	130474.777841421	114262.410296725	169633.573231535
369	66.3926122981559	66.3920117398575	66.3966959063947	1304.15	1303.81	1304.73	13	12	229736.354931641	127145.854855768	295739.629171313	191336.399323918	170316.10732875	347758.835007164	323619.767064734	252221.025748948	75583.3565836584	342839.312145998	284333.640066965	155718.910295222
370	66.5772327090836	66.5772066881585	66.5772768156593	1304.45	1303.95	1304.73	8	8	133908.942732872	210785.629952567	87722.6312548841	163998.830361703	152064.685789137	69913.9492529292	76966.5429252112	116065.581404747	65014.5261800126	59647.6190651627	100689.594126383	181048.768851412
371	66.7214149443218	66.7189450846251	66.7238827140144	1304.14	1303.61	1304.57	24	12	175437.175454477	165045.716003605	162296.156513674	176129.473121995	155639.018396934	157587.412248347	159707.948167067	174808.077765067	150123.42314453	162605.107338867	165625.691986608	157099.105998347
372	66.7533192520042	66.7528156530983	66.7540098159114	1304.08	1303.81	1304.5	5	5	840468.666892743	806562.399289776	796856.832572805	77773.4673543303	794525.240861155	762188.158764212	113821.017534993	98194.6279646803	744588.739421155	120599.043996175	110377.347252291	790918.729215204
373	66.7824874606797	66.7818692353019	66.783475231538	1304.49	1303.95	1304.73	11	11	176006.839065347	98341.4819917795	244189.079477163	173695.812470811	799076.155356454	292712.47047468	278589.616347655	221778.050214843	261721.85372183	295721.562205153	236988.875010578	121964.889241535
374	66.7978271193631	66.7972118928399	66.7981140155682	1304.15	1303.61	1304.73	13	12	911057.934926218	930004.994891824	819053.011954509	962526.822936833	868293.78259555	794158.120709629	832046.440987964	957542.769666887	768023.075659512	820889.099739592	881994.942243156	889072.303875211
375	66.8454679932256	66.8454347795272	66.845493748097	1303.965	1303.59	1304.49	12	12	385476.607301795	353792.557163459	368477.150948656	382983.819358472	371200.242305813	353834.989446151	377059.59780649	396689.557895132	344943.292275392	375466.945788228	379491.306880581	370103.745259914
376	66.8833293263805	66.8832907726748	66.8833553218707	1304.28	1303.81	1304.73	12	12	189629.13043213	182878.153563701	157928.895367338	197341.146416766	179072.345267427	148424.955507812	167502.527367467	195684.094536831	165438.271880581	171123.385035925	179131.675831474	182243.865076622
377	66.9236615994394	66.923645948114	66.9236922530382	1304.57	1303.61	1305.41	5	5	99816.5477478965	85566.9927343758	181986.91450928	103799.403635255	189248.984088544	178729.120721027	192680.950689289	95801.074059495	181891.955322264	208154.586324055	189892.478429767	93035.357940204
378	66.9316283755853	66.9315570729272	66.9486397241936	1304.28	1303.81	1304.73	14	12	192396.612289497	157635.685018028	174699.62571552	190012.117268253	166395.598811444	173283.378403321	179753.182641603	104144.648048502	109628.048919396	203342.905625699	180772.849571815	184076.857271634
379	66.976838948937	66.9766982786006	66.9830114881685	1304.49	1303.81	1304.88	13	12	250844.988121995	167969.508404446	295943.789948735	246194.554543832	210127.77481649	328326.482124374	325306.377178486	282846.835659178	291890.317217548	335317.810256001	303273.412740384	190993.75279447
380	66.9974340718857	66.9973890698025	66.9974564309102	1304.65	1304.08	1305.41	12	12	268930.669018556	245379.096237979	237917.436394389	285550.509235143	244874.241556489	222638.802632534	234674.321139789	271728.541657367	235930.408917645	237961.951421878	264622.057282367	260544.034791086
381	67.0598255435599	67.0598147429278	67.059836344192	1304.555	1304.54	1304.57	2	2	148165.016366373	81820.5215204322	142031.22379761	150894.477095135	143570.700087892	137783.773308918	142980.623828938	159593.526703287	129929.703857421	140460.929803466	145701.996001993	90806.6252610423
382	67.1166157225632	67.1100677726747	67.1169110391366	1304.49	1303.81	1304.88	22	12	139267.674434813	116118.303121743	135651.555681154	147676.476248873	131092.510097658	130952.42131022	115253.694726564	135427.544042969	112684.94583759	137650.510925105	123965.638645426	128879.801431884
383	67.1907206827228	67.1906740025153	67.1907421979529	1304.45	1303.81	1304.88	12	12	735122.857225591	643057.848749996	706154.640464809	751484.086619002	686637.231458904	672676.435097659	707662.493311368	772805.126856777	652500.268261073	718382.26865756	726709.621489957	670652.717478378
384	67.2044294114479	67.2044294114479	67.2044294114479	1304.41	1304.41	1304.41	1	1	717848.996756026	641702.820170457	688865.696335234	87127.0222843434	670142.548360711	657261.527258529	691297.078085042	756695.33528053	639762.70852627	702627.802345517	716933.276171881	664591.038661226
385	67.2775437865391	67.2774983243487	67.2775697133092	1304.73	1304.14	1305.41	11	11	147856.782965745	129866.117015789	130415.163632061	159276.967488142	241931.387124026	130491.145530724	136384.973229632	150385.612363281	122006.619296874	130301.871719501	151598.004408483	139215.246317232
386	67.3182365618609	67.3181979483063	67.3182561676765	1304.41	1303.81	1304.57	9	9	107132.477587139	118703.092764422	102133.403583984	120840.013003104	112403.437420653	213777.829731444	220359.828378091	120055.721635045	211171.068347167	97815.1157838793	108208.863683036	120400.345812049
387	67.3470750059721	67.3464706801385	67.3480858844199	1303.95	1303.59	1304.49	11	11	229036.160922036	221665.579386395	211490.644661396	237393.166699218	242069.961685015	205424.716647134	203316.20771647	233847.203819985	196426.924384764	192577.54918579	233921.60735921	230680.778558818
388	67.3926508257763	67.3926083906531	67.3926763186367	1304.45	1303.95	1304.73	12	12	334639.374609376	335497.824502328	295124.028258227	351223.969788644	317366.560896183	279983.421764789	285140.978038506	345084.68423077	282141.716853518	305844.507189595	311742.213046876	318416.537537559
389	67.4074636574333	67.4074338319155	67.4080988965943	1304.14	1303.81	1304.57	9	9	165132.155007323	326787.576455967	198540.01577637	143023.742799074	350706.907348633	247801.360824444	277691.073253579	181718.201842447	485889.844213417	226734.228325194	193482.478754474	117285.686888834
390	67.4369402893504	67.4366394445608	67.4369746339901	1303.965	1303.57	1304.5	12	12	389986.719348146	244621.905195311	479730.102079374	354373.607189001	320086.646989557	531435.395241701	526593.31933268	443026.249764122	478513.611624473	526835.684492888	459779.988882211	293580.95437575
391	67.5242720947147	67.5242682575336	67.5242759318958	1304.32	1304.14	1304.5	2	2	85871.7953613268	75751.2539861509	102229.559956056	87747.7151695673	70541.5057790309	115071.184724785	116024.504346148	92077.5445478947	115241.967805396	120066.860275268	96276.532847566	78273.0751145246
392	67.5638466908007	67.5428826441604	67.564816707863	1304.475	1303.95	1304.9	10	10	784886.937031249	126429.764579326	147757.312674654	164440.890296349	152950.16666399	92234.9104000149	157579.196367188	167826.86266146	143709.216457869	707252.915418044	158609.368476563	148216.031926081
393	67.6128524515412	67.6123400997193	67.6139788416617	1303.965	1303.57	1304.5	12	12	808225.586748049	774548.54890273	729594.331644103	796447.705694058	779320.496784855	699675.508610494	731622.711849893	813351.486324225	674510.235781602	707469.913192716	789354.45507188	723270.97835787
394	67.6591377393624	67.6586850429456	67.6598638139573	1304.315	1303.98	1304.88	4	4	89341.8513533522	181371.90082564	104763.515318697	228731.810380861	199395.699711916	123489.104555664	303787.506204832	298012.689315514	279863.097086289	323542.594306637	107588.340541994	198073.524366123
395	67.7005971146479	67.6999793891456	67.7033487075267	1303.95	1303.59	1304.73	13	11	232682.625212808	168324.546246994	158018.674460452	185550.167557466	199509.910488282	137171.75524414	150752.702654622	180430.487249098	149500.763302408	152248.301828612	166983.962088215	180877.062350803
396	67.7181645586034	67.7174373000902	67.7188528113957	1304.03	1303.95	1304.49	4	4	90358.8705973301	181371.90082564	289089.217108712	228731.810380861	199509.910488282	121364.177218424	125142.378889973	298012.689315514	279863.097086289	323542.594306637	117035.88500122	198073.524366123
397	67.74653966348	67.7459529228217	67.7472190094405	1304.45	1303.81	1304.88	12	12	269731.409631349	191119.455656549	285735.166215825	225728.76534142	192530.460907451	334666.118239183	300352.549720051	303017.458510045	280011.711991437	324033.964333684	311491.41233774	212136.09649752
398	67.7533955371803	67.7533955371803	67.7533955371803	1303.61	1303.61	1303.61	1	1	77785.401787109	139256.174730859	87367.9843078619	71144.8914713545	95134.3786248782	75309.7200410966	78357.0704935707	87983.3143737789	64615.4497619626	64438.69734375	75353.5593490604	113144.549683228
399	67.9437706972347	67.9437706972347	67.9437706972347	1304.88	1304.88	1304.88	1	1	65356.7330406595	58895.5393732247	68915.0974431824	75174.6903506752	61288.657390359	74003.4759197433	92546.593519177	69991.9918079714	51105.3902503545	68822.5823783728	83270.6832889805	51961.643677202
400	67.9641328422075	67.964063815469	67.9654349783963	1304.57	1304.41	1305.07	5	5	261145.897649738	129622.897851563	328723.15181397	127033.1977971	108369.864421795	360281.600911456	355379.195447589	128568.269462139	304147.264173175	379588.997052	306870.367460121	128089.387267127
401	68.0088127349378	68.0083927547787	68.0090517393796	1304.73	1304.08	1305.06	6	6	255092.261811963	197803.920170455	112112.215745192	241338.592148439	206908.472393801	135077.857962239	121934.825428873	107071.478254207	109477.503084309	144838.902771935	306870.367460121	209556.106157672
402	68.0242398552455	68.0241720564151	68.0289162973864	1304.14	1303.61	1304.73	23	12	226086.002515461	133340.494266763	311373.153786626	212921.832624699	183248.087111252	192914.527692307	223201.517052178	270094.4709375	299217.489222003	366542.951138071	209509.69389509	191991.88058143
403	68.0587539434276	68.058732625493	68.0587601800505	1304.41	1304.08	1304.5	3	3	143456.709023435	83677.6036709876	179892.160126067	88399.3161938487	113145.835257902	207584.306580258	142713.079026692	154323.539390978	177994.569042079	137502.969439697	163030.085759945	93957.3493288358
404	68.125530606744	68.1172820474225	68.1270490342216	1304.03	1303.81	1304.5	14	8	143397.934560546	83677.6036709876	145089.427510988	117829.367538175	113368.344275125	160246.377324218	161412.432001952	153519.214080606	144417.29122233	174808.683978271	141295.746000976	93957.3493288358
405	68.1845024801678	68.1840169935014	68.1852869256435	1303.98	1303.59	1304.41	7	7	380138.01416015	257742.947887075	194625.658999587	132072.942281903	314418.632391692	221932.060237166	209732.501824543	432400.020241471	181517.836254882	219648.716180419	179013.578763833	286684.26521307
406	68.214607595047	68.1855338633497	68.2154249361315	1304.08	1303.64	1304.54	13	12	142716.248830565	218745.625039061	455307.064013679	340947.122346378	306018.573873196	536352.8310519	497721.052283654	422936.904663461	461459.302841799	544602.372280974	443560.180404577	110941.814287111
407	68.229928166295	68.2156118922919	68.2299583188638	1304.73	1304.15	1305.41	13	12	379139.683361818	233924.195402643	251679.184613557	286297.4122161	242799.822107872	247375.064049945	251689.214472658	275895.105945871	254397.716135093	266380.92768799	270715.453141742	248667.9035655
408	68.2796798680903	68.2796567600833	68.2797077436322	1304.52	1304.08	1304.9	12	12	254009.582696814	199406.073176081	252459.44658128	265291.096416766	248503.267980256	254381.237318639	260036.422181921	274443.482469952	241008.285674955	279042.076541575	258314.166010045	248692.88085374
409	68.3639837546174	68.3636412916198	68.3641012409747	1304.14	1303.61	1304.88	11	11	198241.91413161	202386.321242678	176854.737557376	208260.242330228	319870.796541345	146893.534615884	176595.357806333	199315.43503155	156502.945493163	149082.248045653	203762.10046038	188122.556062199
410	68.3686019346881	68.3685612214589	68.3686186942396	1304.54	1303.59	1304.73	5	5	351854.34196004	86389.948945312	342251.513415532	113518.993645021	319870.796541345	349468.285546873	348938.688688149	114685.107714844	330259.693045245	115666.298530086	364937.462607826	100001.364513752
411	68.4152485965907	68.4151563891092	68.420218403733	1304.99	1304.54	1305.42	3	3	343361.443714927	139258.496808893	335661.482650482	360171.546003198	320054.013591976	349468.285546873	106346.521834309	371251.937402341	330259.693045245	115768.427607421	364937.462607826	326393.126009118
412	68.4285689275218	68.4285249998246	68.4286010580832	1304.555	1304.14	1304.99	12	12	352171.613684083	309709.021135603	342914.021184426	365629.078448661	319092.032729867	349828.747935269	349389.397405136	376850.994438805	338607.385559085	378530.334860276	365548.590652903	326483.439547024
413	68.4841214987496	68.4703039094171	68.4842167237002	1303.95	1303.57	1304.5	17	12	218170.307983023	212318.193885215	87563.5099145521	239327.191246619	225434.399874769	185067.73543795	193944.686448317	97593.8063667799	175314.230096027	189191.236647949	90005.5790087884	101388.219856772
414	68.4998548267482	68.4998022696607	68.4999237497294	1304.41	1303.81	1304.88	11	11	138876.846246744	516856.16127486	178658.138122561	126289.589197186	117364.620057374	195224.670445962	197304.815096028	166123.330552133	178329.47743815	212545.708165941	179213.456379958	103971.492001952
415	68.5531262252926	68.5466078649789	68.5597401266848	1303.965	1303.57	1304.5	24	12	700588.69030762	517947.561917064	500125.222762968	556084.28616211	696109.938003303	471945.812473495	505281.301794088	710148.411210939	483854.512724776	608461.566159672	515907.440156251	522505.007702987
416	68.5892022554098	68.5891865914493	68.5892179193704	1304.03	1303.98	1304.08	2	2	2654344.24274144	2693055.09417615	2452404.0724432	2738166.02418326	2629464.06109376	108229.617182616	93758.2472900386	2711176.41210934	2273794.8278906	2373913.11969813	2556209.38037999	2472608.38599433
417	68.6147703677746	68.6147507684109	68.6147899477443	1304.805	1304.5	1304.9	4	4	2646195.15333809	2629868.71571373	2442726.99203483	2700964.47076174	2590079.67687147	147249.833530272	2554890.12028406	119844.45305664	2273794.8278906	140740.004801432	122891.386331382	2414261.66037727
418	68.6361343907768	68.6360285855008	68.6491456052826	1303.965	1303.57	1304.5	16	12	2698119.66214943	2784745.00969039	2479535.58231302	96507.9254630545	2686070.03448785	2415249.67314454	2628420.85485389	93510.9633789061	2315393.8449424	2405115.31353128	92002.0000815052	2520928.28522136
419	68.650526631452	68.650526631452	68.650526631452	1304.08	1304.08	1304.08	1	1	531779.454132627	518410.674236508	495344.828031787	552315.22217685	532697.057343753	471847.480877135	171732.83995524	555753.090988984	470284.225775917	501821.195458091	512901.354398975	516132.830649861
420	68.6862903219979	68.6816211141639	68.6863458662954	1304.15	1303.61	1304.73	23	12	183970.065098469	288402.077589061	240519.894361478	166473.763465985	144382.762361027	284823.617942457	275096.874108072	321888.3892811	250327.087598408	282985.990373348	223493.241199543	123797.747225247
421	68.7127139087172	68.7126762284605	68.7127805622143	1304.05	1303.61	1304.49	6	6	121648.033506945	120873.438930664	503927.326559495	109260.250708007	116613.853107909	483425.412878605	516882.914963942	113573.021333706	474734.364384762	502688.11262695	96587.259387958	516808.83959636
422	68.7257647306895	68.7257196056647	68.7257914053711	1304.03	1303.61	1304.5	12	12	552931.254287834	530019.653078049	504167.092148431	557413.473563756	535280.837589112	483253.048219868	518568.119709127	567754.236799484	474965.092721822	510227.244154579	523790.401127925	520861.861328475
423	68.7760525271593	68.7759508939318	68.7760781203783	1304.52	1304.08	1305.41	10	10	141349.220739113	120597.956298828	118912.177387694	132706.73554124	120518.268712439	151262.484825721	125386.305924945	133477.842615685	112440.673657925	129947.256122001	163524.17462853	141299.694910606
424	68.8231713493474	68.8231442070972	68.8231896872427	1304.88	1304.14	1305.42	7	7	155377.920905537	134311.978631038	103547.403907472	80113.3700594085	146551.868038886	117461.756223958	103682.859714355	164661.572105822	107974.186123046	124155.805460611	99520.1979910717	151542.03132635
425	68.8365409999875	68.836502101743	68.8365664514626	1304.73	1304.41	1305.41	11	11	137962.994326985	99507.3750545236	138056.836146242	160114.426055757	146467.973446454	136086.815354191	143100.807519531	153728.673531669	128920.371886268	152375.268454778	142097.228219403	130058.960536545
426	68.8903388285057	68.8624179630735	68.8903639127129	1304.41	1303.98	1304.73	9	9	475419.377656687	68109.4374879804	149154.111156008	92787.1165734874	90794.7209979714	169784.609029947	163185.211931965	122959.179171424	398945.968881387	178448.398227945	444200.982530633	84955.3577110874
427	68.9096355220723	68.9095919822087	68.909694269663	1303.965	1303.57	1304.5	12	12	489290.607315359	473359.69479567	433504.339541015	495726.202794469	481124.076701471	425789.190814734	453862.604873747	471147.88700893	399601.698613279	428676.383401928	457068.484185269	450993.135658615
428	68.9910843619126	68.9903641247328	68.9941233921841	2455.4	2452.6	2467.11	29	12	1921202.71726386	10399836.4753362	1859471.59217051	1926491.57999816	11220795.9728129	18441706.7680671	2109290.71137821	11217463.7818511	12896451.2786336	1684916.329369	1514057.18460394	11099128.1827784
429	68.9931888792211	68.9924817051737	68.9935250932012	2496.91	2487.4	2504.71	10	10	7311384.17325013	4579324.19714547	8125652.10834082	4406863.16838475	5273703.93295139	1190912.35183836	6074518.71749366	1475004.9709687	5264293.24415518	1184622.38225339	5296046.6034375	7616841.5340456
430	68.9932687189725	68.992497470129	68.9934311001894	2537.35	2528.89	2543.9	5	5	1807722.03016824	1704715.60923082	2643484.26308895	1848657.98177879	1834946.65659256	6791222.43057614	4310133.3940137	3897191.51518663	1351707.34167	792193.329418991	2333116.89500005	1891113.52376797
431	68.9934251215464	68.9933073727441	68.9935472583664	2578.785	2573.98	2581.76	4	4	1687812.97439803	1527343.82025112	3167090.28488685	1855373.05139412	1892181.59664469	965454.82367064	5846640.32737164	1812629.56367457	3720204.59761121	4231059.43051859	2570430.28840924	1742087.99890087
432	68.9997234460142	68.9992707625376	69.0007400809553	1304.5	1303.95	1305.41	9	9	112965.899224039	226267.189506393	170707.61376343	272058.933776635	239684.454098013	177499.172955228	152804.743084309	135670.104789663	153757.069379882	182760.019217007	128137.122109781	86184.9226741529
433	69.0459261317296	69.0458661536582	69.0460198716299	1304.73	1304.14	1305.41	11	11	262349.396093751	248496.673083089	259506.192370605	277681.551510185	239829.20201322	266208.28632562	238816.187811106	304476.638569338	244704.968235354	268299.300016394	268277.785556638	269392.196722677
434	69.0918793778473	69.0715584477109	69.0919072002146	1304.5	1303.98	1304.88	13	10	243375.944142127	213681.423518629	209964.740760216	135981.523100588	244295.202368167	253175.476162108	240747.409254808	258803.166286212	217469.273116861	250688.826988244	241494.339952568	224002.107245342
435	69.1035942896694	69.1035389034657	69.1037379414137	1303.81	1303.06	1304.54	12	12	201263.248828126	254768.638311297	158516.170872805	201164.784219125	207338.369783277	144014.681311034	166004.376499836	187933.656218449	155867.120035806	141499.142644042	167943.625103666	213453.101663911
436	69.2726355403015	69.2726355403015	69.2726355403015	1304.73	1304.73	1304.73	1	1	141814.932083627	79120.9164417617	168325.637402345	120121.483242632	95084.0588103698	197770.008790835	190357.315285868	146405.238651898	111576.451197916	202068.763158733	164100.123804596	91963.1402894182
437	69.3024602492591	69.3024208423445	69.3025255223819	1304.275	1303.81	1304.73	10	10	146463.917609675	79120.9164417617	168284.177885745	111538.182721762	95029.6273079438	194101.968346353	190992.499208983	141258.714864908	177420.448557942	201066.790472506	166676.179219501	83753.135531412
438	69.4125969298212	69.3897455881503	69.4130393440326	1304.615	1303.98	1304.99	4	4	208287.929163704	190146.040163353	185263.812523084	217277.779404298	188344.772693982	86825.5174511713	137348.870568847	130085.527177734	187343.532914593	143660.828334553	202683.242325108	216184.306055577
439	69.434690836476	69.4341035088775	69.4357787712841	1304.495	1303.98	1304.88	12	12	208984.752110877	190547.555180287	189288.334298377	217622.560526216	194393.827937199	183277.513749303	173165.640543619	222376.187880108	190707.446458567	201827.031544365	202538.691215444	216527.352030122
440	69.4851416149287	69.4804100998528	69.4868466703748	1304.41	1303.81	1304.88	23	12	167285.734995116	82553.8824682608	235009.428991703	158801.455219914	281655.06385404	288701.994534739	277334.571824778	200490.854145132	235952.067908278	287248.073295523	215103.661690204	115561.793998835
441	69.5015222879796	69.50149538985	69.5015297552335	1304.49	1303.98	1304.88	9	9	144128.124600422	269157.914222302	204320.036821292	136142.113593752	281323.934110924	242132.641681314	235736.64303711	175622.827960204	210960.606731769	256992.476041542	195153.133955078	274795.808339845
442	69.5323768582401	69.5323200950988	69.5324336213814	1303.965	1303.95	1303.98	2	2	294431.493036217	269157.914222302	287206.757764897	303755.959824221	281323.934110924	103416.965670072	287200.426241047	296613.906858128	260362.257152873	302783.792531069	82709.1044791661	274795.808339845
443	69.8264209319468	69.8222953079263	69.8305293096402	1304.08	1303.57	1304.54	24	12	265064.260346138	247355.198028845	245422.992649865	270287.586771764	340561.321844951	321548.125204326	254828.582511162	276245.413543528	228604.054104816	332843.9798122	247076.373364956	249976.858049128
444	69.8356931306407	69.8356514105832	69.8357588452606	1304.515	1304.15	1304.73	6	6	112038.269659705	123593.095276442	335149.789954839	127756.157528948	106740.014182128	326601.498676756	356237.804453123	126016.769858074	323952.013513995	343360.438354868	346956.093016762	120674.017134915
445	69.8675091838223	69.8670904788871	69.8678597267227	1304.45	1303.95	1304.73	10	10	153950.338507486	195193.08560697	1501893.59124026	172704.173722956	135739.852790715	120629.148402193	142294.084769693	142375.231330565	131454.449545898	1487520.67998223	139734.523480712	183876.038119741
446	69.8984171872318	69.8978250801936	69.8993301159975	1304.535	1304.08	1304.9	10	10	167275.650891114	1546205.02031248	202802.876953125	142558.616880698	1522200.46745689	241177.486478365	226801.70939378	170448.38449829	209102.141346154	242613.715330905	194363.479970706	140176.015085855
447	69.9143514035381	69.914293198547	69.9191378656431	1304.14	1303.57	1304.73	23	12	169301.291954751	1553114.57082932	237365.630024418	152367.167311448	131152.033767091	1511416.15757011	278604.135183294	1657264.31720314	241281.637177733	1512201.18416147	223672.508130258	117375.77386099
448	69.9502642422972	69.9502638463063	69.9503082685466	1303.95	1303.59	1303.98	3	3	638841.829506382	609430.351598014	611475.285293862	663195.388135658	616118.662058775	116805.206261392	613276.475795461	669211.385937491	575549.788401981	120007.935362548	89224.2989778639	621483.078536936
449	69.9659281131562	69.9658937297377	69.9659492138536	1304.03	1303.61	1304.5	12	12	660926.649536677	620887.283996872	619973.896997062	672564.363829746	620487.497408961	589544.976563898	627238.050693366	685037.429136869	587242.856021164	639391.270809903	642005.016428573	627353.676173271
450	69.9930625303145	69.9879274491444	69.9931147643114	1304.5	1303.95	1305.06	12	10	130714.366273872	113549.385177283	100835.04940796	123353.556227463	118988.829262501	588937.511363928	143779.671336388	124392.161501116	100269.063112605	148149.73301595	104676.108800224	630174.110155309
451	70.0128813814923	70.0118499407155	70.0129711676586	2449.33	2447.94	2449.97	15	12	5211808.30044448	7059592.76891083	5065726.15669921	6052848.75301025	4986175.63900347	6758875.02307648	5707462.82027652	5769893.57336055	5524687.91037479	5847212.11573881	5405403.94018461	5492235.29413817
452	70.0129540515413	70.0128806605786	70.0129973643586	173.224	172.38	174.895	7	7	4243094.94424107	5701588.41022693	4118789.93378925	4039770.98348819	4067234.50091518	4397386.89054241	4509960.46875989	4331924.73798247	4256556.60837119	4401959.80752234	4534907.25909831	4308025.9396177
453	70.0129062641706	70.012255814486	70.0129890705014	2552.14	2540.33	2567.11	14	9	483825.877280339	5967548.82258546	4283213.65052706	2239003.60876047	2303344.57509082	530326.648398465	4466481.33697836	2982472.78496236	2726371.74006172	2777995.38017967	2762170.02343749	9613806.15391111
454	70.0129623275701	70.0125520757386	70.0129862982324	2665.75	2647.09	2677.75	13	9	2623239.12943751	1466038.41057496	330063.073779307	1930199.87614499	1644900.07023899	2561403.72893323	3715372.4759908	3750068.73117636	4126438.53755186	2714164.72755727	3952353.0582403	332814.310755196
455	70.0128831659212	70.0123366777783	70.012980579968	2618.79	2608.28	2623.58	8	7	5746362.88084155	6371792.84695841	302357.924218727	4716627.48810684	1938036.78800021	4460121.12808143	4379490.97705727	3427984.01343177	4393216.10684525	2437406.69463477	4436707.31319767	5311630.74982306
456	70.01289386327	70.0127079019569	70.0130113988794	2634.03	2628.4	2634.03	5	3	1839364.56650491	1801054.43791406	1869990.50158204	3290028.04661157	1887676.88246093	1813337.12345902	2578533.25336283	1881043.21290235	1646960.05883221	1857659.94868421	1922133.62493749	1891670.172
457	70.0128774704905	70.0128570781854	70.0129291728409	2485.165	2481.78	2491.62	6	6	6700098.27115234	3597144.07009438	6028435.63930414	3782399.09656877	3833533.26114263	3581519.03505209	3669555.30143226	3903940.05847657	4197455.02381176	605050.354825835	2182594.35353761	4177058.81953805
458	70.0128830985538	70.0122372107014	70.0129316909458	2509.525	2498.86	2525.83	12	11	1920274.02511597	7953781.61694943	4957170.45762692	1000966.70546877	653158.195247438	7174888.51410222	4018399.26058328	510023.957279023	3300862.78674076	7766144.14333904	653031.306875038	3012364.1484375
459	70.0128842508714	70.0118544439626	70.0129502966336	723.823	723.74	726.197	4	3	4250579.61232773	3920814.90661492	4123668.23525206	4193242.84279967	4119489.66688631	4163817.43395395	3902840.47675288	4040509.82752854	3901303.58645868	4582624.0189864	4130268.19408041	3837401.1924928
460	70.012922117895	70.0129134700545	70.0129712817273	592.792	583.561	594.124	5	5	8152753.95150894	11264471.6534805	8167040.78808387	8116027.81601954	7950108.32243298	8249882.6199964	8484821.14887865	8661132.78016301	8251347.52268321	8838238.64339339	4571800.90460802	6397391.82898924
461	70.0128652442685	70.0126545429363	70.0129123250866	2599.84	2599.57	2604.6	3	3	3970818.04302081	3816837.12604167	4035998.41886502	4131874.74216849	4077506.43125872	4384177.45677683	3870590.06902231	3901322.71657145	3994272.02735268	4018022.71405579	3985073.89920575	3866543.71542966
462	70.0129271687637	70.0129016717355	70.0129889869053	81.4559	80.6998	86.5524	3	3	3825827.88238272	3752473.87001535	4073621.82450333	4030198.43680328	4005682.77338231	4159965.19397779	4065289.59466426	4024156.7890836	4132853.50864982	4350166.90698755	4312881.95094635	3524311.58924623
463	70.0129443003419	70.0129318784253	70.0129567222585	694.8465	693.861	695.832	2	2	7897787.93927869	6795710.60772923	7611248.18857541	7891991.71910625	7519246.69864063	8609676.47361312	7898152.54666138	7913718.84763929	8067082.67198015	8014567.81285078	7985816.92289498	7340248.76429102
464	70.0129479950802	70.0128879402785	70.0129603538474	2582.44	2576.77	2584.43	3	3	1957259.86803307	1913506.89761486	2013230.36360292	2035933.80315713	4376836.68222841	2004029.17448528	2033557.39868108	2012984.29766545	2054651.25823528	3076452.1560453	603292.605740961	1865421.77068014
465	70.0129102393642	70.0128363092076	70.0129796431852	641.275	639.107	649.85	3	3	5543502.5858256	2521012.5461039	5563490.91479561	5827532.03094889	5550576.21822977	4848264.10778627	4306792.36964115	4579279.74114273	4287797.04837945	4675487.27714248	4561777.97030078	2944077.37728079
466	70.0129465879716	70.0129249341264	70.0129682418168	215.238	213.663	216.813	2	2	4524829.8617741	4029900.67382886	4543858.2475113	4460259.68384142	4534150.033875	4897926.42244713	4622693.53369049	4649171.24501115	4593172.64220745	4705665.40336071	4633435.35038979	4315641.06542736
467	70.006482563607	70.0064382612082	70.0142779983689	1304.41	1303.81	1305.06	13	12	273239.721744069	241984.451081729	246915.050660955	265922.108353364	247278.82937575	234777.265039761	251903.442600448	275567.644494794	229964.712910155	262956.334060758	245865.246177456	242205.746788611
468	70.0124002910687	70.0119198267268	70.0128807554105	767.234	763.133	771.335	2	2	4153396.00015624	3771894.902053	4058614.66856249	4228248.83961149	3980835.65190139	4249065.8829261	4081412.448625	5116215.2494897	4013581.34401389	4044779.87969552	3376637.76859851	3728383.7357652
469	70.0129454332863	70.0129454332863	70.0129454332863	137.651	137.651	137.651	1	1	3819954.41532102	3345224.38716335	3814236.17907386	3586101.98612673	3621973.40642472	3647030.38255632	3441790.812503	3561334.99166149	3659452.58975564	3604339.40330614	3650088.94581765	3594526.37193769
470	70.0362874258383	70.0361771976947	70.0449362991566	1304.49	1303.64	1305.41	21	12	107342.465280574	135741.358273924	100341.304705812	113994.387216421	138279.210608849	134507.077530693	127341.716774088	160860.823850661	128776.890442082	150122.52973107	142154.994113582	156592.327778508
471	70.0581150436717	70.0496529591948	70.0582048280955	1304.49	1303.64	1304.88	23	12	141499.88575358	121392.830174278	128463.205256696	140528.759681114	308021.470887168	120783.059842999	129635.511418269	135664.28283203	120309.204685246	133338.831965331	136823.654581474	132976.018462665
472	70.0655214513338	70.0654838895999	70.0656064325231	583.925	581.252	591.939	12	11	3864821.80683078	4952423.36207837	6168631.16867878	3744571.60124024	7532300.73152231	4976391.44429683	3827060.59433101	2364112.56278696	6068852.66461868	4411529.72808333	6751190.97233319	3629700.77984033
473	70.0655510293585	70.0655488534682	70.0655670210897	214.249	211.074	217.025	4	4	3234249.47617188	4754033.85255268	6285730.97940845	3218530.96875113	3491769.37935326	4081902.61916204	4141484.02463729	3326878.69427751	5460759.17765841	4101749.98265617	5548706.70570967	4174013.98885865
474	70.0655223538896	70.06552031472	70.0655243930593	635.7665	634.003	637.53	2	2	2708007.62383183	3743543.06355403	4142517.59489357	2395581.63045553	2839709.68711187	2579035.55889613	3110904.34443189	2611855.77232083	4100510.12883594	3216011.79507829	4333096.72007979	3628556.20883328
475	70.0763811500689	70.0763556824994	70.076407595507	1304.495	1303.98	1304.88	10	10	175606.046302896	122343.652967121	211557.487148441	174468.048592938	679489.751210054	228189.949474282	231567.294594725	206397.965434569	659640.975841611	244697.93931866	211888.811134845	134778.176650389
476	70.0655686187334	70.0655686187334	70.0655686187334	2533.39	2533.39	2533.39	1	1	3369099.35159557	4983147.8634732	5689655.44326707	3649659.76227734	3253780.03326416	3204502.41464086	4227499.57483423	5528336.54371386	4674130.64594826	3982088.4129047	6256872.35107692	4013850.13632163
477	70.0655246084589	70.0655246084589	70.0655246084589	2566.39	2566.39	2566.39	1	1	2847090.12904576	3737279.75355229	4393210.47730868	2880767.39367346	2739702.89147734	2356568.2857788	3266161.3676738	4294249.69237087	3563686.89923389	3142882.17947426	4316841.24046872	2948094.07256858
478	70.065556805698	70.065556805698	70.065556805698	543.28	543.28	543.28	1	1	1790133.27912866	2161562.75474633	3054027.69459933	1478901.32419745	1733531.42231555	1999766.07139807	2251050.47610132	1585270.14596008	2882615.24302735	2087319.82861865	2695497.04549146	2097948.70807543
479	70.0655282229168	70.0655282229168	70.0655282229168	319.304	319.304	319.304	1	1	2482833.6026943	3580168.44208403	4230804.38537021	2452585.39139063	2593998.23998601	2758646.02807739	3011613.17311303	2269848.70849154	4054517.4523916	3013954.59119677	3922776.73157731	3086144.20237671
480	70.0655441706699	70.0655441706699	70.0655441706699	279.091	279.091	279.091	1	1	198715.412515627	362872.544653648	442059.418652342	197658.638399086	212726.730670572	220878.792468748	234223.833854166	182091.699531251	323785.117968748	257351.410367185	315981.825218753	197834.579799479
481	70.0655352846885	70.0655352846885	70.0655352846885	101.041	101.041	101.041	1	1	1740964.11228529	2581337.17916356	3212424.68239444	1715824.75878684	1900155.18879977	2005890.57021591	2264504.86283836	1626238.55223678	3085129.68148179	2154384.61147988	2739213.19622384	2276542.80195215
482	70.0655477496837	70.0655477496837	70.0655477496837	139.19	139.19	139.19	1	1	2304218.26725133	3365656.11606944	3923744.8842806	2240917.67090714	2414710.15595511	2511643.64948968	2869674.21005642	2064555.87600472	3831175.17048349	2609884.02922841	3633868.26348703	2717268.20129348
483	70.0655221330942	70.0655221330942	70.0655221330942	392.028	392.028	392.028	1	1	1580173.07122917	2297319.22800521	2832548.79080724	1563827.0540166	1601154.60817539	1782960.28193776	1941250.42942344	1559943.9369224	2733537.71914453	1892555.30659635	2554200.63955495	1980333.57817137
484	70.0656176468917	70.0656176468917	70.0656176468917	362.388	362.388	362.388	1	1	708161.009946709	1099437.07166016	1406942.72226175	703778.558651785	788301.062396482	863876.080008928	941272.205625	807277.391866071	1401372.70355692	941236.417853237	1274222.21404018	904770.692575336
485	70.0655418551702	70.0655418551702	70.0655418551702	423.579	423.579	423.579	1	1	686844.081083005	900430.839334874	1117290.24411011	580870.700210937	621251.62142365	649551.607575394	745219.455046875	618616.311275567	1054209.99486363	723438.831882101	949167.073924715	725147.250227274
486	70.0655518050667	70.0655518050667	70.0655518050667	58.7584	58.7584	58.7584	1	1	936688.652890967	1338208.70587125	1724850.60524782	847763.810403955	1008871.93684469	1057355.69393609	1142131.56709281	924242.174822491	1540198.42058289	1091949.82996023	1540277.7000018	1075904.94220918
487	70.0655564345874	70.0655564345874	70.0655564345874	488.641	488.641	488.641	1	1	5157315.18866351	6528231.3441765	8585830.7290046	4588489.57067937	5042461.02212791	5904337.59388281	6178453.63251933	4858180.64125902	8476360.49042832	6210151.93268947	8163745.05334911	6098964.32890645
488	70.1066064347428	70.1065469224083	70.1066499206582	1304.45	1303.81	1304.88	12	12	507788.175244142	378259.50504507	585354.168103368	491640.308672624	454264.403570085	642269.885267162	643191.212638117	563447.714110576	558501.388415716	624248.375529222	569655.412049278	394600.06371319
489	70.1286795860037	70.1285961131591	70.1287657472089	1304.45	1303.81	1304.88	12	12	733703.763476565	657930.48179277	696313.711323233	758869.762754605	681129.313191103	676437.995433876	711080.870556648	774750.641545579	667568.778031256	710726.257831861	727820.196055657	689981.144209414
490	70.1804593425721	70.1756924575934	70.1804720123989	1304.9	1304.54	1304.99	3	3	308443.398853757	142848.446490384	295820.591605229	303617.421679691	295074.518369551	82156.1052254245	189448.04904576	339980.411001352	285356.814496132	302473.246763822	303337.134451622	279455.518842021
491	70.1955035822233	70.1804802809088	70.1955611013401	1304.5	1303.81	1305.41	21	12	263089.57453758	245544.68715745	228080.321688326	190124.089847505	239745.086006985	186749.761374164	232492.567340699	199221.926675783	176175.477655204	224203.918331581	192974.310502233	174320.885242397
492	70.214779327299	70.2147303840724	70.2148118459149	1304.49	1303.98	1304.88	9	9	134927.648782144	134368.218885216	128601.980046389	148804.523193185	295074.518369551	131838.317264873	129494.54289388	154724.630103666	281747.218732241	301989.726839191	142326.467377554	133269.919559325
493	70.242925676343	70.2428200329125	70.2493742896098	1304.49	1303.64	1305.42	25	12	292728.592793719	182729.692160456	280532.135588383	231427.055733548	192697.897653126	182058.260843332	204996.281390787	222122.801277794	185794.07492488	283171.001783729	217928.651986929	192432.428834885
494	70.2563186204694	70.2562622980745	70.2563658250914	1304.49	1304.15	1305.41	4	4	91246.7121319109	1254328.4431108	1335051.00428469	109154.517660757	95188.3291410002	1329135.35053385	1387594.96073242	1448191.18678975	1218348.7139595	1348092.74124348	1371413.20225498	90913.7764558911
495	70.3356731398503	70.3356528815934	70.3356993378062	1304.145	1303.64	1304.73	12	12	1414549.49576444	1265303.03083147	1337635.30742883	1422651.11666992	1314427.91457448	1330506.29983818	1399124.61006349	1467538.59720314	1237589.20809669	1354477.67547007	1393329.23990233	1252778.37199742
496	70.3577816629124	70.3503396699634	70.3578043102168	1304.54	1304.41	1304.57	3	3	222074.810073647	135939.946941105	207985.206571658	79288.5283916764	198552.510565595	204635.829303384	225792.85648885	228018.037912596	195947.379405923	218515.368572717	216399.355465086	119660.50233436
497	70.3886851617862	70.3885728157075	70.3887710758744	1304.245	1303.95	1304.5	4	4	222074.810073647	193183.933771157	207985.206571658	119527.567441815	198552.510565595	198909.952928802	192364.802115654	227662.898743782	195625.837923471	165808.799401292	152662.937346755	210810.106750079
498	70.4104121444143	70.3946075404562	70.415208747105	1304.54	1303.81	1305.41	21	12	110700.009446364	155649.75053185	198714.923360191	115098.701554988	111055.542611083	228903.003766741	200841.746397236	192819.519661457	97157.626017252	217951.81695613	173753.890121694	125066.743162184
499	70.4286618893851	70.428620844962	70.4286885138577	1304.52	1304.08	1304.9	12	12	218549.235333253	186166.256831429	208387.81053327	222014.439740459	198304.563016451	200962.615630581	215888.522454177	227674.87918795	189878.041152342	212096.46781843	212507.035140474	208835.197145432
500	70.4587155229924	70.4586745812722	70.4587805527811	1304.45	1303.81	1304.88	12	12	185883.407971192	179947.17731971	166113.852076588	186917.118851412	183641.921368877	148495.180226863	164013.2004548	191711.477339243	153488.130927359	170954.102931084	174951.997633929	180653.656122295
501	70.4722628194187	70.4722143069916	70.4722944053516	1304.145	1303.81	1304.57	12	12	164187.33763146	155806.632635215	151771.039547989	171319.113031475	148867.464528807	141658.004314904	149906.96078726	173147.733030134	145486.024759114	161234.289915249	163356.086450893	155813.693158428
502	70.5036692612806	70.5025750341962	70.5061005015031	1303.98	1303.22	1304.73	15	12	292836.42145711	177018.184146323	145766.26143677	191009.589691631	191810.009267014	167690.675229491	165710.036808894	179797.994343449	159771.074809569	169300.569287108	315789.943542071	239154.845560396
503	70.5519627644184	70.5519198924423	70.5519894525002	1304.11	1303.64	1304.54	12	12	857233.13146973	824650.626778844	803164.780623594	891071.985823104	826647.950271934	792091.902755305	831863.804493638	897006.2696998	766815.46189584	819442.357505217	843076.419667961	793324.09254011
504	70.5678204811601	70.567769537042	70.5683365897831	1303.95	1303.57	1304.5	11	11	322226.229640297	219628.08142578	382124.693979498	294744.910421048	850333.664726572	431515.524143877	476602.389352211	351620.174462074	376419.922978513	424130.258679763	378251.774067758	238107.156141355
505	70.5994078196643	70.5993714208722	70.5994899718858	1303.965	1303.57	1304.5	12	12	777397.9166626	548318.31260817	923744.367634614	716362.1698768	682335.723942681	1036181.40955009	1036675.42773717	859541.992232571	908082.193437833	993054.350146142	893149.371160717	570721.17913912
506	70.619407371378	70.6042228784787	70.6194531983368	1304.5	1303.57	1304.9	15	11	201365.565209959	88813.7490525598	178607.503322757	100419.264736703	850333.664726572	183703.818453775	201048.203860427	228810.960587334	172421.918636067	192026.828554688	205427.919550373	100201.363587364
507	70.6370837259744	70.6369146828403	70.6371061219044	1304.11	1303.59	1304.57	12	12	170969.410890925	177562.713088941	162931.460039062	181096.699554912	166314.175200194	156662.773838642	163308.515625	169952.227420372	152158.37767578	157656.688336839	161953.535034555	169450.374102313
508	70.6930095051228	70.6929359024682	70.6930693521383	1303.965	1303.81	1304.14	6	6	121564.866249554	60247.3056019179	144977.623033449	101508.676579369	96674.0267467157	186166.077495116	165248.309661458	146512.276500243	158568.389861653	186904.945464309	142411.802248127	88156.1998703841
509	70.7878528484601	70.7872195938421	70.7890602450527	1303.965	1303.57	1304.5	12	12	642964.568757959	627334.925415622	575155.078267291	652519.026397183	624160.422320547	550260.10925391	569057.292654858	664690.435952938	534827.863424946	542063.754869911	604697.462829243	587701.729199216
510	70.8370206469881	70.8368539679459	70.8379118649552	1303.98	1303.49	1304.88	5	5	157442.508931477	611692.812837361	568736.437717512	116134.923515624	620554.156284627	132437.55008113	553172.014237399	633755.18228426	102923.572176106	537497.8215838	122325.612839761	586770.628760657
511	70.8681286443885	70.8680068845089	70.8691007551886	1303.975	1303.64	1304.41	4	4	188075.723195132	123821.960502486	105543.670780176	113327.227703452	159834.473558018	261658.123226204	252333.513808596	105719.673098144	235982.194816079	246607.679679507	227692.143037311	112264.302910157
512	70.8847567803057	70.8842004720692	70.8848010525308	1303.965	1303.59	1304.49	8	8	222659.703233975	123821.960502486	215103.639759525	169407.624871828	159742.975249636	258286.15390963	252292.038872069	202817.063430174	235982.194816079	243119.650803221	220979.569208608	141084.456370715
513	70.9310923344251	70.9305227172281	70.9315708173352	1304.49	1303.81	1304.88	11	11	198227.346716307	131256.370974933	176889.987147219	148752.986621502	159834.473558018	219506.344371743	209783.121035969	193812.430170897	189659.992018228	203001.608649901	226375.889862873	149213.109513752
514	71.0607436470795	71.0607011385151	71.0608140855154	1969.23	1961.14	1969.81	12	12	2071599.78855401	1676249.08486964	1886096.70198504	1960676.15565945	1743239.78882075	2290955.39828942	2899905.42526502	3433323.68994492	3761367.38338395	1660212.82144263	3178807.55547946	1671011.20309503
515	71.085891358114	71.0858396678392	71.0859174602181	1138.71	1136.55	1142.41	10	7	3920910.40963777	3695051.48625859	3999884.66902098	3364687.5225125	3366070.4520375	4043784.41017919	3956928.8472902	4508942.52292543	3974736.77285548	4189738.79016875	4209988.33569715	2124467.26395264
516	71.0858889853494	71.0858235116663	71.0859016781279	1264.87	1259.95	1274.68	14	8	6033264.07591553	5267616.82762954	5960642.62138298	4321719.5732822	4649116.34934791	5195969.8852525	7004237.30933324	2384614.27801829	5122356.53106807	5628743.29750207	5907977.49954418	3645431.65368583
517	71.085959497354	71.0858433668557	71.0859667893452	634.422	626.271	637.743	9	6	7628525.59550717	5471357.38836851	7844040.96265475	5194934.25505236	5323113.2162755	5225816.79999419	6889990.88454755	5909747.49361528	547173.739049813	7438436.39970314	6995297.96836111	5812636.4731684
518	71.0859118198468	71.0858955638906	71.085923609976	895.388	894.041	898.717	8	5	2337929.29925684	2649029.12843104	2171927.39044712	2045857.16286481	2308901.85252155	2831584.27600377	3095501.79370393	2208954.52913759	6711256.76043315	2664495.17165039	4638095.94879192	2485454.09732812
519	71.0858673071972	71.0858419924472	71.0858948107406	1962.48	1959.86	1970.77	10	8	2366951.38152821	2306200.76762414	2072211.53937403	2205195.33159027	2315131.35355843	1563614.09974095	3018936.7435437	2414650.93646049	1870868.01164882	2228074.72706677	1528958.93184557	1097046.53274231
520	71.0859432929256	71.085877689766	71.0859633111545	98.5867	96.4029	101.433	6	6	4850559.73344882	4838260.81300054	6066863.23740329	4697499.12700399	4811925.70431964	6584542.56371552	6087716.66199498	3684312.29897969	9860372.35534236	6674175.64250661	6405962.65837211	4731131.94859288
521	71.0859142827912	71.0859012760275	71.0859228977839	1341.1	1340.06	1341.94	5	3	1482748.11650391	1825278.88546142	2063717.78315081	1535476.71896728	1592675.51534075	1839792.72958239	1853235.34931152	1692615.3380964	2010329.53071899	2035453.22958287	2455970.27869306	1656835.00322807
522	71.0859024669872	71.0858812000004	71.0859368855093	1001.77	995.923	1005.04	8	6	5157935.39476996	4185307.38629928	4789925.87584006	3223158.01454883	3472679.97478325	4131101.66847204	3118572.25929303	3610192.15539213	3667641.64653143	4361749.4589116	4737962.00424957	3714712.71020357
523	71.0859573953529	71.0858360518	71.08597422416	565.559	558.027	569.695	9	8	3060019.16131335	6099462.63033549	15281292.3844522	5895599.48941421	6089400.51684391	9390077.67397318	8113766.35760664	8504520.87283222	4970695.63731358	8471654.08037316	3999886.78714237	626707.262647698
524	71.085913677432	71.085833448697	71.0859307270755	687.7235	682.796	691.15	6	5	4610731.22312891	4516196.85896467	3283494.79146024	4001075.49957553	4098051.17852995	6594758.21287559	5371471.66354167	4356298.4706606	5746026.57915938	5633009.30898607	5434516.78476521	411851.017182632
525	71.085950373055	71.0858949204943	71.0859762847489	149.507	139.665	152.58	6	6	5800590.0685	5829613.60168945	7866993.77084126	5594999.74731051	5702194.30205057	3786986.36726156	3167616.12386325	5967048.49879081	7760929.16729148	7441112.05979167	7218336.31406056	2485552.98821177
526	71.0858809757367	71.0857633657232	71.0860343037147	207.292	199.329	213.663	6	6	6875085.96682965	6732442.07388889	8981733.00840774	6750106.15061868	6476908.71213168	10074091.9779709	10506965.2155318	10524617.5094712	3189839.31027615	9193442.93913004	8705623.75741066	2892549.94837261
527	71.0859018999447	71.0858796486529	71.0859328056801	723.823	721.234	732.754	5	5	3190281.72372233	3436937.59665278	4140938.4874835	2823519.78365089	3175151.00162232	4105506.29807656	2739818.15960789	2458615.58904308	9005675.58230983	3955850.05229427	4444761.57500831	3594715.53133331
528	71.0858598364081	71.0858598364081	71.0858946780882	1236.17	1236.17	1238.16	3	2	1589252.14008681	1936185.69504628	2056589.97676619	1538372.6576794	1644958.92236327	1981145.34876396	2052365.74426619	1629566.28581054	2019445.97787037	2023821.81573495	2284322.68490896	1699503.25601272
529	71.0859064211176	71.0858817366635	71.0859448470119	759.264	752.731	766.37	5	3	2572239.34417584	1942569.25910781	2245658.1977832	1709269.67229062	1800414.60446777	4052434.0786923	430544.967383053	1754646.5918707	2219091.41728712	2278434.46983905	2219382.20432969	1726056.78013672
530	71.0859096007001	71.0859096007001	71.0859106519196	1185.11	1185.11	1190.49	3	2	2767237.61101147	3249776.38098072	3448282.67338475	2825710.76464428	3100661.25875001	3500595.65962766	3398849.00021738	2963460.77818982	3674067.32636302	3546112.72076132	3748113.50593919	3004706.78852227
531	71.0859010809853	71.085862976276	71.0859689206331	311.677	311.294	317.6	3	3	8744268.98800642	4932323.38521253	6818632.98839844	4716083.89180923	4741239.95953995	6666626.78685501	6714599.76936929	5080174.73479143	6945217.06383648	6736506.62530633	6418690.89647565	2608973.3579161
532	71.0858892564884	71.0858892564884	71.0858892564884	930.688	930.688	930.688	2	1	3086176.06638926	3342441.30057305	3999005.18877811	2897853.04455811	2942289.67584698	3710941.33111816	3617103.63476015	3039012.10914892	3818555.02825312	3735998.78266094	3779402.40759394	3219721.75860078
533	71.0859035685369	71.0859035685369	71.0859035685369	1101.17	1101.17	1101.17	2	1	2593106.33006836	3226735.3930586	3292132.42435742	2495862.03069336	2763205.62133789	3388041.33921778	3189963.87788379	2660784.66628418	3324728.14877929	3266563.45282422	3410461.80631445	2644664.61018553
534	71.0858831174806	71.0858119396011	71.0859856897193	476.192	463.287	485.153	4	3	4494704.29448598	4475258.03265625	3971047.08037979	4337854.76591797	4304172.39682812	6064349.94224297	8791312.33825545	4742744.55634922	6239321.55271154	6125857.66667187	5417155.02812397	4400753.64598535
535	71.0859543890839	71.0859523385185	71.0859564396494	225.1835	223.062	227.305	2	2	9512984.69234193	9401795.90517995	11989591.7252937	9384430.55915643	9202743.68751832	12960021.5318149	12208448.1363626	9692904.30208576	12850189.9793917	12828090.7832133	13078147.7899139	9188322.42003196
536	71.0858635848241	71.0858635848241	71.0858635848241	1849.83	1849.83	1849.83	2	1	1157643.84295557	1288489.98119922	1303408.67446582	1076143.34941113	1148527.18041797	1268484.87736084	1317549.37830078	1273597.07761564	1276672.49780175	1371314.09850586	1370619.64597852	1242314.33637304
537	71.085861917763	71.085861917763	71.085861917763	1080.7	1080.7	1080.7	2	1	216975.789726577	230347.904589832	307674.448958328	182903.666718763	205825.155117176	204831.096464832	245763.994218767	169691.036835928	263567.376445329	233822.481796862	230269.118906266	219680.204296863
538	71.0858784825037	71.0858309973014	71.085925967706	436.055	436.055	436.055	2	1	2492159.97027734	2155458.84996094	3273858.518625	2058301.19678947	2163661.69487171	3216941.33740937	2945128.60830593	2399772.56220395	3096109.65717969	3039545.61599342	2956599.21964145	1999391.27239885
539	71.0859352560709	71.0859259270538	71.085944585088	805.567	803.069	808.065	2	2	309232.079132813	2158261.77386915	2419222.07269972	1868914.02936413	2080190.83574415	2445713.96297385	2519053.91669043	1890044.6122483	2615438.33636719	2391705.71092391	2356934.97217392	4019382.30650167
540	71.085943421062	71.0859119387404	71.0859749033837	496.01	494.408	497.612	2	2	4447769.57122716	4598718.89017266	6287319.49407693	4236872.08229026	4352731.10460547	8900268.1421869	5999886.83548417	4702082.80853828	6397303.9386707	6281393.04378525	6079712.87881914	2744070.27031208
541	71.0859071553066	71.0858657482276	71.0859485623856	291.563	289.001	294.125	2	2	7042788.26219493	6974696.25044395	9516203.52388508	6944280.99441129	6623017.96654914	9213301.2545917	9244042.82238181	5904298.64880887	12458553.5661424	9556466.11276966	9139252.79200126	6934356.95776637
542	71.0859296892935	71.0858975212429	71.085961857344	915.8285	912.226	919.431	2	2	4325966.0901895	3516669.23748602	3976897.0247548	2949883.42174198	3036191.42594922	3779123.84384149	3875102.74310577	3094921.36042866	4170891.11509616	3731160.1577536	3870930.85533714	2239532.35863745
543	71.0858952135138	71.085873041131	71.085936309345	833.805	824.572	841.276	3	3	3107279.67630521	3257009.87799979	3794505.77951351	2930001.12359252	2991647.45275285	3308373.86934264	3435428.42298206	3054445.51979138	3735860.01835938	3654854.09598817	4906988.16524831	3098929.60974662
544	71.0859772385068	71.0859556499731	71.0859988270405	60.2052	55.7324	64.678	2	2	3365432.53767193	3305991.33393333	4540591.24193333	3282507.02253466	3009502.03865819	4531410.69398437	4307635.62169812	3414997.89104102	4622467.11075078	4694463.64131497	3390960.54329334	4421068.74655346
545	71.0859026852969	71.0858951024299	71.085910268164	1061.85	1057.28	1066.42	2	2	4877045.77034127	4411760.38056806	4960104.58747882	3783996.16533136	4063148.41988347	4660570.50194651	4530690.57015087	3916625.1173762	4891456.99299569	4642769.60530036	3918295.40149796	4067597.16169029
546	71.0859475287418	71.0859475287418	71.0859475287418	269.557	269.557	269.557	1	1	5328333.99817057	5396938.40597418	7132113.47489262	5432651.80822998	5120789.61367676	7099817.85984907	6934017.49962101	5647739.38234701	7472027.07337799	7275080.89834807	6935688.64884961	5504267.62581458
547	71.0859903550481	71.0859903550481	71.0859903550481	241.983	241.983	241.983	1	1	4646532.60662195	4568833.11052287	6061322.698375	4494267.57448828	4460303.5953992	6220285.35944454	5806744.38851738	4714660.76625977	6542157.35646236	6153730.85439375	5849428.2055207	4449913.78355849
548	71.0858946375303	71.0858946375303	71.0858946375303	950.253	950.253	950.253	1	1	4056638.50314741	4575756.31193209	5108967.34790877	4017527.12988994	4208339.96203321	5117953.92508004	4977181.08527885	4185317.35878015	5270938.68941475	5108662.33910251	5337999.83482008	4374420.45820909
549	71.0859094208909	71.0859094208909	71.0859094208909	421.107	421.107	421.107	1	1	3202873.39504026	2974816.30692007	4231806.13321394	2847849.71535487	2875773.64186539	3961570.97086117	3865752.91242639	3233777.19926082	4218306.84610817	3917850.317775	4099960.1775788	2805783.77340625
550	71.0858786577895	71.0858786577895	71.0858786577895	1456.87	1456.87	1456.87	1	1	633595.247746265	849347.478769525	956480.853161515	694632.566963316	745907.259035328	907364.2223998	820609.435546869	787985.107211279	903654.026790084	876309.711188006	965950.179616294	756781.006131116
551	71.0858772659348	71.0858772659348	71.0858772659348	516.016	516.016	516.016	1	1	346839.205136734	332172.273433584	459557.157585933	318516.026917975	316470.933300788	423657.974999991	492044.594820296	460943.653225098	486283.222171875	439369.043062499	444531.165375023	296315.939343743
552	71.0859541507785	71.0859541507785	71.0859541507785	407.362	407.362	407.362	1	1	526348.933101556	325575.798394533	428659.166492177	275291.479476563	311855.649703123	455059.146593748	448615.319429683	360798.346046866	436847.571335936	460010.134812499	437294.020156255	315624.560097663
553	71.2285531983993	71.2285162717536	71.2285792889373	1304.54	1303.98	1305.41	11	11	148886.03347168	143378.386616586	140277.684340818	166891.346406948	134692.655108173	134750.746865235	529004.277971756	155475.067378907	141514.592548131	136745.337390835	149299.712578125	150963.606155483
554	71.2334961028109	71.2334503947218	71.2335211275522	1304.11	1303.64	1304.54	12	12	370846.762524415	240695.65927584	480918.207331731	341145.853658352	316809.14248798	547879.039019952	526760.759887001	434647.508852163	483533.400327153	543320.459305423	465140.358833707	276502.945233623
555	71.2655435773601	71.2652082013245	71.2655628757068	1303.98	1303.57	1304.5	9	9	139173.201858316	88185.5459206325	188959.091132815	130132.735117596	116870.772750356	211836.976752928	230034.517024738	168063.584920372	189145.758695474	210086.707779947	169871.574086099	101751.097770775
556	71.314483301546	71.314483301546	71.314483301546	1303.98	1303.98	1303.98	1	1	160826.176078655	88185.5459206325	198824.772179068	142249.57205966	116870.772750356	94649.2999462884	222022.77536932	178600.236221589	199589.212300246	220239.342290036	172953.403027345	101751.097770775
557	71.3282945588194	71.3282558048272	71.3375179459054	1304.08	1303.81	1304.73	12	9	145863.375673013	88185.5459206325	180778.786347659	122500.252477088	116870.772750356	205415.634798176	201655.453489582	128038.206381835	180827.390310871	207520.30124061	160840.65171468	101751.097770775
558	71.4002844791953	71.3883592590297	71.4015757960667	1303.975	1303.61	1304.49	4	4	84349.2160229486	101146.813695913	122882.078704836	364144.165379974	332908.212468266	392711.711341143	406443.308154295	371935.998064626	114766.778635253	402377.5431392	375056.511217155	322878.375850499
559	71.4324288557588	71.4262862245811	71.4337201794097	1304.11	1303.61	1304.9	14	10	218289.689195148	124344.166198325	293107.772686298	207212.694084475	332908.212468266	342995.616887019	109030.410667317	263162.547231069	302504.408424354	353994.333057016	277713.711192157	327482.159171547
560	71.4490010452646	71.4489491977775	71.4541810944518	1304.57	1304.08	1304.99	17	12	356856.528662111	306952.251482282	344772.573364253	371309.703106167	333122.24629394	344369.568094309	130549.262886118	87463.204631347	138780.223010066	379743.008667692	362048.17248884	327692.704471262
561	71.5022984012793	71.5016368066563	71.5023577535762	1304.52	1304.08	1304.9	12	12	447892.04617139	427914.448132323	431758.747868298	456963.204728656	415028.539509464	421729.38857143	431315.521487634	479743.369828129	413829.786378351	449184.841445315	449119.573593751	434642.262988282
562	71.5127461219723	71.5127322095537	71.5127600343909	173.022	172.715	173.329	2	2	403587.703082224	339626.266858002	470286.372197957	397230.112595807	402254.227463795	385559.591685718	475120.273131026	421614.099581117	477111.561563913	373142.960971264	428262.450963239	353118.829911377
563	71.5834767421561	71.5834767421561	71.5834767421561	1305.41	1305.41	1305.41	1	1	80979.0131407751	242153.508492022	217680.979987792	243576.246484378	227802.647513833	213895.941077477	218017.794022623	250289.043287759	204741.576475015	224756.785273062	231253.569023441	228092.713078611
564	71.5921186534383	71.5919181583601	71.5976282521592	1304.14	1303.59	1304.73	17	11	322472.909891075	121128.150495793	270900.406779789	314632.50895057	234616.168198245	238858.993554686	257162.790623376	321972.380549128	267709.176542967	285840.046307843	284035.227506948	298155.231956129
565	71.6476694911647	71.6476529404345	71.64781315521	1304.88	1304.14	1305.42	5	5	96027.6249975579	241876.851962004	134290.154234621	243456.552997161	227896.01690785	213931.103980826	142928.368234676	245900.535706673	204960.551423115	156185.967364501	126677.933951825	227999.393091266
566	71.6618503327664	71.6618138809262	71.6619340344442	1304.73	1304.15	1305.41	12	12	262772.367248536	237217.726512732	250663.037174941	273142.006113282	234166.844373497	248157.023303572	246599.396875001	268472.072828127	243672.392110842	267690.669521137	263573.70935826	255996.844323732
567	71.6930486267847	71.6929964009742	71.6931666186497	1304.08	1303.57	1304.41	5	5	112683.015368651	448390.822798297	99836.2499194351	112695.997430014	263682.834080257	335108.3385831	107201.695291341	121403.136567789	301347.276999286	344178.64897283	310919.061305933	317664.494179689
568	71.7214934301592	71.7214587245352	71.7215198171156	1303.95	1303.81	1304.57	3	3	275974.423753547	448390.822798297	317120.375195315	278464.115848723	263682.834080257	338356.92226562	333708.617988285	95443.352661539	305397.294074705	344178.64897283	91745.1982128899	94248.0546151965
569	71.7382139667595	71.730589015081	71.7383109126872	1304.49	1303.81	1305.06	18	12	181443.784277887	167079.675341045	314368.643780048	230150.62065054	231716.685250149	320793.14579311	317837.362529996	279902.306507662	284160.231790363	332241.982043808	288392.199913611	195890.128902493
570	71.7695749183937	71.7695749183937	71.7695749183937	1304.08	1304.08	1304.08	1	1	1047291.06149679	1039448.9568537	993061.358913361	1075539.74774503	1037861.37879972	957117.11159447	118692.729269205	1086330.78122335	919673.665440329	983246.429121082	1016554.97567472	984342.270163358
571	71.7884315059828	71.7883623123281	71.7966104718471	1303.98	1303.57	1304.73	15	12	1076599.48205042	1059258.59016301	1003559.92544362	1081718.24426967	1060721.89117939	976088.915616634	1049708.6033073	1114489.86116682	88148.0846988926	999857.424937511	1028964.84107143	1001807.19661459
572	71.8023542188411	71.8022965583138	71.8024387711626	1303.965	1303.59	1304.49	12	12	346440.703015138	352949.300298436	312607.349463266	368592.00881557	358294.257868752	287862.508424248	316855.277830638	351324.196925224	285019.433846905	319478.310687503	331825.310106028	339980.228879957
573	71.8340359248067	71.8340251470938	71.8340490361274	1304.5	1304.08	1305.06	3	3	1047291.06149679	1039448.9568537	99547.2123815933	1075539.74774503	1018134.63491211	957117.11159447	113419.728008626	1086330.78122335	919673.665440329	112221.30008138	1016554.97567472	984342.270163358
574	71.8614452859613	71.8614106497442	71.8703405476991	1304.945	1304.41	1305.06	4	4	3093692.80768461	3104154.91981535	86814.4628869642	67549.3777417	3007187.32218752	94848.9766406244	91068.0799621578	3190453.61622865	2663396.2646484	2795755.28516687	2982252.18457034	2846007.3227699
575	71.884335038422	71.8841795754942	71.8893046667958	1303.98	1303.57	1304.5	13	12	3193545.77065648	3203619.95998192	2940684.54622218	3196803.17253127	3118991.95982856	2885735.00250388	82856.3054728186	3236254.38998831	2699864.82561916	2832667.12787388	3049009.27643796	2897704.15999349
576	71.9331155002342	71.9330527616822	71.9331318772716	1304.275	1303.81	1304.73	10	10	128669.737680663	61816.0784846998	180771.771442282	104670.429262697	3058494.95903649	206740.621180889	189900.492521158	152198.914796317	173009.232574869	215851.904509976	162088.593494465	2846007.3227699
577	71.938096092181	71.9380737912212	71.9381204514715	1304.28	1303.81	1304.73	12	12	537866.005552663	489212.49155971	503979.237395362	554900.746688369	489828.452942585	493148.754358261	501495.820847987	550662.892316411	479820.829346684	510964.120947269	525917.895669644	506464.0467191
578	71.9725434669036	71.9663884195053	71.9804276865381	1303.98	1303.59	1304.54	25	12	361848.659716798	413014.278028844	308992.114465677	123194.752837756	349622.638970476	289172.060163227	305781.178670482	366461.2347814	299788.833766737	302345.5819058	434007.930184153	410244.946585786
579	72.0342700393396	72.0202172953327	72.034308964153	1304.45	1303.61	1304.88	20	12	99891.8938920077	169562.740837109	159835.522216097	110260.930249023	168953.676397235	155685.996110492	162005.490043249	183883.59524284	159303.459915203	96860.9961320614	97453.3443147779	88329.3699312647
580	72.0685438237191	72.068533449821	72.0685766183554	1963.83	1958.74	1969.34	8	8	1745564.71040623	1352793.89728376	1211839.20521048	1255036.52636241	1540103.89495102	1665895.61035127	2657164.65881944	1846470.97043609	3375463.9896128	1421445.00781382	2100468.92987883	1502815.71825536
581	72.0476415760151	72.0474817821502	72.0476611339719	1303.81	1303.22	1304.41	3	3	562991.714550777	579859.415986333	434202.065771491	112040.962911283	99699.0381665038	420170.445423174	478845.879029946	97542.0850991585	416160.162594398	447044.480156247	466931.929527178	594791.04130209
582	72.0848008818195	72.0809835680819	72.0991648949982	1304.5	1303.59	1305.65	25	12	111907.595270995	88229.0951427278	146409.155190315	155355.067956138	89072.5651961273	169171.949522531	149439.111749331	162805.86619629	137864.534518772	172648.351105957	144267.94568735	94572.8298209627
583	72.1240967282842	72.1240967282842	72.1240967282842	1304.5	1304.5	1304.5	1	1	159958.600320488	152464.399281738	159565.024081145	162680.733549362	164717.734332165	167359.772425424	169234.631234022	171229.877965644	161973.701802203	96425.7018804926	163607.102492229	150172.692390803
584	72.156811085269	72.1567957123318	72.156843771975	1304.41	1303.95	1304.73	9	9	160255.362400841	566104.785777701	207394.359510501	137862.048824058	551224.570877135	241667.010722655	231359.093260968	175445.365520832	220364.119782903	241806.787069937	199870.805656737	530986.70778587
585	72.1774952812809	72.1774598412229	72.1775271344964	1303.965	1303.57	1304.5	12	12	584507.196936037	567300.180498795	518252.105197566	585328.22679537	558521.125771858	530930.84062291	559784.050975171	604977.268334265	498520.832469952	516353.543901719	571536.967084467	534880.905752129
586	72.3236099413726	72.3235736661554	72.323639750034	1304.52	1304.08	1304.9	12	12	363280.292333986	307972.609897835	357147.392507668	368472.340839147	329732.607267877	358055.554220147	376005.153462614	383887.640189733	348105.727032881	375280.190246933	363326.747092635	338468.283372144
587	72.3853666799799	72.3728559953292	72.3854313998747	1304.14	1303.57	1304.99	19	12	106858.630447997	316440.532086327	149804.061053469	96020.4330749523	250338.597125241	189986.265351562	199665.135474446	226125.18483561	156917.843162434	176134.120933369	211582.535171711	259317.523448767
588	72.5655937349545	72.5655937349545	72.5655937349545	1303.98	1303.98	1303.98	1	1	185124.351996624	101548.316308594	239802.21674361	160975.319650214	144179.497355736	117212.860633137	266170.038925784	205811.668494759	241149.661843037	282282.71669744	229578.002077417	120725.192308683
589	72.5986266829973	72.5985894589564	72.6037264878103	1304.03	1303.59	1304.57	12	11	185138.354292367	98037.9534814462	239743.152158207	161041.206732586	144096.960842694	287644.682533483	270906.854242038	206232.806429537	237476.945696613	83360.8913488765	233571.569715402	117595.985716959
590	72.7403245737344	72.7397295073975	72.7415395359601	1304.49	1303.61	1305.06	11	11	114959.054715294	105466.397489422	112389.057692308	127137.267768555	115194.324442232	99996.6864483173	108132.130392252	129961.553333083	97047.1893994134	107542.050421696	111693.583125	117113.578179117
591	72.8120530851374	72.8120243575217	72.8120672530032	1304.45	1303.81	1304.88	10	10	187029.28058675	108912.799618253	252975.45702393	170130.512722358	147198.282352704	285808.965185545	284300.049476146	212497.21245643	256995.884147134	295269.328803711	244712.491030649	120964.632865084
592	72.8451678944278	72.8451672110857	72.8451685777699	1303.835	1303.59	1304.08	2	2	193463.716333005	108912.799618253	256548.922648484	170518.150070136	147282.595254795	290859.273590195	124649.789009602	214981.346459958	261598.361772014	127224.85736206	241229.777595433	123896.285128729
593	73.0470259142002	73.0466439662421	73.0477842981243	1304.475	1303.95	1304.73	6	6	122502.35619103	205828.83685096	88278.4944854749	152626.734286733	143313.638512244	66886.7693603511	74678.6190584306	117070.299165737	59651.7146582027	61181.5969118089	97075.6894084824	185429.742688927
594	73.0651893195002	73.0651148742943	73.0652715618334	678.451	676.836	679.723	20	12	11399016.307986	9127166.99731534	13389089.2993382	9988485.91413866	9805273.55836476	13780402.4312448	15736371.0697934	11861568.9770144	14552804.9123701	15173798.2412255	14621989.2581145	10755831.5742838
595	73.0651789782739	73.0651100689742	73.0653389379598	744.037	743.203	744.511	12	12	15153875.6669001	12434520.5791425	16647587.1408922	13682037.9670902	13328304.4338869	17647153.3126947	17451672.5475463	14826743.1455172	16508828.6365323	17692248.4611596	15905228.4008587	12786541.4054265
596	73.0652579065826	73.0652411989516	73.0653767315376	12.58545	10.5625	21.2568	10	10	12751465.6235788	11318646.5069529	17950573.809497	9847474.61946289	11566179.176402	14693821.3068092	10689531.4325183	0	14189034.2611529	9737114.55415633	17222552.9292409	16276629.8500785
597	73.0651735088519	73.0651735088519	73.0651735088519	2543.52	2543.52	2543.52	2	1	6011194.35307113	5753233.27205334	7586863.45967134	6011799.25848197	5178602.46124326	6840579.09504657	7815804.52059945	6936036.05686828	7800495.33973061	7430441.25929276	7683287.83853479	5453301.82820919
598	73.0651302823759	73.0651302823759	73.0651302823759	1272.57	1272.57	1272.57	2	1	1641663.1117931	1724254.2212606	2072578.86287866	1640253.12599169	1529698.56177357	2179037.92300593	2205766.57094001	1804958.74699219	2098454.0797713	2232719.00276733	1967343.16544859	1614264.9716274
599	73.065185503413	73.065185503413	73.065185503413	1936.44	1936.44	1936.44	2	1	1019771.97934946	1014874.91754359	1155016.14773288	1047886.34437199	954472.149296874	1278121.09637921	1334272.90260666	1173604.25247295	1208420.34641226	1301050.53705	1223423.5076923	1000532.05626802
600	73.0651536788381	73.0651536788381	73.0651536788381	1862.88	1862.88	1862.88	2	1	994058.1283724	984201.925351997	1136418.55462673	1031629.94719328	1004826.22634549	1354693.62435185	1366072.50515914	1093204.09281249	1249144.1934592	1370885.18182291	1134066.40941256	941549.448594481
601	73.0651993815397	73.0651993815397	73.0651993815397	1170.72	1170.72	1170.72	2	1	397671.589218745	417476.651250003	411793.396874993	325563.290859371	340852.956093771	400070.270833327	490592.929166659	311716.331953121	428787.639583326	407671.410416693	391022.467031277	415095.676875003
602	73.0651250411759	73.0651250411759	73.0651250411759	2103.43	2103.43	2103.43	2	1	274110.950460938	241852.044831852	328694.324970708	263984.164731775	253641.137039067	359375.674859365	417249.505714839	291422.406984375	357478.768255204	346186.370970043	284105.361055995	251731.950227865
603	73.0652340167566	73.0652340167566	73.0652340167566	1181.9	1181.9	1181.9	2	1	2781871.63474432	2737569.91701113	3512052.87764204	2812211.67408617	2740110.77927557	3752583.63596354	3951132.84375	2983074.03563802	3553155.24374999	3733239.8904356	3228482.60487928	2641119.14650159
604	73.0651865435426	73.0651865435426	73.0651865435426	2409.77	2409.77	2409.77	2	1	2210076.26922327	2115639.8679694	2573956.34577285	2251669.35441225	2021450.38793149	2777520.7319306	3042479.68108776	2414550.65297058	2864222.96626403	2958297.6956851	2557348.15844713	2027781.73952789
605	73.0651883991076	73.0651727572951	73.0652040409201	623.263	623.263	623.263	2	1	6130536.97990727	5379177.3846338	7475499.83580228	5311637.76388323	5231136.43671574	7347767.30473557	7942652.44029449	5953732.53799405	7618183.05829808	7921909.81453044	7341046.1950565	5677191.49971334
606	73.0652379051391	73.0652379051391	73.0652379051391	2605.6	2605.6	2605.6	2	1	2918550.21681254	3132130.70651285	4114931.74169929	3220104.1876171	2744023.06056638	3481683.02800776	3900380.1619726	4034626.06333009	4113190.07535157	3816236.8846875	3996539.59374024	2830964.81419924
607	73.0651149329147	73.0650996507321	73.0651302150972	1231.32	1231.32	1231.32	2	1	1800128.11775569	1767626.71688901	2115559.23447442	1715396.15398616	1742065.66441761	2306870.85355115	2373646.00578834	1961021.58529473	2152455.45655008	2327582.44176135	2149273.72529828	1691120.14805575
608	73.0651441720225	73.0651441720225	73.0651441720225	2646.34	2646.34	2646.34	2	1	3098257.63500001	3211689.31104736	3653491.2109375	3099381.03725448	2708727.0312723	3475136.93585943	3776255.36216518	3715038.40500001	3795244.63652896	3522600.47982142	3948284.37000002	2705248.9395536
609	73.0651244922905	73.0651244922905	73.0651244922905	839.832	839.832	839.832	2	1	6574868.02212501	5714426.82818498	7438862.45820238	5490956.66544141	5718780.62602404	7876563.28856191	8417225.16051202	6484441.69795973	7727814.22425632	8189727.99525031	7340611.37441977	5846840.92498873
610	73.0651368623321	73.0651368623321	73.0651368623321	2069.55	2069.55	2069.55	2	1	335268.437281244	290290.99251953	400122.635218265	362957.560058592	322505.771468992	489480.673444822	456865.120949218	389130.685854978	396455.505170897	511930.947047526	392925.463670652	283561.167804686
611	73.0651946172555	73.0651946172555	73.0651946172555	1415.41	1415.41	1415.41	2	1	1199011.70078275	1147575.65558477	1419646.12090144	1128570.73062575	1086670.99658653	1513208.0305619	1659380.48413161	1283615.74765324	1423122.7783684	1562180.81679687	1363926.36675181	1105360.06729191
612	73.0651528400384	73.0651528400384	73.0651528400384	1740	1740	1740	2	1	1311839.59471093	1267937.77173089	1631895.48327908	1392986.90887369	1222277.90641005	1841137.45195313	1814717.59236654	1562687.75507324	1675812.44438151	1880176.69806532	1588772.59464397	1263632.11979166
613	73.065164346409	73.065164346409	73.065164346409	1533.73	1533.73	1533.73	2	1	978049.993881249	962543.439855301	1284457.93127344	1010247.97223438	928949.360850001	1328294.61326251	1389223.61344375	1160561.76625781	1309340.5910625	1438522.92779999	1319351.75034844	918879.978242187
614	73.0651675136932	73.0651675136932	73.0651675136932	2307.46	2307.46	2307.46	2	1	2138513.12221413	1929974.4683853	2316380.81028037	2106835.43428136	1868500.1765839	2705792.54751779	2944199.26760488	2335940.33723967	2765762.84122057	2846331.86360873	2315854.78265331	1936886.19686751
615	73.0652318176736	73.0652318176736	73.0652318176736	2459.52	2459.52	2459.52	2	1	931212.566060868	828956.929769271	1234240.16735403	1022143.57277344	773406.242925587	1280141.21624998	1475152.12978002	1233870.53315173	1294016.67819696	1339014.85312502	1256768.29677633	849125.800929278
616	73.0651712532393	73.0651712532393	73.0651712532393	1961.81	1961.81	1961.81	2	1	3628546.83442858	3358196.00390259	4292563.46734658	3632594.20238213	3381385.37797281	4641193.7868792	4800395.55727398	4082511.72625368	4294048.34603442	4722403.43974683	4200882.36625876	3392673.19423226
617	73.0651981316149	73.0651981316149	73.0651981316149	2566.96	2566.96	2566.96	2	1	6446333.19585943	6234938.05576821	8332887.37576476	6495639.9582237	5637620.19578942	7075774.12627051	8275725.23684211	8142583.88016449	8293710.68128706	7985495.77028782	8145735.55229848	5728124.9653701
618	73.0651635013826	73.0651635013826	73.0651635013826	1323.39	1323.39	1323.39	2	1	1396389.49665853	1422870.38755489	1692054.826907	1331662.33671875	1334607.27113499	1720894.82370986	1840811.6392513	1513681.8616748	1737284.3397195	1902348.05171876	1551138.26797038	1352940.17230468
619	73.0651932845096	73.0651932845096	73.065225898045	2668.2	2668.2	2678.68	3	1	0	404447.249670333	0	0	0	0	0	0	0	0	0	0
620	73.0651662005352	73.0651662005352	73.0651662005352	1775.41	1775.41	1775.41	2	1	1176767.62148959	1097343.41324435	1334750.88441406	1087634.84193165	1096199.80188933	1479958.43134115	1515059.88526939	1324921.26451172	1303966.95370421	1523010.41263021	1386664.16198568	1097826.783
621	73.065208627512	73.065208627512	73.065208627512	1108.41	1108.41	1108.41	2	1	2430280.46835939	2330596.72109724	3042680.00055554	2233724.99015626	2347348.90265626	3148812.17013888	3282349.11304686	2532964.57286459	2914718.44074075	3157785.77039064	2839623.29671876	2233508.20933593
622	73.0651227860388	73.0651227860388	73.0651227860388	1484.73	1484.73	1484.73	2	1	81472.3764062332	118915.456081545	90268.0488281267	77656.2562109397	82422.9842187515	103435.543203127	113093.033593752	90959.9615625026	104774.617500002	113942.880117191	101435.446250003	92568.4451171901
623	73.0651281211558	73.0651281211558	73.0651281211558	2242.53	2242.53	2242.53	2	1	925962.109903498	793395.537088835	993818.513848043	863895.801392843	792745.520381438	1098355.54620079	1285529.8289748	941398.304754906	1078905.62260914	1199023.42905924	959464.087218141	780374.242401199
624	73.0651584172285	73.0650946604936	73.0651929717086	1600.4	1590.59	1604.32	3	1	113452.563437502	118393.957832025	137007.212929689	107810.039257814	102211.691640627	140183.378613285	166061.650195315	131649.321679675	140721.272226564	170871.184531253	123499.503925783	121060.132324222
625	73.0651952856924	73.0651952856924	73.0651952856924	1669.18	1669.18	1669.18	2	1	1069207.83483796	1071717.44874783	1286132.43381761	1055491.85812501	990114.636457606	1402184.22604166	1458496.33255208	1157824.01547598	1295826.30828125	1441568.86991898	1245510.5686198	947900.687291665
626	73.0651630102004	73.0651630102004	73.0651630102004	942.997	942.997	942.997	2	1	6291913.70615483	5432878.25538458	7188933.68191953	5521349.81017852	5439448.27758463	7826225.53481587	8063786.42738436	6082955.21917708	7479277.23722539	8042801.72674296	7475437.705453	5643371.37703126
627	73.0651706100497	73.0651706100497	73.0651706100497	1061.92	1061.92	1061.92	2	1	6451798.50750001	5878796.84284069	7698938.89155006	5923523.52954597	5920815.55968749	7970292.99347828	8339728.55380436	6563376.03731158	7531771.83675612	8372682.58500001	7483625.87578125	5698146.06867979
628	73.0651441294599	73.0651441294599	73.0651441294599	2201.01	2201.01	2201.01	2	1	988950.336259413	877498.987159074	983415.98767046	908084.26190785	869360.117406075	1315840.79179031	1343825.99773437	983731.03860085	1186680.2595293	1265665.49074716	998338.122606003	848963.057837001
629	73.0651742060241	73.0651742060241	73.0651742060241	990.388	990.388	990.388	2	1	3023727.14738086	2869973.89487941	3596081.41065422	2893310.77368995	2759713.0731875	3993009.02881177	4202058.13492017	3179684.92369336	3822183.29249414	4011329.41566528	3662236.75584034	2963118.17267273
630	73.0651533017003	73.0651533017003	73.0651533017003	889.091	889.091	889.091	2	1	2955048.56192969	2545487.37387295	3364950.62908504	2590486.82414423	2618863.59748797	3804747.8448774	3996308.7756914	2872138.92572115	3528398.70160156	3663094.70155019	3454486.24809195	2488402.05525541
631	73.0652445559612	73.0652272375659	73.0652618743564	563.0445	561.763	564.326	2	2	9853966.42854507	6504939.79198197	11686831.7604767	8181368.04400184	10638735.5550138	11561207.0918506	11942034.3869302	9333805.6876192	12249834.5298688	11640205.7045058	11775927.1037088	8908470.08099256
632	73.0651612848766	73.0651612848766	73.0651612848766	2348.41	2348.41	2348.41	2	1	1509069.26948157	1436296.96345723	1767001.47042799	1529392.74333984	1445680.85765094	1986842.74245924	2120030.45554385	1675042.19578931	2082135.28874321	2154772.29585428	1754421.77156589	1462102.93621264
633	73.0651306587774	73.0651306587774	73.0651306587774	1358.09	1358.09	1358.09	1	1	1416527.33710938	1309215.01344987	1690063.38373697	1338371.24636718	1269040.5514707	1759008.18643099	1895047.91047786	1442253.19877605	1711642.01162501	1783764.33682031	1540135.51696355	1223008.29442382
634	73.0898593063649	73.0898158163294	73.0977723351052	1304.57	1304.5	1304.73	5	4	321801.492928871	194229.054251535	399252.405541998	291699.582368981	316854.958651534	339487.695117191	425972.20433268	343851.993341615	89287.184698486	95029.3493483324	311307.335751068	86318.3751298007
635	73.1561395247596	73.1560550319075	73.1648853065597	1304.14	1303.59	1304.73	23	12	191253.149951173	176070.112572114	162657.882036884	173723.11745042	177480.907958984	151786.317085336	147718.272385817	189948.561830358	156471.791559244	174070.850782297	172650.523660715	162620.316517052
636	73.2045700270395	73.2045675409519	73.204594354903	1304.41	1303.61	1304.57	3	3	199050.799973957	135035.675183292	176631.529493411	108862.421478741	179462.561841229	178572.810035806	181454.358539224	198113.643531086	164083.636142577	185686.174832482	184065.313830565	130749.204803936
637	73.2547560463475	73.2547097010409	73.2547810526956	1304.11	1303.64	1304.54	12	12	871280.196952404	836870.300311747	797739.561964275	906607.680605742	798448.2761268	787111.977693921	820973.545875659	877861.687479174	757544.985062506	817864.502895842	843178.932118156	793599.067215752
638	73.2598882058795	73.2598438812026	73.2599204840911	1304.28	1303.81	1304.73	12	12	215729.736013371	126098.467116698	291860.012920673	200210.968605393	174994.336328124	344404.812354215	335392.613278462	252480.826870492	297595.193353741	348440.380394115	285580.765525841	161684.912184495
639	73.2933216415173	73.2933015761669	73.293351949244	1304.03	1303.59	1304.41	6	6	838742.656097288	813275.029794038	116609.007084963	76030.7958634449	797966.375997874	134297.882498372	131508.562323404	859769.542249633	737933.436301482	141580.989970092	109506.360276692	787138.296200289
640	73.3100924759264	73.3100668747033	73.3101181953861	1303.965	1303.59	1304.49	12	12	540929.127780673	536613.56437283	494317.651293939	577501.675839935	513995.143344349	449092.274119701	480727.914013677	560694.34563101	469855.868700525	491821.618979844	534326.852791011	531187.596472454
641	73.3391761333887	73.3336449278045	73.3393210575226	1304.54	1303.95	1305.41	23	12	159888.640435697	154997.350222355	148105.097446289	108586.59621867	158770.71355356	176431.132703951	173712.585077374	143359.241842447	161682.840083007	194519.944543645	153242.899186448	91687.0358011873
642	73.3855449607002	73.3854346646903	73.3855810864828	1304.52	1304.08	1304.9	12	12	220038.242340089	188826.273602763	201567.607258676	213590.77915978	201896.895266488	203950.551080498	213800.935506419	234364.51890024	190939.572346379	211705.227359901	209353.555094867	204524.214147009
643	73.4090586136946	73.4090290692375	73.4285968181826	1304.45	1303.64	1305.41	14	12	195656.442175294	186362.277814593	155813.013408203	202403.487468073	188172.527535306	152267.003228935	158127.121616909	181703.11648738	156576.900208834	167300.441003419	183635.406010045	198987.388052133
644	73.4610028041202	73.4609216830424	73.4610334153722	1304.45	1303.81	1304.88	12	12	246683.205335787	164497.467361652	291691.118429237	233933.923061526	207488.431577757	333470.82809443	318339.95525616	285899.520810546	299104.522421124	328246.930318134	306180.048816965	195315.570111553
645	73.4846507362347	73.4846065665769	73.4932992759352	1304.5	1303.98	1305.41	13	12	597120.310852053	503669.129867785	586023.727805517	609809.584056223	549656.227629205	590860.274606775	599367.144467079	631882.109468755	550697.756968104	615447.571407649	602654.773911832	545968.019521834
646	73.5402490871512	73.5402309542229	73.5402774436424	1304.805	1304.41	1305.41	12	12	255612.799047852	206814.637265624	240030.867580912	268020.791297433	239547.35906266	229447.195005581	236043.776370445	272584.571792971	229878.174819989	258689.523227889	256628.658081052	243880.230611477
647	73.5320896782914	73.5319886686115	73.5321709340861	173.515	172.906	174.408	9	9	2069768.59111728	1371557.62801572	2612089.45482785	2015934.47380669	1712656.87266926	2574402.59815266	2567033.67580209	2157189.38108049	2760218.80958173	2819504.27940157	2502494.32455669	1718824.6513922
648	73.5314237640411	73.5302673169068	73.5320891507438	2449.32	2447.94	2449.97	13	10	9608104.32696873	8676413.03902822	11774048.3056701	9952325.14255687	10804622.1386236	12541652.2253101	11479047.1121173	11017374.3558158	11049170.5295733	11214939.8585947	11115200.3740115	9448532.3636667
649	73.5319149707225	73.5318620429101	73.5320732968989	596.679	591.306	599.15	12	12	16539928.121964	12952377.0366855	9553630.99382622	7891735.69562709	14460973.3345163	19153511.7288515	14923593.6558867	10783809.0979765	20738251.5809384	13689850.7720519	13622368.1621831	8770058.74411185
650	73.5317351239796	73.5309906005859	73.5319579450563	2493.24	2481.9	2506.59	15	12	23550879.0076189	7624357.50823233	4319043.13729339	29116957.0703774	17378909.4710541	17572294.8240732	36101030.5611992	13643437.3709911	11042469.6648997	20111665.6349381	17905212.6651091	12716637.9846757
651	73.5320954416364	73.5320089573735	73.532205714407	213.936	213.526	214.55	9	9	2691839.7386441	1370511.19662971	3353180.88088443	2486341.73951789	2054829.02714861	3425993.41756838	3095091.42948105	2769274.89890381	3378608.16825159	3367167.24641546	3081725.60157059	1850389.74773051
652	73.5318489435033	73.5317766881687	73.5320530510481	1098.09	1078.21	1115.29	13	11	4695933.16753246	4297747.23537597	4329549.11293433	5872179.23713525	2724080.28634894	7238274.31627542	6572219.25798499	8467049.42539814	3222513.41710081	9526211.03297808	744186.288808608	4669001.85709027
653	73.531726409003	73.5316414240363	73.5319049647693	774.562	773.125	777.892	5	5	8334917.99787515	8984424.16686309	12456637.1820059	11102818.0855819	10369738.5442325	13183638.7650507	13030213.4048745	12780938.1619059	13048381.537709	15696202.9251417	11947972.309382	5638884.05655542
654	73.5318194298133	73.5316481722466	73.5319786728842	935.823	930.625	947.125	10	10	864912.604510265	7390081.26944141	7316539.46734286	692234.319406712	7145024.49090278	16811601.3382092	9087660.8120024	10644821.4295114	15425193.5218792	15594827.3532586	11419501.2964022	8288522.87656864
655	73.5321399293603	73.5321086677499	73.5321933208797	133.7485	130.916	136.062	6	6	1456741.65562092	1086639.81806464	1933133.52073049	1394799.79348975	1256283.35515538	2171970.75479517	1936533.64969792	1787017.19754233	2022228.87862331	1755614.98198274	1864195.63910311	995016.037050569
656	73.5318234606051	73.5316029980093	73.5319097942715	724.675	719.678	728.046	7	7	7276567.38795229	5446155.17946685	7479667.52071238	6931615.66829416	6643476.78362203	8315932.53746914	8682805.56609376	7274754.68117517	7422713.03535336	8216843.17223525	8985559.67716938	7046369.50310955
657	73.5321365690742	73.5320836048853	73.5321752560168	75.2397	65.3179	85.9931	9	9	3034992.28881429	892286.980503131	1625966.0754016	2790673.4575386	1298251.1263034	3021214.6844962	1682526.70212525	1266381.49296067	4307142.78694367	938026.693778805	581037.442715322	1136754.5968854
658	73.5319068885371	73.53163518599	73.5319741730602	689.092	671.575	700.995	10	10	10875928.2830959	7130423.12185678	10137435.2340312	9253696.92501336	9098159.42889271	17893713.3485525	8921279.34770354	8028484.47848307	16458080.5749955	10370310.9494683	13437554.7125215	7914903.02987109
659	73.5317936455596	73.5316792121906	73.5319475852711	765.816	762.938	767.159	5	5	8001257.31024023	6338421.97396627	8763097.76138185	4619307.5864776	9382575.28645198	10747537.104098	9051533.6278229	8327381.53333919	8989598.65198742	9336595.66550112	9068984.13812596	6934979.93803163
660	73.5318839935269	73.5316393003891	73.53198097499	993.5075	979.923	1011.71	12	10	6616497.37436153	5676313.54990941	12020609.5829569	8509995.72841045	8428446.05305348	697427.604707021	8497455.34028859	1726936.35079662	8784327.59856894	10124598.6008559	507495.768750004	6271959.34514313
661	73.5319192760691	73.5317793114021	73.5320809666422	1156.62	1146.93	1162.34	8	7	4968549.93650735	4041598.86369141	5316952.50659466	4774744.77535997	585667.96038087	5377188.57248224	8323349.66705624	5817060.4786776	7458548.2269397	4322541.56348307	8593618.84583309	4449174.94738207
662	73.5320896152195	73.5320817076219	73.5321275575239	286.15	279.762	291.506	5	5	2145848.87897554	2124125.5883174	1791884.25793551	3017747.37330576	2744813.21228023	4268784.86435743	3918062.01398358	2179240.96405421	4354072.75310349	3716688.66765256	4177941.71672237	2479838.89653323
663	73.531981096832	73.5318327575896	73.5321106795977	1182.725	1178.06	1184.63	4	4	3566832.62541397	2317295.63930991	253093.230465104	4605513.17821365	2808219.85143792	3042919.28854486	3398290.884375	2977532.46407117	3243400.11041668	3289664.03166234	3121081.9279751	2576842.99764975
664	73.5318219015588	73.5316772496191	73.5318375911403	1051.83	1046	1053.68	4	3	1937288.30460417	1467434.39624442	1211701.25660574	1905403.192	1873504.4210156	3942023.00596662	2135207.88505209	1937725.41115514	2110427.39929688	7075135.25333886	1933798.65569196	1545042.40457589
665	73.5317309988034	73.5315622700662	73.5319208297083	891.659	889.645	903.189	4	3	4461583.69276023	3688449.38729686	5047236.68572837	4629494.92864062	6907357.87809227	5064087.773595	5415807.08834433	3514040.81503639	5118634.83649039	8280256.53188867	4909596.92900001	3885375.84361875
666	73.5318038537168	73.531783791424	73.53196580235	1039.34	1037.72	1039.92	3	3	5940860.50359376	4576061.41481467	6536980.69027979	5640588.93328123	5214740.09507812	6918270.06540698	6566656.47221234	6228331.63495738	8542803.11198024	6797090.92837359	6543364.23396478	5056382.15581499
667	73.5321113132171	73.5320254549898	73.532156004693	464.117	447.451	467.582	5	5	3159393.4800352	1616588.69677947	3123926.4680923	2635670.64612983	2146284.30931205	1653364.38225015	2795772.07705923	2545894.0273085	3114060.53052326	3450900.01042808	3391682.8613081	1945900.29912305
668	73.5320633268288	73.531944608158	73.5321180452443	1228.69	1215.99	1233.2	5	5	2621976.64188094	2042937.16742566	3068905.94742808	2489157.86594701	2575034.72339093	3170081.20238606	4416454.59360472	3278779.20366202	3071601.56413675	1636982.25645942	2252214.92279164	2396508.68362874
669	73.5316924191556	73.5316152764831	73.5318127059786	805.865	801.806	808.658	3	3	6146336.37420169	4445203.63626401	6294325.99010021	5564415.67801618	5087428.43927801	6483765.14758622	1375367.84589183	5952675.15461154	6415828.51851884	6420032.57216867	11704319.9143475	4986758.80816973
670	73.53190832545	73.531698076605	73.5319518593611	865.977	858.135	872.638	5	5	12145344.3638485	5087680.97706786	6971792.56436785	6261891.73149286	3339360.4046771	7679469.04566577	18426153.6873919	6946532.81968575	7130175.01975446	7294376.64920713	5684550.82722381	5548424.57695379
671	73.5318108789398	73.5317809876536	73.5319132984988	641.499	640.007	650.336	3	3	7251810.07310026	5963278.7843355	8426932.52134606	7449474.13198738	6534997.52879433	8419768.05546093	8886521.31752628	9203671.99391585	8721044.60326445	9202754.19195786	8446540.26459303	6568753.35984756
672	73.5317962239264	73.5314478889425	73.5319213285134	820.381	817.61	825.331	3	3	9567658.50038168	7046954.25455739	10372696.5382277	9043906.1764694	10009047.819468	10676663.2962857	10512622.8949235	9842701.20739284	8619052.80797975	9148481.09107104	10264026.3545673	7839745.75902313
673	73.5320919973242	73.5320603180656	73.5321591968937	399.208	394.554	402.942	3	3	1271713.39210547	881462.380605201	1590663.91754084	1274942.20428924	1089642.31512846	1639388.72941087	1553702.74866335	1304014.5967929	1770995.78162874	2250062.0767294	1594153.33957617	1021699.57355327
674	73.532096251739	73.532074790441	73.5321177130371	49.17945	48.0579	50.301	2	2	971177.141938491	567219.401422227	1260229.26513304	844134.964180573	843315.260227232	1217347.57173681	1144443.39016678	944123.362951276	1298690.45299512	172534.4989875	2154451.22176633	651351.092738281
675	73.5320822390622	73.5320566046054	73.5321199371922	376.994	362.624	384.788	4	4	2145762.85065173	1544889.9604351	2643428.08029986	2219518.37892683	1858934.49442635	2681223.01777303	1771835.92428024	2171969.25263168	2747205.86432433	2812179.78043624	3007508.0223333	1701273.04619007
676	73.5320879653909	73.5320750304668	73.532100900315	419.4455	419.172	419.719	2	2	2695939.06567839	1779710.0472221	3236795.78188021	2400967.46124522	2299797.65753285	3695748.12865101	2989782.06805978	2794631.03529484	3323843.11701389	3112932.17919679	3158163.05097786	2132872.91637534
677	73.5317406306813	73.5317397248153	73.5317415365474	2535.325	2532.36	2538.29	2	2	5915482.99954172	4951938.80681451	6747214.99907248	5540234.95711454	5733099.03419609	7740696.75157096	6499160.5733437	6051578.74854688	6378289.05297458	6735836.42691532	6488843.50757053	5364329.14833168
678	73.5321246157653	73.5321246157653	73.5321246157653	2602.24	2602.24	2602.24	1	1	2861191.2146394	2078933.30298079	3359179.38049097	2754969.92687802	2538555.43133412	3288053.88810694	3156229.72418266	2968720.8222476	3076353.71953426	3138195.70492788	3147442.36963342	2319166.12578725
679	73.5318038785229	73.5318038785229	73.5318038785229	790.796	790.796	790.796	1	1	16486496.0607106	12588330.444475	18350044.8308856	15806340.7106786	14714851.2172852	18861585.4527009	18754583.3992221	16985266.1972487	18043730.0955044	18739149.300913	17494268.2430837	13955464.6844643
680	73.5321257300954	73.5321257300954	73.5321257300954	2666.75	2666.75	2666.75	1	1	1476567.50993146	999256.855534347	1975666.77584722	1387266.95502657	1154702.99941986	1989882.55782601	1841415.3638517	1790781.36283428	1797119.03185879	1998944.95946704	1792226.14097169	1238013.53225097
681	73.531958607068	73.531958607068	73.531958607068	2573.98	2573.98	2573.98	1	1	6046346.56157808	4800593.35021353	6821786.15401043	5781635.98696872	5563846.84402175	6678698.28346869	6616165.10568754	6342869.43747221	6698197.18910939	7159825.91877213	6619843.75156249	5146477.15582293
682	73.5319520367016	73.5319520367016	73.5319520367016	2633.06	2633.06	2633.06	1	1	3752417.59353997	2909379.27563592	4459893.49994878	3570964.09068425	3354491.78186807	4515714.96446593	4314148.34279457	4208257.39474801	4112790.36846824	4353948.15788615	4294372.90709208	3123836.96492171
683	73.5319819863065	73.5319819863065	73.5319819863065	2557.66	2557.66	2557.66	1	1	6831903.43844517	5688622.59492185	7946868.79467259	6507687.062843	6336317.07549541	7481437.64624619	7476046.5081936	7102439.41623472	7553739.40680636	7841298.48692839	7355483.48050302	6152067.67926343
684	73.5317242005353	73.5317242005353	73.5317242005353	2520.15	2520.15	2520.15	1	1	2326747.07519531	2212627.73905487	2574942.80273438	2286509.23798835	2136457.44525397	2462997.05488274	2633340.19499992	2518607.87148445	2433354.22851562	2796570.10367179	2325015.37187493	1954711.83273438
685	73.5320106490089	73.5320106490089	73.5320106490089	506.631	506.631	506.631	1	1	3672517.94911091	2365509.175354	4650115.23784711	3186972.9166879	3148085.96786924	4745645.39036491	4423539.9228096	3746293.25500075	4906631.82043269	4425300.02794336	4334379.32675353	2976194.93282104
686	73.5769856191985	73.5563472503763	73.577044111857	1304.49	1303.49	1304.88	15	9	98806.3942590325	134465.396096754	159318.635740359	102103.615221229	81201.1196240226	110282.725493163	111334.314064941	118302.411098632	143077.244086468	154054.505251685	120103.666634615	85981.0958571211
687	73.6071575557409	73.6070974646439	73.6142673474725	1304.5	1303.98	1305.41	19	12	146380.973986815	132067.556619467	138007.0720459	152762.259899902	134492.636121825	131125.1549149	128952.905765787	163277.586071214	136538.681215124	143445.711140138	154404.929804243	149135.908486703
688	73.7067074148481	73.7066651872381	73.7067320558142	1304.45	1303.81	1304.88	12	12	730968.951293948	643857.789399035	696150.601522033	752749.343507816	682899.343411957	669627.551399277	722801.706803382	767350.210950527	666235.745966477	712597.162991774	732323.528537948	679403.699338729
689	73.7234293093018	73.7225595427368	73.7304011807167	1304.345	1303.64	1304.54	4	3	718277.373696722	93489.4335486773	694805.64286378	741241.146218044	100443.096345402	668937.569378251	712945.08466471	759130.447198888	658643.145706376	702304.437260738	731099.222227371	99633.8873730479
690	73.7790977641258	73.7790977641258	73.7790977641258	1304.54	1304.54	1304.54	1	1	269886.88732701	143153.218926758	252193.054671806	277428.507179828	246469.710220773	249844.809827006	264359.231683874	272026.683822546	246663.82361398	261183.389114586	263153.825415035	260786.484948033
691	73.7919246807206	73.7864222994229	73.7919963500811	1304.5	1303.64	1305.06	23	12	182670.14295936	96799.6685752648	210020.864754642	174559.847019606	132200.585223797	114775.228264723	110514.627024739	212539.530766226	219360.059306642	232730.198608749	215572.841243239	134912.703840519
692	73.8387002643413	73.838671611154	73.8387370626411	1304.145	1303.64	1304.88	12	12	271898.580737125	236743.164998081	250562.443929266	275230.189870257	243958.934436973	245950.300186943	263406.811824778	272303.526643231	241133.128767417	251752.428571214	262599.928128661	255913.1349235
693	73.8895220979463	73.8895129551768	73.8895312407157	1304.22	1303.95	1304.49	2	2	80273.2258699538	637623.675000003	657773.278583103	712696.96486151	633084.114794482	649994.993868969	676687.540643636	712806.504598712	618759.834731881	677412.834794026	100859.571300048	641086.40195668
694	73.9387458271817	73.9386018251673	73.9387701141963	1304.145	1303.81	1304.57	12	12	709033.221000617	665628.825829717	671947.930066955	732274.35755543	663278.537128154	670882.636627924	696350.591246752	737905.82486473	634862.066931972	688433.24961496	696389.357182123	660381.582975262
695	73.9557781873349	73.9557487378116	73.9558400991484	1304.08	1303.81	1304.5	5	5	387941.233774852	251928.133806819	197831.170920413	356566.992732602	330449.13438388	216406.520056965	224666.603223876	184633.142723591	479502.119525917	213227.93465983	463882.547103609	288785.883013141
696	73.9896467334445	73.9896096149559	73.9896757480801	1304.03	1303.57	1304.54	12	12	387461.951495363	249830.534041465	481150.558143029	355947.679625524	322946.186128747	544026.046156531	530823.942908654	444248.19400691	479756.748173829	535520.062104117	464831.757317457	286543.939941405
697	73.9948513447762	73.9948283492524	74.0111079100835	1304.49	1303.95	1304.73	12	11	79258.8253605768	134930.33952524	131338.527563476	159157.307008713	129453.167651367	137320.197064733	536036.106655271	150843.880170201	122304.451533204	148407.712775531	134598.070195313	140466.776678936
698	74.0330413516019	74.03280888102	74.0331995974262	2448.69	2447.24	2449.65	9	6	845621.961529811	518668.155375409	884784.55428711	939003.340769402	659453.279462222	1409743.74415135	1105415.21363339	1241909.75859208	858238.359910231	1141184.21844952	764733.501174879	622827.259755673
699	74.0300837014521	74.0300278095233	74.0301064616315	1303.98	1303.59	1304.57	11	11	127394.394449462	118300.265403647	128976.22586426	128568.680293784	330449.13438388	122319.638804758	122758.48445638	127452.791430288	111147.200384114	121704.085393066	118726.825260416	123663.470785757
700	74.0604499853967	74.0603557008825	74.0604949372144	591.353	589.744	592.959	20	10	11995622.052499	7152097.15898573	8897138.27207581	9246411.14042247	10627650.4690696	12782189.6270816	11703061.7552178	9664882.66709534	10773525.0417704	13587437.7347419	9460422.57941974	10825304.6717849
701	74.0604983551707	74.0602056433895	74.0606639513267	173.5915	172.906	174.403	12	12	12498224.753831	12236065.7836746	12755439.5653617	12071024.5333406	12014336.0081719	14330131.9082752	14963503.0039801	12792875.3075024	12979663.3648319	14790002.4700398	13259022.9872364	12065823.3380842
702	74.0604373646291	74.060416504323	74.0604373646291	1964.99	1961.64	1972.78	9	4	4161454.85676693	3922079.04063211	4394705.5642167	4202883.37871761	3912797.52308333	5442258.50298383	5648672.8963952	4192060.92320209	4288306.31714298	4816947.4411264	6688804.7299642	4006150.01112083
703	74.0604223765065	74.0604144816621	74.060458722971	1380.22	1373.84	1382.56	8	3	482881.605732421	213038.091484381	505028.914218763	475796.992382826	474097.985351562	488153.28907814	668137.109882811	557396.312934028	603616.765312501	6209490.16580994	499444.225751952	460395.814344618
704	74.0603873014487	74.0603784094141	74.0604361514888	2092.71	2085.73	2101.13	10	4	1165994.41050502	942977.053164371	1073700.34774553	1076194.01513672	1085984.18253348	1915876.70388441	1607145.78827426	1112798.02809152	1218605.54649694	1272851.97983178	1457249.45552083	1096325.91849889
705	74.0604409351394	74.0604274841942	74.0604409351394	1320.42	1317.98	1330.13	9	4	2348093.32854106	1364651.37261285	2256877.73076824	2152734.23896484	2119161.20740793	3669088.23503053	3097846.98837332	2242453.56776041	2440648.0747712	2896392.4614388	1943855.203125	2062542.09433594
706	74.0603979678943	74.0603979678943	74.0604615395716	2470.56	2466.98	2474.25	9	4	3406060.24914018	2585797.94661039	3727361.99624203	3367929.2784101	3198318.55434632	5480953.02425811	5079473.91015369	3562843.67402824	4514413.58861426	5367592.20288388	3736675.98700195	3082289.60835618
707	74.0604056758557	74.0604056758557	74.0604198380686	987.373	978.303	987.373	9	4	743599.70097656	1584993.20162131	668532.30109375	692897.924062495	669471.096152336	324494.476406256	1041551.95459767	660193.066545201	793277.355593752	514322.36444531	2039507.0274824	503187.504690289
708	74.0603838485787	74.0603838485787	74.0604370263089	2323.56	2321.12	2327.36	8	3	1702619.03427851	4678772.59853079	1794351.82737132	1683307.84452436	1657991.40696806	2255139.72197151	2421186.66910385	1695513.84338694	2019877.12719211	2484914.7498598	452240.722243674	1638110.0574908
709	74.0604169573742	74.0603979212716	74.0604406873686	1544.85	1539.13	1550.37	9	4	2663826.44514844	1069603.0326811	2943067.36336719	2598946.52487422	2588967.65373162	5854674.56372836	3706346.15600491	2876604.59794118	2932978.93789752	3503840.73021288	3270027.81771732	2540078.86327742
710	74.0604687338782	74.0604214991329	74.0604687338782	2544.66	2530.43	2547.49	9	4	3310951.14830566	475988.418046877	3430804.84157714	3251843.23830078	2893496.54177043	10021384.2441927	4293041.74284276	3263775.22879031	3965803.85753523	923788.542140632	5260148.53920406	3082980.26789427
711	74.0604626310322	74.0603684883388	74.0605078617411	2406.53	2390.88	2416.29	14	4	2072422.58741386	2898838.91505254	1998873.46024888	1987808.47035656	1982874.65989482	4223476.60281922	2763607.25344952	2086864.17361479	2429775.52214743	145659.263100589	202830.783671895	1909126.05907852
712	74.0604464239354	74.0603443570678	74.0604464239354	1026.46	1018.27	1026.46	8	4	433268.582031254	1855444.72752461	455184.460375008	405321.638437503	406228.228593758	333682.904707034	642353.295937497	356831.205937503	428411.046328128	3694354.87403193	358557.176953135	318153.51949219
713	74.0603956485731	74.0603614250751	74.060409832857	2182.31	2181.69	2187.64	8	3	1223280.24457062	1238665.99304177	1244305.11924317	1231615.16233871	1218623.95132562	1733750.82848284	1696636.1733619	1277113.87037237	1427712.08193296	2285030.4642888	1030589.41944671	1241318.21321046
714	74.0604452118662	74.0604306101057	74.0604452118662	924.104	922.548	924.104	6	2	3058599.61425422	1647191.27116281	3189130.43877703	3009957.85271538	3061803.06480469	4376426.46480963	4260787.07841004	3043557.51860378	3244044.82449008	6561774.3711341	3138125.7767065	2860453.74806867
715	74.0604284977018	74.0604069603629	74.0604438148864	1709.6	1702.27	1709.6	8	3	227488.923020819	167253.950944013	233306.99572917	187202.097395836	219749.517395836	1830473.2688856	316128.649348965	187577.593880209	214483.418789064	380612.641835943	1478166.76585722	203598.12708332
716	74.0604347231697	74.0604276292944	74.0604347231697	1830.83	1830.83	1837.99	7	2	550058.862451163	380969.721604346	483824.284319203	432994.506361613	463347.440625007	602889.687053579	622671.267020077	416634.993136163	527670.619252222	635016.282823668	607858.577814402	486065.503928564
717	74.060382104712	74.060382104712	74.0603957289573	2065.73	2065.73	2074.15	6	2	1141266.58175558	1004834.08644301	1222341.47102105	1138443.90987779	1128878.60272767	210436.841567374	1776269.28474826	1193832.00080356	1363912.35238064	2994403.23784504	1244946.29890793	1070262.57752757
718	74.0604004080548	74.0603857489641	74.0604126055588	2296.18	2292.8	2302.83	8	4	1819751.99708886	1584637.87607423	1789054.85010058	1761814.84593148	1776968.02078516	4076180.77578775	2432553.05818748	1817346.5353379	2140192.13136918	1490889.14763641	2010027.86789646	1740683.6309502
719	74.0604454933013	74.0604454933013	74.0604454933013	833.718	833.718	833.718	5	1	3980365.66941947	3427438.25156665	4156464.67414229	3816920.68573105	3849102.97833909	5664839.28970379	5477414.23334375	4175906.60347615	4306184.69717054	5684911.67798818	4291961.28254155	3562944.81140624
720	74.0603988059028	74.0603889443032	74.0604157093921	1264.14	1250.42	1274.86	9	4	2657807.45104651	2035697.12195861	2867803.99559411	2700206.4350318	2560747.07800873	4392240.29747115	3712017.96306321	2821585.44386991	2697622.03677594	3612939.25475292	4858606.80235978	2504519.11479969
721	74.0604303082233	74.0604303082233	74.0604368596905	1771.7	1764.72	1771.7	7	2	2728016.35301683	2546460.41730769	3053640.98935096	2873993.98453426	2756512.3834961	4001502.24798227	4040731.71762169	3149617.78806641	3089560.21923754	2323353.58794182	4486036.52843704	2741502.46136943
722	74.0604407488626	74.0604264945967	74.0604407488626	723.74	717.289	731.055	8	3	918176.485529517	201942.819238282	828039.047798816	828650.413496092	771001.012074662	1253392.31612152	1256530.24829513	897183.633407119	855243.965627603	2252974.12035416	362671.129386079	854454.681964846
723	74.0605103520457	74.0605103520457	74.0605174544254	2604.44	2599.57	2604.44	6	2	5878602.25100032	5193796.53492186	6395785.96281402	5771337.29319853	5730757.56367183	10231663.2292176	8040147.23428918	6150031.26189603	7431778.96369945	6183339.43384358	6356660.42194557	5633019.5781896
724	74.0604045935033	74.0604045935033	74.0604469395003	1060.87	1060.87	1066.56	7	2	1005304.5448828	808312.168849435	981500.830877131	987088.602187487	959868.75187498	1321525.78909091	1447647.91281248	857829.79867898	1099840.44983725	394052.948437481	2020113.58305177	832849.097549719
725	74.0604421897128	74.0604264533953	74.0604421897128	1466.78	1466.78	1478.87	6	2	1644904.48585418	1437639.54653125	1707335.40209374	1556044.32128907	1616255.03662306	3173201.28393837	2350361.50592839	1792160.5693763	1690548.57016298	1700723.69452381	1794244.82845312	1454686.71483072
726	74.0603643358257	74.0603643358257	74.060406735184	1679.1	1677.02	1679.1	6	2	1723109.53320312	1354991.62002062	1809242.13814263	1698306.68960686	1551583.83612021	2381269.29772177	2217014.63737651	1756865.45806451	1832278.33463281	2844853.01917097	1750420.40493951	1575162.0508348
727	74.0604339339503	74.0604339339503	74.0604339339503	1139.96	1139.96	1139.96	5	1	3448874.23126952	2856612.04921876	3541522.5555264	3213520.83220145	3100595.82022879	4554154.01410716	4570009.90791666	3251807.43351004	3236835.66940549	4725003.95667378	3609540.60014508	2945111.03322546
728	74.0604367764515	74.0604135561349	74.0604367764515	1859.42	1848.31	1866.8	8	3	694662.877244312	660174.112311197	847228.590126948	676145.287269185	609602.787499993	3167414.16857255	918720.226118602	761272.54938565	708656.938945319	407297.639237066	938466.061057285	645243.940145591
729	74.0604240698212	74.0604164223064	74.0604490928314	1093.43	1087.02	1102.1	7	3	2228000.19444196	1557427.25003906	2398259.44801341	2236133.03763392	2085350.05823939	3462524.59987042	2985473.99639232	2319892.34803573	2349024.59349332	3314346.786217	2500023.57162946	2011431.80376395
730	74.0604370065054	74.0604370065054	74.0604370065054	1506.77	1506.77	1506.77	5	1	278929.184843739	202998.428759768	311349.770214833	233560.460332035	259508.784257802	367379.588671884	362597.901279283	259525.90070313	276331.139804693	417397.591924813	259329.90070313	261095.206230459
731	74.0604133293833	74.0603885774929	74.0604133293833	1183.74	1183.74	1191.54	6	2	1155474.9566741	946120.157226559	1218961.51375781	1057050.28	1124441.26970573	3219959.38931037	1670948.4325	1063552.56398439	1250874.78703682	356761.700244165	1191429.7171875	952662.811411826
732	74.0604550653016	74.0604550653016	74.06045663574	776.855	776.855	788.699	6	2	3684687.15967684	4507890.33354321	4145451.80885192	3762098.78290269	3673302.26002379	5461172.78853249	5387879.71479546	3873326.03645881	4186116.36268626	4107155.94627368	3948108.23304733	3505349.80135405
733	74.0604229100574	74.0603752335545	74.0604241277145	2227.67	2207.76	2240.79	10	4	750615.151623269	1109306.70868745	792930.387304692	763048.407812504	717292.748428824	1668974.49365048	1042544.12364366	693455.422789524	812828.89589842	416321.823536798	1247320.70335299	735920.977685542
734	74.0604379725229	74.0603980552358	74.0604379725229	1581.02	1567.73	1581.02	6	2	143180.407890628	126968.237216799	160891.672265628	160109.919375003	149349.132734378	288029.588821621	231844.694375004	188441.922265628	154055.268984376	298623.899996752	177333.178339846	128537.814453112
735	74.0604693002494	74.0604693002494	74.0604693002494	884.046	884.046	884.046	5	1	2664248.63296313	2452398.58960571	2729178.25191532	2593691.84947327	2650230.83986389	3811392.91322755	3733361.19059327	2746007.53282226	2735266.46418579	3902079.02603126	2889981.22024841	2359604.58103125
736	74.0605049008473	74.0605049008473	74.0605049008473	653.761	653.761	653.761	5	1	6211374.04179948	5486310.91205097	6263512.44480827	6009112.17129024	6048254.05842086	8476780.34432627	8701868.5906414	6552775.32452174	6977578.47938125	9291757.76013399	6775566.45945027	6081907.91773881
737	74.0604318300054	74.0604057125592	74.0604694478348	1920.32	1913.75	1920.67	5	2	228910.455312485	227707.457812504	217506.345625003	230985.349544274	166958.381406253	216685.023222655	226220.35605469	275582.622630214	293706.669921858	437931.933437483	212008.352442629	165173.429179689
738	74.060467050371	74.060442349206	74.0605193371073	263.609	263.609	276.092	5	3	5388164.82929119	2679750.90272445	5781229.53840909	5197449.18605989	5047954.50389062	8692095.75069703	7076536.07007529	5411085.91168945	5837063.2254517	7587719.9553636	5536347.98036151	4963585.60612604
739	74.0604127308376	74.0604024497358	74.0604639175415	690.146	687.35	695.828	5	4	3658927.40805716	4265103.24310346	3857169.31954532	3572656.20355263	3489389.30809736	4292839.64695171	5012421.33515625	3762087.98677221	3773725.96297698	4592427.50171207	3100980.26752162	3431382.45782292
740	74.0604486560407	74.0604486560407	74.0604486560407	438.47	438.47	438.47	4	1	2807210.05954484	2505828.18899049	3061288.53805876	2706648.64715727	2822175.43870482	4147947.53765897	3966768.69097826	2992403.90855197	3033834.81749762	4213722.9742428	3098204.62778872	2637581.04463347
741	74.0604849104252	74.0602303526352	74.060551352637	389.731	384.788	397.189	6	4	2102904.6054807	4102056.823072	2541971.74476389	2150022.89696691	1968465.98921691	710418.200164795	2934831.19269853	2277119.61464706	2298074.74194761	6689844.94601197	509132.09265259	2028520.38882031
742	74.0604047963714	74.060362901888	74.0604047963714	1487.17	1487.17	1491.59	3	2	2209736.91395579	1810475.52033379	2322298.51828697	2149852.60313644	2225538.79834217	3133948.18513243	3115662.93599276	2354032.81560594	2463647.53672619	3245934.58977121	2641765.86636894	2042985.80847562
743	74.060385599123	74.0603789224569	74.0604106662278	2138.32	2133.12	2142.06	4	3	1998818.23978953	1502739.03151117	1865546.12668407	1915410.10204401	1882503.13555804	2719696.11589284	2800817.647846	1978099.19377392	2189321.04285715	3164859.21299104	2078029.35896015	1892037.45121175
744	74.0604638419723	74.0604232164323	74.0604638419723	2632.97	2631.16	2632.97	3	2	5018726.49603124	4275787.68304521	5290510.12170278	4832778.87321699	4741811.67174716	6571823.29980117	6701595.77485437	5292347.85711458	6232581.41249997	6851643.40939583	5673872.2244323	4729729.13645835
745	74.0604259244432	74.0604204732652	74.0604581801311	1802.29	1800.85	1811.8	4	3	1327388.23445638	3410255.54831062	1454033.39111817	1385339.61528321	1406667.73281902	1929001.05647813	1953513.90556639	1436647.33011882	1483659.20918293	1962766.19078126	893270.249427008	1402607.59167968
746	74.0604333359697	74.0604178721243	74.0604333359697	906.479	906.479	906.577	3	2	2171425.62027	1813862.26513541	2150856.65837437	1931191.75690501	1833548.20523063	5789464.5141774	3024088.72505468	2199331.98169988	2168199.38081781	2960860.82231563	381091.46707031	1793294.98535742
747	74.0604856811184	74.0604568082086	74.0604883302516	413.735	413.453	420.682	4	3	410246.661718755	455624.111557623	248591.524781257	348519.961925785	362339.648999999	8926118.98821971	427913.877187497	381445.789511719	376133.353308592	467653.705921872	346043.193234375	316937.977480467
748	74.0604099428418	74.0603870197615	74.0604420621793	862.692	853.475	863.072	4	3	1924442.23482132	2743902.09220106	2068899.49473505	1927834.84567663	1896949.29398233	2860221.14765893	2659897.85188146	2026928.13514606	2002015.88259374	2757798.90459444	2169433.10135498	1688681.07850883
749	74.0604411130365	74.0604411130365	74.0604411130365	801.197	801.197	801.197	2	1	2355531.61832566	2048113.30833068	2417213.69613281	2308806.24255556	2275292.42725692	3239022.09682662	3228146.89573677	2291422.17031009	2507356.94064482	3175266.92607573	2487294.36558051	2120560.7432539
750	74.1918020112977	74.1918020112977	74.1918020112977	1304.73	1304.73	1304.73	1	1	98186.3352836093	86693.5750960276	79735.4023864758	93354.7373954275	89410.1996150726	81671.6461637364	83754.6753043616	101507.415107422	79488.0360039814	88390.8433736162	80964.6374613438	101853.594908039
751	74.2958589224918	74.2958589224918	74.2958589224918	1304.08	1304.08	1304.08	1	1	59995.8451558052	34505.4286843041	99232.053506748	61167.1628608846	64126.414528587	95954.2047043688	99351.0817350256	70780.644284889	98457.5347585215	99430.342754349	89252.6886674369	42807.2131542971
752	74.5308300183005	74.5307420838847	74.5309221588842	2449.1	2447.47	2449.36	4	4	902008.197531126	731669.308431243	1119621.42689783	1035446.44771744	989769.836413572	1370295.0366328	1129056.62403258	739590.817426389	880421.937837529	1118873.72857107	991667.790065054	781033.100513304
753	74.6700790640248	74.6699873856749	74.6742059041693	1304.15	1303.64	1304.57	15	12	234977.103680889	141460.742424879	293283.95688101	215004.583445311	186151.992053222	320537.775540865	305663.641451322	259770.096364182	282448.698203123	323384.787166091	271104.066512169	124543.905140099
754	74.7044732938563	74.7044476112473	74.7044787592585	1304.08	1303.98	1304.49	3	3	85709.5370109043	178430.0764826	290690.211328128	208387.279660868	189664.13147461	129921.835236002	130026.894050292	259239.632546161	281985.211661928	322894.401561165	270550.458147641	178509.811123936
755	74.7570136021777	74.7570126743962	74.7570235843331	1303.81	1303.59	1304.14	3	3	76170.3150905528	28644.0965731535	104462.280219728	64329.4295197092	55056.1683345173	115338.056779118	116484.004828659	76834.377228337	117798.843222655	123608.91276123	93570.9977436953	49864.8406809307
756	74.9585596208762	74.9583419457399	74.9585877517586	1304.65	1304.14	1305.41	12	12	264499.98947754	244582.013148717	243433.311776643	272280.410626395	240413.380799278	224612.432445592	228708.621089566	262862.218828126	228331.723071289	249429.586637139	252541.323018552	256526.420322964
757	75.0457513088864	75.0457017132877	75.0457786430502	1304.45	1303.61	1304.73	4	4	102940.837128155	88562.6233178719	242963.000123295	111073.181072622	240130.737128909	224380.992535806	229138.798784992	107977.153841552	228585.636580402	249474.172751653	248056.128687742	256663.34801307
758	75.0557198381494	75.0556479750906	75.0557607557936	556.127	551.545	561.726	13	11	7173679.3088629	4675665.87812009	4217594.42007803	3450096.77088295	4994185.44914495	5351796.31653235	11951774.7530631	4424180.76345829	5299891.58081101	4659394.53689569	5823921.25225059	4570223.80326847
759	75.0557173161038	75.0556721595912	75.0557637066374	98.7194	86.9568	101.737	10	10	3163144.34960341	8120732.1246386	4473963.09717091	6320212.44242071	5312812.32871859	3843150.17798819	7991437.38040944	2620909.39762016	4642036.7860925	6688849.02022596	3925251.74823758	3680289.65699408
760	75.0557285162885	75.0556904875205	75.0557733522454	197.7585	195.734	200.16	10	10	3017463.92110224	6629744.9692125	2831907.48944723	3124434.30057391	2719850.89591011	2894793.24022353	3426698.96851639	2908002.17118452	2812080.79461596	2975759.14251004	2450621.35926837	3017215.76526562
761	75.0557129155348	75.055680376471	75.055762857954	2688.32	2682.95	2693.92	11	11	6748995.55961394	4010017.89516015	5744438.72133504	4326565.22811421	3101592.79790753	5095292.91155865	3196972.38267281	6471100.73819114	4714516.6576766	4548737.1367022	4280949.95521085	4274488.38121972
762	75.0557339435742	75.0556619321981	75.0557762558926	154.366	153.538	156.132	6	6	2890408.21634661	4763931.50377841	1191270.21591459	2698337.96259656	1458046.08853994	1531407.7824939	1863548.70613139	1246671.84666337	1362474.40018499	1608889.26635724	1332189.15818038	5721694.49713477
763	75.0557159862323	75.0556938743067	75.0557473323504	2625.07	2620.59	2631.4	6	6	3561536.843625	8919936.46208331	3914524.06031248	2916260.34916185	4296673.45656929	3283406.47718858	6555450.83988031	4615521.80176218	1892418.57201242	3575425.45842883	4319578.41587912	3986165.39276697
764	75.0557368222627	75.0557368222627	75.0557368222627	136.775	136.775	136.775	2	1	2451237.06952559	4669754.41714089	2829540.67086099	2738266.0000097	3618120.98785345	1657110.98656731	1685915.04472349	1925772.32122171	2296805.71781802	1638867.28953394	2908910.25359847	6185283.70146094
765	75.0557130550149	75.0556941038515	75.0557320061784	2599.215	2596.86	2601.57	2	2	1736655.2723641	4583851.2508356	1955058.69358696	2080694.96021741	2233289.32683423	1597229.57422894	1695688.91548915	2531659.08391602	1773403.29102924	1083623.33306705	2186690.95961957	2869967.22204823
766	75.0557435956898	75.0557379802463	75.0557492111334	237.997	234.974	241.02	2	2	4778536.24845014	9010591.12273995	4113857.3544967	5278864.80570313	6690721.57973736	4864182.49210909	4933058.5352446	4707786.1130625	5819441.61384265	4735737.34110682	5758112.38035284	10568382.3520622
767	75.0557243627061	75.0556865140759	75.0808828454473	2577.895	2567.11	2588.11	8	7	1324905.79360552	12052266.1713672	1101762.03505543	2916868.78140928	4152828.38078634	2785447.09225066	2950015.37250759	5925910.44128583	3470027.33185764	2269369.12111178	2368437.67316405	7619348.43181075
768	75.0557219443623	75.0556785159373	75.0808924259423	2638.91	2638.01	2639.05	3	3	3756184.36089357	4416381.03355116	1888546.0827232	411842.802421916	1988675.32703125	1738060.20594121	1809333.22124999	2275817.42265629	1840550.15250003	1716423.57077014	2112722.43528647	2563292.55889878
769	75.0557323151892	75.0557074529531	75.0808387393946	2649	2646.84	2660.68	5	5	1836979.57214063	3979173.19140619	333404.677500013	1855533.21465235	1849162.07072344	1697542.27584376	2933359.65267933	1207807.27429911	1795621.1671289	1792250.30403515	1987500.83250003	5369066.34009233
770	75.0808777386455	75.0808611505427	75.0809610370788	15.2622	12.3492	20.1946	4	4	0	14152839.102468	0	0	6351227.03026984	0	0	0	0	0	6013805.82194963	7352706.23628769
771	75.0809007481064	75.0808585115423	75.0809429846706	124.384	124.384	124.384	2	1	3850609.30559738	6909414.61725639	4295919.18197798	4128849.45525727	5445262.3728196	2818193.26367224	2927159.53425749	3084768.55095597	3484916.53203702	2868350.88659843	4386545.97085352	9318087.31296193
772	75.080855344573	75.080855344573	75.080855344573	2537.91	2537.91	2537.91	1	1	2793191.01492392	10544231.7212082	3749268.35277262	4179285.03516991	4215699.85901809	1438653.29952184	1965128.93246536	4892145.9947126	2706822.97875419	1686414.80609351	4794381.13447219	6442389.50983075
773	75.0808577371829	75.0808577371829	75.0808577371829	2522.02	2522.02	2522.02	1	1	87903.6889843913	425735.391666625	135750.338671883	133931.613320337	137516.038085929	24905.5949999985	48269.5140625028	150528.732578116	73838.5954296918	31834.2805078143	143874.027968758	225604.710976549
774	75.080917456353	75.080917456353	75.080917456353	255.311	255.311	255.311	1	1	4743998.7036	9198162.86514281	5356366.57341605	5372941.62818303	6611838.44678409	4887502.41899744	4877577.55986492	4844560.79788644	5055789.807175	4714990.281475	5792832.47268499	11031128.2710349
775	75.0809034525943	75.0808552623589	75.0809034525943	563.723	563.643	568.109	7	3	5105419.13146233	5520354.51144515	5818310.01508262	5268154.63318399	7134034.84606502	3200652.72054741	3941868.26163103	4303431.82185749	4934276.75143697	3432278.6132745	7875336.57331479	8398354.3216193
776	75.0808857962915	75.0808857962915	75.0808857962915	196.472	196.472	196.472	1	1	3550389.52078125	6443321.02291832	4163901.34528675	3917133.8323584	5357829.46339773	2737066.29288336	3131504.41728052	3188180.11911737	3376406.64763867	2871505.96325391	4365758.26621023	8630838.14427187
777	75.1017783974307	75.1017783974307	75.1017783974307	1304.54	1304.54	1304.54	1	1	114810.058013508	115606.851376201	102891.725771486	107671.513039959	127618.165003257	84713.7928027338	109974.197784016	104834.501481526	94470.6385530593	110632.431638371	102282.552863769	112122.902309572
778	75.1461231251472	75.1461090042093	75.1461372460852	1304.28	1304.15	1304.41	2	2	113181.925048827	146339.270534669	102891.725771486	101763.979381385	95138.693496469	84713.7928027338	109974.197784016	104834.501481526	94470.6385530593	105360.844768066	102282.552863769	112122.902309572
779	75.2037237366092	75.20305624046	75.2049355109192	1304.03	1303.59	1304.57	12	12	425400.211728698	998126.25060405	211918.536769642	547463.552612022	518846.443291765	141435.762533053	171137.191212334	342770.215727791	160961.521117514	179455.276447056	279056.398987347	679932.579557293
780	75.2118316878649	75.2117881497008	75.2119497632621	1304.45	1303.95	1304.73	12	12	131401.76297119	90854.3818676747	175219.52027344	137226.522445913	121722.291324556	177970.460884164	185298.751752233	162206.486417518	177263.097324917	207009.950745568	169189.317520751	106201.423066405
781	75.265705115294	75.2655962356381	75.265731970527	1304.03	1303.61	1304.5	12	12	539726.865209963	518687.646327427	504774.229619134	558591.530341798	516572.791503904	467881.220462474	514642.756540181	559275.998655136	477997.541995121	506034.2934525	527899.260083707	519474.75891218
782	75.3072043877632	75.3072043877632	75.3072043877632	1304.54	1304.54	1304.54	1	1	539240.624790849	111214.054023437	503799.00892823	553435.934147142	515965.47909343	467399.117195635	513978.87269531	558340.995056555	472935.362547197	506124.748250827	527016.712452389	514462.995598964
783	75.3536640415244	75.3536587303125	75.3536693527363	1303.795	1303.64	1303.95	2	2	1277809.8829421	1255795.31250001	1207485.37945225	1322922.35700285	1258406.72050959	1170136.82421873	1239549.7021449	1344453.66901854	1134622.654847	1208954.30990766	93583.9568546543	87162.0291178395
784	75.3686338412939	75.3685237511363	75.3686769585828	1303.965	1303.57	1304.5	12	12	1323198.53246781	1296101.91685096	1218483.14205356	1354017.48468244	1283329.59968009	1185949.47817802	1262396.30999838	1364241.18361056	1158137.60966761	1224263.16162808	1287793.38885546	1233503.40312465
785	75.4263899850415	75.4262668943997	75.4264929682989	1304.45	1303.95	1304.73	12	12	331244.356265192	314316.751336327	285689.907156107	347195.053279623	308003.493368013	274240.2664209	262831.923194756	334007.926749804	271339.048390627	295952.074704243	305224.208463864	309554.910385045
786	75.4568232746506	75.4567756396646	75.4569349750977	1304.145	1303.64	1304.73	12	12	291647.53590088	276643.678679385	258413.640455979	288405.733283878	285280.220179161	245923.833933455	252530.655157647	317776.896167536	231947.92470703	269780.674338032	272826.317887836	273893.511035155
787	75.5146390110506	75.5145443963923	75.5199189201421	1304.5	1303.61	1305.49	9	7	123056.842041016	106760.149311898	258037.101013187	119881.478442382	106764.216588134	245670.434825845	253196.363534341	106334.908780799	239963.887674152	103514.917243653	272370.203930459	111954.967260742
788	75.683425952767	75.6833875884621	75.6834510317864	1304.11	1303.59	1304.57	10	10	172609.834342854	164225.721574518	144468.416997072	175777.107025615	153586.216357831	140549.025679086	149147.538010817	167966.872001138	134359.726445312	143797.114801683	162064.05343994	165492.943462665
789	75.9065984354806	75.9065984354806	75.9065984354806	1303.61	1303.61	1303.61	1	1	68215.11175631	98735.3937445938	69571.5721172626	75231.7791663534	70369.1160381608	67054.5406655648	73283.3203125	80278.7289336687	59162.901538837	69456.0042152627	77823.0956948616	72833.185813927
790	76.039660853172	76.0395906743868	76.0396961082264	1965.65	1961.64	1971.76	14	12	3978840.69169624	3327012.14736084	4791188.01658397	2739028.17840345	2384057.5423314	2544969.61055077	4730829.16591326	4099576.22101829	5494185.73556674	3363432.22278391	4808880.22626799	4288542.72486093
791	76.0396566145553	76.0396288252939	76.0397126920472	2425.225	2419.95	2429.01	12	12	1626699.06307363	2295216.56120516	2347692.18958139	1779662.61312263	2651179.77366073	1727242.82256581	2318605.18516727	1524829.66695759	2153395.61949531	1363954.75011268	1891570.95023523	1696970.1576762
792	76.0396582257059	76.0396428879455	76.0396907395135	2307.645	2300.9	2319.15	12	12	1711919.89230666	1643113.22455416	3430463.5521124	2169806.6204594	1701682.37894653	1788628.55755371	3223669.42889437	1912446.14696829	3049279.82706031	2808800.16180099	1162771.42372675	1391085.46357498
793	76.0396850011846	76.0396759668854	76.0396940354838	2354.895	2354.25	2355.54	2	2	1488222.69726313	1861789.6153472	1550074.1943099	1279940.01219982	1597972.26259015	1274905.60205831	1494528.49262571	1560271.27439703	1513142.54495093	1401078.57370793	1495895.33659755	1472942.29163861
794	76.076153802237	76.0759904192932	76.0763405491193	172.721	172.266	173.951	14	12	2543088.28831326	3176691.57244995	2289187.1871756	2725798.6569184	2775536.73988445	2045436.55516496	2469640.78351507	2551705.52164512	2409285.76027686	2375560.13076062	2549494.2568171	3133300.17093348
795	76.2450813149108	76.2443016449746	76.246241892625	1304.08	1303.57	1304.57	9	9	137997.129943847	148112.510667066	121110.625408382	151500.143017578	139647.130871581	107886.635523791	136916.029260253	141044.961101887	96376.19071289	123230.438668212	135176.305119628	140297.410452974
796	76.3413002740828	76.3413002740828	76.3413002740828	1304.54	1304.54	1304.54	1	1	106952.551163965	129841.7903125	90952.5610632811	98740.2939861325	105366.945768751	83387.4953748045	72640.1378498046	101022.411360937	50833.8114109374	81180.2421516303	87579.16001582	125523.531508302
797	76.404799505135	76.404799505135	76.404799505135	1304.41	1304.41	1304.41	1	1	76554.2689313287	47639.7832297587	76872.7825914425	67321.6928120939	74661.7494406966	82055.8876118616	72641.6072172399	66803.9600696901	78681.4627814266	86231.3498064621	76782.8797651818	62661.0568483669
798	76.6170608443565	76.6166272271981	76.618228979345	1304.495	1303.81	1304.88	10	10	192150.413952637	265559.932259614	124267.688569338	208218.57152569	202253.986271784	96568.1389990228	102689.12168457	173446.514547992	106073.861977538	116858.680927359	142485.969852013	239907.164028695
799	76.6533917303624	76.6533917303624	76.6533917303624	1304.54	1304.54	1304.54	1	1	55999.7414772732	94319.8783048492	33330.7194526814	68549.3487557711	78498.5164692832	18662.8815500712	15878.2250625886	53205.8102516861	18703.1894904117	34682.2882486978	32666.0692160869	124718.511726741
800	76.6713412212938	76.6713412212938	76.6713412212938	1304.54	1304.54	1304.54	1	1	62454.1801973465	142668.473365384	39092.5075067144	77448.6892704273	91134.3390690115	24144.9173486327	15891.2871101887	59815.7240742997	18733.9310904947	34737.8185396635	32717.0261385089	124881.862757163
801	76.8459589250122	76.8459478222581	76.845987481661	1303.98	1303.95	1304.14	3	3	72868.0314910323	53835.5402343752	79949.7926477063	77735.6106090204	64057.9129230295	82980.5282592767	93135.0110395961	80682.8320889549	83069.9785333796	107484.269221856	74156.3670597325	65135.6780184663
802	76.8999203091703	76.8998916554399	76.8999484646202	1304.03	1303.61	1304.5	12	12	301332.137828777	284509.297999608	243019.235387134	290208.445237379	274785.252674278	232999.632539761	249802.21629883	276991.613839286	223424.981411832	247377.736076313	273597.278102679	280174.270926689
803	76.9175359309945	76.9175359309945	76.9175359309945	1304.54	1304.54	1304.54	1	1	293072.150291339	148194.172265624	242549.72372681	289867.259651696	274462.199472659	232759.550486652	249479.97401774	277910.772397866	227602.780482583	250989.945588379	273139.875245766	276549.025514326
804	76.9907138387539	76.9906420719512	76.9907316734849	1304.05	1303.59	1304.57	8	8	136866.563255897	121502.993422852	136656.39104849	117236.529693134	113018.247601787	125465.546339517	113681.302283654	113133.814202009	127308.298307291	87076.9656358925	113823.595195313	128978.044799456
805	77.0387033415401	77.038404567926	77.0388921669498	1304.73	1304.08	1305.41	5	5	204147.560452041	225454.830559525	230103.116853583	243004.807320224	210848.600529009	211684.281698786	185843.140803396	205296.955186962	244920.210720471	209677.396475719	215427.523330079	254505.22516324
806	77.0873523606111	77.0873523606111	77.0873523606111	1304.41	1304.41	1304.41	1	1	89096.6794282657	62167.3143377133	81549.7581178985	88363.1680078135	78815.1164062506	99369.1571271316	84261.6907368598	81245.4060213945	99974.0462961635	87402.0303071723	97813.0156538539	83104.2232639387
807	77.180760641686	77.1799702941634	77.1813867058224	1304.73	1304.41	1305.41	7	7	133428.146643067	188703.603798076	73585.9173889171	144786.923171387	128361.574674681	55844.5606542965	83627.2056091304	107142.27273137	68937.2338842774	73927.9243464544	94448.1080243388	162341.160597581
808	77.3430930814058	77.3423742591552	77.3443840717116	1304.145	1303.49	1304.88	12	12	150784.024978966	142958.241820913	132773.116948244	145658.430288461	151807.901393479	122174.630827824	126973.96363732	160655.889261568	130026.49696289	138296.136159667	150430.972242338	152193.421736027
809	77.4041019538379	77.403854291111	77.4043496165648	1304.555	1304.54	1304.57	2	2	78962.9430017084	190418.305895432	31060.2637463384	81286.5414855966	92758.4537137869	45117.8324819712	67314.9639438102	21283.3228883714	38438.4655686599	55173.9745971677	45141.170948768	149450.159780971
810	77.5747709939514	77.5742131847638	77.5753159152617	1304.41	1303.81	1304.88	11	11	169978.025292969	195262.731387499	126932.787624859	168992.484964693	158330.192249754	118320.060750732	127719.414663462	142714.746160715	102643.959070637	123083.901627103	129001.970943081	194433.489654071
811	77.9025656137819	77.9025656137819	77.9025656137819	1304.14	1304.14	1304.14	1	1	80485.9398856602	30682.5403670244	110744.313100962	71142.8174159757	64017.7862695317	122906.904742027	122012.779449462	97113.2460546869	112322.229349772	121925.729675292	94340.1419775404	55611.527230631
812	77.9990267688516	77.9985775990607	77.999109036058	2455.88	2452.88	2465.84	13	11	2563432.60171742	1690861.31352095	2328901.70201126	2287354.35405315	1819775.75558451	5194999.37289016	2296028.69604307	1776108.92843892	3253554.25264405	1699536.99969921	1261542.17197912	1863967.05720579
813	78.0678516413293	78.067800494689	78.0678753290932	1304.54	1304.08	1304.9	11	11	173701.859173585	156873.984846754	161011.034736331	179276.22557373	159714.402577313	144097.143873697	138404.41336914	164032.419407301	154243.837335487	156423.303553185	164928.755466496	169561.495795147
814	78.3544889891792	78.3537163650089	78.3557578143823	1303.81	1303.57	1304.41	11	11	195798.001351724	164029.870213218	227009.713491214	185714.01320519	179351.853283914	239276.619375	243352.312337238	220590.946612454	229614.786258137	238895.612908278	223750.225052208	163357.655763596
815	78.6100057552563	78.6099671627968	78.6100186299463	1304.275	1303.98	1304.73	6	6	131737.427302245	212212.339293325	136408.151623537	132859.191531137	235394.566641848	124864.829640299	136657.688110864	140880.410590819	218024.128844102	255519.609232952	255392.367138674	224268.490873581
816	78.6470797737182	78.647036173946	78.6471113069524	1304.45	1303.81	1304.88	12	12	249723.655396634	211763.35826923	254294.31948486	254723.337841796	233855.68380972	237693.387560847	248610.908214287	270098.302751117	218382.485400389	255907.671514423	255914.958568209	224624.365009014
817	78.6716552685369	78.6716552685369	78.6716552685369	1303.61	1303.61	1303.61	1	1	87549.1605295619	73354.7586686204	63175.958180931	73882.5691779124	67500.0103833011	64354.6446058229	63767.2354367904	82986.4397780546	45012.5376864351	51682.3368420407	72414.3067462702	61538.868299006
818	78.9359579004758	78.9351899648579	78.9365530495046	1304.49	1304.15	1304.57	5	5	184064.63425926	456983.666881248	91448.3579743833	227878.35480288	233295.189868751	62447.2493311522	60259.1346419585	142511.936225195	76639.6781442382	62741.8698014951	110109.840633204	323864.456888603
819	79.0367991151796	79.0367716985466	79.0368410449968	1303.95	1303.57	1304.41	9	9	154111.687756911	138547.270552202	163917.470983889	142762.677336237	144536.570280541	169375.089506835	196423.158123371	182684.726645132	154770.419147134	176016.149923095	169082.650127704	135080.557854227
820	79.1125183587944	79.1123312645609	79.1125500534993	1304.49	1303.81	1304.57	7	7	128520.620568848	107857.519647216	107307.406252443	130927.901180421	107891.606859539	95612.2477962233	115418.840559895	124560.310094573	119327.913429361	106997.112185622	121268.01951172	119721.90329402
821	79.1747833367105	79.1737923401641	79.1748715515791	1304.03	1303.61	1304.41	6	6	85855.7708435051	128215.0274292	72110.1196893305	101900.891532076	95193.3733020009	84916.547801983	81663.8951725256	86383.575803222	70320.0725504553	82015.6467150874	97963.9131696431	87597.9764648447
822	79.6199053520417	79.6198603003692	79.6199336021989	1304.08	1303.59	1304.73	5	5	85134.1760236138	79779.1750355117	78838.5549133312	91028.8831262217	65868.7158369962	83993.7587295818	90777.1556095373	103872.389939185	83798.970821126	82863.7106945796	94945.15019381	78599.0411727633
823	79.8158465298435	79.8158166505285	79.8158563921994	1304.01	1303.22	1304.57	4	4	74181.1618254206	152499.640528845	48684.7942602546	111408.644700056	93214.6358349599	56032.3638590491	48743.5711555987	50676.3280916337	28802.1105940753	68230.4023531401	70687.3400614415	117954.969304011
824	79.8803228518955	79.8803228518955	79.8803228518955	1305.34	1305.34	1305.34	1	1	151229.552263847	99454.2567160871	177988.442642047	81020.0181188974	115614.67137651	182968.421335229	182129.220636539	164703.659372778	169421.480358663	191299.947677998	176502.34503063	107976.438900036
825	79.9155578688581	79.9142419800727	79.917160170007	1304.11	1303.59	1304.73	12	12	178365.590612794	144347.932042453	188153.803405198	174889.809005032	145849.509052733	226186.274152644	186950.478515625	190046.383931478	177533.214248046	184555.400449218	216030.682742746	152204.543907752
826	79.9900396992124	79.9900166734355	79.9900947911442	2265.67	2261.85	2272.76	17	10	3591880.25746665	4071819.00286563	6173499.02815387	4800494.03856608	3914706.61875752	3701770.22315994	7019880.74410537	4332243.8416509	3746611.9299161	3821698.10308454	4787608.11344552	3664949.48850143
827	79.9901840530324	79.9900939524433	79.9902320029791	2464.28	2460.34	2465.49	12	12	27436440.23087	21278355.3914349	22146649.1821148	26973508.4249387	25571146.6493451	31012520.9682471	33950885.1667975	29339981.0853495	32966078.358441	33829518.083892	30659138.260956	24601570.9224178
828	79.9900821378045	79.9900499076705	79.9901632833402	1994.85	1993.78	1995.67	8	7	2180165.46674615	1548546.39205545	3037215.81726049	2232947.56219209	2041442.08455001	2999922.91359051	2658735.75858982	2523080.69424994	2661423.49170392	3135586.02103881	2427851.37403996	1866468.78774159
829	79.9901004557368	79.9900776359845	79.9901557249916	1324.78	1324.54	1326.83	7	5	3757117.88284029	2865989.32688282	3845180.74020995	3627128.99566666	3834751.06737234	4645592.02237575	4021492.34290968	3852015.80181251	3875970.01817627	4374488.48263194	3887333.06549999	3202761.45628471
830	79.9901343131968	79.9900911834348	79.9901515658625	714.739	707.663	715.517	8	7	10009834.6791971	4267119.23801467	11001073.7989658	10421435.3257749	7941588.11723516	13028562.629965	5725017.95682144	10708462.0201305	11548600.7122409	14459604.8092372	14581424.5381479	8155270.28332389
831	79.9901204541455	79.9901022835639	79.9901594563984	600.689	598.072	604.008	9	8	8046257.4259029	4822846.17495706	14504198.9527541	7581315.30400892	6632041.26298442	18549059.2994138	10488123.6153741	8827427.68995494	9711465.41956545	9244410.84691611	9877260.2650269	5554900.38134972
832	79.9900597331336	79.9900435363838	79.9900926494936	2095.17	2081.4	2106.91	9	7	3560445.75759765	2740950.14728321	4258045.89816655	3365779.64031199	178971.098437506	1912754.95903565	4992877.03429861	3714211.7644224	2782856.89823242	1830699.50795056	7296243.93865976	2754120.92975375
833	79.9901228084897	79.990110881203	79.9901330361446	2675.81	2667.8	2676.2	6	4	522160.352186214	558029.277932697	604610.735458468	489878.624527006	495236.078757842	752111.840358071	729379.050483398	579893.140006167	602762.473321344	735235.984922308	60835.8495133437	483404.937131216
834	79.9900371573614	79.9900323847369	79.9900893998133	1904.57	1895.54	1916.94	7	5	405841.428035889	231293.822059326	454415.698610096	330493.665336913	58973.3732690395	1380210.74831527	554734.815203017	422064.257313757	49584.8692968755	523859.265081789	397976.98359375	244225.165633138
835	79.9900735406067	79.9900574760511	79.9901196507066	1620.84	1610.36	1627.78	9	7	1118530.684475	740428.592845318	1797498.19325391	1056632.94692188	790834.549854524	3204414.99941492	152513.584835819	1206069.46459376	262530.471499012	1807947.54491387	884764.582232739	854018.379703131
836	79.9900966293371	79.9900560578171	79.9901101908296	1789.25	1778.58	1797.9	8	5	345098.576043525	228953.519287109	413589.543604909	300950.118155046	563199.141977626	1639386.28844912	126681.490546876	368905.866127236	141883.751132815	203221.230375003	396769.143036355	248012.650078123
837	79.9900749996128	79.9900558425402	79.9901126345801	1689.64	1671.72	1703.48	9	6	459667.505214842	258498.27299805	2423336.95561409	404291.494010422	148085.606044924	565276.214616474	444431.542491314	483667.767447913	344251.921791299	183606.930729169	112676.509815675	285447.699853514
838	79.9900342821146	79.9900342821146	79.9900752560171	1939.08	1927.18	1939.08	5	3	482944.255527346	384716.386556943	632960.122116437	418976.372025744	376197.411622496	672482.3866774	773942.574956837	490526.859937563	627226.259870344	827803.017005751	504899.761774458	379364.722599941
839	79.9900234835047	79.9900098304977	79.9901033873418	2226.1	2225.2	2238.86	6	4	190318.423320296	139637.203828113	245791.585117175	124416.146250005	137962.974062521	101996.492734402	254260.006158843	147955.499999936	125824.023750005	208283.473984357	259055.818098966	152677.011347643
840	79.9900631331379	79.990040993999	79.990084808453	1760.52	1756.69	1770.05	7	5	491481.835920024	320943.256340976	695776.288799991	530440.245414783	667387.998809264	683988.071160567	152385.690466311	624891.243122946	512448.732960943	701624.421352798	1026174.49172587	424479.985331005
841	79.9901141811868	79.9900086492563	79.9901567519635	1544.155	1538.6	1553.64	6	6	1435791.46508681	995454.624882814	221245.986718754	1439495.00268012	1307732.95925058	3219545.21292405	216711.988007817	1626444.6504948	3671391.57102458	4505926.81003113	324340.81279908	1173538.54789497
842	79.9900262352133	79.9899804171897	79.99012731123	1587.76	1571.7	1588.5	6	4	1392481.89064235	890742.42108724	578079.0635981	1301800.52434751	985329.763407561	1663320.38256366	2812484.02373577	1366597.55983434	1322314.90642938	1673110.59296297	1396597.24330979	1076835.83898727
843	79.9900286380067	79.9900227139846	79.9900418536345	2389.38	2364.79	2389.39	7	5	603292.349836647	489543.360325927	838088.521628287	604968.348736223	522163.639496527	50828.9948632822	856559.428075375	706711.794530903	75251.3259069796	842110.093577014	729993.79124381	473254.321562981
844	79.9900887961448	79.9900550788517	79.9901310529451	1240.645	1226.82	1250.07	8	8	8399694.67211114	6269717.40940339	17592628.5802546	8148544.67204169	3976083.96874268	10169252.1250407	8674987.07275378	6836941.53562777	7395904.7808132	15386654.6942578	10578561.3990553	7122366.12312498
845	79.9901085445932	79.9900719695756	79.9901737388783	1275.03	1269.16	1279.72	5	5	3529901.48248579	2536296.40925781	430053.442382835	3620748.07795457	3908094.89992311	576900.800952994	4110789.98363636	3604305.77370738	3783774.8619509	4046385.83582623	6191981.12274266	2858093.75988517
846	79.9900249600763	79.9900158900933	79.9900860410961	2337.67	2336.17	2343.97	5	3	518082.195509117	427164.223087568	636433.336875111	550442.483203126	460525.645750001	694861.992721637	989552.518268634	600043.376407012	660282.952512586	629108.641735244	40657.9065624959	449437.798519966
847	79.9900859960479	79.9900297917109	79.9901643035406	1373.425	1359.25	1383.54	6	5	3386164.330625	2527326.74139695	4642045.27704572	3433251.96184059	3665205.92087492	2976484.99225219	2357543.15824687	3436625.29780133	399339.115364596	4075970.00306548	3690400.13064861	2726562.59487723
848	79.9900859324819	79.9900750892613	79.9900859324819	1713.27	1709.15	1713.27	4	2	1315073.95294849	818806.293632814	1560424.78171631	1223474.38541016	1113554.84950195	188951.021130374	3423861.85645027	1408428.47781152	1653293.0208667	1775458.86103076	1555075.29176855	869770.8696582
849	79.9900554878323	79.990034568131	79.9901096337512	1654.2	1641.79	1658.98	6	4	1294026.86760938	818439.821240234	1340750.17795898	1132096.67784375	1020690.1340918	1833703.91175669	1455633.27289029	1303899.66892318	1498410.35208333	1921460.95161337	1480884.22398733	949532.949033203
850	79.9901353471812	79.9900366557282	79.9901688743702	967.952	964.886	969.241	4	4	9061850.51741118	6589358.91639757	10052130.2033785	9145364.62325432	814556.879832976	10771095.4133437	11197215.3015937	12517555.6651402	8481344.59963076	11339492.8096111	16363352.7305481	7981760.45027779
851	79.9901422771388	79.990060482121	79.9901998585611	1134.915	1130.65	1135.61	4	4	2592781.01765624	2008190.89292187	2612960.55792192	2680907.08799999	2519261.33818182	4996468.94340819	3000105.91968749	2612610.44373436	4039785.6449629	1102005.60544188	761573.459824271	2200461.95854687
852	79.990017095234	79.9900064956086	79.9900303531709	2158.7	2142.65	2158.7	5	3	529522.516230455	472134.503776032	1603388.98479227	570223.272226581	555904.349348947	557212.788686525	245218.992968758	563257.317949237	916737.568085932	601896.189355489	606033.131584204	480176.504674481
853	79.9901356595458	79.990124384678	79.9901763261156	831.467	830.614	831.594	3	3	4525600.25820769	4218250.07060598	4893270.38017279	4276732.83633086	5566141.09787631	5268092.00852206	5299951.49568935	4761594.62231249	5309647.96785783	5317752.32933365	4674320.22859469	3611111.46003034
854	79.9900700731809	79.9900105849292	79.9900854003417	1729.465	1725.37	1735.42	4	4	333300.54122869	225950.439564984	500960.239999621	333611.271642405	832128.175881956	578884.718833017	452008.101679692	373553.101860793	180311.516857914	157454.290104157	397816.233611501	236130.209620032
855	79.9901806267383	79.9901369760895	79.9902922606241	755.985	754.237	757.091	3	3	4825621.92835715	6430403.05718676	5344543.56264286	4619040.84729837	4667793.18111012	5975021.96702008	1391780.12420876	5039699.03917635	5443698.82339286	5943976.69952977	5159280.77105805	3807826.24415401
856	79.9900563049612	79.9900335502675	79.9901230816429	2183.28	2182.81	2185	3	3	2893227.41662501	2512641.50271092	3359356.4396047	2922942.37192969	4570673.56936351	1949304.89050696	3329455.49879297	3265903.42289542	3241192.93602042	3145821.68733392	3382245.66493126	2664291.49705001
857	79.9900993772784	79.9900547799762	79.9901134938629	1411.99	1410.16	1417.09	3	3	2441600.71849433	1736347.06051374	1405877.0904236	2388910.14022728	1902801.63264958	3096975.71381393	2977857.53035037	2580364.59901043	2680913.02953834	2916196.85850851	3085153.66965974	1981837.04869317
858	79.9901516437255	79.9900660571583	79.9902489663681	1062.265	1057.61	1067.98	4	4	6803714.56171878	5041081.90833331	7334184.25844903	6722255.8003704	1145298.32629395	7853217.52601848	5882965.34929895	7162567.89791664	16887072.3946771	8089243.85398152	8448945.17186431	5954371.34499998
859	79.9901601581592	79.9901601581592	79.9901601581592	2500.55	2500.55	2500.55	2	1	7953271.26162682	5837650.60304445	8643264.18237135	7493325.72573523	7208583.3653492	8936925.90126416	9508976.80130518	8278643.55551474	9272642.48085934	9276821.95392054	8519713.58863639	6359631.60254131
860	79.9901308441154	79.9900918382094	79.9904380704057	1162.7	1156.25	1170.73	5	5	7844685.67789983	5959545.02612589	8475363.36184824	20895236.4518947	4500739.53122958	9187796.64021141	1026427.97304686	7810219.0184559	28502651.5744666	8893433.37618562	7985249.24434744	6881560.08467368
861	79.990093071781	79.9900888843379	79.9901201358737	1185.24	1181.29	1187.47	3	3	1985818.57570307	1345714.98910714	2046056.69390626	1864888.05628907	1810701.06669923	1088292.58901375	4975655.78546413	1792022.76928571	1735730.30624999	8771958.24804007	1638531.45401785	1451284.864375
862	79.990095610576	79.9900620696274	79.9901376005457	1489.225	1482.3	1499.71	4	4	1096395.06081341	766998.098671879	1128391.89785157	1051058.95446461	234597.162785649	1317750.96193703	1321888.95470817	1160413.03881894	2004945.53778624	1995718.3092682	1891175.67866129	893441.164329051
863	79.9901413373731	79.990103380846	79.9901580232232	654.3795	643.146	660.618	4	4	5029978.37169679	3579851.89536108	5540018.85703427	5193352.09317845	4406366.27012412	7928407.30877676	5334445.88898005	10047334.640655	4585358.91055649	7167037.08046482	6097940.42893507	4097804.27917842
864	79.9901554596318	79.9900880812156	79.9902373565309	1007.64	995.065	1013.54	4	4	4654763.79421875	3454545.64868922	4714269.67043405	4614626.91052952	3972765.6009375	15015944.9975113	10894440.4568175	4928722.918125	6778777.10377219	5615204.25043403	1005241.37360024	3956678.70688368
865	79.9901431393282	79.9900935457331	79.9901927329233	860.241	859.065	861.417	2	2	5416332.252	3760562.40360566	5495645.51688282	5016566.22455079	4869704.78555358	8018494.49879147	6561387.18584376	5430435.79697266	5380942.50160927	6118733.45728127	5567338.20397815	4254161.53728907
866	79.9901384620394	79.9901313581704	79.9901455659084	903.5795	902.858	904.301	2	2	9159898.31911949	6228944.90968751	9377698.23760293	8497192.89702113	8112438.20087142	7271698.0243974	15215336.3509768	9403283.02201701	9767786.08620982	10519188.8074219	9463449.91270038	7241850.28083546
867	79.9901781956266	79.9901518111859	79.9902045800674	812.227	810.521	813.933	2	2	6534303.05115188	4348111.48787759	6893840.40001125	6139771.90332814	5541456.97608398	7767063.28992186	6581830.23030801	6776315.88121251	7012767.27462498	7692910.41694998	8266586.27567078	5109219.04525501
868	79.99007932846	79.9900697495895	79.9900889073305	1469.965	1467.9	1472.03	2	2	1534710.7886464	979375.967250532	2873359.52507972	1359377.52225852	1369667.96317254	585002.252216789	1737895.29829546	1635506.9922372	1619203.43436079	1881078.76932743	1625436.39436141	1134470.44820579
869	79.9900679875555	79.9900332234234	79.9900816049818	1833.04	1827.6	1836.73	3	3	826815.936126454	491962.002847361	1092850.75915516	801974.683816733	830936.67821568	1158750.18567474	1127444.75201381	879993.916826172	1102610.62273368	167292.707556156	1071906.66927472	598173.590935683
870	79.9900600246381	79.9900563131747	79.9900637361015	1442.39	1442.33	1442.45	2	2	1738682.45618991	1237834.05139423	1944038.72441856	1752874.23299279	1971132.93738098	2265953.23129507	2182149.24937349	1890131.12402946	2145887.95839843	1891678.99567781	1902615.96511117	1473768.82442908
871	79.9900441421983	79.990035791972	79.9900524924246	2354.555	2353.33	2355.78	2	2	263998.521862796	161279.172213867	323791.90590625	243888.198305417	216259.960046736	301796.960736087	275360.458078121	257764.792015625	297727.660680664	312662.313784645	300860.459839843	193575.449429687
872	79.9900699831173	79.9900490669067	79.9900944787121	2116.6	2116.17	2128.31	3	3	999132.966914067	745362.083457034	997386.875979168	950436.742441411	179086.728007839	1165162.15034914	1073743.29059328	1081433.8956836	2049437.10328262	1236433.85078311	1109503.18157958	888665.754968251
873	79.9900559418941	79.9900505445068	79.9900613392814	1428.32	1426.29	1430.35	2	2	942066.377433883	658271.242638224	906779.307109377	980310.119335927	766737.476816409	376730.167447925	2110611.73364745	963820.908786045	986522.06121094	1164817.99050482	981766.517656255	819072.814891832
874	79.9901063706202	79.9901014482272	79.9901112930132	1459.1	1456.69	1461.51	2	2	1936517.73351562	1350063.33630388	2082043.84854796	1801519.29314791	1702882.42534888	2405636.86233297	2743762.21483866	2103076.24723062	2006136.6371599	2385952.04001885	2003903.61957839	1511433.37802533
875	79.9900436968761	79.9900160263637	79.9900530994957	1876.245	1867.18	1885.66	4	4	1150436.06930087	687930.925006341	1373138.42504292	1004843.9511559	884570.501895303	1563911.77755769	2776317.13787326	1240350.88718339	465819.632050781	2429241.62465143	305513.973313394	753373.866196063
876	80.0624282423433	80.0623844186391	80.0624760191639	1303.98	1303.16	1304.49	9	9	158918.396484376	249566.950564902	88889.7613183607	178471.507211538	181432.953573842	88028.5923490083	91376.3120841484	142704.869313616	100291.800315755	89912.3057226557	109101.052274169	204899.027351261
877	80.1589779259447	80.1589297897784	80.1590064828926	1304.03	1303.59	1304.54	12	12	805914.255049734	1158794.54363142	543297.472526499	904060.006876396	875921.068571764	445339.295920761	515998.308234055	736281.333261724	470858.161765955	480274.390158859	638055.33597506	976559.672418389
878	80.2164297679187	80.2164024942234	80.2164418124083	1304.73	1304.5	1305.41	5	5	99633.1407629387	1148224.67088069	542247.825168465	902783.085962738	875358.281969004	444880.419778643	511006.223175453	111539.362424665	97321.187213541	117017.182296424	623427.705519201	95471.1551870489
879	80.2721010910097	80.2720602751987	80.2721663055276	1304.45	1303.81	1304.73	8	8	172589.174731446	292731.598318358	98671.707386944	206017.771908803	206719.993534029	79733.660117187	91657.2119891827	156980.233828125	86685.6182434093	95969.402456806	142280.766512277	249753.723086984
880	80.395045750969	80.3950380164431	80.3950534854949	1304.49	1304.41	1304.57	2	2	120605.196439303	89805.5913916024	140675.941120608	92175.1878079924	94276.1540336111	157243.805076496	159559.006688639	141708.915286457	151853.829611002	173809.075561899	148620.141600137	90579.8167339615
881	80.4299441912778	80.4293043121891	80.4314433285791	1304.41	1303.81	1304.88	9	9	119939.290411783	89702.9899325288	134420.063675539	109572.631931715	94276.1540336111	156817.62118164	148467.786840822	140784.404403545	149554.616096827	173413.39624477	140358.679516226	104449.924034832
882	80.4798833315468	80.4797711767443	80.479918693835	1304.73	1304.41	1305.06	7	7	114453.387440592	88911.6738148086	106885.417456056	117459.789666342	102738.868784995	111565.712853307	118818.56062093	119036.856419771	97875.0348274733	115544.687442158	107862.345392252	102896.471185772
883	80.6178876452025	80.6178737158463	80.6179015745587	1303.7	1303.59	1303.81	2	2	56543.2967365048	38203.614630682	84732.2072088076	73735.4219051851	65322.7279015007	91307.2047230101	110488.420155363	88404.2628354893	88120.6379194788	100030.228066406	81408.6478844093	44898.7919415841
884	80.7599816679732	80.7491310562149	80.7600184713499	1304.03	1303.59	1304.54	12	11	80871.598065185	144688.769426081	126297.64395863	161176.992056978	154414.163160399	122330.580666316	131412.433570149	152947.63121175	122352.287705077	123310.916883544	139756.603275552	149574.51418457
885	81.0004192711509	81.0003858398278	81.0004513775272	1304.65	1304.15	1305.41	10	10	123959.691573768	109214.622194823	123374.81397217	132000.510908203	112921.742807616	109961.937909459	124018.531949055	132894.068091947	107270.439961689	132262.03371059	128425.302698103	110681.271760441
886	81.0407850638203	81.0407357166016	81.0408204342182	123.1835	122.416	124.384	8	8	106946.57166109	110904.903270508	134888.911189719	146044.24092	108955.098516358	120536.379994693	127942.843393735	195167.060518369	180064.663234192	177981.127320963	138916.738578613	115207.342898171
887	81.0700523078158	81.0693481961139	81.0703913221617	560.045	553.275	562.687	13	6	6733889.5457037	7574929.18947175	7119051.03386546	6523175.16847887	6431283.61955837	6311936.60578498	7668217.45630351	5868998.69901842	7731048.10268086	6160209.72245619	4584023.84512981	8433038.14017634
888	81.0703354364792	81.0691805923008	81.0704667898084	12.4224	10.6876	16.4179	8	6	0	5175645.94546875	0	0	0	4155268.22516387	4158635.97470009	6807323.92160078	4170943.16494474	4879881.01714612	8677251.75244968	4439710.11359114
889	81.0702154425361	81.0701212425228	81.0703508265111	193.577	193.434	194.568	3	3	4142286.02643859	4711008.41412972	4347916.08714798	4014139.07621439	4273532.8164226	3970463.25503089	4065037.73248103	4110985.71039174	4296992.33534793	4292720.44598299	4363102.07153906	4573762.04692731
890	81.0704145886961	81.0703753568223	81.0704413185854	2697.72	2693	2698.09	3	3	2852696.83095946	0	0	0	2775346.3293469	4561067.81932831	2767350.4159667	0	2669544.48343096	2588434.37546872	0	0
891	81.0701491486144	81.0698647758686	81.0704047320148	148.088	140.605	148.088	3	2	3684292.59810431	4305771.42575617	3861033.91219944	3795148.62010811	3743091.21791427	3405073.94264236	3697391.23703378	3365599.54802691	3759233.61138408	2343204.65653193	3759194.51431419	5560476.60195644
892	81.0701259287195	81.0698243452208	81.0704275122182	101.694	101.213	102.175	2	1	3946546.55680708	4463203.73024362	4217937.98818715	4078574.4016067	4207812.34257593	3845388.02537231	4053729.91494521	3907207.33863023	4550325.73363308	3905304.46878076	4174865.7291036	4281406.24892568
893	81.2375576466405	81.2367939974669	81.2383769476228	1304.235	1303.49	1304.57	4	4	86537.1918876133	70003.1528320316	74072.9038982607	97574.8598307282	93709.6606014744	80067.9703531896	75550.9002294913	92382.8994673283	83996.5093306097	79375.8277898606	78601.6820001783	91739.3860705558
894	81.2957570076889	81.2957335785801	81.2957583090083	1303.98	1303.59	1304.14	3	3	87018.6276362735	45699.7149316405	86901.6950889072	69741.0647398797	70443.343801048	105362.363312174	99601.8775088788	86728.4070396846	104059.465910202	112771.377355956	91669.7372807159	63427.1628693185
895	81.5193481015931	81.5189390796802	81.5204668993302	2492.32	2487.49	2495.13	13	10	83719749.652404	107152725.781856	123466439.595298	6557235.01363513	31587194.5811795	41370087.9372874	124762057.788552	129630420.160684	66364470.7881212	39202895.4744697	86507627.4025963	78606510.0993426
896	81.5190220105062	81.5184552760547	81.5204357654431	2449.32	2447.94	2463.6	13	11	174451225.660673	58822827.2770842	71466442.1963347	65790014.7608925	67120705.0893264	74742532.0049335	69706141.5735289	69703760.7105516	68082708.4447641	74211607.6462621	201253310.060272	60698897.0392566
897	81.5201983162349	81.5199802463977	81.5204332503101	1041.06	1035.73	1043.32	8	8	25185328.1777078	29808987.3694068	38247563.9744902	28861835.8181251	31866270.3883008	23947560.8296224	31794068.3073028	33635494.2346151	31563672.4589802	22364806.1228394	30908902.0683215	26580559.3396114
898	81.5201458350955	81.5200682523844	81.5201790330928	773.9765	772.335	776.995	4	4	68352895.2387187	58699557.9552212	72348015.9952266	109711903.567572	66042640.098727	68201816.1622906	75698565.6193241	73201498.357877	74479843.8930538	76408097.3466533	70973115.0266719	66054506.0360614
899	81.5201646071247	81.5201261468407	81.5202896592281	810.5495	804.609	823.1	6	6	3347755.11318394	50626674.3041645	23588364.4588922	20249960.4838125	19313833.8379243	24220065.5015048	55995182.582659	21497980.3113947	22500090.2088948	22456413.7399276	22052879.8727172	15537796.9918022
900	81.5200498717185	81.5196372948572	81.5203425762377	929.658	916.641	943.738	11	10	47709825.9841767	44996038.1991647	64549393.5282949	57592914.1187116	58983400.62465	88038751.735775	157596879.043719	79416789.2310926	84573639.8145506	4447370.88313221	19433742.7350818	21819628.3428646
901	81.5196205370943	81.519536279027	81.5201376305521	2616.675	2610.37	2628.31	6	5	36906024.5977499	37382635.0983668	40317852.8076469	36595060.4386126	42183952.6872201	44346512.5102119	18667303.0404757	38294129.195525	39269451.0509253	40131642.7471374	39642016.6599265	36251563.7796838
902	81.5200445630193	81.5196241900595	81.5204469138177	865.036	846.766	875.962	10	8	58447527.4957856	36110807.2182679	6530623.46925065	59083553.6633545	42303837.5640697	26671343.1461328	46869090.7348124	31563713.4546401	46490532.3683035	85986166.8784335	30288556.2928666	7511308.16618407
903	81.520431066848	81.5203915991129	81.5204721365556	71.2371	70.5538	80.6998	4	4	50340672.0704401	43305056.9789673	56357875.6382878	52707570.4562296	48198685.1129694	59691623.176465	59216461.3024441	52558791.7457673	57212666.2029831	57218738.9932442	29398964.1647806	46711061.7477881
904	81.5195760019714	81.5195102927317	81.5200186931921	2601.805	2594.14	2605.55	4	3	16548653.1230136	14125579.3878569	16452465.8840939	33622818.7998828	15191867.1634998	16659953.2825003	15993756.8613157	15936102.3926875	17536215.3897284	16489292.7869999	16385112.0688435	14241358.8220625
905	81.5198175088042	81.5196369788978	81.5201805422235	952.941	949.249	953.439	3	3	34909467.1385973	18974341.3069896	23221367.9084453	21975551.2934296	18549386.1947233	24148833.1810105	23614318.2328854	22403925.7214583	23559524.1564791	23356762.9579182	22275964.9153595	19694004.367927
906	81.5198512843187	81.5196774255224	81.5199489856464	792.314	791.761	794.17	3	2	26173136.1946875	22319834.1185417	27355066.7288203	25931422.2263593	4143011.78198542	28927017.1980052	28560741.4909896	27145221.4146094	28591811.818724	42144349.5868196	27113387.6947656	23384282.9956067
907	81.5203637816051	81.5203135565617	81.5204140066486	651.156	650.109	652.203	2	2	31070897.0942684	26941965.2505056	33200720.1912273	31501517.053659	28338713.0691216	34319466.3518939	37139855.8016307	49086114.6187403	36983909.1816061	37765737.5361743	27363769.1839355	30075907.234318
908	81.5199593329396	81.5199593329396	81.5199593329396	2661.16	2661.16	2661.16	1	1	29597109.158203	25559604.7166466	31776110.8127942	28491044.6573528	28115550.6677404	32199692.0487377	31724360.112353	30992763.6783088	31020226.8529779	33497654.7920071	31408519.9999998	27353581.971827
909	81.5197958057217	81.5197958057217	81.5197958057217	2584.52	2584.52	2584.52	1	1	29136188.9167497	24578546.0712502	30217853.7183128	27770111.4713747	27209944.7949997	30356038.4685001	30490292.3917501	31664173.9938324	30385478.1162917	31137208.0657501	29567047.8358746	26186538.6014998
910	81.520541992353	81.5202387301995	81.5207492956729	173.282	172.559	173.951	12	12	31342465.2778087	26053725.21275	32717597.9715174	29077265.9456209	28150834.8958529	31714143.6210151	34739956.3362002	31941232.2920367	34052860.2577755	32718390.0404155	32499929.7269307	28762025.1462198
911	81.5205641220842	81.5202657096005	81.5207149812399	215.3295	213.936	218.394	12	12	30612449.6879604	29866437.3885579	36221019.0129351	30610220.2766817	30123532.8299963	35670599.1107457	35403711.0670789	34255508.2412206	33733965.6596239	37153471.516906	35985101.5351577	27981824.7105417
912	81.520412460199	81.5201572757639	81.5208536790423	596.526	592.018	600.741	12	12	61876420.6053289	85295233.6783988	58169390.7972012	52692037.4010203	51123869.1955755	57400713.6416303	80920402.0069858	73618140.7462988	79566620.1176355	74367581.0762986	68808888.9246924	60283208.2426251
913	81.5204802285932	81.5197330709781	81.5211637910186	761.8885	760.639	768.393	10	8	45631726.642843	29524072.8276851	63645503.0422329	42487292.438325	35742530.182639	47733950.2874219	50066693.8839881	43999560.368311	63635509.8154141	51427827.9739244	54138618.9591895	39095928.9106555
914	81.5206357700889	81.5205380981581	81.5207616847318	135.155	132.901	136.305	8	8	26949932.6408243	22172547.0912626	32665774.8123768	25083055.3599957	26084567.4633485	27890672.9922558	27561590.6388608	26856740.829327	28203995.4614202	28015235.8227855	26396112.0536954	25091991.62863
915	81.520247079915	81.5198640313322	81.5211188015001	689.6345	678.707	693.961	12	10	97126844.0972232	79115767.1872821	58853317.1669049	95288036.7517227	84963124.9874478	60136631.0038149	132674141.428279	91569511.0968664	131047278.594364	51446181.4162933	92779607.9865904	80728849.6239157
916	81.5207052584748	81.5203566718937	81.5208449202542	285.54	275.03	289.001	9	9	18072066.0397415	30106987.369679	47822805.539245	21770880.296184	17569234.616738	39921072.7972857	39695069.672375	48199705.0448703	33351273.0904343	40830901.496864	54215172.833575	26972165.2116484
917	81.5203689928986	81.5197858118921	81.5209534098608	998.513	987.534	1006.64	15	11	47906323.2827659	40713273.5600884	59008633.3916386	74500317.3991081	43769382.1558034	45608172.1892682	23998731.6070524	50668093.4223899	60462895.8412594	52775347.4188907	3651943.27751963	53173840.7004593
918	81.5202993568111	81.520009162108	81.5207762243195	1181.89	1165.14	1193.95	13	12	15836190.8243113	49439252.8976582	57482908.4854803	1763973.59140622	47573299.6234362	49021462.2033235	15154269.4920569	19139250.6617072	15508300.8170282	13350293.2837475	12443801.2684058	5862158.33473553
919	81.5202672523839	81.520026343724	81.5209491792739	1088.88	1076.8	1110.34	15	12	46691437.5681166	7637321.33388418	3028490.61952169	61913642.2833926	27279463.9852514	35659129.3522937	52113211.417071	47378475.0817695	33483261.2271534	53820557.2230914	28859984.8733039	12125945.82802
920	81.5203326124357	81.5201317830043	81.5205301954053	1149.31	1146.61	1156.74	7	7	18284656.5604995	21234435.2220001	25726080.4467187	6443432.54909091	23003595.7026563	25820212.8224432	26202553.65	31301125.6802029	22342183.2467926	13560307.9819921	28850176.8257781	23019097.6462749
921	81.5207844747768	81.5200146280048	81.5209787626084	723.4635	719.678	726.629	6	5	41659203.0714072	36096532.2083689	45363335.6106341	42307012.746372	38875952.8266093	44027306.1350264	46897943.9416289	45784118.5167312	43033684.3261641	45335239.1978643	42775522.3595511	43858480.7688159
922	81.5205537697799	81.5202261146025	81.5208280492145	455.742	448.968	468.443	9	9	67298203.2849289	3392101.53634805	35036349.9197813	13610716.4964984	30959232.7938839	35193202.5054414	29223984.628558	39204285.5531579	19455924.1606733	41799929.8248477	46926510.3890111	29021977.5933214
923	81.5205524933389	81.5202831951359	81.5209851330774	507.451	488.641	530.493	11	10	15951607.2973425	12925564.57083	12996807.0799854	45886679.4645919	41768832.4415476	14645504.1908875	49388873.4339038	3179279.51123531	47158251.8878944	25676242.053321	2655080.43891372	11556590.2448962
924	81.5206711600397	81.5203973096451	81.5208307753373	424.707	420.422	426.452	5	5	22695581.3887292	10701924.9802969	18993546.1229113	14878715.6472496	10551686.7197151	24968597.8471136	25181413.0606618	23915089.8127941	25470088.1396342	25781123.0893107	24876029.7740625	31256828.6358654
925	81.519840688952	81.5196111152672	81.5213443918813	2649.26	2639.93	2652.47	5	3	33424319.5961376	27740273.594475	34712880.4637752	31414915.3013624	30237248.5737998	34536115.7443499	34281879.8084002	33550589.5265624	33147357.9382016	26873983.8932378	33014199.009719	29860995.9924878
926	81.5206315798171	81.5203076399573	81.5208744397274	372.039	367.287	376.731	5	5	28723516.8293297	19673794.6948616	14975378.0498994	23485320.4900982	22442479.5359893	25539006.7237059	25244330.6591177	23927891.5883879	10812124.1035473	29003771.3107179	25218028.63485	23445177.9777856
927	81.5207375179218	81.5203224144221	81.520861705271	319.355	309.396	324.287	5	5	27723603.3	10716444.6030995	30615598.3220208	27245963.6088453	25629091.4377269	41690537.2537961	35064785.9131342	28721130.1607991	30580458.4288884	30847571.5650536	29777310.5351786	19035476.6813872
928	81.5204736976872	81.520226679513	81.5207581529446	400.335	390.477	405.823	6	6	30023001.8376662	24731611.3112131	32751645.5914773	29485793.3755625	21649303.975509	57514192.1217586	31464922.5491207	2920653.17104737	31307734.2647115	15324861.4162968	44130461.5185679	27042534.7804602
929	81.52066504191	81.5203932148313	81.5210671118183	267.443	263.609	273.631	4	3	34440306.960849	28826534.6308206	37476411.5913255	34096302.3727836	31732913.4950566	43183664.3032457	17649655.8632642	34918914.9028302	37630257.0956132	32171088.8914732	36343722.1878255	30943304.2643762
930	81.5205475019804	81.5205440068284	81.5206009562203	1213.19	1211.33	1215.06	3	1	539045.996250031	484212.855468665	630746.433125037	569022.011250039	453116.777500026	594420.136875041	999808.166099917	608667.948125035	611909.831875036	538350.407812405	594462.609374891	505683.983437411
931	81.5203807404849	81.5202284026387	81.5208367807713	637.9475	628.433	642.214	4	4	43225550.1166957	37518397.7194498	51140927.802516	47434571.7697235	33836894.8801992	51646292.4554212	50138935.0630689	48291480.3978043	48804090.4879493	52132073.3292647	49394263.5604689	41463221.9564281
932	81.5205843570041	81.5202891270744	81.5207827740342	353.912	351.332	355.155	3	3	8598507.26535415	7252654.51673698	9178335.1418281	8469076.47497396	8097019.24150002	9498321.56595834	10470695.7934812	8911804.35434377	3079292.97500088	9377491.70629687	17533121.1476526	8222761.82274997
933	81.520512037188	81.5204890049843	81.5205350693917	334.4865	333.84	335.133	2	2	2083913.70804789	10471783.25	13699457.7751389	24187502.4347094	11632026.9766667	13853617.4696875	13625039.1055139	12713135.6708056	13464552.4585903	13557049.952	13142393.4631667	10652151.1299653
934	81.5214075455721	81.5206129016697	81.5220521584191	2492.66	2486.6	2495.89	22	12	97002067.2821932	49015559.0325074	118000183.319778	6525074.98280261	31687933.5428345	41490705.3139389	133174961.605363	87316229.6836231	95525328.0307813	92340619.0271265	106357588.500251	90161009.2875212
935	81.5210466582294	81.5205794439646	81.5225201757893	2449.16	2447.94	2449.62	13	10	68973888.0493813	58356587.0192814	71997643.7921716	64085001.5988607	67533734.7913439	74564314.5703523	69706141.5735289	70134833.8231464	68225010.4516638	74477107.1827636	75615096.4122943	60969251.6042166
936	81.5207082389576	81.5204886941895	81.5210512529647	79.939	70.1037	84.6571	8	8	55073329.2271531	45041383.1967014	32374093.6085985	39656127.057407	27717052.8243211	44393609.027115	43810378.3781633	29426470.7571791	62365635.2586026	60762841.5636552	43659893.4730394	22108076.6924013
937	81.5209450014193	81.5205850317842	81.5216843668051	2615.24	2610.37	2627.37	6	5	20237587.7644676	19715040.0460012	22416150.549375	20171605.9284258	40664131.9950804	37576859.9792454	17918118.4555507	21162760.9450231	21613076.4547687	21902885.3205553	22350474.5217188	15641336.0765515
938	81.5208750538759	81.5206136638717	81.5212255365067	873.021	864.665	876.212	6	6	34561214.3073333	27711306.0464376	4219332.83515618	50832207.775777	95820518.3438654	35504562.8165272	35784135.0095625	9889727.82434879	35291135.8562812	21533876.5837155	35539966.8795871	74146599.4052345
939	81.5209483668842	81.5208742622111	81.5212881711506	2600.85	2587.36	2605.55	5	4	17974751.7099976	17985154.4732998	23114504.390144	35937232.8450139	20709535.0825718	23156599.1429808	22123902.1117999	19027291.78518	17679008.3727566	23382353.2576444	22542691.2084613	18941414.8976247
940	81.5207154196594	81.5206360310263	81.5210167453268	852.586	846.766	857.024	4	3	7055860.8876563	6036654.88487497	6495609.25270475	6992897.19283336	6821480.47733341	7890467.64806247	27558501.6232032	7421731.69100014	48589373.9737958	8842546.11782149	7528785.99687496	6353728.30414583
941	81.5209772004173	81.5209768011781	81.5209775996565	2663.005	2661.16	2664.85	2	2	26258235.8002223	23077597.9786141	29200389.879375	26287979.1261003	24816718.2574166	28861329.6243611	28447529.9675554	28502144.0877172	27889642.4734445	24109785.6741827	28730568.9003262	30876358.2578461
942	81.5208497071754	81.5207410284699	81.5209583858808	809.754	807.724	811.784	2	2	21275754.67575	17528101.8540297	21893171.658148	20419375.5980329	19795874.5792106	23070573.6462236	22867545.3654802	21448309.816625	22566472.0785264	22865520.7025855	26247082.1520503	18537393.0833372
943	81.5206475109483	81.5205922283001	81.5208769170145	791.761	784.985	795.103	3	3	12402198.4068181	2912646.03626165	12076670.596625	12392404.0351365	4146927.38407429	13829916.7362613	12529843.579	13125152.4787272	12764351.5084999	42013317.5247807	12688382.0243409	11153815.7883409
944	81.5208443552129	81.5207379229372	81.5211866874489	927.2245	916.641	939.083	4	4	26901641.8367044	57051899.5130149	71299515.3535371	47833452.5831873	64375181.2717553	73453559.2072235	117929984.434233	70717135.3947412	72960064.2705353	73154719.0700643	87122622.5977257	61228203.7018794
945	81.5206468930122	81.5205998857463	81.5206939002781	47.2086	42.0983	52.3189	2	2	29431929.7113505	24449494.3820821	32517542.3509608	29296900.0384233	25630453.876862	33232034.6521088	32359252.8061028	30266112.0924596	33233287.6476451	32854221.3104473	32864804.1999043	31747966.7517524
946	81.5209076377095	81.5209076377095	81.5209076377095	829.288	829.288	829.288	1	1	52598701.9848675	44287004.7572288	55254092.3780175	50952168.4247525	49366992.44782	57480689.33376	56884341.0657901	57257564.9827309	56846837.0710201	56853488.2798399	55484873.32254	47534906.7797012
947	81.5205920759025	81.5205920759025	81.5205920759025	1232.27	1232.27	1232.27	1	1	10087366.7028245	9104314.56675268	10629703.3711824	9908620.91103963	9626683.79801534	10605416.1319606	11046224.111253	10513845.7355634	10871187.7803335	11441552.295482	10574130.4132016	9715495.40464036
948	81.5208425944268	81.5208425944268	81.5208425944268	1041.57	1041.57	1041.57	1	1	34357516.4271802	28955644.0234012	38154291.7514631	32953371.8023256	32365459.8675	36936650.8982266	36358001.540625	34743107.2562501	36087457.4439245	36396510.9225	34973110.5691135	30838780.9381831
949	81.6679264166382	81.6679239611176	81.6679288721589	1304.555	1304.54	1304.57	2	2	63241.7633337398	108708.459933894	42427.289377442	80044.2001831064	80332.1038352467	37697.8889501951	18037.2110807291	62268.1275777176	20978.6671354165	38252.97641805	49119.9583219397	94667.3377234822
950	81.7740186358346	81.7739556106741	81.7740552428891	1304.145	1303.81	1304.57	12	12	420600.341212385	590500.013786054	273605.371043523	456017.930071848	434571.438972354	221977.983477959	267411.319939781	380425.133275464	241488.166679364	258747.666406252	328910.323579099	501002.988683037
951	81.8393307126525	81.8393141939082	81.8393660799591	1304.14	1303.64	1304.73	9	9	406888.316692705	589255.733203128	173647.212714846	120997.756560248	109125.730939129	207023.758657227	193083.327944335	153650.231541466	187241.731420523	200353.997942458	323118.557682289	91721.6763883473
952	81.8905596257919	81.8905505919867	81.8905686595971	1304.555	1304.54	1304.57	2	2	86190.9646687819	114332.42045072	53717.5020190438	78237.4043363453	72015.0394388843	68224.7600618485	73877.9854964189	68701.0049088537	21479.9081933592	70291.4856221514	76413.9155718988	94744.9453538157
953	81.9790379145784	81.9789342431525	81.979098580002	1304.45	1303.81	1304.88	12	12	194896.237604165	184738.131845388	195712.900021702	227031.56839495	206268.522876267	196497.638378906	213543.372953145	217129.406863732	184431.213059895	209901.490741812	204295.513044025	196397.067504884
954	82.0173208726271	82.0172512733391	82.0173828171334	1304.45	1303.81	1304.88	12	12	562631.371044924	531310.582782449	533165.005268552	598141.464036692	535461.236474441	504782.112223774	534087.368256141	587092.120036808	487781.602043809	521370.003746167	566650.497204243	517626.896703056
955	82.0227011873273	82.0209506256438	82.0259189697551	2448.39	2445.65	2449.62	13	12	5973824.07847236	3115345.90309569	4072988.71511721	3185910.74129699	3513373.17341763	2918977.24668837	4093220.82453037	99591.7477922709	3476546.89257544	3496546.86228136	3578068.06255199	3068048.98742927
956	82.0225690573895	82.0210374012995	82.0226992745244	2491.37	2475.31	2501.91	15	11	2405432.45436086	4057166.36449165	4524070.02003495	2182629.45223331	3925840.20362489	3282471.08979742	447262.885862621	4114350.52574373	357648.282873528	3847993.26653201	2452840.26079073	1020192.04765623
957	82.0217445873085	82.0214643945181	82.022641531016	2697.86	2697.34	2698.49	5	3	449003.114504493	329811.246279932	639229.260477494	0	438185.895798024	565054.207561988	0	581413.215261832	538173.268316909	514462.058657225	0	0
958	82.0225954735394	82.0213970144931	82.0226479316824	2580.265	2572.6	2593.06	10	7	871204.758842645	1314353.33013229	763117.646410585	1509078.03442138	1239025.41325098	1624757.09931641	1643452.20615966	908736.155271816	897302.118491072	1676102.31058927	1305573.3924479	1151771.30903247
959	82.0226561516761	82.0215046019818	82.0226852590045	2644.28	2635.98	2649.6	8	5	986515.540903324	686519.425969698	914477.369203122	485312.570551764	772658.172888389	902332.052667746	923511.737017301	974309.709087948	1300618.48720682	936213.894926477	951905.166383927	729903.138919083
960	82.0219510815833	82.0211141501997	82.0226207054867	2519.5	2514.08	2526.06	6	4	2299237.34054945	1936667.87659254	2471463.81843749	3125693.48851635	1972251.72043269	2609798.23546874	2575514.42972451	2286945.46654449	2514490.77992189	320958.185364577	3355876.92609092	2111247.21177883
961	82.0218789192351	82.0216860664359	82.0226673665903	2674.395	2661.03	2683.56	8	8	375140.348830258	667443.616773129	960481.213314272	913329.47834065	1229046.77365055	457428.216044924	1070057.04583725	900393.32657355	982010.119709818	1306964.454836	1664975.45922442	705459.001118398
962	82.0226097259677	82.0216358851446	82.0226591691287	2603.71	2597.67	2608.42	5	4	458361.459849343	680721.480054718	525650.940546882	134302.831994625	429247.749890626	553111.487841785	541429.958798842	546658.304609383	663122.086713016	525217.244676755	500178.888949217	371230.712786454
963	82.0225829466919	82.0214033030241	82.0226399302133	2537.85	2534.71	2538.29	3	3	1035836.16170756	1469079.10548278	1536961.48060535	1852637.40277168	1463081.21653442	1927385.60707887	2048252.84904121	1991726.196875	2462752.29145055	2069865.40325318	1952560.39371096	1537676.23535156
964	82.0216380358855	82.021360232101	82.0226952488468	2624.43	2616.57	2626.72	5	5	36226.386181651	39399.8565429801	88216.9087500033	48236.8233398345	886651.290991207	93218.0538281285	821743.999641469	48164.6381835845	48613.1475000018	47780.0269726688	425738.560721156	610169.2649839
965	82.0214189988916	82.0213702441648	82.0215866845002	2561.6	2558.03	2565.45	3	3	996940.600099515	707515.771501583	1099798.11274274	943522.950601747	1659242.0621411	175624.514430319	1152702.31042317	992624.267601232	1102461.25029763	1013376.63871583	966429.806240253	756270.785230665
966	82.0212488560465	82.0212488560465	82.0212488560465	929.693	929.693	929.693	1	1	3067610.46526936	2025050.10018238	3217143.82157022	2695522.58560955	2566062.62897847	3130087.22819247	3190783.80915749	3105817.89579533	3124013.2195965	3684943.93477612	3082887.20374805	2435932.830682
967	82.0213429152655	82.0213429152655	82.0213429152655	777.78	777.78	777.78	1	1	3855405.8491763	2896475.78532698	4182278.53487029	3646833.96670391	3395062.56534683	4473840.59401843	4343704.85933659	4141740.66622438	4000620.14934716	4893497.61458497	4042737.56743627	3192942.34821537
968	82.0216872655017	82.0216872655017	82.0216872655017	214.55	214.55	214.55	1	1	682844.258809883	445674.88686591	819155.364452266	661797.306769258	576845.105392031	882947.249539843	759163.312334585	668293.761563815	753453.611585742	844977.034581675	750531.076409297	512113.521808593
969	82.0216327076543	82.0216327076543	82.0216327076543	171.321	171.321	171.321	1	1	1230770.9481222	931880.847469816	1397194.30656731	1070354.95831332	1115782.06990123	1389119.34497138	1467946.29534302	1209490.28288935	1388749.17528956	1531055.69491676	1275306.45078377	1005585.37765523
970	82.0213572406483	82.0213572406483	82.0213572406483	718.14	718.14	718.14	1	1	771536.165000784	503295.12147871	750879.189450521	603577.193791405	638523.292998502	908934.742121087	785287.576893359	734075.595889711	802741.870929169	1049529.99192096	849451.312776693	590352.347675649
971	82.0452713586705	82.0449441348868	82.0543666717538	1304.73	1304.15	1305.34	19	12	257563.5305542	357823.895961217	154628.556839423	298668.544620536	262601.843641075	183842.693703265	181842.246199778	234427.915094867	163404.890867638	204943.828674317	200856.753632813	334765.607990723
972	82.048618935204	82.048401617424	82.0487847057256	122.808	122	124.061	7	7	143706.611430568	423567.568605035	178005.810806362	146118.896436923	550280.222810656	610745.141681453	576682.988707248	199948.623272252	163361.738232125	135541.210393604	583112.832128568	143750.717602734
973	82.1344293267332	82.1343814010621	82.1344592509428	1304.73	1304.08	1305.41	9	9	147971.039332181	140309.070589191	132613.683002932	146950.666238608	151039.248405763	127308.138338449	128729.71887207	152473.630021785	127810.540305739	196372.723008219	133796.670041096	137753.678097367
974	82.2083824731267	82.1978708688673	82.2093624168613	1304.11	1303.81	1304.54	6	6	182885.013069511	91686.5624414052	103745.130161134	163695.149672409	162047.98086426	228108.517154946	124021.771589354	94953.0095930982	196041.076504792	124618.11363732	103102.97394381	141960.344016336
975	82.2255070237801	82.2246987551162	82.2269376464564	1304.03	1303.57	1304.57	12	12	188880.074645997	124065.949729819	208292.14254639	173864.305051057	162238.717946213	228343.80185547	234718.862750243	201494.300214843	201455.021624098	227594.495692233	214132.758046876	142185.609788161
976	82.3071928150926	82.307135522367	82.3072287464725	1304.555	1304.08	1305.07	12	12	335758.008544923	453498.519603363	236915.413196844	379795.860691267	380324.961383714	190111.811395788	230148.009454755	303451.847451825	198989.926418807	203432.133303224	272934.097834822	417095.021680037
977	82.3259643800699	82.3251309420162	82.3273591986844	1304.03	1303.61	1304.5	12	12	403124.555773927	300202.717962739	450542.517937575	380727.937971378	352600.987195762	489985.750032438	482455.452357704	445236.664190108	441437.558876578	481515.075549129	447797.526127233	315172.225837214
978	82.4248810796299	82.4248663521108	82.4248958071489	1304.555	1304.54	1304.57	2	2	59374.85641276	88862.4723106966	55650.439962159	71656.1370731616	69907.2681949878	39804.128895597	61004.4933715817	75454.0060635643	39876.8395552197	59842.792486572	61355.3095902882	77049.1194042962
979	82.4800760807604	82.4800760807604	82.4800760807604	1304.54	1304.54	1304.54	1	1	55548.3039971921	81857.8384107418	56699.168527222	86877.0221028649	72839.8379380292	55609.7988173419	60059.0299403888	72567.5125724281	51352.057184448	65379.6613989258	57340.0194782514	79937.2660583499
980	82.5374786437714	82.5373297936703	82.537591639459	2449.33	2448.72	2458.93	13	12	13381437.9049675	3767458.11955024	3578309.99081315	3542236.87231031	4088528.12289568	4961854.80871617	3996409.9399785	3692839.71644261	5195178.59092315	3646310.93883874	4510253.94179898	3596283.71750233
981	82.5374405279505	82.5374118473718	82.5375381256842	2493.95	2482.86	2500.46	11	10	5341374.90579607	4252733.90577204	3128913.172694	4073176.79577029	2512016.61402938	6200090.84040386	2710160.48826035	3107781.62011368	3088814.15673547	332826.908906269	4154208.98190217	2994767.75358339
982	82.5374362149888	82.5374251769256	82.5374406455153	598.1415	588.489	600.925	4	4	3764564.44472393	5363436.40279852	3813708.22789874	3586950.43237399	3454193.76714102	2866934.95697462	4134834.95970075	3786488.79678847	3699935.54853817	3821055.54212642	3624645.88227489	3444947.72865039
983	82.5374736167217	82.5374373105722	82.5375099228711	683.647	682.527	684.767	2	2	3509027.18072624	3377838.97338843	3642713.73515471	3662400.32215444	3729012.30272786	3616050.5446233	3601744.47185254	3646941.9634636	3769148.8232373	3873410.85333886	3728675.59328571	3364151.74822331
984	82.5374372222386	82.537427830132	82.5374495939797	724.03	719.674	730.153	3	3	2951639.71895313	2729808.26133074	1854873.61092091	2668982.73285937	2839773.50621896	2743813.02745442	2877960.83313444	3043357.03494712	3259759.93945422	2874601.82988124	2648486.75159505	2647091.21193761
985	82.537385512878	82.5373712398788	82.5373997858772	640.647	639.08	642.214	2	2	3070148.17488562	2657051.87744395	3118500.41667951	3216632.30716388	2866144.36878057	2927741.88272967	3168618.00070317	3150201.74743781	3068761.09441163	3331398.7179632	3355760.45070677	3194480.04448921
986	82.5374480107908	82.5374357483123	82.5374602732694	761.897	759.295	764.499	2	2	3274507.42805479	2952145.51121875	3083572.88244591	2712291.16002752	3094858.0651899	3461688.65602734	3782196.63766922	3400455.39620244	3070996.30960276	3384678.01332031	3406667.52631543	3200853.37398197
987	82.5374212359431	82.5374212359431	82.5374212359431	2612.9	2612.9	2612.9	1	1	51325.7130859277	25241.1511718702	56000.2143750021	37361.0192382741	24717.0081542921	39866.7546386833	39807.1874999827	44842.0707031379	32203.005371103	36958.5825000014	70282.1468945259	32039.4400976581
988	82.5374091186006	82.5374091186006	82.5374091186006	694.888	694.888	694.888	1	1	5116001.23042567	4898603.77057846	5099534.58576028	5146902.49918343	5328322.56225521	5219702.43297273	5273112.51514266	5267662.38645025	5409759.34006548	5543449.77538621	5163630.32893515	4867892.52035417
989	82.5374090788134	82.5374090788134	82.5374090788134	1181.79	1181.79	1181.79	1	1	779206.470703121	725375.917023922	740565.839696048	887832.265585553	877024.968510738	853045.354598393	870984.250618495	773602.675781253	754225.699449466	740959.453208004	788912.186692703	804603.288510738
990	82.5374436883919	82.5374436883919	82.5374436883919	2528.68	2528.68	2528.68	1	1	3359850.41502931	3049124.97655661	3236790.40595212	3300032.95879687	3264210.13916016	3198668.82180368	3204254.44109374	3407179.24910154	3249190.25617187	3250634.99954587	3615538.54426686	3230111.80959507
991	82.5374036523831	82.5374036523831	82.5374036523831	866.374	866.374	866.374	1	1	3949961.17387277	3586360.76541328	3853679.93929671	4033345.66987547	3978889.28203719	4022062.49507062	4034839.17488063	3948615.57475078	3951636.78038594	3997448.32515752	4071172.42113977	3693226.55625492
992	82.53739830163	82.53739830163	82.53739830163	1007.82	1007.82	1007.82	1	1	2328292.9800052	2162636.52033235	2322961.93359331	2555216.18882812	2310830.68093663	2327158.49392579	2345086.3185434	2366271.63487413	2343872.15739747	2486750.922065	2183725.63076324	2242916.90972461
993	82.5374213215628	82.5374213215628	82.5374213215628	1121.3	1121.3	1121.3	1	1	1184568.17623828	1224377.51762187	1315071.63207031	1383681.66161687	1339451.79277812	1421616.85102345	1377376.26071094	1437012.278775	1183802.29717285	1390915.39027187	1318801.63623437	1258397.5173
994	82.5810402368612	82.5809865161365	82.581081583177	1304.495	1303.95	1305.06	12	12	304342.812573243	462111.510532924	187689.053191962	341604.569291993	334444.429327298	137529.037797155	176560.074114585	258151.896160715	161085.017168458	185081.184912762	225741.069903318	393192.327223076
995	82.6011220077588	82.6010531702782	82.6012213748992	1303.965	1303.57	1304.5	12	12	354764.128372896	286825.592572114	344230.438974614	335564.876062949	322622.227239987	348451.316382962	369506.245492788	374441.46521935	314855.449553411	357576.566584126	349713.174393779	299702.776650765
996	82.6411449196606	82.6410868093611	82.6412232677127	1303.965	1303.57	1304.5	12	12	848839.949755862	747373.097079322	823123.982349319	841167.612502791	789130.188183591	819989.540844032	863830.848818368	877973.125731029	749079.083341347	832244.824986054	828876.168582592	746694.012048327
997	82.7595920732557	82.7595432682147	82.7596583720789	1304.11	1303.61	1304.73	12	12	241423.058480318	199052.892433893	225109.104038089	234125.436076471	221070.740107424	226002.734661457	239221.911508413	245965.096567007	215964.519759113	229010.442006461	227978.089827974	214011.511264272
998	82.9470501206089	82.9464999837298	82.9474807640086	1304.11	1303.22	1304.73	12	12	167414.108979116	162480.505045071	143278.623354868	154673.878752253	140432.718842772	167449.538806502	171453.888822115	135743.025122601	140534.469871418	174978.428915319	154535.783554688	156044.177922175
999	82.9968879007311	82.9968879007311	82.9968879007311	2455.57	2455.57	2455.57	1	1	792268.319466382	538372.702269024	923952.315385039	744875.093559567	696683.879789691	1258761.18518657	1103473.20331753	799702.551996459	1031752.31952078	1123868.06338954	912353.556499724	598256.352242694
1000	83.0610109565156	83.060872056331	83.061162501866	1304.49	1303.22	1305.82	11	11	48166107.0960735	42057419.1811137	49050928.8874612	44559924.9926389	56399638.2539695	51787817.3594927	55767779.006419	48882856.275	54650032.7586787	64823841.432829	43864207.9679324	43191063.0003477
1001	83.0609857621264	83.0607799834247	83.0610823700557	2531.37	2528.45	2535.46	13	12	28540956.8613596	41152272.6511518	2796467.98951188	53545484.3159498	47898952.583922	53684706.3152384	29975160.592387	46182033.9242087	82194573.290832	28936257.6084897	61441206.2486662	33575688.7043923
1002	83.0604533223342	83.0600033499469	83.0612482350003	1966.595	1960.63	1969.81	12	11	50794933.6809828	36172772.4019341	72904376.0932888	36500789.3183388	41294593.1078454	51167052.5450546	37637958.6944679	68850703.1740313	50282985.0190075	64228420.1430335	75192091.9677369	88062769.6017708
1003	83.0609518452655	83.0608044350961	83.0611209813494	597.44	594.755	598.206	9	9	76505836.086047	61634860.1572683	81398644.514936	82923743.3914994	60072887.9175709	96391312.1620235	117779947.322383	103592415.998112	100346006.609551	102990881.634597	107493140.030317	71237636.0706419
1004	83.0608100518534	83.0606445318368	83.0611322778207	2079	2077.52	2081.71	11	11	94534144.2186406	69669355.7987148	65023360.1895876	66988804.2279549	62476689.8055877	90412668.9609038	113673202.715518	93116870.0265242	92311871.0009289	89424531.8708685	85685326.3392318	72978839.4666132
1005	83.0609477067373	83.0607436575841	83.0611567108346	2460.535	2459.3	2462.42	10	10	38127150.0670325	29956065.5556454	47830084.8567906	39599103.4280762	36048096.0482911	46922391.6851591	48639961.9177133	48552580.4226011	42214872.0432925	47707333.524438	41125105.6264912	24507304.1514979
1006	83.0608678368762	83.0605179787109	83.0611634398899	966.2705	952.292	980.089	12	11	74301832.2762312	47241301.5724784	89733670.99788	45733953.3386222	52955073.5803312	59886959.1299986	50974021.5763158	52721107.2371476	58613422.31193	53376372.7111723	53091970.1068234	46171950.9401242
1007	83.0607051309208	83.0603700313588	83.0612138743047	2414.11	2391.84	2420.48	13	12	63783850.4841725	34558736.9809613	33950743.9192183	35642587.8558223	44183486.9515113	44659810.2850611	32336664.264167	43429060.6578518	57513219.0748782	44087459.6974712	52021412.3959815	36764701.628318
1008	83.0609036653574	83.0604114106607	83.06101433941	1065.5	1059.13	1088.73	15	12	33664173.4465335	3556527.41520259	113867488.784722	29272229.8339144	19857916.1733764	94597400.6471861	67818696.7912423	62261519.4907905	122638583.413591	56237826.4967557	68787917.7071021	44043010.5904677
1009	83.0608833825167	83.0606433329759	83.0611773071041	830.3485	825.89	834.735	8	8	34625126.2852045	31486214.2538259	37282168.6469948	38555029.5860313	21666469.7440114	38562505.668225	39181601.4921094	46856217.8591625	78754444.4705391	20712543.8915108	19767175.1978021	28943031.5282232
1010	83.0608550552796	83.0603928822308	83.0611541643087	1161.38	1147.58	1179.66	13	10	5109150.90849603	53177873.2532074	43427007.5406871	4647457.63838373	43608467.6129807	52233497.2234614	52008293.9379603	4932209.44407749	100705565.360047	96591060.2733889	125891093.640525	28051190.2879142
1011	83.0607256781405	83.0604273446016	83.061000152341	2299.245	2288.17	2312.01	12	12	15786463.6547977	16542495.4905097	45934923.2029969	15436853.9933568	34939113.6354218	23534213.5469617	31493879.1847118	53919416.0012614	75307231.7058088	52529992.0986142	33365149.4658633	41865281.7252558
1012	83.0607550377693	83.0606032646755	83.0609564794257	1382.105	1378.37	1392.04	8	7	56170250.6833819	33077768.2245321	34627843.9062766	53859579.0794684	34027701.3625359	12785237.5323636	35788397.3500001	32733416.4549321	36810407.0401054	16531462.2237274	33174773.7830707	27868884.5949729
1013	83.0607067167658	83.0604595915642	83.0611591054431	1244.425	1232.17	1268.22	16	11	128972437.025177	31488351.2734552	23934355.4194122	23791445.2561995	49049825.5438828	77303785.7310149	7336986.97730283	48274573.5214584	113466158.09082	8117487.9723917	43386160.0129543	51338421.1893464
1014	83.0609483332929	83.0606302912202	83.0611727743048	1031.6	1014.47	1036.84	10	8	22003393.5478721	37380528.5047885	35059334.0405605	50283152.0325206	17489597.5866721	3688984.19052959	37521272.3661637	36309343.8357916	36206037.9741379	50765155.8026952	60619381.9516182	44712138.7609034
1015	83.0606892552244	83.060517000028	83.0611239357205	2370.585	2361	2384.5	10	7	11960455.8937499	9362163.52975022	41408619.341295	14833093.9387665	4888757.95767753	12127806.8853905	29937936.4576536	8709089.77916128	12490079.1562501	18927208.5596615	12156832.5840624	5878418.34170331
1016	83.060933029052	83.0606152385831	83.0609927808268	772.269	771.404	775.493	5	5	61117726.7106014	44193079.9184559	65399402.3892243	59672237.0133261	54362046.3849999	69488666.593637	67608428.0135478	94626183.9293585	66596808.5158731	132941158.581786	55586253.341552	31173858.0453676
1017	83.0607918048104	83.060710103486	83.061030656511	2220.305	2212.5	2229.32	8	7	55719887.1259746	24546295.0577605	5458553.86990205	19949764.9753842	28100375.253672	31844949.9753191	53753124.3264728	39746130.6420741	33284873.7799419	22464777.3265159	29799551.8504556	26670532.8692188
1018	83.0562063879327	83.0560650967367	83.0608357964952	121.491	120.196	125.85	5	5	3295094.84432692	97538.2386797119	4189396.79285607	3019303.72905295	4075952.53347186	4374333.85230018	4181118.8902491	131792.721339529	94061.236001953	113363.567008364	3907320.70046214	2342889.58171962
1019	83.0607991304671	83.0606185253842	83.0612367536353	875.878	871.705	890.588	10	9	51225381.5191327	3164915.41448412	21378337.7105964	42014486.4615409	54893297.0734169	56135532.0319133	57797861.9309524	57570402.2282639	54003798.9226276	73197778.3291206	52652394.7059796	73639565.0613234
1020	83.0608123543942	83.0606721991305	83.0610481625648	1129.19	1126.9	1137.1	6	6	26937025.3788148	33125677.1031607	34410332.0197435	53896275.0380475	53268125.7958379	57670880.0500054	46607827.5708571	43663181.2356785	44867095.4272502	46684473.3457145	43954677.2529999	9517019.72276468
1021	83.0609496758408	83.0604636040142	83.061139751467	1616.09	1608.1	1620.56	7	6	17100784.3867069	15090986.9553653	18114803.669904	16580310.255048	33656757.0296464	19057964.011226	14116859.3448854	41860920.3309827	20283435.0428718	19793852.4193519	14662091.5336534	15000549.4118509
1022	83.0609703296682	83.0601607835693	83.0614938121746	1209.15	1193.41	1222.24	10	9	42717589.2754287	21275665.1476342	46228096.1908961	24658757.5151941	66817257.3434692	78654203.643671	79861410.7595977	130888520.651877	43236733.9526473	44853660.6360662	48664571.9137425	4137619.16139316
1023	83.0609696923058	83.0606594094203	83.0611173624122	903.369	899.032	904.534	5	5	9482206.7637424	33074689.6877248	44585807.6868749	40095810.9537735	37918858.9229734	68205285.3564391	46862344.315328	43814931.2197749	45875715.347375	47008014.5095688	53918820.3419638	35243271.6383875
1024	83.0606402712768	83.0604243326557	83.0611893591113	1403.92	1402.13	1408.69	5	3	15276429.1967612	11931137.5264773	16219641.424034	15048136.3808522	13874451.7290909	17043937.2261363	11510715.4843177	69022245.4222594	15665023.75	16778426.0961648	15671405.3118182	15884438.5183627
1025	83.0607087887347	83.0605421661361	83.0611639254703	1538.6	1513.21	1553.61	11	11	31594420.8934821	16730371.1733436	58712961.8901563	57782526.6934307	11027828.9305768	70369562.6341477	79902079.5899403	2053842.57849125	7857262.68798116	35712306.133674	27940635.3729857	42184410.8311676
1026	83.0607876751298	83.0605861428984	83.0611600508879	1743.95	1734.2	1759.92	9	8	2563094.17479778	40047992.4749737	20935924.3448542	19756454.8932884	39373354.2056977	29792896.0684223	20840681.6546122	2960643.61769537	23534280.0906089	21800983.3230001	2829404.08071596	18170484.99075
1027	83.0606745791302	83.0604344054292	83.0609945592059	1579.715	1564.1	1591.76	8	8	40794786.4408472	13084739.856853	28690153.880625	54781256.2174515	13019394.1097176	30545762.6081249	16202834.0319892	28134972.6060268	28976098.2469345	5894869.67736341	19011136.3777588	26623601.163235
1028	83.0608942735689	83.0607418977032	83.0610625269289	925.98	921.085	939.479	6	6	4351913.85389049	30994413.3280288	53310532.8328739	59305297.9641594	25634709.3670073	46005453.6461474	48021952.7187437	53664247.838199	46715300.7741776	46547415.6459232	43381673.3784422	35155063.80375
1029	83.0608028574951	83.0602894989087	83.0608182602879	1369.13	1367.42	1369.13	3	2	44376789.2484678	36378306.038358	51642934.0195009	43379898.0456653	41530479.8342339	50133125.9557142	49320943.7715328	46120691.0089286	48133840.9193649	48805941.3113106	46266271.8320238	39021757.2309524
1030	83.0609534884191	83.0607036355718	83.0611571108354	2241.76	2239.6	2246.34	5	5	20840687.291818	21038687.0922949	2445273.75277514	20056388.2077274	2534806.68482674	22034900.2026325	22793779.6227271	19983857.4062501	21259825.0833334	22882671.4314017	27206522.6901349	30487371.8855318
1031	83.0606519803665	83.0604192809491	83.0612300684107	1831.55	1823.85	1848.31	8	8	38992413.6267272	33923568.8392857	19143072.403922	29634895.0232984	35020775.6673905	38348827.2532953	43547922.4225224	57452408.378938	89818327.4259472	7055950.72206675	39050703.1087499	40375940.4818425
1032	83.0606802686944	83.0605859485654	83.0611256866092	1671.68	1657.34	1688.91	10	9	2585387.53368738	2203159.78456628	59532794.1900452	36487423.7810668	12463748.541375	28210644.2812982	14448461.6337188	2015510.75639468	37592096.0186345	12305583.4789073	13457891.8817188	19565226.2277118
1033	83.0607790407718	83.0603447892457	83.0610801725944	2340.62	2330.15	2349.38	7	7	29457943.2415921	11907252.0818837	30730071.2321428	27269607.9213339	26666283.2486234	44121848.2954514	41955967.2393647	30619841.5664969	31668546.8004649	31865745.459593	33200760.4107749	19316199.2625028
1034	83.0608394467205	83.0607182517182	83.0611746586409	2203	2199.03	2206.21	4	4	22063956.870375	10764278.197522	20418116.0518383	20865023.2213037	15364718.8295702	31507808.0571204	23689163.5774284	20655826.1260112	22510110.9343571	23275442.1854821	21971232.9478035	23434839.7408099
1035	83.0608967489818	83.0605022658521	83.0609708247817	1478.87	1473.76	1486.02	5	5	11928327.6066177	9205291.26209553	16997207.32654	11146330.7051471	9940823.4393067	12342319.5552283	13021571.5388235	12158135.2588235	39524385.6992934	13150575.6552575	13288572.476269	10138678.5882352
1036	83.0606528418273	83.0603899537257	83.0610983851175	1710.32	1702.74	1714.32	5	5	22313402.6320825	25023818.2609308	48908949.8481405	29560082.208657	28444164.9920745	33905145.7835107	13125659.4195324	31218180.5770515	33052516.9510639	35709432.184422	50858035.4231005	27900516.9102526
1037	83.0606863947673	83.0606662360226	83.0610311115737	1420.97	1420.97	1423.67	3	2	29724997.4775283	23188090.4052557	38587677.3774382	29181976.2542755	27094082.6245171	33385096.2028409	33074468.929091	30627155.7635653	32067731.920966	33233871.22125	26830901.2049814	26419466.354858
1038	83.0606052146346	83.0604333864022	83.0613886652932	1935.28	1931.9	1941.03	4	3	18946386.8620312	16345550.2146874	20217992.1052083	33667227.347962	3708499.835503	19280177.2954687	22157013.9203693	19266157.6923958	19935843.4348959	19807758.3400001	19169440.5648959	18143836.7660417
1039	83.0609392656192	83.060877386098	83.0610267739112	853.382	850.587	854.22	3	2	21479863.5134286	15934532.5187322	15879017.9566022	20602109.145119	19311758.8117857	24425315.5128572	23839438.1875476	22270900.7727529	23538536.7057261	23974836.6890567	33553019.9433741	17835039.9590001
1040	83.0608917739748	83.0607659774885	83.0610537682428	750.508	738.351	762.042	7	7	37857458.8697619	24582018.9362159	88063962.8991485	39480664.0160598	22134799.6533052	46287692.1328804	38811570.2967163	43699753.5343003	137620275.117178	47078379.4678845	43756331.5999891	45824702.2595433
1041	83.0608308120561	83.0605718574212	83.0611986961542	1640.7	1639.82	1654.17	5	5	22774813.4765332	5011667.36777772	6586469.96166675	5995278.54152771	5853090.86194438	7046891.57611123	6875340.74180548	2043941.32529299	6679613.18770825	23245238.7307227	2620463.51038415	2418472.71129643
1042	83.060594457406	83.060527325356	83.0607122828825	1446.69	1445.75	1449.25	3	3	32387383.1181251	25257979.491276	33903426.0095053	31440351.6384376	29309644.8888541	38340822.891879	35644276.9041146	33160034.3343751	34772808.5605468	54148399.3199305	33278888.5720703	8468540.54566395
1043	83.0606957068095	83.0605624330997	83.0614180917403	1885.56	1881.14	1891.24	4	3	13493951.8402778	11458300.9203125	14402441.5794097	13251721.5390278	36804146.8778219	14193767.3853472	15000060.8744098	15156094.9716143	14371399.2250696	2372628.42986148	13821768.1107638	12510284.8880556
1044	83.0606603648474	83.0605615760322	83.0607515893612	1499.48	1491.48	1502.92	4	3	17399010.0977205	10615137.8185938	14880078.8587501	13082250.4224999	6904356.126265	15151510.9925	15222635.55225	13876925.6698126	14522898.16425	18864969.6195075	13648008.1547814	11816263.0128751
1045	83.0608851355046	83.0607125402826	83.0610029515489	808.9015	803.62	814.313	4	4	38815013.8306646	28407351.445561	4095845.00026035	37066595.2754269	34335279.6074208	50018102.2348483	75261635.9247798	40339235.4458186	42662368.8918322	43858516.3001144	41009860.4245152	32520565.793561
1046	83.0608993165331	83.060806444965	83.0609439629297	721.03	711.271	728.497	5	3	2499556.89964052	9733013.14154164	14577682.5903624	12650038.806825	33250910.3553929	14997392.4952833	18193698.7908519	13767045.1885625	13912167.8347143	15355000.3074	14392202.59125	10131538.9061295
1047	83.0605614438926	83.0601717551118	83.0610993266062	1862.865	1856.63	1867.18	4	4	3024692.15288881	33353095.8244429	33308499.9311628	29912750.4661336	29038551.7802325	32690635.0546512	35784496.0214679	31946618.3962208	33085235.6345641	33145420.4097382	44638882.563976	28381704.7191715
1048	83.060674866288	83.0605736767769	83.0611271369112	1465.1	1459.32	1467.28	3	3	23330682.8210676	38082171.1952291	47032738.2545956	43607060.8454504	41575286.4910846	51280371.6114706	50155500.4305882	56321806.0032863	48673791.2784376	50811097.8023897	46660410.3066912	38979011.0576586
1049	83.0609190321677	83.0608681389676	83.0609291912865	213.663	212.979	214.421	3	3	8913175.84460907	4492767.43956641	11723239.7288077	8270749.74615865	7090516.07364551	14089434.2397301	11735477.1420993	10079420.0783855	12229189.9907314	12356468.3979779	11566443.4635892	5864669.55575589
1050	83.085973648137	83.0859448680176	83.0860199943752	16.74405	10.6886	23.1536	6	6	0	3720262.6658671	0	0	0	7470213.4911875	4651030.00782396	5157559.42748738	3307391.80118851	2541567.19791245	6022245.33519849	3303129.28306895
1051	83.0860035385099	83.0859394602217	83.0860046087803	561.726	554.233	562.921	5	4	19354380.0956526	12575382.5208007	23027430.6703539	18143402.4685806	16209394.3550195	24577096.6210967	23844815.4199315	3982968.54864583	4703594.04111412	24052599.3281006	6738870.9799648	5446512.81497655
1052	83.0859209948167	83.0859209948167	83.0859209948167	193.44	193.44	193.44	1	1	6541728.6164117	3244688.31378761	8649450.41145894	5911758.42579942	5242082.78656694	9347778.38402544	8338817.55384673	7168527.42163645	9142332.00925327	9124809.26429538	3123174.04454528	4131150.97792987
1053	83.1797444302406	83.1796631637951	83.1809329109218	1303.59	1303.22	1304.49	3	3	114101.344469807	113386.023020242	146007.524915774	100831.342814276	87659.4244140625	122235.097934128	124564.72806241	107815.98753329	103092.633723365	157336.914979247	157813.163727363	113081.935744852
1054	83.2023657359976	83.2021210715167	83.2026104004785	1304.09	1303.61	1304.57	2	2	118712.244365233	108720.244558293	107330.71852112	100872.613010255	92574.4203792328	126299.542213541	124667.199868977	107984.173392333	103262.082496744	127559.838533528	158059.341897378	99676.3861290561
1055	83.517365317993	83.517365317993	83.517365317993	2449.11	2449.11	2449.11	1	1	860034.681179794	830817.397078759	980599.802492345	769946.079007602	812085.265705237	939331.250527997	1053844.36187856	871108.085825332	866823.799178559	1036898.03766705	918248.033310809	762229.870538171
1056	83.6890930829608	83.6890712312164	83.6891149347051	1304.475	1304.41	1304.54	2	2	106375.472894756	83078.4436268024	89442.1559399427	96070.7571946361	110419.413949383	94814.3719287103	94130.9066455073	103126.331921793	83240.7677571609	99507.6864036209	101259.827522379	138411.055371095
1057	83.7178579516243	83.7178391671338	83.7178965262986	1304.54	1304.41	1304.57	3	3	106323.848635863	154124.682746393	89442.1559399427	110055.067284459	110419.413949383	94814.3719287103	94130.9066455073	103126.331921793	83240.7677571609	99507.6864036209	101259.827522379	138449.353947566
1058	83.7855111485391	83.7854903995519	83.7855318975263	1304.7	1304.5	1304.9	2	2	73301.9118041986	49531.6914331059	109030.488508302	61044.1804671218	53483.7841162116	107805.942963491	113076.531384277	83387.3769295241	117023.618326822	122334.38927171	88418.9351094557	37103.8401171879
1059	83.8861982849485	83.8853788388619	83.8870919613366	1304.03	1303.81	1304.5	6	6	230340.109387205	342244.682825524	103095.041270658	261169.597203773	253036.753780186	115824.782754657	106704.866962139	222600.137904458	103505.02556315	126494.66456264	93237.5879423007	283622.332812503
1060	83.9010947710303	83.896712290322	83.9052084107068	1304.03	1303.22	1304.57	26	12	325608.647485353	132605.969936898	160702.651871619	261241.863279371	251855.452324969	111671.749747721	369334.390555248	205459.914759927	137963.994179687	107876.591905517	296465.855323662	347969.746931661
1061	83.9699105261633	83.9697582310295	83.9699689343453	1304.89	1304.5	1305.41	12	12	216674.018388389	175165.78065104	187167.216862796	220829.317427107	185331.701111778	185746.73853841	193925.924341633	222330.017188896	182196.190446214	203670.700395509	207593.868718449	194446.645353815
1062	84.0074130561967	84.006409040962	84.0088671214327	1304.145	1303.81	1304.57	12	12	472752.26188965	332131.437782811	579112.107114678	446905.165184463	399516.267486854	636702.600102542	615463.051652024	534421.310068078	577414.437407229	640430.990251468	551763.163225448	358815.739393027
1063	84.0566375727496	84.0560315874101	84.0567046552455	1966.91	1960.33	1968.84	16	12	2291296.27770752	1769361.34735725	5550242.86026668	2193118.78367118	1536132.00216505	2830851.47632413	3054827.63310364	2567395.92969149	4683429.83238267	2677431.04391455	1755994.41286437	2142894.52438656
1064	84.0565456150586	84.0562809479579	84.0566488353626	2422.44	2416.96	2427.59	7	7	327174.408546458	1225661.96277495	1102596.04193709	1351014.51385615	1190982.45509605	2060419.8917532	1504766.93750779	1889641.09220031	2118060.99160239	2128784.79182264	1900974.91212003	1096469.3606543
1065	84.0564588585217	84.056319210903	84.05653394339	2305.29	2301.59	2312.25	4	4	1460811.93252734	1018435.98184896	1438444.80217014	968510.431442667	618447.107687079	1647125.84960795	1643606.85556641	1463055.38981878	1634850.50942152	1634379.79862748	945008.820871305	394843.345227986
1066	84.0565597411846	84.0562560448464	84.0567131825334	1818.45	1811.04	1828.34	4	4	1339813.07560547	1621698.55075541	3354419.66065317	1238058.77274774	1350917.69809571	1522683.13378342	1627522.75326377	811560.872931229	857825.079395346	1680727.74888723	1392412.36728567	1310481.04341642
1067	84.0566093889948	84.0566093889948	84.0566093889948	1877.97	1877.97	1877.97	1	1	1109230.21447684	878237.313571428	1152203.42995815	1005960.20734864	968695.095361331	1149934.95428572	1450126.53565981	1113587.7595187	1224108.81685965	1239779.6602009	1101121.39621094	1019216.94662807
1068	84.0562867270407	84.0562867270407	84.0562867270407	1912	1912	1912	1	1	741289.30550673	645782.895831232	848421.390881079	619327.476506077	646795.674682076	795944.513986541	840247.508072914	744406.893727024	820110.139733453	830811.552584634	754286.688787979	657644.222539058
1069	84.0563841544109	84.0561478376271	84.0566204711948	1724.085	1718.96	1729.21	2	2	1058189.20447443	584673.151198151	1059501.87041382	938269.23128551	891713.498040164	1604158.77639532	1218430.60666903	1127749.47092684	1135826.22274598	1202788.15157552	1055172.48078125	895402.282340199
1070	84.0566620899412	84.0566620899412	84.0566620899412	1670.76	1670.76	1670.76	1	1	623965.337799806	398282.419885256	659443.059632814	581330.933435549	502758.064973273	639528.972745539	738893.392289065	636098.979140626	632231.218226563	680626.547555667	642072.221121095	508716.570097658
1071	84.0565939094578	84.0565939094578	84.0565939094578	1849.57	1849.57	1849.57	1	1	1905602.5907959	1650496.0985314	2191969.92057692	1902889.41644255	1819400.92318585	2101909.62309081	2317544.25477464	2089359.27747934	2204440.3934375	2270019.65274339	1946528.09034855	1825528.81627666
1072	84.0557564459676	84.0557564459676	84.0557564459676	1796.09	1796.09	1796.09	1	1	1224447.20813282	1041529.9915804	1359023.81429687	1167591.72214286	1228388.41414964	1352322.9245625	1401103.88538114	1264059.02276785	1372183.71156696	1426487.26950335	1294861.11626953	1208848.52664342
1073	84.0566545449389	84.0566545449389	84.0566545449389	1763.86	1763.86	1763.86	1	1	3154934.96841659	2630980.99527758	3418886.74534249	2942194.45183771	2904381.3411407	3559716.59039615	3579397.92550604	3646722.42139684	3576622.12144729	3695387.33537168	3263240.06059245	2950247.62685764
1074	84.081180571287	84.0811459132519	84.0812171905309	636.593	633.066	644.318	11	9	3792844.19807864	3353724.6099648	6080757.98283854	3673678.09483558	2264526.62584515	2650629.65900513	5215203.37590923	5428760.15268679	530278.710747729	5217296.5760835	6044946.496875	6339922.59311337
1075	84.0753467529275	84.0752018626829	84.0765795729048	1304.54	1304.15	1304.73	5	5	748772.886201923	233204.24208374	882372.962282144	169139.65108538	212384.854732432	917014.407249475	830388.282494368	139181.481091219	803768.23860577	882853.758967851	741951.937599158	232251.635446288
1076	84.0812476454691	84.0812027731323	84.0813129754556	139.667	134.802	141.782	6	6	2707998.33574798	2500471.39105321	4551859.63917481	2547392.65598772	2340807.22916894	4990824.66658428	4130899.4523487	2735098.91883238	2215642.11037598	4189181.52245386	4659976.80297252	1384123.56545212
1077	84.0812130104219	84.081194641852	84.0812534305668	212.52	197.764	219.342	9	8	4069338.20008127	253262.763882812	7860802.14207288	7698852.99616953	3682126.42018612	3346391.26422506	5994919.24285547	3875194.97347623	8083241.44813124	6216992.74091797	6993780.59222988	3674349.54459472
1078	84.0812120752511	84.0811896184547	84.081283535823	583.35	575.5	595.279	9	8	3700950.97431314	5249868.16217863	7557495.39014407	3893767.99263574	2891856.60028865	2341633.93899368	5261702.10319084	5499198.6630168	2459050.09102267	5491953.95814001	6194322.22252264	1891369.22553223
1079	84.081113263132	84.0810874028365	84.0811235586852	1273.645	1264.63	1275.62	8	6	2344075.09836847	1793354.92047594	4359174.54297215	2333218.29677398	707534.459590565	2719639.1187829	2674273.46937705	1496718.80062012	1487692.57750421	2748483.20137392	2533355.09018812	438373.999230687
1080	84.0812391988004	84.0812086439917	84.081273500913	413.056	406.987	420.629	7	5	1276407.15067441	1066443.9265611	2130569.48960649	2504781.84330134	1008619.7062207	1704036.62179071	1737770.79	2022573.60863566	2347711.19454375	1957019.16	2260302.60519531	1285557.85737517
1081	84.0812400998459	84.0811888378475	84.0812745978804	100.252	84.152	101.764	7	7	1915470.43574853	2316913.36411652	2405230.19667378	3726525.3804407	1719759.1520576	460437.108713965	3099215.85824552	674293.370256144	3518452.94583973	2923567.38619698	3367623.34956406	1430186.19292996
1082	84.0812249337654	84.081200626005	84.081240596594	34.1465	29.7432	40.9038	5	5	1456993.05864565	218596.829139974	2876697.71341346	1616152.22361318	1304877.91840208	2491975.18616604	2446011.43509641	1649828.83086899	2051295.78135822	2485433.14191792	2777289.52369723	1528920.5389956
1083	84.0812428413066	84.0812368000342	84.0812660594861	321.217	317.679	330.553	5	4	2791714.09224015	187926.467000648	6048330.32473569	2668617.70615302	1783085.12460948	5506491.87888687	3840017.33667708	2999570.23864164	5046104.77382813	4120626.04173368	4806832.6485377	2351846.79252412
1084	84.0811777491354	84.0811495398657	84.0811783535522	713.77	704.755	722.472	5	4	2718130.54051399	1853607.86250268	4681436.66989375	2784488.98085938	2471915.76760806	3728212.99332517	4012730.92496562	4041858.47577334	4712339.17857828	4114244.85870281	4739177.42947975	2191862.44003492
1085	84.0811609415084	84.0811322347163	84.0811827500573	768.091	764.323	769.173	3	3	2672312.84881465	1545253.60768161	4072752.75757851	2445067.10907891	4971615.68155235	3336984.98092328	3648876.932035	2895204.39868351	4168203.55890422	3609250.69568875	4249015.54952141	2055603.41505467
1086	84.0812117749652	84.0811893655277	84.0813542382241	494.3185	487.987	495.358	4	4	2244485.71439714	1350548.02700627	3938531.06017752	2147642.39483134	1917501.54246636	2983272.67580545	3367130.17148535	2391310.63534332	3978594.58007812	3480877.01627604	3828421.54628624	3017794.48906336
1087	84.0812344913408	84.0811935789336	84.081247516268	381.504	374.352	386.676	5	5	1383957.05150817	228442.531816405	5966608.45385881	1290198.68893164	2472875.744311	2127304.01076729	1969130.3648995	1389806.84845774	3633799.59979086	2162129.22343395	2400078.72671164	1102911.45013867
1088	84.0811152862442	84.0810311739549	84.0811271424695	1163.27	1156.25	1175.38	5	4	1841068.8655599	1303756.76434675	1313492.65903788	1773440.58578125	1301301.69397032	2437260.2427381	2480832.54393895	2112731.95123046	2719403.51126792	2503923.57220983	2361926.20536273	1590026.4219229
1089	84.0811399696765	84.0811190763126	84.0811399696765	1321.62	1321.62	1325.85	3	2	1108647.01028662	1006541.79079932	1094236.00427303	1099486.52775741	1053465.70883789	1357197.58529297	1293957.70671199	767728.554951044	1238139.04432178	1333694.70194238	1139567.04894727	990367.028904785
1090	84.0811315867911	84.0810967569109	84.0811533812701	1054.45	1047.73	1061.92	5	4	1878991.31203125	1559833.17335107	2481729.66795604	1752247.23801048	2166226.42751953	2354117.01671512	2471807.96358665	2011010.60636901	1191073.89875244	2422058.2850506	2603849.55695676	1102782.35888546
1091	84.0812563838438	84.0812251267139	84.0812687460703	61.6441	58.07	63.2373	3	3	568581.740729226	538190.848078125	394949.290820231	638935.371201638	523392.601245293	1553357.17409165	906104.795799375	648920.623386009	968215.93693875	850335.204649219	1093017.05587109	452707.829496914
1092	84.0812229657783	84.0811945858904	84.0813125128218	267.851	262.524	273.345	5	4	1399066.80151476	218084.551736329	430139.657443848	1393132.55236568	1282103.21571875	3828918.71184078	2168355.50344016	3056193.88117497	2816661.01247625	2352502.154475	2663614.64483625	1264905.18431156
1093	84.0811585997844	84.0811585997844	84.0811585997844	778.975	778.975	778.975	2	1	4338507.02479506	4328059.7062602	6788930.135618	4008056.01563754	3907568.79043478	5681299.5987858	5827944.33495077	4859337.49248277	6910307.0515039	5820235.48811605	7038360.36216683	3919623.96831032
1094	84.0811061722014	84.0811048868499	84.0811112926657	1109.71	1107.72	1111.18	3	3	1863419.24760184	1452768.21886905	2140573.49665968	1743679.94475586	828813.765593264	2331687.59374162	2278736.84507906	2025338.95106771	2440504.56324591	2469321.80489583	2344845.45526973	1467058.95386719
1095	84.0811380931024	84.0811173254942	84.0811520541594	830.7885	826.939	840.618	4	3	3169048.201085	3166287.52404965	3724421.13091861	2847383.87912568	2821510.31066777	4387445.51756963	4292550.04600367	3413901.92890897	5256757.3625734	4339440.15314303	5455233.84729081	4376546.57604334
1096	84.081091613429	84.081091613429	84.081091613429	1245.5	1245.5	1245.5	2	1	708821.221911278	460302.19806362	819020.850309702	679447.309059715	613163.672232138	804586.272890631	815144.520089279	703794.431905697	701283.719868171	824714.265962604	759256.20148438	481218.621442526
1097	84.0812491232646	84.0812322832239	84.0812659633054	153.642	153.452	153.832	2	2	1332885.92640394	1079679.95222639	2255950.60256149	1601647.24286917	845672.341491838	2043989.21294922	1895797.3683355	1255373.58159249	2295384.43075846	1926686.13085829	2235852.20679241	934420.053324834
1098	84.0811070326314	84.0810739243376	84.0811070326314	1231.5	1231.5	1237.87	3	2	2666799.20822368	1862397.06247224	3093753.04141036	2495403.70103824	2310148.96670025	3147020.97116982	3316230.85936952	2633017.94215088	3136997.13978028	3243701.50762644	3002468.43353618	1170096.02868845
1099	84.0811431807229	84.0810890060501	84.0811839773244	880.057	867.84	889.799	5	3	2206426.06764397	2107097.57089379	3320565.53284056	1842911.05201889	1997737.5070982	2660092.35598437	2885498.1978125	3596098.31619862	1873216.1296023	2812065.4980236	3339103.03503683	1963289.32077359
1100	84.0812162830554	84.0812115467661	84.0813409957582	462.825	457.646	465.664	3	3	3020764.26905357	2378932.7297433	3724530.72898455	2593227.19313554	2585040.52042945	4322843.76777734	4279428.10030739	4235066.0424405	5417116.05207143	4633337.30795201	5136730.25485093	2503577.00483956
1101	84.0812019140125	84.0811655950383	84.0812683606213	441.592	430.293	447.076	4	4	1644163.70899219	2024519.35395569	2962265.58017007	1497911.72009841	1736067.77935188	3162266.27853924	2265007.59698317	1814001.51302659	1626126.52986188	2540734.07583774	2795737.6940625	1318932.27823686
1102	84.0812334323236	84.0812017549215	84.0812791420554	339.772	337.197	348.469	3	3	2960783.31226578	2508162.31531969	5531447.24066437	2735224.50545518	2717322.06899258	4320419.20978157	4214396.36459625	2489591.02706913	5416332.35549745	4560569.271445	5139629.46212516	3255593.4460188
1103	84.0812319881779	84.0812069616975	84.0812931287833	290.289	289.958	301.777	3	3	2752562.97281649	2365261.45700391	5002877.58440691	2320755.75421935	2350306.39926862	4114614.40050931	4134101.71244556	990895.12776852	8734555.31370863	4229016.05038863	5004515.37507729	2379539.72400911
1104	84.0811850935005	84.0811470145642	84.0811927478774	686.252	681.773	692.582	3	3	2930056.68450641	2209417.30142533	5354812.70967912	3041418.85694078	2749143.25873032	4126338.03181027	4318580.27344281	3144664.04846816	2426044.06767886	4423406.455778	5256360.75654482	3001460.76918783
1105	84.0811066662044	84.0811066662044	84.0811433715839	936.934	936.934	944.856	3	2	720418.82687109	1241447.04448823	1102884.65014063	645160.43982788	688298.74949573	866430.136068847	871030.445433833	720960.678355221	272723.602973959	955434.711472657	992865.753640626	671164.454818721
1106	84.0811123644364	84.0811123644364	84.081114258763	980.992	980.992	991.566	3	2	747681.697676471	619865.898172568	1140600.41536811	714807.070260107	823350.673760208	969574.31012867	1021729.16370833	719777.527546871	1124920.83530425	1033400.06465648	1089208.1214637	664363.320761716
1107	84.0812285177325	84.081205478605	84.0812515568601	549.914	548.245	551.583	2	2	2250812.73342302	1863111.91155392	3806091.51650161	2266340.62199573	1892161.65814958	3167007.72359494	3177528.66791636	2349144.56781428	4035737.86584375	3242961.74038786	3833194.83464476	1924660.30337201
1108	84.0811428041039	84.0811319293341	84.0811536788737	910.7325	910.17	911.295	2	2	1035666.68093571	942447.55587551	2134981.1364513	932769.599706055	874433.281043222	1404997.21467255	1402537.202875	1103725.81498301	1590336.73877556	1387469.43464648	1689705.6522671	774192.404589844
1109	84.0810885708914	84.0810885708914	84.0810885708914	1094.47	1094.47	1094.47	2	1	1014915.9475034	825329.656519375	1325313.27547215	947070.718461281	891770.716049587	1326642.73118547	1285004.56968751	988120.211617642	1427586.10312501	1351916.81802139	1311871.00313519	814026.04289062
1110	84.0812363948241	84.0812358673944	84.0812739011677	512.251	505.888	521.657	3	3	1065645.86434155	916459.838036133	4748445.93009893	908858.800653073	167614.395699224	2348056.5275397	1425560.89833021	1098002.59469323	1757023.78091406	1570527.53095313	1582272.22581458	870877.54562402
1111	84.0811941374324	84.0811941374324	84.0811941374324	608.396	608.396	608.396	1	1	238539.952800769	225173.588320313	412866.006874999	242235.085093747	198800.135861333	296857.250046878	319463.02734375	217799.906624997	586506.580846352	311847.655874996	383473.344726562	256827.850621107
1112	84.0810903727241	84.0810903727241	84.0810903727241	1219.66	1219.66	1219.66	1	1	1847212.73016653	1244075.24306435	2003728.85692778	1699530.28834704	1126134.37705855	2097916.99461143	2259806.87253699	1936915.91236637	2188826.53431126	2244525.50504317	2045412.88466797	1416436.07955181
1113	84.0812716042073	84.0812716042073	84.0812716042073	618.159	618.159	618.159	1	1	1337998.88282973	1230611.25396691	2168691.10417097	1263870.45834559	1305846.54409722	1777759.57684191	1900066.25946324	1383161.21480929	2404539.34116177	1870165.49982812	2173435.10401745	1219073.35991245
1114	84.0811832968736	84.0811832968736	84.0811832968736	807.136	807.136	807.136	1	1	1123776.17807066	1167156.84196365	1818018.86615676	1021579.07056386	1062873.65599439	1558390.05615829	1581143.29734902	1263952.77880434	1857455.6435788	1658053.78843495	1966064.29119294	1122057.33945826
1115	84.0812366958069	84.0812366958069	84.0812366958069	247.332	247.332	247.332	1	1	134510.219484377	105854.773570313	165705.467648438	168105.464871093	84744.6018632832	176404.886125003	174118.803679686	94414.0134999998	189718.966125003	185782.915781251	183013.316406253	126685.587468751
1116	84.0811836836756	84.0811836836756	84.0811836836756	733.887	733.887	733.887	1	1	1304629.05837402	1269137.94222922	2350065.89864211	1267339.4649349	1238908.87428516	1769837.10574333	1931653.01893197	1436889.78182373	2188350.262	1987843.46896094	2338703.78663087	1323324.52010937
1117	84.0811014094776	84.0810909455328	84.0811560567479	1964.28	1959.87	1969.77	7	6	2568725.67041366	841692.376206702	1352476.53208759	2328763.29286812	784988.774172659	2984297.01479652	3152262.48395353	1262306.85799024	1001660.96705883	2902818.18276129	2646666.14226043	325487.727155829
1118	84.0812020149234	84.0812020149234	84.0812020149234	1075.11	1075.11	1075.11	1	1	1712902.15265039	1410891.74258398	2286726.0918862	1568863.0115	1529204.00419922	2322440.15787442	2199781.77804493	1937834.5226953	2358356.72214844	2268065.842542	2359128.38150391	1433930.20146386
1119	84.0811300807487	84.0811300807487	84.0811300807487	1008.05	1008.05	1008.05	1	1	142963.174687501	124845.410566405	170003.386054689	122207.674453126	100640.151757808	167631.570000001	167171.743125001	137320.432382814	163006.265859376	151090.263046876	221161.657968752	109921.760507813
1120	84.0811022574694	84.0811022574694	84.0811022574694	1608.22	1608.22	1608.22	1	1	2598156.0935567	1820683.39952054	2903390.8783288	2438655.60713039	2288462.34660835	3138675.03006709	3001810.69611986	1899577.75168851	2974347.69795304	3143842.22627802	2760674.16697945	2118312.92336956
1121	84.0811122994182	84.0811122994182	84.0811122994182	958.724	958.724	958.724	1	1	1067513.51844238	905253.491697263	1490587.55696535	917609.112885742	987776.30485921	1307216.77036263	1372896.7125	1221587.71656835	1473257.03189616	1425302.75268083	1597685.58392871	936067.035359885
1122	84.0810827493607	84.0810827493607	84.0810827493607	1190.28	1190.28	1190.28	1	1	1501175.44720313	1054293.92081023	1655782.45235937	1277783.28775781	1232814.69723047	1717317.8732474	1786176.19060938	1456251.7265625	1745617.01988672	1646471.99031251	1553770.21669532	973630.877625688
1123	84.1485280148697	84.1484655055882	84.1485546078234	1304.14	1303.59	1304.57	11	11	245262.009994575	369887.462950719	160973.014197822	273957.639217355	269005.535167517	121019.287786959	153582.235276442	218518.785552456	358287.81902494	136098.195023663	188530.014299666	317610.182838659
1124	84.1661580741768	84.1661299217862	84.1661635445667	1304.28	1303.61	1304.57	4	4	114397.283709781	198183.284271874	87819.0403011069	130475.367829777	131899.203884376	73210.2500463868	91304.3980236806	114935.330112305	81723.0800645616	83491.3557791935	101974.059076606	161125.978421806
1125	84.2609443092791	84.2411628439559	84.2619376048019	1304.555	1304.41	1305.49	4	3	1460218.39029621	79504.8568530264	1022973.77397018	94815.7507666027	1555039.34870962	860526.84019177	1000492.67318181	1335121.3942649	894812.704389193	926551.201155595	1160104.48470349	87514.8647911655
1126	84.2702513408715	84.2701955635366	84.2702801171749	1303.965	1303.57	1304.5	12	12	1490592.0741475	2126322.58933485	1043124.92500278	1647165.45596122	1600126.808389	888762.917631142	1026613.6787142	1381441.02067709	914077.882001635	933565.346796885	1195692.54219237	1730852.90934245
1127	84.3321781496318	84.3320962472727	84.3386162550057	1304.54	1303.59	1305.07	15	12	144925.911322022	119814.757214543	127346.703813476	141631.770081505	121680.408024714	140267.024817244	136383.440991587	141713.083039363	121812.713307917	146069.002735126	132700.77514788	130073.626333383
1128	84.3744520245288	84.3744195341372	84.3744754953055	1304.45	1303.64	1304.73	6	6	112880.966040978	181625.442046273	154770.21525696	129106.473980243	132818.709025691	140363.931376952	157510.517915852	95648.9220064602	137034.194357095	148625.145403959	189339.661378783	159279.116830678
1129	84.3922003009834	84.3921429730037	84.3922518458846	1304.03	1303.59	1304.73	12	12	239082.420788575	361270.883888219	148809.300530348	282953.604501256	280346.640872896	125104.691834435	154032.017847378	219455.332006139	136881.976423903	137738.494928677	189251.944880023	317061.464708532
1130	84.4402780943666	84.4400162045842	84.4411162238698	1304.9	1303.95	1305.06	3	3	238867.031220294	360921.974370113	88867.939103393	282553.9525175	280017.049386396	98665.0902944712	157510.517915852	215648.55220703	136663.163144938	148387.560031127	74699.6601851394	316688.70918294
1131	84.457885252394	84.4485067697882	84.4593977999307	1304.275	1303.81	1304.73	12	11	135574.956685383	86417.7281892894	181202.675097659	138016.864302662	219262.67123983	100968.84079427	187782.77794108	161195.093982872	182995.805732421	226082.600105544	173185.861379393	106482.504800618
1132	84.4847301526173	84.4847301526173	84.4847301526173	1304.41	1304.41	1304.41	1	1	243271.4791313	217848.119557884	222528.506969107	92935.7055904145	213839.040018645	222424.397327772	228692.785471411	248560.332213242	217192.29325994	244161.357524855	232616.914240059	223696.714056287
1133	84.5247539909727	84.5246677160175	84.5248264545599	1304.73	1303.98	1305.34	12	12	250252.04058838	221728.120378767	219938.559234791	257181.544235491	219520.752345627	217770.697159705	234548.362855749	252190.805122769	211698.106821988	226956.398324848	231238.240784254	224051.680883788
1134	84.5625726764973	84.5616945000076	84.5646865732384	1304.41	1303.64	1304.73	13	12	414250.965865385	408932.049064	482488.563743018	364687.339960185	325383.581047174	534890.501834545	516121.220221359	454789.049263394	485446.036718753	551767.3587936	473325.849994421	380941.606413385
1135	84.5747706949986	84.5747286666665	84.5870071515131	1304.275	1303.98	1304.73	8	7	120733.390096435	269508.991086649	116905.562006838	114189.40050171	325187.197143113	121439.010048827	127172.329021809	132977.852056884	120892.470178411	537659.734309298	461910.716317476	298343.975751067
1136	84.6162110368887	84.6161551365139	84.6163380431053	1304.52	1304.08	1304.9	12	12	315336.644433595	256902.119942907	305332.023137019	312255.143160305	277474.033841646	307659.11123326	318643.29304988	336462.489818639	283803.971014874	327133.338081406	315304.427611608	282130.456358923
1137	84.6424273271472	84.6424093526197	84.6424453016746	1304.09	1303.61	1304.57	2	2	391263.947210576	122658.008935548	476032.936929603	364109.562959874	325187.197143113	534339.352425127	510944.192938637	454028.728064775	483332.143219398	537659.734309298	467487.41551554	99251.5525709882
1138	84.8279989024977	84.8279846031868	84.8375845550445	1304.94	1303.95	1305.49	4	4	118876.774009602	147578.077746393	114152.238237306	121658.509130162	108811.629774985	119430.160907452	123205.022505696	115112.904078651	108878.969796424	117753.144732666	94247.2409281406	142438.281577149
1139	84.8905589420683	84.8900307613713	84.8906452119987	1304.65	1304.08	1305.06	8	8	145248.377051594	89273.9437760406	105643.842548077	215005.534062096	210630.708911135	93064.9090885411	108226.891225962	117681.750405649	140114.070793677	139507.684305826	143993.184094236	102502.241516926
1140	84.9103297786276	84.9064789756106	84.9114481844767	1304.145	1303.57	1304.57	16	11	178928.830147987	304770.703900239	142532.225980227	208937.981056565	208485.807793719	128413.60298914	143759.081136881	168295.602326252	137621.779329177	128201.653709435	139835.925651292	170726.065564903
1141	84.9601375868642	84.9594583569327	84.9602047997279	140.15	137.722	143.003	13	12	3661410.69775611	2929680.97691638	3377311.87299902	3458563.1191113	3398851.00547567	3774443.70774202	3821563.88667079	3515602.38685257	3206257.80110893	3378860.55543704	2907975.54103718	2746644.52915002
1142	84.9601131433184	84.9596589995188	84.9601702887955	10.1825	7.7861	14.2572	10	9	3125587.18448384	1707146.02914102	0	2302572.16258439	2349579.20456873	2726021.2683033	2984801.67333644	3489910.37285693	2095677.97142503	2353837.93953934	2291145.60771162	2746624.56011357
1143	84.9601226788168	84.9601091519659	84.9601519327087	2698.535	2696.08	2698.69	4	4	2823131.99613797	1919587.13923118	0	0	1749645.36755158	2038208.08484998	0	0	362718.792668467	1954361.35113748	1301065.66741945	0
1144	84.9600879661802	84.9600290334796	84.9601531421003	2448.315	2447.76	2449.42	4	4	527278.74708984	477424.092697425	752406.184605415	565412.980628596	610846.073263668	625121.733341027	628749.078156475	574266.881295925	641785.438159694	645007.593195937	638655.186793871	444184.700495672
1145	84.9601237069733	84.9597192512337	84.9601978503	79.0899	78.3805	79.3339	3	2	3266770.87219582	2454372.45888328	3208836.85175519	3001806.11861434	3114458.89799883	3740850.97271029	3544452.86170876	3348175.92798006	3791802.66979731	3548166.409314	2993057.97244852	2950212.76948237
1146	84.960109289458	84.9600914207379	84.9601329693435	2569.39	2563.52	2577.97	4	4	1452141.22052408	737239.889390616	1073935.60175112	1031053.98276899	888471.741588459	1248250.19256695	1146400.42882813	966813.663422429	170276.120522453	1070060.70546874	1413787.97994964	831409.955357143
1147	84.9601133417517	84.9601122065257	84.9601144769777	2645.94	2644.79	2647.09	2	2	328739.718676267	194711.779322895	194047.320000007	139434.566250005	161700.716250006	169930.170957057	198511.732500008	164978.163730456	153061.382910143	184397.32585938	223593.489856798	156586.276562488
1148	84.9601062458013	84.9600896352553	84.9601228563473	2485.89	2484.84	2486.94	2	2	572348.74533822	204514.771279991	346523.811136302	243985.487923179	44721.4698893258	326140.257739259	326260.242470705	288721.25773066	317642.225327847	332022.717525574	295228.600038366	282295.373372395
1149	84.9600993611287	84.9600860368957	84.9601282056602	2620.38	2616.06	2626.6	3	2	1300276.9714903	940664.294744313	1191198.91957887	1230162.15243845	1726049.57205607	1534791.88634277	1540378.05638022	1278850.66314808	947600.831725724	1446625.63125612	1123686.96572754	1136708.20754262
1150	84.9600871312756	84.9600728955128	84.9601013670383	2530.24	2527	2533.48	2	2	365802.840414342	300387.715844027	416742.42452567	384771.718496555	479355.249173534	433212.551972661	417320.98453776	404981.490277154	422173.788444471	465569.543875558	312774.797411412	326419.071401368
1151	84.9601000560424	84.9601000560424	84.9601000560424	2655.98	2655.98	2655.98	1	1	153489.607500006	167677.680136746	177168.432402329	143358.605136742	163453.856894558	199521.723750008	187323.31587889	175124.512500007	158130.795546899	196091.09478514	222586.660312508	168064.242499987
1152	84.960136505504	84.9601305948627	84.9601424161453	2682.02	2678.63	2685.41	2	2	1389639.33728953	994035.655380328	1189087.00269324	1130416.81730794	270521.328046885	1470502.93785157	1479705.6194202	1291046.88149741	2466047.27002387	1393821.74420139	1143350.5973684	1262990.85488486
1153	84.9600159293126	84.9600159293126	84.9600159293126	2509	2509	2509	1	1	541957.934848758	524637.664599361	703734.405513329	534770.353096204	573623.269855769	725636.771838185	735133.420091641	625380.28974384	691265.671567515	743466.41423879	696890.797073063	540709.952265867
1154	85.0399527045295	85.0399293889643	85.039971353485	2307.91	2301.61	2309.73	6	6	558686.442696917	537135.809820428	691696.988219643	760599.461945901	619016.724095442	577009.291247336	609307.259152728	581509.330186724	596991.444719883	589734.093052572	722511.584774393	557771.499901033
1155	85.0399548166712	85.0399217646538	85.0399811016978	2421.44	2409.4	2427.31	7	7	644516.816581557	636119.15788235	1044737.20975275	704839.611836296	672341.145547963	674180.741389264	847628.667458904	550367.039242613	534085.302823553	713198.380425822	952258.72458417	696705.194503102
1156	85.0399968622036	85.0399675427497	85.040031766662	1964.06	1959.71	1969.47	5	5	1178668.17374694	953672.501116079	1096786.34241983	1155286.31550942	1051766.87398261	1298495.49839104	1717858.23776055	1394288.65534839	1362815.11422008	1703848.78186801	839036.420786131	1136707.89182984
1157	85.0399334534665	85.039929341886	85.039937565047	2325.74	2322.41	2329.07	2	2	392105.714862838	367912.671782114	42826.9090494802	425680.369569982	414727.576119718	766320.577249799	374220.712812946	463082.638231534	482888.235130504	413318.995965856	469712.134557661	384030.978588868
1158	85.0399584435203	85.0399563115081	85.0399605755325	2368.255	2364.79	2371.72	2	2	417299.378398324	389435.152269941	513438.626714662	434466.065309775	432739.218356196	401660.948043659	380329.888815862	621674.093687356	424294.784173039	443754.000593595	445539.061414795	419972.668830851
1159	85.0399478213219	85.0399478213219	85.0399478213219	2385.73	2385.73	2385.73	1	1	99462.8344848633	92824.9618835449	157448.12157315	130626.484808236	114731.910843748	102183.296611816	106375.388515627	119602.429248047	110443.537132815	108179.884350586	122489.18902344	108401.24362793
1160	85.0511786221497	85.0511786221497	85.0511786221497	1303.98	1303.98	1303.98	1	1	989911.273231519	1000204.0493608	885711.905983673	998548.476431114	1006139.9884091	82998.553258463	1004619.36213069	1020925.22109374	869501.229907659	824289.623954181	862097.17766336	1092955.57859376
1161	85.0652567247716	85.0652429562959	85.0652726003416	19.3069	10.6828	21.8812	3	3	0	3163144.59576549	0	0	0	0	0	3910037.54326317	0	1440196.08247064	3549131.05439721	3693881.66651502
1162	85.0752926137385	85.0752926137385	85.0752926137385	1957.93	1957.93	1957.93	1	1	57858621.7313505	52296359.6383657	70544322.6758895	53066736.0935794	51666314.3410156	64477763.3960245	67171977.2176119	59763322.4266693	66330703.7216705	64877852.9880838	62219907.5222568	53748475.0894824
1163	85.0652716844804	85.0652716844804	85.0652716844804	2698.31	2698.31	2698.31	1	1	1414694.97257342	1328206.24449376	1384419.8583883	1334134.43576561	1462144.45507032	1242453.75706405	0	1336178.56919764	1290873.27382341	1304196.25672499	1374331.58808749	0
1164	85.0652212801558	85.0652212801558	85.0652212801558	133.863	133.863	133.863	1	1	1537604.67557509	1443484.33860135	1671971.32779536	1747325.91234256	1555833.59114388	1557869.0562678	1636139.02030035	1627237.21618924	1595262.7747341	1433440.42596078	1599178.95364106	1659074.84993507
1165	85.0764736481248	85.0763498912949	85.076601161111	1274.585	1272.97	1276.56	12	12	6648386.77479768	6629080.66509933	9004355.65259241	8804259.90784644	7460935.58489051	9212749.70252175	7823689.4330926	8911446.8134477	5945226.52587857	6205302.08244628	7805451.60026934	8500129.4211261
1166	85.0765079934825	85.0764031812373	85.0765458623963	2542.05	2539.97	2543	9	9	21876809.4964055	16235859.5049495	22401567.5459638	21268997.8358237	20000394.1214265	22047693.3389751	21588878.7911342	22133907.8788187	23149175.429563	23041481.7189464	20490775.2198815	19399013.0791504
1167	85.0764681672804	85.0760883004692	85.0766130452613	2309.5	2303.03	2315.56	12	12	38372411.783403	47067778.5681937	30791949.1895681	45260677.0826861	36060800.1725073	51831025.7560569	42800318.35518	53797344.2728654	58627910.0270724	42926013.2025694	47732572.2752404	44610678.3196067
1168	85.076430836539	85.0757628324757	85.0772027755502	2424.385	2413.3	2429.36	14	12	29229352.6001544	40143777.4434325	43801923.882413	48261427.0153234	36143875.9069771	45800304.2779673	30086124.4246343	44140098.3346793	37039176.2074084	22957739.4368418	25444547.7388158	36895861.9299263
1169	85.0765815701603	85.0759873027458	85.0775289801093	1906.37	1898.51	1924.76	12	5	18673309.8406519	27297414.1956251	19692091.2454278	27656228.7333139	28339200.9818182	49793119.0177463	35079001.1007385	4518053.27740727	27698258.7120122	34047277.9460318	32837499.0558949	28869482.4206251
1170	85.0765193067779	85.0764230225288	85.0766534595293	1359.55	1348.42	1364.17	10	10	34756510.1118763	26623897.8221087	18507890.8628011	12513325.4623064	7849815.73937121	37182780.5575672	41063661.8584301	29364557.3954623	26769386.8004319	13954582.4964576	5014367.23793783	24093831.2758406
1171	85.0763025919095	85.074867821147	85.0773730739749	1814.98	1806.73	1826.08	9	6	23921771.39875	22053806.5673077	27005310.903783	16013568.0683044	52937176.5165147	22613886.5262664	27529802.625	14587638.6347789	43357753.5292126	27129184.3121711	24449632.6458058	17006060.3741327
1172	85.0765216704855	85.076476177999	85.0766219873203	1323.44	1322.33	1324.69	5	5	5922059.49992403	5558922.00275171	6615858.43572336	5964353.19325658	5718561.1994922	6095573.79657095	5880022.6314453	6162631.41186655	6029147.6487336	6056751.52922959	5815294.59698572	7300467.63899731
1173	85.0764305625657	85.0762225141842	85.0772361396454	1558.21	1553.06	1564.37	5	4	23467697.4011251	18962968.339689	18114312.1608352	22937568.4235625	22758382.9212346	38524031.7580382	26011554.3887552	23751418.7600833	25500037.4848156	21838318.4895071	23112069.8269636	22777263.20625
1174	85.0762370079653	85.0753826951635	85.0767558428361	1839.19	1831.99	1849.72	5	3	33251732.3996111	27945499.0283673	2177128.55649598	29191496.2693877	29289085.5855229	33939184.707398	35522019.4796175	44791899.2555993	36898303.6967603	35196279.9877551	32249597.2342858	29501426.1048023
1175	85.0763744880761	85.0760732745707	85.0764371084726	2375.345	2370.13	2376.22	4	4	12729811.4741641	4362264.29964296	6219534.75440347	3917713.07187509	4432700.38339295	4708260.43928553	12260517.6945933	4902242.10749978	5147354.39776779	4989168.58187495	2528600.25576178	4410656.34035695
1176	85.0766010670644	85.076418572007	85.0767935769987	1472.465	1469.3	1476.92	4	4	16363380.0066666	13709641.1192154	24920318.1544822	15981546.6913476	15755115.4733073	1153052.42886233	12439051.7974177	24318888.0302782	18035388.2524219	17869436.882487	16605569.8294857	15380400.5897873
1177	85.0763124828885	85.0762923839075	85.0765743169814	1622.53	1621.46	1640.46	5	5	48170806.7834839	25310591.0521875	22768898.2863132	27828214.1813619	28476214.0984297	31993148.1746782	32130400.352598	29609949.2454104	32687128.8356988	11162595.9693482	28423142.5092164	27677784.5819496
1178	85.076297980674	85.0758433555471	85.0765337658079	1793.37	1790.81	1793.37	3	2	32640783.413966	30166557.4578571	41927321.2722854	30532846.8677045	30644973.0981818	35418379.1025001	36583754.9904545	34862811.9868636	37827779.5845682	36143031.8326288	33454583.2200001	31817770.3926421
1179	85.0764399234513	85.0755609642475	85.0771902096766	1883.24	1879.17	1888.69	4	3	16492057.7901631	13490649.1274148	18504061.5143181	14752672.999443	40665626.1428658	17184188.3877841	17986787.9202273	13321101.4766683	18790658.1028261	3914516.53726995	16619852.0297727	14550448.4277274
1180	85.076452912044	85.0760768644442	85.0764896241607	1747.52	1734.2	1753.65	5	4	26277989.0698893	32912938.3483072	29398954.8112891	23841853.4404765	25161027.4307877	24847010.0097831	29482116.2056837	29382865.4021355	18925231.8907875	30206559.1990625	27587253.9469076	26376738.341875
1181	85.0764482570345	85.0762759670045	85.0765718642136	1503.325	1499.02	1509.23	4	4	29694529.2531415	21550850.5802702	22827438.2184324	20873460.723709	20122555.4316916	24381583.7283914	1689090.78880049	21985981.8784016	23270756.1238333	23588437.7382326	21797253.9369006	20818957.9462193
1182	85.0763356343136	85.0762253618058	85.0766593288997	2391.84	2387.94	2392.87	3	2	14696132.3616667	13900362.6664192	16437042.145052	15109523.8628908	14359438.5026824	15463093.0275	15514144.3335938	15386298.9411457	15934541.5441667	30641104.0777754	3866518.60849813	13635318.0895705
1183	85.0762880330146	85.0762168954824	85.076651902485	1660.09	1659.29	1665.86	3	3	20736507.1627107	18078306.4811119	20060185.1259446	19319079.5223692	18697786.5263393	16382384.1216838	22196590.9328633	20792505.2951671	21597735.8520163	21746283.3750149	24238056.8052479	19479311.9011264
1184	85.0765387499296	85.0765314209397	85.0765460789196	211.8625	211.698	212.027	2	2	3409931.50958654	2434504.23554657	3633201.48876593	3379425.08404734	3266144.74677765	3826013.29239808	3877155.34013822	3516872.78734225	3802350.40480622	3808436.36880566	3764368.17857272	2732476.05197352
1185	85.0763345406681	85.0761073976839	85.076428890254	1679.59	1672.18	1682.93	3	3	6745321.69651442	1804058.97794273	6635530.61536452	6385854.73048076	6389881.96846151	7443027.52867784	7267536.2905288	6964447.98908651	33422844.9405451	7370876.32406249	6624959.52661054	2333945.20120731
1186	85.0762220788174	85.0762190535458	85.0765036343348	1609.09	1607.25	1613.12	3	3	26498709.7571081	14632904.9455302	27440055.455496	25448839.8847619	25104596.3384127	28905385.0908978	24450650.2036607	37021453.8785553	27608568.5460814	29084867.1770237	25726397.5776587	25132205.4226389
1187	85.0764704500515	85.0762990194558	85.0766418806472	1487	1486.02	1487.98	2	1	7061953.42296058	6114158.34868418	7301783.54062496	6692132.79932571	6814038.40598681	7995825.6410526	8017646.72842113	6997327.43388154	8319084.89152403	7673700.23674341	7036857.38437496	6734247.99374997
1188	85.076323340022	85.0762905687683	85.0764448015535	1693.59	1687.83	1696.82	3	3	18267122.9311607	16137123.2917322	35492118.465406	22348307.7599066	17527767.3498264	20563262.7471528	18725605.1339939	18946618.1364821	20705053.919375	20190519.6709822	18229646.9495	17191074.8482232
1189	85.0764541720137	85.0764365220906	85.0768531209838	1419.62	1409.66	1419.62	3	2	23755290.7287361	20509536.727682	25455347.0621281	23756619.389102	22918562.5894952	26104153.4080459	25873643.6044171	23774280.1943038	25429909.4562444	25931649.1605617	23126213.713125	23860417.4136126
1190	85.0764454227283	85.0764319598636	85.0764588855931	585.093	584.921	585.265	2	2	10547568.2745694	8901132.84740429	10781923.6097481	10186383.4574272	9806263.87797668	11551244.1777177	11559741.5418069	10699684.6502522	11159268.226583	11782696.2257959	10595569.6302832	9607513.316015
1191	85.0762576427669	85.0761323858368	85.0763828996969	1710.46	1708.38	1712.54	2	2	18586673.435173	13455304.9242522	16327348.3614732	14254412.2047657	13711406.5909144	16190029.7692592	15673531.8744214	15916521.4255245	16705710.2132638	14146473.0021009	14693632.401713	14533442.4601563
1192	85.0765862132365	85.0765642816001	85.0766081448728	1446.475	1443.7	1449.25	2	2	15429074.4533594	867575.278435075	16749875.007487	15205169.7782713	14914844.2447135	17220261.5326758	16972686.4141537	15780502.6945313	17433911.9128125	34488707.801014	15634951.4569336	14872671.5689453
1193	85.0762010886577	85.0761058898506	85.0762962874649	1765.265	1762.88	1767.65	2	2	25330196.5074077	23651631.2115556	29121331.1657361	23861410.8264631	24547048.0435278	28512848.2275	28971833.4267362	21512786.4096419	30137699.1159167	30664728.1043478	26115890.9994886	34018639.2046765
1194	85.0765607916871	85.0762512554223	85.076870327952	1863.065	1859.93	1866.2	2	2	44627718.3015672	49871738.2554339	51552376.5349441	40913307.1990158	39831021.74	46698969.2476894	41561366.0401427	45996934.7303544	51182982.819403	49594187.2093656	46069585.6380597	41085447.1175747
1195	85.0763880407818	85.0763880407818	85.0763880407818	636.593	636.593	636.593	1	1	2066755.88494921	1604956.14767554	1964714.529375	1798797.8596465	1650813.53400586	2317728.58832892	2147114.36174072	2073145.8625337	1923730.18447167	2204113.15659962	1999084.039875	1695119.63405518
1196	85.0764834978408	85.0764834978408	85.0764834978408	1526.88	1526.88	1526.88	1	1	23215584.5205576	20025042.2073462	25182828.7573653	22804404.3015914	22671861.429024	26624981.9346394	26842754.5777178	23993477.7478977	25774882.2024423	26100605.2771154	23602121.6079952	23541232.755121
1197	85.0763182024748	85.0755414519402	85.0778264470586	1966.05	1952.21	1970.77	21	12	44552797.6077609	34258315.4322544	59333467.8542003	84584479.5787541	34086648.0291116	50697564.0704602	64732244.3488352	43692269.3304399	47153096.4796996	65400499.5021125	42086224.246408	102901407.465663
1198	85.1355960808023	85.1355447343754	85.1356261026394	1304.14	1303.59	1304.73	11	11	147872.585401142	119657.528173013	145161.838115986	145708.89577355	1146904.59783855	138514.916702473	150111.436870116	155293.183688401	131722.160307616	141776.636319579	143037.445482584	131083.108475435
1199	85.1774672969823	85.177423888548	85.1775105386806	1304.45	1303.81	1304.88	12	12	355746.227208496	308606.068028041	336939.717237719	352294.373420062	324836.412199518	344758.171566687	359093.490803573	361557.706587893	321896.871861748	351367.192481866	346311.605039063	308467.723700419
1200	85.1961326046877	85.1961326046877	85.1961326046877	1304.54	1304.54	1304.54	1	1	349614.534695229	119474.881078725	336288.751787114	351796.782497156	314953.546525882	344402.933883461	358630.263906248	356416.756723834	318798.056114907	354314.262590896	345732.637592364	308382.393763024
1201	85.3896497410593	85.3895944504722	85.3896763009049	1303.965	1303.57	1304.5	12	12	306770.231144832	226480.698497595	357601.532897386	286477.796195161	284141.001393478	391880.291515174	373885.284643553	338925.92011268	360340.652924109	383178.958147536	355548.997818081	246934.338052132
1202	85.495960191951	85.4959040714608	85.495986721992	1303.965	1303.57	1304.5	12	12	784363.002198714	578558.325793266	885865.201132103	729357.796076312	703448.049586463	968475.81157785	956953.605100921	865053.302451923	881724.634474192	939618.354009493	869022.97764843	621318.135231368
1203	85.6206084898721	85.6165718353038	85.6283100389972	1304.14	1303.64	1304.88	21	11	81595.9515954584	100298.616637074	200473.856850589	77997.7373693857	144314.202180174	114759.458017577	224007.544932392	192811.229296876	199213.224734699	131424.951565505	99051.1693672681	117330.101350913
1204	85.7406566840723	85.7398460138412	85.742164567512	1304.28	1303.81	1304.73	12	12	231726.637414552	153190.660631009	291092.79853864	216510.441310687	182369.501171874	337708.092921318	309159.909175504	261530.483541018	285208.898354842	337193.068461916	272608.182672992	165327.946176382
1205	85.8763510995038	85.8762945428827	85.8763738125279	1304.11	1303.57	1304.57	10	10	138686.822147216	99496.9915917957	173586.56374512	137727.570534104	143947.002062583	198551.214230769	192681.749880184	172846.540591633	167687.336010296	190440.416678466	175556.537687424	111839.032444254
1206	86.0117773392423	86.0117146189613	86.0118047365345	1304.45	1303.59	1304.88	12	12	296895.59963379	488382.307234074	192546.06269531	361864.972158901	333495.523740231	146384.032520927	177512.653850913	259192.941880581	177353.058221681	171375.605515835	227804.601671873	389934.575530832
1207	86.0796855363665	86.0796437471197	86.0797336348812	2426.34	2418.17	2431.31	11	11	528485.496938206	775149.427452534	1250848.02432246	505267.189264604	476968.731859191	934924.568861159	536210.63081027	502044.368279856	693454.857842779	1086423.48886724	512155.347111377	378002.489733539
1208	86.0796780849203	86.0796647298943	86.0797010325307	2306.53	2300.89	2318.56	11	11	495188.083725587	742040.650174589	833553.370859379	901131.364504745	521846.817086006	382629.715664282	632575.269874654	814857.049674427	824256.375077523	447981.450430734	1138051.8822288	713161.961982295
1209	86.0796853183041	86.0796709086877	86.0796967984068	2381.84	2372.81	2388.69	7	7	104585.739867553	450245.782792042	555035.558833196	51201.8673144582	445419.560445523	509244.281162635	775394.725142122	603666.367048671	535575.070617347	537254.390925361	313041.226228838	465445.475064774
1210	86.07966465356	86.0796498910989	86.0797375325939	2340.88	2331.83	2350.39	7	7	179716.794949774	268727.526697999	326453.321617697	502723.883082107	65737.9583300793	340854.51858356	38381.3020385796	305407.000468959	321308.896876699	578491.349812131	634085.01847504	211159.332438151
1211	86.0797164045868	86.0797164045868	86.0797164045868	1966.39	1966.39	1966.39	1	1	1232044.59637585	1151605.45639053	1542851.75559347	1201244.95790361	1123348.74490193	1453834.18258926	1521454.4241143	1337347.62754448	1461668.83641152	1539143.7466199	1300945.01390333	1196699.7075374
1212	86.0822239929605	86.0821999956147	86.0822594950931	1303.88	1303.59	1303.98	4	4	106548.07032981	94567.3168678981	121847.803505861	92362.8657075645	96288.6304459646	126106.949667968	124886.455728352	100224.923306884	131723.566046236	135413.163594877	127836.038186598	97403.4903577776
1213	86.1967358909897	86.1871238537812	86.1970939530391	1304.11	1303.81	1304.73	6	6	161313.614413791	142797.410815429	174123.687933819	182982.443134768	157183.810388826	187964.704979655	176738.03859375	143433.130600585	173098.995608755	126013.525917272	169762.321018065	156252.93738227
1214	86.2218322151369	86.2049457663766	86.2230081303168	1303.965	1303.59	1304.73	6	6	160271.751720967	142039.249245384	106893.045906372	179123.642349078	151441.861233133	97306.0162337233	158165.153814366	94335.6933349602	97456.0561752555	132622.710710448	98118.1021914436	151368.65749423
1215	86.2329570788305	86.232904247031	86.2329889027979	1304.5	1303.98	1305.41	11	11	154639.535799153	138055.702339679	151340.332554934	178845.702617938	145505.657448729	142927.403621418	153593.113709309	172416.874536831	151267.082809835	161079.922054913	165260.028273738	149856.087888746
1216	86.2742462439067	86.2741033404233	86.2742770220348	1304.495	1303.98	1304.88	12	12	456151.075512697	442116.05793269	422107.519363136	477166.63448591	441400.804986101	392638.978272184	426698.152853194	477343.171556921	380286.239532647	416005.395806364	452525.799425224	434241.289610876
1217	86.3043397742256	86.3041395411614	86.3043910020135	1304.52	1304.08	1304.9	12	12	329561.438964845	456281.417236328	237944.464981861	384189.481136301	371881.355597441	199297.84888672	217191.998410995	311075.419871653	202620.368462613	217055.608919854	266093.932600447	419814.042491979
1218	86.3131707700718	86.312340050908	86.3151171285235	1304.495	1303.98	1304.88	12	12	393297.960998537	299117.902292666	498002.705324352	354913.973913923	310103.973567587	573290.709135047	544430.521936854	450230.07822917	511620.788292973	592708.583071293	479541.378995113	296394.31753493
1219	86.3828683416061	86.3821942735358	86.3919628987634	1303.64	1303.59	1304.54	3	3	98228.5417369481	125955.395085825	114729.58289906	93862.8784046526	97165.6406460854	122647.774492186	111958.655790129	96367.3816273089	105952.174409625	124285.374173583	105596.784835758	84252.8364908863
1220	86.4218813235388	86.4218813235388	86.4218813235388	1304.57	1304.57	1304.57	1	1	98035.3685968581	98319.6160600124	116939.940242366	88669.3660759949	93598.9101682357	122406.341865236	115927.175908202	96177.8685857587	102728.668577769	124244.010089221	110675.74732999	78604.8333648675
1221	86.4803999102468	86.4796379879303	86.4819946339578	1303.98	1303.59	1304.49	11	11	302220.108752442	218952.255925479	359538.969551157	277117.690658483	250846.691173376	384096.804167133	387680.713500281	340195.262042412	355486.712919171	399583.894655199	355307.900982419	236893.020514864
1222	86.4988591771528	86.498043416895	86.5004060592583	1303.88	1303.57	1304.41	12	12	312749.971852938	217262.604945912	357185.994746469	282571.635406494	265196.864819335	394588.990659555	384860.231520433	340835.418783483	349793.258754881	395859.747247369	351152.228320313	248387.699912951
1223	86.5869953043888	86.5869505949259	86.5870342970746	1304.73	1303.98	1305.65	11	11	252230.274584962	363443.256640623	151707.257966655	286787.666164202	272291.068104767	112245.472897386	939344.640528096	225450.049993491	138385.443403321	148752.2384947	196295.082689733	320946.973634906
1224	86.6072554168614	86.6063566991242	86.6088463185252	1303.965	1303.57	1304.5	12	12	765926.895678708	568783.109146633	890161.217459029	715549.973966111	669090.493143754	955026.970177878	952840.730380869	832138.025926342	859088.107941088	945021.868009214	875471.151241627	599187.777276438
1225	86.6719118205725	86.6714278665189	86.6792469120605	1304.45	1303.81	1304.88	12	11	139064.214817458	122040.794405047	127738.114152269	142980.841898287	118974.567501219	128132.672680288	133321.714673665	135585.971777343	118414.509085286	136882.151608323	135032.77819824	128881.295941631
1226	86.7550364695271	86.7550215916616	86.7550513473926	1304.555	1304.54	1304.57	2	2	81379.1054536941	120426.353948317	96977.8106982436	89153.9562532562	96625.6491495779	98806.6402897129	92070.1072322587	83364.3643672683	77060.0884879552	101761.618094889	83845.1625268549	97616.2285325267
1227	86.8197792724328	86.8197792724328	86.8197792724328	1304.41	1304.41	1304.41	1	1	81412.4602800946	120172.595827415	92690.5159836657	79091.6456180836	90554.0014240063	93258.2628116131	86834.4103622149	79975.7269864158	72862.9581205602	101769.990091441	83714.5732910164	98152.4185156256
1228	86.8825109307735	86.8824555487793	86.8825553617222	1304.28	1303.81	1304.88	12	12	408852.674962024	604128.683331887	268227.187154014	454125.468073382	436630.088055888	224546.67502302	258763.647291669	359848.668019531	244263.054323244	263372.454075524	311719.43425781	503741.715101145
1229	86.9041251781428	86.8905880326604	86.9042190434628	1304.49	1303.61	1304.99	23	12	161450.339987792	246699.948919268	203669.903144534	281859.786221078	264623.819646345	245407.145733173	291076.239871545	189970.953666616	212548.030432941	254819.044003906	200534.967509014	122173.495585123
1230	86.9473661562516	86.9473072822256	86.9473901888303	1304.03	1303.61	1304.5	12	12	690067.830639651	628753.709664481	660121.731811515	691485.707105888	640088.331159853	652880.766954523	681578.101224892	723350.027837614	617294.223119309	660826.991360914	680843.050563618	617032.974188059
1231	86.9987909909929	86.9987909909929	86.9987909909929	1303.61	1303.61	1303.61	1	1	81362.1163423283	110137.988854168	74088.727436968	77865.7537841802	87196.9875022199	59198.1081640616	67683.1276251782	74778.7915682711	57415.7011696561	62627.2110681149	64349.6524924529	106946.289465998
1232	87.0445152572899	87.0444919331701	87.0445156611642	560.9325	558.366	561.82	8	3	5821399.96946897	7806127.0016927	5900501.18462862	5825746.16150085	6025692.20624586	5735665.34398438	6502546.2725274	5745077.92743994	6030065.19195924	5826578.94642527	5463278.37752264	6218249.40629716
1233	87.0445181639916	87.0445039642232	87.04453236376	13.9117	11.4055	16.4179	2	2	0	0	0	0	0	0	0	4736250.0086513	0	0	3767515.84005048	4721540.54547108
1234	87.0445287977124	87.0445287977124	87.0445287977124	2569.43	2569.43	2569.43	1	1	1206442.34364298	1698760.94281252	1377298.67844532	1144845.84986954	1354253.581175	989849.44619062	1304236.0349076	1141146.09201093	1104044.80917656	1341281.19122812	1265893.21837345	1394418.4967922
1235	87.0444658706416	87.0444658706416	87.0444658706416	2634.95	2634.95	2634.95	1	1	222722.782500008	487825.616015609	269782.07250001	216989.496835921	272510.495976542	224256.052207012	232628.568750009	264398.19750001	203284.887070295	233423.062500009	243340.147500009	225219.83605467
1236	87.0445284030391	87.0445284030391	87.0445284030391	2595.45	2595.45	2595.45	1	1	4405382.07566075	6318292.11198724	4723171.27075782	4530467.08656057	4916903.08038514	4147429.76801276	4657633.51688711	4684608.90039998	4587524.39505281	4449634.34352165	4783636.83594357	5460914.50752631
1237	87.0445669203124	87.0445669203124	87.0445669203124	2698.83	2698.83	2698.83	1	1	0	0	0	0	2173419.03819295	2040448.0446289	0	0	2094159.65604617	2069029.49851562	0	0
1238	87.0438834293744	87.0438834293744	87.0438834293744	116.98	116.98	116.98	1	1	2423078.37775068	3387611.1812038	2105208.99961702	2511540.56336413	2409728.60713196	2210995.16495754	2854454.65154545	3013383.30327106	2977884.94910666	3036650.52328125	2679576.77006963	3185604.59592704
1239	87.044520305148	87.044520305148	87.044520305148	2678.68	2678.68	2678.68	1	1	3499281.65144531	5177148.86853658	3606396.05550392	3565541.25564063	3799480.57101564	3205388.04722656	3482515.49934497	3418826.5299375	3430630.71807392	3433783.33101562	3499346.269	4021297.0879219
1240	87.0444634304392	87.0444634304392	87.0444634304392	197.421	197.421	197.421	1	1	3941416.48803341	5291047.26589312	3892376.3716511	4083310.90123662	4371016.27487583	3729140.93405707	3901498.04673098	3689810.39666967	4114146.92319456	4000531.10003881	3679426.99216916	5701685.57376005
1241	87.0568381450116	87.0565484188526	87.0571595395	1303.88	1303.61	1305.06	8	8	160073.070830077	139571.13941976	181955.380644206	167304.446234492	152809.57329061	136293.19906901	139860.968925781	198338.964359375	167153.495194561	198510.54502047	150856.040786132	143492.758702674
1242	87.0921023989235	87.092081603337	87.0921641048256	2548.755	2544.66	2550.7	12	12	3720314.91784234	3276890.07192691	3211607.38332251	3234172.79244371	3527620.27277111	3503710.91892425	3830493.76810303	3354079.49759613	3900159.22056132	2825205.71438306	3824950.17498097	2345593.9102479
1243	87.0920917210526	87.0920367933302	87.0921141125226	583.673	581.497	584.288	4	4	1581931.27246627	1374096.30892408	1788257.17762672	1695361.69988329	1699356.83934057	1927902.42475507	1788915.24650404	1781534.57860138	2000028.41581762	1823812.14803005	1738010.62358	1549174.01018942
1244	87.0752156088097	87.0752057773832	87.0752217045859	1303.95	1303.59	1304.73	3	3	155865.194280893	139411.681613992	137925.130366656	149329.0742951	146571.088727362	136337.929360793	139883.961029831	79094.0993090814	143948.635084634	79799.5580273433	72704.895170491	143265.422004617
1245	87.09200750305	87.09200750305	87.09200750305	1969.23	1969.23	1969.23	1	1	918830.321401919	680980.756396234	1181092.04193704	720071.58942963	700563.613934903	1033806.71236069	1187474.61139481	932221.373751469	964196.190511738	1028692.63183353	960148.528576324	782591.560135052
1246	87.0921279009081	87.0921279009081	87.0921279009081	171.548	171.548	171.548	1	1	653138.132662342	494215.807880511	925627.221375558	667495.574419236	667207.959898222	867138.181930854	802240.062014509	525438.649896961	889386.880705636	874345.751830357	817607.362662249	613291.883099226
1247	87.1589434527257	87.1589123944118	87.1589698536998	1304.03	1303.81	1304.5	8	8	151349.504270832	141844.943048651	199472.528144534	138957.237326662	148368.047227581	204895.723643329	205998.243827819	163314.451100886	173652.43387858	199246.015931115	172352.588553185	138441.664161045
1248	87.1661680853038	87.1660163902392	87.1662208142603	1304.145	1303.81	1304.57	12	12	155321.121166993	91336.8341625966	190673.540266116	156942.571478587	120062.910223797	201956.287115884	202369.282301683	159341.144367675	181546.60115397	207756.384538762	186945.205680804	104577.924130483
1249	87.2106116807902	87.2104043293231	87.210844985369	1304.52	1304.08	1304.9	12	12	155567.981249185	145330.361529446	134817.031911623	157668.299156903	123192.080057982	125413.491661659	140281.65260498	153927.780808511	135603.098473306	131869.142245718	161919.18160006	158541.175174654
1250	87.2540996947004	87.2534059065377	87.2547378576793	1304.65	1304.41	1305.65	8	8	174441.697420372	101632.089812011	111218.644831731	134375.232555747	641505.314495299	1002454.32269532	982702.184438909	125573.601858473	109890.060323079	1002009.36525878	135747.456902794	149203.745848794
1251	87.2758460601934	87.2757806751767	87.2762401199864	1304.11	1303.81	1304.57	14	12	757063.706250003	543385.828641824	918487.932663213	743896.821337531	660111.572990712	1020648.35982701	1017831.6576914	861382.891523444	917799.086966805	1006795.48857032	884330.253655265	592001.921622316
1252	87.3478397455825	87.3478397455825	87.3478397455825	1304.57	1304.57	1304.57	1	1	756381.666874994	542861.03548502	916713.419655775	733572.824074715	659687.44579143	1019596.68712239	996644.768437495	853328.42796793	908782.602682286	1002009.36525878	878703.544691563	83767.1188157298
1253	87.400370681965	87.4002117348431	87.4004435696358	1303.81	1303.06	1304.41	10	10	177942.874302643	123262.909666342	169080.745374758	159744.830955153	150642.005035512	174616.999658202	204250.794817707	161979.791763822	162033.576905923	180729.5586407	185386.888409016	110395.768035483
1254	87.4043821337536	87.4042614619499	87.404547671576	1304.145	1303.64	1304.73	12	12	166169.34009991	97177.9606400234	213389.252485351	148994.612460561	131231.088938551	243595.974160907	232427.672003456	196545.757575335	220583.545847732	238355.2380685	202511.86665809	120425.200747445
1255	87.4646831555262	87.4646595185207	87.4647067925316	1304.06	1303.98	1304.14	2	2	123205.034715019	93783.1035777703	110587.441036379	117574.041723634	96106.5824298656	114167.309202473	160566.739537022	134331.957828034	145666.69572443	152064.914885474	149200.953156074	90641.2041614885
1256	87.5282530453049	87.5273541916706	87.5291929297408	1303.95	1303.49	1304.14	5	5	123205.034715019	93783.1035777703	144827.512734377	110314.186980793	96106.5824298656	162902.877450282	158298.134990986	134541.50685913	145906.121588541	151899.900424804	147360.150681558	90759.9221761077
1257	87.5536763244197	87.5528265961975	87.5542072097951	1304.45	1303.81	1304.57	6	6	168257.028159361	228353.27091346	295718.368425297	180862.967341658	185870.081841571	321279.463502602	315701.305037433	129633.503135517	295703.02241699	339639.634759616	285709.190363361	213409.498260967
1258	87.5748727455391	87.5748200065184	87.5748997366815	1304.495	1303.98	1304.88	12	12	232828.841308595	126718.408701922	296290.800419918	222485.617624163	182412.260477388	321610.850262278	317809.672640791	264105.351533954	295374.554744216	335853.550874399	284883.392762278	159832.295336913
1259	87.668194759434	87.6681502593361	87.6682236122635	1304.03	1303.64	1304.5	10	10	137497.12362508	101187.687357955	185920.360817874	147785.251441368	119978.14991089	217061.906791993	205936.823658354	164730.096028238	182689.910087889	206971.695241887	172351.720639647	100814.272929689
1260	87.7530553362781	87.7432733613796	87.7530977213243	1304.275	1303.81	1304.88	12	9	130123.332356896	115878.793359376	155059.581840823	110171.253094484	110287.248190919	175983.708528645	164516.525229491	141908.841913044	156109.696564127	182713.398958627	142328.620479328	95057.4529394523
1261	87.8193560828872	87.8193560828872	87.8193560828872	1304.54	1304.54	1304.54	1	1	131247.356065469	114978.456799879	153862.711962893	125826.763622031	110224.113521526	178980.372885741	161226.645063476	138920.272378132	159540.931045735	187439.058881085	142328.620479328	100219.630748699
1262	87.8638184348684	87.8637655765666	87.8638486528034	1304.28	1303.81	1304.73	12	12	652725.446777837	423465.504368988	793868.073006407	608912.09166225	545246.746833682	888758.992124725	882233.707651376	737202.488504466	789762.021960105	889181.903077921	761596.748186386	491635.812552582
1263	87.8784316068042	87.8781460684148	87.8946995180897	1304.57	1304.14	1304.99	9	9	94617.531603816	102941.575285456	133914.646944055	608052.046335049	549801.311842047	127480.956129808	133359.835118003	742107.978252703	115537.510285081	128508.882564524	110344.589277345	99884.0037729113
1264	87.9936746173519	87.9936260143134	87.9937064465061	1304.45	1303.95	1304.73	8	8	136799.224816894	66986.3645108313	176060.344790042	119067.467993164	98904.8464819347	196932.038533383	198717.680338041	169195.361104267	179742.307057881	207958.185793049	163320.452156981	91883.1904097485
1265	88.0246761075908	88.0245088464896	88.0248433686919	1303.7	1303.59	1303.81	2	2	136855.294668854	66986.3645108313	176103.720090556	118878.8284739	98961.497650036	201567.233700281	194155.531171877	86980.3938822422	179919.567715733	100792.066898803	164462.001188297	91845.5980726213
1266	88.0397497262548	88.0397083524655	88.0397815559277	2690.77	2681.99	2694.87	9	9	1078674.37972941	678601.467513895	859852.901727753	0	1018224.28560712	1512585.86664492	1404770.51277671	1198682.25147709	1016759.24762922	1306479.13022811	1845088.9049071	0
1267	88.0397582918362	88.0397162785179	88.03985409555	2576.75	2560.49	2585.28	9	9	1115765.03994257	1833123.51233052	982419.852154349	1512534.06535004	970640.295993577	3618575.82631347	107531.063366696	1188207.73629451	127613.724279781	403902.666938035	1408180.75208512	862712.713789062
1268	88.0397631169539	88.0397323233589	88.039775875602	2598.515	2594.01	2604.34	4	4	1381411.57723915	1002858.60378559	712987.908065246	1309992.83857422	1368164.92723548	1551867.08161377	1516609.04011935	3885356.3683093	1530724.15045398	1615521.33270747	796738.886140245	1167213.67515191
1269	88.039744144437	88.039744144437	88.039744144437	2666.15	2666.15	2666.15	1	1	757670.323803389	528648.023039634	797580.566638024	618695.063635742	709485.284180944	801711.089811198	917178.282578757	744667.570408858	798797.636031903	790883.543192702	780223.443883461	563063.048875006
1270	88.0397870321547	88.0397870321547	88.0397870321547	205.339	205.339	205.339	1	1	1894078.33942444	1171477.93500665	2164500.22082783	1774480.64992838	1599276.46908596	2276999.75997224	2168769.09962772	2065868.90578703	2019233.00187749	2261542.64075539	1988886.23103288	1388034.064604
1271	88.0398167142685	88.0398167142685	88.0398167142685	2622.62	2622.62	2622.62	1	1	579811.679697811	388907.918440584	568732.061166979	525717.147972009	564133.267886289	625095.676907545	647553.567044263	688584.173659553	636411.124635409	725964.248870402	559847.967000878	463297.817013887
1272	88.0542695162115	88.0537183253564	88.0545554677582	1304.03	1303.57	1304.73	8	8	105333.982625195	535602.215518468	142530.398096926	90051.5878352875	405454.264994675	182940.649844877	169521.395745442	147573.769393029	147948.132602915	400461.026999285	119930.490037184	426413.472077417
1273	88.0760565632859	88.0759866799044	88.0760917803843	1368.94	1360.94	1369.36	13	4	961952.551330424	2057372.26482078	3843052.1704893	1871598.19374999	1787425.16480469	2212695.50205883	3019724.35863438	2135864.39228975	250066.466054695	2253810.61990808	2313362.05293888	2012708.74661765
1274	88.076081446637	88.0756291719819	88.0763804327474	172.531	172.266	173.014	12	12	16363158.5965127	16894625.3335348	17681219.4940777	15789528.234408	15970899.0047661	16900817.7622358	18134800.2473849	16812141.4378107	18381955.1826865	17703509.4399487	17811551.6026261	16744880.1976609
1275	88.076015949779	88.0759619555872	88.0760692093984	1821.89	1816.14	1829.33	15	5	856663.898743053	996586.111516534	2743070.20815589	821835.864576415	877996.537280562	1064959.61995634	258419.545312502	973821.060754405	1845699.67749949	1799128.58149738	1055306.88776612	960592.804742648
1276	88.0760652620629	88.0760351739006	88.076077628953	1260.53	1255.62	1266.89	13	5	7980364.63489136	8697495.2698107	9729199.22786071	7606569.27956261	7996834.21977989	9210277.29560472	12126722.1389454	8681370.55337967	8803845.50472208	10907836.8183668	9704674.06224345	8144726.32355713
1277	88.0760300598144	88.0760260364058	88.076067522895	1969.34	1968.59	1969.94	8	3	2748541.80026961	2714077.71538144	3820700.98998055	2576739.57686121	2449779.89133864	3039625.69962316	2366800.14945517	2958201.81441707	3075608.51294621	3089364.2525357	3098257.08808443	2659267.50343336
1278	88.076095528799	88.0759876620262	88.076095528799	1959.35	1957.92	1959.35	8	2	4915408.01147737	5145107.80990576	5770167.78341172	4879733.87191407	4642542.19535439	5589595.36884603	5648879.39911305	5538111.50521102	6014928.29797533	5572195.67766114	5843689.6702378	5025117.25859617
1279	88.0760338259539	88.0760338259539	88.0760436083582	2397.04	2387.6	2397.76	11	3	2365196.81894943	1939139.19720861	2134697.98089626	1848185.06132814	1735148.8575697	2090433.1379427	2309068.71017739	2154241.47444045	4206151.60712889	2052910.2541267	2186118.51335285	1903220.77527871
1280	88.0760661343131	88.0760091899974	88.076071985751	1410.83	1410.83	1424.95	12	4	1315588.73412538	1509960.1826893	2345329.54677498	1480799.87545973	1507630.13663049	1708491.82291166	1803781.3541276	1577994.34304387	1131573.44179687	1377950.57052735	1833323.18701388	1500524.34950422
1281	88.0760828002969	88.0760657922032	88.076084778115	817.6355	803.069	818.543	10	4	5340957.04276685	4836612.94529546	2508934.13106656	4226388.95548827	4409230.26744319	5345054.71781249	6312382.84334591	4450690.71225736	6863019.15320837	5296714.44494118	5882079.37761395	4911181.55683948
1282	88.0761269830097	88.0761269830097	88.0761269830097	2489.5	2489.5	2489.5	7	1	256864.332226547	276685.883906201	378042.399453103	270571.658671859	233998.688085924	311512.021562558	295792.34136717	362905.852460916	466213.978645824	364059.978476541	412626.836874976	236934.494296891
1283	88.0760591619125	88.0760281280495	88.0760747110443	2304.16	2299.66	2305.65	11	3	2121851.28223222	2293618.3020923	2045382.59014868	2225554.05450797	2049517.25567342	2535291.6554247	2634797.11286821	2518135.43298786	3437073.12664658	2758058.68796541	2544787.90137132	2200883.4174414
1284	88.0760136107067	88.0760136107067	88.0760683755182	1514.4	1512.01	1519.08	10	3	163246.329702151	268606.201718739	274863.60739584	252452.78898438	198229.214062503	336108.987705085	1625148.74906055	303839.498056629	315037.765312505	253181.845559882	238781.481249985	272985.989707037
1285	88.0759914247804	88.0759914247804	88.0760150431585	2132.03	2132.03	2136.01	10	2	509254.947288419	514917.817572132	566613.60762019	501542.118676766	499968.908674888	535449.287936206	589227.72224122	569596.690835345	1103948.68376719	148745.78249997	570246.628485564	521428.731814902
1286	88.0760340836872	88.0760304415099	88.0760811898576	1237.07	1223.39	1244.02	12	5	2078630.21322265	980175.79968749	2524672.08511463	951224.762812514	818282.310651026	955923.001996536	2009318.42863771	952634.875052066	516619.760742188	582276.338653564	1041469.39260417	983377.953124991
1287	88.0762128322488	88.0761533260831	88.0762128322488	2542.05	2542.05	2551.48	8	2	419560.569375024	497423.060625029	567992.738125033	375609.760468772	397708.492187523	438398.933125025	704935.880624923	543996.4034374	780512.610356365	507322.866093716	523984.08726559	469307.953984348
1288	88.0760348983602	88.0760187624267	88.076092133571	1563.42	1558.53	1572.78	14	4	983079.911449253	1379939.83571875	356837.668710926	1296019.5601797	1392312.90348257	1607746.58242789	1509023.53492187	1480794.91160625	2726016.00945596	3235121.29155761	1680801.10026442	1346399.64183594
1289	88.0760432416485	88.0760179049644	88.0760667649737	1475.73	1469.41	1494.64	16	5	172123.285546879	1839074.59881958	3077077.88144404	1760604.99428712	1730166.18149902	2151129.99426514	7091698.08995871	1952650.75359375	400281.56156249	1256885.31839165	2259746.1431759	1832906.93592529
1290	88.0760154799573	88.0760154799573	88.0760276815971	2088.64	2079.68	2092.71	11	3	1714964.67248803	1577173.60113136	1712923.7518213	1504230.49342147	1412763.67718555	1722998.23916796	1658121.70893429	1480417.65349008	2022956.75749387	183828.252669263	1637318.09858887	1527914.76349658
1291	88.0760100163592	88.0759787304939	88.0760606038344	2169.71	2155.84	2180.57	14	5	150358.278515631	628671.962296866	942803.999333921	635786.647301036	550807.547390617	744406.208093275	1788646.72722524	624130.944135417	902685.25889648	146019.449254138	667957.403933604	608091.407342438
1292	88.0760328272426	88.0760328272426	88.076081722426	1772.46	1763.86	1777.59	11	3	1246221.2668801	1405334.72995312	1589361.28651856	1293675.04882486	1228328.16140136	1505076.75527344	1573056.2848625	1408557.15514486	230103.223541669	4094147.11929321	1595222.93968097	1382308.4532
1293	88.0760641240204	88.0760641240204	88.0761284315952	1933.75	1925.62	1933.75	8	2	267912.730859378	297877.319824226	335669.910742195	295019.407617177	260027.166875005	290526.30105469	298878.761621098	352635.300312491	418782.338103523	379530.288577884	337768.766308578	294058.825166023
1294	88.0760861710125	88.0760510023445	88.0761148480112	878.452	873.533	887.797	12	5	6992451.49769942	7441951.20192535	3227035.18850551	6225975.75829217	6456865.38599247	7572346.17131684	6072931.60294257	6775139.47839222	9976289.78680239	8197564.69717912	8533674.7555897	6955353.07028819
1295	88.0760321911184	88.0760321911184	88.0760467845989	2230.54	2230.54	2235.8	9	2	1265272.94214062	1140603.89711458	1258006.59505208	1156236.326	1170589.4110625	1351703.14674998	780056.602952133	1296856.92083333	1982164.73936077	1265638.54169531	1328702.19365625	1185058.86631446
1296	88.0761947276001	88.076135043548	88.0762544116521	2698.145	2697.98	2698.31	6	2	2573697.41266741	2627307.75184155	2532455.19029267	0	2273620.80691967	3065709.364189	0	0	3072588.99812495	4379239.04513911	0	0
1297	88.0760564076372	88.0760421541931	88.0760942774585	1146.47	1134.72	1154.52	12	4	5008559.96178309	5385500.11104167	1968828.71472527	4982344.13678769	5118972.61723105	5758108.53567459	7172229.02823458	5262031.2763557	6152180.06756611	6457870.29899273	6142274.52138327	5582855.73818168
1298	88.0760763644265	88.0760599830785	88.0760763644265	1344.73	1344.73	1353.12	10	2	3515614.57653365	3801226.61821875	4280733.23312989	3461750.9478095	3371528.15492249	4035696.3480631	4209724.97739844	3910921.95413552	5972927.19952686	2393808.73607388	4368725.10787501	3664611.38217548
1299	88.0761348904898	88.0760581584284	88.0761736114222	761.5175	756.256	764.665	8	4	6380262.67117498	5631040.75218488	2085593.82254032	4784308.498425	4797259.70506381	5775055.05127813	6568367.14053951	5016397.96974106	6446197.90448352	5815175.32981449	6216043.52715178	5317288.37642578
1300	88.0760675662767	88.0760675662767	88.0760675662767	1674.68	1674.68	1674.68	7	1	2659742.82236367	2837865.42418429	3285133.21765472	2698520.23146523	2479059.01036765	3124329.98953425	3183830.06292892	3053546.96297794	3241619.80237398	3124742.87696692	3234139.55546875	2670713.06320772
1301	88.0760245076832	88.0760245076832	88.0760709027896	1628.34	1628.34	1644.4	11	3	1392362.71113575	1084918.67494532	1298887.39311132	1069536.3909375	1033875.8611836	1299438.6584414	1242701.86050001	1302676.05675	1302994.25741489	1315320.43452682	1265466.02927344	1125404.16500391
1302	88.0760331252711	88.0760079718319	88.0760695888555	1870.79	1865.39	1877.21	8	5	423289.173000306	1719896.73436522	2568613.94627133	1688769.66295278	1619729.01743652	1965689.34458497	3108842.44366455	2020972.19233888	1290168.18035157	2011176.07449887	1986168.55631836	1736703.81126953
1303	88.0760491697398	88.0760116751743	88.0760491697398	2348.19	2335.91	2348.19	10	2	593454.518124987	608188.392443196	253771.832343775	638021.552066762	550471.717421876	676140.909790482	746053.381917616	611045.112820297	1239652.72663328	674700.599312484	691893.790628936	526292.386511718
1304	88.0760164852216	88.0759998910381	88.0760745015905	2216.69	2215.14	2220.24	7	3	217485.306874982	102235.471582043	156449.18867188	135835.679036463	160294.590559901	154212.080338547	161225.201250006	167807.390911451	177401.454557297	939140.263087787	162685.030729172	143011.729023454
1305	88.0761123471262	88.0760703876125	88.0761229649468	723.827	715.118	729.015	7	5	3174756.50674135	4901347.53124193	560961.180000021	4171214.39846876	4336319.53883694	5146077.53251562	12961377.3751734	4380617.82256615	7039329.40999743	6405847.30075486	6006158.29646599	4851430.74563382
1306	88.0760991720819	88.0760816197852	88.0761151343752	1323.93	1323.82	1325.25	6	3	2120920.61463458	2395361.93070857	2596028.62649147	2092001.69629815	2182314.94458718	2381209.19170694	2620093.78218376	2394612.04984829	2549664.74778342	2376625.1294504	2689640.87548693	2223970.12330077
1307	88.0760424500703	88.0760424500703	88.0760521809305	1443.43	1442.01	1443.43	5	2	234703.667031237	214806.70085938	272346.3356954	184992.004531239	206875.913671879	261451.71661459	379988.074890634	245891.934648425	261207.820572923	261871.419101549	246712.55382813	240842.743632819
1308	88.0760563293059	88.0760266642506	88.0760742833929	2417.03	2416.69	2418.8	6	3	1945090.61952386	2042420.19884252	1225999.93198663	2046067.092666	1835903.21317537	2188610.62646485	2376832.80593431	2339266.46394635	2213782.80511307	2303194.26639391	2286662.92732321	1949593.21735402
1309	88.0760615692564	88.076036401892	88.0760615692564	2376.98	2376.98	2380.61	5	2	1170185.44130209	1107975.02476191	1416399.44292202	1137841.88011533	1007859.25985862	1214641.03013019	1343725.82096981	1193856.72761905	1268046.58761161	1324545.50857143	1319879.472154	1126073.91776786
1310	88.0760154391906	88.0760097812934	88.076038187536	2038.72	2037.36	2047.08	5	4	107264.878769531	139537.253085935	155418.516367187	142517.556640625	126468.789583332	159873.40205077	209527.923378908	193703.872734374	162096.435546875	1505755.12031223	160554.26953125	143142.407812498
1311	88.0760437452742	88.0760297031117	88.0760437452742	2317.69	2317.69	2318.17	5	2	2558573.84557501	2598931.01881405	2932946.951225	2568103.68944609	2305526.33837813	2710872.81612563	2594519.85613685	2754652.15843431	2875136.43633292	3279902.73066501	2915500.51905613	2468701.20450936
1312	88.0761561774141	88.0761310907531	88.0762729109506	418.798	405.823	420.129	7	4	2599097.74159191	2573935.96911121	773870.447192701	2517083.78830331	2567739.46869486	3197809.16806434	7981233.31919223	2891585.28461718	3728197.57906087	3998296.72538951	3387387.47125367	2810533.60605903
1313	88.0761550984703	88.0761550984703	88.0761550984703	701.93	701.93	701.93	5	1	1661769.41242969	1852582.36066192	2201316.06480115	1550361.71122159	1786957.4164233	2053015.76519603	2110865.25073863	1757747.19573863	2557035.17424231	2053556.46466621	2368173.85457813	1925495.20169744
1314	88.0760225800145	88.0759884855476	88.0760346257407	1048.42	1045.69	1050.89	6	3	4317113.94567627	4222251.97630209	519225.809374992	3744378.01007813	3853361.63671875	4405304.68802734	5116046.70840244	4028115.71299697	4679527.66384922	4440779.43664931	4951851.60447049	3936578.05859376
1315	88.0760581829989	88.0760434471081	88.0760581829989	1391.86	1388.11	1398.24	5	3	227521.708229155	807329.250096146	847840.694843755	702496.54726563	676114.050052087	900283.334056483	274853.715364592	824444.600096146	865376.152223547	2222553.07387767	887015.261132816	735278.197731375
1316	88.076118149826	88.0760485490757	88.0761215965387	2518.54	2517.38	2530.32	6	3	3139264.69160108	3199039.64604497	5754190.71086135	2864622.73294922	2726907.64585938	3044871.89941406	3310452.19482422	3711313.05826501	3659413.56436201	606573.495937535	4134637.23442709	2848327.58202475
1317	88.0761310303383	88.0760786132372	88.0761864043752	2475.845	2469.9	2479.91	6	5	4787152.59866408	4336829.19777409	3925342.67237856	4235604.21478441	3796954.72000183	4706005.87479794	5298766.30102539	5320983.47175717	1284404.72684325	4043395.97516663	5628801.95644866	4115350.10959171
1318	88.076086627933	88.076027548402	88.0761750948007	685.32	683.726	693.878	5	3	6885987.76899493	7850421.23149031	9686505.91219935	6642426.91772705	7156978.55760842	7962071.24097075	8875756.55525655	7668239.70944386	9825876.6229579	6411343.37461829	9810023.98691261	8045029.19975782
1319	88.0760172530353	88.0760091622121	88.0760221405024	2111.235	2109.99	2122.1	6	3	870741.012100424	852866.993290037	1576003.77286892	807013.847906248	734935.940742177	884863.640869141	236474.452480449	839629.224564451	860666.806630847	876478.211273448	807117.514702147	840895.879523425
1320	88.0760367603446	88.0760198773473	88.0760922829965	1696.82	1689.64	1703.44	6	4	1135306.43092239	1603843.6015248	1583234.73851756	1529105.1667201	1361699.93895368	1671074.24344308	2594144.70472727	1776386.99734375	1800874.26774553	2467951.5808977	1833627.03517578	1560532.85905846
1321	88.0761970356313	88.0761350013176	88.0762358708052	286.741	284.21	292.469	5	4	8745881.46311719	9248352.51274075	19766339.6323281	8218269.71320648	8472189.22402259	10742168.8752168	4001834.87494189	9300941.20274032	21107436.8910136	682196.624569828	11345061.5456586	9055795.80561011
1322	88.0760283020574	88.0759975457602	88.0760664173385	1081.63	1071.09	1092.17	7	5	3422306.81677414	3163312.80398437	4801018.09720825	3031062.57607759	3054428.50622845	3607065.96387662	3331687.8468909	3085979.02784598	4141461.78688684	3529144.23329104	3654002.55941963	3180483.80085937
1323	88.1179055424971	88.0975390906372	88.1197692730924	1304.54	1303.64	1305.42	9	9	438870.058398434	211169.222602733	111269.63780142	144853.035969426	136634.975893553	129650.471272536	117927.050021785	482956.370335283	487936.417923174	141644.436546109	86613.6553979486	163448.018543419
1324	88.1658832894981	88.1658307358435	88.1659142299103	1304.145	1303.81	1304.57	12	12	300677.828042535	190162.986239843	367306.423493996	275075.742266323	242564.10575045	389866.223125699	387467.585320873	323182.125127607	367259.64575456	397841.832231099	355690.040424108	218491.965039062
1325	88.2601434605069	88.2600986552674	88.2601702149602	1304.14	1303.95	1304.57	7	7	119896.535519612	183467.60238814	149000.795980227	120279.342069185	236730.157428979	175802.340704751	171730.023201497	317480.080237922	362930.005893106	409917.624817112	152274.744468993	86401.0346870923
1326	88.291345142284	88.290487323674	88.2930331129612	1304.11	1303.64	1304.54	12	12	296740.791419633	183855.015123196	354227.520681496	273533.391683873	240670.466299271	407355.433752094	402024.172267257	318129.717385817	372914.898509443	417033.709815502	334001.08310826	204976.849966195
1327	88.3067674799562	88.3020793468365	88.3119034254034	1304.08	1303.59	1304.73	23	12	208546.901579026	79091.2263321931	178470.226944583	145020.029444298	117584.047530112	201274.783258462	203172.117194009	164780.34792518	173655.769690754	204165.550502928	182492.843670372	226546.380742938
1328	88.422142493432	88.4213108290288	88.4237981123913	1304.11	1303.64	1304.54	12	12	758324.149538486	507532.343269228	908506.704963284	704114.170881078	631273.25469426	1011369.13420759	1009527.90499164	838563.038803392	896457.796102547	1029440.48479248	861135.175812492	568558.140660227
1329	88.472063017195	88.4719869551073	88.47215177834	1304.15	1303.81	1304.73	11	11	116943.864971566	966609.387175103	141660.909488874	96479.8565054102	93383.0422551081	163015.432574	174722.319853663	122130.937074653	164308.505010498	156216.669091099	133022.018906249	87055.1831103514
1330	88.4955559048193	88.4946932445106	88.497149543621	1304.03	1303.61	1304.5	12	12	664919.645358075	979717.413124997	450910.853198934	743909.324496374	732509.832756159	361593.059665878	403775.619199221	599260.579241177	388112.233580081	389617.587509067	513876.204735347	800022.812102401
1331	88.5093757909615	88.5092754911739	88.5095296909585	2454.165	2452.88	2456.75	12	12	4901400.5329154	5338169.9987495	7751243.92936918	4839762.1531788	5536796.56505265	5599846.55515648	5755438.466333	5202908.70815888	5174484.57968748	6273711.64853441	4703139.04874514	6015955.87258965
1332	88.5093732349893	88.5092447213023	88.5094305346832	2495.12	2489.76	2498.74	5	5	2879906.65066285	2998876.37048097	3214544.19243162	4125999.84866577	3448563.79585488	526265.501743195	3650135.49247155	2835164.48547939	4304763.2665788	3580832.10945798	3017930.31704226	2976065.99274047
1333	88.5093691527418	88.5093380799166	88.5094244786405	2531.26	2523.99	2533.3	3	3	870403.830195321	1059822.5069336	1548438.75985642	980962.346953111	1109747.80584962	2463887.56513375	1494400.57087501	1005479.42053713	1620594.95058398	1599973.4280664	1962773.38743376	1049066.77734375
1334	88.5094241622378	88.5094241622378	88.5094241622378	2511.75	2511.75	2511.75	1	1	3326271.11149467	3866790.25245515	5186257.98796206	3600083.53846509	3853334.05135249	8076731.47822774	5574668.9266058	3325752.34346871	5507519.62158119	5843535.45265987	4309213.51463521	3933498.66145624
1335	88.5094299586305	88.5094299586305	88.5094299586305	2572.01	2572.01	2572.01	1	1	414852.380327144	562316.118359175	694241.590960693	441631.973109132	561061.501530851	1554141.88718262	931646.847078448	386878.224243164	899158.98637696	814325.175732428	686515.108076173	485002.37413167
1336	88.5108375549316	88.5108375549316	88.5108375549316	2454.06	2454.06	2454.06	1	1	4762671.59859515	5267936.97812498	5183168.56144436	5053684.85565067	5540087.70434499	5409326.75206459	5568447.03993811	4803773.69730186	5121220.35745757	5313261.28166123	5034604.09810978	5266569.02660779
1337	88.5746435636094	88.5745993962933	88.5746791559295	1304.45	1303.59	1304.73	8	8	178946.578406033	282170.656406248	122605.65437256	213061.972712589	206467.074522531	102857.828408202	106982.845361328	164759.907736426	103657.215963541	94800.7683544916	126302.513052456	240126.588626802
1338	88.6267717253571	88.6203687101926	88.6283782210539	1304.14	1303.61	1304.49	7	7	134415.975534104	217601.767824518	95910.2516271987	155732.648490084	163840.763273737	102857.828408202	106982.845361328	110726.995368245	103657.215963541	121502.593916015	127805.668471272	182542.874710787
1339	88.6957338151381	88.6948545544679	88.697282524494	1304.73	1304.41	1305.07	12	12	153492.969868163	144769.669672475	147367.181650737	156787.307259116	147569.268633563	134452.001222205	133701.454391275	174157.719502704	133700.93532552	142758.2261561	156744.595076622	166467.526588791
1340	88.7061178859479	88.7060413005413	88.7163072142935	1303.98	1303.59	1304.5	15	12	777403.754075201	1188980.29064598	92788.1688427748	918690.896131065	890428.121599755	445391.124520091	510949.19605632	723843.268718756	472827.057027673	491446.15754688	87540.1022473138	974436.33070243
1341	88.7792092513276	88.7792092513276	88.7792092513276	1304.5	1304.5	1304.5	1	1	147498.359139739	239627.078789062	99932.4402485805	165953.939014561	172118.796819515	91567.9529882822	93529.2980442105	127010.506194512	88358.6488396651	104973.214086914	105767.278877398	201839.54324574
1342	88.8186424676485	88.8186003463799	88.818690000902	1304.15	1303.64	1304.54	7	7	152007.303774038	252291.005991585	104370.709031984	175012.55887545	181212.003716571	96916.8682031244	98642.519882812	131928.484670759	88503.8800179031	108186.429531062	109483.638473773	202159.826637619
1343	88.8906622844119	88.8887648258725	88.9004533903767	1304.41	1303.81	1304.73	19	11	109991.668261311	138442.626295071	309646.964399419	212664.086908428	186984.724407961	169376.356835936	172091.879882812	274329.220685847	307119.338919269	173710.687291259	287726.594464287	177401.936218667
1344	88.9088061151302	88.9079432891798	88.910540499224	1304.45	1303.98	1304.88	8	8	117258.600811767	138150.904927202	145236.360410158	104920.9463424	186984.724407961	166611.484762369	169610.190126953	273769.026391598	154560.858846028	175303.189463297	134775.061103922	171863.016729404
1345	88.9809943617516	88.9809943617516	88.9809943617516	1304.41	1304.41	1304.41	1	1	607817.591235347	393561.756438806	776493.551184093	89558.1191669167	531116.280485032	891616.506920567	864864.692024735	723771.157713618	773311.00121256	889771.195458979	750176.040231928	483883.969322922
1346	89.0094066250905	89.0094066250905	89.0094066250905	2449.32	2449.32	2449.32	1	1	467074.685000001	903504.980188622	501886.934109272	425750.614386563	405760.576474094	626859.898018346	437243.544010326	467001.374915965	474203.411455079	490751.422695573	408846.532426889	2561948.58298211
1347	89.0218299879866	89.0208871084123	89.0241652187358	1304.41	1303.81	1304.73	13	12	663596.247033694	588456.0005707	777996.635874711	583902.959054828	541756.214619625	899414.093301482	882159.036223967	731592.032643235	788484.941702155	905143.967650675	762723.565312502	600245.712564524
1348	89.0602376320843	89.0593761010274	89.0602602276119	678.707	678.013	679.935	43	12	25619047.9868054	18874752.7978166	27696386.4447554	26267033.5327657	23872990.8403742	18906158.8969169	21789033.0714025	29253078.1504308	25549649.4305547	20559030.1645288	27208790.1781654	24124038.8139225
1349	89.0446180849277	89.0445535465914	89.0446369843534	1304.52	1303.98	1304.99	12	12	137738.079777017	128840.924543108	135374.698918269	151403.801609702	120821.696166992	123014.759933143	122658.669453876	147183.783508864	127513.631017369	127196.770085799	139515.739995493	140872.724631911
1350	89.0600664327763	89.0598255883531	89.0603764220779	15.4945	11.6472	21.341	12	12	54121703.7173357	36946580.5200984	61213731.7102762	40939409.4110379	40202386.7025305	60910388.7462986	73431817.1004907	49593798.6262878	49454667.6358973	23230902.6808904	60613725.651382	33130538.0897194
1351	89.060285715634	89.0599527614206	89.0605034903975	2697.98	2684.91	2698.88	7	6	61378138.718732	14529736.8581818	33934816.8390167	0	10253082.307939	10081111.9932528	0	0	13578866.4553977	11446445.9200295	19754348.3834979	13506124.9985808
1352	89.0602562052992	89.0601958819387	89.0603064177671	2545.24	2530.74	2552.57	6	6	65866177.3793161	55821276.203166	62299045.5424334	43993935.7316014	70134007.6201574	36501448.5738679	43970468.2112212	16317608.1394272	86355958.6594963	41931185.3760938	63201933.3636952	60326609.9311475
1353	89.0601390972503	89.0600763674936	89.0601930569363	2571.14	2571.11	2574.67	3	3	60986691.5400815	50090225.7552005	57231567.898259	65574806.5147723	36976670.3426049	33433537.8837569	40209914.9369566	61893413.5938079	48449142.5073233	67798414.0725329	58979686.4965149	60240699.2246006
1354	89.059929663473	89.0599171795548	89.0602026283517	2561.44	2561.07	2561.8	3	3	9549414.90495173	7028022.39216145	73943972.3498419	10107438.6327404	9292180.0672918	4813649.95333339	6155504.85795693	2564154.72857435	7360433.24278857	5630179.89166673	8407573.2589062	7951856.06374997
1355	89.0602592558515	89.0600295365607	89.0603661770599	2627.33	2617.22	2634.95	6	6	28609191.3487835	23895687.9629646	16501362.231328	57391845.6723025	47720926.7053975	16221035.2877366	18492544.9847222	29217688.2216551	21782951.8232641	18206690.4611486	21009673.2500526	2836608.46751597
1356	89.0797592162366	89.0796767009752	89.079783577854	1304.725	1304.14	1305.41	8	8	116123.177618817	79753.3324316397	103325.158807091	121175.981708235	312947.826224256	90627.4921875	301703.728945309	400354.700390622	331152.453759764	106672.972371169	110080.872456054	108766.551106709
1357	89.1186808802317	89.1116385861421	89.118829443143	1304.15	1303.81	1304.73	23	12	141358.324188702	113414.597259615	242261.962364032	167321.864075645	155861.997906492	131666.961714243	143999.881404622	137939.263369547	126390.172249348	151539.678467924	135669.200490535	134540.682946777
1358	89.3169951756998	89.3169951756998	89.3169951756998	1304.08	1304.08	1304.08	1	1	99458.2314690484	98904.2989689126	115867.367477756	96589.1682771822	90229.2291022407	137598.606476509	133044.469482937	115953.478173015	113345.402953559	150963.417802193	120393.364611817	93942.0607177734
1359	89.3523029243707	89.3355479927721	89.3540502847686	1304.49	1303.81	1304.57	7	7	93238.822571207	90890.5955979562	323615.342285161	99095.5229418957	235151.660162356	358867.584223192	85090.999714355	91193.3741446933	313909.613533377	107683.525274564	291851.460897552	84453.8344974764
1360	89.3977450134936	89.3933327196063	89.3986274906272	1304.28	1303.22	1304.88	16	12	294564.264042217	147662.854627403	236601.779304203	104459.351297701	277618.967407226	254288.02917518	241515.107858539	306489.78532527	242726.023561196	265464.827828651	239164.36440655	123619.280361703
1361	89.4204071015992	89.4203572470748	89.420444267256	1304.52	1303.98	1305.07	12	12	233523.658129884	123531.988825119	324241.775390621	229946.839152484	170607.330826011	365912.050488283	343438.324280136	278887.213805588	316699.979403601	373967.032252723	292173.932460938	155859.163985501
1362	89.506939951882	89.504527844896	89.5094207620461	2453.96	2452.6	2454.87	40	12	102884180.915627	113291409.166342	106057245.456245	114018997.115011	118879168.630854	113541102.595234	113911230.212327	100576408.235009	110783370.953146	105767935.077845	100564199.494798	110159971.208185
1363	89.5069512256996	89.504597328054	89.5097148464232	2495	2490.43	2498.16	34	12	91700435.5052186	79372232.4953343	92141204.5249358	8213541.17272189	70828719.8383055	64229547.5198705	26483890.8187081	82713700.476002	82119639.5602735	96309926.6427976	95090101.063418	83007851.6857209
1364	89.5069527140316	89.5067196425229	89.5071236471196	172.916	172.279	173.951	12	12	6299053.19718832	5667683.39250635	7100535.20268903	6034670.12034007	6299138.4	8041239.16470471	8662261.80998378	6850315.33429565	8238487.63857526	8688357.03847315	6984704.71296932	6839059.47101042
1365	89.5068417984054	89.5066963605701	89.5069600061265	598.703	597.134	602.253	12	12	32850778.354953	31819949.2766564	38860474.4290202	34272023.9882446	33507578.2321443	43343329.3171819	31745421.0878746	33248157.3966862	28532073.5453784	28113217.7716238	44273284.1983245	23362241.7459209
1366	89.5070065285441	89.5068494113497	89.5072424673719	214.248	213.526	216.499	12	12	6598320.47833191	4976274.28102908	7733377.52325541	6619271.64913926	6341165.63458974	8650752.00268618	8538941.36928647	6328571.52805482	8350241.52168921	8647925.12013052	7331653.88053871	5603474.73846467
1367	89.5069695989741	89.5050544560575	89.5091209598602	2538.95	2534.3	2549.59	11	5	48970012.755	54758380.6196343	62504508.9004568	51748343.1576219	59814872.9909493	96554508.2251182	75959150.8263857	49136359.5923783	61270219.3150609	21123368.6244671	57157202.2695539	56190441.7293153
1368	89.5067451212183	89.5066303257798	89.5069666618364	723	720.007	723.409	6	6	13815240.4734195	13513595.1959744	15577130.246488	14415255.9131987	14259373.5797668	18381975.8748606	17708629.4343901	13573495.305613	16720465.3064821	19562281.2434974	13066780.6579753	14583061.091994
1369	89.5065140328084	89.5051707105653	89.5087321388218	2574.42	2572.01	2587.97	6	3	23932916.4388964	26804855.5289561	35555949.8627844	24538402.5557712	27113469.7752993	50527328.2760442	37769745.6602792	24473558.2513165	37269965.642061	59866239.9829998	29815037.5178858	27114189.935133
1370	89.5067920334547	89.5066505165716	89.506894989406	689.209	682.31	692.636	7	7	18685954.9355858	30649532.0446449	31594364.2874404	20053089.7797657	34314666.6061598	25819649.6761023	25999304.7800619	19727067.0412854	9251664.53264598	11020846.9901656	20137466.531875	20813341.0647787
1371	89.5067321715002	89.5066254303013	89.5067880182305	761.8715	761.132	763.497	4	4	14316373.1251674	14225525.8921694	16480883.9585305	14791649.5656845	14987503.3675424	21626064.1791116	18027761.6850076	13914379.405524	19094425.4196601	18159265.1515573	14097085.8515297	14840940.49075
1372	89.5068081482831	89.5067604241064	89.5068756849142	773.8435	770.1	778.975	4	4	24568473.536174	25116522.503826	28783820.1375844	25484041.9244088	25852943.5635985	34092481.210329	19079406.8358229	27710610.4810601	30219804.0112414	29945132.4656976	25434906.6719138	35569296.2780467
1373	89.5954999908188	89.5954999908188	89.5954999908188	1304.5	1304.5	1304.5	1	1	100266.093542481	62104.689024414	128253.963017579	88633.3142205262	80251.0149502847	135000.392455612	136889.506686788	112544.114617364	123392.212457385	172406.917289225	121026.782479582	69029.7779092689
1374	89.6219643926964	89.6219246317911	89.6219800150165	1304.275	1304.08	1304.5	4	4	100463.662199706	62190.0479137077	127397.325223391	87107.1361083976	84177.871387385	135000.392455612	135777.971641438	112544.114617364	123392.212457385	127260.188216145	121026.782479582	69029.7779092689
1375	89.65054126337	89.65054126337	89.65054126337	1304.57	1304.57	1304.57	1	1	311252.906105738	199211.806321019	415721.389895246	280742.519547232	251310.481763141	475408.367290488	450953.279948503	365011.303839661	426156.876732949	473679.409567644	387268.675110976	115016.508718668
1376	89.6860931478366	89.6860532322152	89.6861291649298	1304.555	1304.14	1305.41	8	8	127294.880395883	111775.648341345	113072.387564979	132653.688204251	125030.289920748	485041.219694007	457981.882530108	134734.231490384	116715.853081753	486475.794978839	393402.898352862	117496.717634465
1377	89.7185427391671	89.7184828488351	89.7185717731776	1304.495	1303.98	1304.88	12	12	317165.985046388	175281.714711537	422530.339910709	289132.362676531	257721.238350735	485541.520075337	458573.43753209	375696.905421878	435524.44331934	487167.615760327	394061.694910715	227166.412899345
1378	89.7504562340118	89.750406341591	89.7504810377453	1305.34	1304.54	1305.41	3	3	96076.9638499097	86822.1070432687	198625.140817651	93442.3846085623	164651.221514117	223367.627077417	234160.249723896	209332.456052465	199974.864478868	220632.542087808	200101.975856713	153138.063547586
1379	89.7812295134113	89.7812284348902	89.7812728564792	1303.95	1303.49	1304.14	3	3	177737.652749465	153483.838050427	116206.396193849	82301.8683268221	168476.599531029	223808.194389201	229662.565903766	209332.456052465	199974.864478868	220650.69367498	103092.520417887	153138.063547586
1380	89.8255554805004	89.8016667390895	89.8263837169899	1304.245	1302.89	1305.49	16	11	153941.552155354	75436.6139351406	202644.344955169	187024.293653282	97363.5830708833	287154.416041665	259344.0957666	224223.887005207	110585.313784555	158661.013732909	211105.174659422	114281.228430989
1381	89.8958422377955	89.8955228383768	89.8958809650636	1303.965	1303.59	1304.49	12	12	508415.776904299	349087.285044529	572085.037395582	458151.804447114	424603.662588265	637557.840139512	644451.066748051	542506.228482571	574759.78338116	638275.957621726	563335.66170201	378758.934001989
1382	89.9153632176501	89.9153169973537	89.9153959752954	1303.965	1303.57	1304.5	12	12	649945.632684464	513986.764765622	703748.08928431	604489.772543567	581498.588885965	768452.157856449	779783.087014513	694375.267198663	690627.651776593	741850.757417694	700980.053755582	511716.888623045
1383	90.0072756540782	90.0066195508715	90.0075973149642	2454.02	2452.83	2455.85	23	12	6727097.12231311	8391777.73773232	6753106.57264312	9461897.75841846	7543596.51350642	7172808.47155482	9090559.92447101	8136959.84774473	7387483.58177083	6715583.83412551	7099353.13711436	6987596.25863548
1384	90.0073810973531	90.0071796710838	90.0074060135664	2494.18	2486.41	2503.55	13	8	2476817.82720245	2568193.20551216	5762807.44929114	2660134.50067797	5760775.06283723	699334.910947252	1286896.58765864	2527130.44999442	5659540.58348827	5941964.79054987	2522170.86110354	2603477.67604169
1385	90.0073307215903	90.0073260109907	90.0073354321898	2550.395	2548.37	2552.42	2	2	1770886.04733203	1704294.29076923	2416561.44219352	1845114.85292382	1923541.11760987	3734459.67648326	4766593.82538226	1721435.39391358	2652975.99562987	2711396.49951924	1964616.56837739	1873062.31213942
1386	90.0302552608784	90.0301408398633	90.0303431523962	1303.965	1303.57	1304.5	12	12	2471947.26677482	2039694.47870624	2713047.67247913	2380990.78586987	2304870.51555514	2911438.50024904	3053502.43907988	2684817.85122939	2596024.27675328	2769075.87168232	2690943.67965534	1977645.56824394
1387	90.0505062128175	90.049616525597	90.0554358489769	151.811	147.505	153.157	23	12	172620.016931256	152561.327841298	209782.550452928	198475.182109303	140519.019082919	188687.835168056	224972.024156077	204265.938673813	219382.421104721	207664.673721051	256904.424694262	191753.255028982
1388	90.0553662391277	90.0553087231852	90.0553753541237	363.583	355.459	368.221	3	3	1615298.40241374	15978455.5677816	16088112.8262885	15349271.2822969	14530483.0831731	15986582.3282035	16099907.8630144	15366177.4295192	16033950.8293726	17805016.4845596	15525592.6485401	13739883.6181008
[truncated: 7,001 more rows]
