# Supplementary material for: iMet-Q: A User-Friendly Tool for Label-Free Metabolomics Quantitation Using Dynamic Peak-Width Determination
Source: PLoS One. 2016 Jan 19;11(1):e0146112. doi: 10.1371/journal.pone.0146112 (PMC4718670; doi:10.1371/journal.pone.0146112)
Supplement: S2 File — (ZIP) [file pone.0146112.s002.zip › XCMS_Standard_Mixture_Centroid/XCMS-Std-fp-pw_25_40-ppm35-sn10.csv]

mz	mzmin	mzmax	rt	rtmin	rtmax	npeaks	Standard_mzXML_Centroid	s1.1	s1.2	s1.3	s1.4	s1.5	s1.6	s2.1	s2.2	s2.3	s2.4	s2.5	s2.6
1	50.0780896308429	50.0654761543442	50.0944397714278	1304.57	1304.15	1305.41	14	8	134468.891784668	196583.087340744	108245.638300783	149383.235370342	140908.403928786	102287.404526367	114908.276829427	113073.068227163	90310.8487613926	106559.370453726	110014.716646206	177502.483813476
2	50.186427003524	50.1834900802553	50.1864688382135	1304.28	1303.81	1304.57	20	12	181554.049007885	123120.819636418	485911.3476402	153689.643496469	323318.150670447	565278.991537391	166047.45607701	159728.517271206	498935.841706196	157095.73483538	464338.532511162	144337.254420823
3	50.2282851235485	50.2282448639514	50.2375057644406	1304.495	1303.95	1305.07	16	12	212235.088903809	136940.759501138	263834.547758793	201984.223024091	175746.712127281	286739.790098031	96342.177592773	246085.476253004	266906.333955078	309404.97992488	260872.02255033	166144.397945462
4	50.2669111811345	50.2625832131222	50.2710138238853	1304.145	1303.64	1304.73	24	12	380590.853068577	357315.575913459	166165.042020357	200231.349598106	351772.680496919	318972.107969449	148077.65219351	196614.587686943	287018.205492412	342492.035757536	358219.17592634	193911.914836237
5	50.3103527970095	50.3101392631676	50.3185549574592	1304.41	1304.41	1304.54	3	2	374227.156158444	98471.1404296869	331301.547872319	114265.27634074	354847.108130701	301112.932633171	339844.950213214	366369.469176131	310042.069538348	330312.963102212	352297.178111686	351998.391473724
6	50.3453321400819	50.345279309164	50.3498758660048	1304.805	1304.41	1305.49	14	12	281389.334582521	231053.241885515	247252.420181358	285256.4526137	248971.391704098	239629.255509209	254045.069286298	278151.457449778	250588.996978192	265920.428546319	271983.814151786	257248.377332939
7	50.3630312410415	50.3626569949959	50.3632914539346	1304.54	1304.41	1304.57	3	3	133073.7551062	134361.331778845	119654.883396608	99804.026333383	121396.295119223	111207.249511718	129461.623687744	134026.524460448	109514.557244465	128311.658716947	122512.507272338	116437.413829627
8	50.3859818787223	50.3859808820244	50.386044659724	1304.41	1303.61	1304.57	5	5	89722.729956054	95562.4216479501	116269.918838779	104740.561112154	121465.829041638	106231.004939629	129482.906216709	92680.3754589837	109514.557244465	123574.886564941	114599.389324617	90568.3213942304
9	50.4395533986616	50.4395391798321	50.4395881055031	1304.49	1303.61	1305.65	6	6	133073.7551062	83465.8924560554	119654.883396608	126021.559020057	113509.133097447	111207.249511718	129461.623687744	129598.187613431	109514.557244465	128106.54555664	121696.983459285	107543.781524188
10	50.4846749687381	50.4846479533673	50.4846875071137	1304.45	1303.81	1304.88	12	12	256663.825329591	184737.080624999	313536.981671313	256016.146604566	224164.038390064	342401.050736609	339893.000036274	293376.036084683	302196.510322266	339556.072482564	317954.174238282	203679.900373722
11	50.5031774524021	50.5031528255128	50.503213041902	1304.88	1304.41	1304.99	5	5	256432.59665812	190135.595667614	307579.575849612	83196.8588802093	220502.062597214	126837.902804361	121242.56496845	287729.457950103	302036.120939272	131953.037697346	118803.755400392	205809.080786578
12	50.5707956696557	50.5707495664471	50.5708417728642	1304.45	1304.41	1304.49	2	2	91881.6858781549	139601.686481935	139269.132674563	89236.7825899561	139131.40429769	133341.213134765	141979.390957031	157463.541845702	131280.358833007	138756.817705077	144238.086444905	137346.628483074
13	50.6026269614407	50.6025686306844	50.6026562500146	1304.495	1303.98	1304.88	12	12	167351.687033421	148650.593448437	139538.720620115	155422.156538461	137755.743926532	137365.6017041	138759.08631557	166769.902016928	131415.769208287	144767.669565082	144479.629034599	137264.672934194
14	50.7139482796272	50.7119141225067	50.7146895031214	1304.08	1303.61	1304.73	13	11	185105.493429362	151408.6725	155182.090703123	227062.130157	205445.177850811	126354.911790865	153986.906445313	165111.421633113	143354.507081474	181188.462560472	159985.026010045	130866.144206355
15	50.7429846447171	50.7429731272864	50.7429961621479	1303.895	1303.81	1303.98	2	2	167102.255166901	147538.982572799	166943.399156607	164564.700527345	152455.017633612	141589.767736002	168475.863243965	118246.238512979	152515.874581852	176768.943367363	162301.86664373	160023.653231535
16	50.9840374775398	50.9802474309549	50.9861232640712	1304.03	1303.57	1304.54	16	12	405187.345183739	274549.95977614	474487.261998354	391683.923431864	366439.786930024	90325.4200744621	513816.201883373	463279.490959823	455991.442760292	100604.240178222	453734.230379466	305819.690035305
17	51.003424215074	51.0034034040207	51.0034383763188	1304.06	1303.59	1304.57	8	8	165396.729303384	270416.247310015	196261.555187991	148689.05077759	333910.978121342	226480.292589768	513153.384285479	187679.912952974	455749.427436962	219404.769433592	190260.950177814	123529.204455972
18	51.0330697068156	51.0330148124974	51.0330800267432	1303.965	1303.59	1304.49	10	10	147596.921910806	270416.247310015	191765.602949594	147795.418855168	334102.237171078	209805.775517577	205971.010045572	168770.958822834	191684.972475585	200588.031990966	189440.419923377	118207.091040166
19	51.1173900073398	51.1173900073398	51.1173900073398	1305.42	1305.42	1305.42	1	1	270991.563685194	236358.375654297	239142.949181465	277658.337935904	240294.150687147	227241.973982602	222337.274373222	269778.802685543	228379.291470168	86510.6599751787	252053.072105826	268138.433577772
20	51.1467146266327	51.1466107364493	51.1467310636587	1304.65	1304.08	1305.41	12	12	280404.18022461	256535.746210936	244526.952087748	289160.181728516	249776.147521033	236065.781155135	228505.036010046	275837.862857144	236891.299446128	237611.49563407	261820.007148435	272019.689643741
21	51.1956626622253	51.1954051291913	51.195845406822	1304.15	1303.59	1304.73	9	9	96649.9763395175	103330.565362454	104247.407988283	123549.872509767	115686.071868012	100503.941108398	103023.779315593	114507.724799053	90886.8726057937	125346.305508376	89829.7811193841	113801.043644831
22	51.2499100739908	51.2274027110235	51.2500450855524	1304.5	1303.98	1304.54	3	3	278479.791471352	122858.940808293	298702.994655766	308463.636590173	315577.595262048	85776.7803027338	323093.042902017	285616.757617184	284378.260213952	99352.9982116695	301330.368290574	409057.427038355
23	51.2893910444491	51.2847653149111	51.2894179046587	1304.41	1303.81	1304.88	19	12	247283.419010779	184169.905931489	293661.361889653	239088.091257887	308240.81763822	314571.332754605	321960.724510674	276565.778618539	278815.461336261	318167.643369892	158127.576227679	214247.635866135
24	51.3083489110543	51.3083293001253	51.3197096063185	1304.45	1304.41	1304.5	4	3	84383.1471089675	568281.986825287	293880.227450287	82063.9955611175	295802.987599434	309131.433353164	317721.000488721	285616.757617184	284378.260213952	118394.706280517	301330.368290574	409057.427038355
25	51.3387489123702	51.3386902993561	51.3388323656385	1304.45	1303.81	1304.88	8	8	113581.690356446	568281.986825287	133878.888599856	101836.280739747	315758.353233311	317798.582947589	132312.152599283	119341.88976481	133222.145965168	134858.156705729	135424.171577758	409057.427038355
26	51.3776613958073	51.3776377022046	51.3776807185384	1304.145	1303.59	1304.73	12	12	238354.471426157	208102.847848556	214062.046830116	238678.663269981	221339.169037334	202018.253748497	211938.363306363	233924.495883413	199918.767787711	220134.423883714	229863.137042411	226234.945451471
27	51.4100642011586	51.4096419502816	51.4102156828318	1304.28	1303.61	1304.73	12	12	364750.569343172	395324.306498481	297517.56404994	374031.350704211	332356.746493752	273006.255632674	283422.384536949	338342.637439904	283065.151383791	305284.071562503	321884.671891742	380492.194554095
28	51.4597515717981	51.4595971099175	51.4598218498025	1303.965	1303.59	1304.49	10	10	135638.440591002	131144.494233593	112675.956068209	129613.453380408	131018.066129244	98762.2514438099	100296.447115385	128655.164606585	79995.8556754552	104666.727480468	123428.135164621	127041.498918269
29	51.7970512936541	51.7969114910019	51.7977110869167	1303.98	1303.59	1304.49	3	3	81274.1200301101	67023.436177202	88592.9305575292	66300.2708318541	65383.1964235621	102072.486034405	103832.965349788	83724.272682291	83461.6387386062	101388.131850585	90068.1901723219	60416.2185563157
30	51.8702387640808	51.8693149860381	51.8739140890809	1304.08	1303.57	1304.57	16	10	107175.290717955	152643.647704326	184784.751788887	142561.745939753	140710.376021727	124595.047265625	155756.782013346	88942.9949912107	160742.107687173	119707.83322998	155982.198182091	148965.461001352
31	51.9242516846005	51.9242087184957	51.9248184395098	1304.28	1303.59	1304.73	12	12	289830.060302735	477439.509110576	182100.226934986	365245.811263254	362725.121200795	133826.590563401	164407.88365374	294744.270810735	155709.419868816	156068.815852614	216305.010536131	403654.022934193
32	51.9374400985805	51.9374400985805	51.9374400985805	1304.73	1304.73	1304.73	1	1	283702.796879441	442646.587393458	182300.273293681	318980.827505329	306597.655291195	137614.954186791	180357.072285154	237727.799569331	74743.1181355791	148808.196040481	211235.980690698	383166.06868452
33	51.9572972474673	51.9572972474673	51.9572972474673	1303.59	1303.59	1303.59	1	1	49342.3480610788	70365.7731577147	62225.6468594643	49348.2386683242	67987.7562169304	83092.8695276977	68536.6450661406	37266.733928001	56240.8152410339	84315.3666943354	37595.0030912636	65774.8528369144
34	52.0787559902526	52.0786872572848	52.0794026412656	1304.54	1303.81	1305.07	5	5	98340.0019531242	139481.153749999	76869.3376757824	108205.415867262	98730.5502910904	83532.704973144	89281.76719401	84172.6061927207	76900.7503694656	76340.5528381343	86260.1672886143	128691.672508826
35	52.2069023839424	52.206853365174	52.2069514027107	1304.355	1303.98	1304.73	2	2	306111.840660306	303001.943076921	261735.860709232	311133.822634652	290941.375048425	91677.6075063851	261637.235735676	88219.6254404998	239123.243220403	242832.998938552	279166.013199054	291090.272239332
36	52.237248770716	52.2372335677964	52.2372687632287	1304.145	1303.81	1304.57	12	12	311519.144983363	300369.294374998	262242.511620393	308440.646503154	291128.427494764	234601.165359074	261975.181015626	302832.489846004	239123.243220403	242789.599737027	279633.50748884	291090.272239332
37	52.2880781254941	52.2880295780845	52.2880951607047	1304.45	1303.95	1304.73	8	8	139464.171920072	130602.420901442	106466.945305363	128675.055650809	119443.806909179	82143.192226562	101109.204329833	115191.738149789	80869.4552457677	87628.3151397236	102083.433330829	137808.126395357
38	52.3945450430647	52.3944119303223	52.3946781558071	1304.555	1304.54	1304.57	2	2	98219.9468823235	101610.531610576	55215.1059960946	82243.7347106943	91691.3010538747	51735.5443492548	52628.5577172849	76213.516488369	48728.2390110079	42747.55357666	61710.8506458635	89165.4866756177
39	52.604149315583	52.604149315583	52.604149315583	1304.99	1304.99	1304.99	1	1	66025.3427292882	36033.6685587561	98161.7923773208	66108.5667952482	71506.983876547	96995.5425024429	93484.7870763223	86058.444759114	86946.7635843909	109039.244944254	71030.395859376	38819.8923982744
40	52.7637847405051	52.7637602697345	52.7640560615097	1304.54	1303.95	1305.41	11	11	283109.125927735	475287.490363766	185597.354002509	340354.081741769	333228.776850257	147725.726205358	749493.51909931	265719.368298612	171486.430188478	174955.990405972	212760.613526786	397136.336307897
41	52.7976260619239	52.7975886862394	52.7976459800916	1303.88	1303.57	1304.41	12	12	539472.42953523	378997.20402043	640774.351773212	501400.527155948	471914.649652615	727073.96787598	738570.001600172	611997.845022323	626509.857778321	731848.340935761	624080.706780136	424716.732267877
42	52.8581062241186	52.858059492534	52.8700316514501	1303.965	1303.49	1304.49	16	12	90843.4755293776	168836.704060874	92105.9368505873	102853.306396079	236321.1027663	421379.295725099	404839.595086389	336222.255887278	355183.369422435	426559.356391226	104493.386510823	221012.005472505
43	52.8898254345673	52.8897927840431	52.8898487532592	1304.52	1304.08	1304.9	12	12	284399.886627443	270053.30840745	263569.901460712	299320.529505332	269675.942692682	246644.488402624	261820.399804689	289806.510658052	256473.710101843	257905.81240009	277905.509899554	270984.812841796
44	53.0492663935824	53.0398236635403	53.0502993737247	1304.275	1303.22	1305.41	22	12	204275.992055288	351418.906129806	221261.033122562	193128.623649714	259402.949729566	238331.426804387	245178.674663785	219624.003128908	132057.955640347	131622.521785715	221612.64962346	315666.545195313
45	53.149788644102	53.1490961947686	53.160282393182	1304.11	1303.95	1304.41	4	4	426851.338670981	388849.813316763	171010.047370608	76102.5407137053	408342.418600672	392490.26235352	186521.902197266	441788.701757807	378420.410561075	414763.880129612	175773.64176188	389772.806123937
46	53.1919443142507	53.1814158336484	53.1923352430994	1304.275	1303.61	1304.88	12	11	182830.893854572	142081.33427584	204448.724219974	208908.725170898	408342.418600672	194110.092146809	198771.666947427	212965.488613281	180913.558320311	216103.914499324	192401.214007662	162394.790888263
47	53.2125061033191	53.2124180083566	53.2125335375236	1304.03	1303.61	1304.5	12	12	434095.600891115	380796.61403245	401854.877138678	429543.23430739	401752.825856369	401559.549442663	417779.82628767	442692.702890624	378621.362076322	419912.321928365	427928.158647085	390681.680462473
48	53.27369525428	53.2736863078141	53.2737042007459	1304.45	1304.41	1304.49	2	2	94722.0273636567	237850.325394696	440846.443190924	87370.1167912407	322896.442478031	483756.186306963	468398.098363442	401754.762190752	426127.345301104	455659.404060056	417916.913082883	264871.39479818
49	53.3357890540755	53.3354066057215	53.336538164083	1303.965	1303.57	1304.5	12	12	362599.91102295	233106.078347984	441122.14453125	334102.606998466	323276.504758863	484255.161228378	469065.837439904	401949.82935697	422873.200131085	455564.41564979	415167.18370643	264944.685167517
50	53.4292924447354	53.429255768916	53.4294355230715	1303.95	1303.59	1304.49	9	9	177872.456619591	159002.124982245	172519.723575442	157945.364816518	151876.206816851	178746.623478189	196471.372810871	178919.991094969	166113.054658203	169988.856086425	176148.651906738	129294.926312725
51	53.5049323896213	53.5044088345695	53.5050391813675	1304.01	1303.49	1304.57	4	3	68965.5718512507	129246.085086264	56195.6984730119	90104.1942008455	75958.3931693896	68789.0223366467	66198.7856516342	55256.4685067476	51366.6692693541	61633.9366699215	56062.6590514018	103141.209881122
52	53.6238019150144	53.6238019150144	53.6238019150144	1304.54	1304.54	1304.54	1	1	56905.557987467	89241.7804086533	49098.3373168953	63789.8732682299	76920.3711584481	53939.020216471	34125.5359431964	45582.6792687985	35265.9975667315	77815.9245827074	64152.980836995	88876.6199088551
53	53.6585607122773	53.658551499643	53.658564051955	1304.32	1303.98	1304.99	4	4	74234.8683405085	45995.0348144533	93831.9268359368	65985.4689728342	44074.0795192469	106822.477019856	103193.237965745	76984.5013966873	93080.2793424473	117473.709742713	85774.4795743809	39043.8664794924
54	53.7529746856601	53.7529374331267	53.7529949519256	1304.65	1303.98	1305.42	12	12	132748.74591271	130298.805183292	140300.580378606	151697.358574969	124994.267443849	129078.980408654	148651.456565754	149712.455342548	128814.807629744	144338.922215403	142301.505471003	130571.706276292
55	53.7677415131215	53.7677415131215	53.7677415131215	1304.54	1304.54	1304.54	1	1	393944.044114708	96561.207938058	508221.391676683	369855.884495198	326562.821245492	596115.896484375	583331.262651368	462070.816952373	525115.015898813	599375.891155138	490930.149359975	304331.101812273
56	53.8025939019702	53.8025639665542	53.8026145446702	1304.28	1303.81	1304.73	12	12	388729.677319337	238182.377253604	504217.680398888	370021.365876651	318872.53801307	596896.524444059	580989.310546878	458786.758728966	518613.298341347	599115.451536695	489237.343769533	299262.743907751
57	53.864245938634	53.8604958152465	53.864778591821	1304.145	1303.49	1304.73	22	12	155111.905573542	98423.822029747	155684.450381986	186602.339757361	162925.269993895	332810.096672016	339683.062428155	124891.97313273	115648.246826985	140657.700109676	135835.559952798	145953.351594426
58	53.8972873019943	53.8970680567635	53.8977125769711	1304.455	1304.14	1305.49	4	4	194422.110624553	165985.377405896	100969.177214357	104784.823046875	160981.349211631	299697.204620766	290649.4257666	225193.833298559	258638.641246446	128729.257392954	242827.014088947	95086.4754184969
59	53.9165727920032	53.9066684269639	53.9173959916744	1304.15	1303.81	1305.49	13	12	138726.803340595	138329.601343148	188205.682172799	126020.191420491	105446.083297118	196076.220791714	189095.69966518	160696.160809152	177448.652153319	184433.481575	162568.910641742	130953.85593192
60	53.9455876511592	53.9455876511592	53.9455876511592	1304.54	1304.54	1304.54	1	1	201625.596446532	118587.16124399	259615.212033695	177736.407976483	160981.349211631	299697.204620766	290649.4257666	230695.19216105	259063.754069009	313228.416370944	242827.014088947	157248.217727866
61	53.9519960859935	53.951589997549	53.9523470761476	1303.61	1303.22	1304.49	3	3	100195.199911748	127032.325360576	194252.277643847	340971.965995214	97313.6409750005	164376.573876037	187031.620117773	255586.146499022	175040.60220703	173493.336159668	227309.375389609	356234.264695131
62	53.9892472111568	53.9892199003755	53.9892797020745	1304.49	1303.95	1304.73	7	7	166015.533211083	271201.456508412	187815.981810823	186149.876122001	185086.700419919	155794.338191106	176115.586159856	145413.249182478	167324.553548678	168951.972677284	112219.240128349	235428.169906181
63	53.9983505408153	53.9983091677388	53.9983961941808	1303.965	1303.59	1304.49	12	12	289799.621782408	424718.73449519	186852.798863431	316719.847389572	306178.22370042	153307.295416621	168858.980467356	255544.148194111	164442.809097719	155111.634624023	218213.812868304	346452.546206429
64	54.0368638219283	54.0368152560783	54.0368839797459	1305.11	1304.57	1305.42	6	6	112460.958395433	424765.257255854	182342.676029831	105857.773895265	298474.632333987	148880.306942473	165617.278817914	109463.909529215	160169.958249288	100238.285489908	111089.831433293	103636.538457219
65	54.0518040381047	54.0517613307429	54.0518225898287	1304.11	1303.64	1304.54	12	12	1209930.79144044	1755808.76803153	839958.616360201	1401224.88763889	1346653.18190357	707663.6713644	829148.487222226	1124869.90542188	740732.811312506	749852.636260425	976867.577291007	1440657.64523438
66	54.0836075177735	54.083578816709	54.0836487991893	1304.495	1303.81	1304.9	12	12	227607.05822754	178544.510733172	187955.590814491	210644.693560321	179128.562156324	200247.003663505	212021.630885883	221536.28496244	184555.265237629	197373.717355018	202992.918455529	175644.410836087
67	54.0868968953723	54.0868463223029	54.1144511153379	1304.14	1303.06	1304.88	21	12	458936.60732422	269770.326784854	578847.43586983	197481.465733924	188767.414817457	681861.955837056	659175.290764513	528631.749592635	589097.468487798	676168.520880306	553401.685647323	243022.054694476
68	54.1440019050903	54.1439804745974	54.1440233355833	1303.865	1303.59	1304.14	2	2	1184028.80978159	1733601.2618608	112936.277384035	1364037.51524859	1316112.57109553	728174.747840899	790048.023014923	1099269.28647016	720877.675435005	137651.300551757	946881.376635284	1429046.93017757
69	54.149384035822	54.1488972321638	54.1495684877319	1304.15	1303.81	1304.57	13	12	238399.939952333	126811.572707331	299200.522046649	201573.722042142	178994.652548452	374395.031043528	330879.611586218	267095.28357422	325278.154775663	369958.691106145	300475.457477679	153346.860734675
70	54.2017585615441	54.1824567421672	54.2025983564023	1304.5	1303.81	1305.65	13	11	119964.3508436	149619.107945668	141854.726755373	107175.168023212	84202.1157142049	162804.533336839	159470.067566965	128595.282859074	150441.179654947	162260.818163687	133400.923013071	94708.974337769
71	54.2294079156878	54.2144043171261	54.229432286796	1304.805	1303.98	1305.65	10	10	114089.644531249	149619.107945668	114942.463341346	120202.852554119	119496.715673423	79171.8893294266	114143.934940012	119300.415859374	113942.460986329	122779.309962064	103805.637742105	113959.334082844
72	54.242865526076	54.242853254582	54.2428777759556	1304.54	1304.41	1304.57	3	3	138795.307265421	148536.425471754	146807.48376343	109498.631064077	119496.715673423	167670.942586262	160833.374217122	140597.18746053	159002.728701985	165162.990368089	142525.699020995	119018.8181096
73	54.3057139147016	54.305678550348	54.3057267933895	1303.88	1303.59	1304.14	4	4	105981.132556373	107518.274254262	102537.873599855	97183.1558078841	92242.2841126603	110762.723480112	117637.796665484	93318.7462915032	85383.8092356168	104478.796483154	90726.5512984206	101444.355229049
74	54.3701029885498	54.3487524905611	54.370147701105	1304.495	1303.95	1305.07	16	12	164663.449081216	128161.617690428	126401.37161133	163099.406563316	164128.312192007	141116.559853515	140698.893085123	181180.176057692	158060.004241535	89091.0867655433	182027.861650015	149821.451632079
75	54.3782839134478	54.3782554694311	54.3784124155791	1303.81	1303.57	1304.41	7	7	138668.021188401	234802.153777042	164815.320234377	168420.524545522	167867.668409422	166532.638948567	169878.127548827	134336.32245524	158060.004241535	179923.973884276	102779.120970865	191546.08398813
76	54.5170730418836	54.5170504842976	54.5170951341842	1304.495	1303.61	1305.06	10	10	129986.080923227	113180.51794922	116772.66391226	134113.119989483	120322.876224459	121908.427215168	112938.998286132	130248.128119741	115797.744547525	129626.400837403	135800.265172776	134166.592769681
77	54.5940111787183	54.5940044035424	54.5940179538942	1304.32	1304.14	1304.5	2	2	110173.38279785	60067.3789240059	87923.2916711439	87331.9795685375	84411.6857346419	173277.016861685	150783.871434213	120683.860440339	148132.55913574	89653.6956990556	141902.238099256	58914.0624311971
78	54.6449776542956	54.6445394693336	54.6457202159011	1304.11	1303.81	1304.88	6	6	111605.34265963	60136.0834423821	150274.567828867	87367.7244848643	84529.2700231943	177174.355438059	150907.912131347	120763.127343749	148376.038029784	155587.190543619	142192.602663762	58938.1759145096
79	54.784684795197	54.7743892008658	54.784782232801	1304.03	1303.59	1304.73	8	7	142274.976963332	120827.094620029	143493.659714358	99930.9211645519	117648.114421609	148232.342502253	156909.225822753	127461.181736246	185776.792638492	140229.140767821	145156.209476724	128342.2948402
80	54.8052207056602	54.8051225609149	54.805235636509	1304.14	1303.98	1304.5	3	3	147194.290173527	121082.234789663	75811.0325877028	134917.471972656	117580.765975343	93804.4415701734	210964.225168456	176151.273117112	189976.624120343	86205.1237751122	181280.902700571	128545.951194411
81	54.8365417466278	54.8364713840833	54.8409566603888	1304.73	1303.22	1304.99	9	9	127629.370142008	120965.295545246	182252.469287112	121746.544550781	97506.1682861329	210098.449243165	205204.25896345	153594.806170246	183148.535345051	205395.008890787	164361.805511568	128394.825249022
82	54.8795388405325	54.8795388405325	54.8795388405325	1304.54	1304.54	1304.54	1	1	662990.141555985	98988.2147025234	475535.235915534	761607.401883147	706204.918597013	396666.201933591	442988.594874672	622414.353159175	407518.463209633	436664.891504846	541447.792907711	796600.203906258
83	54.8852565452445	54.8852328605906	54.8852807122194	1304.45	1303.61	1304.73	8	8	136869.897767052	197316.42646334	475535.235915534	161062.974861027	158133.058366511	396666.201933591	442988.594874672	127282.759294085	407518.463209633	99938.850838717	107658.320709228	165668.412988281
84	54.943676648509	54.9436126410131	54.9437100228224	1304.145	1303.81	1304.57	12	12	668168.343627932	998889.653899378	484460.525892799	766378.808217928	706658.952876663	402877.753107829	443560.78370815	630727.716826828	416581.763072269	444010.46013428	548094.558394526	804156.125647323
85	54.9796279812744	54.9795941687327	54.9796799305822	1303.88	1303.57	1304.41	12	12	896836.610363773	655270.639819708	1066635.74513252	843346.856808734	800986.085125004	1184823.61513672	1182835.60798829	1016818.93134246	1050868.69817351	1171522.09875782	1031283.50720424	717192.240363422
86	55.0105561235251	55.0078239472706	55.0132861568892	1304.54	1304.41	1304.57	4	3	890894.997029616	103326.799969951	1064575.0114673	82234.8570178232	788272.688465992	1183608.19596353	1181309.76226074	1009567.91783243	1044185.77514322	1165616.68680826	1029559.39640258	93712.0651930585
87	55.0436051276913	55.0344915449141	55.0438809140611	1304.11	1303.61	1304.73	22	12	183649.323067157	334538.660391795	224814.827438968	185571.70494103	418178.721983923	241188.695201821	247835.698182779	551818.553728965	223039.30173828	262194.86021259	215346.050495604	139610.369796955
88	55.0565569678048	55.0562947658683	55.056671759476	1304.495	1303.81	1304.9	12	12	207244.038140024	172551.860970864	190783.245695804	208073.028326011	185377.447000735	175799.002638345	188235.710502929	222074.323982121	174878.240932616	195826.903325195	211844.217739633	202226.148574056
89	55.0776147782886	55.0775277051753	55.0776330794477	1304.45	1303.81	1304.88	12	12	572614.395605471	537514.166418266	529631.99128208	590550.207553712	540779.693371922	504687.551206057	549586.172489426	587398.299157368	493517.844666183	525240.847426761	563372.779074869	535291.87656843
90	55.0980481519105	55.0927664415748	55.108262697284	1304.45	1303.57	1305.06	26	12	256644.381359864	356667.548865684	119003.593666994	145939.186598557	279241.514118839	275251.181368106	159431.333702568	243067.628219867	152181.110592698	154929.300224959	212878.263766742	322364.763997629
91	55.1290504557223	55.1289606136882	55.1290767311516	1304.52	1304.08	1304.9	12	12	304183.918981935	163192.080450962	406992.327116345	281525.302449777	236988.883405949	486225.255568193	453081.407428853	355199.828993389	428006.535348962	502008.178325526	393122.727271206	223645.178044245
92	55.1879589067162	55.1769027102861	55.1932581075392	1304.145	1303.81	1304.88	20	12	201420.816252791	158937.825441706	108488.435976564	133743.662843674	134545.174151	273664.040052959	283501.85539363	217203.85108774	259236.253745115	312098.080557392	91051.4992187493	135106.639864408
93	55.2370643472512	55.2370262011624	55.2371483930625	1304.495	1303.81	1304.9	12	12	578536.23182468	761762.074014419	400963.550336909	640861.549959543	603028.165687421	339704.410157647	389201.929731449	532199.473235681	348464.494539065	363272.937486051	456640.757176341	680531.812948174
94	55.2473651527153	55.2469420475834	55.2481862743538	1303.965	1303.59	1304.49	12	12	249366.491101262	165739.783783052	297068.160395312	224020.406281925	206696.778817983	299081.884698016	315956.087962243	268328.256579242	285979.849779898	316375.346199081	283545.266852839	190121.456173001
95	55.2760669349384	55.2738732332243	55.2782606366525	1304.72	1304.54	1304.9	2	2	99380.5573940015	125422.295573918	76481.0985058605	92541.1541206879	101079.822014568	92716.1560997596	79876.9059147131	93444.4235772234	72815.9536245493	81497.116347249	80396.4906603998	114729.058263752
96	55.3549638561584	55.3534714306825	55.3556577432349	1304.14	1303.61	1304.5	11	9	227902.905685096	156018.981123455	108939.618654787	206832.197268066	142101.243912355	148116.743682767	870336.574820959	124566.364126383	770549.754845373	244402.555665384	851078.555950515	173788.490090737
97	55.3875498266919	55.3875159861187	55.3875741929628	1304.28	1303.59	1304.73	12	12	297647.013162112	465728.576622595	189252.574216119	348855.879051288	324616.085937681	148069.691371373	170151.320680805	267468.018388023	167277.961106772	168340.868943918	219270.826214842	379504.298487375
98	55.3985905831004	55.3985469937621	55.3987999605757	1304.03	1303.57	1304.54	12	12	355784.671249248	309142.670694109	336262.514589849	348436.155254656	339443.142583758	357878.988301532	360960.080628253	374722.007883864	309140.894747719	356345.258886719	344070.871990685	312176.289524488
99	55.4205767067831	55.4205248105919	55.4239541911069	1304.08	1303.57	1304.73	23	12	169669.716050368	771436.915205465	824673.223307746	845559.880153242	795971.592882359	822299.495121376	263870.252837613	890674.934614958	769421.376809085	820462.567878074	848247.208292413	743218.149346452
100	55.4467242226721	55.4467242226721	55.4467242226721	1304.54	1304.54	1304.54	1	1	858053.482753086	91050.0072235571	823532.707243665	860081.798250335	809284.332208668	824739.623268224	870336.574820959	897850.339440911	770549.754845373	820873.464106822	851078.555950515	750440.490260425
101	55.4855802751501	55.4832031258297	55.4856376879622	1304.14	1303.59	1304.88	14	10	121625.498829345	99871.166095526	86493.6432421888	129323.133649497	112351.796511028	97766.8664428703	102197.006138509	137445.335176532	108435.218899739	132458.509921124	123144.350558143	120859.136527193
102	55.5515908597656	55.5511838962667	55.5523931365193	1304.03	1303.57	1304.54	12	12	265094.890696613	177589.529654446	328241.032475022	247831.090416541	237495.929790789	373562.209713791	346827.925310871	312525.367558595	337000.822833158	347955.888671875	326529.891044921	197741.599815955
103	55.574401404087	55.574401404087	55.574401404087	1304.54	1304.54	1304.54	1	1	265094.890696613	95341.6239137614	332074.034642949	247539.726064049	237216.716042076	373044.236599932	350269.387916258	312002.884305214	337375.580489907	351368.728864934	326371.42534627	199999.538933921
104	55.6189537037239	55.6188929093175	55.6189681494553	1303.95	1303.64	1304.41	5	5	265203.545049712	177916.558460583	327843.495837405	126669.310155031	237352.590112306	107873.064441731	350326.969600944	132668.215159504	336821.96122425	347428.24307528	119023.418682454	107513.480565954
105	55.6509454860701	55.6509228730935	55.6512592873845	1304.03	1303.57	1304.54	12	12	177378.771250812	148028.845868389	205030.883873197	187965.413860614	165085.427457274	215553.702249348	242945.693975422	210512.50540283	196622.515509439	216196.276319111	218834.637816256	151765.105880032
106	55.7161071757992	55.7155073034356	55.72829772724	1303.965	1303.16	1304.73	6	6	183218.054837533	153464.057439631	204782.568519178	184736.170795456	165638.349131304	136415.043001301	121436.234864097	114771.070917968	186557.351717121	114244.633278808	118778.994874877	92070.8288517875
107	55.8625753264375	55.84711862813	55.8639132815375	1303.64	1303.22	1304.14	7	7	108214.651993518	153588.068765023	91142.9563073744	133430.924729816	114594.971828612	91788.5540429681	136738.743949753	101088.34925476	118928.96242106	139403.962174625	122002.396325682	115207.351901043
108	55.9005756664849	55.9005660747485	55.9005852582212	1304.225	1303.95	1304.5	2	2	108214.651993518	153918.381232245	116858.268861862	111496.748242188	101761.144145509	137487.641553624	141701.399679508	122889.356589576	115008.652382811	130392.98056844	117418.873566487	123217.099550782
109	55.995095278214	55.9950727822935	56.0054421228047	1304.54	1303.95	1305.07	7	5	625131.025368421	85607.1340852872	777669.341597131	97259.8184626649	84087.5236267081	890718.524673283	857323.332064994	733439.096255284	787338.903380529	888380.160952143	83244.6924552403	89627.4433274486
110	56.010804489939	56.010804489939	56.010804489939	1304.54	1304.54	1304.54	1	1	632626.439048661	143747.050757211	786603.696240246	587633.285825609	527283.115301113	903927.797167963	869552.613614905	733439.096255284	787338.903380529	895825.010384616	760792.916987706	486438.627337245
111	56.047693393533	56.0469393714731	56.0478609232656	1304.41	1303.81	1304.73	13	12	638120.110668948	481243.488054384	788126.351478784	605083.902281321	547685.084519604	904860.162095428	879911.194775388	747287.863763027	794567.020518978	919748.391192458	766559.56430761	516857.483616284
112	56.1095470213366	56.103505756107	56.1100983843097	1304.15	1303.64	1304.9	21	12	166304.338009315	274924.463027343	251873.774461674	162704.418848879	235836.053145749	291113.949769381	244365.619582518	208384.942192007	253781.397431639	293687.068976112	245686.184874443	245597.093269041
113	56.1132110775068	56.1108849292142	56.113720960083	1304.28	1303.59	1304.73	16	11	319356.851611329	207192.239353965	428306.215104277	222406.707883863	292185.884453875	180291.764692758	456475.518944562	214148.0176423	450874.648943222	497867.432495469	403675.510781251	213823.623322941
114	56.1487877655642	56.1482819803731	56.1493141658326	1304.45	1303.81	1304.9	14	12	192763.144045222	347794.887527041	286476.290914311	328013.570489031	305842.210830466	260408.351015626	277295.149939904	310413.798808595	246235.943017579	287352.190034931	282401.042112379	344245.423476899
115	56.1695045571128	56.1690857079489	56.1699820029736	1304.11	1303.49	1304.57	12	12	268541.075730252	150276.101099759	364435.905275525	248962.793340594	217343.081811301	427754.590062083	392237.306912439	305960.900926271	382350.876491406	448690.607994562	347106.010279019	188114.518014265
116	56.2062307635941	56.2015726360997	56.2071291887345	1304.08	1303.59	1304.99	15	12	814390.193864839	1185136.6660225	534965.519715395	890758.223578742	883661.308960336	444881.391780136	491865.676899419	714588.842425787	464104.624890303	115598.669004313	611112.693065424	978362.980729168
117	56.2463502495426	56.2463016303765	56.2561070978676	1304.08	1303.22	1304.57	17	12	429401.49007764	182329.900150239	281025.522767156	119482.297752028	473668.736300913	229740.625715144	276079.0174721	394457.781566118	255047.408923016	262086.882122281	327174.430680804	522822.725205428
118	56.2729524655793	56.2726537780503	56.2736276261998	1304.45	1303.95	1304.73	8	8	184518.556855108	281637.233479566	104607.419505113	202440.329013582	203124.625927734	877124.606971154	1007561.84481725	143606.223352866	900705.856387471	927242.489707783	138672.980859375	232654.185116811
119	56.2969684926234	56.2969503630343	56.2969866222125	1305.53	1305.41	1305.65	2	2	87541.6265808099	1959923.85636538	1004236.06580967	1558020.38978162	1530599.09660956	850993.654016344	980007.897618952	79493.4379085281	882690.561242887	876645.328865403	1148421.76261542	1632249.41493162
120	56.3128444803582	56.3127856357833	56.3128613659798	1304.03	1303.61	1304.5	12	12	1439027.12015821	2093635.43755064	1022695.09847376	1609692.51421387	1605892.61725622	878273.222527905	1008081.74257	1373884.86924841	903009.580012377	939125.861132817	1175479.26211913	1695053.00119071
121	56.3500260678173	56.3466327108526	56.3501696799876	1304.145	1303.61	1305.07	24	12	138644.578073729	115993.485804037	130900.290674955	145679.590430626	633864.412612295	124811.497560096	1014951.91346691	852714.263489948	925721.448238569	134212.974682617	887475.702482414	134863.405382361
122	56.3794063788699	56.3697214874449	56.379429178872	1304.41	1303.22	1304.73	11	7	114958.347336989	190864.007228124	909363.169260817	128028.729022686	141361.274194335	1026477.60958984	1000691.50307993	118512.477403846	896604.441502273	1002523.43184081	86820.5515700118	176951.945365083
123	56.4066639493586	56.406174696116	56.4070993938425	1304.08	1303.64	1304.5	11	11	188806.637640382	527171.595422172	254983.530955904	147059.737931941	127506.975359496	283347.729922923	290873.772741887	207775.809115514	254475.466376951	318117.195211634	252096.247340961	97126.8851111775
124	56.413409478679	56.4107338563544	56.4167824325913	1304.08	1303.22	1304.73	24	12	148617.670546124	191641.700917187	197101.725666507	141549.75752986	273304.770502177	214776.441121653	208704.661228026	171615.533895262	183276.856136066	554914.903874864	196696.498476968	100585.392145183
125	56.4518052602391	56.4517555292495	56.451829140345	1304.73	1304.41	1305.07	11	11	139341.583179838	122579.151601562	120258.823381349	135782.059472656	114437.413898314	105992.242556965	124736.817272601	136374.137352121	293408.098155923	127834.405917969	130151.038989633	129595.297365159
126	56.4730265421615	56.4723724863445	56.4783722680341	1304.41	1303.64	1304.9	13	12	226607.519848634	214327.801455637	336503.278292517	251646.991659459	186698.601673993	361931.540495956	327221.1215346	256500.311890775	346855.42841797	399038.599500004	305786.886169431	204349.238407076
127	56.5017667407361	56.501684597502	56.5052948478801	1304.65	1304.08	1305.41	18	12	165097.912225811	134000.829370929	163995.665020754	169216.687425818	148971.302461346	132557.711818182	125693.345554387	184597.544135366	112608.728116862	176766.914980093	173263.13335036	143213.763309732
128	56.5161116203207	56.5160114709739	56.5161632312587	1304.49	1303.22	1304.73	7	7	117844.576411132	210429.204302883	282930.574779057	154862.797261868	156077.138958739	321034.553393553	297937.875310057	109012.542558186	293408.098155923	338873.702691757	106722.665381028	160781.228263972
129	56.617239290403	56.6172299713313	56.6172486094748	1304.555	1304.54	1304.57	2	2	113690.229740396	140058.769585336	101124.111269533	116629.317166342	122402.476590984	108453.160781249	112289.508156738	111886.2338444	93359.082727864	116209.043019612	115462.862181396	133091.447089092
130	56.6600253551161	56.6506284282135	56.6604200514192	1304.08	1303.57	1305.06	19	11	135699.474154866	98978.1765527353	144377.007512019	132581.897830904	210445.391474607	102892.746264648	132835.261437174	114010.095038311	131062.570513508	92955.5345764155	137432.582225748	234170.02161959
131	56.784898481961	56.784898481961	56.784898481961	1304.49	1304.49	1304.49	1	1	72333.9767272944	177854.662100498	188749.835867367	199707.468382459	176871.601046699	199699.490651635	213640.516038261	206194.06010298	183020.409540126	198195.882674891	187304.674014561	162152.880576173
132	56.8078002861795	56.8076556564446	56.8112337243544	1304.15	1303.59	1304.88	21	12	113853.542354735	178230.222472956	148257.169991457	205710.806034029	185898.626853024	163571.173577974	163739.437370605	128480.672719929	180328.70510091	197359.300281461	192006.231227464	162410.188305663
133	56.9232251077126	56.9231819218115	56.9233118408674	1304.06	1303.59	1304.54	6	6	130588.945301513	79211.7492016592	144574.55629761	123794.82268466	112992.795642756	164996.866843449	154141.265989881	141674.693463688	152308.379295541	151307.292821044	147374.129153645	89199.1116788003
134	56.9810650572093	56.9810295998162	56.9810906441699	1304.03	1303.61	1304.5	12	12	332435.91982422	233001.869703977	399754.460963304	303266.937545071	297076.129201096	438537.06259417	419677.016445315	367591.722765068	407416.756030602	421124.743695071	396041.207896206	254983.761587289
135	57.1139486496696	57.0908184478566	57.1149814127669	1303.98	1303.22	1304.57	15	12	122672.23692853	138940.901263022	162654.212737861	115750.198582106	115449.59217811	184566.268157088	170750.229732144	131036.959009602	159497.13290039	112685.064147949	109733.120452473	127073.630742938
136	57.1293039355403	57.1172622839568	57.14068075346	1304.28	1303.59	1304.88	24	12	273674.926180138	347417.316565431	244824.788452152	276406.106212439	265674.619439227	236685.201967774	249730.829153182	283974.467626436	246748.755776125	570618.036298576	272196.047665264	244208.508475435
137	57.1518235236299	57.1474803792331	57.153063772626	1304.45	1303.59	1304.9	22	12	158657.455073241	607324.712596152	212857.705854495	152395.038820237	441696.531431704	235995.450149738	236223.698605142	195612.415879657	225346.073914513	248572.099985727	199439.318143029	111082.332315266
138	57.18791197864	57.1878928124435	57.1993041163437	1304.14	1303.61	1304.49	5	5	86891.8354309076	80576.8932853197	107009.184254152	75560.4056241871	414436.786816406	115776.357298176	239922.057745913	350995.983975492	228836.46647727	247466.95171342	297288.435813213	500077.345681821
139	57.210849636522	57.210824070966	57.2207917756263	1304.635	1304.08	1304.9	4	4	384292.351717856	110323.762469951	280270.459995121	448542.366374293	441412.737720952	96918.9675691725	92269.0387215165	80337.7617708328	228836.46647727	247466.95171342	297288.435813213	500077.345681821
140	57.2614927048336	57.261456699937	57.2615144312355	1304.52	1303.95	1305.07	10	10	287891.172680665	467026.584369365	185583.650834958	340771.950641044	332037.482122521	952319.02470006	957648.250616635	264314.256945613	165963.099554689	183140.612151044	233224.69172949	392198.02780692
141	57.299759719667	57.2997206475129	57.3104384139779	1303.98	1303.57	1304.73	13	12	759199.892233798	569996.785060935	871091.061287656	719873.154416958	675200.131476343	952319.02470006	958142.393160817	850674.703917103	870646.332915046	956672.340259125	869476.350033485	613837.67040772
142	57.3107176234036	57.3105228811773	57.3115384381568	1304.57	1304.14	1305.41	9	9	262613.163846572	356615.707247594	154946.414139122	276012.913024554	274856.334795964	951337.758317051	952003.113484696	229403.612109376	868425.173172702	145823.236317663	188441.448800224	325762.315885415
143	57.3630243588605	57.3574697369839	57.3681645037015	1304.03	1303.57	1304.73	24	12	355453.350010671	217759.715276441	436026.88793119	333416.542535119	291958.077517833	508780.447454797	475484.986185829	342149.3212192	431805.455072302	484186.593821365	424608.41310268	258291.946428034
144	57.381579931131	57.3814446238286	57.3816513550317	1304.53	1304.41	1304.88	4	4	101707.005960693	279315.323064632	388379.059037646	93572.7571313487	299189.422441408	413811.615777703	415892.40475763	359867.265997864	384315.192975847	420706.144964484	101330.103402945	79428.2279361988
145	57.4040081355942	57.4039774445775	57.4040270598913	1304.495	1303.98	1304.88	12	12	286255.462841798	261700.948037859	264286.186314171	295852.382543944	265097.661420146	229541.380129206	254803.425191129	290179.094540264	239513.479381977	246997.63248723	279534.269380581	273004.566478098
146	57.4256440579446	57.416050960815	57.4262767073139	1304.555	1303.59	1305.41	24	12	320343.964367677	258369.331466938	433691.71475132	215072.496611328	242371.950704251	493131.821190594	122827.123421223	163610.658941557	122524.052751653	504178.04194406	138975.769104002	224722.583778733
147	57.4584119234606	57.4580620199982	57.4586926665582	1304.45	1303.95	1304.73	12	12	416767.010864259	228554.633360876	537560.5132366	386047.82607108	326398.373082556	619515.792022882	608091.75569011	490398.340532556	573828.310565923	666005.536149906	524749.179628901	285745.466301619
148	57.4798974641067	57.4794643417809	57.4807266376011	1304.73	1304.41	1305.07	12	12	171866.055713703	162743.896141826	156699.381445315	178494.39560359	160044.452215171	142743.458308918	141775.083098708	188174.346102121	140631.476227213	141108.188859049	164106.521822416	167609.813996769
149	57.5164992282316	57.5162330329771	57.5169162604739	1304.41	1303.59	1305.41	13	12	195421.995324708	107294.056364182	286645.620172776	182099.992629769	149219.637139281	324425.157196569	312116.13686899	260795.829698661	291817.342075894	333455.846751428	277706.668674879	119253.781617837
150	57.5264618079328	57.5219332727418	57.5329440718234	1304.14	1303.49	1304.9	17	12	166941.4228951	78966.3674338938	168580.287574369	150647.581067811	107733.853302611	274680.022607046	199982.576322115	214496.749208233	190395.155608723	216642.338798013	158031.64622884	73989.9572159824
151	57.5736546391323	57.5736114891441	57.5737744282506	1304.73	1304.41	1305.41	10	10	243604.341552735	346536.24308894	160991.272989908	277026.077354911	256009.278864933	477288.526442308	466938.675636269	211132.897282367	141261.53254948	141489.328335311	184931.742544389	316140.959487679
152	57.5846473779163	57.5842015577588	57.5854820586369	1304.03	1303.59	1304.54	12	12	344052.367591311	218787.075174278	435813.231632597	318231.066530413	293222.064062499	471665.641976843	464212.340849614	400628.945786461	439454.622951176	478608.562463943	431563.836400387	268345.776847956
153	57.6232660409876	57.6227886405942	57.6240418761856	1304.5	1304.08	1304.88	11	11	305339.435831887	458971.63620192	191614.755478513	353763.298858146	330821.365553127	477913.547131698	174235.666756187	265338.681352867	183086.979431317	175870.23111119	223361.820062498	391098.508180107
154	57.6647410799433	57.6647410799433	57.6647410799433	1304.54	1304.54	1304.54	1	1	250313.550623371	102682.821721754	197500.570883792	260211.266942955	250402.602996422	184756.852618814	202415.652076822	225141.980705565	185709.912055663	194658.131419396	207400.325868732	292912.160716149
155	57.6998348575481	57.6864796940911	57.6998579546417	1304.41	1303.61	1304.49	3	3	77834.5395629877	81189.6540258796	197500.570883792	81733.5142337473	250402.602996422	184756.852618814	202415.652076822	225141.980705565	185709.912055663	190452.945651854	207400.325868732	292912.160716149
156	57.7338270687451	57.7336954353425	57.7387024419102	1304.52	1303.59	1304.99	14	11	229414.793365724	351805.789927884	133867.23252216	273750.219762485	239118.089982721	144147.013070913	123436.015214029	201897.831897322	185709.912055663	150269.689147386	177204.764481027	292993.21001352
157	57.7707382051315	57.7689064839846	57.7728545196036	1304.11	1303.61	1304.73	24	12	432823.708728029	374699.725871392	411482.885766596	431633.320983539	402913.654894079	401293.782097518	423917.376487168	276096.664411273	386354.171245817	412688.052166228	434738.290323726	385212.911853965
158	57.8356094802058	57.8281810355025	57.8356334062225	1304.285	1303.81	1304.88	8	7	82958.8930110671	373910.17196378	411403.758420416	432561.838412277	398822.97088298	124510.03700358	118209.614527065	103265.676637835	104959.530937124	126978.210303861	77145.3849147537	385526.301004974
159	57.9467172866429	57.9461962508451	57.9468424768601	1304.28	1303.81	1304.73	12	12	348493.419688767	207310.174528244	424071.767815085	303215.888885966	300281.020504055	464448.26445801	436564.382456755	381675.262695315	417368.192523767	452486.184916298	396073.000848215	244354.977257361
160	57.985684206345	57.9856723967951	57.9857119111332	1304.54	1303.22	1304.57	3	3	87204.6437361647	114058.78921274	59113.0743420419	83930.59807129	80506.2586340323	63099.0923697913	71534.5170369463	80818.3253621413	63578.9272428381	66758.028641827	92047.3569413242	108556.03447829
161	58.086819399875	58.0829972376823	58.0967881607999	1304.49	1303.81	1304.99	13	11	122105.000697866	150711.784194711	101815.159262697	110847.593783367	107427.916913311	112006.377201021	103141.71325646	116899.320821815	91574.3208723952	109343.480067984	119757.057650959	103180.976617188
162	58.1588614898591	58.158844540021	58.1588790846253	1304.11	1303.95	1304.5	6	6	174843.257116031	307166.403142757	111453.513134767	77742.5920784514	211529.493596858	127992.987584886	114485.538301594	166531.875408378	119413.917499111	120131.17195479	111933.38710205	241460.255078127
163	58.2400152901469	58.2399635918147	58.2400301507894	1304.28	1303.81	1304.41	4	3	174929.217419432	307517.737264	128916.835647585	215467.617803485	214136.584002163	131221.127089843	123226.038125813	166872.637866586	119610.192840168	120480.28644287	152199.634718423	241776.509505211
164	58.2645282292492	58.2405247335814	58.2645634234879	1304.28	1303.61	1304.88	16	12	264832.963452146	155479.955841345	353958.2109375	249126.961465218	230797.121888145	387389.117207031	379348.334140627	316668.21288161	354436.304434345	396829.449752855	140370.158789061	197167.461489633
165	58.2725329475497	58.2721861827843	58.2854956110367	1304.57	1303.57	1305.34	12	10	113231.902974008	155291.790672265	359795.979217535	106368.780099285	241695.475026044	138125.757704379	126024.148370768	99998.811266044	114870.056931559	131977.635443209	111406.137224936	74645.5814798984
166	58.3907613082231	58.3903028184655	58.3915920692973	1304.06	1303.16	1304.57	12	12	224449.884631348	342257.992031248	152493.46230957	260652.700018779	253494.122804126	138018.114015068	134249.809653322	213734.948741682	126345.451897786	140107.999159123	169883.202053572	281285.746819895
167	58.405746421322	58.4057131091878	58.4058764436606	1304.815	1304.41	1305.42	4	4	382826.964327054	342795.552805399	483195.150015985	96014.3410192882	326411.567709963	80487.2899235021	515334.31238547	98289.2948730467	492534.077412991	89548.346610514	466053.448188925	306395.156455968
168	58.4366236693689	58.4360069717556	58.4366565793149	1304.28	1303.81	1304.73	12	12	388947.821948244	298926.954345703	495114.20347551	380899.554379043	336271.359308379	551354.332094031	524732.1473019	454669.338690108	505776.37483464	561790.735564666	472247.177243305	311774.802864582
169	58.4963971374303	58.4958043276741	58.5065029189422	1304.14	1303.59	1305.06	20	12	292399.456921388	151076.974609374	140760.470137942	274329.996443361	226534.716583721	478758.630405973	150375.26583252	344023.026003909	399953.334171319	179740.469026692	145557.967469888	211282.167707707
170	58.5347235693487	58.5342975780056	58.5355819487823	1303.965	1303.59	1304.49	12	12	243705.211504269	365662.376778844	149842.13662222	288895.150296876	268704.897760478	131552.043489333	142642.559070174	217577.372344077	134844.973277994	146147.741601938	187191.332226563	316831.031993689
171	58.5658690534075	58.5654104938455	58.566618144247	1304.11	1303.59	1304.57	12	12	332049.959960939	199155.439945912	438960.698661406	307592.262053034	268355.076855468	503679.924977681	493870.521547157	394621.384035159	442717.939574874	537685.035043948	416411.680479912	262574.619655762
172	58.5928682615723	58.5927400353685	58.5931838106859	1304.275	1303.06	1304.99	10	10	107880.289527345	2084159.59606537	183004.118346353	121889.86919887	1605634.27044712	171075.676103704	170535.705079754	135178.929076277	140054.16890332	142920.785877685	117306.074960936	84984.9660691478
173	58.6052973010122	58.6049259395925	58.6062218837296	1303.88	1303.57	1304.41	12	12	1490173.51948821	2192753.56502857	1042135.86256556	1671705.84679706	1660044.57446778	885362.632960383	1007965.05361492	1373263.17369113	920492.663090177	945285.190691788	1198527.88365722	1732397.79111328
174	58.6479487571163	58.6478673381351	58.6479692155472	1304.41	1303.64	1304.88	7	7	178427.936707538	269372.8882512	1037329.30380071	186990.038007061	194081.037563851	884450.35822265	985450.770345047	140051.216651786	897650.994300124	929136.960596831	127361.795072545	236432.170147235
175	58.6760759264304	58.6756081685326	58.676904252645	1304.115	1303.61	1304.57	10	10	241334.467555882	365872.379302882	326246.812438401	266791.247190504	274348.114302884	119199.267279146	142052.533645369	217503.761534599	302850.217515775	138564.321810478	186208.080368304	316616.291675329
176	58.718768149278	58.71874399646	58.7187894551282	1304.11	1303.61	1304.57	12	12	491756.032711429	755394.920761342	326402.038708143	567040.611859378	551953.934627503	271558.000560827	309744.127308565	459243.49298973	303624.813568362	304592.527610563	394504.234409176	638762.665743584
177	58.7584487416199	58.7582689537321	58.7585036634072	1304.145	1303.81	1304.57	12	12	493096.833027707	340558.86746328	576542.812031242	455233.729426994	406398.803753798	644888.771664344	625573.552553717	533676.157932692	574688.067032231	659228.712718757	566122.261662592	363586.919365584
178	58.7799042448455	58.7795530964049	58.7800851177652	1304.555	1304.41	1305.41	4	4	96925.2876299578	150078.241643629	569356.858806161	138004.43765963	396702.310303146	634242.891975907	619298.874778643	524065.073935136	566433.389809567	642055.280976187	561244.220868323	151788.774553034
179	58.8188614983314	58.8181510233242	58.8228409501542	1304.14	1303.64	1304.73	25	12	295869.073967567	160264.583303224	180024.417377932	272467.377875224	243144.296354166	431656.992044505	420765.312854355	154801.634161551	397195.517644854	192199.67973445	162021.25567871	132875.540091646
180	58.8289552713028	58.8287394454421	58.829336461826	1304.49	1303.95	1304.99	7	7	106810.401271785	327499.83303874	163084.956085111	444274.05832895	397169.245100284	179633.240342548	163669.093702568	524065.073935136	147664.259456381	185866.343677134	124434.831733774	361232.482150069
181	58.8888707549655	58.8882230565887	58.8898211705272	1304.45	1303.95	1304.73	12	12	287026.385302735	224812.84224459	375006.900894681	270809.018614677	231659.899896709	428370.671621793	405493.796250002	343763.814354717	380266.168516325	480486.857358402	350579.24510066	233938.71584097
182	58.9291009472091	58.9285660849766	58.9293486120962	1304.54	1304.41	1304.57	3	3	335901.766849459	165067.385375434	375037.521514898	114897.264605243	307479.523675948	427929.279894203	413749.554685057	361995.451578773	380396.379707029	458098.415953651	368523.140828855	138536.899297626
183	58.9408746991305	58.9371134172252	58.9409179829871	1304.03	1303.59	1305.06	14	12	328302.056884767	284459.004690503	316798.557363286	328704.022273136	301090.273230918	321497.290840543	332003.71872768	345317.584006911	292958.393795571	98844.2070227045	340969.305636162	302639.598450645
184	58.9650073090179	58.9649872114444	58.96501193476	1303.98	1303.81	1304.5	5	5	136326.582425868	120431.492817827	138514.414955834	138667.05888672	128546.759534802	131002.895813801	136232.29435384	141627.997516422	120268.029292805	143279.979850887	130033.869502359	120452.838220881
185	59.0122190590882	59.0121842857784	59.0122302727802	1304.14	1303.59	1304.73	9	9	119799.469139403	108551.287232258	105091.231080324	119359.019212241	128294.459712359	135338.160950818	109603.970854492	117774.266235351	104906.610847981	131127.413662861	120266.800548095	120452.838220881
186	59.0495846447616	59.0495781524238	59.0496081752352	2694.44	2683.56	2697.53	5	5	1520747.68739167	1676340.32837535	2257355.15120825	1798462.33220543	1582990.18536932	1491093.84593532	1593891.02060076	3584855.81517397	1872597.89582225	1672554.28517813	0	0
187	59.049577890145	59.0495524524037	59.0495870574899	558.412	553.823	562.136	4	4	2285872.6964022	1912608.45798916	3667567.67223988	2212233.10778718	2155643.75430199	3375011.78338173	2553711.11860652	2131213.01882022	3081288.60450296	1828137.17517519	3152923.44686691	2324700.12585376
188	59.0495807774778	59.0495807774778	59.0495807774778	2635.29	2635.29	2635.29	1	1	1147083.5965474	1108893.41011186	1929146.53508522	1196242.68024304	1278007.61465732	1247044.33431041	1459625.42012882	1832089.20913575	1441958.23452238	1231565.88618165	1960792.3425719	1289137.31796702
189	59.0884748917163	59.0884748917163	59.0884748917163	1303.61	1303.61	1303.61	1	1	48993.3551753366	74601.2025528978	50756.4539095796	61499.6016783562	62950.5571464403	58236.7188405531	47306.6198330971	45098.1801682354	34177.281576261	41574.4520910642	53638.5997345517	75656.9929802916
190	59.2495157203095	59.2494973632941	59.24952170995	1303.81	1303.49	1304.14	5	5	87004.000586824	67592.1104003909	110795.577396242	88428.652138671	79381.9287539955	125941.818624674	126863.476358311	110496.687439371	119907.186377343	115637.287115478	123742.87413574	68559.83580892
191	59.2631736575855	59.2631444984263	59.2632686137339	1304.88	1304.14	1305.41	9	9	108513.875512696	201266.925758461	143898.118137019	91003.329449464	221079.832080081	187544.212475587	170996.709088041	115696.390229491	155788.433863807	194813.592546388	136193.312942458	213258.606811928
192	59.320621111572	59.3204772401952	59.3210970601551	1304.45	1303.81	1304.88	12	12	355451.919093072	298529.045850359	309248.263342848	277767.136151591	248484.640207143	312350.097946081	247115.697403156	297964.808454026	218930.17986328	270650.125375978	361668.858093449	316845.712626956
193	59.3583173298229	59.3441308534515	59.3584325375983	1304.03	1303.57	1304.5	12	11	254688.715818276	630853.923046878	256281.751076664	85726.1648550177	173675.836905611	282832.505160154	268751.454176683	232154.898247768	248923.999099933	280942.626478099	292384.68129964	181694.26758188
194	59.3688065477023	59.3687787666148	59.3689931974931	1304.14	1303.59	1304.73	7	7	169078.315988768	630853.923046878	209028.751589359	154811.727203778	775549.056296169	228265.750722655	1070861.18021321	192175.589794922	955942.926780883	218956.611906737	214483.136043293	664274.194295104
195	59.4304121827865	59.4303878419229	59.4304610946201	1303.965	1303.57	1304.5	12	12	862570.313551435	642649.13951322	990439.15142496	806092.121812504	776017.418374396	1073998.00940151	1072244.3643778	947240.024866074	967378.334986174	1042440.1701308	974734.779999014	665328.27908278
196	59.5472102143985	59.5472102143985	59.5472102143985	1303.61	1303.61	1303.61	1	1	79085.6272105812	80297.828942058	69629.6873146757	79069.1838307888	76955.152752575	61013.9145667605	75447.5040474084	77638.8860236156	58198.7695245921	76968.1140930171	63613.1737133779	80466.7620885125
197	59.5759003720052	59.5720842855318	59.5772473359087	1304.11	1303.61	1305.07	16	12	394159.515844728	319815.972752402	90556.6538234299	352991.551303334	333453.19955679	107625.277280971	350402.439951174	373963.933325894	313404.766477862	134574.282610562	407099.348867938	337468.616295446
198	59.6127799270194	59.612319290685	59.613629383928	1304.45	1303.95	1304.73	12	12	317616.092006656	464817.194475446	192901.71366699	369346.6243278	324624.926190654	159663.132098912	174829.256501117	272401.585319013	173983.742651369	179159.401574708	229810.756708006	398541.30821045
199	59.6507578565109	59.6507298522576	59.6507769377822	1303.95	1303.57	1304.5	11	11	254349.266208308	181671.231508791	295634.138049321	244284.131911057	232801.18948568	331490.409693509	334505.047851562	290499.675127704	305639.544833609	320119.78776217	294259.188224282	193503.316462589
200	59.7092191085193	59.7092191085193	59.7092191085193	1304.54	1304.54	1304.54	1	1	255126.567278716	77353.011236573	295706.972278944	243897.110653411	232934.534410513	331139.413948859	334048.904604495	287407.198452594	303296.838202462	323150.588992308	294379.796138135	189612.681202061
201	59.7699003808377	59.7698743997143	59.769931047711	1304.03	1303.61	1304.5	12	12	407475.41567383	306714.213647835	459017.972379065	367074.978846152	361660.971711238	491453.35981864	488184.420625003	438307.017840403	454978.896090336	489432.43148682	462624.675117189	321143.298773014
202	59.7815124811044	59.7810431659477	59.7823711642597	1304.555	1304.08	1305.41	12	12	332623.190771486	452952.701790863	228332.231585516	369054.311307897	359343.464862927	181915.206417411	202032.427352122	317074.719634333	183457.077716147	208011.28896066	262159.014073661	410239.463822197
203	59.8320730967208	59.8313246632049	59.8427628974245	1304.11	1303.16	1304.73	18	12	206887.662909875	130455.839405926	114099.944919435	189626.114907601	158795.899147948	296971.394685409	295895.096311386	229459.612399554	247583.96313395	127299.19814979	237191.121652644	140370.647688804
204	59.9040473484264	59.9029493811835	59.9199411472598	1304.5	1303.95	1305.41	13	9	117942.805200196	360725.106230467	166574.196701097	104787.78938176	254559.678747561	196437.301039342	158348.761148274	123671.926705979	168355.696701097	160845.469460042	152591.723663505	327312.641939602
205	59.9443200598813	59.9387594490128	59.9449817679844	1304.495	1303.81	1305.41	22	12	355611.062231447	365511.272875599	188419.422589981	109386.697860952	86570.9113131006	211618.288167551	174945.327223558	275982.700861328	172376.502251326	221443.386164552	160101.046305804	378985.108555037
206	59.9618256553496	59.9613549473743	59.9627034981107	1304.52	1304.08	1304.9	12	12	227908.382397462	220588.005168268	222723.099334811	236928.216562124	218177.160146859	197295.804086538	209442.451809646	242474.496228377	194107.466891151	207228.031029898	228812.131305804	218420.574310771
207	60.0005128707108	59.999974764086	60.0011310595498	1303.965	1303.49	1304.57	12	12	218015.440325929	105455.757239177	287132.593554687	189366.660583845	167703.934254807	341331.446141533	309841.330979567	234839.752697566	294185.677161208	329634.449019682	259294.150529972	145261.961608885
208	60.0108520577552	60.0108358145361	60.0108683009743	1303.785	1303.59	1303.98	2	2	9490162.47765624	7531107.08052091	9199052.53968747	9455613.87086804	8405039.24477936	118028.40692959	9994686.33783086	9211158.41625009	9218612.31169127	104903.288371581	9222043.04999995	8356577.44451388
209	60.0448468007032	60.0447583626089	60.0448779688184	2590.4	2580.83	2597.93	636	4	178811.930944819	504403.41935155	965016.300219716	785541.540885432	684512.622465821	891267.799005222	2761091.23455524	953007.47628646	968003.097460937	990002.76328125	945289.268809867	708124.000253901
210	60.0448210441733	60.0447944628006	60.0448805668246	2675.13	2663.09	2682.53	523	5	747562.27318209	475354.503093749	598444.743133952	664525.590852364	393376.32107111	1022092.08060397	945840.540090901	843043.647841055	971267.513555867	1017967.29761039	1133470.36876043	582820.454287113
211	60.0448292295817	60.0447853307967	60.0448843772191	2571.14	2570.19	2573.74	363	3	0	0	211295.060156236	0	0	0	0	0	0	176505.591406301	191371.972148425	0
212	60.0448156891782	60.0448062659209	60.044915147988	2551.32	2543.94	2561.44	307	5	9266588.28790077	4407851.38280111	262698.879531221	6658412.30190217	210482.402265603	7955577.89615947	11427501.7459294	7277365.82223546	8048831.02585357	7518399.13436894	7433438.54086092	5157800.86659304
213	60.0448218328753	60.0448218328753	60.0448624446315	2534.52	2534.52	2540.89	273	2	806618.375628253	553443.984615378	975177.431189904	825650.788203106	723949.761661661	1038615.90966348	1000373.96348307	908439.475107456	302094.012812518	1822644.06801606	899122.61289061	666511.7293179
214	60.044836118982	60.0448146016078	60.0449210607454	2526.57	2520.24	2526.57	189	2	2894920.81608074	1910821.3555484	190887.161603993	2826954.44606249	2365353.38743055	3274760.50174219	3570517.96578127	3033659.90249393	3370747.25821094	3495737.44221356	7527601.80435905	2142930.36130771
215	60.0448185982356	60.0448185982356	60.0449111932892	2640.96	2636.25	2643.84	220	2	355337.746657484	390839.345426865	765067.656178043	497258.488553662	461927.841192939	699840.684936266	1258133.73656838	714754.056704361	656362.849635073	705674.206747523	684051.757668596	415700.508818353
216	60.0448356896975	60.0448232684578	60.0448776162309	2628.02	2622.62	2633.37	202	4	895513.504184578	645434.931754283	941482.050366219	836877.153749304	789514.674790739	1220314.66593481	2574852.58420195	1128389.33421335	1181602.04061243	1509448.79273437	1088331.78501088	700080.735933325
217	60.0448471616341	60.0441807178216	60.0456896810749	2005.9	1998.77	2007.56	103	7	41117787.8134356	28043959.2606027	46640894.6673538	36275711.8784598	37690358.2918755	46360531.5460198	43611712.5905246	40992467.0568421	46158387.9671956	50375393.4150803	45334609.4179311	31513258.5553014
218	60.0448025400512	60.0442878351187	60.0454132190212	2272.95	2263.52	2275.65	130	12	63383468.8511047	40496483.9463272	77107959.9969374	72289245.2897585	103261214.16389	89056543.3428429	99842842.4845373	101787551.089492	88271444.5378545	126309751.921038	105599864.346865	46742456.1867759
219	60.0448063548148	60.0441867216329	60.0454938019117	2072.66	2067.83	2077.32	112	7	109450727.041291	78679738.4715389	106470896.453439	97875835.8599393	102190864.259506	117573349.14215	4146438.71773036	106109157.176774	207719217.119516	57037036.8832642	154354976.851099	87169099.3
220	60.044917320983	60.0442797625688	60.0457113350906	2207.87	2197.28	2216.08	105	6	37927937.5732982	22264248.1664131	32402062.3843061	26961769.3234785	24105146.6939588	31923882.9572284	54136805.1636471	28809068.2933696	61297460.2070801	31221708.1035327	21868281.1104935	24072717.2965215
221	60.0447689171626	60.0441529836643	60.0457081952798	2146.2	2139.94	2154.32	68	6	20999339.4952772	19327697.5553749	43597337.368965	23693599.2642187	26891738.8974569	27304750.0380003	38684526.0130861	26601088.8469047	5191342.52001969	41597885.6692881	25315921.9456874	21206899.2712497
222	60.0448186875259	60.0443179117534	60.0458948918052	2126.25	2116.1	2133.96	63	2	4620983.61250015	3655309.22916678	4957997.17958311	4575222.36000017	4182725.59895881	5271254.5200002	5285176.31999937	4579434.22500014	8151004.80474658	5404997.57374976	5019306.29886897	4088030.49375013
223	60.0447523275938	60.0446903619969	60.0449433113377	1812.98	1797.34	1839.86	41	7	17782040.6209533	10750411.434375	1066151.00278565	13368638.8125001	35312133.6521014	16776432.5566667	20458232.2555649	15110193.1061249	31547554.9365409	2217973.30018883	84428039.32314	12553267.0053024
224	60.0448733563877	60.0446654841478	60.0450898954581	2348.87	2337.67	2355.72	33	2	28414920.399986	21415785.1361363	29351403.9437499	27535982.3943056	25437891.1309091	31467790.0546666	30092484.6446621	28151991.6417045	30080501.0229548	32044444.386111	34710292.0004753	23641315.7299076
225	60.073426831531	60.0729473350113	60.0743176839519	1303.965	1303.57	1304.5	12	12	402111.626123048	278338.029579325	489927.034647036	378162.909181564	352000.430656549	556478.831598077	546751.129400115	450561.107578124	489087.878391465	565692.662393628	485877.982449778	325005.770278695
226	60.1145476406022	60.1140737402181	60.1154146878763	1304.28	1303.81	1304.88	12	12	407522.102123482	586945.549386161	278161.396471815	465753.771964791	428515.906633111	229868.583542133	257271.791295575	363568.430368089	242221.346979494	265096.505848961	328927.342898434	505534.97592634
227	60.1272039563598	60.1271887870414	60.1272299255245	1304.65	1304.14	1305.07	12	12	162827.056360269	132236.135889798	166621.72928467	172341.281943361	148901.678709719	156855.373647837	170431.185052584	180431.814577824	150425.002836913	167885.558911509	163646.523697915	141190.366415639
228	60.1818528357414	60.1814285582154	60.1822771132674	1304.49	1304.41	1304.57	2	2	89892.7199245737	118564.348364259	82585.4633422855	88539.1366297325	93998.3760201224	86644.7187597657	87156.6593225733	91913.4459887696	75890.8090345595	99525.3614370881	93710.5134342447	96549.9560584431
229	60.2736649933776	60.2736525008869	60.2737030544762	1304.03	1303.59	1304.14	4	4	165233.349731887	100981.344726563	90642.9288757338	145210.091661045	143443.245656295	96309.266693209	86108.4877620438	195232.066185411	209868.957325992	102766.883555439	196252.754978433	125514.443757103
230	60.309122426956	60.3090900795466	60.3092487304116	1304.495	1303.81	1304.9	10	10	165165.65334147	100981.344726563	203019.001918948	144898.598697511	137986.075832521	224801.810246394	224100.994436848	191810.785659178	210213.909589842	234502.50649414	201201.494658203	120916.354511311
231	60.3337169168614	60.3336214525455	60.3338123811772	1304.805	1304.73	1304.88	2	2	165233.349731887	100981.344726563	202868.950919746	145210.091661045	137986.075832521	225984.514959164	224009.7621946	139909.43767578	209868.957325992	241141.68222656	149293.783515217	125514.443757103
232	60.3853371423928	60.3853114614449	60.3919065343865	1304.11	1303.59	1304.73	8	7	79539.9208288568	56869.0153897375	106730.731593019	85192.3535129622	69290.9895037291	121298.435253905	101875.334022686	91881.1696061192	107433.349484049	108604.982905883	104288.599862394	61691.050342685
233	60.4592870703674	60.4592628771608	60.4593136473914	1304.11	1303.64	1304.54	12	12	431858.066088869	284221.915180287	532420.827815504	401131.052104493	358754.943558442	616272.33535017	589551.574612168	485319.689196618	537818.648369796	596474.718736227	513483.025178573	318095.427486477
234	60.4631392818064	60.46311679308	60.488207603006	1304.49	1303.81	1304.9	13	12	203863.823999024	173926.050504807	184393.275578616	203493.37385066	188880.298931415	197258.087965263	190079.399188702	209319.195862166	191255.981979417	216610.227427806	196470.035926983	181047.695738806
235	60.518445976129	60.5007431716157	60.5185268267331	1304.57	1303.61	1305.8	14	10	152790.156238426	235609.582774999	536444.438027352	163423.581809645	166104.610540595	106008.446425781	99169.3081868485	118431.883011568	533550.568325192	99366.4887797034	114152.120188804	206480.785374098
236	60.6316586332768	60.6316586332768	60.6316586332768	1303.98	1303.98	1303.98	1	1	62548.0393399316	64980.7924538355	78213.9533968846	56308.6028653235	56567.098862083	99980.8921614577	84416.4965358673	59783.3283402868	80132.3055761709	88620.0566867887	78609.8367376161	60254.424051847
237	60.6853920482903	60.6853539143426	60.6854195303342	1304.08	1303.81	1304.88	7	7	117116.30451549	72029.1889559662	152205.835297854	113942.985077719	99890.0903488997	180172.806489257	172695.525288899	138668.025644123	167762.441642879	168304.475806994	147659.459002281	87485.3958016696
238	60.7234477735478	60.7234367368663	60.7235136377469	1303.98	1303.81	1304.14	3	3	117116.30451549	72029.1889559662	86868.3728320325	117257.112629617	99890.0903488997	99087.4476871738	172723.915150037	138452.04954057	92128.6901155593	168304.475806994	147562.53779519	87485.3958016696
239	60.7721621728936	60.7718994633875	60.7724248823996	1304.01	1303.61	1304.41	2	2	360855.610339353	138583.616677247	462025.09890581	93830.2818303031	308373.673169835	539577.903478187	512652.360436795	430166.114556271	459399.659713539	520465.168696286	449629.486703691	271900.558736982
240	60.7980185354442	60.7979919476412	60.7980491791302	1304.28	1303.81	1304.73	12	12	364811.793334962	224893.670802282	466975.294997901	341518.550056339	307033.343504919	540134.456240934	517901.672581131	426851.361412259	454520.292089841	529442.787286464	450382.440887278	267739.005669695
241	60.8576948657836	60.8576063654021	60.8578015710637	1304.73	1303.98	1305.42	12	12	152841.156688745	113406.457420248	119243.803117678	141990.578474308	125507.277837665	140443.775390625	130617.523441686	149698.36985652	113904.562094351	120257.332601842	139070.495700871	138240.467668269
242	60.9327811115275	60.9325383149107	60.9330239081444	1304.345	1304.15	1304.54	2	2	136112.370855712	147660.541078725	123117.737446734	143168.181959634	100747.397734374	140962.880152697	127520.062063211	144458.570139159	113652.072070312	115388.794083251	126004.971868784	137167.108082684
243	60.9814886507625	60.9718428630929	60.9815122611322	1304.41	1303.98	1304.88	13	9	121544.136513671	82322.9349609379	119470.550414663	114536.220019126	110254.216440838	118791.372389573	100076.655717773	132054.49213623	155670.521689078	120831.534371995	150841.13873605	102285.88068034
244	61.0058036672168	61.0050828668974	61.0076448659208	2449.65	2447.94	2452.42	32	12	26630625.2349279	19743073.4372505	1663238.82438027	23696252.0983848	1665686.10000414	1917325.87305641	28922449.7613192	1717846.94078615	24973717.1249633	2312830.12353754	27161019.64285	22054130.1071319
245	61.0067382851649	61.0059113460107	61.0073295077369	173.235	172.559	174.166	21	12	21293318.8903834	16379306.6974259	22449715.1529781	18187962.1796064	18546151.8732445	22165123.5355299	23425979.0386636	21288588.4150086	23469264.456011	24305295.2089118	21842250.0851782	17695621.0770345
246	61.0058566345236	61.0053186593512	61.0074368831617	2492.23	2483.91	2506.36	36	10	9722799.65772619	14870181.6688702	2361451.69466718	25439502.6441841	12530788.3753127	19552228.1246394	17596570.0832652	2881695.60390538	37225570.845122	17297811.9235409	13640721.7481051	15206731.5915973
247	61.0067139669872	61.0053657035627	61.0073953151581	2526.92	2511.75	2546.33	34	11	767941.604411506	42089136.5729852	2161263.06042493	13389994.6869759	14087243.4976785	2021843.63357316	25935408.5879343	2416965.78444458	26212896.547476	31566253.5098753	25903491.3557521	1774509.15490224
248	61.0068536174269	61.0058707315663	61.0073241373209	214.554	213.206	218.394	20	12	19704694.9795576	14200068.529954	22782552.9118129	20690163.7362539	18160554.6739953	24502708.8896199	23154580.6900721	22853102.2092229	23621946.1618608	24872210.727345	25604944.5020789	16135979.0668905
249	61.006643218292	61.0058514143069	61.0071728058745	764.426	762.501	781.265	19	11	22671045.547293	14188327.5887845	22409291.8921891	26222279.4278065	17776546.2487984	24679266.3367716	26354101.0255654	21537977.1874041	21710648.268135	21467863.8253867	21500855.8337181	23269126.052555
250	61.006749357152	61.0058977648485	61.0074084102838	76.8192	67.7217	84.3006	19	12	24686599.4902376	14526032.3669102	41667951.3487335	21234980.8518359	35793216.4414294	42908773.2241406	44046945.9942627	23364675.0355107	27214545.8147939	46305407.2891151	44274661.9873558	18438081.3295332
251	61.0064765424936	61.0057641218557	61.007169407721	689.989	680.574	694.888	19	10	26742882.6995004	21478695.9824717	26375817.5866435	24895726.6127217	21113711.1571939	41830245.2335852	23242620.993852	23019997.2559688	9867099.64635707	8279240.96827025	23625399.5111192	6294116.38203119
252	61.0065263392447	61.0058159441436	61.0070907181901	995.995	984.119	1013.29	23	12	18614163.373667	807710.036783219	1028359.52596291	9737974.6470056	1586922.14273288	19555108.4986703	10171727.5739122	15888845.1335318	24233414.6112053	11263855.3550323	20927649.0104222	8817290.17479214
253	61.0068054969484	61.0058804706805	61.0073085410307	589.201	582.096	598.51	21	12	35460099.6082706	42692048.2391915	23871435.0981689	30154579.1855019	27818083.2280206	36319604.0648107	24157824.7769162	35916440.7086879	40416127.486333	38280860.2855706	35925269.1255569	29231350.7028974
254	61.0056397353259	61.0052781709802	61.0072834244427	2614.81	2610.18	2628.32	19	11	142240.811500852	850349.05345293	135291.603852545	4430182.00624996	28072688.4127382	1012446.06944586	44469426.4643414	457850.341268313	92527.2783487921	13240054.2603649	553606.784325192	7383652.30187106
255	61.0058693440424	61.0053776282841	61.0074621497106	2559.03	2552.26	2566.74	15	6	32901713.441177	1417942.68365083	13704013.8984897	24225458.3410714	831653.531041667	27443523.9214288	3230733.51147234	25622813.8313094	26513151.2876189	1242317.19464371	25705353.6253569	21799426.4084079
256	61.0066337742138	61.0058911851049	61.0074683368656	287.09	275.56	307.504	20	12	1721504.47443945	12827138.9505753	29107435.2156129	9439269.41392418	1577651.69428123	31850673.3697165	12072550.0581063	35700929.764631	13181430.1772737	1590221.34263574	25413196.7759197	17383157.7029046
257	61.0064797582625	61.0057979908136	61.0071000594859	937.377	928.728	956.938	20	12	21959639.0698964	7828097.69427528	33558644.1542504	1759671.92760678	1585018.34805652	11759464.9259574	37236505.095035	8109705.94283185	19889363.3767541	15143145.9801692	19044259.9551932	19983368.3317298
258	61.0070292447295	61.0059328123108	61.0074348886659	450.376	437.908	469.109	20	11	47611807.0319408	23379607.6829931	35819822.857213	9109638.51151772	6189289.73263881	28617361.1587225	2686578.39640405	17373197.5676049	35570509.1197064	26914850.1850639	21994749.5113363	17481447.7236356
259	61.006582855058	61.00588160209	61.0072557333093	650.336	633.105	653.519	13	9	16905208.9030769	13425807.715839	21161001.873775	22225372.7117535	14305329.8566237	19630901.5198825	21658187.7850163	26625931.8202184	12822157.8036932	24637828.1360734	24128828.5297514	8799868.57703568
260	61.0066741747373	61.0058501936948	61.0072844027154	1087.39	1077.58	1099.15	18	11	6989343.99100342	3248057.64044117	7425176.93686505	9543927.23739821	8091711.08229135	14569871.7914218	11779156.0208596	998034.367968737	807394.682431597	21873213.5254917	15629988.5305688	845937.248686512
261	61.0065753071075	61.0058178770978	61.0071588944362	1041.45	1028.32	1049.96	16	9	9510557.52187496	8105654.11904004	13482516.1264203	10312410.4533644	13148765.6044189	11222299.3786185	11082498.8462036	12862688.9427306	10368079.6375	1532488.38139152	11144815.4746504	5160445.72923696
262	61.0070435185604	61.0058956723788	61.0074432663808	506.096	481.793	522.468	18	11	30405113.275743	22254047.7559032	11516238.5772161	16043327.705251	9166415.44444119	18958943.2432166	34243742.7497474	16991065.7429359	28148758.32044	34018794.0731676	29612150.8882931	36623371.862129
263	61.0071086070872	61.0058924652661	61.0074122093527	396.289	386.536	411.184	16	10	1859011.67974759	11915251.4640428	28481179.2546549	11141115.0930486	15278781.8576014	32393887.6539736	11290928.1046744	28836325.6392982	23614935.9641162	11233018.7110292	18562351.9216649	14157710.0527956
264	61.0070289512501	61.0059002312019	61.0074552557647	1181.42	1175.35	1196.43	13	9	2822169.36394151	5749666.40245537	21476703.3582922	9789635.53665029	6001205.40272619	18271267.0175521	5182004.0537744	15327219.7420782	487629.379848666	6103962.62204826	7441101.53186663	6138834.00729074
265	61.0070514519445	61.005874725068	61.0071634155704	723.105	719.157	728.259	9	7	17382868.7126344	13465820.3804944	18324960.2351758	16675928.0842734	15441807.9084411	19315990.226914	20651748.6057773	18082512.7640959	18560093.3341264	18502954.7717695	20189223.6809862	16147614.6614994
266	61.006477900661	61.0057928997692	61.0072071284127	1152.66	1143.85	1161.41	13	8	8241691.30304261	3668827.68334961	7202747.85874155	852423.844575199	5940512.69341327	7236441.88745777	6610054.43280769	6764353.7883446	7580921.9215043	7447225.5301267	8417851.56894056	7651188.55133167
267	61.0068792994456	61.0058551895188	61.0072653488648	802.932	790.56	809.471	11	8	10580067.4355329	6659352.43857812	1791809.21440235	8482729.84680953	14320521.5269887	10214304.7765313	7797151.55382511	7071382.38577463	5469515.4355188	10714586.601022	22917170.5979838	7142656.65524377
268	61.0068074558154	61.0059688110856	61.0072194967723	39.8283	36.6064	43.0594	7	5	13561726.0424456	15178305.3260076	18083078.4150656	13032653.1098889	2314209.84575897	16097975.2479313	15634062.178995	17618758.2484667	15819697.6406525	16072260.3286143	15185437.6179469	11143524.9488396
269	61.0070048795769	61.0059034913996	61.0072008009405	851.005	844.983	861.459	8	6	24679649.9429058	8755830.79493305	1746567.80933496	10896088.0461573	10125874.5846763	10223944.1735566	21535161.1186705	14517597.5843359	12049260.7534453	12520195.8719612	18989584.6343583	9388981.35120534
270	61.0068335609586	61.005864812179	61.0070283984964	836.193	822.946	836.255	7	5	9104655.93127988	10248491.8570457	10011050.1254837	9138085.04860997	13585044.1058732	11198756.2372969	10693495.7916141	10316897.0175625	24132839.1372323	10376803.6226522	9852784.17031522	8836811.08249967
271	61.0065253915248	61.0058478016503	61.0074688957524	345.792	318.916	369.568	19	11	1883138.8667604	21991292.0998465	28685718.4027025	8328716.93790235	24462850.9193249	10832971.1273242	1549745.34644533	11529234.9140828	28145522.6596703	17033309.5381666	32119724.6240299	14301365.6027368
272	61.0062208160769	61.005840954493	61.0071095967179	876.124	864.257	884.986	8	5	8688027.79169763	6335334.94620832	8188255.63234374	7416114.86323438	12937528.6558154	8995176.61854163	22151876.8624503	8239676.75818455	8778986.844125	1830610.63452932	8592106.87636308	17580433.0739813
273	61.0068999513449	61.0059608325438	61.0073604154329	421.107	419.007	424.225	5	4	2661805.99181249	1942384.41195	2980618.81740001	2132946.47378906	1711375.07257913	3032532.83362499	2072548.00960838	2694429.61589999	3049436.64052502	2908899.24304374	20079220.4978791	1665175.45622317
274	61.0066505968501	61.0059678965367	61.0073492292528	263.588	258.162	266.479	4	2	20219920.0194115	15590413.3297773	21957706.8014947	18922948.639107	18640779.1306823	23731105.315709	20902835.1357064	20718900.9917287	23086184.625138	23122092.1894787	21495159.666014	21413055.5244431
275	61.0065816757464	61.0059391694593	61.0073454220836	532.923	527.431	534.379	4	3	21432658.8172881	16365174.2813682	22856216.3709491	14888909.5075581	19336455.5714262	24947087.3843439	28672285.8741773	22394664.3914125	23720114.5392361	24148660.7980179	22666642.9171586	17940060.9437125
276	61.006876858734	61.0058754098465	61.0071650679929	914.789	908.602	917.739	5	3	13524413.4035526	13188804.1578533	14799925.6024835	13014330.818898	11929067.5287331	15141128.005454	14850044.513217	2727204.60019103	14367026.3867855	16620088.0190965	14405709.3060321	11690279.4131431
277	61.0058946832627	61.0058765651666	61.0071762462797	1116.67	1113.88	1129.67	5	3	1859066.22766183	6381356.47268805	6521714.88362069	1067636.17964356	5771615.22627694	6721637.71956358	6680637.17487069	6276414.53320043	6547167.70667031	7125936.10790627	6325224.59482759	5594182.90687502
278	61.0065975861974	61.0059493770897	61.0069132822746	894.975	892.514	897.175	3	2	5225276.04921875	4185561.5556964	5741320.49875445	5068944.36696428	4486723.29968994	5885250.63053795	5518269.11570915	5496902.04896875	2070220.34082747	5800602.03560268	10204702.8862482	4481492.20829015
279	61.006616203604	61.0059975172176	61.0072348899904	610.8845	610.416	611.353	2	1	15697459.963958	12322185.1625361	17055591.0300478	15029370.2306738	14081985.4895859	17804733.0777588	19363887.6477981	15902989.9574219	17157336.1875439	17337770.354043	16267574.6783789	12984293.0105904
280	61.028839649138	61.0282234485869	61.0289356432877	561.251	556.062	564.056	27	11	12686274.4460818	16716501.6479609	27006829.8845912	11818159.2956101	13264856.4520126	15224084.0812619	9822012.41118191	13669454.4927778	12758913.3249592	11370964.6864783	16602616.6153909	29693713.3893258
281	61.0072078578511	61.0059179844183	61.0288805626626	135.803	132.657	153.068	24	10	19210151.6208013	14851210.6659945	20678418.3693782	18497642.5781507	17331802.8301061	20501994.4121333	19952983.6862828	12897902.9173418	21833749.2995641	19081753.5891357	18533414.111525	15857824.5931976
282	61.0287452027039	61.0281444808693	61.0288546516063	195.496	195.223	203.271	13	8	10787822.960965	11201779.3398836	22218090.11825	11493826.5580881	10398068.7422152	23483073.5414792	23329150.5189	9324963.9291478	9344331.10449051	23394748.1185	10804526.1835529	10800547.4168747
283	61.007227531584	61.0052790149518	61.0289208488146	2586.56	2572.28	2605.85	29	11	4877899.48273646	10050326.0755312	4452808.48741166	11407946.3085185	2118154.11837641	69162246.4864617	1035650.40984619	10107690.6788927	562370.573645858	14018244.0497265	7161762.78579581	108652.387418625
284	61.0072680121396	61.0054010631411	61.0288387544339	2651.18	2637.21	2658.75	15	7	1322222.78753773	7168692.2515625	1079353.60162961	18018263.4192364	7957741.96692192	9260635.14700654	556494.273265231	19553450.1154897	9250955.65625	9105605.28291115	10319559.1537939	20226851.680783
285	61.0055353409434	61.0053465376475	61.0290448957398	2698.49	2689.13	2698.99	9	8	5288278.48976081	440436.598699046	0	0	6717817.31907902	1190057.49007359	67883.9147192402	444821.055986677	350855.725880056	390655.694828795	0	388993.06766024
286	61.005992383967	61.0053807774508	61.0288434932528	2671.02	2661.89	2684.91	13	8	84432.6738281149	1318190.97240566	385625.539796557	8384967.01755677	591501.780585179	10343147.5708805	9922623.49828124	715958.249164927	22436092.0878077	524855.506619704	10108970.3277173	1365949.83155084
287	61.0288154691923	61.02814599648	61.0288588598383	97.3658	97.3658	101.433	4	2	17270994.3096806	13552132.5596827	18927244.6060459	16761816.8519809	16162127.068188	19280434.6299734	7401010.65091397	17739732.2821836	11721915.8704219	19266794.0033267	18439604.4063803	14703307.7839674
288	61.0288157836948	61.0286677284601	61.0289104213636	10.1657	1.8696	15.5343	6	5	0	5342744.85366374	0	9008146.60436984	0	10148787.1802268	8463978.74191075	0	0	14935199.8334051	14315099.9575983	7415926.63662177
289	61.0288129333986	61.028604896704	61.0288129333986	685.591	685.591	689.422	19	2	3946861.07997951	18801517.8523189	25127979.790826	3570867.95769127	22212294.7231284	26522656.4888906	27840122.1219375	25465090.3502864	26906320.1215215	27700707.50315	26176571.1533727	21395475.113567
290	61.044157980032	61.0259945696827	61.0447477363166	1304.275	1303.59	1304.88	8	7	129719.127828034	82322.9349609379	118389.085438435	87569.3215287282	110254.216440838	149716.002762043	170221.694549967	100645.697826416	126501.177464191	180770.379762996	111244.987131911	97946.0534490418
291	61.0288227946862	61.0287667614606	61.0288638426894	2552.305	2549.44	2560.55	6	6	7446893.51717338	25110871.3186556	32603115.3058594	30427886.8286321	8162224.95371076	34537967.6754718	2896631.84264497	32190273.5731605	16613393.742615	34517755.4102828	7458588.30144475	3522677.63258196
292	61.0288123531827	61.0288019383082	61.028864162203	2537.31	2528.65	2537.85	3	3	41348722.1997225	34250928.7087501	5296343.94691802	40298938.6350693	38326080.9475	44854822.7724595	44866251.3967744	7105162.35351032	43464852.8451413	45191774.5458066	42535516.2767741	2965762.99381599
293	61.0288462020155	61.0288202040215	61.0288743919402	2625.14	2621.85	2630.1	3	3	14034665.8617137	11581346.6784073	15262878.8677016	13560670.5896372	930296.125501344	15515951.1476007	4586833.93032474	14305274.335887	14955413.0399192	15539510.4854337	24249414.4638794	12782952.0840039
294	61.0860943906469	61.0859749639951	61.0869572692445	1304.49	1304.14	1304.73	7	7	184912.848624494	281405.070072114	109103.024197822	200903.544546596	203203.414389272	288755.835817055	289380.492831216	156432.250295759	249529.298875263	315389.384194712	232479.428579507	241445.834611628
295	61.1191179249638	61.1186291010676	61.1200261467263	1304.28	1303.81	1304.73	12	12	183210.214733323	110448.669143629	250504.28492432	181886.39547213	160808.57583496	288158.689643556	289677.114695872	226198.997306781	253889.773996233	309841.691716497	230690.086925224	137293.659194711
296	61.161262467133	61.1590246086173	61.1621430129839	1303.965	1303.59	1304.49	14	12	813689.891280384	95130.0211608895	540669.311831249	966619.012827874	917314.330501869	454675.649437781	512669.357941086	738393.321705008	495490.592780929	477763.975220057	626419.372688471	986443.009981615
297	61.2259604936373	61.2256489020535	61.2265559429868	1304.45	1303.81	1304.57	6	6	162499.869289099	250965.157025239	532999.203222664	170946.338333833	177542.926716496	438717.80817708	487175.645844724	122746.034216308	463069.109010414	477578.095505371	612904.560833329	204346.093712333
298	61.3242128557471	61.3239623448983	61.3244774245613	1304.08	1303.22	1304.57	11	11	170773.442975666	101874.055195312	186222.944693078	183531.807945838	167248.885302734	212229.371063702	207180.238950894	212860.420036273	200836.323387169	207209.937946965	191077.091166295	142568.896101261
299	61.3882061981957	61.3878789556967	61.3884535895001	1304.5	1303.95	1304.73	5	5	65923.3033433939	21148.8576216265	101556.253924007	54719.3353191587	49188.0484479317	160476.48453125	91606.6589994682	92582.4206047847	128678.087652994	178824.13804988	109569.850707193	28126.9615487395
300	61.4633885572349	61.4629129713369	61.4643301672508	1304.275	1303.81	1304.73	10	10	156529.926838378	364244.59527699	216695.511567007	151833.365979942	380584.705644943	252753.388972356	236467.13291341	192345.794873047	220402.094474282	267158.250063476	193899.071698404	121292.368971353
301	61.5190768119805	61.5190525842179	61.5191012475413	1304.11	1303.64	1304.54	12	12	411201.847729494	365013.739218748	375208.869542518	416211.937446987	381032.669364106	375627.571459265	393340.274168529	420609.561819896	362474.505544997	396908.137373398	406568.208816965	372406.28192608
302	61.5448040015572	61.5447666598124	61.5448678468826	1304.08	1303.64	1304.54	11	11	170028.628269042	141956.624279784	163068.602069094	172457.816080416	380584.705644943	167336.01945613	166497.085188801	168769.705241291	155111.308133137	167935.677868089	173824.793119709	152667.165838622
303	61.8850526149884	61.8850526149884	61.8850526149884	1304.73	1304.73	1304.73	1	1	278486.17584561	265232.79593395	266716.739439811	299009.695694249	264185.133502754	261493.736248221	257086.312481359	312880.118079719	79935.5689518224	247196.931095523	262356.280016864	277666.167068539
304	61.9240446910144	61.9240023217224	61.924464665063	1304.495	1303.98	1304.88	12	12	341857.741284181	290327.881036657	293216.772359092	299484.170804536	268500.734579702	261770.910105543	257437.36343149	317404.731169086	244016.9002032	251379.336195162	328929.048326697	321752.177043268
305	61.9489455675839	61.9489455675839	61.9489455675839	1304.41	1304.41	1304.41	1	1	278486.17584561	265232.79593395	266878.65244496	122430.548599041	256182.999277789	261507.289916551	252829.32800781	312880.118079719	243887.389375885	247196.931095523	269800.017302914	277666.167068539
306	61.9642634895823	61.964236064204	61.964289524898	1303.95	1303.57	1304.5	11	11	263324.144085787	161251.123317873	319511.801931157	259544.840923602	619995.211346443	369741.756733022	381762.035454801	305500.618423227	334694.06179199	360090.089768254	320363.84549429	206473.770992337
307	61.9946904808255	61.9946904808255	61.9946904808255	1304.54	1304.54	1304.54	1	1	704222.822282518	130927.181983173	839508.476057811	657815.827727342	640476.576837503	949672.552475388	937385.024590624	794225.094696385	836003.529831248	905938.866600532	821713.74691699	547572.736103031
308	62.0411573765976	62.0411344848715	62.041176525417	1304.03	1303.57	1304.54	12	12	689119.458129885	498917.420760213	832917.229972087	646065.018915262	614553.544304009	941407.950989122	923228.580239961	785614.043270091	827881.102556485	895274.64006697	812311.467890627	538278.6632512
309	62.0842386370237	62.0842386370237	62.0842386370237	1304.54	1304.54	1304.54	1	1	83397.0592968746	123025.48008789	60115.9368270878	86338.8394531253	94085.8214709476	49626.7545353188	61430.2801568601	72735.7612003578	49680.5855389402	64068.6197827148	52332.5712766523	115318.188602601
310	62.2761822601227	62.2761639521525	62.2762062772744	1304.03	1303.64	1304.5	8	8	196491.640166013	138185.860573509	247560.608144535	188651.925542743	166801.796271308	278442.963061522	274440.663642577	230990.534483437	249972.539398079	267650.351644381	236784.941480711	150909.836491511
311	62.4032813087011	62.3977779186459	62.4033071965746	1303.81	1303.22	1304.41	13	12	216809.110614483	162026.944357912	233148.385239261	196385.332577749	190934.652283934	242756.984120342	89843.2084545894	219736.203164875	225957.531904295	238524.70442871	232727.554631159	162424.254182316
312	62.5633083128402	62.5633083128402	62.5633083128402	1304.08	1304.08	1304.08	1	1	100878.369817115	77719.7177024151	154656.081649504	109453.511802202	105990.046079102	174698.781874114	121322.128610839	139286.207385252	161659.136617541	188201.442021926	147122.207204369	92533.3581134594
313	62.6488670172869	62.6484457335556	62.6499125114174	1304.08	1303.81	1304.73	7	7	107742.958672281	77719.7177024151	157877.177433894	113417.253241375	105929.371371665	173552.672400715	173791.6169222	135130.987499999	161924.848544921	188201.442021926	147605.336791616	92533.3581134594
314	62.7271607463379	62.7264978290442	62.7280690160958	1303.95	1303.59	1304.49	11	11	227309.955672199	167951.228673046	293892.06346436	225248.066564002	201031.26566732	338876.135578801	350840.989253306	282538.357429387	288744.908203123	333391.74051232	285120.027151442	186151.512524413
315	62.7710027736465	62.7669042315314	62.7845163707206	1304.5	1303.95	1305.46	15	9	100628.047185246	85533.6668749995	124431.215207521	110417.553093073	103146.277180988	111383.951075846	90873.7699479162	111363.823233924	109559.666225585	107689.163375714	112225.321880258	96127.0600773734
316	62.9786093847411	62.9785276691322	62.9786232709628	1304.45	1303.81	1304.88	8	8	128027.413418375	70273.3174538355	163027.015697024	115553.87043213	96262.3649107784	168338.907528411	178848.964383951	148479.843374022	161587.57399414	179311.688020833	150791.215097248	88304.211593573
317	63.142978355625	63.138748053765	63.1430700441071	1304.5	1303.95	1305.41	17	12	141329.353466797	131548.85060697	109140.427265627	147919.145887169	134472.683317683	130476.229620536	123847.091646635	91376.4121001838	123058.497942708	122109.276851806	143346.226754393	150123.444255791
318	63.1831159253185	63.1831109008885	63.1831209497484	1304.555	1304.54	1304.57	2	2	101408.822773437	131086.768374398	87811.244857179	98884.0048343924	101687.63792684	80402.5132259109	85125.1634855139	97971.1366674797	87823.0375520828	67738.7216003415	93875.7092317701	117977.844118088
319	63.2560671883471	63.2560382675311	63.2561014365886	1304.555	1304.41	1305.07	6	6	128079.731225961	187003.750336537	87891.5717248548	145326.755215219	145477.695676832	73174.7148958328	79683.5541540523	115144.314139122	82609.0089339187	74706.924202787	92517.2902762851	164845.171326622
320	63.4652376811495	63.4649743298041	63.465501032495	1303.88	1303.22	1304.54	2	2	94455.9314697258	90739.3102043264	103597.609596947	83382.9976123039	89912.8841534414	105653.145468748	112109.186718751	94179.0069234205	97894.4518782546	109955.510518798	85207.0422136883	84147.7462467457
321	63.5051956752865	63.5003545282803	63.5054638618114	1304.49	1303.81	1304.9	4	3	94409.5157785852	90548.1075639209	103597.609596947	80645.1981267761	90665.6170483403	98768.1307045205	87470.1287532548	94032.3226762239	80568.9715608719	109765.885346678	85172.1327404779	84037.6772523088
322	63.5640740710469	63.564062035475	63.5641029377572	1304.65	1304.41	1305.41	8	8	96098.6625142727	96975.1199534249	94973.9105236831	104959.669903159	91237.8398217784	89107.5486778846	91495.9422013342	100621.649370493	79933.6245010643	105253.686294321	103543.66627482	106463.974751164
323	63.6512329609969	63.6512329609969	63.6512329609969	1304.57	1304.57	1304.57	1	1	182851.454507277	271654.363316763	133615.495018423	206191.872826706	213077.684252043	105729.996704544	119086.522159092	173082.329380772	102074.515771485	115418.479755858	139849.515479401	84836.813408204
324	63.67832864832	63.6782405189585	63.6783442964586	1304.49	1303.98	1304.88	11	11	187987.599597169	272227.992439902	136714.867773087	206519.062590143	213206.364064377	105842.066658654	121453.539313476	187831.301835938	102141.559788411	114389.488050631	144522.465033804	241407.747939828
325	63.8851148378287	63.8701284668786	63.8887465201114	1304.145	1303.16	1304.73	16	12	216490.522413987	257099.064102342	115930.871993878	202091.372372671	218731.385015399	78250.4716422521	169371.930739183	167488.215862004	134732.39558744	93347.1312215165	165923.47998884	233613.268671672
326	63.9621549990614	63.9621099368597	63.9621719867101	1303.98	1303.59	1304.49	9	9	150319.13035006	145194.502268068	131460.331431887	160325.132324218	1387567.12539063	122116.451842698	141133.292406412	144047.670067608	2059216.41302082	118783.672009277	136540.894963378	1369236.65742899
327	64.0143005562153	64.0078301691076	64.015435860688	2081.03	2069.41	2083.09	24	12	369997241.715109	231238101.715738	454388997.965337	288794756.634889	273270169.959747	375925648.402471	294207666.350601	301155562.507915	263957644.740498	369009332.075623	342065369.57808	240010273.498996
328	64.0142405105732	64.0075930751179	64.0154183951183	2270.06	2262.35	2276.08	29	10	404524.277424316	112786949.965515	270561280.521528	575646.074631399	181001181.657314	646169.400313253	186188099.269997	110356101.11611	182467814.442858	262077054.758152	218076215.518661	127374129.792939
329	64.0138902182757	64.0137824137299	64.0149120467033	2170.9	2170.9	2181.01	9	4	81087578.779118	61264175.7850002	76320504.9042328	97766758.3627584	74757198.6358827	100058389.244	93367751.4875012	87389137.8717936	95374508.0335712	97751738.0785012	92915728.5989702	93496332.7290825
330	64.0151097179887	64.0149949462235	64.0152342586497	2440.47	2439.46	2442.18	6	6	48577813.4085709	48019843.7560977	77226807.349327	70162437.8671348	58480869.9689061	94155255.7639561	80056757.113709	70154700.378098	74374207.1950216	76938919.0672502	71585300.4027959	52968686.4967396
331	64.0146386722411	64.0134530776361	64.0152922598807	2197.28	2188.11	2203.9	8	5	111385505.434575	92369097.947528	128259797.054348	107145474.048006	86738670.8140936	151767646.205103	128259968.799788	120516154.425651	125029733.445217	53313202.9349901	169569068.78466	92485034.5467397
332	64.0149545747761	64.0149094101495	64.0152070248249	2380.47	2369.76	2387.03	6	6	71162935.8651455	30393708.8487767	62801456.1072574	40411351.4510866	38173195.3140691	55845556.7751088	38467768.8921757	100886384.173693	51372820.8359511	33312407.5801054	36664079.6663361	33705806.1754125
333	64.0139537688441	64.0137862686897	64.0150669806549	2233.81	2229.24	2241.9	5	4	103058984.01271	31947082.0302938	49242456.1958826	38331056.0396882	37823126.6805143	34454698.3882976	48864232.2574996	10344814.9661103	46836871.506562	46230137.9937502	45637262.048437	51294822.7103988
334	64.0161704628379	64.0160213233176	64.0161925439879	2672.66	2669.45	2690.26	109	4	347550.765341222	178206.254671076	528616.964362743	259515.267078341	215352.795459096	563329.307799182	500480.536995075	445976.531472984	237094.085477348	570554.855410152	375241.130033	229778.254324002
335	64.0161878631462	64.0161112286349	64.016190201967	2657.08	2645.88	2658.04	96	2	454525.793867982	278965.053796388	714391.291340879	355179.73567921	327739.793894094	815574.34214326	649876.205750983	977946.382773077	668017.385888472	784977.697212524	688025.857499999	337062.923847305
336	64.0161952787687	64.0161720652762	64.0161952787687	2598.77	2598.77	2598.77	22	1	466775.456079546	181777.323240966	587729.239585405	379525.659727226	333531.47641601	699979.757052556	737784.532518651	631165.432112774	668433.564630682	688111.969227126	608326.502659802	290335.390100097
337	64.0139085839954	64.0137288085165	64.0184613626587	2140.91	2125.63	2158.7	20	6	10090336.8381986	70135158.8727152	97040788.2604714	56198367.9737507	52756915.1943751	67369699.8625002	152176996.484395	61717883.6217399	93532584.0549705	25689431.857691	65913919.4750008	46831660.2591309
338	64.0162197507574	64.0148548648631	64.0175406626684	2348.53	2327.13	2359.19	20	9	43534444.3499589	14363563.1008285	57668502.1220003	35124743.9468105	2542454.60313484	79624800.1212395	72676923.7888176	52745109.3347185	46981537.0642495	22439748.6940311	20016693.438982	37559178.6685049
339	64.016264810421	64.0155338625717	64.0247044888528	2270.06	2259.88	2275.84	198	12	122442946.799769	134827304.556529	786303.457132448	499187.045976879	164601725.768811	697239.174616153	181976263.604594	242411585.984903	181899441.221593	253074492.740967	657030.593382085	196236572.283662
340	64.0163548910774	64.0155117090023	64.0185770706905	2081.03	2078.81	2083.09	146	12	367931541.045389	236784104.983196	459822944.763223	285790916.13235	269753813.066218	363171975.310342	442694876.864241	278262970.973185	267701126.342974	367559255.711787	337549639.047466	242351911.625338
341	64.0162218570596	64.0158990096897	64.0180418146765	2440.93	2438.72	2442.18	51	12	71377548.372587	43737293.0123164	78266862.6929165	70880971.5010287	52593619.8008588	78056726.350114	87034653.2412076	66426659.8442385	57089577.2229059	71052779.182756	80126090.4440942	50614880.8206185
342	64.2702166895765	64.2701952651766	64.270311616306	1304.555	1304.14	1304.99	12	12	139061.165121695	130267.334296874	113176.513861086	147073.693374398	124454.17975891	104417.756610577	113525.080826322	144392.427451172	111590.299394531	127544.605852614	128989.845803572	141524.58690655
343	64.6020220510402	64.6020220510402	64.6020220510402	1305.41	1305.41	1305.41	1	1	82258.4496826175	166891.865914963	174870.805438702	189484.832167972	183370.506164738	160030.743840144	167304.043726713	193065.068666241	169283.442315956	178482.578076173	196523.819828726	190845.772331354
344	64.6468190348955	64.6463233408812	64.647812237292	1304.515	1303.59	1304.9	12	12	210516.497479746	164206.233590744	171173.672139047	194346.83015794	188063.684226637	159392.52624442	170600.25158203	188662.00483173	165377.072034255	177574.222657189	196523.819828726	190552.275354942
345	64.7023009980027	64.702109437326	64.7025759385369	1304.97	1304.54	1305.42	6	6	123854.03537775	100055.022896634	143101.461632082	118125.424955242	96549.7898109956	81480.6653938797	88296.9803116858	100300.286940695	115101.552115885	131710.879663085	128227.662698103	110906.554517934
346	64.7723432744217	64.7713233898987	64.7782404997478	1304.5	1303.81	1305.49	17	11	161190.17983073	92337.3268278003	177592.393421633	143262.247953696	122657.486556302	210730.207788898	179132.619901529	165611.648488581	179344.24888409	187348.449355844	193890.132816256	263606.908071638
347	64.8277404053144	64.8276834522242	64.8278001578176	1304.14	1303.81	1304.73	9	9	117385.278442007	371841.827663354	165346.726179202	198239.444182945	196507.198262535	203765.357462972	193397.975400392	141343.097380559	169742.378702798	207610.936435547	163883.922620442	98460.3755074047
348	65.0194869960664	65.0194616888934	65.0195365993472	2270.75	2263.74	2275.65	13	11	2180886.07908128	2102127.57080512	5598351.92141108	4063444.98937107	2850212.47396241	2855709.8970392	3723989.73774079	3145767.42718796	2627155.09569097	2785908.91070058	4827201.28163939	2783421.53337241
349	65.0195011857188	65.0194684968222	65.0195238656465	2080.355	2075.33	2082.97	8	8	4479402.74920592	3013904.56842734	6156586.17732675	3334901.13263713	2464186.45950287	4815093.11858782	6613895.82608148	4893093.0668166	6445218.11516017	5602930.74748775	5137076.93950386	1704740.07531479
350	65.0195464741176	65.0195059695706	65.0195869786645	2438.82	2438.36	2439.28	2	2	773569.234412925	486410.194055553	952578.704510665	868336.970791779	656495.520549954	1038214.32954196	1020768.46044628	851223.5825261	1021390.16280875	941325.018905046	851097.532121998	591731.699540262
351	65.1387431370116	65.1387431370116	65.1387431370116	1304.5	1304.5	1304.5	1	1	73279.9213889389	45157.7767392578	103934.13264471	58086.402826705	48181.5749227631	109044.511701883	119895.777877307	92470.9500865577	94015.3037428965	124409.570131429	96414.1415094558	41886.1007439633
352	65.1812271781635	65.1811205579024	65.1813337984246	1304.24	1303.98	1304.5	2	2	221883.640935721	120396.599653765	274531.07206854	195032.057768112	177550.826851919	128241.211674804	293184.462347742	248563.093186254	279610.146666367	133821.565899658	260961.680879352	156074.277766336
353	65.2093236722458	65.2087552373883	65.2102468820879	1304.28	1303.81	1304.73	12	11	229756.970309243	120534.308182779	274734.127595219	202804.223167551	182581.89551107	312492.452613701	293384.831408504	249071.710353065	275433.344536131	319998.524281182	272262.9371148	173484.950721153
354	65.4612421306055	65.461196774524	65.4612645194412	1303.76	1303.49	1304.54	4	4	97982.5417551831	104398.815062662	309528.560083012	101731.301448567	341425.16667725	283864.096969399	310492.617028807	347490.481561684	288717.671673175	294483.471620203	96070.648385416	337638.229877488
355	65.5317627948209	65.5317126217069	65.5317760814979	1303.965	1303.59	1304.49	12	12	351597.676928712	352227.007493988	306165.309785532	359318.754477162	346745.448014948	284258.243174579	310893.666650392	348072.392712055	288396.963345854	301000.084611441	328703.363989956	338174.001588791
356	65.6032371005461	65.6031770496453	65.6033615637124	1304.11	1303.64	1304.54	12	12	876945.363623411	861379.819091797	789877.155322255	895577.849405693	868456.412660005	740789.979942063	784089.296184904	893634.642963549	733109.730635748	767575.595696852	837843.40873925	841309.958605959
357	65.686984136212	65.6869405959331	65.6870095641351	1304.45	1303.95	1304.73	12	12	195651.587280274	187500.091147835	161408.21005033	201253.269617637	196895.596441066	143653.917273996	145540.05063101	188766.106184246	160639.485455228	176404.880075684	170498.072397085	194386.728466796
358	65.8157220249898	65.8157220249898	65.8157220249898	1304.49	1304.49	1304.49	1	1	84053.5720703128	43106.7907902642	64722.0369591346	59357.0892052293	50163.7950631008	64154.5594200721	59784.0789659706	60565.8463326321	43947.8548065655	40972.9112315153	42014.5727388821	71961.6721717245
359	65.8587782562116	65.8587782562116	65.8587782562116	1304.41	1304.41	1304.41	1	1	133556.381542968	103608.763053386	190555.377610476	99554.4221970775	126962.84498047	212906.224029133	205414.247773436	171837.448739216	180802.069427082	215648.60708496	175656.83350301	119114.612490236
360	65.9430729723038	65.9425331238682	65.944104421296	1304.5	1303.98	1305.07	11	11	138818.57186899	103490.391690341	187176.392314456	135554.292566856	122214.908544109	215081.256020132	205728.555288462	168308.286097506	180802.069427082	219224.862414727	180169.342545823	111497.413046499
361	66.1258692578461	66.1258603110342	66.1258782046581	1304.555	1304.54	1304.57	2	2	108289.095144449	143658.268383413	51765.0424804695	100159.583915203	104012.480469972	53698.917482096	50922.5999707029	73120.7999532058	49592.709427083	38820.1049886066	62210.8220243322	132620.399988731
362	66.3487894660461	66.3284375436821	66.3503374529496	1304.49	1303.61	1305.41	19	12	176772.082543946	139921.958049879	161813.467706205	110100.578739015	150982.530705378	150586.933772785	140405.271496932	139312.485543619	156293.361748047	184018.480400391	152506.722307945	158146.633173076
363	66.3638003658479	66.3631987829018	66.3644254271659	1304.08	1303.95	1304.5	5	5	234162.366148345	126877.937642046	112251.568875734	192290.386928268	173535.720354671	130922.84813777	117943.43452067	251705.977519084	283799.858014023	130474.777841421	114262.410296725	169633.573231535
364	66.3926122981559	66.3920117398575	66.3966959063947	1304.15	1303.81	1304.73	13	12	229736.354931641	127145.854855768	295739.629171313	191336.399323918	170316.10732875	347758.835007164	323619.767064734	252221.025748948	75583.3565836584	342839.312145998	284333.640066965	155718.910295222
365	66.5772327090836	66.5772066881585	66.5772768156593	1304.45	1303.95	1304.73	8	8	133908.942732872	210785.629952567	87722.6312548841	163998.830361703	152064.685789137	69913.9492529292	76966.5429252112	116065.581404747	65014.5261800126	59647.6190651627	100689.594126383	181048.768851412
366	66.7214149443218	66.7189450846251	66.7238827140144	1304.14	1303.61	1304.57	24	12	175437.175454477	165045.716003605	162296.156513674	176129.473121995	155639.018396934	157587.412248347	159707.948167067	174808.077765067	150123.42314453	162605.107338867	165625.691986608	157099.105998347
367	66.7533192520042	66.7528156530983	66.7540098159114	1304.08	1303.81	1304.5	5	5	840468.666892743	806562.399289776	796856.832572805	77773.4673543303	794525.240861155	762188.158764212	113821.017534993	98194.6279646803	744588.739421155	120599.043996175	110377.347252291	790918.729215204
368	66.7824874606797	66.7818692353019	66.783475231538	1304.49	1303.95	1304.73	11	11	176006.839065347	98341.4819917795	244189.079477163	173695.812470811	799076.155356454	292712.47047468	278589.616347655	221778.050214843	261721.85372183	295721.562205153	236988.875010578	121964.889241535
369	66.79776221233	66.7972118928399	66.7981138511444	1304.145	1303.61	1304.73	12	12	911057.934926218	930004.994891824	819053.011954509	967131.690781343	868293.78259555	794158.120709629	832046.440987964	957542.769666887	768023.075659512	820889.099739592	881994.942243156	889072.303875211
370	66.8454679932256	66.8454347795272	66.845493748097	1303.965	1303.59	1304.49	12	12	385476.607301795	353792.557163459	368477.150948656	382983.819358472	371200.242305813	353834.989446151	377059.59780649	396689.557895132	344943.292275392	375466.945788228	379491.306880581	370103.745259914
371	66.8833293263805	66.8832907726748	66.8833553218707	1304.28	1303.81	1304.73	12	12	189629.13043213	182878.153563701	157928.895367338	197341.146416766	179072.345267427	148424.955507812	167502.527367467	195684.094536831	165438.271880581	171123.385035925	179131.675831474	182243.865076622
372	66.9236615994394	66.923645948114	66.9236922530382	1304.57	1303.61	1305.41	5	5	99816.5477478965	85566.9927343758	181986.91450928	103799.403635255	189248.984088544	178729.120721027	192680.950689289	95801.074059495	181891.955322264	208154.586324055	189892.478429767	93035.357940204
373	66.9316283755853	66.9315570729272	66.9486397241936	1304.28	1303.81	1304.73	14	12	192396.612289497	157635.685018028	174699.62571552	190012.117268253	166395.598811444	173283.378403321	179753.182641603	104144.648048502	109628.048919396	203342.905625699	180772.849571815	184076.857271634
374	66.9768273269923	66.9766982786006	66.9830114881685	1304.49	1303.81	1304.88	13	12	250844.988121995	167969.508404446	295943.789948735	249293.903796386	210127.77481649	328326.482124374	325306.377178486	282846.835659178	291890.317217548	341180.107437223	303273.412740384	190993.75279447
375	66.9974340718857	66.9973890698025	66.9974564309102	1304.65	1304.08	1305.41	12	12	268930.669018556	245379.096237979	237917.436394389	285550.509235143	244874.241556489	222638.802632534	234674.321139789	271728.541657367	235930.408917645	237961.951421878	264622.057282367	260544.034791086
376	67.0598255435599	67.0598147429278	67.059836344192	1304.555	1304.54	1304.57	2	2	148165.016366373	81820.5215204322	142031.22379761	150894.477095135	143570.700087892	137783.773308918	142980.623828938	159593.526703287	129929.703857421	140460.929803466	145701.996001993	90806.6252610423
377	67.1166157225632	67.1100677726747	67.1169110391366	1304.49	1303.81	1304.88	22	12	139267.674434813	116118.303121743	135651.555681154	147676.476248873	131092.510097658	130952.42131022	115253.694726564	135427.544042969	112684.94583759	137650.510925105	123965.638645426	128879.801431884
378	67.1907206827228	67.1906740025153	67.1907421979529	1304.45	1303.81	1304.88	12	12	735122.857225591	643057.848749996	706154.640464809	751484.086619002	686637.231458904	672676.435097659	707662.493311368	772805.126856777	652500.268261073	718382.26865756	726709.621489957	670652.717478378
379	67.2044294114479	67.2044294114479	67.2044294114479	1304.41	1304.41	1304.41	1	1	717848.996756026	641702.820170457	688865.696335234	87127.0222843434	670142.548360711	657261.527258529	691297.078085042	756695.33528053	639762.70852627	702627.802345517	716933.276171881	664591.038661226
380	67.2775437865391	67.2774983243487	67.2775697133092	1304.73	1304.14	1305.41	11	11	147856.782965745	129866.117015789	130415.163632061	159276.967488142	241931.387124026	130491.145530724	136384.973229632	150385.612363281	122006.619296874	130301.871719501	151598.004408483	139215.246317232
381	67.3182365618609	67.3181979483063	67.3182561676765	1304.41	1303.81	1304.57	9	9	107132.477587139	118703.092764422	102133.403583984	120840.013003104	112403.437420653	213777.829731444	220359.828378091	120055.721635045	211171.068347167	97815.1157838793	108208.863683036	120400.345812049
382	67.3470750059721	67.3464706801385	67.3480858844199	1303.95	1303.59	1304.49	11	11	229036.160922036	221665.579386395	211490.644661396	237393.166699218	242069.961685015	205424.716647134	203316.20771647	233847.203819985	196426.924384764	192577.54918579	233921.60735921	230680.778558818
383	67.3926508257763	67.3926083906531	67.3926763186367	1304.45	1303.95	1304.73	12	12	334639.374609376	335497.824502328	295124.028258227	351223.969788644	317366.560896183	279983.421764789	285140.978038506	345084.68423077	282141.716853518	305844.507189595	311742.213046876	318416.537537559
384	67.4079335298361	67.4074338319155	67.4084555534004	1304.41	1303.95	1304.73	9	9	165132.155007323	326787.576455967	241251.72546204	176991.615745852	350706.907348633	305872.192587515	277691.073253579	208001.287781574	485889.844213417	226734.228325194	193482.478754474	117285.686888834
385	67.4369334378633	67.4365113317149	67.4369746339901	1303.965	1303.57	1304.5	12	12	389986.719348146	261895.530231369	479730.102079374	354373.607189001	320086.646989557	531435.395241701	526593.31933268	443026.249764122	478513.611624473	526835.684492888	474025.136023831	293580.95437575
386	67.5242720947147	67.5242682575336	67.5242759318958	1304.32	1304.14	1304.5	2	2	85871.7953613268	75751.2539861509	102229.559956056	87747.7151695673	70541.5057790309	115071.184724785	116024.504346148	92077.5445478947	115241.967805396	120066.860275268	96276.532847566	78273.0751145246
387	67.5638466908007	67.5428826441604	67.564816707863	1304.475	1303.95	1304.9	10	10	784886.937031249	126429.764579326	147757.312674654	164440.890296349	152950.16666399	92234.9104000149	157579.196367188	167826.86266146	143709.216457869	707252.915418044	158609.368476563	148216.031926081
388	67.6128524515412	67.6123400997193	67.6139788416617	1303.965	1303.57	1304.5	12	12	808225.586748049	774548.54890273	729594.331644103	796447.705694058	779320.496784855	699675.508610494	731622.711849893	813351.486324225	674510.235781602	707469.913192716	789354.45507188	723270.97835787
389	67.6591377393624	67.6586850429456	67.6598638139573	1304.315	1303.98	1304.88	4	4	89341.8513533522	181371.90082564	104763.515318697	228731.810380861	199395.699711916	123489.104555664	303787.506204832	298012.689315514	279863.097086289	323542.594306637	107588.340541994	198073.524366123
390	67.7005847192558	67.6999793891456	67.7033487075267	1303.965	1303.59	1304.73	12	11	232682.625212808	178558.963266225	158018.674460452	185550.167557466	199509.910488282	137171.75524414	150752.702654622	180430.487249098	149500.763302408	152248.301828612	259349.856230673	180877.062350803
391	67.7181645586034	67.7174373000902	67.7188528113957	1304.03	1303.95	1304.49	4	4	90358.8705973301	181371.90082564	289089.217108712	228731.810380861	199509.910488282	121364.177218424	125142.378889973	298012.689315514	279863.097086289	323542.594306637	117035.88500122	198073.524366123
392	67.74653966348	67.7459529228217	67.7472190094405	1304.45	1303.81	1304.88	12	12	269731.409631349	191119.455656549	285735.166215825	225728.76534142	192530.460907451	334666.118239183	300352.549720051	303017.458510045	280011.711991437	324033.964333684	311491.41233774	212136.09649752
393	67.7533955371803	67.7533955371803	67.7533955371803	1303.61	1303.61	1303.61	1	1	77785.401787109	139256.174730859	87367.9843078619	71144.8914713545	95134.3786248782	75309.7200410966	78357.0704935707	87983.3143737789	64615.4497619626	64438.69734375	75353.5593490604	113144.549683228
394	67.9439097087334	67.9439097087334	67.9439097087334	1303.95	1303.95	1303.95	1	1	65356.7330406595	58895.5393732247	68915.0974431824	75174.6903506752	61288.657390359	74003.4759197433	92546.593519177	69991.9918079714	51105.3902503545	68822.5823783728	88759.0234790032	51961.643677202
395	67.9641328422075	67.964063815469	67.9654349783963	1304.57	1304.41	1305.07	5	5	261145.897649738	129622.897851563	328723.15181397	127033.1977971	108369.864421795	360281.600911456	355379.195447589	128568.269462139	304147.264173175	379588.997052	306870.367460121	128089.387267127
396	68.0088127349378	68.0083927547787	68.0090517393796	1304.73	1304.08	1305.06	6	6	255092.261811963	197803.920170455	112112.215745192	241338.592148439	206908.472393801	135077.857962239	121934.825428873	107071.478254207	109477.503084309	144838.902771935	306870.367460121	209556.106157672
397	68.0242398552455	68.0241720564151	68.0289162973864	1304.14	1303.61	1304.73	23	12	226086.002515461	133340.494266763	311373.153786626	212921.832624699	183248.087111252	192914.527692307	223201.517052178	270094.4709375	299217.489222003	366542.951138071	209509.69389509	191991.88058143
398	68.0587539434276	68.058732625493	68.0587601800505	1304.41	1304.08	1304.5	3	3	143456.709023435	83677.6036709876	179892.160126067	88399.3161938487	113145.835257902	207584.306580258	142713.079026692	154323.539390978	177994.569042079	137502.969439697	163030.085759945	93957.3493288358
399	68.1256056070096	68.1172820474225	68.1270490342216	1304.03	1303.81	1304.5	14	8	143397.934560546	83677.6036709876	145089.427510988	117829.367538175	113368.344275125	160246.377324218	161412.432001952	153519.214080606	144417.29122233	174808.683978271	141295.746000976	93957.3493288358
400	68.1845024801678	68.1840169935014	68.1852869256435	1303.98	1303.59	1304.41	7	7	380138.01416015	257742.947887075	194625.658999587	132072.942281903	314418.632391692	221932.060237166	209732.501824543	432400.020241471	181517.836254882	219648.716180419	179013.578763833	286684.26521307
401	68.214607595047	68.1855338633497	68.2154249361315	1304.08	1303.64	1304.54	13	12	142716.248830565	218745.625039061	455307.064013679	340947.122346378	306018.573873196	536352.8310519	497721.052283654	422936.904663461	461459.302841799	544602.372280974	443560.180404577	110941.814287111
402	68.229928166295	68.2156118922919	68.2299583188638	1304.73	1304.15	1305.41	13	12	379139.683361818	233924.195402643	251679.184613557	286297.4122161	242799.822107872	247375.064049945	251689.214472658	275895.105945871	254397.716135093	266380.92768799	270715.453141742	248667.9035655
403	68.2796798680903	68.2796567600833	68.2797077436322	1304.52	1304.08	1304.9	12	12	254009.582696814	199406.073176081	252459.44658128	265291.096416766	248503.267980256	254381.237318639	260036.422181921	274443.482469952	241008.285674955	279042.076541575	258314.166010045	248692.88085374
404	68.3639837546174	68.3636412916198	68.3641012409747	1304.14	1303.61	1304.88	11	11	198241.91413161	202386.321242678	176854.737557376	208260.242330228	319870.796541345	146893.534615884	176595.357806333	199315.43503155	156502.945493163	149082.248045653	203762.10046038	188122.556062199
405	68.3686019346881	68.3685612214589	68.3686186942396	1304.54	1303.59	1304.73	5	5	351854.34196004	86389.948945312	342251.513415532	113518.993645021	319870.796541345	349468.285546873	348938.688688149	114685.107714844	330259.693045245	115666.298530086	364937.462607826	100001.364513752
406	68.4152485965907	68.4149858142482	68.420218403733	1304.99	1304.54	1305.42	3	3	343361.443714927	139258.496808893	335661.482650482	360171.546003198	320054.013591976	349468.285546873	106346.521834309	371251.937402341	330259.693045245	121598.576707763	364937.462607826	326393.126009118
407	68.4285689275218	68.4285249998246	68.4286010580832	1304.555	1304.14	1304.99	12	12	352171.613684083	309709.021135603	342914.021184426	365629.078448661	319092.032729867	349828.747935269	349389.397405136	376850.994438805	338607.385559085	378530.334860276	365548.590652903	326483.439547024
408	68.4841214987496	68.4703039094171	68.4842543949367	1303.95	1303.57	1304.5	17	12	218170.307983023	212318.193885215	87563.5099145521	239327.191246619	225434.399874769	190978.146956881	193944.686448317	97593.8063667799	175314.230096027	189191.236647949	90005.5790087884	101388.219856772
409	68.4998548267482	68.4998022696607	68.4999237497294	1304.41	1303.81	1304.88	11	11	138876.846246744	516856.16127486	178658.138122561	126289.589197186	117364.620057374	195224.670445962	197304.815096028	166123.330552133	178329.47743815	212545.708165941	179213.456379958	103971.492001952
410	68.5531262252926	68.5466078649789	68.5597401266848	1303.965	1303.57	1304.5	24	12	700588.69030762	517947.561917064	500125.222762968	556084.28616211	696109.938003303	471945.812473495	505281.301794088	710148.411210939	483854.512724776	608461.566159672	515907.440156251	522505.007702987
411	68.5892022554098	68.5891865914493	68.5892179193704	1304.03	1303.98	1304.08	2	2	2654344.24274144	2693055.09417615	2452404.0724432	2738166.02418326	2629464.06109376	108229.617182616	93758.2472900386	2711176.41210934	2273794.8278906	2373913.11969813	2556209.38037999	2472608.38599433
412	68.6147703677746	68.6147507684109	68.6147899477443	1304.805	1304.5	1304.9	4	4	2646195.15333809	2629868.71571373	2442726.99203483	2700964.47076174	2590079.67687147	147249.833530272	2554890.12028406	119844.45305664	2273794.8278906	140740.004801432	122891.386331382	2414261.66037727
413	68.6361407467992	68.6360285855008	68.6504036678817	1303.98	1303.57	1304.73	17	12	2702538.29993654	2784745.00969039	2479535.58231302	122474.045293532	2686070.03448785	2415249.67314454	2628420.85485389	2797098.77274813	2315393.8449424	187415.26262207	163370.981798753	2520928.28522136
414	68.650526631452	68.650526631452	68.650526631452	1304.08	1304.08	1304.08	1	1	531779.454132627	518410.674236508	495344.828031787	552315.22217685	532697.057343753	471847.480877135	171732.83995524	555753.090988984	470284.225775917	501821.195458091	512901.354398975	516132.830649861
415	68.6862903219979	68.6816211141639	68.6863458662954	1304.15	1303.61	1304.73	23	12	183970.065098469	288402.077589061	240519.894361478	166473.763465985	144382.762361027	284823.617942457	275096.874108072	321888.3892811	250327.087598408	282985.990373348	223493.241199543	123797.747225247
416	68.7127043138789	68.7125981416436	68.7127805622143	1304.05	1303.61	1304.49	6	6	121648.033506945	120873.438930664	503927.326559495	109260.250708007	116613.853107909	483425.412878605	516882.914963942	113573.021333706	474734.364384762	502688.11262695	100257.53674861	516808.83959636
417	68.7257647306895	68.7257196056647	68.7257914053711	1304.03	1303.61	1304.5	12	12	552931.254287834	530019.653078049	504167.092148431	557413.473563756	535280.837589112	483253.048219868	518568.119709127	567754.236799484	474965.092721822	510227.244154579	523790.401127925	520861.861328475
418	68.7760303279172	68.7755602985614	68.7760781203783	1304.45	1303.81	1304.73	10	10	166590.401408782	120597.956298828	118912.177387694	132706.73554124	120518.268712439	151262.484825721	125386.305924945	133477.842615685	118461.712241909	129947.256122001	163524.17462853	141299.694910606
419	68.8231713493474	68.8231442070972	68.8231896872427	1304.88	1304.14	1305.42	7	7	155377.920905537	134311.978631038	103547.403907472	80113.3700594085	146551.868038886	117461.756223958	103682.859714355	164661.572105822	107974.186123046	124155.805460611	99520.1979910717	151542.03132635
420	68.8365400255369	68.8324747398039	68.8365664514626	1304.73	1303.22	1305.41	12	12	137962.994326985	99507.3750545236	138056.836146242	160114.426055757	116125.400253295	136086.815354191	143100.807519531	153728.673531669	128920.371886268	152375.268454778	142097.228219403	130058.960536545
421	68.89017216887	68.8624179630735	68.8903639127129	1304.52	1303.98	1305.34	8	8	481835.638653154	68109.4374879804	432872.672102057	99672.3802963871	90794.7209979714	169784.609029947	163185.211931965	127870.826840445	398945.968881387	178448.398227945	449036.532706295	84955.3577110874
422	68.9096355220723	68.9095919822087	68.909694269663	1303.965	1303.57	1304.5	12	12	489290.607315359	473359.69479567	433504.339541015	495726.202794469	481124.076701471	425789.190814734	453862.604873747	471147.88700893	399601.698613279	428676.383401928	457068.484185269	450993.135658615
423	68.9916849755232	68.9903641247328	68.9923924463398	2454.89	2452.6	2465.84	27	12	12969134.0945368	12258521.5929136	1970662.48273487	14831963.2595969	12895041.5894003	19119416.3322457	15338422.9920759	11821947.7970483	14116165.3050062	13838716.3118022	1451234.69145557	13552174.0422566
424	68.9919124207977	68.9915564130686	68.9922012230731	2499.335	2494.68	2511.75	12	10	734159.093419147	583644.793593647	10954960.6040967	4417761.66055396	4327412.6834659	4001252.68085891	6615558.86561777	4327634.75647346	5753841.28048221	8507132.98256956	6049937.93918576	7533821.54554621
425	68.9918516246995	68.9915817431353	68.9919215093763	2579.265	2574.85	2587.02	6	5	1491342.28258001	1370734.5958997	3438682.3193661	1592149.47456088	1631251.15960815	5373441.19440515	5999329.68423301	1533306.48860885	441528.321250023	7174645.43219739	2294503.80957032	1452994.01486894
426	68.9918029686062	68.9915577123593	68.9922854809535	2537.35	2531.71	2548.37	7	5	2904921.7207955	2698694.75863283	4172371.8062003	3082520.22562505	2999837.14851568	7477269.19559731	765594.50513188	7893301.52870082	7173573.39438514	4019731.9200454	3656551.14232238	3221452.76814537
427	68.9919083479504	68.9918997086195	68.9919169872813	2562.48	2560.49	2564.47	2	2	2922849.15794973	2623797.579375	653840.582708367	2981642.36825594	3052659.22537163	8158618.8233108	5530451.54726351	3006385.67512034	5000959.72900338	5238351.36943619	8010055.23724287	2841615.0232422
428	68.993497746193	68.993497746193	68.993497746193	640.34	640.34	640.34	1	1	1427808.73129904	1139887.78834342	1895617.76977152	1342251.83845436	1271580.04813481	2276007.85528413	2148754.94538236	1363241.69345719	1876959.38641756	2068739.91891839	1479457.93207146	1030151.26476083
429	68.9997234460142	68.9992707625376	69.0007400809553	1304.5	1303.95	1305.41	9	9	112965.899224039	226267.189506393	170707.61376343	272058.933776635	239684.454098013	177499.172955228	152804.743084309	135670.104789663	153757.069379882	182760.019217007	128137.122109781	86184.9226741529
430	69.0459261317296	69.0458661536582	69.0460198716299	1304.73	1304.14	1305.41	11	11	262349.396093751	248496.673083089	259506.192370605	277681.551510185	239829.20201322	266208.28632562	238816.187811106	304476.638569338	244704.968235354	268299.300016394	268277.785556638	269392.196722677
431	69.091886782792	69.0715584477109	69.0919072002146	1304.49	1303.98	1304.88	10	8	243375.944142127	258468.197407672	209964.740760216	135981.523100588	244295.202368167	253175.476162108	240747.409254808	258803.166286212	217469.273116861	250688.826988244	195832.702868304	237997.83499645
432	69.1035942896694	69.1035389034657	69.1037379414137	1303.81	1303.06	1304.54	12	12	201263.248828126	254768.638311297	158516.170872805	201164.784219125	207338.369783277	144014.681311034	166004.376499836	187933.656218449	155867.120035806	141499.142644042	167943.625103666	213453.101663911
433	69.2726534322559	69.2726092482367	69.272697616275	1304.405	1304.08	1304.73	2	2	141814.932083627	79120.9164417617	168325.637402345	120121.483242632	95084.0588103698	197770.008790835	127413.604073893	146405.238651898	111576.451197916	202068.763158733	164100.123804596	91963.1402894182
434	69.3024602492591	69.3024208423445	69.3025255223819	1304.275	1303.81	1304.73	10	10	146463.917609675	79120.9164417617	168284.177885745	111538.182721762	95029.6273079438	194101.968346353	190992.499208983	141258.714864908	177420.448557942	201066.790472506	166676.179219501	83753.135531412
435	69.4125969298212	69.3897455881503	69.4130393440326	1304.615	1303.98	1304.99	4	4	208287.929163704	190146.040163353	185263.812523084	217277.779404298	188344.772693982	86825.5174511713	137348.870568847	130085.527177734	187343.532914593	143660.828334553	202683.242325108	216184.306055577
436	69.434690836476	69.4341035088775	69.4357787712841	1304.495	1303.98	1304.88	12	12	208984.752110877	190547.555180287	189288.334298377	217622.560526216	194393.827937199	183277.513749303	173165.640543619	222376.187880108	190707.446458567	201827.031544365	202538.691215444	216527.352030122
437	69.4851416149287	69.4804100998528	69.4868466703748	1304.41	1303.81	1304.88	23	12	167285.734995116	82553.8824682608	235009.428991703	158801.455219914	281655.06385404	288701.994534739	277334.571824778	200490.854145132	235952.067908278	287248.073295523	215103.661690204	115561.793998835
438	69.5015222879796	69.50149538985	69.5015297552335	1304.49	1303.98	1304.88	9	9	144128.124600422	269157.914222302	204320.036821292	136142.113593752	281323.934110924	242132.641681314	235736.64303711	175622.827960204	210960.606731769	256992.476041542	195153.133955078	274795.808339845
439	69.5323768582401	69.5323200950988	69.5324336213814	1303.965	1303.95	1303.98	2	2	294431.493036217	269157.914222302	287206.757764897	303755.959824221	281323.934110924	103416.965670072	287200.426241047	296613.906858128	260362.257152873	302783.792531069	82709.1044791661	274795.808339845
440	69.8264209319468	69.8222953079263	69.8305293096402	1304.08	1303.57	1304.54	24	12	265064.260346138	247355.198028845	245422.992649865	270287.586771764	340561.321844951	321548.125204326	254828.582511162	276245.413543528	228604.054104816	332843.9798122	247076.373364956	249976.858049128
441	69.8356931306407	69.8356514105832	69.8357588452606	1304.515	1304.15	1304.73	6	6	112038.269659705	123593.095276442	335149.789954839	127756.157528948	106740.014182128	326601.498676756	356237.804453123	126016.769858074	323952.013513995	343360.438354868	346956.093016762	120674.017134915
442	69.8675091838223	69.8670904788871	69.8678597267227	1304.45	1303.95	1304.73	10	10	153950.338507486	195193.08560697	1501893.59124026	172704.173722956	135739.852790715	120629.148402193	142294.084769693	142375.231330565	131454.449545898	1487520.67998223	139734.523480712	183876.038119741
443	69.8984171872318	69.8978250801936	69.8993301159975	1304.535	1304.08	1304.9	10	10	167275.650891114	1546205.02031248	202802.876953125	142558.616880698	1522200.46745689	241177.486478365	226801.70939378	170448.38449829	209102.141346154	242613.715330905	194363.479970706	140176.015085855
444	69.9143514035381	69.914293198547	69.9191378656431	1304.14	1303.57	1304.73	23	12	169301.291954751	1553114.57082932	237365.630024418	152367.167311448	131152.033767091	1511416.15757011	278604.135183294	1657264.31720314	241281.637177733	1512201.18416147	223672.508130258	117375.77386099
445	69.9502642422972	69.9502638463063	69.9503082685466	1303.95	1303.59	1303.98	3	3	638841.829506382	609430.351598014	611475.285293862	663195.388135658	616118.662058775	116805.206261392	613276.475795461	669211.385937491	575549.788401981	120007.935362548	89224.2989778639	621483.078536936
446	69.9659281131562	69.9658937297377	69.9659492138536	1304.03	1303.61	1304.5	12	12	660926.649536677	620887.283996872	619973.896997062	672564.363829746	620487.497408961	589544.976563898	627238.050693366	685037.429136869	587242.856021164	639391.270809903	642005.016428573	627353.676173271
447	69.9930625303145	69.9879274491444	69.9931147643114	1304.5	1303.95	1305.06	12	10	130714.366273872	113549.385177283	100835.04940796	123353.556227463	118988.829262501	588937.511363928	143779.671336388	124392.161501116	100269.063112605	148149.73301595	104676.108800224	630174.110155309
448	70.0128827176713	70.0115256944958	70.013224119463	2449.33	2447.94	2449.97	15	12	5215603.20712446	7059592.76891083	5065726.15669921	6139958.94460327	4992177.94085365	6694365.66061069	5707462.82027652	5769893.57336055	5529459.74368764	5790740.35787985	5405403.94018461	5492235.29413817
449	70.0129062641706	70.0120595885067	70.0129890705014	2552.14	2540.33	2566.17	17	10	483825.877280339	5970421.70269054	4288794.0025904	2246159.81252154	2333637.24958346	392664.025502903	5306709.64205703	2982472.78496236	448174.095622528	2387374.68657631	2348639.06706345	9618779.25810545
450	70.0129540515413	70.0128806605786	70.0129973643586	173.224	172.38	174.895	7	7	4243094.94424107	5635024.39391926	4118789.93378925	4039770.98348819	4067234.50091518	4397386.89054241	4509960.46875989	4331924.73798247	4256556.60837119	4401959.80752234	4534907.25909831	4308025.9396177
451	70.0129172847347	70.0123986130312	70.0129862982324	2666.06	2655.02	2677.75	13	8	2145116.93615004	2178023.53780651	330063.073779307	1941925.51993789	2086659.31749998	1439389.89441409	1918912.5896159	3750068.73117636	4868803.86400786	2297567.92549688	4743426.06082339	332814.310755196
452	70.0128569921859	70.0120824219522	70.012980579968	2615.375	2599.57	2624.36	14	11	5607613.31626432	6351351.30699556	302357.924218727	4131874.74216849	1938286.2650776	4427020.32559268	4379490.97705727	3548474.84198164	4125488.56698506	2441572.43619488	1440925.22473494	5257458.36857073
453	70.0128725676353	70.0114744646017	70.0129316909458	2510.82	2498.86	2525.83	15	11	1920274.02511597	8144474.08863686	4960601.39256056	1000966.70546877	653158.195247438	4082221.62478301	4018399.26058328	510023.957279023	3300862.78674076	8326925.54779501	14354629.7233375	4004215.76242194
454	70.0128570781854	70.0116842341871	70.0129291728409	2484.38	2481.78	2491.62	7	5	6700098.27115234	4905687.18669037	6028435.63930414	5267845.05945542	5385186.02659697	5036930.288821	5206012.43164062	5420243.58681062	4197455.02381176	2678278.69298489	5332306.9918182	6778720.8867839
455	70.0130113988794	70.0121825818822	70.0130113988794	2634.03	2629.35	2634.03	5	3	2032460.85723215	1981058.4605966	2041837.68749999	3320759.56695879	2067106.8334517	1983542.26427732	2578533.25336283	2064331.9566797	1811383.79360117	2010571.8259375	2101081.06640624	2076903.29179686
456	70.0129001281046	70.0118544439626	70.0129502966336	724.288	723.74	726.197	4	3	4250579.61232773	3920814.90661492	4123668.23525206	4193242.84279967	4119489.66688631	4163817.43395395	3902840.47675288	4040509.82752854	3901303.58645868	4582624.0189864	4130268.19408041	3840639.84689204
457	70.0124205396821	70.0121747819643	70.0128879402785	2576.77	2576.77	2583.48	5	3	4463018.94872252	4179930.98060599	4613356.32537798	4539300.02111486	4859967.73315428	4245483.55091578	4569294.21779773	4413964.67695101	4389712.14447637	6748564.33156247	734596.772613318	4345858.30803847
458	70.012922117895	70.0129134700545	70.0129712817273	592.792	583.561	594.124	5	5	8072397.71298229	11264471.6534805	8093409.76876437	8049857.52542111	7888446.37733687	8170350.46224505	8409605.4142822	8594762.95463021	8166708.62298974	8838238.64339339	4571800.90460802	6397391.82898924
459	70.0129271687637	70.0129016717355	70.0129889869053	81.4559	80.6998	86.5524	3	3	3825827.88238272	3752473.87001535	4073621.82450333	4030198.43680328	4005682.77338231	4159965.19397779	4065289.59466426	4024156.7890836	4132853.50864982	4350166.90698755	4312881.95094635	3524311.58924623
460	70.0129102393642	70.0128363092076	70.0129796431852	641.275	639.107	649.85	3	3	5543502.5858256	2521012.5461039	5563490.91479561	5827532.03094889	5550576.21822977	4861422.95343071	4306792.36964115	4579279.74114273	4287797.04837945	4675487.27714248	4561777.97030078	2944077.37728079
461	70.0129443003419	70.0129318784253	70.0129567222585	694.8465	693.861	695.832	2	2	7897787.93927869	6795710.60772923	7611248.18857541	7891991.71910625	7519246.69864063	8609676.47361312	7898152.54666138	7913718.84763929	8067082.67198015	8014567.81285078	7985816.92289498	7340248.76429102
462	70.0129465879716	70.0129249341264	70.0129682418168	215.238	213.663	216.813	2	2	4524829.8617741	4029900.67382886	4543858.2475113	4460259.68384142	4534150.033875	4897926.42244713	4622693.53369049	4649171.24501115	4593172.64220745	4705665.40336071	4633435.35038979	4315641.06542736
463	70.006482563607	70.0064382612082	70.0142779983689	1304.41	1303.81	1305.06	13	12	273239.721744069	241984.451081729	246915.050660955	265922.108353364	247278.82937575	234777.265039761	251903.442600448	275567.644494794	229964.712910155	262956.334060758	245865.246177456	242205.746788611
464	70.0124002910687	70.0119198267268	70.0128807554105	767.234	763.133	771.335	2	2	4153396.00015624	3771894.902053	4058614.66856249	4228248.83961149	3980835.65190139	4249065.8829261	4081412.448625	5116215.2494897	4013581.34401389	4044779.87969552	3376637.76859851	3728383.7357652
465	70.0129454332863	70.0129454332863	70.0129454332863	137.651	137.651	137.651	1	1	3819954.41532102	3345224.38716335	3814236.17907386	3586101.98612673	3621973.40642472	3647030.38255632	3441790.812503	3561334.99166149	3659452.58975564	3604339.40330614	3650088.94581765	3594526.37193769
466	70.0362894051595	70.0361771976947	70.0448427395313	1304.41	1303.06	1305.41	23	12	107342.465280574	135741.358273924	147942.402606025	113994.387216421	138279.210608849	134507.077530693	127341.716774088	160860.823850661	128776.890442082	150122.52973107	112265.360276818	156592.327778508
467	70.0581150436717	70.0496529591948	70.0582048280955	1304.49	1303.64	1304.88	23	12	141499.88575358	121392.830174278	128463.205256696	140528.759681114	308021.470887168	120783.059842999	129635.511418269	135664.28283203	120309.204685246	133338.831965331	136823.654581474	132976.018462665
468	70.0655212740118	70.0654838895999	70.0656064325231	583.529	581.252	591.939	13	11	3864821.80683078	4952423.36207837	6168631.16867878	3744571.60124024	7532300.73152231	4976391.44429683	3827060.59433101	2364112.56278696	6068852.66461868	4411529.72808333	6751190.97233319	3629700.77984033
469	70.0655510293585	70.0655488534682	70.0655670210897	214.249	211.074	217.025	4	4	3234249.47617188	4754033.85255268	6285730.97940845	3218530.96875113	3491769.37935326	4081902.61916204	4141484.02463729	3326878.69427751	5460759.17765841	4101749.98265617	5548706.70570967	4174013.98885865
470	70.06552031472	70.0654536569578	70.0655243930593	637.53	634.003	637.53	3	2	2663153.46053703	3654688.75597928	4142517.59489357	2363280.5368153	2694038.59880165	2407870.63913978	3044796.27036285	2546439.12688898	4020549.20597744	3056152.20358542	4132018.47127639	3476428.7605382
471	70.0654535158257	70.0653824231925	70.0655246084589	2567.44	2566.39	2568.49	2	2	2099500.49036134	2742268.25465494	3225675.52847221	2151925.60999022	2739702.89147734	1830228.4418902	1631367.38971701	3168188.51245119	2603737.35097655	2369391.53697265	3249098.04205729	2153573.02343047
472	70.0763811500689	70.0763556824994	70.076407595507	1304.495	1303.98	1304.88	10	10	175606.046302896	122343.652967121	211557.487148441	174468.048592938	679489.751210054	228189.949474282	231567.294594725	206397.965434569	659640.975841611	244697.93931866	211888.811134845	134778.176650389
473	70.0655390817568	70.0655390817568	70.0655390817568	2533.39	2533.39	2533.39	1	1	3369099.35159557	4983147.8634732	5689655.44326707	3649659.76227734	3253780.03326416	3204502.41464086	4227499.57483423	5528336.54371386	4674130.64594826	3982088.4129047	6259853.24520881	4013850.13632163
474	70.0655637171375	70.0655637171375	70.0655637171375	2635.29	2635.29	2635.29	1	1	1140931.69005598	1581899.12386117	2045535.62120645	1274791.53272835	1103823.406247	1191421.76607572	1492618.74765535	1934579.80469049	1512995.66007063	1329175.15977165	2076833.24878306	1295077.81217015
475	70.0655148129583	70.0655148129583	70.0655148129583	139.19	139.19	139.19	1	1	2304218.26725133	3365656.11606944	3925874.15211387	2240917.67090714	2414710.15595511	2511643.64948968	2869674.21005642	2064555.87600472	3831175.17048349	2609884.02922841	3633868.26348703	2717268.20129348
476	70.065556805698	70.065556805698	70.065556805698	543.28	543.28	543.28	1	1	1790133.27912866	2161562.75474633	3054027.69459933	1478901.32419745	1733531.42231555	1999766.07139807	2251050.47610132	1585270.14596008	2882615.24302735	2087319.82861865	2695497.04549146	2097948.70807543
477	70.0655441706699	70.0655441706699	70.0655441706699	279.091	279.091	279.091	1	1	198715.412515627	362872.544653648	442059.418652342	197658.638399086	212726.730670572	220878.792468748	234223.833854166	182091.699531251	323785.117968748	257351.410367185	315981.825218753	197834.579799479
478	70.0655661029885	70.0655661029885	70.0655661029885	2605.59	2605.59	2605.59	1	1	1730656.7665625	2265273.89279295	2771349.44526209	1683167.81372131	1514902.89213204	1527272.11115171	1973621.49006836	2484003.32781252	1978087.38936112	1787570.13124999	2748027.92385083	1655714.44919354
479	70.0655518050667	70.0655518050667	70.0655518050667	58.7584	58.7584	58.7584	1	1	936688.652890967	1338208.70587125	1724850.60524782	847763.810403955	1008871.93684469	1057355.69393609	1142131.56709281	924242.174822491	1540198.42058289	1091949.82996023	1540277.7000018	1075904.94220918
480	70.0655472235242	70.0655472235242	70.0655472235242	2664.22	2664.22	2664.22	1	1	1329364.11113741	1832817.87351561	2531800.85587318	1383220.44374999	1271565.71647462	1383187.83716624	1820558.56361059	2354194.99519532	1834986.10949451	1585830.32760109	2517334.18968057	1450964.41952148
481	70.0655221330942	70.0655221330942	70.0655221330942	392.028	392.028	392.028	1	1	1580173.07122917	2297319.22800521	2832548.79080724	1563827.0540166	1601154.60817539	1782960.28193776	1941250.42942344	1559943.9369224	2733537.71914453	1892555.30659635	2554200.63955495	1980333.57817137
482	70.0655352846885	70.0655352846885	70.0655352846885	101.041	101.041	101.041	1	1	1740964.11228529	2581337.17916356	3214297.24468471	1715824.75878684	1900155.18879977	2005890.57021591	2264504.86283836	1626238.55223678	3085129.68148179	2154384.61147988	2739213.19622384	2276542.80195215
483	70.0655418551702	70.0655418551702	70.0655418551702	423.579	423.579	423.579	1	1	686844.081083005	900430.839334874	1117290.24411011	580870.700210937	621251.62142365	649551.607575394	745219.455046875	618616.311275567	1054209.99486363	723438.831882101	949167.073924715	725147.250227274
484	70.0655564345874	70.0655564345874	70.0655564345874	488.641	488.641	488.641	1	1	5157315.18866351	6528231.3441765	8585830.7290046	4588489.57067937	5042461.02212791	5904337.59388281	6178453.63251933	4858180.64125902	8476360.49042832	6210151.93268947	8163745.05334911	6098964.32890645
485	70.0655282229168	70.0655282229168	70.0655282229168	319.304	319.304	319.304	1	1	2482833.6026943	3580168.44208403	4230804.38537021	2452585.39139063	2593998.23998601	2758646.02807739	3011613.17311303	2269848.70849154	4054517.4523916	3013954.59119677	3922776.73157731	3086144.20237671
486	70.0656176468917	70.0656176468917	70.0656176468917	362.388	362.388	362.388	1	1	708161.009946709	1099437.07166016	1406942.72226175	703778.558651785	788301.062396482	863876.080008928	941272.205625	807277.391866071	1401372.70355692	941236.417853237	1274222.21404018	904770.692575336
487	70.1066064347428	70.1065469224083	70.1066499206582	1304.45	1303.81	1304.88	12	12	507788.175244142	378259.50504507	585354.168103368	491640.308672624	454264.403570085	642269.885267162	643191.212638117	563447.714110576	558501.388415716	624248.375529222	569655.412049278	394600.06371319
488	70.1286795860037	70.1285961131591	70.1287657472089	1304.45	1303.81	1304.88	12	12	733703.763476565	657930.48179277	696313.711323233	758869.762754605	681129.313191103	676437.995433876	711080.870556648	774750.641545579	667568.778031256	710726.257831861	727820.196055657	689981.144209414
489	70.1803495395254	70.176057359536	70.1804720123989	1304.815	1304.54	1304.99	6	5	308443.398853757	142848.446490384	295820.591605229	303617.421679691	295074.518369551	91691.6438069676	189448.04904576	203808.08109245	285356.814496132	302473.246763822	303337.134451622	179085.407414202
490	70.1955060345948	70.1804945473678	70.1955611013401	1304.45	1303.81	1305.41	18	12	263089.57453758	245544.68715745	228080.321688326	190124.089847505	239745.086006985	222580.741422992	232492.567340699	254919.318004056	176175.477655204	224203.918331581	192974.310502233	235608.629868513
491	70.214779327299	70.2147303840724	70.2148118459149	1304.49	1303.98	1304.88	9	9	134927.648782144	134368.218885216	128601.980046389	148804.523193185	295074.518369551	131838.317264873	129494.54289388	154724.630103666	281747.218732241	301989.726839191	142326.467377554	133269.919559325
492	70.2461286964982	70.2428200329125	70.2493742896098	1304.49	1303.64	1304.9	24	12	292728.592793719	182729.692160456	280532.135588383	231427.055733548	192697.897653126	182058.260843332	204996.281390787	222122.801277794	185794.07492488	283171.001783729	217928.651986929	192432.428834885
493	70.2563386200672	70.2562622980745	70.2564642850321	1304.49	1304.15	1305.41	4	4	96368.0759337438	1254328.4431108	1335051.00428469	109154.517660757	95188.3291410002	1329135.35053385	1387594.96073242	1448191.18678975	1218348.7139595	1348092.74124348	1371413.20225498	90913.7764558911
494	70.3356731398503	70.3356528815934	70.3356993378062	1304.145	1303.64	1304.73	12	12	1414549.49576444	1265303.03083147	1337635.30742883	1422651.11666992	1314427.91457448	1330506.29983818	1399124.61006349	1467538.59720314	1237589.20809669	1354477.67547007	1393329.23990233	1252778.37199742
495	70.3577816629124	70.3503396699634	70.3578043102168	1304.54	1304.41	1304.57	3	3	222074.810073647	135939.946941105	207985.206571658	79288.5283916764	198552.510565595	204635.829303384	225792.85648885	228018.037912596	195947.379405923	218515.368572717	216399.355465086	119660.50233436
496	70.3886851617862	70.3885728157075	70.3887710758744	1304.245	1303.95	1304.5	4	4	222074.810073647	193183.933771157	207985.206571658	119527.567441815	198552.510565595	198909.952928802	192364.802115654	227662.898743782	195625.837923471	165808.799401292	152662.937346755	210810.106750079
497	70.4104121444143	70.3946075404562	70.415208747105	1304.54	1303.81	1305.41	21	12	110700.009446364	155649.75053185	198714.923360191	115098.701554988	111055.542611083	228903.003766741	200841.746397236	192819.519661457	97157.626017252	217951.81695613	173753.890121694	125066.743162184
498	70.4286618893851	70.428620844962	70.4286885138577	1304.52	1304.08	1304.9	12	12	218549.235333253	186166.256831429	208387.81053327	222014.439740459	198304.563016451	200962.615630581	215888.522454177	227674.87918795	189878.041152342	212096.46781843	212507.035140474	208835.197145432
499	70.4587076138498	70.4585356618399	70.4587805527811	1304.45	1303.81	1304.88	12	12	202905.767571796	179947.17731971	166113.852076588	186917.118851412	183641.921368877	148495.180226863	164013.2004548	191711.477339243	153488.130927359	170954.102931084	174951.997633929	180653.656122295
500	70.4728347738437	70.4722143069916	70.4731560175106	1304.28	1303.81	1304.73	12	12	194660.35556259	155806.632635215	188267.528779294	175909.361930964	159369.744484862	183775.236686199	203544.11313101	178513.583002233	194824.863055012	194026.436454731	201791.060156251	155813.693158428
501	70.5041125820967	70.5025750341962	70.5061005015031	1303.965	1303.22	1304.73	16	12	298227.282370196	227673.652996421	145766.26143677	191009.589691631	191810.009267014	167690.675229491	165710.036808894	179797.994343449	159771.074809569	169300.569287108	184901.331783853	239154.845560396
502	70.551968244919	70.5519198924423	70.5520944964783	1304.11	1303.64	1304.54	12	12	857233.13146973	824650.626778844	803164.780623594	891071.985823104	826647.950271934	797127.266455779	831863.804493638	897006.2696998	766815.46189584	819442.357505217	843076.419667961	793324.09254011
503	70.5678296096628	70.567769537042	70.5688085828502	1303.95	1303.57	1304.5	11	11	322226.229640297	219628.08142578	382124.693979498	299503.025632887	850333.664726572	463234.300265549	476602.389352211	351620.174462074	417838.4917985	424130.258679763	378251.774067758	238107.156141355
504	70.5994078196643	70.5993714208722	70.5994899718858	1303.965	1303.57	1304.5	12	12	777397.9166626	548318.31260817	923744.367634614	716362.1698768	682335.723942681	1036181.40955009	1036675.42773717	859541.992232571	908082.193437833	993054.350146142	893149.371160717	570721.17913912
505	70.619407371378	70.6042228784787	70.6194531983368	1304.5	1303.57	1304.9	15	11	201365.565209959	88813.7490525598	178607.503322757	100419.264736703	850333.664726572	183703.818453775	201048.203860427	228810.960587334	172421.918636067	192026.828554688	205427.919550373	100201.363587364
506	70.6370837259744	70.6369146828403	70.6371061219044	1304.11	1303.59	1304.57	12	12	170969.410890925	177562.713088941	162931.460039062	181096.699554912	166314.175200194	156662.773838642	163308.515625	169952.227420372	152158.37767578	157656.688336839	161953.535034555	169450.374102313
507	70.6930452885195	70.6929359024682	70.6931507982688	1303.965	1303.81	1304.14	6	6	121564.866249554	60247.3056019179	144977.623033449	101508.676579369	96674.0267467157	186166.077495116	165248.309661458	146512.276500243	164694.05595703	186904.945464309	142411.802248127	88156.1998703841
508	70.7878528484601	70.7872195938421	70.7890602450527	1303.965	1303.57	1304.5	12	12	642964.568757959	627334.925415622	575155.078267291	652519.026397183	624160.422320547	550260.10925391	569057.292654858	664690.435952938	534827.863424946	542063.754869911	604697.462829243	587701.729199216
509	70.837499908763	70.8368539679459	70.8378914387897	1303.98	1303.49	1304.88	7	6	161089.668189979	612392.461479498	568736.437717512	116134.923515624	620554.156284627	132437.55008113	553172.014237399	123464.759188058	102923.572176106	538426.371621091	135014.783078205	587539.156106777
510	70.8681286443885	70.8680068845089	70.8691007551886	1303.975	1303.64	1304.41	4	4	188075.723195132	123821.960502486	105543.670780176	113327.227703452	159834.473558018	261658.123226204	252333.513808596	105719.673098144	235982.194816079	246607.679679507	227692.143037311	112264.302910157
511	70.8847567803057	70.8842004720692	70.8848010525308	1303.965	1303.59	1304.49	8	8	222659.703233975	123821.960502486	215103.639759525	169407.624871828	159742.975249636	258286.15390963	252292.038872069	202817.063430174	235982.194816079	243119.650803221	226023.665774113	141084.456370715
512	70.9310923344251	70.9305227172281	70.9315708173352	1304.49	1303.81	1304.88	11	11	198227.346716307	131256.370974933	176889.987147219	148752.986621502	159834.473558018	219506.344371743	209783.121035969	193812.430170897	189659.992018228	203001.608649901	226375.889862873	149213.109513752
513	71.0607377868597	71.0607011385151	71.0608140855154	1969.23	1961.14	1969.81	12	12	2071599.78855401	1676249.08486964	1886096.70198504	1960676.15565945	1743239.78882075	2290955.39828942	2899905.42526502	3434797.90311445	3761367.38338395	1660212.82144263	3178807.55547946	1671011.20309503
514	71.0858952278703	71.0857998180562	71.0859174602181	1139.19	1136.55	1142.41	11	7	3924157.87997832	3695051.48625859	3999884.66902098	3364687.5225125	3366070.4520375	4043784.41017919	3956928.8472902	4508942.52292543	3974736.77285548	4189738.79016875	4209988.33569715	2127458.30402344
515	71.0858791568743	71.0858235116663	71.0859016781279	1264	1259.95	1274.68	14	8	6033264.07591553	5267616.82762954	5960642.62138298	4321719.5732822	4649116.34934791	5198204.87404854	7004237.30933324	2384614.27801829	5122356.53106807	5628743.29750207	5907977.49954418	3645431.65368583
516	71.0859624098735	71.0858433668557	71.0859667893452	634.6035	626.271	637.743	10	6	7628525.59550717	5471357.38836851	7844040.96265475	5194934.25505236	5323113.2162755	5225816.79999419	6889990.88454755	5909747.49361528	547173.739049813	7438436.39970314	6995297.96836111	5812636.4731684
517	71.0859228977839	71.0858782193555	71.0859228977839	1341.1	1340.06	1341.94	7	3	1471960.45353533	1826536.95052805	2046706.37434659	1514554.14249805	1593768.05602096	1839792.72958239	1853235.34931152	1688579.10089488	1990708.33635564	2016981.38569389	1040981.841173	1645489.99764951
518	71.0859177152943	71.0858955638906	71.085923609976	898.1	894.041	898.717	9	5	2337929.29925684	2649029.12843104	2171927.39044712	2045857.16286481	2308901.85252155	2831584.27600377	3095501.79370393	2208954.52913759	6711256.76043315	2664495.17165039	4638095.94879192	2485454.09732812
519	71.0858655433766	71.0858081484163	71.0859406901544	1962.11	1959.86	1970.77	11	8	2368512.22903416	2306200.76762414	2072211.53937403	2205195.33159027	2315131.35355843	1563614.09974095	3018936.7435437	2414650.93646049	1870868.01164882	2228074.72706677	1530801.91140224	1097046.53274231
520	71.0859466153515	71.085877689766	71.0859633111545	99.1143	96.4029	101.433	7	6	4850559.73344882	4838260.81300054	6066863.23740329	4697499.12700399	4811925.70431964	6584542.56371552	6087716.66199498	3684312.29897969	9862319.12313987	6674175.64250661	6405962.65837211	4731131.94859288
521	71.0859047595372	71.0858812000004	71.0859368855093	1001.43	995.923	1005.04	9	6	5161205.83543769	4185307.38629928	4789925.87584006	3223158.01454883	3472679.97478325	4131101.66847204	3118572.25929303	3610192.15539213	3667641.64653143	4361749.4589116	4737962.00424957	3714712.71020357
522	71.0859078675225	71.0858796486529	71.0859328056801	723.509	721.234	732.754	7	5	3190281.72372233	3436937.59665278	4140938.4874835	2823519.78365089	3175151.00162232	4105506.29807656	2739818.15960789	2458615.58904308	9005675.58230983	3955850.05229427	4444761.57500831	3594715.53133331
523	71.0859413146412	71.0858949204943	71.0859762847489	149.458	139.665	152.58	7	7	5811192.50055554	5829613.60168945	7866993.77084126	5594999.74731051	5785026.87797921	3786986.36726156	3167616.12386325	5967048.49879081	7978204.88138234	7554764.60924531	7218336.31406056	2485552.98821177
524	71.0859573953529	71.0858360518	71.08597422416	565.559	558.027	569.695	9	8	3060019.16131335	6099462.63033549	15281292.3844522	5895599.48941421	6089400.51684391	9390077.67397318	8115502.56912357	8504520.87283222	4970695.63731358	8471654.08037316	3999886.78714237	626707.262647698
525	71.085913677432	71.085833448697	71.0859307270755	687.7235	682.796	691.15	6	5	4610731.22312891	4516196.85896467	3283494.79146024	4001075.49957553	4098051.17852995	6594758.21287559	5371471.66354167	4356298.4706606	5746026.57915938	5633009.30898607	5434516.78476521	411851.017182632
526	71.0859064211176	71.0858817366635	71.0859448470119	766.37	752.731	766.37	7	3	2572239.34417584	1942569.25910781	2245658.1977832	1709269.67229062	1800414.60446777	4052434.0786923	430544.967383053	1754646.5918707	2219091.41728712	2278434.46983905	2219382.20432969	1726056.78013672
527	71.0858809757367	71.0857633657232	71.0860343037147	207.292	199.329	213.663	6	6	6875085.96682965	6732442.07388889	8981733.00840774	6750106.15061868	6476908.71213168	10074091.9779709	10506965.2155318	10524617.5094712	3189839.31027615	9193442.93913004	8705623.75741066	2892549.94837261
528	71.0858598364081	71.0858598364081	71.0858946780882	1236.17	1236.17	1238.16	3	2	1589252.14008681	1936185.69504628	2056589.97676619	1538372.6576794	1644958.92236327	1981145.34876396	2052365.74426619	1629566.28581054	2019445.97787037	2023821.81573495	2284322.68490896	1699503.25601272
529	71.0859010809853	71.085862976276	71.0859689206331	311.677	311.294	317.6	3	3	8744268.98800642	4932323.38521253	6818632.98839844	4716083.89180923	4741239.95953995	6666626.78685501	6714599.76936929	5080174.73479143	6945217.06383648	6736506.62530633	6418690.89647565	2608973.3579161
530	71.0858635848241	71.0858635848241	71.0858635848241	1849.83	1849.83	1849.83	2	1	1157643.84295557	1288489.98119922	1303408.67446582	1076143.34941113	1148527.18041797	1268484.87736084	1317549.37830078	1273597.07761564	1276672.49780175	1371314.09850586	1370619.64597852	1242314.33637304
531	71.0859035685369	71.0859035685369	71.0859035685369	1101.17	1101.17	1101.17	2	1	2593106.33006836	3226735.3930586	3292132.42435742	2495862.03069336	2763205.62133789	3388041.33921778	3189963.87788379	2660784.66628418	3324728.14877929	3266563.45282422	3410461.80631445	2644664.61018553
532	71.0859445391516	71.0859367397847	71.0859523385185	225.1835	223.062	227.305	2	2	9512984.69234193	9401795.90517995	11993590.8192325	9384430.55915643	9202743.68751832	12960021.5318149	12208448.1363626	9692904.30208576	12850189.9793917	12828090.7832133	13080398.4066724	9188322.42003196
533	71.085943421062	71.0859119387404	71.0859749033837	496.01	494.408	497.612	2	2	4447769.57122716	4598718.89017266	6287319.49407693	4236872.08229026	4352731.10460547	8900268.1421869	5999886.83548417	4702082.80853828	6397303.9386707	6281393.04378525	6079712.87881914	2744070.27031208
534	71.0859352560709	71.0859259270538	71.085944585088	805.567	803.069	808.065	2	2	309232.079132813	2158261.77386915	2419222.07269972	1868914.02936413	2080190.83574415	2445713.96297385	2519053.91669043	1890044.6122483	2615438.33636719	2391705.71092391	2356934.97217392	4019382.30650167
535	71.0858784825037	71.0858309973014	71.085925967706	436.055	436.055	436.055	2	1	2492159.97027734	2155458.84996094	3273858.518625	2058301.19678947	2163661.69487171	3216941.33740937	2945128.60830593	2399772.56220395	3096109.65717969	3039545.61599342	2956599.21964145	1999391.27239885
536	71.0859101263098	71.0859096007001	71.0859106519196	1187.8	1185.11	1190.49	2	2	2767237.61101147	3249776.38098072	3448282.67338475	2825710.76464428	3100661.25875001	3500595.65962766	3398849.00021738	2963460.77818982	3674067.32636302	3546112.72076132	3748113.50593919	3004706.78852227
537	71.0859071553066	71.0858657482276	71.0859485623856	291.563	289.001	294.125	2	2	7042788.26219493	6974696.25044395	9516203.52388508	6944280.99441129	6623017.96654914	9213301.2545917	9244042.82238181	5904298.64880887	12458553.5661424	9556466.11276966	9139252.79200126	6934356.95776637
538	71.0859296892935	71.0858975212429	71.085961857344	915.8285	912.226	919.431	2	2	4325966.0901895	3516669.23748602	3976897.0247548	2949883.42174198	3036191.42594922	3779123.84384149	3875102.74310577	3094921.36042866	4170891.11509616	3731160.1577536	3870930.85533714	2239532.35863745
539	71.0859157614294	71.0858952135138	71.085936309345	837.5405	833.805	841.276	2	2	3107279.67630521	3614208.00813109	4136039.19451619	3247624.09037054	3285436.55384908	4246814.78533537	3839286.62801601	3321164.76187605	4143965.88217187	4033234.29052705	4906988.16524831	3411437.67561814
540	71.0859988270405	71.0859988270405	71.0859988270405	55.7324	55.7324	55.7324	1	1	2492465.5356772	2587092.3464087	3358979.58167919	2380030.32538661	2303120.5077244	3394626.82916122	3171769.57533984	2546035.85818722	3404940.50941172	3483602.27601119	3390960.54329334	2556509.82496268
541	71.0858988146602	71.0858119396011	71.0859856897193	480.6725	476.192	485.153	2	2	3244062.85946651	3338316.95451832	3971047.08037979	3049929.3059082	3067672.6448538	4505438.98080038	4351482.22089601	3435610.34409806	4643761.84992026	4463228.57975335	5417155.02812397	3217170.56182758
542	71.0859026852969	71.0858951024299	71.085910268164	1061.85	1057.28	1066.42	2	2	4877045.77034127	4411760.38056806	4960104.58747882	3783996.16533136	4063148.41988347	4660570.50194651	4530690.57015087	3916625.1173762	4891456.99299569	4642769.60530036	3918295.40149796	4067597.16169029
543	71.0859475287418	71.0859475287418	71.0859475287418	269.557	269.557	269.557	1	1	5328333.99817057	5396938.40597418	7132113.47489262	5432651.80822998	5120789.61367676	7099817.85984907	6934017.49962101	5647739.38234701	7472027.07337799	7275080.89834807	6935688.64884961	5504267.62581458
544	71.0859903550481	71.0859903550481	71.0859903550481	241.983	241.983	241.983	1	1	4646532.60662195	4568833.11052287	6061322.698375	4494267.57448828	4460303.5953992	6220285.35944454	5806744.38851738	4714660.76625977	6542157.35646236	6153730.85439375	5849428.2055207	4449913.78355849
545	71.0859556499731	71.0859556499731	71.0859556499731	64.678	64.678	64.678	1	1	4238653.77834095	4159401.52730962	5588992.63785342	4103051.25029729	3981168.74365234	5545349.86972633	5265150.47233108	4324916.05466016	5649155.5865	5796405.8726625	5504690.76856604	4421068.74655346
546	71.0858946375303	71.0858946375303	71.0858946375303	950.253	950.253	950.253	1	1	4056638.50314741	4575756.31193209	5108967.34790877	4017527.12988994	4208339.96203321	5117953.92508004	4977181.08527885	4185317.35878015	5270938.68941475	5108662.33910251	5337999.83482008	4374420.45820909
547	71.0859253519146	71.0859253519146	71.0859253519146	930.688	930.688	930.688	1	1	3086176.06638926	3342441.30057305	4002325.25516227	2897853.04455811	2942289.67584698	3710941.33111816	3617103.63476015	3039012.10914892	3818555.02825312	3735998.78266094	3779402.40759394	3219721.75860078
548	71.0858772659348	71.0858772659348	71.0858772659348	516.016	516.016	516.016	1	1	346839.205136734	332172.273433584	459557.157585933	318516.026917975	316470.933300788	423657.974999991	492044.594820296	460943.653225098	486283.222171875	439369.043062499	444531.165375023	296315.939343743
549	71.0859542953602	71.0859542953602	71.0859542953602	463.287	463.287	463.287	1	1	6695126.0674049	6499351.48096398	9150102.00458782	6305748.51203193	6205440.07015625	8726668.68998356	8791312.33825545	6970811.86433157	9255645.77724138	9030778.07816326	8791636.75594234	6449737.9001544
550	71.0858758261577	71.0858758261577	71.0858758261577	823.639	823.639	823.639	1	1	2452093.71086076	2486277.63959765	2890790.66131501	2211506.2360752	2234852.2521437	3019041.44432916	2685972.63185994	2353228.79770982	2877107.70532953	2755922.24862722	2992568.60900334	2359023.39694615
551	71.085861917763	71.085861917763	71.085861917763	1080.7	1080.7	1080.7	1	1	216975.789726577	230347.904589832	307674.448958328	182903.666718763	205825.155117176	204831.096464832	245763.994218767	169691.036835928	263567.376445329	233822.481796862	230269.118906266	219680.204296863
552	71.0859541507785	71.0859541507785	71.0859541507785	407.362	407.362	407.362	1	1	526348.933101556	325575.798394533	428659.166492177	275291.479476563	311855.649703123	455059.146593748	448615.319429683	360798.346046866	436847.571335936	460010.134812499	437294.020156255	315624.560097663
553	71.0859094208909	71.0859094208909	71.0859094208909	421.107	421.107	421.107	1	1	3202873.39504026	2974816.30692007	4231806.13321394	2847849.71535487	2875773.64186539	3961570.97086117	3865752.91242639	3233777.19926082	4218306.84610817	3917850.317775	4099960.1775788	2805783.77340625
554	71.0858786577895	71.0858786577895	71.0858786577895	1456.87	1456.87	1456.87	1	1	633595.247746265	849347.478769525	956480.853161515	694632.566963316	745907.259035328	907364.2223998	820609.435546869	787985.107211279	903654.026790084	876309.711188006	965950.179616294	756781.006131116
555	71.2285531983993	71.2285162717536	71.2285792889373	1304.54	1303.98	1305.41	11	11	148886.03347168	143378.386616586	140277.684340818	166891.346406948	134692.655108173	134750.746865235	529004.277971756	155475.067378907	141514.592548131	136745.337390835	149299.712578125	150963.606155483
556	71.2334961028109	71.2334503947218	71.2335211275522	1304.11	1303.64	1304.54	12	12	370846.762524415	240695.65927584	480918.207331731	341145.853658352	316809.14248798	547879.039019952	526760.759887001	434647.508852163	483533.400327153	543320.459305423	465140.358833707	276502.945233623
557	71.2655354239138	71.2652082013245	71.2655628757068	1303.98	1303.57	1304.5	9	9	139173.201858316	88185.5459206325	188959.091132815	130132.735117596	116870.772750356	211836.976752928	230034.517024738	168063.584920372	198561.843951008	210086.707779947	169871.574086099	101751.097770775
558	71.314483301546	71.314483301546	71.314483301546	1303.98	1303.98	1303.98	1	1	160826.176078655	88185.5459206325	198824.772179068	142249.57205966	116870.772750356	94649.2999462884	222022.77536932	178600.236221589	199589.212300246	220239.342290036	172953.403027345	101751.097770775
559	71.3282945588194	71.3282558048272	71.3376111811707	1304.08	1303.81	1304.73	12	9	145863.375673013	88185.5459206325	180778.786347659	122500.252477088	116870.772750356	205415.634798176	201655.453489582	132671.698634439	180827.390310871	207520.30124061	160840.65171468	101751.097770775
560	71.4002844791953	71.3883592590297	71.4015757960667	1303.975	1303.61	1304.49	4	4	84349.2160229486	101146.813695913	122882.078704836	364144.165379974	332908.212468266	392711.711341143	406443.308154295	371935.998064626	114766.778635253	402377.5431392	375056.511217155	322878.375850499
561	71.4324288557588	71.4262862245811	71.4337201794097	1304.11	1303.61	1304.9	14	10	218289.689195148	124344.166198325	293107.772686298	207212.694084475	332908.212468266	342995.616887019	109030.410667317	263162.547231069	302504.408424354	353994.333057016	277713.711192157	327482.159171547
562	71.4490010452646	71.4489491977775	71.4541810944518	1304.57	1304.08	1304.99	17	12	356856.528662111	306952.251482282	344772.573364253	371309.703106167	333122.24629394	344369.568094309	130549.262886118	87463.204631347	138780.223010066	379743.008667692	362048.17248884	327692.704471262
563	71.5023060039871	71.5016368066563	71.5023577535762	1304.54	1304.08	1304.9	13	12	447892.04617139	427914.448132323	431758.747868298	456963.204728656	415028.539509464	421729.38857143	431315.521487634	479743.369828129	413829.786378351	449184.841445315	449119.573593751	434642.262988282
564	71.5127461219723	71.5127322095537	71.5127600343909	173.022	172.715	173.329	2	2	403587.703082224	339626.266858002	470286.372197957	397230.112595807	402254.227463795	385559.591685718	475120.273131026	421614.099581117	477111.561563913	373142.960971264	428262.450963239	353118.829911377
565	71.5834767421561	71.5834767421561	71.5834767421561	1305.41	1305.41	1305.41	1	1	80979.0131407751	242153.508492022	217680.979987792	243576.246484378	227802.647513833	213895.941077477	218017.794022623	250289.043287759	204741.576475015	224756.785273062	231253.569023441	228092.713078611
566	71.5922419105584	71.5919181583601	71.5976282521592	1304.275	1303.16	1305.07	18	12	322472.909891075	121128.150495793	270900.406779789	314632.50895057	125393.858298903	238858.993554686	267708.398382165	138940.616102215	267709.176542967	285840.046307843	284035.227506948	298155.231956129
567	71.6476694911647	71.6476529404345	71.64781315521	1304.88	1304.14	1305.42	5	5	96027.6249975579	241876.851962004	134290.154234621	243456.552997161	227896.01690785	213931.103980826	142928.368234676	245900.535706673	204960.551423115	156185.967364501	126677.933951825	227999.393091266
568	71.6618503327664	71.6618138809262	71.6619340344442	1304.73	1304.15	1305.41	12	12	262772.367248536	237217.726512732	250663.037174941	273142.006113282	234166.844373497	248157.023303572	246599.396875001	268472.072828127	243672.392110842	267690.669521137	263573.70935826	255996.844323732
569	71.6930486267847	71.6929964009742	71.6931666186497	1304.08	1303.57	1304.41	5	5	112683.015368651	448390.822798297	99836.2499194351	112695.997430014	263682.834080257	335108.3385831	107201.695291341	121403.136567789	301347.276999286	344178.64897283	310919.061305933	317664.494179689
570	71.7216702168316	71.7214587245352	71.7219720322666	1304.14	1303.81	1304.88	5	5	275974.423753547	448390.822798297	82090.4526742788	278464.115848723	263682.834080257	345115.521793618	84861.0263297522	100815.29748942	301347.276999286	344178.64897283	101149.574168294	94248.0546151965
571	71.7382139667595	71.730589015081	71.7383109126872	1304.49	1303.81	1305.06	18	12	181443.784277887	167079.675341045	314368.643780048	230150.62065054	231716.685250149	320793.14579311	317837.362529996	279902.306507662	284160.231790363	332241.982043808	288392.199913611	195890.128902493
572	71.7697544340243	71.7697544340243	71.7697544340243	1304.08	1304.08	1304.08	1	1	1047291.06149679	1039448.9568537	993061.358913361	1075539.74774503	1037861.37879972	957117.11159447	123817.825531412	1086330.78122335	919673.665440329	983246.429121082	1016554.97567472	984342.270163358
573	71.7884315059828	71.7883623123281	71.7966104718471	1303.98	1303.57	1304.73	15	12	1076599.48205042	1059258.59016301	1003559.92544362	1081718.24426967	1060721.89117939	976088.915616634	1049708.6033073	1114489.86116682	88148.0846988926	1004407.77500782	1028964.84107143	1001807.19661459
574	71.8023542188411	71.8022965583138	71.8024387711626	1303.965	1303.59	1304.49	12	12	346440.703015138	352949.300298436	312607.349463266	368592.00881557	358294.257868752	287862.508424248	316855.277830638	351324.196925224	285019.433846905	319478.310687503	331825.310106028	339980.228879957
575	71.8340490361274	71.8340251470938	71.8341317277975	1304.5	1304.08	1305.06	3	3	1060064.78385823	1039448.9568537	103755.515174279	1081286.30183554	1022955.30154209	957117.11159447	113419.728008626	1086330.78122335	919673.665440329	112221.30008138	1016554.97567472	984342.270163358
576	71.8614452859613	71.8614106497442	71.8703405476991	1304.945	1304.41	1305.06	4	4	3093692.80768461	3104154.91981535	86814.4628869642	67549.3777417	3007187.32218752	94848.9766406244	91068.0799621578	3190453.61622865	2663396.2646484	2795755.28516687	2982252.18457034	2846007.3227699
577	71.8843290760053	71.8841795754942	71.8893046667958	1303.98	1303.57	1304.5	13	12	3193545.77065648	3203619.95998192	2945372.51534928	3196803.17253127	3118991.95982856	2885735.00250388	82856.3054728186	3236254.38998831	2699864.82561916	2832667.12787388	3049009.27643796	2897704.15999349
578	71.9331155002342	71.9330527616822	71.9331318772716	1304.275	1303.81	1304.73	10	10	128669.737680663	61816.0784846998	180771.771442282	104670.429262697	3058494.95903649	206740.621180889	189900.492521158	152198.914796317	173009.232574869	215851.904509976	162088.593494465	2846007.3227699
579	71.938096092181	71.9380737912212	71.9381204514715	1304.28	1303.81	1304.73	12	12	537866.005552663	489212.49155971	503979.237395362	554900.746688369	489828.452942585	493148.754358261	501495.820847987	550662.892316411	479820.829346684	510964.120947269	525917.895669644	506464.0467191
580	71.9725434669036	71.9663884195053	71.9804276865381	1303.98	1303.59	1304.54	25	12	361848.659716798	413014.278028844	308992.114465677	123194.752837756	358206.748491863	289172.060163227	305781.178670482	366461.2347814	299788.833766737	302345.5819058	434007.930184153	410244.946585786
581	72.0342698917948	72.0201610797648	72.0343739437745	1304.41	1303.61	1304.88	21	12	99891.8938920077	169562.740837109	159835.522216097	84834.2442129279	168953.676397235	155685.996110492	162005.490043249	183883.59524284	159303.459915203	96860.9961320614	172795.940809152	88329.3699312647
582	72.0685438237191	72.0685148487013	72.0685766183554	1963.83	1958.74	1969.34	8	8	1747012.15542155	1352793.89728376	1211839.20521048	1255036.52636241	1540103.89495102	1665895.61035127	2657164.65881944	1846470.97043609	3375463.9896128	1423105.34446777	2102233.9092461	1502815.71825536
583	72.0476415760151	72.0475232601605	72.0476611339719	1303.81	1303.61	1304.41	3	3	562991.714550777	101524.855230924	434202.065771491	112040.962911283	544013.735546881	420170.445423174	478845.879029946	97542.0850991585	416160.162594398	447044.480156247	466931.929527178	594791.04130209
584	72.0848008818195	72.0809040287106	72.099318983794	1304.5	1303.59	1305.65	25	12	111907.595270995	88229.0951427278	146409.155190315	155355.067956138	89072.5651961273	169171.949522531	149439.111749331	162805.86619629	137864.534518772	172648.351105957	144267.94568735	94572.8298209627
585	72.1240967282842	72.1240967282842	72.1240967282842	1304.5	1304.5	1304.5	1	1	159958.600320488	152464.399281738	159565.024081145	162680.733549362	164717.734332165	167359.772425424	169234.631234022	171229.877965644	161973.701802203	96425.7018804926	163607.102492229	150172.692390803
586	72.156811085269	72.1567234219353	72.156843771975	1304.41	1303.95	1304.73	9	9	160255.362400841	566104.785777701	207394.359510501	137862.048824058	551224.570877135	241667.010722655	231359.093260968	175445.365520832	225066.886241737	241806.787069937	199870.805656737	530986.70778587
587	72.1774952812809	72.1774598412229	72.1775271344964	1303.965	1303.57	1304.5	12	12	584507.196936037	567300.180498795	518252.105197566	585328.22679537	558521.125771858	530930.84062291	559784.050975171	604977.268334265	498520.832469952	516353.543901719	571536.967084467	534880.905752129
588	72.3236099413726	72.3235736661554	72.323639750034	1304.52	1304.08	1304.9	12	12	363280.292333986	307972.609897835	357147.392507668	368472.340839147	329732.607267877	358055.554220147	376005.153462614	383887.640189733	348105.727032881	375280.190246933	363326.747092635	338468.283372144
589	72.3853666799799	72.3728559953292	72.3854313998747	1304.14	1303.57	1304.99	19	12	106858.630447997	316440.532086327	149804.061053469	96020.4330749523	250338.597125241	189986.265351562	199665.135474446	226125.18483561	156917.843162434	176134.120933369	211582.535171711	259317.523448767
590	72.5659897271687	72.5655937349545	72.5663857193828	1303.895	1303.81	1303.98	2	2	185124.351996624	101548.316308594	243996.924429935	160975.319650214	144096.960842694	117212.860633137	270944.543008625	205811.668494759	121779.34243089	282282.71669744	233181.08226603	120725.192308683
591	72.5986266829973	72.598401414767	72.6037264878103	1304.03	1303.59	1304.57	12	11	185138.354292367	101938.311531576	239743.152158207	161041.206732586	144096.960842694	287644.682533483	270906.854242038	206232.806429537	237476.945696613	83360.8913488765	233571.569715402	117595.985716959
592	72.7403245737344	72.7397295073975	72.7415395359601	1304.49	1303.61	1305.06	11	11	114959.054715294	105466.397489422	112389.057692308	127137.267768555	115194.324442232	99996.6864483173	108132.130392252	129961.553333083	97047.1893994134	107542.050421696	111693.583125	117113.578179117
593	72.8120530851374	72.8120243575217	72.8120672530032	1304.45	1303.81	1304.88	10	10	187029.28058675	108912.799618253	252975.45702393	170130.512722358	147198.282352704	285808.965185545	284300.049476146	212497.21245643	256995.884147134	295269.328803711	244712.491030649	120964.632865084
594	72.8451678944278	72.8451672110857	72.8451685777699	1303.835	1303.59	1304.08	2	2	193463.716333005	108912.799618253	256548.922648484	170518.150070136	147282.595254795	290859.273590195	124649.789009602	214981.346459958	261598.361772014	127224.85736206	241229.777595433	123896.285128729
595	73.0470259142002	73.0466439662421	73.0477842981243	1304.475	1303.95	1304.73	6	6	122502.35619103	205828.83685096	88278.4944854749	152626.734286733	143313.638512244	66886.7693603511	74678.6190584306	117070.299165737	59651.7146582027	61181.5969118089	97075.6894084824	185429.742688927
596	73.0651877699907	73.0651148742943	73.0652567754855	678.658	676.836	679.723	19	12	11402580.5795276	9127166.99731534	13389089.2993382	9988485.91413866	9805273.55836476	13783563.8101686	15739924.0609602	11861568.9770144	14552804.9123701	15173798.2412255	14625503.1369081	10755831.5742838
597	73.0651686358542	73.0650410970558	73.0653389379598	744.037	743.203	744.511	12	12	15157824.2327116	12434520.5791425	16647587.1408922	13682037.9670902	13328304.4338869	17650309.2709715	17451672.5475463	14829847.1693124	16508828.6365323	17692248.4611596	15905228.4008587	12786541.4054265
598	73.0652579065826	73.0652411989516	73.0653767315376	12.58545	10.5625	21.2568	10	10	12751465.6235788	11318646.5069529	17950573.809497	9849716.44292383	11566179.176402	14693821.3068092	10689531.4325183	0	14189034.2611529	9737114.55415633	17222552.9292409	16279154.9236311
599	73.0651735088519	73.0651735088519	73.0651735088519	2543.52	2543.52	2543.52	3	1	6011194.35307113	5753233.27205334	7586863.45967134	6011799.25848197	5178602.46124326	6840579.09504657	7815804.52059945	6936036.05686828	7800495.33973061	7430441.25929276	7683287.83853479	5453301.82820919
600	73.065185503413	73.065185503413	73.065185503413	1936.44	1936.44	1936.44	3	1	1019771.97934946	1014874.91754359	1155016.14773288	1047886.34437199	954472.149296874	1278121.09637921	1334272.90260666	1173604.25247295	1208420.34641226	1301050.53705	1223423.5076923	1000532.05626802
601	73.0651302823759	73.0651302823759	73.0651302823759	1272.57	1272.57	1272.57	3	1	1641663.1117931	1724254.2212606	2072578.86287866	1640253.12599169	1529698.56177357	2179037.92300593	2205766.57094001	1804958.74699219	2098454.0797713	2232719.00276733	1967343.16544859	1614264.9716274
602	73.0652040409201	73.0651727572951	73.0652429846686	623.263	623.263	623.263	3	1	6130536.97990727	5379177.3846338	7475499.83580228	5311637.76388323	5231136.43671574	7347767.30473557	7942652.44029449	5953732.53799405	7618183.05829808	7921909.81453044	7341046.1950565	5677191.49971334
603	73.0651250411759	73.0651250411759	73.0651250411759	2103.43	2103.43	2103.43	3	1	274110.950460938	241852.044831852	328694.324970708	263984.164731775	253641.137039067	359375.674859365	417249.505714839	291422.406984375	357478.768255204	346186.370970043	284105.361055995	251731.950227865
604	73.0651993815397	73.0651993815397	73.0651993815397	1170.72	1170.72	1170.72	3	1	397671.589218745	417476.651250003	411793.396874993	325563.290859371	340852.956093771	400070.270833327	490592.929166659	311716.331953121	428787.639583326	407671.410416693	391022.467031277	415095.676875003
605	73.0651536788381	73.0651536788381	73.0651536788381	1862.88	1862.88	1862.88	3	1	994058.1283724	984201.925351997	1136418.55462673	1031629.94719328	1004826.22634549	1354693.62435185	1366072.50515914	1093204.09281249	1249144.1934592	1370885.18182291	1134066.40941256	941549.448594481
606	73.0651865435426	73.0651865435426	73.0651865435426	2409.77	2409.77	2409.77	3	1	2210076.26922327	2115639.8679694	2573956.34577285	2251669.35441225	2021450.38793149	2777520.7319306	3042479.68108776	2414550.65297058	2864222.96626403	2958297.6956851	2557348.15844713	2027781.73952789
607	73.0652340167566	73.0652340167566	73.0652340167566	1181.9	1181.9	1181.9	3	1	2781871.63474432	2737569.91701113	3512052.87764204	2812211.67408617	2740110.77927557	3752583.63596354	3951132.84375	2983074.03563802	3553155.24374999	3733239.8904356	3228482.60487928	2641119.14650159
608	73.0651946172555	73.0651946172555	73.0651946172555	1415.41	1415.41	1415.41	3	1	1199011.70078275	1147575.65558477	1419646.12090144	1128570.73062575	1086670.99658653	1513208.0305619	1659380.48413161	1283615.74765324	1423122.7783684	1562180.81679687	1363926.36675181	1105360.06729191
609	73.0651692046454	73.0651692046454	73.0651692046454	1797.09	1797.09	1797.09	3	1	2893190.6025	2704719.96767323	3361820.22843699	2828327.6432224	2633727.89101563	3549256.13364798	3912421.7932648	3221588.3767048	3323091.6566504	3808759.49965249	3334719.83226512	2696424.78489144
610	73.0652379051391	73.0652379051391	73.0652379051391	2605.6	2605.6	2605.6	3	1	2918550.21681254	3132130.70651285	4114931.74169929	3220104.1876171	2744023.06056638	3481683.02800776	3900380.1619726	4034626.06333009	4113190.07535157	3816236.8846875	3996539.59374024	2830964.81419924
611	73.0651441720225	73.0651441720225	73.0651441720225	2646.34	2646.34	2646.34	3	1	3098257.63500001	3211689.31104736	3653491.2109375	3099381.03725448	2708727.0312723	3475136.93585943	3776255.36216518	3715038.40500001	3795244.63652896	3522600.47982142	3948284.37000002	2705248.9395536
612	73.0651368623321	73.0651368623321	73.0651368623321	2069.55	2069.55	2069.55	3	1	335268.437281244	290290.99251953	400122.635218265	362957.560058592	322505.771468992	489480.673444822	456865.120949218	389130.685854978	396455.505170897	511930.947047526	392925.463670652	283561.167804686
613	73.065164346409	73.065164346409	73.065164346409	1533.73	1533.73	1533.73	3	1	978049.993881249	962543.439855301	1284457.93127344	1010247.97223438	928949.360850001	1328294.61326251	1389223.61344375	1160561.76625781	1309340.5910625	1438522.92779999	1319351.75034844	918879.978242187
614	73.0651712532393	73.0651712532393	73.0651712532393	1961.81	1961.81	1961.81	3	1	3628546.83442858	3358196.00390259	4292563.46734658	3632594.20238213	3381385.37797281	4641193.7868792	4800395.55727398	4082511.72625368	4294048.34603442	4722403.43974683	4200882.36625876	3392673.19423226
615	73.0651662005352	73.0651662005352	73.0651662005352	1775.41	1775.41	1775.41	3	1	1176767.62148959	1097343.41324435	1334750.88441406	1087634.84193165	1096199.80188933	1479958.43134115	1515059.88526939	1324921.26451172	1303966.95370421	1523010.41263021	1386664.16198568	1097826.783
616	73.0651528400384	73.0651528400384	73.0651528400384	1740	1740	1740	3	1	1311839.59471093	1267937.77173089	1631895.48327908	1392986.90887369	1222277.90641005	1841137.45195313	1814717.59236654	1562687.75507324	1675812.44438151	1880176.69806532	1588772.59464397	1263632.11979166
617	73.0651227860388	73.0651227860388	73.0651227860388	1484.73	1484.73	1484.73	3	1	81472.3764062332	118915.456081545	90268.0488281267	77656.2562109397	82422.9842187515	103435.543203127	113093.033593752	90959.9615625026	104774.617500002	113942.880117191	101435.446250003	92568.4451171901
618	73.0651675136932	73.0651675136932	73.0651675136932	2307.46	2307.46	2307.46	3	1	2138513.12221413	1929974.4683853	2316380.81028037	2106835.43428136	1868500.1765839	2705792.54751779	2944199.26760488	2335940.33723967	2765762.84122057	2846331.86360873	2315854.78265331	1936886.19686751
619	73.0652318176736	73.0652318176736	73.0652318176736	2459.52	2459.52	2459.52	3	1	931212.566060868	828956.929769271	1234240.16735403	1022143.57277344	773406.242925587	1280141.21624998	1475152.12978002	1233870.53315173	1294016.67819696	1339014.85312502	1256768.29677633	849125.800929278
620	73.0651981316149	73.0651981316149	73.0651981316149	2566.96	2566.96	2566.96	3	1	6446333.19585943	6234938.05576821	8332887.37576476	6495639.9582237	5637620.19578942	7075774.12627051	8275725.23684211	8142583.88016449	8293710.68128706	7985495.77028782	8145735.55229848	5728124.9653701
621	73.0651932845096	73.0651932845096	73.065225898045	2668.2	2668.2	2678.68	4	1	0	404447.249670333	0	0	0	0	0	0	0	0	0	0
622	73.0651630102004	73.0651630102004	73.0651630102004	942.997	942.997	942.997	3	1	6291913.70615483	5432878.25538458	7188933.68191953	5521349.81017852	5439448.27758463	7826225.53481587	8063786.42738436	6082955.21917708	7479277.23722539	8042801.72674296	7475437.705453	5643371.37703126
623	73.0651281211558	73.0651281211558	73.0651281211558	2242.53	2242.53	2242.53	3	1	925962.109903498	793395.537088835	993818.513848043	863895.801392843	792745.520381438	1098355.54620079	1285529.8289748	941398.304754906	1078905.62260914	1199023.42905924	959464.087218141	780374.242401199
624	73.0651244922905	73.0651244922905	73.0651244922905	839.832	839.832	839.832	3	1	6574868.02212501	5714426.82818498	7438862.45820238	5490956.66544141	5718780.62602404	7876563.28856191	8417225.16051202	6484441.69795973	7727814.22425632	8189727.99525031	7340611.37441977	5846840.92498873
625	73.0651952856924	73.0651952856924	73.0651952856924	1669.18	1669.18	1669.18	3	1	1069207.83483796	1071717.44874783	1286132.43381761	1055491.85812501	990114.636457606	1402184.22604166	1458496.33255208	1157824.01547598	1295826.30828125	1441568.86991898	1245510.5686198	947900.687291665
626	73.0651533017003	73.0651533017003	73.0651533017003	889.091	889.091	889.091	3	1	2955048.56192969	2545487.37387295	3364950.62908504	2590486.82414423	2618863.59748797	3804747.8448774	3996308.7756914	2872138.92572115	3528398.70160156	3663094.70155019	3454486.24809195	2488402.05525541
627	73.0651635013826	73.0651635013826	73.0651635013826	1323.39	1323.39	1323.39	3	1	1396389.49665853	1422870.38755489	1692054.826907	1331662.33671875	1334607.27113499	1720894.82370986	1840811.6392513	1513681.8616748	1737284.3397195	1902348.05171876	1551138.26797038	1352940.17230468
628	73.065208627512	73.065208627512	73.065208627512	1108.41	1108.41	1108.41	3	1	2430280.46835939	2330596.72109724	3042680.00055554	2233724.99015626	2347348.90265626	3148812.17013888	3282349.11304686	2532964.57286459	2914718.44074075	3157785.77039064	2839623.29671876	2233508.20933593
629	73.0651742060241	73.0651742060241	73.0651742060241	990.388	990.388	990.388	3	1	3023727.14738086	2869973.89487941	3596081.41065422	2893310.77368995	2759713.0731875	3993009.02881177	4202058.13492017	3179684.92369336	3822183.29249414	4011329.41566528	3662236.75584034	2963118.17267273
630	73.0651706100497	73.0651706100497	73.0651706100497	1061.92	1061.92	1061.92	3	1	6451798.50750001	5878796.84284069	7698938.89155006	5923523.52954597	5920815.55968749	7970292.99347828	8339728.55380436	6563376.03731158	7531771.83675612	8372682.58500001	7483625.87578125	5698146.06867979
631	73.0651441294599	73.0651441294599	73.0651441294599	2201.01	2201.01	2201.01	3	1	988950.336259413	877498.987159074	983415.98767046	908084.26190785	869360.117406075	1315840.79179031	1343825.99773437	983731.03860085	1186680.2595293	1265665.49074716	998338.122606003	848963.057837001
632	73.0651612848766	73.0651612848766	73.0651612848766	2348.41	2348.41	2348.41	3	1	1509069.26948157	1436296.96345723	1767001.47042799	1529392.74333984	1445680.85765094	1986842.74245924	2120030.45554385	1675042.19578931	2082135.28874321	2154772.29585428	1754421.77156589	1462102.93621264
633	73.0652445559612	73.0652272375659	73.0652618743564	563.0445	561.763	564.326	2	2	9853966.42854507	6504939.79198197	11686831.7604767	8181368.04400184	10638735.5550138	11561207.0918506	11942034.3869302	9333805.6876192	12249834.5298688	11640205.7045058	11775927.1037088	8908470.08099256
634	73.0651306587774	73.0651306587774	73.0651306587774	1358.09	1358.09	1358.09	1	1	1416527.33710938	1309215.01344987	1690063.38373697	1338371.24636718	1269040.5514707	1759008.18643099	1895047.91047786	1442253.19877605	1711642.01162501	1783764.33682031	1540135.51696355	1223008.29442382
635	73.0650919254554	73.0650919254554	73.0650919254554	2140.12	2140.12	2140.12	1	1	69575.5129069089	88148.2039453154	74772.2899121056	64525.902363278	61726.3753906269	78937.4731705694	104756.447181001	91588.263782548	89432.1666764283	98629.8748437457	68819.026790356	49165.2464135718
636	73.0898593063649	73.0898158163294	73.0977723351052	1304.57	1304.5	1304.73	5	4	321801.492928871	194229.054251535	399252.405541998	291699.582368981	316854.958651534	339487.695117191	425972.20433268	343851.993341615	89287.184698486	95029.3493483324	311307.335751068	86318.3751298007
637	73.1561395247596	73.1560550319075	73.1648853065597	1304.14	1303.59	1304.73	23	12	191253.149951173	176070.112572114	162657.882036884	173723.11745042	177480.907958984	151786.317085336	147718.272385817	189948.561830358	156471.791559244	174070.850782297	172650.523660715	162620.316517052
638	73.2045700270395	73.2045675409519	73.204594354903	1304.41	1303.61	1304.57	3	3	199050.799973957	135035.675183292	176631.529493411	108862.421478741	179462.561841229	178572.810035806	181454.358539224	198113.643531086	164083.636142577	185686.174832482	184065.313830565	130749.204803936
639	73.2547560463475	73.2547097010409	73.2547810526956	1304.11	1303.64	1304.54	12	12	871280.196952404	836870.300311747	797739.561964275	906607.680605742	798448.2761268	787111.977693921	820973.545875659	877861.687479174	757544.985062506	817864.502895842	843178.932118156	793599.067215752
640	73.2598882058795	73.2598438812026	73.2599204840911	1304.28	1303.81	1304.73	12	12	215729.736013371	126098.467116698	291860.012920673	200210.968605393	174994.336328124	344404.812354215	335392.613278462	252480.826870492	297595.193353741	348440.380394115	285580.765525841	161684.912184495
641	73.2933216415173	73.2933015761669	73.293351949244	1304.03	1303.59	1304.41	6	6	838742.656097288	813275.029794038	116609.007084963	76030.7958634449	797966.375997874	134297.882498372	131508.562323404	859769.542249633	737933.436301482	141580.989970092	109506.360276692	787138.296200289
642	73.3100924759264	73.3100668747033	73.3101181953861	1303.965	1303.59	1304.49	12	12	540929.127780673	536613.56437283	494317.651293939	577501.675839935	513995.143344349	449092.274119701	480727.914013677	560694.34563101	469855.868700525	491821.618979844	534326.852791011	531187.596472454
643	73.3391563689369	73.3336449278045	73.3393235724536	1304.555	1303.95	1305.41	22	12	159888.640435697	154997.350222355	151077.841525503	108586.59621867	158770.71355356	176431.132703951	173712.585077374	143359.241842447	161682.840083007	194519.944543645	153242.899186448	91687.0358011873
644	73.3855449607002	73.3854346646903	73.3855810864828	1304.52	1304.08	1304.9	12	12	220038.242340089	188826.273602763	201567.607258676	213590.77915978	201896.895266488	203950.551080498	213800.935506419	234364.51890024	190939.572346379	211705.227359901	209353.555094867	204524.214147009
645	73.4090586136946	73.4090290692375	73.4285968181826	1304.45	1303.64	1305.41	14	12	195656.442175294	186362.277814593	155813.013408203	202403.487468073	188172.527535306	152267.003228935	158127.121616909	181703.11648738	156576.900208834	167300.441003419	183635.406010045	198987.388052133
646	73.4610028041202	73.4609216830424	73.4610334153722	1304.45	1303.81	1304.88	12	12	246683.205335787	164497.467361652	291691.118429237	233933.923061526	207488.431577757	333470.82809443	318339.95525616	285899.520810546	299104.522421124	328246.930318134	306180.048816965	195315.570111553
647	73.4846507362347	73.4846065665769	73.4932992759352	1304.5	1303.98	1305.41	13	12	597120.310852053	503669.129867785	586023.727805517	609809.584056223	549656.227629205	590860.274606775	599367.144467079	631882.109468755	550697.756968104	615447.571407649	602654.773911832	545968.019521834
648	73.5402490871512	73.5402309542229	73.5402774436424	1304.805	1304.41	1305.41	12	12	255612.799047852	206814.637265624	240030.867580912	268020.791297433	239547.35906266	229447.195005581	236043.776370445	272584.571792971	229878.174819989	258689.523227889	256628.658081052	243880.230611477
649	73.532131861258	73.5319886686115	73.5321709340861	173.515	172.906	174.408	9	9	2069768.59111728	1371557.62801572	2614195.04354632	2015934.47380669	1712656.87266926	2574402.59815266	2567033.67580209	2157189.38108049	2760218.80958173	2819504.27940157	2502494.32455669	1718824.6513922
650	73.5319149707225	73.5318242638001	73.5320605261759	596.679	591.306	599.15	12	12	16543035.2443961	12952377.0366855	9553630.99382622	7891735.69562709	14470902.6412339	19159655.4566769	14923593.6558867	10783809.0979765	20738251.5809384	13689850.7720519	13622368.1621831	8770058.74411185
651	73.5315762117313	73.5309906005859	73.5319552978579	2493.74	2489.36	2506.59	15	12	22640031.2124436	32676067.9779587	4322724.52657154	29122566.3567505	17398033.6102295	17585270.3098071	30190878.595378	7340115.00656012	11048189.5299705	28692063.2966252	18861979.7881015	12719999.5758995
652	73.5320954416364	73.5320078524248	73.532205714407	213.936	213.526	214.55	9	9	2691839.7386441	1370511.19662971	3353180.88088443	2486341.73951789	2054829.02714861	3425993.41756838	3097048.08752148	2771510.27886877	3378608.16825159	3367167.24641546	3081725.60157059	1850389.74773051
653	73.531352579105	73.5303916931152	73.5321018734892	2449.32	2447.94	2449.97	9	8	9622725.54961857	8512834.71063319	11777414.6771399	9952325.14255687	10839024.5844829	12525382.1815133	11479047.1121173	11017374.3558158	11053017.4532092	11222012.6489471	10578730.0481982	9448674.77887853
654	73.5318491807133	73.5316940411304	73.5320530510481	1098.155	1078.21	1124.09	14	11	4695933.16753246	4301054.07924316	4329549.11293433	5872179.23713525	2727568.54050676	7249357.38686998	6575672.29725315	8470996.53422412	4127936.47602222	9526211.03297808	744186.288808608	4669001.85709027
655	73.5317460352523	73.5314512504657	73.5319475852711	766.731	755.223	777.892	11	11	8334917.99787515	6502422.2530008	9861988.37700611	8064114.13806202	9382575.28645198	10750820.3868654	9051533.6278229	12783970.3726218	12474347.8561837	15288913.8362754	9073175.25220822	5638884.05655542
656	73.5318394314228	73.5315174124417	73.5319846615668	688.038	671.575	700.995	11	11	10905156.8383138	7322129.31949868	10310381.4143017	9256698.68163883	9098159.42889271	17896819.982068	8931141.9223803	8031257.67135416	16464860.0058879	10382335.538297	13441389.1966887	7914903.02987109
657	73.532149836753	73.5321270977352	73.5321933208797	133.7485	130.916	135.202	6	6	1456741.65562092	1086639.81806464	1933133.52073049	1394799.79348975	1256283.35515538	2171970.75479517	1936533.64969792	1787017.19754233	2022228.87862331	1755614.98198274	1867972.52477726	995016.037050569
658	73.5318194298133	73.5316620225457	73.5319254228622	935.823	930.625	947.125	10	10	864912.604510265	7390081.26944141	7326646.54091282	692234.319406712	7145024.49090278	16811601.3382092	9087660.8120024	10640848.8523358	15446028.8949865	15601707.7380445	11419501.2964022	8288522.87656864
659	73.5321011706434	73.5320836048853	73.5321752560168	77.0241	65.3179	85.9931	9	9	3020323.98997244	1751257.08705943	4050350.60796912	2790673.4575386	2500080.62971025	3021214.6844962	1682526.70212525	1266381.49296067	4309256.98161301	938026.693778805	581037.442715322	2145157.91500189
660	73.5317995835637	73.5316029980093	73.5319008856951	724.675	719.678	728.046	7	7	7014237.03942164	5306899.70303169	7484273.16523046	6935637.0145033	6646423.39672359	8027837.12834374	8682805.56609376	7161252.07660388	7267909.29258658	8216843.17223525	8985559.67716938	4375526.59701371
661	73.5318689297991	73.5316393003891	73.53198097499	993.5075	979.923	1011.71	10	10	6616497.37436153	6103706.76443521	12020609.5829569	8509995.72841045	8425351.13278913	700085.020331614	8497455.34028859	3190536.24332103	8791964.70267498	10124598.6008559	507495.768750004	6712830.27224403
662	73.5319192760691	73.5317793114021	73.5320809666422	1154.76	1146.93	1162.34	8	7	4903223.66234999	3912330.69794531	5316952.50659466	4682077.651375	585667.96038087	5386801.77258445	5421286.35810806	5817060.4786776	7458548.2269397	4322541.56348307	8593618.84583309	4283384.0920664
663	73.5316708531604	73.5315062694564	73.5319107585271	802.741	791.728	808.658	6	5	6146336.37420169	6864372.45134547	18815846.4039945	7199478.96220808	6638003.17381579	8422933.25133964	6589931.88792882	7802221.18539884	8232813.60965705	8498556.63558432	11704319.9143475	6417873.62234416
664	73.5320862899506	73.5320817076219	73.5321275575239	284.6675	279.762	286.741	4	4	2145848.87897554	1827703.57233233	1791884.25793551	2466273.78098641	2381514.83992512	4268784.86435743	3240338.26873586	2179240.96405421	3702441.74311017	3329496.34336503	3442984.80533338	2060702.21050636
665	73.5319721498202	73.5318327575896	73.5321106795977	1182.255	1178.06	1184.63	4	4	3566832.62541397	3167883.45189989	10540742.105979	4605513.17821365	3837450.36927655	3042919.28854486	4649987.62401642	4245856.50665211	4720081.80485753	4757036.79592065	4381616.84050244	3636306.95393382
666	73.531783791424	73.5316772496191	73.5319237467651	1046	1037.72	1053.68	7	6	5800362.38109377	4667091.01235796	609346.573754875	5497976.20874999	5218050.15103271	3942023.00596662	6411889.95133901	6228331.63495738	8550185.75697327	7075135.25333886	6543364.23396478	5056382.15581499
667	73.5318412618059	73.5315622700662	73.5319208297083	892.125	890.732	903.189	4	2	5171059.65738177	4442965.80249799	5720265.93971353	5178459.29825	6907357.87809227	6007015.98112499	6296010.51620866	4296499.75064324	6061715.17242643	6143528.57396252	5538287.48324998	4535143.16712995
668	73.5321113132171	73.5320254549898	73.532156004693	464.117	447.451	467.582	5	5	3159393.4800352	1616588.69677947	3123926.4680923	2635670.64612983	2146284.30931205	1653364.38225015	2795772.07705923	2545894.0273085	3114060.53052326	3450900.01042808	3391682.8613081	1945900.29912305
669	73.5318035786587	73.5317397248153	73.5318211644189	2532.36	2531.51	2538.29	3	3	6471388.80156256	5241562.77365359	6831660.34830729	6140670.98339585	6062656.1453333	7742901.7456658	6938491.26662495	6631114.71426037	717869.365356487	7131882.36303124	8674505.5545313	5812993.24611889
670	73.5320633268288	73.531944608158	73.5321180452443	1228.69	1215.99	1233.2	5	5	2621976.64188094	2042937.16742566	3068905.94742808	2489157.86594701	2575034.72339093	3170081.20238606	4416454.59360472	3278779.20366202	3071601.56413675	1636982.25645942	2252214.92279164	2396508.68362874
671	73.53190832545	73.5316834567982	73.5319518593611	865.977	858.135	872.638	5	5	12145344.3638485	4963148.46623852	6742575.22175322	6097517.54714614	3339360.4046771	7475147.2366423	18438053.621185	6750342.40659597	6951121.74411304	7089988.91715349	5684550.82722381	5376705.27482652
672	73.5317968286888	73.5317809876536	73.5319132984988	641.499	640.007	650.336	3	3	7251810.07310026	5963278.7843355	8426932.52134606	7449474.13198738	6534997.52879433	8419768.05546093	8886521.31752628	9208018.96514997	8721044.60326445	9202754.19195786	8446540.26459303	6568753.35984756
673	73.532096251739	73.532074790441	73.5321177130371	49.17945	48.0579	50.301	2	2	971177.141938491	567219.401422227	1260229.26513304	844134.964180573	843315.260227232	1217347.57173681	1144443.39016678	944123.362951276	1298690.45299512	172534.4989875	2154451.22176633	651351.092738281
674	73.5317751142872	73.5317682997525	73.5317962239264	820.381	817.61	826.265	3	3	8373566.35849554	6216238.44290179	8892788.81498437	7891285.28746578	10009047.819468	9225635.90513615	9129992.37927455	8486225.1856994	9423837.21129716	842604.554402838	8921101.0329241	6871841.55106865
675	73.5320919973242	73.5320603180656	73.5321591968937	399.208	394.554	402.942	3	3	1271713.39210547	881462.380605201	1590663.91754084	1274942.20428924	1089642.31512846	1639388.72941087	1553702.74866335	1304014.5967929	1770995.78162874	2250062.0767294	1594153.33957617	1021699.57355327
676	73.5320822390622	73.5320566046054	73.5321199371922	376.994	362.624	384.788	4	4	2145762.85065173	1544889.9604351	2643428.08029986	2219518.37892683	1858934.49442635	2681223.01777303	1771835.92428024	2171969.25263168	2747205.86432433	2812179.78043624	3007508.0223333	1701273.04619007
677	73.5320879653909	73.5320750304668	73.532100900315	419.4455	419.172	419.719	2	2	2695939.06567839	1779710.0472221	3236795.78188021	2400967.46124522	2299797.65753285	3695748.12865101	2989782.06805978	2794631.03529484	3323843.11701389	3112932.17919679	3158163.05097786	2132872.91637534
678	73.5321246157653	73.5321246157653	73.5321246157653	2602.24	2602.24	2602.24	1	1	2861191.2146394	2078933.30298079	3359179.38049097	2754969.92687802	2538555.43133412	3288053.88810694	3156229.72418266	2968720.8222476	3076353.71953426	3138195.70492788	3147442.36963342	2319166.12578725
679	73.5321257300954	73.5321257300954	73.5321257300954	2666.75	2666.75	2666.75	1	1	1476567.50993146	999256.855534347	1975666.77584722	1387266.95502657	1154702.99941986	1989882.55782601	1841415.3638517	1790781.36283428	1797119.03185879	1998944.95946704	1792226.14097169	1238013.53225097
680	73.531958607068	73.531958607068	73.531958607068	2573.98	2573.98	2573.98	1	1	6046346.56157808	4800593.35021353	6821786.15401043	5781635.98696872	5563846.84402175	6678698.28346869	6616165.10568754	6342869.43747221	6698197.18910939	7159825.91877213	6619843.75156249	5146477.15582293
681	73.5319520367016	73.5319520367016	73.5319520367016	2633.06	2633.06	2633.06	1	1	3752417.59353997	2909379.27563592	4459893.49994878	3570964.09068425	3354491.78186807	4515714.96446593	4314148.34279457	4208257.39474801	4112790.36846824	4353948.15788615	4294372.90709208	3123836.96492171
682	73.5319819863065	73.5319819863065	73.5319819863065	2557.66	2557.66	2557.66	1	1	6831903.43844517	5688622.59492185	7946868.79467259	6507687.062843	6336317.07549541	7481437.64624619	7476046.5081936	7102439.41623472	7553739.40680636	7841298.48692839	7355483.48050302	6152067.67926343
683	73.5320106490089	73.5320106490089	73.5320106490089	506.631	506.631	506.631	1	1	3672517.94911091	2365509.175354	4650115.23784711	3186972.9166879	3148085.96786924	4745645.39036491	4423539.9228096	3746293.25500075	4906631.82043269	4425300.02794336	4334379.32675353	2976194.93282104
684	73.5769856191985	73.5563472503763	73.577044111857	1304.49	1303.49	1304.88	15	9	98806.3942590325	134465.396096754	159318.635740359	102103.615221229	81201.1196240226	110282.725493163	111334.314064941	118302.411098632	143077.244086468	154054.505251685	120103.666634615	85981.0958571211
685	73.6071587320591	73.6066976822399	73.6142673474725	1304.5	1303.98	1305.41	19	12	146380.973986815	132067.556619467	138007.0720459	152762.259899902	134492.636121825	131125.1549149	132991.710486779	163277.586071214	136538.681215124	143445.711140138	154404.929804243	163172.155735426
686	73.7067074148481	73.7066651872381	73.7067320558142	1304.45	1303.81	1304.88	12	12	730968.951293948	643857.789399035	696150.601522033	752749.343507816	682899.343411957	669627.551399277	722801.706803382	767350.210950527	666235.745966477	712597.162991774	732323.528537948	679403.699338729
687	73.7234293093018	73.7225595427368	73.7304011807167	1304.345	1303.64	1304.54	4	3	718277.373696722	93489.4335486773	694805.64286378	741241.146218044	100443.096345402	668937.569378251	712945.08466471	759130.447198888	658643.145706376	702304.437260738	731099.222227371	99633.8873730479
688	73.7790977641258	73.7790977641258	73.7790977641258	1304.54	1304.54	1304.54	1	1	269886.88732701	143153.218926758	252193.054671806	277428.507179828	246469.710220773	249844.809827006	264359.231683874	272026.683822546	246663.82361398	261183.389114586	263153.825415035	260786.484948033
689	73.7919246807206	73.7864222994229	73.7919963500811	1304.5	1303.64	1305.06	23	12	182670.14295936	96799.6685752648	210020.864754642	174559.847019606	132200.585223797	114775.228264723	110514.627024739	212539.530766226	219360.059306642	232730.198608749	215572.841243239	134912.703840519
690	73.8387002643413	73.838671611154	73.8387370626411	1304.145	1303.64	1304.88	12	12	271898.580737125	236743.164998081	250562.443929266	275230.189870257	243958.934436973	245950.300186943	263406.811824778	272303.526643231	241133.128767417	251752.428571214	262599.928128661	255913.1349235
691	73.8895220979463	73.8895129551768	73.8895312407157	1304.22	1303.95	1304.49	2	2	80273.2258699538	637623.675000003	657773.278583103	712696.96486151	633084.114794482	649994.993868969	676687.540643636	712806.504598712	618759.834731881	677412.834794026	100859.571300048	641086.40195668
692	73.9387458271817	73.9384675954333	73.9387701141963	1304.145	1303.81	1304.57	12	12	709033.221000617	670038.805133102	671947.930066955	732274.35755543	663278.537128154	670882.636627924	696350.591246752	737905.82486473	634862.066931972	688433.24961496	696389.357182123	660381.582975262
693	73.9557781873349	73.9557487378116	73.9558400991484	1304.08	1303.81	1304.5	5	5	387941.233774852	251928.133806819	197831.170920413	356566.992732602	330449.13438388	216406.520056965	224666.603223876	184633.142723591	479502.119525917	213227.93465983	463882.547103609	288785.883013141
694	73.9896467334445	73.9896096149559	73.9896757480801	1304.03	1303.57	1304.54	12	12	387461.951495363	249830.534041465	481150.558143029	355947.679625524	322946.186128747	544026.046156531	530823.942908654	444248.19400691	479756.748173829	535520.062104117	464831.757317457	286543.939941405
695	73.9948513447762	73.9948283492524	74.0111079100835	1304.49	1303.95	1304.73	12	11	79258.8253605768	134930.33952524	131338.527563476	159157.307008713	129453.167651367	137320.197064733	536036.106655271	150843.880170201	122304.451533204	148407.712775531	134598.070195313	140466.776678936
696	74.0329179250016	74.0327386391514	74.0330180410769	2448.69	2447.24	2449.65	5	5	858706.699677307	552867.950037666	929694.927993666	1124185.44039503	712518.692719052	908110.127283975	1105415.21363339	1136677.41923599	904538.982518132	1235300.08172714	798723.316060969	659691.942257264
697	74.0300853428823	74.0300278095233	74.0301065997028	1303.98	1303.59	1304.57	11	11	127394.394449462	118300.265403647	128976.22586426	128568.680293784	330449.13438388	122319.638804758	122758.48445638	127452.791430288	111147.200384114	121704.085393066	118726.825260416	126652.740572333
698	74.0604491820909	74.0603557008825	74.0604949372144	591.353	589.744	592.959	20	10	11995622.052499	7152097.15898573	8900088.83078882	9246411.14042247	10627650.4690696	12782189.6270816	11703061.7552178	9664882.66709534	10773525.0417704	13587437.7347419	9460422.57941974	10825304.6717849
699	74.0604986510386	74.0602876042868	74.0606240073075	173.668	172.906	174.403	11	11	12498224.753831	12236065.7836746	12757884.6910325	12072920.6036799	12016420.8798716	14095438.4474095	14965773.162711	12798066.0663417	12979663.3648319	14790002.4700398	13261701.844296	12063381.4200928
700	74.0604369246025	74.060416504323	74.0604373646291	1964.99	1961.64	1972.78	10	4	4161454.85676693	3922079.04063211	4394705.5642167	4202883.37871761	3912797.52308333	5442258.50298383	5648672.8963952	4192060.92320209	4288306.31714298	4816947.4411264	6688804.7299642	4006150.01112083
701	74.0603873014487	74.0603784094141	74.0604361514888	2092.71	2085.73	2101.13	11	4	1165994.41050502	942977.053164371	1073700.34774553	1076194.01513672	1085984.18253348	1915876.70388441	1607145.78827426	1112798.02809152	1218605.54649694	1272851.97983178	1457249.45552083	1096325.91849889
702	74.0604388694774	74.0604274841942	74.0604409351394	1320.42	1317.98	1330.13	10	4	2348093.32854106	1364651.37261285	2256877.73076824	2152734.23896484	2119161.20740793	3669088.23503053	3097846.98837332	2242453.56776041	2440648.0747712	2896392.4614388	1943855.203125	2062542.09433594
703	74.0604131509289	74.0603979678943	74.0604615395716	2470.56	2466.98	2474.25	10	4	3406060.24914018	2585797.94661039	3727361.99624203	3367929.2784101	3198318.55434632	5480953.02425811	5079473.91015369	3562843.67402824	4514413.58861426	5367592.20288388	3736675.98700195	3082289.60835618
704	74.0604223765065	74.0604144816621	74.060458722971	1380.22	1373.84	1382.56	8	3	482881.605732421	213038.091484381	505028.914218763	475796.992382826	474097.985351562	488153.28907814	668137.109882811	557396.312934028	603616.765312501	6209490.16580994	499444.225751952	460395.814344618
705	74.0604098404457	74.0604056758557	74.0604198380686	986.5625	978.303	987.373	10	4	743599.70097656	1584993.20162131	668532.30109375	692897.924062495	669471.096152336	324494.476406256	1041551.95459767	660193.066545201	793277.355593752	514322.36444531	2039507.0274824	503187.504690289
706	74.0603838485787	74.0603838485787	74.0604370263089	2323.56	2321.12	2327.36	9	3	1702619.03427851	4678772.59853079	1794351.82737132	1683307.84452436	1657991.40696806	2255139.72197151	2421186.66910385	1695513.84338694	2019877.12719211	2484914.7498598	452240.722243674	1638110.0574908
707	74.0604169573742	74.0603979212716	74.0604406873686	1544.85	1539.13	1550.37	10	4	2663826.44514844	1069603.0326811	2943067.36336719	2598946.52487422	2588967.65373162	5854674.56372836	3706346.15600491	2876604.59794118	2932978.93789752	3503840.73021288	3270027.81771732	2540078.86327742
708	74.0604523255268	74.0604214991329	74.0604687338782	2544.66	2530.43	2547.49	10	4	3310951.14830566	475988.418046877	3430804.84157714	3251843.23830078	2893496.54177043	10021384.2441927	4293041.74284276	3263775.22879031	3965803.85753523	923788.542140632	5260148.53920406	3082980.26789427
709	74.0604004080548	74.060346375821	74.0604126055588	2296.18	2292.8	2302.83	9	4	1819751.99708886	1584637.87607423	1789054.85010058	1761814.84593148	1776968.02078516	4076180.77578775	2432553.05818748	1817346.5353379	2140192.13136918	1490889.14763641	2010027.86789646	1740683.6309502
710	74.0603956485731	74.0603614250751	74.060409832857	2182.31	2181.69	2187.64	9	3	1223280.24457062	1238665.99304177	1244305.11924317	1231615.16233871	1218623.95132562	1733750.82848284	1696636.1733619	1277113.87037237	1427712.08193296	2285030.4642888	1030589.41944671	1241318.21321046
711	74.0604626310322	74.0604117334096	74.0605078617411	2410.74	2406.53	2416.29	11	2	1708687.61044921	2898838.91505254	1675695.36248581	1687095.89909444	1672566.28210227	2207612.27238875	2363094.25819601	1742732.12758878	2062385.12889206	145659.263100589	1726826.26115055	1600474.82260062
712	74.0604347231697	74.0604276292944	74.0604347231697	1830.83	1830.83	1837.99	8	2	550058.862451163	380969.721604346	483824.284319203	432994.506361613	463347.440625007	602889.687053579	622671.267020077	416634.993136163	527670.619252222	635016.282823668	607858.577814402	486065.503928564
713	74.0604464239354	74.0603443570678	74.0604464239354	1026.46	1018.27	1026.46	8	4	433268.582031254	1855444.72752461	455184.460375008	405321.638437503	406228.228593758	333682.904707034	642353.295937497	356831.205937503	428411.046328128	3694354.87403193	358557.176953135	318153.51949219
714	74.060382104712	74.060382104712	74.0603957289573	2065.73	2065.73	2074.15	6	2	1141266.58175558	1004834.08644301	1222341.47102105	1138443.90987779	1128878.60272767	210436.841567374	1776269.28474826	1193832.00080356	1363912.35238064	2994403.23784504	1244946.29890793	1070262.57752757
715	74.0604452118662	74.0604306101057	74.0604452118662	924.104	922.548	924.104	6	2	3058599.61425422	1647191.27116281	3189130.43877703	3009957.85271538	3061803.06480469	4376426.46480963	4260787.07841004	3043557.51860378	3244044.82449008	6561774.3711341	3138125.7767065	2860453.74806867
716	74.0604407488626	74.0604264945967	74.0604407488626	723.74	717.289	731.055	9	3	918176.485529517	201942.819238282	828039.047798816	828650.413496092	771001.012074662	1253392.31612152	1256530.24829513	897183.633407119	855243.965627603	2252974.12035416	362671.129386079	854454.681964846
717	74.0604303082233	74.0603753461997	74.0604368596905	1771.7	1764.72	1771.7	8	2	2673634.09099265	2499025.93992877	3053640.98935096	2873993.98453426	2695920.49911153	3938766.44653492	3970138.14646599	3149617.78806641	3037009.04677084	2323353.58794182	4428429.52951317	2741502.46136943
718	74.0604187712823	74.0604057125592	74.0604694478348	1920.32	1913.75	1920.67	6	2	228910.455312485	227707.457812504	217506.345625003	230985.349544274	166958.381406253	216685.023222655	226220.35605469	275582.622630214	293706.669921858	437931.933437483	212008.352442629	165173.429179689
719	74.0604045935033	74.0604045935033	74.0604469395003	1060.87	1060.87	1066.56	8	2	1005304.5448828	808312.168849435	981500.830877131	987088.602187487	959868.75187498	1321525.78909091	1447647.91281248	857829.79867898	1099840.44983725	394052.948437481	2020113.58305177	832849.097549719
720	74.0604367764515	74.0604135561349	74.0604367764515	1859.42	1848.31	1866.8	9	3	694662.877244312	660174.112311197	847228.590126948	676145.287269185	609602.787499993	3167414.16857255	918720.226118602	761272.54938565	708656.938945319	407297.639237066	938466.061057285	645243.940145591
721	74.0604284977018	74.0604069603629	74.0604828472885	1709.6	1702.27	1709.6	7	3	227488.923020819	167253.950944013	233306.99572917	187202.097395836	219749.517395836	1830473.2688856	316128.649348965	187577.593880209	214483.418789064	380612.641835943	1478166.76585722	203598.12708332
722	74.0603988059028	74.0603889443032	74.0604157093921	1264.14	1250.42	1274.86	9	4	2657807.45104651	2035697.12195861	2867803.99559411	2700206.4350318	2560747.07800873	4392240.29747115	3712017.96306321	2821585.44386991	2697622.03677594	3612939.25475292	4858606.80235978	2504519.11479969
723	74.0605103520457	74.0605103520457	74.0605174544254	2604.44	2599.57	2604.44	6	2	5878602.25100032	5193796.53492186	6395785.96281402	5771337.29319853	5730757.56367183	10233955.2885393	8040147.23428918	6150031.26189603	7431778.96369945	6183339.43384358	6356660.42194557	5633019.5781896
724	74.0604454933013	74.0604454933013	74.0604454933013	833.718	833.718	833.718	5	1	3980365.66941947	3427438.25156665	4156464.67414229	3816920.68573105	3849102.97833909	5664839.28970379	5477414.23334375	4175906.60347615	4306184.69717054	5684911.67798818	4291961.28254155	3562944.81140624
725	74.0603643358257	74.0603643358257	74.060406735184	1679.1	1677.02	1679.1	6	2	1723109.53320312	1354991.62002062	1809242.13814263	1698306.68960686	1551583.83612021	2381269.29772177	2217014.63737651	1756865.45806451	1832278.33463281	2844853.01917097	1750420.40493951	1575162.0508348
726	74.0604370065054	74.0604370065054	74.0604370065054	1506.77	1506.77	1506.77	5	1	278929.184843739	202998.428759768	311349.770214833	233560.460332035	259508.784257802	367379.588671884	362597.901279283	259525.90070313	276331.139804693	417397.591924813	259329.90070313	261095.206230459
727	74.0604550653016	74.0604550653016	74.06045663574	776.855	776.855	788.699	6	2	3684687.15967684	4507890.33354321	4145451.80885192	3762098.78290269	3673302.26002379	5461172.78853249	5387879.71479546	3873326.03645881	4186116.36268626	4107155.94627368	3948108.23304733	3505349.80135405
728	74.0604240698212	74.0604164223064	74.0604490928314	1093.43	1087.02	1102.1	7	3	2228000.19444196	1557427.25003906	2398259.44801341	2236133.03763392	2085350.05823939	3462524.59987042	2985473.99639232	2319892.34803573	2349024.59349332	3314346.786217	2500023.57162946	2011431.80376395
729	74.0604421897128	74.0604264533953	74.0604421897128	1466.78	1466.78	1478.87	6	2	1644904.48585418	1437639.54653125	1707335.40209374	1556044.32128907	1616255.03662306	3173201.28393837	2350361.50592839	1792160.5693763	1690548.57016298	1700723.69452381	1794244.82845312	1454686.71483072
730	74.0604339339503	74.0604339339503	74.0604339339503	1139.96	1139.96	1139.96	5	1	3448874.23126952	2856612.04921876	3541522.5555264	3213520.83220145	3100595.82022879	4554154.01410716	4570009.90791666	3251807.43351004	3236835.66940549	4725003.95667378	3609540.60014508	2945111.03322546
731	74.0604693002494	74.0604693002494	74.0604693002494	884.046	884.046	884.046	5	1	2664248.63296313	2452398.58960571	2729178.25191532	2593691.84947327	2650230.83986389	3811392.91322755	3733361.19059327	2746007.53282226	2735266.46418579	3902079.02603126	2889981.22024841	2359604.58103125
732	74.0605049008473	74.0605049008473	74.0605049008473	653.761	653.761	653.761	5	1	6211374.04179948	5486310.91205097	6263512.44480827	6009112.17129024	6048254.05842086	8476780.34432627	8701868.5906414	6552775.32452174	6977578.47938125	9291757.76013399	6775566.45945027	6081907.91773881
733	74.0604379725229	74.0603693043178	74.0604379725229	1581.02	1567.73	1582	6	2	143180.407890628	126968.237216799	160891.672265628	160109.919375003	149349.132734378	288029.588821621	231844.694375004	188441.922265628	154055.268984376	298623.899996752	177333.178339846	128537.814453112
734	74.0604241277145	74.0603752335545	74.0604241277145	2227.67	2207.76	2227.67	7	3	1069774.09282227	669793.75348239	1002700.80019687	1027753.4298753	1011745.72708985	1668974.49365048	1476541.94515625	965027.906821887	1257698.10241589	416321.823536798	1081109.67833834	956206.227824994
735	74.0604133293833	74.0603885774929	74.0604133293833	1183.74	1183.74	1191.54	6	2	1155474.9566741	946120.157226559	1218961.51375781	1057050.28	1124441.26970573	3219959.38931037	1670948.4325	1063552.56398439	1250874.78703682	356761.700244165	1191429.7171875	952662.811411826
736	74.0604127308376	74.0604024497358	74.0604639175415	692.987	687.35	695.828	6	4	3658927.40805716	4265103.24310346	3857169.31954532	3572656.20355263	3489389.30809736	4292839.64695171	5012421.33515625	3762087.98677221	3773725.96297698	4592427.50171207	3100980.26752162	3431382.45782292
737	74.0604638419723	74.0604232164323	74.0604638419723	2632.97	2631.16	2632.97	4	2	5018726.49603124	4275787.68304521	5290510.12170278	4832778.87321699	4741811.67174716	6571823.29980117	6701595.77485437	5292347.85711458	6232581.41249997	6851643.40939583	5673872.2244323	4729729.13645835
738	74.0604333359697	74.0604178721243	74.0604333359697	906.479	906.479	906.577	4	2	2171425.62027	1813862.26513541	2150856.65837437	1931191.75690501	1833548.20523063	5789464.5141774	3024088.72505468	2199331.98169988	2168199.38081781	2960860.82231563	381091.46707031	1793294.98535742
739	74.0604259244432	74.0603964609344	74.0604259244432	1802.29	1800.85	1811.8	5	3	1327388.23445638	3410255.54831062	1454033.39111817	1385339.61528321	1406667.73281902	1930796.04822071	1953513.90556639	1436647.33011882	1483659.20918293	1962766.19078126	893270.249427008	1402607.59167968
740	74.0604047963714	74.060362901888	74.0604047963714	1487.17	1487.17	1491.59	4	2	2209736.91395579	1810475.52033379	2322298.51828697	2149852.60313644	2225538.79834217	3133948.18513243	3115662.93599276	2354032.81560594	2463647.53672619	3245934.58977121	2641765.86636894	2042985.80847562
741	74.0603789224569	74.0603789224569	74.0604106662278	2138.32	2133.12	2142.06	5	3	1998818.23978953	1502739.03151117	1865546.12668407	1915410.10204401	1882503.13555804	2719696.11589284	2800817.647846	1978099.19377392	2189321.04285715	3164859.21299104	2078029.35896015	1892037.45121175
742	74.0604099428418	74.0603556608557	74.0604420621793	862.692	853.475	863.072	5	3	1924442.23482132	2743902.09220106	2068899.49473505	1927834.84567663	1896949.29398233	2863413.98303245	2659897.85188146	2026928.13514606	2002015.88259374	2757798.90459444	2169433.10135498	1688681.07850883
743	74.0604856811184	74.0604568082086	74.0604856811184	413.453	413.453	414.017	4	2	263929.824000002	455624.111557623	248591.524781257	348519.961925785	362339.648999999	327056.372968745	427913.877187497	381445.789511719	376133.353308592	467653.705921872	346043.193234375	203306.302882813
744	74.0604001503509	74.0604001503509	74.0604072868559	2240.79	2238.67	2240.79	4	2	1165326.4779004	1109306.70868745	1254928.85299479	1187711.91100064	1257346.24487588	1676770.17885938	1659338.02029948	1163494.88128125	1382650.77949219	1774161.13503126	1247320.70335299	1142234.97215625
745	74.0605362008867	74.0602303526352	74.060551352637	385.707	384.788	397.189	6	3	2881579.3746036	4102056.823072	3257181.91788587	2888968.81102649	2711956.28247147	4054700.36601087	3793074.69432671	3007779.53791305	3024470.79020244	6689844.94601197	509132.09265259	2555687.56640931
746	74.0604411130365	74.0604411130365	74.0604532384682	801.197	801.197	811.513	4	2	2143814.07568099	1834237.12133008	2223987.97874674	1974446.19803125	2000995.15846924	2881254.4251879	2942978.13563542	2215607.52503678	2199195.55146061	2905415.08466928	2487294.36558051	1922979.47910352
747	74.0604486560407	74.0604486560407	74.0604486560407	438.47	438.47	438.47	4	1	2807210.05954484	2505828.18899049	3061288.53805876	2706648.64715727	2822175.43870482	4147947.53765897	3966768.69097826	2992403.90855197	3033834.81749762	4213722.9742428	3098204.62778872	2637581.04463347
748	74.1918020112977	74.1918020112977	74.1918020112977	1304.73	1304.73	1304.73	1	1	98186.3352836093	86693.5750960276	79735.4023864758	93354.7373954275	89410.1996150726	81671.6461637364	83754.6753043616	101507.415107422	79488.0360039814	88390.8433736162	80964.6374613438	101853.594908039
749	74.2958589224918	74.2958589224918	74.2958589224918	1304.08	1304.08	1304.08	1	1	59995.8451558052	34505.4286843041	99232.053506748	61167.1628608846	64126.414528587	95954.2047043688	99351.0817350256	70780.644284889	98457.5347585215	99430.342754349	89252.6886674369	42807.2131542971
750	74.5308300183005	74.5307420838847	74.5309221588842	2449.1	2447.47	2449.36	4	4	902008.197531126	731669.308431243	1119621.42689783	1035446.44771744	989769.836413572	1370295.0366328	1129056.62403258	739590.817426389	880421.937837529	1118873.72857107	991667.790065054	781033.100513304
751	74.6700819111419	74.6699873856749	74.6742059041693	1304.15	1303.64	1304.57	15	12	234977.103680889	141460.742424879	293283.95688101	215004.583445311	186151.992053222	320537.775540865	310641.610501803	259770.096364182	282448.698203123	323384.787166091	271104.066512169	124543.905140099
752	74.7044732938563	74.7044476112473	74.7044787592585	1304.08	1303.98	1304.49	3	3	85709.5370109043	178430.0764826	290690.211328128	208387.279660868	189664.13147461	129921.835236002	130026.894050292	259239.632546161	281985.211661928	322894.401561165	270550.458147641	178509.811123936
753	74.7570136021777	74.7570126743962	74.7570235843331	1303.81	1303.59	1304.14	3	3	76170.3150905528	28644.0965731535	104462.280219728	64329.4295197092	55056.1683345173	115338.056779118	116484.004828659	76834.377228337	117798.843222655	123608.91276123	93570.9977436953	49864.8406809307
754	74.9585596208762	74.9583419457399	74.9585877517586	1304.65	1304.14	1305.41	12	12	264499.98947754	244582.013148717	243433.311776643	272280.410626395	240413.380799278	224612.432445592	228708.621089566	262862.218828126	228331.723071289	249429.586637139	252541.323018552	256526.420322964
755	75.0457513088864	75.0456231565685	75.0457786430502	1304.45	1303.61	1304.73	4	4	102940.837128155	88562.6233178719	242963.000123295	111073.181072622	240130.737128909	224380.992535806	229138.798784992	111774.469636962	228585.636580402	249474.172751653	248056.128687742	256663.34801307
756	75.0557285162885	75.0556904875205	75.0557733522454	197.7585	195.734	200.16	10	10	3017463.92110224	6629744.9692125	2831907.48944723	3124434.30057391	2719850.89591011	2894793.24022353	3426698.96851639	2908002.17118452	2812080.79461596	2975759.14251004	2450621.35926837	3017215.76526562
757	75.0557173161038	75.0556721595912	75.055746965569	98.9218	86.9568	101.737	10	10	3167802.7596896	7795900.33115126	4473963.09717091	3541024.981936	5312812.32871859	3843150.17798819	8007633.40071624	2620909.39762016	4374918.21631711	6692341.60551312	3925251.74823758	3680289.65699408
758	75.0557129155348	75.055680376471	75.055762857954	2688.32	2682.95	2693.92	11	11	6748995.55961394	4010017.89516015	5744438.72133504	4326565.22811421	3101592.79790753	5095292.91155865	3196972.38267281	6471100.73819114	4716607.90110858	4548737.1367022	4280949.95521085	4274488.38121972
759	75.0557433986239	75.0556619321981	75.0557762558926	154.406	154.108	156.132	5	5	2892744.56898532	4763931.50377841	2828951.92755176	2793983.27465424	1458046.08853994	1531407.7824939	1863548.70613139	1246671.84666337	1362474.40018499	1608889.26635724	1332189.15818038	5913306.09463447
760	75.0557130726334	75.0556938743067	75.0557473323504	2624.83	2620.59	2630.3	5	5	3467334.85933418	8721972.30612573	3650269.97086847	2916260.34916185	4002365.31863734	3283406.47718858	6557841.00114457	4426899.6703343	3462280.70839755	3376536.71938952	4319578.41587912	3986165.39276697
761	75.0557368222627	75.0557368222627	75.0557737300902	136.775	136.775	137.274	3	2	2323444.88432509	4517894.58537472	1615119.46262234	2561938.00375579	3426795.2558316	1619323.95091782	1666104.82159181	1821734.89724566	2141512.28477821	1578168.01925586	2820263.37558022	5662147.57516319
762	75.0557219443623	75.0556785159373	75.0557465444264	2646.84	2638.01	2649	5	5	1826987.84796876	4129778.17578125	1872005.55914842	411842.802421916	1849162.07072344	1591746.71206208	2933359.65267933	1207807.27429911	1757905.96953125	1716423.57077014	2068049.65201954	2574604.60831249
763	75.0557130550149	75.0556941038515	75.0557320061784	2599.215	2596.86	2601.57	2	2	1736655.2723641	4583851.2508356	1955058.69358696	2080694.96021741	2233289.32683423	1597229.57422894	1695688.91548915	2531659.08391602	1773403.29102924	1083623.33306705	2186690.95961957	2869967.22204823
764	75.0557435956898	75.0557379802463	75.0557492111334	237.997	234.974	241.02	2	2	4778536.24845014	9010591.12273995	4113857.3544967	5278864.80570313	6690721.57973736	4864182.49210909	4933058.5352446	4707786.1130625	5819441.61384265	4735737.34110682	5758112.38035284	10568382.3520622
765	75.0557079639934	75.0557079639934	75.0557079639934	2660.68	2660.68	2660.68	1	1	264665.178437543	641099.350781281	333404.677500013	251736.463046916	254672.826914043	252306.343828132	235343.370312507	300427.230000011	265783.036679665	230981.186210918	299655.742500011	339651.069648412
766	75.0557230515063	75.0556479750906	75.0809034525943	557.413	551.545	568.109	14	11	7175789.80417408	5520354.51144515	4217594.42007803	3450096.77088295	4994185.44914495	5103093.03767175	11951774.7530631	4424180.76345829	5299891.58081101	4659394.53689569	5823921.25225059	4570223.80326847
767	75.0557243627061	75.0556865140759	75.0808828454473	2577.895	2567.11	2588.11	8	7	1324905.79360552	12052266.1713672	1101762.03505543	2916868.78140928	4152828.38078634	2785447.09225066	2950015.37250759	5925910.44128583	3470027.33185764	2269369.12111178	2368437.67316405	7619348.43181075
768	75.0808777386455	75.0808611505427	75.0809610370788	15.2622	12.3492	20.1946	4	4	0	14152839.102468	0	0	6351227.03026984	0	0	0	0	0	6304330.93822279	7352706.23628769
769	75.0808937143698	75.0808937143698	75.0808937143698	124.384	124.384	124.384	1	1	4510392.14676375	7962857.76094592	5010763.45281618	4779315.34060888	6358626.73528799	3504024.71670223	3525322.90553848	3740665.63728677	4144365.20408054	3513634.40107986	5024235.8041911	10647990.0231865
770	75.080855344573	75.080855344573	75.080855344573	2537.91	2537.91	2537.91	1	1	2793191.01492392	10544231.7212082	3749268.35277262	4179285.03516991	4215699.85901809	1438653.29952184	1965128.93246536	4892145.9947126	2706822.97875419	1686414.80609351	4794381.13447219	6442389.50983075
771	75.0808577371829	75.0808577371829	75.0808577371829	2522.02	2522.02	2522.02	1	1	87903.6889843913	425735.391666625	135750.338671883	133931.613320337	137516.038085929	24905.5949999985	48269.5140625028	150528.732578116	73838.5954296918	31834.2805078143	143874.027968758	225604.710976549
772	75.080917456353	75.080917456353	75.080917456353	255.311	255.311	255.311	1	1	4743998.7036	9198162.86514281	5356366.57341605	5372941.62818303	6611838.44678409	4887502.41899744	4877577.55986492	4844560.79788644	5055789.807175	4714990.281475	5792832.47268499	11031128.2710349
773	75.0808924259423	75.0808924259423	75.0808924259423	2639.05	2639.05	2639.05	1	1	3756184.36089357	11945962.6703333	5317914.86635023	5498876.65464844	5509646.25622914	4950091.94549023	5147725.21944596	6202291.49282291	5040031.36618381	4983973.83133211	5917300.59035937	7435017.06369107
774	75.0808857962915	75.0808857962915	75.0808857962915	196.472	196.472	196.472	1	1	3550389.52078125	6443321.02291832	4163901.34528675	3917133.8323584	5357829.46339773	2737066.29288336	3131504.41728052	3188180.11911737	3376406.64763867	2871505.96325391	4365758.26621023	8630838.14427187
775	75.0808387393946	75.0808387393946	75.0808387393946	2652.43	2652.43	2652.43	1	1	3755866.77549108	8620924.76647527	3912818.39636627	3912795.04793787	4000505.18306142	3551764.05283668	3654807.98734747	4311791.85026043	3648082.38044643	3701630.59273625	4269161.10736373	5369066.34009233
776	75.1017783974307	75.1017783974307	75.1017783974307	1304.54	1304.54	1304.54	1	1	114810.058013508	115606.851376201	102891.725771486	107671.513039959	127618.165003257	84713.7928027338	109974.197784016	104834.501481526	94470.6385530593	110632.431638371	102282.552863769	112122.902309572
777	75.1461231251472	75.1461090042093	75.1461372460852	1304.28	1304.15	1304.41	2	2	113181.925048827	146339.270534669	102891.725771486	101763.979381385	95138.693496469	84713.7928027338	109974.197784016	104834.501481526	94470.6385530593	105360.844768066	102282.552863769	112122.902309572
778	75.2037237366092	75.20305624046	75.2049355109192	1304.03	1303.59	1304.57	12	12	425400.211728698	998126.25060405	211918.536769642	547463.552612022	518846.443291765	141435.762533053	171137.191212334	342770.215727791	160961.521117514	179455.276447056	279056.398987347	679932.579557293
779	75.2118316878649	75.2117881497008	75.2119497632621	1304.45	1303.95	1304.73	12	12	131401.76297119	90854.3818676747	175219.52027344	137226.522445913	121722.291324556	177970.460884164	185298.751752233	162206.486417518	177263.097324917	207009.950745568	169189.317520751	106201.423066405
780	75.265705115294	75.2655962356381	75.265731970527	1304.03	1303.61	1304.5	12	12	539726.865209963	518687.646327427	504774.229619134	558591.530341798	516572.791503904	467881.220462474	514642.756540181	559275.998655136	477997.541995121	506034.2934525	527899.260083707	519474.75891218
781	75.3072043877632	75.3072043877632	75.3072043877632	1304.54	1304.54	1304.54	1	1	539240.624790849	111214.054023437	503799.00892823	553435.934147142	515965.47909343	467399.117195635	513978.87269531	558340.995056555	472935.362547197	506124.748250827	527016.712452389	514462.995598964
782	75.3536640415244	75.3536587303125	75.3536693527363	1303.795	1303.64	1303.95	2	2	1277809.8829421	1255795.31250001	1207485.37945225	1322922.35700285	1258406.72050959	1170136.82421873	1239549.7021449	1344453.66901854	1134622.654847	1208954.30990766	93583.9568546543	87162.0291178395
783	75.3686277668785	75.3685079032769	75.3686769585828	1303.965	1303.57	1304.5	12	12	1323198.53246781	1301210.96204327	1223656.95815777	1354017.48468244	1283329.59968009	1185949.47817802	1262396.30999838	1364241.18361056	1158137.60966761	1224263.16162808	1287793.38885546	1233503.40312465
784	75.4263899850415	75.4262668943997	75.4264929682989	1304.45	1303.95	1304.73	12	12	331244.356265192	314316.751336327	285689.907156107	347195.053279623	308003.493368013	274240.2664209	262831.923194756	334007.926749804	271339.048390627	295952.074704243	305224.208463864	309554.910385045
785	75.4568657952146	75.4567964344085	75.4569696069659	1304.145	1303.64	1304.73	12	12	291647.53590088	276643.678679385	258413.640455979	288405.733283878	285280.220179161	245923.833933455	258429.691396486	317776.896167536	231947.92470703	269780.674338032	272826.317887836	288118.061710395
786	75.5146317230158	75.5141541801274	75.5199189201421	1304.495	1303.06	1305.49	10	8	123056.842041016	109861.749203725	258037.101013187	119881.478442382	114736.463131102	108342.68565486	253196.363534341	106334.908780799	239963.887674152	103514.917243653	272370.203930459	111954.967260742
787	75.683425952767	75.6833875884621	75.6834510317864	1304.11	1303.59	1304.57	10	10	172609.834342854	164225.721574518	144468.416997072	175777.107025615	153586.216357831	140549.025679086	149147.538010817	167966.872001138	134359.726445312	143797.114801683	162064.05343994	165492.943462665
788	75.9065984354806	75.9065984354806	75.9065984354806	1303.61	1303.61	1303.61	1	1	68215.11175631	98735.3937445938	69571.5721172626	75231.7791663534	70369.1160381608	67054.5406655648	73283.3203125	80278.7289336687	59162.901538837	69456.0042152627	77823.0956948616	72833.185813927
789	76.039678472121	76.0395906743868	76.0397338683039	1966.05	1961.64	1971.76	13	12	3980293.02844907	3328973.95475049	4791188.01658397	2739028.17840345	2385922.97383226	2544969.61055077	4731924.28016519	4099576.22101829	5494185.73556674	3363432.22278391	4808880.22626799	4288542.72486093
790	76.0396622735303	76.0396288252939	76.0397126920472	2425.225	2419.95	2429.01	12	12	1626699.06307363	2295216.56120516	2347692.18958139	1779662.61312263	2651179.77366073	1727242.82256581	2318605.18516727	1524829.66695759	2154961.04954181	1363954.75011268	1891570.95023523	1696970.1576762
791	76.0396582257059	76.0396428879455	76.0396907395135	2307.645	2300.9	2319.15	12	12	1711919.89230666	1643113.22455416	3430463.5521124	2169806.6204594	1701682.37894653	1788628.55755371	3223669.42889437	1912446.14696829	3049279.82706031	2808800.16180099	1162771.42372675	1391085.46357498
792	76.0396850011846	76.0396759668854	76.0396940354838	2354.895	2354.25	2355.54	2	2	1488222.69726313	1861789.6153472	1550074.1943099	1279940.01219982	1597972.26259015	1274905.60205831	1494528.49262571	1560271.27439703	1513142.54495093	1401078.57370793	1495895.33659755	1472942.29163861
793	76.076150004565	76.0759904192932	76.0762385828909	172.715	172.266	173.951	13	12	2543088.28831326	3179428.24330811	2289187.1871756	2725798.6569184	2775536.73988445	2045436.55516496	2469640.78351507	2551705.52164512	2409285.76027686	2375560.13076062	2549494.2568171	3133300.17093348
794	76.2450813149108	76.2443016449746	76.246241892625	1304.08	1303.57	1304.57	9	9	137997.129943847	148112.510667066	121110.625408382	151500.143017578	139647.130871581	107886.635523791	136916.029260253	141044.961101887	96376.19071289	123230.438668212	135176.305119628	140297.410452974
795	76.3413002740828	76.3413002740828	76.3413002740828	1304.54	1304.54	1304.54	1	1	106952.551163965	129841.7903125	90952.5610632811	98740.2939861325	105366.945768751	83387.4953748045	72640.1378498046	101022.411360937	50833.8114109374	81180.2421516303	87579.16001582	125523.531508302
796	76.404799505135	76.404799505135	76.404799505135	1304.41	1304.41	1304.41	1	1	76554.2689313287	47639.7832297587	76872.7825914425	67321.6928120939	74661.7494406966	82055.8876118616	72641.6072172399	66803.9600696901	78681.4627814266	86231.3498064621	76782.8797651818	62661.0568483669
797	76.6170608443565	76.6166272271981	76.618228979345	1304.495	1303.81	1304.88	10	10	192150.413952637	265559.932259614	124267.688569338	208218.57152569	202253.986271784	96568.1389990228	102689.12168457	173446.514547992	106073.861977538	116858.680927359	142485.969852013	239907.164028695
798	76.6533917303624	76.6533917303624	76.6533917303624	1304.54	1304.54	1304.54	1	1	55999.7414772732	94319.8783048492	33330.7194526814	68549.3487557711	78498.5164692832	18662.8815500712	15878.2250625886	53205.8102516861	18703.1894904117	34682.2882486978	32666.0692160869	124718.511726741
799	76.6713412212938	76.6713412212938	76.6713412212938	1304.54	1304.54	1304.54	1	1	62454.1801973465	142668.473365384	39092.5075067144	77448.6892704273	91134.3390690115	24144.9173486327	15891.2871101887	59815.7240742997	18733.9310904947	34737.8185396635	32717.0261385089	124881.862757163
800	76.8459589250122	76.8459478222581	76.845987481661	1303.98	1303.95	1304.14	3	3	72868.0314910323	53835.5402343752	79949.7926477063	77735.6106090204	64057.9129230295	82980.5282592767	93135.0110395961	80682.8320889549	83069.9785333796	107484.269221856	74156.3670597325	65135.6780184663
801	76.8999203091703	76.8998916554399	76.8999484646202	1304.03	1303.61	1304.5	12	12	301332.137828777	284509.297999608	243019.235387134	290208.445237379	274785.252674278	232999.632539761	249802.21629883	276991.613839286	223424.981411832	247377.736076313	273597.278102679	280174.270926689
802	76.9175359309945	76.9175359309945	76.9175359309945	1304.54	1304.54	1304.54	1	1	293072.150291339	148194.172265624	242549.72372681	289867.259651696	274462.199472659	232759.550486652	249479.97401774	277910.772397866	227602.780482583	250989.945588379	273139.875245766	276549.025514326
803	76.9906993361639	76.9905471889127	76.9907316734849	1303.95	1303.59	1304.57	9	9	136866.563255897	121502.993422852	136656.39104849	117236.529693134	118386.610858623	129494.460033804	113681.302283654	113133.814202009	92548.2919921868	87076.9656358925	113823.595195313	128978.044799456
804	77.0387571902316	77.0384854680376	77.0388921669498	1304.73	1304.08	1304.9	4	4	248112.451749905	225958.268162786	230103.116853583	246458.804589519	210848.600529009	211684.281698786	185843.140803396	205296.955186962	244920.210720471	213725.994415283	215427.523330079	252003.221692783
805	77.0873523606111	77.0873523606111	77.0873523606111	1304.41	1304.41	1304.41	1	1	89096.6794282657	62167.3143377133	81549.7581178985	88363.1680078135	78815.1164062506	99369.1571271316	84261.6907368598	81245.4060213945	99974.0462961635	87402.0303071723	97813.0156538539	83104.2232639387
806	77.180760641686	77.1799702941634	77.1813867058224	1304.73	1304.41	1305.41	7	7	133428.146643067	188703.603798076	73585.9173889171	144786.923171387	128361.574674681	55844.5606542965	83627.2056091304	107142.27273137	68937.2338842774	73927.9243464544	94448.1080243388	162341.160597581
807	77.3430930814058	77.3423742591552	77.3443840717116	1304.145	1303.49	1304.88	12	12	150784.024978966	142958.241820913	132773.116948244	145658.430288461	151807.901393479	122174.630827824	126973.96363732	160655.889261568	130026.49696289	138296.136159667	150430.972242338	152193.421736027
808	77.4041019538379	77.403854291111	77.4043496165648	1304.555	1304.54	1304.57	2	2	78962.9430017084	190418.305895432	31060.2637463384	81286.5414855966	92758.4537137869	45117.8324819712	67314.9639438102	21283.3228883714	38438.4655686599	55173.9745971677	45141.170948768	149450.159780971
809	77.5747709939514	77.5742131847638	77.5753159152617	1304.41	1303.81	1304.88	11	11	169978.025292969	195262.731387499	126932.787624859	168992.484964693	158330.192249754	118320.060750732	127719.414663462	142714.746160715	102643.959070637	123083.901627103	129001.970943081	194433.489654071
810	77.8421834754743	77.8421834754743	77.8421834754743	1304.54	1304.54	1304.54	1	1	91938.9006764646	130460.615416541	68607.0141304687	81616.5635971685	95689.6552042965	59739.7597656249	63264.2316242187	88310.8091148436	51079.5870605468	39631.1365739559	48507.8481937503	109838.917529296
811	77.9025656137819	77.9025656137819	77.9025656137819	1304.14	1304.14	1304.14	1	1	80485.9398856602	30682.5403670244	110744.313100962	71142.8174159757	64017.7862695317	122906.904742027	122012.779449462	97113.2460546869	112322.229349772	121925.729675292	94340.1419775404	55611.527230631
812	77.9990151066458	77.9979876166415	77.999109036058	2455.84	2452.88	2465.84	12	11	2563432.60171742	1698339.65969571	2432614.49097075	2295382.7477165	1880794.72722079	5206311.16495155	2296028.69604307	1776108.92843892	3256587.67326416	1699536.99969921	1279520.66442333	1863967.05720579
813	78.0678516413293	78.067800494689	78.0678753290932	1304.54	1304.08	1304.9	11	11	173701.859173585	156873.984846754	161011.034736331	179276.22557373	159714.402577313	144097.143873697	138404.41336914	164032.419407301	154243.837335487	156423.303553185	164928.755466496	169561.495795147
814	78.3544889891792	78.3537163650089	78.3557578143823	1303.81	1303.57	1304.41	11	11	195798.001351724	164029.870213218	227009.713491214	185714.01320519	179351.853283914	239276.619375	243352.312337238	220590.946612454	229614.786258137	238895.612908278	223750.225052208	163357.655763596
815	78.6100057552563	78.6099671627968	78.6100186299463	1304.275	1303.98	1304.73	6	6	131737.427302245	212212.339293325	136408.151623537	132859.191531137	235394.566641848	124864.829640299	136657.688110864	140880.410590819	218024.128844102	255519.609232952	255392.367138674	224268.490873581
816	78.6470797737182	78.647036173946	78.6471113069524	1304.45	1303.81	1304.88	12	12	249723.655396634	211763.35826923	254294.31948486	254723.337841796	233855.68380972	237693.387560847	248610.908214287	270098.302751117	218382.485400389	255907.671514423	255914.958568209	224624.365009014
817	78.6716552685369	78.6716552685369	78.6716552685369	1303.61	1303.61	1303.61	1	1	87549.1605295619	73354.7586686204	63175.958180931	73882.5691779124	67500.0103833011	64354.6446058229	63767.2354367904	82986.4397780546	45012.5376864351	51682.3368420407	72414.3067462702	61538.868299006
818	78.9359579004758	78.9351899648579	78.9365530495046	1304.49	1304.15	1304.57	5	5	184064.63425926	456983.666881248	91448.3579743833	227878.35480288	233295.189868751	62447.2493311522	60259.1346419585	142511.936225195	76639.6781442382	62741.8698014951	110109.840633204	323864.456888603
819	79.0367991151796	79.0367716985466	79.0368410449968	1303.95	1303.57	1304.41	9	9	154111.687756911	138547.270552202	163917.470983889	142762.677336237	144536.570280541	169375.089506835	196423.158123371	182684.726645132	154770.419147134	176016.149923095	169082.650127704	135080.557854227
820	79.1125183587944	79.1123312645609	79.1125500534993	1304.49	1303.81	1304.57	7	7	128520.620568848	107857.519647216	107307.406252443	130927.901180421	107891.606859539	95612.2477962233	115418.840559895	124560.310094573	119327.913429361	106997.112185622	121268.01951172	119721.90329402
821	79.1745170621312	79.1737923401641	79.1748715515791	1303.95	1303.22	1304.57	7	7	85855.7708435051	128215.0274292	72110.1196893305	111357.888719764	105268.28363037	84916.547801983	81663.8951725256	86383.575803222	70320.0725504553	82015.6467150874	97963.9131696431	102685.356308218
822	79.6199053520417	79.6198603003692	79.6199336021989	1304.08	1303.59	1304.73	5	5	85134.1760236138	79779.1750355117	78838.5549133312	91028.8831262217	65868.7158369962	83993.7587295818	90777.1556095373	103872.389939185	83798.970821126	82863.7106945796	94945.15019381	78599.0411727633
823	79.81585064523	79.8158166505285	79.8161434139037	1303.61	1303.22	1304.57	5	4	74181.1618254206	152499.640528845	48684.7942602546	111408.644700056	93214.6358349599	56032.3638590491	48743.5711555987	50676.3280916337	28802.1105940753	68230.4023531401	70687.3400614415	117954.969304011
824	79.8803228518955	79.8803228518955	79.8803228518955	1305.34	1305.34	1305.34	1	1	151229.552263847	99454.2567160871	177988.442642047	81020.0181188974	115614.67137651	182968.421335229	182129.220636539	164703.659372778	169421.480358663	191299.947677998	176502.34503063	107976.438900036
825	79.9155578688581	79.9144227310975	79.917160170007	1304.11	1303.59	1304.73	12	12	178365.590612794	144347.932042453	188153.803405198	174889.809005032	145849.509052733	226186.274152644	192352.026742788	190046.383931478	183832.981876626	198719.896069335	216030.682742746	152204.543907752
826	79.9900574306648	79.9900166734355	79.9900947911442	2266.33	2261.85	2272.76	16	11	3593270.53092262	4071819.00286563	6173499.02815387	4800494.03856608	3914706.61875752	3515367.10908156	7019880.74410537	3292799.31750854	3748461.38582678	3821698.10308454	4787608.11344552	3568893.49975238
827	79.9901874051078	79.9900939524433	79.9902320029791	2464.28	2460.34	2465.49	12	12	27436440.23087	21281479.2804648	22146649.1821148	26976682.2239822	25571146.6493451	31015779.1481779	33950885.1667975	29339981.0853495	32966078.358441	33832133.6011519	30659138.260956	24601570.9224178
828	79.990082126464	79.9900499076705	79.9901941478275	1994.61	1993.78	1995.67	9	6	2180165.46674615	1548546.39205545	2850400.14888876	2232947.56219209	2041442.08455001	3001141.37421917	2658735.75858982	2555255.15092756	2849496.84099983	3135586.02103881	2427851.37403996	1869547.12554598
829	79.9901308234208	79.990077724101	79.9901515658625	714.991	707.663	715.634	9	8	9825585.43677039	4267119.23801467	10741214.1343424	10421435.3257749	7941588.11723516	13028562.629965	5725017.95682144	6721146.29900969	11142412.3309375	14459604.8092372	14581424.5381479	7852501.27794192
830	79.9901004557368	79.9900776359845	79.9901438338121	1324.78	1322.58	1326.83	7	4	3689178.4135689	2807281.34622071	3722370.775973	3554340.25414773	3834751.06737234	4645592.02237575	4021492.34290968	3390183.26473515	3965651.17022551	4280281.20791373	3676861.77829306	3125739.56761362
831	79.9901314385106	79.9901022835639	79.9901751698147	601.002	598.072	604.008	8	8	8046257.4259029	4822846.17495706	14504198.9527541	7581315.30400892	6514877.20990761	18551758.2534646	10488123.6153741	8661304.95815625	9711465.41956545	9244410.84691611	9877260.2650269	5554900.38134972
832	79.9900749996128	79.9900558425402	79.9900899383567	1689.64	1683.04	1690.51	7	4	218409.497156253	144481.581126299	287151.224648441	248352.461624344	148085.606044924	257415.676226567	444431.542491314	717587.437247961	261489.301027347	183606.930729169	229998.77774219	198934.417708329
833	79.9900637361015	79.9900530349146	79.9901021688916	1442.45	1441.36	1444.82	5	3	2082549.92149698	1448779.8772379	2287490.11999623	2145225.89386593	1971132.93738098	2755225.62444557	2625327.85647428	1568586.30780925	2513527.0372001	1891678.99567781	2279605.77235887	1802127.8888338
834	79.99005113446	79.9900323847369	79.9900535129008	1904.57	1900.64	1907.35	5	3	444457.315513165	255339.651560136	551782.429271676	360052.326864131	58973.3732690395	1380210.74831527	554734.815203017	471675.806386088	521230.277458106	561709.23675876	446592.502705079	272038.59838379
835	79.9900655796056	79.9900564548322	79.9901196507066	1617.72	1609.2	1627.7	9	6	1285690.93401228	799108.812360388	1433337.7954541	1160552.3301389	790834.549854524	3204414.99941492	152513.584835819	2033242.97367733	1504281.18496095	1807947.54491387	884764.582232739	916551.623770253
836	79.9901741320029	79.9901369760895	79.9902922606241	756.538	754.237	757.091	4	3	4825621.92835715	6430403.05718676	5344543.56264286	4619040.84729837	4667793.18111012	5975021.96702008	1391780.12420876	5039699.03917635	5443698.82339286	5943976.69952977	5159280.77105805	3807826.24415401
837	79.990051875819	79.9900362546113	79.9900597331336	2095.17	2094.46	2106.91	6	5	2303915.16676829	1757013.43154583	2542342.23767055	2215806.71098705	2048041.24367378	1912754.95903565	4992877.03429861	1461531.77024076	2825009.98147971	1830699.50795056	7296243.93865976	1807454.72662015
838	79.9900966293371	79.9900560578171	79.9901101908296	1789.25	1778.58	1797.9	7	4	453894.5284375	289421.762223308	509890.253480008	400645.646979166	563199.141977626	1639386.28844912	126681.490546876	460925.157660595	594169.47630209	203221.230375003	507284.020546873	350750.2058648
839	79.9900657629242	79.9900603381979	79.990119689871	1247.73	1243.85	1250.07	5	4	7197717.76690932	5594043.47073932	7983949.6107241	7120384.13809453	3976083.96874268	10169252.1250407	8674987.07275378	7666502.19512197	7814332.09314025	15386654.6942578	7773461.27773812	6289498.21454267
840	79.9900644967801	79.9900297917109	79.990115692694	1376.11	1372.04	1383.54	5	3	2974629.27660472	2209892.00547085	3169906.6505321	3062906.0753336	3665205.92087492	2976484.99225219	2357543.15824687	3030391.01726139	3196694.31514673	3584117.58835939	3160998.5472973	2402128.69447319
841	79.9900524364874	79.9900105849292	79.9900854003417	1725.37	1724.43	1727.98	5	3	884185.502546625	635024.278309287	1108647.26955208	941250.167712953	832128.175881956	1374525.13540299	1291086.19301915	1307112.91809442	1153953.86304687	157454.290104157	1134469.28307964	670589.096373803
842	79.9900631331379	79.9900389703596	79.990084808453	1760.52	1756.69	1769.78	7	4	655831.08981364	381245.664014996	768824.108221806	694987.385746259	667387.998809264	927228.252708337	152385.690466311	1429340.05700772	840161.52748698	875306.588896488	1026174.49172587	518919.43502604
843	79.9901688743702	79.9900366557282	79.9902224500701	967.921	964.15	969.241	5	5	11454841.8733924	8493220.65054587	12599853.8278692	11242501.3759438	814556.879832976	13693897.9824599	14243906.1894103	12517555.6651402	8481344.59963076	25667079.8388473	18490619.337445	10093925.3117391
844	79.990136209247	79.9900660571583	79.9902489663681	1057.61	1045.32	1067.98	7	6	6150577.08749998	4440669.89703128	6067581.01182067	5848471.69141925	1145298.32629395	8666925.71407808	5882965.34929895	12187802.9558853	6477937.12717394	9459341.68991334	8452492.08076018	5238026.50026041
845	79.990064183155	79.9900086492563	79.9901567519635	1541.925	1538.6	1553.64	6	5	481805.787170134	399397.248890624	619786.994939232	533073.81256293	436931.564453122	3219545.21292405	216711.988007817	238886.940195318	738737.739140622	4505926.81003113	324340.81279908	454531.011042967
846	79.9900776228713	79.9900547799762	79.9901134938629	1407.04	1401.16	1411.99	6	4	2235001.80052082	1611019.39502344	2465627.27461694	2296119.74906754	1902801.63264958	2789361.89633592	1609127.3018592	3713371.6410055	2421666.22429948	2740956.30036291	3085153.66965974	1802090.14463802
847	79.9900365961699	79.9900160263637	79.9900530994957	1878.45	1867.18	1885.66	5	4	1335773.07641474	799757.610107504	1596370.96570952	1198223.40794389	1044562.09301137	1880444.43347168	2776317.13787326	942233.064842183	1643431.02258817	2429241.62465143	305513.973313394	895853.719373334
848	79.9900313507479	79.9900227139846	79.9900418536345	2389.38	2373.66	2389.39	7	4	584027.385300893	464939.157275663	773648.147059254	575872.260931971	522163.639496527	50828.9948632822	878825.015252646	698120.029972769	716716.719317401	814870.926561958	692769.945821575	452620.831589268
849	79.9901228084897	79.9900252814377	79.9901330361446	2673.75	2667.8	2675.81	5	4	645069.347924802	727608.078959667	791387.383039202	642830.03168357	588108.414669802	753777.068917408	729379.050483398	722129.054400711	781721.743192754	735235.984922308	840431.465848219	487097.135306708
850	79.9900777425838	79.9900335502675	79.9901230816429	2182.81	2176.53	2185	5	4	2884063.30291405	2477683.61461017	3306403.7417953	2952381.68237814	4570673.56936351	1949304.89050696	3351468.23375625	2233993.79787441	3189071.15264827	3145821.68733392	3294267.37093429	2595192.44785712
851	79.9900421129225	79.9900241869139	79.9900550323804	2202.85	2196.81	2207.89	6	3	1392454.14694633	1198117.98541992	1647439.72578127	1316567.10616508	1230762.99020811	1568968.26930537	1653367.49780759	2173195.99244958	1619979.95454311	1571166.42523776	3377770.5353742	1248765.64746094
852	79.9900313362551	79.9900260001442	79.9901035587527	2337.67	2333.63	2343.97	5	4	562812.747061943	462226.81889873	691690.615274235	591390.749642557	513964.776765627	694861.992721637	991633.882682697	704283.223759154	705207.516621094	687712.222450772	549656.350197368	493477.77701989
853	79.9900554878323	79.9900225128727	79.9901096337512	1654.2	1641.79	1658.98	6	5	1691405.59868945	1106742.14992855	1758687.31951563	1530694.28552979	1375320.24166992	1833703.91175669	1455633.27289029	1751435.46775879	2008952.35831543	1921460.95161337	1480884.22398733	1301386.97824886
854	79.9900792754091	79.9900674695263	79.9901218152872	1273.83	1264.33	1279.72	6	4	4924004.23580729	3594747.40768973	5195520.96230015	4976808.45591389	3908094.89992311	576900.800952994	5784525.87357556	585557.386197905	5081216.84797153	5553346.15836309	6191981.12274266	3960536.61805805
855	79.9900342821146	79.9900342821146	79.9900752560171	1939.08	1936.47	1939.08	3	2	549368.125766038	431807.72909898	700601.522669269	482705.665709511	417546.350203928	715908.425036374	773942.574956837	558315.174089498	688946.625168504	827803.017005751	603134.865454581	407295.886668486
856	79.9901568730129	79.9901215884148	79.9904572940223	810.584	810.521	813.933	3	3	6023316.26651698	4351196.25117188	6377525.60000135	5630774.30743205	5454857.73835871	4440863.80036733	6585647.08825397	6468790.90653124	6945677.84123958	7059246.4259239	8270028.80122799	4913182.67646094
857	79.9901516491256	79.9900825832797	79.9902995494947	878.634	878.069	884.443	4	3	7545830.86998923	5622602.43600792	7715901.91445905	7305717.19018967	13097242.353172	9125293.99743749	8880213.97440407	1002146.62720933	8242313.16706032	9023756.55754851	7933057.96590517	6021650.0344806
858	79.9901230892651	79.9900367412026	79.9901507752989	1157.245	1156.25	1160.58	4	3	1845197.25892863	1339555.94678571	1728154.29380213	1791657.62223214	4500739.53122958	1749963.7895833	1029438.71748045	1505831.30482173	1925818.97107142	1949573.69720981	1626142.13125004	1575865.92446428
859	79.9900738058998	79.9900332234234	79.9900816049818	1827.6	1821.17	1836.73	6	4	648095.662163528	389893.010361616	858400.861986859	646550.274010799	832457.570382254	877938.737095167	894256.974127698	515929.337789893	893200.198129594	167292.707556156	1071906.66927472	472183.075570138
860	79.9901055795258	79.9900889073305	79.9901112930132	1473.54	1461.51	1475.05	4	3	909521.242337744	603678.930288464	1001008.53640325	832344.307103368	801405.921466348	585002.252216789	2743762.21483866	2337328.21352023	982187.893506613	1124281.47338943	938097.687620194	737435.152412112
861	79.9901465778913	79.9901106914469	79.9901821016263	900.945	893.523	904.301	4	4	6740687.79833875	4713155.33653125	6911951.87383313	6248665.25871875	5810779.94816812	7271698.0243974	15219074.8503586	1140854.56473337	6706051.62293752	7633233.37333564	6316745.18785917	5381057.43171748
862	79.9900715997354	79.9900620696274	79.9901196214167	1489.225	1482.3	1490.22	4	3	609166.334027775	395724.306553816	635213.511423624	567211.325403643	234597.162785649	788078.585850692	718388.338081595	677811.611041664	679227.529609388	1995718.3092682	1891175.67866129	506320.633854165
863	79.9901515762761	79.990060482121	79.990172740689	1132.595	1127.06	1135.61	4	4	2173311.06162111	1636747.28451173	2160787.5604687	2157030.2014844	1893042.97265626	4996468.94340819	2437311.13695307	6045868.73249048	2241671.40224611	1102005.60544188	761573.459824271	1794155.27378908
864	79.9900859324819	79.9900750892613	79.9901126345801	1711.21	1703.48	1713.27	4	3	234322.179817703	162646.401964288	299368.248222659	235715.636093744	178524.076044924	188951.021130374	3423861.85645027	237402.263984377	268940.516103518	319677.583342628	112676.509815675	162298.148780689
865	79.9900293092033	79.9900098304977	79.9901015440367	2225.2	2223.82	2238.86	4	3	200667.603515655	135482.317421879	195496.522851592	171310.656230454	172833.50117188	202276.653828131	254260.006158843	184316.372109403	190940.523749962	1119992.0275841	259055.818098966	133372.631152364
866	79.9901088858687	79.9900583516764	79.9901748863244	1098.54	1088.89	1101.17	5	4	4083995.69638668	3134837.83875002	3965480.32546876	4018438.42406247	1158687.85053224	1446605.8262378	4451124.79825001	8990690.77650667	4285879.39390627	9786032.2709091	4084785.1558008	3493291.00311526
867	79.9901431413418	79.990124384678	79.9901763261156	830.614	827.424	831.467	3	3	10959888.6645748	4218250.07060598	11813140.164726	10294359.106798	5566141.09787631	13174971.0809608	13168823.7166791	14758604.0395954	12149915.7568546	12846243.986541	11435514.4152537	8738424.37084556
868	79.9900275053845	79.9900275053845	79.9900575491124	1919.84	1919.84	1927.18	3	2	582544.776230025	450235.115788797	739097.435563153	489961.177065067	465285.494598321	795601.710019755	792446.153221568	777256.972721841	756452.725980113	824002.557656251	504899.761774458	438374.748632811
869	79.990142480291	79.9899974007141	79.9902099587485	921.165	916.802	925.528	4	2	838873.674656226	534130.896515637	841759.333125006	741636.409960941	737724.360374996	896678.801875016	589504.604999998	1080310.48536011	548688.505718734	905661.395343791	813985.453125025	637083.929874982
870	79.9901121105266	79.9901121105266	79.9901121105266	1357.28	1357.28	1357.28	2	1	2095543.523175	1570086.35855469	2258641.3134625	2119268.59065	1947063.4749375	2596124.04796876	2463212.98663125	2193652.47553824	2325261.08374998	2520776.83187813	2217143.6102125	1692579.1077375
871	79.990035791972	79.990035791972	79.9900524924246	2353.33	2353.33	2355.78	3	2	263998.521862796	161279.172213867	323791.90590625	243888.198305417	216259.960046736	301796.960736087	275360.458078121	257764.792015625	297727.660680664	312662.313784645	300860.459839843	193575.449429687
872	79.9901601581592	79.9901601581592	79.9901601581592	2500.55	2500.55	2500.55	2	1	7953271.26162682	5837650.60304445	8643264.18237135	7493325.72573523	7208583.3653492	8936925.90126416	9508976.80130518	8278643.55551474	9272642.48085934	9276821.95392054	8519713.58863639	6359631.60254131
873	79.990093071781	79.9900888843379	79.9901201358737	1185.24	1181.29	1187.47	3	3	1985818.57570307	1345714.98910714	2046056.69390626	1864888.05628907	1810701.06669923	1088292.58901375	4975655.78546413	1792022.76928571	1735730.30624999	8771958.24804007	1638531.45401785	1451284.864375
874	79.9900559758328	79.9900559758328	79.9900559758328	2081.4	2081.4	2081.4	2	1	128829.068125019	103287.784394534	165801.147050767	136923.277031238	178971.098437506	140850.805156254	175131.366406235	145876.173847678	189430.902265609	165981.817500006	178836.815625027	130776.147871083
875	79.9901610292702	79.9900640717937	79.9901653630298	858.038	849.35	860.004	3	3	10195153.8233356	7092735.64999999	10866840.7490683	9664685.2875375	9014612.61447268	8010226.49570259	5779984.06075073	10721918.0508984	11268641.0989633	11891063.6919004	11169164.1062514	8251606.05124805
876	80.0624282423433	80.0623844186391	80.0624760191639	1303.98	1303.16	1304.49	9	9	158918.396484376	249566.950564902	88889.7613183607	178471.507211538	181432.953573842	88028.5923490083	91376.3120841484	142704.869313616	100291.800315755	89912.3057226557	109101.052274169	204899.027351261
877	80.1589779259447	80.1589297897784	80.1590064828926	1304.03	1303.59	1304.54	12	12	805914.255049734	1158794.54363142	543297.472526499	904060.006876396	875921.068571764	445339.295920761	515998.308234055	736281.333261724	470858.161765955	480274.390158859	638055.33597506	976559.672418389
878	80.2164297679187	80.2164024942234	80.2164418124083	1304.73	1304.5	1305.41	5	5	99633.1407629387	1148224.67088069	542247.825168465	902783.085962738	875358.281969004	444880.419778643	511006.223175453	111539.362424665	97321.187213541	117017.182296424	623427.705519201	95471.1551870489
879	80.2721010910097	80.2720602751987	80.2721663055276	1304.45	1303.81	1304.73	8	8	172589.174731446	292731.598318358	98671.707386944	206017.771908803	206719.993534029	79733.660117187	91657.2119891827	156980.233828125	86685.6182434093	95969.402456806	142280.766512277	249753.723086984
880	80.395045750969	80.3950380164431	80.3950534854949	1304.49	1304.41	1304.57	2	2	120605.196439303	89805.5913916024	140675.941120608	92175.1878079924	94276.1540336111	157243.805076496	159559.006688639	141708.915286457	151853.829611002	173809.075561899	148620.141600137	90579.8167339615
881	80.4299441912778	80.4293043121891	80.4314433285791	1304.41	1303.81	1304.88	9	9	119939.290411783	89702.9899325288	134420.063675539	109572.631931715	94276.1540336111	156817.62118164	148467.786840822	140784.404403545	149554.616096827	173413.39624477	140358.679516226	104449.924034832
882	80.4798833315468	80.4797711767443	80.479918693835	1304.73	1304.41	1305.06	7	7	114453.387440592	88911.6738148086	106885.417456056	117459.789666342	102738.868784995	111565.712853307	118818.56062093	119036.856419771	97875.0348274733	115544.687442158	107862.345392252	102896.471185772
883	80.6178876452025	80.6178737158463	80.6179015745587	1303.7	1303.59	1303.81	2	2	56543.2967365048	38203.614630682	84732.2072088076	73735.4219051851	65322.7279015007	91307.2047230101	110488.420155363	88404.2628354893	88120.6379194788	100030.228066406	81408.6478844093	44898.7919415841
884	80.7599816679732	80.7491310562149	80.7600184713499	1304.03	1303.59	1304.54	12	11	80871.598065185	144688.769426081	126297.64395863	161176.992056978	154414.163160399	122330.580666316	131412.433570149	152947.63121175	122352.287705077	123310.916883544	139756.603275552	149574.51418457
885	81.0004192711509	81.0003858398278	81.0004513775272	1304.65	1304.15	1305.41	10	10	123959.691573768	109214.622194823	123374.81397217	132000.510908203	112921.742807616	109961.937909459	124018.531949055	132894.068091947	107270.439961689	132262.03371059	128425.302698103	110681.271760441
886	81.0408204342182	81.0407357166016	81.0415339345438	123.036	122.416	124.384	9	9	142563.219846502	113566.566492994	134888.911189719	150956.672625	108955.098516358	120536.379994693	127942.843393735	211709.092339814	180064.663234192	182152.987639648	138916.738578613	115207.342898171
887	81.0699858350577	81.069396364156	81.070357430942	559.086	554.233	562.687	10	7	6554900.54716407	7463001.04891288	3993849.94949077	6355990.35357638	6360029.34361043	6225468.7995988	7674219.14053786	5873255.83412675	7761145.68893213	6116790.97102777	4835369.73109764	8411415.7666285
888	81.0701633836853	81.0695684475035	81.0702920690877	12.4956	10.6876	16.4317	7	7	0	5495740.27514764	7267679.75600387	0	0	4453178.12364031	4168574.09031563	6820167.5134584	4097564.2630014	4857882.88884157	8712266.86400397	4447613.49184214
889	81.0698249079062	81.0695626776457	81.0700220083446	194.568	193.434	195.734	3	3	4193052.62779528	4794807.94310476	4990758.22364212	4090775.57488494	4337155.18520135	3970463.25503089	4211440.16150604	4143782.3645407	4372222.02416016	4319813.27743134	4451526.3335767	4590464.15328467
890	81.0703435847086	81.0703330907759	81.0703540786412	2697.905	2697.72	2698.09	2	2	2854660.25184032	2931670.54992189	0	2732946.44791989	2668116.53487307	2356818.00965494	2769843.48587403	2798541.41370113	2669544.48343096	2588434.37546872	2845127.24565431	0
891	81.0702165081696	81.0702165081696	81.0702165081696	102.175	102.175	102.175	1	1	4134489.16772012	4688723.9435715	4437817.46051204	4290850.02035201	4425887.53842898	4030994.20474596	4261311.74642955	4117151.71607894	4575262.93509387	4104408.0497349	4394201.03295138	4510273.81655655
892	81.069984993224	81.069984993224	81.069984993224	148.088	148.088	148.088	1	1	5025479.55636601	5964089.883662	5506535.22115198	5198922.33086366	5317089.53736262	4877492.94934183	5129996.83710306	4906484.58268382	5163609.62112981	5027425.06361629	5232836.93648496	5651904.27570331
893	81.2375576466405	81.2367939974669	81.2383769476228	1304.235	1303.49	1304.57	4	4	86537.1918876133	70003.1528320316	74072.9038982607	97574.8598307282	93709.6606014744	80067.9703531896	75550.9002294913	92382.8994673283	83996.5093306097	79375.8277898606	78601.6820001783	91739.3860705558
894	81.2957570076889	81.2957335785801	81.2957583090083	1303.98	1303.59	1304.14	3	3	87018.6276362735	45699.7149316405	86901.6950889072	69741.0647398797	70443.343801048	105362.363312174	99601.8775088788	86728.4070396846	104059.465910202	112771.377355956	91669.7372807159	63427.1628693185
895	81.5196645853949	81.5193241744287	81.5203607500996	2493.38	2489.36	2495.89	14	12	97297223.6674639	117323732.674395	128075537.069806	8453106.50505066	31889500.1450592	47553155.0088779	133560380.996904	130497593.746312	120151767.018677	39624772.6491093	106374085.35184	79193235.3882958
896	81.5201923958528	81.5200196228438	81.5203166452237	854.89	846.766	862.806	9	8	28306852.6184838	23660475.3325555	6545169.60940866	27526280.6566343	46181235.572577	26671343.1461328	27657657.8216364	41531727.7425482	48753767.7231713	86184254.8487953	30331725.7668843	25913772.2738333
897	81.5202246922156	81.5200991747096	81.5203773699037	927.8085	916.968	941.941	10	10	84494084.8479072	45051539.0355079	77480372.1027804	48031775.2475345	69916932.0088638	88035444.6951936	119392525.802257	79454941.0039067	84724110.5803016	4452151.75733403	87409335.8245145	20967061.4270915
898	81.520211400386	81.5201184688467	81.520419476879	810.515	804.609	811.784	5	5	3352330.74852476	16631786.1886945	20858072.0777499	19533530.0297847	18812442.1189758	24248188.223223	56027558.5519936	20297796.2424965	21288912.7374445	21922363.0259722	24154663.1634367	15546582.6429
899	81.5203973573365	81.5200477949048	81.5204307157807	650.109	637.214	652.203	5	5	31916755.3938	27638652.4825178	35351548.9077808	47454186.7020283	30287868.0759915	51702523.290791	38289230.8462243	48093965.7339163	40694278.8134693	39742010.5786607	27367902.7751508	31871427.3823328
900	81.5201504508526	81.5201036293345	81.5201899678712	2602.76	2600.85	2605.55	3	2	18008183.811499	20205487.1935001	23969755.1850432	22331741.7065086	22005879.7938365	24108567.2513362	23333601.8740177	23092864.4209268	33794645.1904821	24194616.2413793	23694446.1212285	20646445.9422414
901	81.5200220723726	81.5198982299315	81.5201459148137	2585.94	2584.52	2587.36	2	1	16945794.575	14592315.3554999	18048213.2792498	16889008.013719	16127448.013594	18062109.8625002	17771549.0826564	19068719.3281329	18135442.682	18336487.1054374	17461704.0007504	15367711.0523751
902	81.5201299881621	81.5200306698695	81.5202332409092	791.761	784.985	794.17	3	3	12382597.566341	2934107.97204852	13218213.6821819	12358629.2608182	22016030.9388909	13734140.2367272	13653778.8947954	13237295.6420455	12741656.1993749	42207073.033576	12661257.1407897	11200420.9959488
903	81.5202491924495	81.5202401517129	81.5202582331862	952.0435	950.648	953.439	2	1	17978317.8642237	14978007.4338421	18393944.3564966	17471168.7022204	18562396.2638098	19081773.0695264	18669129.537375	17662158.2667336	18503999.7170922	18258584.9815987	17503543.8261514	15552756.907217
904	81.5204282331195	81.5203912566718	81.5204652095672	2663.005	2661.16	2664.85	2	2	30311012.1987028	26618520.2328124	33838054.122824	30329620.0496757	28805297.2826768	33691282.2623702	32951396.9722877	32895857.0863192	32364513.5208961	33748797.0291464	33377108.2546296	30982378.9577889
905	81.5200784580378	81.5200158233392	81.5201410927365	2650.865	2649.26	2652.47	2	2	49706987.841267	27039950.225	33372406.2394132	30155001.4853254	29556050.5564998	33138143.1318624	32843101.2790179	32176256.9148981	32435863.1785716	33905548.1816328	14834135.1624661	28047343.8848978
906	81.5201763088574	81.5201763088574	81.5201763088574	826.496	826.496	826.496	1	1	42176216.7069469	35669465.3641874	44145494.0694469	40885674.125597	39543434.5135125	45996734.8108219	45726009.3106124	46628878.0412575	45735750.5862469	45702223.9472499	44591026.3269438	38025390.3480062
907	81.5210644592017	81.5185659527642	81.5225530295261	2449.36	2447.94	2449.97	24	12	69042575.3354165	58438689.7575795	71789261.8996443	66382633.7544489	67756320.3366931	75727785.4833058	76544074.6385606	70413031.2950558	68670331.8542791	74945075.1671267	75474543.8297258	61191545.7891415
908	81.5205902075883	81.5202773091012	81.5207309779172	173.282	172.559	173.951	12	12	31352737.2059099	26057155.8716717	32769930.3303498	29079472.6988226	28168909.7707441	31731613.9338613	34766353.0564517	31954079.7159862	34069615.7208054	32747423.6898296	32487902.7109566	28786019.4068395
909	81.5205915244909	81.5204183391166	81.5207557441819	215.3295	213.936	218.394	12	12	30634695.331596	29897191.8024161	36275473.6338625	30628353.5432915	30144206.5683942	35707724.154099	35418134.7920476	34275218.486288	33753898.4966015	37170789.8105889	35992570.7700052	27993457.6794167
910	81.5204641765511	81.5202288939759	81.5208351703318	596.526	592.018	600.741	12	12	61942257.7624307	85737429.6951593	58230913.7772218	52714929.827139	51176097.648379	57437972.6870097	80935202.1281373	73662619.3421012	79678301.6412129	74400306.1556975	68840329.4576305	60314906.7963431
911	81.5206769398289	81.520548313791	81.5207935689893	135.155	132.901	136.305	8	8	26963460.5140082	22178931.9206698	32277107.0214422	25083055.3599957	26100308.9382636	27890672.9922558	27561590.6388608	26867553.7813261	28207167.1568868	28015235.8227855	26397508.7948074	25095431.5207029
912	81.520439443701	81.5200057560418	81.5213174709706	763.876	760.639	776.995	13	12	44764734.6583668	29544231.7102468	63689761.3621132	109390116.694493	36605258.7298437	68294075.611169	50105929.7902144	73281260.0287156	63822882.0444203	51513439.6236415	54146167.0564228	66080904.3484069
913	81.5204658116646	81.520111400949	81.520626286599	1182.455	1174.77	1196.74	14	12	15639249.663484	10299018.3551034	57295761.4463064	1763973.59140622	47391698.9760498	11833414.1916556	15154269.4920569	19139250.6617072	7299612.66504931	13357769.8061987	11560882.8588861	1674392.48092445
914	81.5206968615375	81.5204399860579	81.5208338204706	286.242	285.095	289.001	8	8	18089665.658693	30132962.5356372	47094548.3930094	36767475.8988254	17612311.0221298	40643323.6209901	39109820.9556272	47629427.6948673	33364373.5778581	40286130.0514509	54219830.3378175	28096699.5243405
915	81.5202573528312	81.5198058183646	81.5209627736335	690.215	678.707	693.961	11	10	97299952.9449431	79138688.5290832	58928131.2674298	95319369.5473418	85995374.498498	60197653.6127372	132736406.651964	89893466.6111273	26110299.4779967	51604511.1072771	92797166.4981222	80038333.5576942
916	81.5203699552291	81.5201197962607	81.5207074846959	1041.57	1035.73	1043.32	9	9	24510032.1036199	15277089.6017705	38309303.9554253	29707274.7543751	31891443.7341064	23951934.0057434	38055048.3787865	33644273.6229509	32337914.1038461	22394313.1153858	30040561.3066227	27221782.8806578
917	81.520448613675	81.5201353425634	81.5207445623528	1149.31	1145.71	1156.74	9	9	18284656.5604995	24429093.95116	25726080.4467187	6443432.54909091	23003595.7026563	19045743.9719727	26202553.65	31304926.3098134	22355682.0903839	13529367.1606434	27469216.5595051	23034436.1417527
918	81.5206272781869	81.5205201052935	81.520752156807	71.2031	69.6596	75.8603	6	6	55193293.2649276	45060441.9933591	56939227.9298709	52721920.5265545	48730877.6573068	59734177.982903	59255633.9198483	53100195.9511656	57882387.153946	60825868.1856165	56455411.640032	46332987.8513839
919	81.5203716788374	81.52005916062	81.5206793668326	1088.415	1076.8	1110.34	16	12	47318540.8797624	7637321.33388418	3028490.61952169	61956173.0663338	27316426.5814086	35675632.9960736	51413353.8472731	47395083.4869022	33529372.5772859	53875580.8846679	28859984.8733039	12125945.82802
920	81.520290255132	81.5200974790447	81.520764503529	998.513	987.617	1005.26	11	11	46319417.0008302	40751798.4929333	59188427.7632702	74553062.52405	18765884.008241	45715839.5599357	11407691.5050534	50684541.4646492	61381484.7906016	53752011.4763674	3651943.27751963	53209678.4265169
921	81.520634419512	81.520507477683	81.5207567947652	83.22825	77.1703	84.6571	6	6	27321907.3090685	23448246.0570615	32891007.3483102	27242989.0290701	27719409.351083	30774637.4713657	30432698.4847014	29384260.7203252	62393605.540943	31401252.2175727	29390732.8127282	22110040.300962
922	81.520445993562	81.5201236124933	81.5211712118005	871.16	868.238	878.069	6	6	60492655.5925484	42456277.9743526	4235381.60869134	65287060.7978243	31093192.9237405	54692457.7335813	56159533.8048297	52335493.9235626	55539600.6523577	21558030.0888261	54048829.1798836	72650593.2449812
923	81.520591536605	81.5203952778428	81.5209906114747	507.451	488.641	530.493	11	10	17249338.7430324	13948390.8350069	13012199.5125377	45896882.4101306	44227496.1329695	14668552.7126011	49414973.406744	3182864.62433273	46443835.8013927	25689354.1141434	2655080.43891372	11563654.332227
924	81.5206053068199	81.5205173247913	81.5208952259631	455.742	448.968	468.443	9	9	67387845.2560698	3392101.53634805	32985259.5463736	13614531.7402914	30972028.7164506	33072265.1097167	29229807.9294503	39219074.0918039	19471734.4355479	41804798.4589209	24151526.1515681	27370052.5544755
925	81.520666083472	81.5204430829786	81.5208037754233	424.707	421.857	426.452	5	5	13345944.5636151	21553611.472502	19010495.2198079	14907803.8635367	10563163.8336594	14823772.0440526	14313080.1192566	13775467.0363815	14620595.8530691	14606433.1788158	14356025.5697697	21193178.9245198
926	81.5201872441259	81.5200871752096	81.5208280960039	722.3245	719.678	723.509	4	4	41863463.9432625	35090963.967025	44237739.9033124	41287460.9425937	39712451.0785883	45673076.8414374	44586980.1612281	43485756.1054381	46478078.0980194	44155179.7195781	41630283.7588696	43886249.428229
927	81.5205929553338	81.5204200308015	81.5209211070465	372.039	367.287	376.731	5	5	28735977.1533816	15808907.8921719	14991622.5772886	19014119.3623661	17410973.3157037	20447658.1873796	20736938.7673906	19077776.9138889	12354582.74643	29023427.4618583	19646640.9461574	10840407.2175772
928	81.5202094575049	81.5200344036164	81.5208274529541	2616.77	2612.28	2628.31	5	5	27743841.8456595	36949652.034298	29655931.9979513	27502155.9055554	40695744.3984861	37782398.0902633	13329223.7452445	28626943.9968752	29476049.3940626	29932859.0211978	29010435.4380729	23496622.9043532
929	81.5205019331565	81.5204160999903	81.5207698629145	400.335	390.477	405.823	6	6	30023001.8376662	24731611.3112131	32751645.5914773	29485793.3755625	20327362.5771395	57583927.7009603	31464922.5491207	2893486.23626791	31318801.7997118	15336946.2668636	44123631.0077986	27042534.7804602
930	81.520767778803	81.5204136173942	81.5208003439743	319.355	309.396	324.287	5	5	29707032.779025	10719761.5179091	32626026.411	29142081.4234695	25641515.1556298	41712758.4163788	35780605.3520292	30694447.727475	32756494.2473861	32957002.3533625	31884231.8371111	20868949.3866205
931	81.5206209753533	81.5205056703577	81.5207417652054	268.407	263.609	275.03	5	4	29192225.397757	24583900.0557065	31009037.5753338	21773855.8231713	26993778.1177222	43282187.144352	17638885.7443968	29714082.1402083	31143794.1942273	32181306.7300925	30770291.6537	26486536.5691291
932	81.5205622000686	81.520560813597	81.5205745992437	1213.19	1211.33	1215.06	3	1	539045.996250031	484212.855468665	630746.433125037	569022.011250039	453116.777500026	594420.136875041	999808.166099917	608667.948125035	611909.831875036	538350.407812405	594462.609374891	505683.983437411
933	81.5206752949675	81.5205889780262	81.5206945769896	50.0619	42.0983	52.3189	3	3	25484999.3999401	21538594.2279229	28743301.2927653	25392173.4464522	25635855.9235191	29441153.9868367	28489924.018885	1864693.40384388	29437991.2543396	28852814.40255	28335597.7261444	31754326.2450822
934	81.5205585511902	81.520523982927	81.5205931194534	335.4375	333.84	337.035	2	2	2083913.70804789	8196468.60375001	10874560.2294241	19328589.5062602	9087240.62732142	10699753.5972857	10550480.8184286	10201991.1832277	10787209.5139687	10806346.5026071	10487950.4872857	8714706.256125
935	81.5204895680268	81.5203698079311	81.5206093281226	352.622	351.332	353.912	2	2	11965569.001875	10446043.482691	12825577.029375	11758051.6904853	11083299.2765294	13066190.3564963	10476568.6880988	12257320.1880662	13245563.7703235	13129421.0374338	17528545.6004659	10598927.278147
936	81.5213004444731	81.5207963349119	81.5217739305934	2492.055	2486.6	2495.89	14	10	97223738.0420741	49100347.6965862	129785106.837912	10115265.3407057	78896731.2512497	41818942.9453232	116370840.806163	83501346.2491665	9028242.33810425	92573307.5851793	106553200.988098	95032630.4173557
937	81.5207589754881	81.5207584997845	81.5207594511916	826.194	823.1	829.288	2	2	54723179.2305817	50532363.5571886	57446455.626839	52859351.2544566	51343762.6013161	59907960.9981563	59172948.4093845	57345445.5286882	59114842.7685384	59018178.4871755	57661861.2851082	49373120.8421827
938	81.5210363457576	81.5207672979453	81.5210366810994	2594.14	2587.36	2600.85	3	3	18014291.4892944	14592315.3554999	18048213.2792498	18921219.3001342	16127448.013594	18062109.8625002	17771549.0826564	19037652.2991337	18135442.682	18336487.1054374	17461704.0007504	15367711.0523751
939	81.5204947428502	81.5204947428502	81.5204947428502	629.362	629.362	629.362	1	1	33984383.8811177	29407935.9652004	36303099.4805455	34661601.0960588	33910842.3003018	37977251.8002941	37174893.9774591	36506946.952522	36501939.7088615	38766891.2064742	37245642.6777647	31197323.3364793
940	81.5208912486078	81.5208912486078	81.5208912486078	794.17	794.17	794.17	1	1	20855416.0984342	17834688.2924013	22167088.7009014	20854489.8119737	21930073.4670559	23055260.7786579	22954457.106579	22093966.0205001	23002569.0809275	23585629.0999737	21576833.5823191	18915647.2038454
941	81.5210997252652	81.5210997252652	81.5210997252652	2649.26	2649.26	2649.26	1	1	43201388.0096232	38196827.740473	47206127.0570548	42727833.6135873	41085190.7452055	47537639.4312501	47007008.4738015	45951917.0427057	46149867.5747432	47829586.8077056	49202577.4339672	40233254.908142
942	81.5206672619321	81.5206672619321	81.5206672619321	638.681	638.681	638.681	1	1	44608029.1021172	38582565.1136329	51183847.4983715	45070974.3829844	42811504.1285272	50018631.9619044	52159948.122917	50076221.4827604	50652793.004852	53138521.0470352	51228904.7911223	42954897.0053126
943	81.5207153321369	81.5207153321369	81.5207153321369	846.766	846.766	846.766	1	1	3032078.84212491	2561819.34937505	4437766.39482433	3013749.05265623	2852433.10875001	3349931.5597499	3397169.31749989	3085945.91199999	3311543.8625626	3315759.33974986	3368026.85643745	2934687.65625002
944	81.5205920759025	81.5205920759025	81.5205920759025	1232.27	1232.27	1232.27	1	1	10087366.7028245	9104314.56675268	10629703.3711824	9908620.91103963	9626683.79801534	10605416.1319606	11046224.111253	10513845.7355634	10871187.7803335	11441552.295482	10574130.4132016	9715495.40464036
945	81.6679264166382	81.6679239611176	81.6679288721589	1304.555	1304.54	1304.57	2	2	63241.7633337398	108708.459933894	42427.289377442	80044.2001831064	80332.1038352467	37697.8889501951	18037.2110807291	62268.1275777176	20978.6671354165	38252.97641805	49119.9583219397	94667.3377234822
946	81.7740186358346	81.7739556106741	81.7740552428891	1304.145	1303.81	1304.57	12	12	420600.341212385	590500.013786054	273605.371043523	456017.930071848	434571.438972354	221977.983477959	267411.319939781	380425.133275464	241488.166679364	258747.666406252	328910.323579099	501002.988683037
947	81.8393307126525	81.8393141939082	81.8393660799591	1304.14	1303.64	1304.73	9	9	406888.316692705	589255.733203128	173647.212714846	120997.756560248	109125.730939129	207023.758657227	193083.327944335	153650.231541466	187241.731420523	200353.997942458	323118.557682289	91721.6763883473
948	81.8905596257919	81.8905505919867	81.8905686595971	1304.555	1304.54	1304.57	2	2	86190.9646687819	114332.42045072	53717.5020190438	78237.4043363453	72015.0394388843	68224.7600618485	73877.9854964189	68701.0049088537	21479.9081933592	70291.4856221514	76413.9155718988	94744.9453538157
949	81.9790379145784	81.9789342431525	81.979098580002	1304.45	1303.81	1304.88	12	12	194896.237604165	184738.131845388	195712.900021702	227031.56839495	206268.522876267	196497.638378906	213543.372953145	217129.406863732	184431.213059895	209901.490741812	204295.513044025	196397.067504884
950	82.0173208726271	82.0172512733391	82.0173828171334	1304.45	1303.81	1304.88	12	12	562631.371044924	531310.582782449	533165.005268552	598141.464036692	535461.236474441	504782.112223774	534087.368256141	587092.120036808	487781.602043809	521370.003746167	566650.497204243	517626.896703056
951	82.021400884463	82.0210006109684	82.0232115107122	2448.46	2447.94	2449.62	14	12	6017433.40330738	3080556.93064728	4084069.98517225	3197067.94978251	3516545.80124271	3152081.68860732	4093220.82453037	4020919.10664519	3770139.57940291	3503069.18271186	4047100.563636	3076804.91962676
952	82.0214050520613	82.0210819398249	82.0226606050163	2489.06	2479.86	2501.91	13	10	2415960.96557828	4063916.86939399	4530194.86141516	2353703.16869456	3266825.07785075	1385470.18712161	426227.417221069	4129243.42458184	420033.554575187	3859467.57806643	2683654.95675293	1699893.6647471
953	82.0225739839495	82.0214090750369	82.0226755267981	2576.07	2561.6	2578.66	7	5	1115059.95638874	1314353.33013229	1279940.09273438	1181347.30607827	1936091.95403435	224011.690751938	1335109.85246162	1294252.03226759	1451217.98281934	1281353.85645636	1307857.34717802	912262.512675442
954	82.0220266943115	82.0214106758496	82.0226190295398	2586.675	2583.76	2587.02	4	3	505259.544757368	829889.815762727	1194289.36720784	1138860.83708204	953674.649648434	1279749.49927343	1279502.93650066	1189525.98878255	1282652.8866875	1684262.20322313	1335553.27792969	885786.515027017
955	82.0225782765014	82.0215265425127	82.0226411456103	2603.71	2593.06	2608.42	7	5	529775.063383504	800204.198785407	624457.181897979	134302.831994625	535173.024385344	164913.676569018	627601.212784936	1703132.92500867	663122.086713016	629673.83651258	528005.523420268	385760.493905099
956	82.0219774919855	82.0217278502451	82.0226673665903	2672.02	2661.03	2683.56	9	8	295977.276208489	711335.369782939	960481.213314272	857722.809151895	1234039.78152344	457428.216044924	1144926.06780228	900393.32657355	982010.119709818	1304832.13579812	1674992.47786164	705459.001118398
957	82.0217977689572	82.021360232101	82.0226838786251	2620.71	2616.57	2624.83	6	6	394635.102753165	228634.543629803	125948.717239569	427133.98532	886651.290991207	93218.0538281285	782986.738142574	380472.459719812	452603.542914674	456926.606407746	464821.521737822	1354720.93023364
958	82.0216953683406	82.0214643945181	82.0226133611966	2697.86	2697.34	2698.49	4	3	449003.114504493	329811.246279932	639229.260477494	0	438185.895798024	565054.207561988	0	583309.119155722	538173.268316909	514462.058657225	0	0
959	82.0220807202331	82.0215537855786	82.0226852590045	2643.32	2635.98	2649.6	6	5	995016.879467533	735643.382757071	897210.86552734	470395.441586416	739880.810976558	844492.084247164	891372.215419354	976618.341914781	1238787.31195984	891091.394034096	900859.017761946	693534.547894653
960	82.0214411957443	82.0214033030241	82.0215322912721	2538.29	2537.85	2541.11	3	2	1166698.44895832	948404.318059905	1536961.48060535	1105091.54652776	973513.432636712	1187190.70803818	1190847.36820313	1209841.13529296	1302744.56932921	1268363.86234376	1180713.13439671	1047006.19174034
961	82.0225978149108	82.0213515482033	82.0226595951595	2517.605	2509.93	2526.06	4	4	2282516.70356084	1921208.90733172	2456218.97921874	2977022.72317128	1970245.07664263	2543447.71492187	2538728.75335936	2289997.34004425	2521104.16093752	320958.185364577	3520613.23098006	2076228.22907852
962	82.0213823550044	82.0213572406483	82.0214074693606	720.048	718.14	721.956	2	2	2290230.55478286	1533615.3419944	2491544.30682032	2128304.18476669	1982121.13980683	2624162.38902836	2586619.87860419	2306061.30546552	2405766.02370499	1049529.99192096	4287888.81110611	1916407.22323688
963	82.0214376373344	82.0212488560465	82.0216264186223	934.388	929.693	939.083	2	2	3012226.90405957	2050670.67263007	3206055.71577355	2717180.79454999	2635753.72020422	3092448.69221953	3184951.72946245	3097534.8829003	3119471.07119208	3688897.37270217	3451423.0575313	2405272.16355224
964	82.0213415796492	82.0213415796492	82.0213415796492	777.78	777.78	777.78	1	1	3855405.8491763	2896475.78532698	4182278.53487029	3646833.96670391	3395062.56534683	4473840.59401843	4343704.85933659	4141740.66622438	4000620.14934716	4900483.35881963	4042737.56743627	3192942.34821537
965	82.0217143115384	82.0217143115384	82.0217143115384	214.55	214.55	214.55	1	1	682844.258809883	445674.88686591	819155.364452266	661797.306769258	576845.105392031	882947.249539843	759163.312334585	668293.761563815	753453.611585742	844977.034581675	750531.076409297	512113.521808593
966	82.0216327076543	82.0216327076543	82.0216327076543	171.321	171.321	171.321	1	1	1230770.9481222	931880.847469816	1397194.30656731	1070354.95831332	1115782.06990123	1389119.34497138	1467946.29534302	1209490.28288935	1388749.17528956	1533715.35467127	1275306.45078377	1005585.37765523
967	82.0452713586705	82.0449441348868	82.0545236563761	1304.73	1304.15	1305.34	19	12	257563.5305542	357823.895961217	154628.556839423	298668.544620536	262601.843641075	183842.693703265	181842.246199778	234427.915094867	163404.890867638	204943.828674317	200856.753632813	334765.607990723
968	82.0487739627619	82.0484778071032	82.0495999788372	122.673	122	124.061	8	8	151364.625130868	380140.233651563	199592.047405832	160658.639310303	515188.870311563	555256.236442261	504607.573548177	199948.623272252	163361.738232125	171378.553105248	184867.664997131	143750.717602734
969	82.1344293267332	82.1343814010621	82.1344592509428	1304.73	1304.08	1305.41	9	9	147971.039332181	140309.070589191	132613.683002932	146950.666238608	151039.248405763	127308.138338449	128729.71887207	152473.630021785	127810.540305739	196372.723008219	133796.670041096	137753.678097367
970	82.2084106635207	82.1978708688673	82.2093624168613	1304.11	1303.81	1304.54	6	6	182885.013069511	91686.5624414052	115172.14937256	163695.149672409	162047.98086426	228108.517154946	124021.771589354	94953.0095930982	196041.076504792	124618.11363732	103102.97394381	141960.344016336
971	82.2255070237801	82.2246987551162	82.2269376464564	1304.03	1303.57	1304.57	12	12	188880.074645997	124065.949729819	208292.14254639	173864.305051057	162238.717946213	228343.80185547	234718.862750243	201494.300214843	201455.021624098	227594.495692233	214132.758046876	142185.609788161
972	82.3071928150926	82.307135522367	82.3072287464725	1304.555	1304.08	1305.07	12	12	335758.008544923	453498.519603363	236915.413196844	379795.860691267	380324.961383714	190111.811395788	230148.009454755	303451.847451825	198989.926418807	203432.133303224	272934.097834822	417095.021680037
973	82.3259643800699	82.3251309420162	82.3273591986844	1304.03	1303.61	1304.5	12	12	403124.555773927	300202.717962739	450542.517937575	380727.937971378	352600.987195762	489985.750032438	482455.452357704	445236.664190108	441437.558876578	481515.075549129	447797.526127233	315172.225837214
974	82.4248810796299	82.4248663521108	82.4248958071489	1304.555	1304.54	1304.57	2	2	59374.85641276	88862.4723106966	55650.439962159	71656.1370731616	69907.2681949878	39804.128895597	61004.4933715817	75454.0060635643	39876.8395552197	59842.792486572	61355.3095902882	77049.1194042962
975	82.4800760807604	82.4800760807604	82.4800760807604	1304.54	1304.54	1304.54	1	1	55548.3039971921	81857.8384107418	56699.168527222	86877.0221028649	72839.8379380292	55609.7988173419	60059.0299403888	72567.5125724281	51352.057184448	65379.6613989258	57340.0194782514	79937.2660583499
976	82.5374880558724	82.5373914453745	82.5375858628123	2449.345	2448.72	2458.93	12	12	13547420.2488501	3767458.11955024	3578309.99081315	3542236.87231031	4092059.92328714	4961854.80871617	3999181.89665107	3692839.71644261	5195178.59092315	3646310.93883874	4510253.94179898	3596283.71750233
977	82.5374405279505	82.5374118473718	82.5375381256842	2493.95	2482.86	2500.46	11	10	5341374.90579607	4160750.40802128	3128913.172694	4073176.79577029	2512016.61402938	6200090.84040386	2710160.48826035	3107781.62011368	3088814.15673547	332826.908906269	4154208.98190217	2994767.75358339
978	82.5374362149888	82.5374251769256	82.5374406455153	598.1415	588.489	600.925	4	4	3764564.44472393	5363436.40279852	3813708.22789874	3586950.43237399	3454193.76714102	2866934.95697462	4134834.95970075	3786488.79678847	3699935.54853817	3821055.54212642	3624645.88227489	3444947.72865039
979	82.5374373105722	82.5374091186006	82.5375099228711	684.767	682.527	694.888	3	3	3509027.18072624	3352250.07259887	3642713.73515471	3662400.32215444	3804613.54981888	5219702.43297273	3685889.75380868	3646941.9634636	3810431.26247289	3873410.85333886	3661845.38650537	3443854.48661799
980	82.537385512878	82.5373712398788	82.5373997858772	640.647	639.08	642.214	2	2	3070148.17488562	2657051.87744395	3118500.41667951	3216632.30716388	2866144.36878057	2927741.88272967	3168618.00070317	3150201.74743781	3068761.09441163	3331398.7179632	3355760.45070677	3194480.04448921
981	82.5374372222386	82.537427830132	82.5374495939797	724.03	719.674	730.153	3	3	2951639.71895313	2729808.26133074	1854873.61092091	2668982.73285937	2839773.50621896	2743813.02745442	2877960.83313444	3043357.03494712	3259759.93945422	2874601.82988124	2648486.75159505	2647091.21193761
982	82.5374480107908	82.5374357483123	82.5374602732694	761.897	759.295	764.499	2	2	3274507.42805479	2952145.51121875	3083572.88244591	2712291.16002752	3094858.0651899	3461688.65602734	3782196.63766922	3400455.39620244	3070996.30960276	3384678.01332031	3406667.52631543	3200853.37398197
983	82.5374212359431	82.5374212359431	82.5374212359431	2612.9	2612.9	2612.9	1	1	51325.7130859277	25241.1511718702	56000.2143750021	37361.0192382741	24717.0081542921	39866.7546386833	39807.1874999827	44842.0707031379	32203.005371103	36958.5825000014	70282.1468945259	32039.4400976581
984	82.5374090788134	82.5374090788134	82.5374090788134	1181.79	1181.79	1181.79	1	1	779206.470703121	725375.917023922	740565.839696048	887832.265585553	877024.968510738	853045.354598393	870984.250618495	773602.675781253	754225.699449466	740959.453208004	788912.186692703	804603.288510738
985	82.5374436883919	82.5374436883919	82.5374436883919	2528.68	2528.68	2528.68	1	1	3359850.41502931	3049124.97655661	3236790.40595212	3300032.95879687	3264210.13916016	3198668.82180368	3204254.44109374	3407179.24910154	3249190.25617187	3250634.99954587	3615538.54426686	3230111.80959507
986	82.5374036523831	82.5374036523831	82.5374036523831	866.374	866.374	866.374	1	1	3949961.17387277	3586360.76541328	3853679.93929671	4033345.66987547	3978889.28203719	4022062.49507062	4034839.17488063	3948615.57475078	3951636.78038594	3997448.32515752	4071172.42113977	3693226.55625492
987	82.53739830163	82.53739830163	82.53739830163	1007.82	1007.82	1007.82	1	1	2328292.9800052	2162636.52033235	2322961.93359331	2555216.18882812	2310830.68093663	2327158.49392579	2345086.3185434	2366271.63487413	2343872.15739747	2486750.922065	2183725.63076324	2242916.90972461
988	82.5374213215628	82.5374213215628	82.5374213215628	1121.3	1121.3	1121.3	1	1	1184568.17623828	1224377.51762187	1315071.63207031	1383681.66161687	1339451.79277812	1421616.85102345	1377376.26071094	1437012.278775	1183802.29717285	1390915.39027187	1318801.63623437	1258397.5173
989	82.5810402368612	82.5809865161365	82.581081583177	1304.495	1303.95	1305.06	12	12	304342.812573243	462111.510532924	187689.053191962	341604.569291993	334444.429327298	137529.037797155	176560.074114585	258151.896160715	161085.017168458	185081.184912762	225741.069903318	393192.327223076
990	82.6011220077588	82.6010531702782	82.6012213748992	1303.965	1303.57	1304.5	12	12	354764.128372896	286825.592572114	344230.438974614	335564.876062949	322622.227239987	348451.316382962	369506.245492788	374441.46521935	314855.449553411	357576.566584126	349713.174393779	299702.776650765
991	82.6411449196606	82.6410868093611	82.6412232677127	1303.965	1303.57	1304.5	12	12	848839.949755862	747373.097079322	823123.982349319	841167.612502791	789130.188183591	819989.540844032	863830.848818368	877973.125731029	749079.083341347	832244.824986054	828876.168582592	746694.012048327
992	82.7595920732557	82.7595432682147	82.7596583720789	1304.11	1303.61	1304.73	12	12	241423.058480318	199052.892433893	225109.104038089	234125.436076471	221070.740107424	226002.734661457	239221.911508413	245965.096567007	215964.519759113	229010.442006461	227978.089827974	214011.511264272
993	82.9470038600572	82.9465668149285	82.9474807640086	1304.11	1303.22	1304.73	12	12	167414.108979116	162480.505045071	143278.623354868	154673.878752253	140432.718842772	167449.538806502	171453.888822115	135743.025122601	140534.469871418	174978.428915319	154535.783554688	156044.177922175
994	82.9968879007311	82.9968879007311	82.9968879007311	2455.57	2455.57	2455.57	1	1	792268.319466382	538372.702269024	923952.315385039	744875.093559567	696683.879789691	1258761.18518657	1103473.20331753	799702.551996459	1031752.31952078	1123868.06338954	912353.556499724	598256.352242694
995	83.0610109565156	83.0608217737331	83.0611336645284	1304.49	1303.22	1305.82	11	11	48173327.9456235	42067610.2294242	49061539.5817916	44581790.7527559	48827604.0824332	51818352.01897	55813158.1603691	48882856.275	54666170.2910565	64849177.1729354	43896790.037508	43201232.222296
996	83.0609857621264	83.0607736477535	83.0610823700557	2531.37	2528.45	2535.46	13	12	28548219.3654065	41152272.6511518	2796467.98951188	53553256.6712537	47903922.4286386	53690309.0115093	29975160.592387	46195745.4675205	82203115.0048767	28939780.2012465	61452397.6814334	33575688.7043923
997	83.0609332005154	83.0608327755889	83.0610979141433	597.0585	594.755	598.206	10	10	73395711.265751	61638263.4398515	81403065.0738669	66992632.5830458	60119688.228858	91323890.4450097	117787457.087599	96077497.7366261	90158040.8785712	103027359.317905	107522245.99032	64595859.6935625
998	83.0604390331181	83.060170752031	83.0610763688025	1966.595	1960.63	1969.81	12	11	50838580.4976991	36186568.4664063	72972485.9111459	36536747.0020624	41307170.2981339	51203481.8136437	35903121.4728932	68924932.0098545	50282985.0190075	64273324.6512169	75257783.1180326	88128307.2569
999	83.0609144683596	83.0606615020685	83.0610186747505	2079	2077.52	2081.71	11	11	94564150.3832866	69679211.8113467	65031352.7162271	67007322.4399628	62487544.5717042	90450051.769951	114386549.485001	93141318.6691367	92367150.1609309	89459576.5764053	85714005.9862178	72978839.4666132
1000	83.0609403969709	83.0607526061412	83.0611696052291	2460.535	2459.3	2462.42	10	10	38135070.5806968	29956065.5556454	47845468.9492065	39605888.4869466	36048096.0482911	46926235.0910619	48652600.9068711	48565587.9618043	41574875.0240417	47711648.9046667	41130354.9216871	24510910.6124608
1001	83.0608045558708	83.0604731184325	83.0610294849064	2372.29	2361	2384.5	12	7	10615339.7999997	8177007.26682712	41431478.7979126	14842778.48237	4888757.95767753	10716389.4640177	29205397.9251248	8713190.97777545	10222932.8644231	18949730.3451595	10668959.1741518	5844941.49306728
1002	83.0609061463915	83.0606342014149	83.0611773071041	830.3485	825.89	834.735	8	8	34633059.8766106	31491015.8982097	37282168.6469948	38555029.5860313	21666469.7440114	38562505.668225	39181601.4921094	46881411.6504445	104392034.36085	20719945.688238	19771631.8138099	28943031.5282232
1003	83.0606667284284	83.0604324842	83.0611194472683	2411.35	2391.84	2420.48	13	12	63115955.2021362	34563461.4770211	33991446.9165374	35646754.7910875	44208666.6303255	44682786.1099776	33090927.9717011	43454660.7513441	57537390.9540145	31744226.8258019	51347361.4469052	36775835.1792136
1004	83.0608861790256	83.0606334437282	83.0611338183511	966.079	952.292	980.089	11	11	75400456.4482323	47254073.7599116	89780374.5684281	46775031.4777315	52965622.3955211	57234325.8700744	33724182.4331748	52736585.993891	58634013.6118995	53394229.0953341	53181371.6003266	46175335.6738487
1005	83.0608016187355	83.0603302329073	83.0611276337894	1066.2	1059.13	1088.73	14	12	33667396.7135166	3556527.41520259	113918515.50624	29285987.5342187	8874219.23502684	94669538.8437109	67884789.8240747	62281979.6831164	98676527.0422242	56275158.3425572	68842813.2822667	44064590.9397652
1006	83.0608247630856	83.060598817118	83.0609333572661	1384.22	1378.37	1392.04	9	8	56200949.7570699	33083702.8129143	36807239.5596376	53880290.8418057	34031792.7734665	12791545.6921331	38899484.836875	35635458.6400749	36831814.6748301	16546251.2433159	54696782.5121078	30247161.174525
1007	83.0607604709442	83.0604960049368	83.0611592309841	2299.245	2288.17	2312.01	12	12	15792568.4306894	16544792.0623345	45968916.5421184	15438802.8424395	34974888.116072	23541367.7350761	31506891.0487755	53954961.3115626	75322929.7516033	53208150.5827301	33385031.2418168	41872269.5791636
1008	83.0607352319169	83.0605133077582	83.0609575159282	1162.325	1147.58	1179.66	12	10	5115228.28389398	50224716.9672086	44666863.7890362	7378729.93649818	41543388.8671622	49470249.7905405	52049435.4167438	68068950.4740258	53031611.8735931	113909214.883895	52247477.1539199	28057587.195007
1009	83.0608807182317	83.0607063217471	83.0609957515461	1129.19	1119.65	1137.1	8	7	26955911.8215162	24142253.2015	34436870.7360781	53923098.9781161	53279356.4975232	44507943.2836218	33509377.305	31440820.296	32351569.6308003	34049455.0082	5030903.03287752	9521619.44965189
1010	83.0608872282955	83.0605594930992	83.061068297577	1615.92	1608.1	1621.89	8	7	18992940.1017457	14127880.5269735	21982657.1583331	18352479.3883836	13621780.2730386	21211825.1895259	14119928.0362417	40525021.4522137	2785766.22432864	21920997.0920417	11336997.1571765	16755425.2960021
1011	83.0608765417436	83.0605347336411	83.0610853550463	1244.425	1228.53	1263.11	14	10	129049073.738535	13246173.1703906	47067859.6169009	23796861.4373782	60634191.5037959	77323195.9666238	7337353.05156455	51814206.0691942	113534401.101596	8118742.04083506	50697426.7974999	50401447.2244241
1012	83.0609478002613	83.0606152385831	83.0610519837657	772.269	762.042	784.444	7	7	37865890.7227301	36474071.6655803	3899791.37119134	95413732.3563212	44759525.7910156	24158329.0837573	55785006.2028013	94634875.6226057	54844853.1746385	93043412.9212226	55594527.533136	41482733.5193639
1013	83.0607606488254	83.0606708810165	83.0610572569185	1030.12	1014.47	1035.28	9	8	18525509.1844556	47332775.9559068	37693902.2345163	50287411.1823336	17495164.7496751	4944858.10002659	39938283.7238709	37602411.5677418	38632448.4948388	50783634.1938427	60669003.9318476	44721480.534598
1014	83.0609194263767	83.0599218070202	83.0611255944177	1209.15	1193.41	1221.31	10	9	43909261.5999999	21286844.7551966	66932732.0249373	24680684.2276427	65791549.0381556	77379362.7942169	78608433.5178873	130993643.352793	45772972.0480904	47381176.3833335	87846981.0048681	4137619.16139316
1015	83.0608283492409	83.0606890266887	83.060959163322	2220.37	2213.8	2229.32	7	7	55146331.9290233	24546295.0577605	3052508.70155894	19955638.7823212	28100375.253672	31844949.9753191	53765126.4506765	39757870.4392898	33288902.862067	22475121.4696803	29799551.8504556	26670532.8692188
1016	83.0608132365319	83.0605837134262	83.0609991299104	809.274	803.62	811.513	5	4	13247899.1742741	9781900.08251335	4095845.00026035	12264124.3907693	34337236.7210846	23696884.4886241	27169421.493592	13205308.2939134	15308972.3460714	14650295.6630769	13778579.4723943	11599499.6159554
1017	83.0562063879327	83.0560650967367	83.0608357964952	121.491	120.196	125.85	5	5	3295094.84432692	97538.2386797119	4189396.79285607	3019303.72905295	4075952.53347186	4374333.85230018	4181118.8902491	131792.721339529	94061.236001953	113363.567008364	3907320.70046214	2342889.58171962
1018	83.0607672262347	83.0605264535598	83.0611123302433	1538.6	1513.21	1553.61	11	11	31594420.8934821	16733114.8031284	59461273.5541577	57806636.9324855	11035118.8875837	70408027.2753907	81536561.809312	2053842.57849125	7859402.07534224	35745750.7236962	27952978.8890416	42198922.4689408
1019	83.0607681506521	83.0604875672637	83.0610381781876	1579.715	1564.1	1591.76	8	8	40816979.6614111	12599562.0607397	28690153.880625	54813066.4307352	13024113.4928299	30545762.6081249	16206579.3830546	28134972.6060268	28976098.2469345	5901253.74193372	19021637.026697	26642712.8021007
1020	83.0608887582136	83.0607019685432	83.0609825291759	875.878	871.705	886.191	8	8	51256057.6648211	3164915.41448412	49771391.4815136	42027920.2057637	38071144.568759	53628722.3737074	57818998.9604215	57589493.9119372	50699823.9269321	73218104.6689623	49466925.7332146	73639565.0613234
1021	83.0606795903846	83.0604326802276	83.0609226488273	1669.29	1654.17	1688.91	11	10	2585387.53368738	2204984.23196821	24354290.5402831	36498136.1846412	15463231.9073249	28226433.6964902	17988348.5825999	2017471.69119632	37630219.5738076	12314835.7326078	2622513.61016605	19577474.4198026
1022	83.0608681649492	83.0606320888263	83.0609793601031	902.0105	890.588	905.231	6	6	9482206.7637424	33077951.9048011	21389098.5555383	38116439.0216941	36026148.4950789	64740909.9836648	51321949.9461143	42744001.2611538	43612136.529158	44650564.4503948	53851537.0046637	33630080.3895987
1023	83.0607347381058	83.0604079269439	83.0611070069935	1829.33	1823.85	1841.72	7	7	33157233.7598405	28943151.0845702	19156362.1305027	29652769.6458266	35030513.4984119	35598061.6409506	36391910.774548	35108287.7090494	89908914.2624517	7059670.98939219	33171129.8928192	40399670.1299703
1024	83.0607894753585	83.0606363214929	83.0610825163654	1742.975	1734.2	1758.95	8	7	2563094.17479778	40069971.4873303	41962960.8832376	19765749.3634046	39383482.7689095	29803626.7743595	43286121.5858607	28498087.0625588	23545250.3137657	43922538.5285657	41774447.172418	36686959.4569672
1025	83.0608486165912	83.0607874268862	83.0610447768768	925.98	920.153	939.479	6	6	4351913.85389049	26935832.2068088	53326070.3802542	61327528.9963776	25641649.6377341	39152742.0935	39872461.2693749	53693130.0954712	26118902.6000693	39767360.8108182	37015698.6470455	30066720.7629583
1026	83.0609534884191	83.0607303562408	83.0611546820529	2241.76	2239.6	2246.34	5	5	20840687.291818	21038687.0922949	2445273.75277514	20056388.2077274	2534806.68482674	22034900.2026325	22793779.6227271	19983857.4062501	21259825.0833334	22882671.4314017	27215170.062335	30489904.7389125
1027	83.0607173676807	83.0604103666434	83.0609219506595	2340.355	2322.25	2349.38	8	8	33263887.5888325	11909420.8604107	29968366.7404267	27277315.3199198	26679987.0763784	44156427.5190879	41987376.3398837	29815163.7449404	30995518.9813242	30257240.7501524	19644910.0316769	19320839.5159451
1028	83.0608189631896	83.0603680181074	83.0610140420814	1710.32	1702.74	1713.34	5	5	24950070.8240732	24476784.8029687	48967479.2389082	28916543.1868479	27274330.410639	32422992.8928889	13134005.5519543	30534977.7899999	31669452.1682917	19740651.7914143	50887423.4403348	27294998.6225
1029	83.0609405643127	83.0608090577308	83.0611929566175	2203	2199.03	2206.21	4	4	22063956.870375	10764278.197522	20418116.0518383	20865023.2213037	15371099.6263478	31509196.6296348	23689163.5774284	20655826.1260112	22510110.9343571	23275442.1854821	21971232.9478035	23439262.3538893
1030	83.0606655127367	83.0605218940933	83.0608109378002	1446.22	1442.07	1449.25	4	4	28931017.7816859	22672747.2489826	29463505.9533928	28221809.5043023	26374761.1192151	38366257.242005	32009827.3288664	29851931.9055813	29346281.8444609	54908435.5337467	29775157.0321657	8471844.32028309
1031	83.060828798029	83.0605757060492	83.0609066250898	1478.19	1473.76	1482.3	4	4	7200091.62824999	5613734.62159374	17010836.6225891	6925314.34731249	9331830.39620767	4580325.38064392	7908091.54499999	7458908.65912501	8347476.30187516	8720931.57528409	13294647.7953787	6031827.23500011
1032	83.0608658444349	83.0606855064987	83.0609600935799	1112.12	1099.95	1116.82	5	5	24311281.7858749	3920525.26176264	25593309.4900001	23924696.1406249	22286743.7367499	26992215.1610001	68560835.7657132	13907172.2510375	25862113.9912501	29638658.0935383	34588389.3111607	21107936.9025001
1033	83.0606908698235	83.0606524932319	83.0611487198245	991.339	983.627	1003.34	5	4	29750684.561476	22473635.0513558	31110642.9345913	69235987.6268399	27260240.1161538	47655685.7145911	33294636.0378366	21228948.3349705	32039654.0625	5158651.53582667	30914205.1489904	25043650.3007548
1034	83.0609044295084	83.0606102310262	83.0611983215643	1935.28	1931.9	1941.03	4	3	13658926.260441	11817789.6425736	14681588.1455883	14491950.402653	3710535.62663581	13944987.6346323	22199053.4481721	13680185.6076471	14393837.3103309	14233173.5930882	13838862.4278309	12843979.1594854
1035	83.0609028979433	83.0608315577693	83.0610149052679	719.471	711.271	728.497	6	4	3334691.47939681	18713740.8227	27742511.5914376	24646970.2202896	33927671.312663	69931765.6997086	18202088.2104049	26496414.820677	28340906.7302521	29713396.277125	27569226.8481251	21038121.87155
1036	83.0609331192591	83.0603985590727	83.0610118880869	1858.77	1848.31	1866.2	6	6	3027205.70797507	33358866.9683982	29426995.9693421	26155683.4740296	25474548.9266776	38369776.1428574	53491618.9419741	2937912.03008792	29230505.4622369	29079739.8611842	44670834.6720861	25166233.7873684
1037	83.0608305497292	83.0606279679965	83.0610826750401	1640.58	1638.83	1647.54	4	4	22787685.6238439	7050301.2651923	9347765.62673071	8524285.49855767	7681721.33333345	9937953.30894229	9612377.50471168	2048243.17113283	9426972.59653844	23271070.48718	9016341.07009611	2421261.04744389
1038	83.0608681389676	83.0608640976314	83.0608996890348	213.382	212.979	214.421	3	3	9300223.49465272	4511414.08154098	11891368.3012394	8385761.76465212	7090516.07364551	14094987.8677898	12045247.9453709	9883115.01537146	12415512.7336574	12707573.1433166	11706151.0796241	5947890.48665365
1039	83.060796598624	83.0605935582343	83.0608003387203	1404.07	1403.92	1408.69	3	3	15276429.1967612	11931137.5264773	16219641.424034	15048136.3808522	13874451.7290909	17043937.2261363	11520315.7542727	69058914.9285946	15665023.75	16778426.0961648	15671405.3118182	15889991.9588964
1040	83.0608348468156	83.0604350672926	83.0612273178957	1885.56	1881.14	1892.22	4	3	14179250.5057895	12140718.7361842	15161959.0144078	13962344.0826316	36813071.4746642	14906353.1363158	15843860.5479277	16025151.2754041	15115851.7692434	2375009.16933048	14496601.7066447	13194662.2623354
1041	83.0606381514604	83.0605251812471	83.0607116263925	1494.735	1490.92	1500.97	4	4	17401209.6297488	12159613.4668751	16180055.0417391	14937827.07375	6910670.90422545	17328534.8184783	17459835.046875	15869600.5842391	19967895.9070255	18872899.8464243	16328060.6422916	13550976.2033696
1042	83.0608563164903	83.0607317231847	83.0610766220099	1465.1	1459.32	1467.28	3	3	23336098.4940761	38098780.5386801	47032738.2545956	43607060.8454504	41575286.4910846	51280371.6114706	50155500.4305882	55699977.5996192	48673791.2784376	50811097.8023897	46660410.3066912	38979011.0576586
1043	83.0606528942535	83.0603885795974	83.0609172089096	1368.275	1367.42	1369.13	2	2	44376789.2484678	36378306.038358	51667326.7119401	43379898.0456653	41530479.8342339	50133125.9557142	49381859.0963298	46120691.0089286	48133840.9193649	48805941.3113106	46266271.8320238	39021757.2309524
1044	83.0609872954439	83.06095366701	83.0610209238777	1814.355	1813.77	1814.94	2	2	35730922.7109736	30775605.8070816	38712831.1817307	34386085.2380769	34301757.6360577	37516563.7086539	43172794.9904967	37161284.0521155	38010018.6890687	38805103.9302885	36383620.6184615	33318319.5692306
1045	83.0859799760484	83.0859288471823	83.0860046087803	558.572	554.233	562.921	6	4	19354380.0956526	12575382.5208007	23027430.6703539	18143402.4685806	16209394.3550195	24577096.6210967	23844815.4199315	3985341.34271181	4703594.04111412	24052599.3281006	7079309.73105364	5451311.07816515
1046	83.085973648137	83.0859448680176	83.0860199943752	16.74405	10.6886	23.1536	6	6	0	3720262.6658671	0	0	0	7470213.4911875	4652864.8821417	5159541.3346613	3307391.80118851	2541567.19791245	6024595.73771093	3303129.28306895
1047	83.0859662680577	83.0859662680577	83.0859662680577	150.501	150.501	150.501	1	1	6491092.69389258	4022065.37875411	8845446.69992411	5787693.17828613	5272861.71883532	9341891.9262375	9114444.478577	3845174.61136459	9657092.83978236	9330443.39170313	8264055.16051172	4350002.3950579
1048	83.0859209948167	83.0859209948167	83.0859209948167	193.44	193.44	193.44	1	1	6541728.6164117	3244688.31378761	8649450.41145894	5911758.42579942	5242082.78656694	9347778.38402544	8338817.55384673	7168527.42163645	9142332.00925327	9124809.26429538	3123174.04454528	4131150.97792987
1049	83.1798430848143	83.1796631637951	83.1809329109218	1303.59	1303.22	1304.49	4	3	114101.344469807	113386.023020242	150426.562972414	100831.342814276	87659.4244140625	122235.097934128	124564.72806241	107815.98753329	103092.633723365	157336.914979247	157813.163727363	113081.935744852
1050	83.2023657359976	83.2021210715167	83.2026104004785	1304.09	1303.61	1304.57	2	2	118712.244365233	108720.244558293	107330.71852112	100872.613010255	92574.4203792328	126299.542213541	124667.199868977	107984.173392333	103262.082496744	127559.838533528	158059.341897378	99676.3861290561
1051	83.517365317993	83.517365317993	83.517365317993	2449.11	2449.11	2449.11	1	1	860034.681179794	830817.397078759	980599.802492345	769946.079007602	812085.265705237	939331.250527997	1053844.36187856	871108.085825332	866823.799178559	1036898.03766705	918248.033310809	762229.870538171
1052	83.6890930829608	83.6890712312164	83.6891149347051	1304.475	1304.41	1304.54	2	2	106375.472894756	83078.4436268024	89442.1559399427	96070.7571946361	110419.413949383	94814.3719287103	94130.9066455073	103126.331921793	83240.7677571609	99507.6864036209	101259.827522379	138411.055371095
1053	83.7178391671338	83.7177169303782	83.7178579516243	1304.57	1304.54	1305.34	3	3	106323.848635863	154124.682746393	89442.1559399427	113767.488302525	110419.413949383	94814.3719287103	94130.9066455073	103126.331921793	83240.7677571609	99507.6864036209	101259.827522379	138449.353947566
1054	83.7855111485391	83.7854903995519	83.7855318975263	1304.7	1304.5	1304.9	2	2	73301.9118041986	49531.6914331059	109030.488508302	61044.1804671218	53483.7841162116	107805.942963491	113076.531384277	83387.3769295241	117023.618326822	122334.38927171	88418.9351094557	37103.8401171879
1055	83.8861982849485	83.8853788388619	83.8870919613366	1304.03	1303.81	1304.5	6	6	230340.109387205	342244.682825524	103095.041270658	261169.597203773	253036.753780186	115824.782754657	106704.866962139	222600.137904458	103505.02556315	126494.66456264	93237.5879423007	283622.332812503
1056	83.9019802140399	83.896712290322	83.9052084107068	1304.08	1303.22	1304.73	25	12	325608.647485353	391950.231301079	160702.651871619	423459.547584884	251855.452324969	111671.749747721	394330.0826144	393604.139528649	357035.35129604	280179.281669515	296465.855323662	347969.746931661
1057	83.9699105261633	83.9697896716515	83.9699689343453	1304.89	1304.5	1305.41	12	12	216674.018388389	178286.774423076	187167.216862796	220829.317427107	185331.701111778	185746.73853841	193925.924341633	222330.017188896	182196.190446214	203670.700395509	207593.868718449	194446.645353815
1058	84.0074130561967	84.0069121834899	84.0088889717083	1304.145	1303.81	1304.57	12	12	472752.26188965	337123.510724217	579112.107114678	446905.165184463	399516.267486854	636702.600102542	629996.508575853	540662.020448562	577414.437407229	640430.990251468	551763.163225448	370399.850112679
1059	84.0566376733645	84.0559392419826	84.0567046552455	1968.49	1960.33	1968.84	22	12	2294533.14680912	1777467.5623538	2391304.01686035	2369162.33716883	1693924.39967869	2830851.47632413	3057775.98507965	2606865.61933259	4683429.83238267	2685401.89806738	1755994.41286437	2156731.96926205
1060	84.0565042876377	84.0562809479579	84.0566488353626	2422.44	2416.96	2427.59	7	6	506297.563171924	1229179.1366551	2082117.3802694	1351014.51385615	1190982.45509605	2146886.87625833	1504766.93750779	1942802.34885449	2203395.97313194	2262580.78674454	1984502.60441462	1099639.53449951
1061	84.056457144022	84.056319210903	84.056495406789	2305.29	2301.59	2312.25	4	4	1460811.93252734	1018435.98184896	1438444.80217014	968510.431442667	618447.107687079	1647125.84960795	1643606.85556641	1463055.38981878	1634850.50942152	1634379.79862748	947143.977474364	394843.345227986
1062	84.0565517341898	84.0561478376271	84.0566204711948	1722.035	1718.96	1729.21	4	3	1193867.26032483	584673.151198151	1305286.6921875	1114581.54415314	1070364.82143118	1690783.30246717	1771638.18309168	1330130.99531751	1349264.94534437	1410019.11203426	1253459.76484976	1041597.9
1063	84.0565797875042	84.0565313787663	84.0566620899412	1670.76	1665.01	1673.91	3	3	833222.763571435	558153.963667534	879171.715277774	761334.43622685	711191.348010709	639528.972745539	1067155.23304621	846559.567717012	868034.020236548	916183.141289061	1133008.33406619	684435.280138893
1064	84.0564541435272	84.0562560448464	84.0566627679603	1818.45	1811.04	1828.34	4	4	1706201.01453045	1621698.55075541	3354419.66065317	1621402.39366071	1700677.62494873	1897376.82425049	2076055.64094587	813201.554308439	1746802.23649151	2134450.67967235	1790161.11624203	1691660.23119699
1065	84.0564920772106	84.056334514608	84.0566496398132	1704.935	1704.44	1705.43	2	1	1982095.64129421	872662.444286026	1187460.24898763	986773.898450526	971389.093644477	1290242.08398763	1302290.14819468	1171168.45825738	1285392.00808594	1274507.77404297	1160400.86614865	942141.021598308
1066	84.0565277789314	84.0565277789314	84.0565277789314	1877.97	1877.97	1877.97	1	1	1109230.21447684	878237.313571428	1152203.42995815	1005960.20734864	968695.095361331	1149934.95428572	1458736.30640869	1113587.7595187	1224108.81685965	1239779.6602009	1101121.39621094	1019216.94662807
1067	84.0564876654083	84.0564876654083	84.0564876654083	1764.85	1764.85	1764.85	1	1	1847568.79003348	1525290.2663473	2020050.39985143	1756152.96947824	1722770.72108922	2082379.3034668	2071878.68436105	2187923.47670867	2115230.94354911	2179453.75703194	1930272.88445173	1838223.6151587
1068	84.0562867270407	84.0562867270407	84.0562867270407	1912	1912	1912	1	1	741289.30550673	645782.895831232	848421.390881079	619327.476506077	646795.674682076	795944.513986541	840247.508072914	744406.893727024	820110.139733453	830811.552584634	754286.688787979	657644.222539058
1069	84.0811826564484	84.0811459132519	84.0812171905309	636.593	633.066	644.318	13	9	3792844.19807864	3353724.6099648	6080757.98283854	3673678.09483558	2264526.62584515	2650629.65900513	5215203.37590923	5428760.15268679	530278.710747729	5217296.5760835	6044946.496875	6339922.59311337
1070	84.0753467529275	84.0752018626829	84.0765795729048	1304.54	1304.15	1304.73	5	5	748772.886201923	233204.24208374	882372.962282144	169139.65108538	212384.854732432	917014.407249475	830388.282494368	139181.481091219	803768.23860577	882853.758967851	741951.937599158	232251.635446288
1071	84.0812476454691	84.0812027731323	84.0813129754556	139.667	134.802	141.782	6	6	2707998.33574798	2500471.39105321	4551859.63917481	2547392.65598772	2340807.22916894	4990824.66658428	4130899.4523487	2735098.91883238	2215642.11037598	4189181.52245386	4659976.80297252	1384123.56545212
1072	84.081199252557	84.0811724718858	84.0812534305668	212.52	197.764	219.342	9	8	4069338.20008127	253262.763882812	7863344.77590159	7701507.45906231	3682126.42018612	3348888.42614577	5994919.24285547	3875194.97347623	8085368.06120956	6216992.74091797	6993780.59222988	3674349.54459472
1073	84.0811108550784	84.0810430276295	84.0811235586852	1273.645	1264.63	1275.62	8	6	2344075.09836847	1793354.92047594	4359174.54297215	2333218.29677398	707534.459590565	2719639.1187829	2674273.46937705	1496718.80062012	1490035.50988469	2748483.20137392	2533355.09018812	438373.999230687
1074	84.0812121461328	84.0811896184547	84.081283535823	585.707	575.5	595.279	10	8	3700950.97431314	5249868.16217863	7557495.39014407	3893767.99263574	2891856.60028865	2341633.93899368	5261702.10319084	5499198.6630168	2459050.09102267	5491953.95814001	6194322.22252264	1891369.22553223
1075	84.0812344913408	84.0811487734075	84.081247516268	383.808	374.352	386.676	6	5	1383957.05150817	228442.531816405	5966608.45385881	1290198.68893164	2472875.744311	2127304.01076729	1969130.3648995	1389806.84845774	3636054.12443969	2162129.22343395	2400078.72671164	1102911.45013867
1076	84.0812249337654	84.081200626005	84.0812746438268	34.1465	29.7432	40.9038	5	5	1456993.05864565	218596.829139974	2876697.71341346	1618201.55967586	1304877.91840208	2491975.18616604	2446011.43509641	1649828.83086899	2051295.78135822	2485433.14191792	2777289.52369723	1528920.5389956
1077	84.0812412454026	84.0812086439917	84.081273500913	413.4125	406.987	420.629	6	5	1276407.15067441	247173.533970624	2130569.48960649	2504781.84330134	1008619.7062207	1704036.62179071	1737770.79	2022573.60863566	2347711.19454375	1957019.16	2260302.60519531	1285557.85737517
1078	84.0811777491354	84.0811495398657	84.0811783535522	713.77	704.755	722.472	5	4	2718130.54051399	1853607.86250268	4681436.66989375	2784488.98085938	2471915.76760806	3728212.99332517	4012730.92496562	4041858.47577334	4712339.17857828	4114244.85870281	4739177.42947975	2191862.44003492
1079	84.0812400998459	84.0811888378475	84.0812745978804	100.252	84.152	101.764	7	7	1915470.43574853	2316913.36411652	2405230.19667378	3726525.3804407	1719759.1520576	460437.108713965	3099215.85824552	674293.370256144	3518452.94583973	2923567.38619698	3367623.34956406	1430186.19292996
1080	84.0812394863842	84.0812368000342	84.0812660594861	320.776	317.679	330.553	5	4	2791714.09224015	187926.467000648	6048330.32473569	2668617.70615302	1783085.12460948	5506491.87888687	3840017.33667708	2999570.23864164	5046104.77382813	4120626.04173368	4806832.6485377	2351846.79252412
1081	84.0811609415084	84.0811322347163	84.0811827500573	768.091	764.323	769.173	3	3	2672312.84881465	1545253.60768161	4072752.75757851	2445067.10907891	4971615.68155235	3336984.98092328	3648876.932035	2895204.39868351	4168203.55890422	3609250.69568875	4249015.54952141	2055603.41505467
1082	84.0812363948241	84.0810617761121	84.0812363948241	521.657	521.657	521.657	3	1	1575995.75345834	1232987.36293632	2610581.27601367	1348780.58354948	1326298.7689425	2349988.30521931	2316496.59740885	1717428.27710406	2701695.46801725	2256891.98085417	2595467.75911523	1245609.89054297
1083	84.0812117749652	84.0811893655277	84.0813542382241	494.3185	487.987	495.358	4	4	2244485.71439714	1350548.02700627	3938531.06017752	2147642.39483134	1917501.54246636	2983272.67580545	3367130.17148535	2391310.63534332	3978594.58007812	3480877.01627604	3828421.54628624	3017794.48906336
1084	84.0810969390676	84.0810311739549	84.0811211669778	1162.985	1156.25	1163.27	4	3	2092935.48355967	1617997.08574218	1313492.65903788	2005493.83188165	1301301.69397032	2766750.08880615	2700972.22472739	2386419.0015975	2723151.27470505	2866316.89973958	2751942.75256836	1799651.62841959
1085	84.0811585997844	84.0811585997844	84.0811585997844	778.975	778.975	778.975	2	1	4338507.02479506	4328059.7062602	6788930.135618	4008056.01563754	3907568.79043478	5681299.5987858	5827944.33495077	4859337.49248277	6910307.0515039	5820235.48811605	7038360.36216683	3919623.96831032
1086	84.0812563838438	84.0812251267139	84.0812687460703	61.6441	58.07	63.2373	3	3	568581.740729226	538190.848078125	394949.290820231	638935.371201638	523392.601245293	1553357.17409165	906104.795799375	648920.623386009	968215.93693875	850335.204649219	1093017.05587109	452707.829496914
1087	84.0811399696765	84.0811190763126	84.0811399696765	1321.62	1321.62	1325.85	3	2	1108647.01028662	1006541.79079932	1094236.00427303	1099486.52775741	1053465.70883789	1357197.58529297	1293957.70671199	767728.554951044	1238139.04432178	1333694.70194238	1139567.04894727	990367.028904785
1088	84.0811660540323	84.0811470145642	84.0811927478774	689.417	681.773	692.582	4	3	2065970.86396273	2209417.30142533	5354812.70967912	2181267.50204075	1884698.4615473	2886432.38205915	3069658.60882285	2226285.11376257	320418.237304688	3157360.26749239	3729330.13562711	2208216.59617573
1089	84.0811380931024	84.0811173254942	84.0811520541594	830.7885	826.939	840.618	4	3	3169048.201085	3166287.52404965	3724421.13091861	2847383.87912568	2821510.31066777	4387445.51756963	4292550.04600367	3413901.92890897	5256757.3625734	4339440.15314303	5455233.84729081	4379564.35238047
1090	84.0812191078568	84.0811945858904	84.0813125128218	265.3525	262.524	273.345	4	4	1399066.80151476	218084.551736329	430139.657443848	1393132.55236568	1282103.21571875	3830724.74945526	2168355.50344016	3056193.88117497	2816661.01247625	2352502.154475	2663614.64483625	1264905.18431156
1091	84.0810761677226	84.0810607220162	84.081091613429	1245.5	1245.5	1245.5	2	1	621821.287005208	402336.979563802	702748.560791016	588783.402376302	554543.864135742	708536.830527343	691695.231679688	613460.020390636	643823.875589695	698821.340332031	661410.646796873	396460.93097006
1092	84.0811061722014	84.0811048868499	84.0811112926657	1109.71	1107.72	1111.18	3	3	1863419.24760184	1452768.21886905	2140573.49665968	1743679.94475586	828813.765593264	2331687.59374162	2278736.84507906	2025338.95106771	2440504.56324591	2469321.80489583	2344845.45526973	1467058.95386719
1093	84.0811431807229	84.0811383443935	84.0811839773244	880.057	867.84	880.057	3	2	1713253.09162418	1619878.98470754	2570179.91020313	1413217.18514309	1997737.5070982	2109629.27745282	2268628.90258224	1879542.95629543	1876116.07777203	2198244.36519788	2574530.64686842	1477278.3962171
1094	84.0811262812695	84.0810949436102	84.081165014882	1056.035	1047.73	1061.92	4	4	2119898.85351563	1562905.78018285	2990731.17260818	1986877.92046569	2166226.42751953	2837915.08745418	2872296.04199519	2393269.65018841	1197765.28894043	2863506.07746094	2997145.67592678	2006845.87249929
1095	84.0812334323236	84.0811571571321	84.0812791420554	339.772	337.197	348.469	3	3	2960783.31226578	2508162.31531969	5531447.24066437	2737466.06801468	2717322.06899258	4320419.20978157	4214396.36459625	2489591.02706913	5416332.35549745	4560569.271445	5139629.46212516	3255593.4460188
1096	84.0812019140125	84.0811655950383	84.0812683606213	441.592	430.293	447.076	4	4	1644163.70899219	2024519.35395569	2962265.58017007	1497911.72009841	1736067.77935188	3162266.27853924	2265007.59698317	1814001.51302659	1626126.52986188	2540734.07583774	2795737.6940625	1318932.27823686
1097	84.0811941374324	84.0811941374324	84.0812716042073	608.396	608.396	618.159	3	2	826127.828314448	743012.466749999	1287749.15226562	788061.558391405	1305846.54409722	1075755.20775469	1167602.94836719	843305.969744529	586506.580846352	1129496.83719185	1227767.57986979	719336.888307299
1098	84.0811070326314	84.0810739243376	84.0811070326314	1231.5	1231.5	1237.87	3	2	2666799.20822368	1862397.06247224	3093753.04141036	2495403.70103824	2310148.96670025	3147020.97116982	3316230.85936952	2633017.94215088	3136997.13978028	3243701.50762644	3002468.43353618	1170096.02868845
1099	84.0812162830554	84.0812115467661	84.0813409957582	462.825	457.646	465.664	3	3	3020764.26905357	2378932.7297433	3724530.72898455	2593227.19313554	2585040.52042945	4322843.76777734	4279428.10030739	4235066.0424405	5417116.05207143	4633337.30795201	5136730.25485093	2503577.00483956
1100	84.0812500452404	84.0812069616975	84.0812931287833	290.1235	289.958	290.289	2	2	3412503.88668578	2990262.18992389	6416003.73793594	2320755.75421935	3018206.41406797	5201815.75928098	5177995.19910322	3964692.70142073	8734555.31370863	5347624.67180085	6215404.99642584	2936604.16203802
1101	84.0811094123988	84.0810890060501	84.0811298187475	889.799	889.799	889.799	2	1	3379050.40407262	3121305.95421586	5184258.00670327	2925811.5418148	3026869.20391274	4164923.90720274	4483220.2861808	3596098.31619862	5213236.5851811	4340642.03390884	5182278.82971307	3057617.71140158
1102	84.0812491232646	84.0812322832239	84.0812659633054	153.642	153.452	153.832	2	2	1332885.92640394	1079679.95222639	2255950.60256149	1601647.24286917	845672.341491838	2043989.21294922	1895797.3683355	1255373.58159249	2295384.43075846	1926686.13085829	2235852.20679241	934420.053324834
1103	84.0811066662044	84.0811066662044	84.0811433715839	936.934	936.934	944.856	3	2	1340977.80776623	2487354.76128179	2156104.17755208	1175315.89983155	1284256.01208032	1712255.67729356	1707344.9486759	1467242.52650627	272723.602973959	1846708.35684521	2155326.70997988	1329695.66539205
1104	84.0811123644364	84.0811123644364	84.081114258763	980.992	980.992	991.566	3	2	747681.697676471	619865.898172568	1140600.41536811	714807.070260107	823350.673760208	969574.31012867	1021729.16370833	719777.527546871	1124920.83530425	1033400.06465648	1089208.1214637	664363.320761716
1105	84.0812285177325	84.081205478605	84.0812515568601	549.914	548.245	551.583	2	2	2250812.73342302	1863111.91155392	3806091.51650161	2266340.62199573	1892161.65814958	3167007.72359494	3177528.66791636	2349144.56781428	4035737.86584375	3242961.74038786	3833194.83464476	1924660.30337201
1106	84.0811428041039	84.0811319293341	84.0811536788737	910.7325	910.17	911.295	2	2	1081802.43253156	989034.955555991	2255350.06476053	968249.094556254	923536.74018921	1455737.94620443	1442883.09547312	1148081.27608935	1658954.39532938	1439260.53544	1744380.66769266	774192.404589844
1107	84.0810885708914	84.0810885708914	84.0810885708914	1094.47	1094.47	1094.47	2	1	1014915.9475034	825329.656519375	1325313.27547215	947070.718461281	891770.716049587	1326642.73118547	1285004.56968751	988120.211617642	1427586.10312501	1351916.81802139	1311871.00313519	814026.04289062
1108	84.0812548842811	84.0812358673944	84.0812739011677	509.0695	505.888	512.251	2	2	1433334.14004385	1149285.24580079	4748445.93009893	1213543.06119673	167614.395699224	2032382.51080611	2055195.56916903	1527858.89928374	2511389.43146875	2105822.23771428	2432107.25162251	1160766.43041903
1109	84.0812319881779	84.0812319881779	84.0812319881779	301.777	301.777	301.777	1	1	811440.931096452	690927.110646934	1449592.99917367	707710.346487378	659977.126455829	1210576.07930589	1234142.98028365	990895.12776852	1578593.48904207	1300975.28814543	1547704.70888822	676732.161251951
1110	84.0811014094776	84.0810909455328	84.0811560567479	1964.28	1959.87	1969.77	7	6	2568725.67041366	841692.376206702	1352476.53208759	2328763.29286812	784988.774172659	2984297.01479652	3152262.48395353	1262306.85799024	1001660.96705883	2902818.18276129	2646666.14226043	325487.727155829
1111	84.0810903727241	84.0810903727241	84.0810903727241	1219.66	1219.66	1219.66	1	1	1847212.73016653	1244075.24306435	2003728.85692778	1699530.28834704	1126134.37705855	2097916.99461143	2259806.87253699	1936915.91236637	2188826.53431126	2244525.50504317	2045412.88466797	1416436.07955181
1112	84.0812366958069	84.0812366958069	84.0812366958069	247.332	247.332	247.332	1	1	134510.219484377	105854.773570313	165705.467648438	168105.464871093	84744.6018632832	176404.886125003	174118.803679686	94414.0134999998	189718.966125003	185782.915781251	183013.316406253	126685.587468751
1113	84.0810861528543	84.0810861528543	84.0810861528543	1175.38	1175.38	1175.38	1	1	1781233.51951029	1303756.76434675	2367216.6741854	1753972.33657059	1751620.57720941	2415839.62665776	2385079.11008669	2035270.84390244	2299092.7578164	2404023.39980945	2265587.23685213	1572290.26171208
1114	84.0811832968736	84.0811832968736	84.0811832968736	807.136	807.136	807.136	1	1	1123776.17807066	1167156.84196365	1818018.86615676	1021579.07056386	1062873.65599439	1558390.05615829	1581143.29734902	1263952.77880434	1857455.6435788	1658053.78843495	1966064.29119294	1122057.33945826
1115	84.0811836836756	84.0811836836756	84.0811836836756	733.887	733.887	733.887	1	1	1304629.05837402	1269137.94222922	2350065.89864211	1267339.4649349	1238908.87428516	1769837.10574333	1931653.01893197	1436889.78182373	2188350.262	1987843.46896094	2338703.78663087	1323324.52010937
1116	84.081138698929	84.081138698929	84.081138698929	1008.05	1008.05	1008.05	1	1	107598.874804682	86862.4123242194	111491.90566407	68754.8745703088	69444.7589062469	104040.109921882	102160.01320312	85088.6940624962	109219.185468744	89586.6311718702	156169.879453117	67353.3754687464
1117	84.0812020149234	84.0812020149234	84.0812020149234	1075.11	1075.11	1075.11	1	1	1712902.15265039	1410891.74258398	2286726.0918862	1568863.0115	1529204.00419922	2322440.15787442	2199781.77804493	1937834.5226953	2358356.72214844	2268065.842542	2359128.38150391	1433930.20146386
1118	84.0811318323337	84.0811318323337	84.0811318323337	1608.22	1608.22	1608.22	1	1	2598156.0935567	1820683.39952054	2903390.8783288	2438655.60713039	2288462.34660835	3138675.03006709	3001810.69611986	1901012.20139632	2974347.69795304	3143842.22627802	2760674.16697945	2118312.92336956
1119	84.1485280148697	84.1484655055882	84.1485546078234	1304.14	1303.59	1304.57	11	11	245262.009994575	369887.462950719	160973.014197822	273957.639217355	269005.535167517	121019.287786959	153582.235276442	218518.785552456	358287.81902494	136098.195023663	188530.014299666	317610.182838659
1120	84.1661580741768	84.1661299217862	84.1661635445667	1304.28	1303.61	1304.57	4	4	114397.283709781	198183.284271874	87819.0403011069	130475.367829777	131899.203884376	73210.2500463868	91304.3980236806	114935.330112305	81723.0800645616	83491.3557791935	101974.059076606	161125.978421806
1121	84.2609443092791	84.2411628439559	84.2619376048019	1304.555	1304.41	1305.49	4	3	1460218.39029621	79504.8568530264	1022973.77397018	94815.7507666027	1555039.34870962	860526.84019177	1000492.67318181	1335121.3942649	894812.704389193	926551.201155595	1160104.48470349	87514.8647911655
1122	84.2702513408715	84.2701955635366	84.2702801171749	1303.965	1303.57	1304.5	12	12	1490592.0741475	2126322.58933485	1043124.92500278	1647165.45596122	1600126.808389	888762.917631142	1026613.6787142	1381441.02067709	914077.882001635	933565.346796885	1195692.54219237	1730852.90934245
1123	84.3321781496318	84.3320962472727	84.3386162550057	1304.54	1303.59	1305.07	15	12	144925.911322022	119814.757214543	127346.703813476	141631.770081505	121680.408024714	140267.024817244	136383.440991587	141713.083039363	121812.713307917	151374.832630709	132700.77514788	130073.626333383
1124	84.3744520245288	84.3744195341372	84.3744754953055	1304.45	1303.64	1304.73	6	6	112880.966040978	181625.442046273	154770.21525696	129106.473980243	132818.709025691	140363.931376952	157510.517915852	95648.9220064602	137034.194357095	148625.145403959	189339.661378783	159279.116830678
1125	84.3922003009834	84.3921429730037	84.3922518458846	1304.03	1303.59	1304.73	12	12	239082.420788575	361270.883888219	148809.300530348	282953.604501256	280346.640872896	125104.691834435	154032.017847378	219455.332006139	136881.976423903	137738.494928677	189251.944880023	317061.464708532
1126	84.4402780943666	84.4400162045842	84.4411162238698	1304.9	1303.95	1305.06	3	3	238867.031220294	360921.974370113	88867.939103393	282553.9525175	280017.049386396	98665.0902944712	157510.517915852	215648.55220703	136663.163144938	148387.560031127	74699.6601851394	316688.70918294
1127	84.4580497771308	84.4485067697882	84.4593977999307	1304.275	1303.81	1304.73	12	11	135574.956685383	86417.7281892894	192927.116112018	138016.864302662	219262.67123983	100968.84079427	187782.77794108	161195.093982872	198743.490172525	226082.600105544	173185.861379393	106482.504800618
1128	84.4847301526173	84.4847301526173	84.4847301526173	1304.41	1304.41	1304.41	1	1	243271.4791313	217848.119557884	222528.506969107	92935.7055904145	213839.040018645	222424.397327772	228692.785471411	248560.332213242	217192.29325994	244161.357524855	232616.914240059	223696.714056287
1129	84.5247539909727	84.5246677160175	84.5248264545599	1304.73	1303.98	1305.34	12	12	250252.04058838	221728.120378767	219938.559234791	257181.544235491	219520.752345627	217770.697159705	234548.362855749	252190.805122769	211698.106821988	226956.398324848	231238.240784254	224051.680883788
1130	84.5625045959445	84.5616945000076	84.5646865732384	1304.28	1303.64	1304.73	12	12	414250.965865385	408932.049064	482488.563743018	364687.339960185	325383.581047174	534890.501834545	516121.220221359	454789.049263394	485446.036718753	551767.3587936	473325.849994421	380941.606413385
1131	84.5747706949986	84.5747286666665	84.5870071515131	1304.275	1303.98	1304.73	8	7	120733.390096435	269508.991086649	116905.562006838	114189.40050171	325187.197143113	121439.010048827	127172.329021809	138530.479139403	120892.470178411	537659.734309298	461910.716317476	298343.975751067
1132	84.6162110368887	84.6161551365139	84.6163380431053	1304.52	1304.08	1304.9	12	12	315336.644433595	256902.119942907	305332.023137019	312255.143160305	277474.033841646	307659.11123326	318643.29304988	336462.489818639	283803.971014874	327133.338081406	315304.427611608	282130.456358923
1133	84.6424273271472	84.6424093526197	84.6424453016746	1304.09	1303.61	1304.57	2	2	391263.947210576	122658.008935548	476032.936929603	364109.562959874	325187.197143113	534339.352425127	510944.192938637	454028.728064775	483332.143219398	537659.734309298	467487.41551554	99251.5525709882
1134	84.8279989024977	84.8279846031868	84.8375845550445	1304.94	1303.95	1305.49	4	4	118876.774009602	147578.077746393	114152.238237306	121658.509130162	108811.629774985	119430.160907452	123205.022505696	115112.904078651	108878.969796424	117753.144732666	94247.2409281406	142438.281577149
1135	84.890454150286	84.8898211663878	84.8906452119987	1304.65	1304.08	1305.06	8	8	145248.377051594	94642.2787711578	105643.842548077	215005.534062096	210630.708911135	93064.9090885411	108226.891225962	117681.750405649	140114.070793677	139507.684305826	158764.816223142	102502.241516926
1136	84.910272648889	84.9064789756106	84.9114481844767	1304.14	1303.57	1304.57	17	12	178928.830147987	304770.703900239	142532.225980227	208937.981056565	208485.807793719	128413.60298914	193768.531306965	168295.602326252	137621.779329177	128201.653709435	139835.925651292	170726.065564903
1137	84.9596858599255	84.9590545083001	84.960068277158	139.75	137.722	143.953	12	12	3539075.4648769	2828153.57988953	3432442.80896009	3489854.02928833	3363085.05302235	3785880.03876221	3914197.48460541	3572641.20669863	3276110.56951644	3452373.44443945	3048595.71952381	2825053.06906716
1138	84.9600187454402	84.9594127716624	84.9601702887955	9.6822	7.7861	14.2572	9	9	3128392.62946057	1707146.02914102	0	2328795.57290634	2366263.751725	2726021.2683033	2986693.07690379	3496585.24459819	2095677.97142503	2358292.85172223	2291145.60771162	2754883.43145193
1139	84.9601295109201	84.9599953142883	84.9601519327087	2698.535	2696.08	2698.88	4	4	2832209.27129798	752519.016132816	0	0	131498.550000005	1011839.46089843	0	0	362718.792668467	1003752.05799151	1301065.66741945	0
1140	84.9600879661802	84.9599299915071	84.9601531421003	2448.315	2447.76	2449.42	4	4	527278.74708984	477424.092697425	752406.184605415	565412.980628596	610846.073263668	625121.733341027	628749.078156475	574266.881295925	644518.705248125	645007.593195937	642826.828492339	444184.700495672
1141	84.9600886273356	84.9600678293007	84.9601075231188	2569.39	2563.52	2577.97	4	4	1455160.99773284	737239.889390616	1073935.60175112	1031053.98276899	888471.741588459	1248250.19256695	1146400.42882813	966813.663422429	91866.799259027	1070060.70546874	1413787.97994964	831409.955357143
1142	84.9601000560424	84.960023084061	84.9601144769777	2647.09	2644.79	2655.98	3	3	331124.119631833	151917.947460908	152405.643750006	159707.306249968	161700.716250006	158618.212499968	142632.622500005	146793.079843739	89013.1829296691	214021.186816439	222586.660312508	137031.745058616
1143	84.9601062458013	84.9600896352553	84.9601228563473	2485.89	2484.84	2486.94	2	2	572348.74533822	204514.771279991	346523.811136302	243985.487923179	44721.4698893258	326140.257739259	326260.242470705	288721.25773066	317642.225327847	332022.717525574	295228.600038366	282295.373372395
1144	84.9598696192507	84.9597407006919	84.9599985378094	78.7352	78.3805	79.0899	2	2	3489051.28415067	2659625.36246067	3436855.52721666	3150687.83863838	3175279.10482691	3967879.22863511	3743697.77235813	3564983.89215391	3864779.88350514	3835678.86889448	3214267.42526671	3075296.50604917
1145	84.9600871312756	84.9600728955128	84.9601013670383	2530.24	2527	2533.48	2	2	285375.627136232	193747.013711315	261402.024540265	274277.260678708	479355.249173534	303387.882421881	282223.770943779	278457.714010186	143399.260367841	318782.099963937	212898.292875601	203963.524586085
1146	84.9600447978756	84.9600311695952	84.9600584261559	2623.49	2620.38	2626.6	2	2	1351797.58137696	1051652.72801348	1337964.41076992	1257617.21493293	742039.853183746	1539626.95763543	1629851.47444661	1344935.17718621	2301787.07320989	1627555.99687501	1274368.7463905	1230112.66701613
1147	84.9600909938713	84.9600513928799	84.9601305948627	2682.02	2678.63	2685.41	2	2	1453137.08190587	1061900.87696875	1189087.00269324	1205350.34568565	346501.777664217	1548969.42824221	1479705.6194202	1367638.9232936	2469312.79698316	1462538.82087376	1143350.5973684	1262990.85488486
1148	84.9600159293126	84.9600159293126	84.9600159293126	2509	2509	2509	1	1	541957.934848758	524637.664599361	703734.405513329	534770.353096204	573623.269855769	725636.771838185	735133.420091641	625380.28974384	691265.671567515	743466.41423879	696890.797073063	540709.952265867
1149	85.0399548166712	85.0399217646538	85.0400251665632	2420.6	2409.4	2427.31	9	9	634837.059729245	620377.649477536	1035366.74219833	704839.611836296	394738.461310022	674180.741389264	833622.578875552	550367.039242613	534085.302823553	707569.493033396	942952.051670461	599692.728283169
1150	85.0399631726162	85.0399349091422	85.040357056529	2307.06	2299.64	2317.51	8	8	521790.906794435	501880.798946009	763428.312456269	760599.461945901	516904.597518074	247738.619501433	609307.259152728	583360.345873811	651000.282101028	565152.415500486	730541.081014405	400106.196885989
1151	85.0399886259316	85.0399608653199	85.040031766662	1964.06	1959.71	1969.47	5	5	1161530.7613046	932296.103078286	1096786.34241983	1143420.8221184	1034074.99139674	1274162.55010746	1717858.23776055	1380511.87603275	1350300.85676443	1703848.78186801	839036.420786131	1127135.17599675
1152	85.0398956507591	85.0398307259857	85.0399605755325	2368.255	2364.79	2371.72	2	2	516205.129876663	477438.232487324	626152.612545069	523099.758865594	503909.667638224	476873.371357514	468244.354224382	621674.093687356	635042.577620304	547359.487052161	542773.086455265	509335.469325233
1153	85.0398853298458	85.0398853298458	85.0398853298458	2329.07	2329.07	2329.07	1	1	45520.2035742165	19109.3658691388	42826.9090494802	25616.8567382848	29994.6648193401	23259.4487207036	20518.080432127	31141.5937866254	16404.9938964867	26905.2350805637	25134.9351733373	31483.3979370088
1154	85.039917976822	85.039917976822	85.039917976822	2339.08	2339.08	2339.08	1	1	340881.202528077	310949.468783247	400674.163190056	345358.258505862	331172.317338009	335457.128722101	295396.640098516	387696.25315372	408489.342770422	343687.924636446	341865.749775824	336636.528393986
1155	85.0399462589006	85.0399462589006	85.0399462589006	2386.7	2386.7	2386.7	1	1	304118.936611641	276922.585915449	419523.994489743	326806.641227799	308092.848572957	272801.813402534	311734.281320567	376369.345169793	355791.187259012	323082.897988596	337783.381888233	303899.087703506
1156	85.0511786221497	85.0511786221497	85.0511786221497	1303.98	1303.98	1303.98	1	1	989911.273231519	1000204.0493608	885711.905983673	998548.476431114	1006139.9884091	82998.553258463	1004619.36213069	1020925.22109374	869501.229907659	824289.623954181	862097.17766336	1092955.57859376
1157	85.0749880963803	85.0745806012835	85.075395591477	1814.98	1814.98	1814.98	2	1	35599744.8085966	32437713.1352479	41001395.8013158	32860969.285	33762432.6380483	37814941.7868751	40613388.6239224	36990765.5978071	43590016.6357396	40576567.3544079	36465670.4070176	34642006.9250915
1158	85.0652567247716	85.0651898382717	85.0652726003416	19.3069	10.6828	21.8812	3	3	0	3163144.59576549	0	0	0	0	0	3910037.54326317	0	1442315.60982479	3549131.05439721	3693881.66651502
1159	85.0752117319143	85.0752117319143	85.0752117319143	1964.63	1964.63	1964.63	1	1	32774809.9648062	28745219.6068298	40404070.4366798	29597466.40915	28795015.7376996	37018588.4764965	39814568.4498019	33591522.7306303	36847991.6649697	36350777.7980421	34607841.2828399	29596508.2678499
1160	85.0652716844804	85.0652716844804	85.0652716844804	2698.31	2698.31	2698.31	1	1	1414694.97257342	1328206.24449376	1384419.8583883	1334134.43576561	1462144.45507032	1242453.75706405	0	1336178.56919764	1290873.27382341	1304196.25672499	1374331.58808749	0
1161	85.0651838279174	85.0651838279174	85.0651838279174	133.863	133.863	133.863	1	1	1589473.57987793	1551615.84021854	1764026.55899645	1835639.53478906	1653743.35318123	1650655.61633434	1726602.26695292	1710050.21481034	1693359.07170117	1505884.54672536	1676335.20168318	1745272.88573202
1162	85.0764963596057	85.0764031812373	85.0765268222191	2542.05	2539.97	2543	9	9	21876809.4964055	16238462.4559515	22404285.1095666	21271508.2985393	20006183.7223312	22047693.3389751	21591504.6950099	22133907.8788187	23151478.656705	23041481.7189464	20490775.2198815	19399013.0791504
1163	85.0764736481248	85.0763497186447	85.076601161111	1274.585	1272.97	1276.56	12	12	6648386.77479768	6629080.66509933	9004355.65259241	8806861.56962276	7463756.15821034	9212749.70252175	7823689.4330926	8911446.8134477	5945226.52587857	6208572.31490722	7808588.0831789	8500129.4211261
1164	85.0764880868103	85.0761107008621	85.0765559976371	2309.5	2303.03	2315.56	12	12	38383976.1723793	47090172.8789334	30808186.2803078	45272826.2300751	36075870.0380182	51861189.595056	42808287.1840693	53853887.442115	61335771.545453	42939174.1392607	47780423.2546102	44625764.7813532
1165	85.076404710647	85.0759396198761	85.0770922386371	2427.31	2413.3	2429.36	13	12	29251993.0907341	39523717.6395952	43814174.1835345	33215035.0409598	34530941.5220989	46448896.8556249	30097174.0655942	44159519.2149758	37119859.2878367	22972594.2685467	25462266.3233086	36895861.9299263
1166	85.0765322957045	85.0763708201712	85.0766534595293	1359.55	1348.42	1363.21	10	10	35066260.353308	26623897.8221087	18511813.9344093	12514828.014741	7849815.73937121	37188217.6409057	41073448.7280498	29368713.7042842	26769386.8004319	13954582.4964576	5014367.23793783	24093831.2758406
1167	85.0765224922985	85.0764506766432	85.0767935769987	1469.3	1465.79	1476.92	5	5	10125247.83	8637959.61517239	986301.156674823	9691404.11280168	11837635.7710118	1153052.42886233	12441390.4982041	24322789.8476957	11463148.9277084	10796462.1486207	10568885.9304687	9630092.58512935
1168	85.0764163314771	85.0763270786217	85.0770722269372	1557.54	1553.06	1564.37	5	5	19334405.7059767	6594487.38924496	18118901.9290681	18684568.4054687	18176291.6877083	40178816.1277032	21190564.1518685	19365836.8752213	30240001.0591111	21847840.8441793	18959929.9503451	18646322.6747721
1169	85.0765107371549	85.0764788619591	85.0765305114707	1323.025	1322.33	1324.69	4	4	5991873.5092842	5607303.03638618	6082559.04891604	5966603.559853	5718561.1994922	5901013.21050347	5880022.6314453	6162631.41186655	6029147.6487336	6101932.18013356	5815294.59698572	7300467.63899731
1170	85.076329394253	85.0762992585625	85.0764067480565	2392.845	2387.94	2395.77	4	2	14100659.026087	13900362.6664192	15807316.8647281	14491384.1130435	14359438.5026824	14839230.1828806	15514144.3335938	15386298.9411457	15934541.5441667	30659100.5248018	3868727.1723536	13635318.0895705
1171	85.076254728845	85.0759389669023	85.0766124891517	1842.16	1831.99	1849.72	5	4	33279773.9758582	33215367.4016164	3164619.79548506	33904120.4889474	33857075.9439145	52954760.9081435	41180718.3172809	45479050.2902924	42469091.0820176	41112673.3223136	37622307.1785966	34479006.8356414
1172	85.07625858831	85.0760878094644	85.0763348776828	1791.43	1790.81	1794.35	3	3	24720097.7227863	32361520.6042931	41959999.180845	33550615.5757377	33520726.3381916	38956982.3010246	39524433.4843443	38164237.3061066	41361718.1962807	63848637.3170782	36473692.7270184	34724896.1998463
1173	85.076472229787	85.0761742089715	85.0765590779186	2375.93	2374.76	2376.22	3	3	12737536.283145	1594024.09812504	2072797.98593729	1806081.95624983	1710301.88000003	1671678.26718734	12262352.5531122	1916690.30875004	1945539.74062482	1736940.85250003	2530673.22930019	1614871.23281235
1174	85.076389288844	85.0761085006137	85.0765526819748	1747.52	1734.2	1753.65	5	4	26277989.0698893	32933177.5470895	29398954.8112891	23852975.8708893	25161027.4307877	24856807.906008	29482116.2056837	29382865.4021355	18938124.0523245	30206559.1990625	27587253.9469076	26376738.341875
1175	85.0763357354602	85.0762866393449	85.0764132695207	1627.78	1621.46	1640.46	5	5	48189864.6621432	25310591.0521875	32172355.5229406	27828214.1813619	28482874.6374969	31993148.1746782	32130400.352598	29609949.2454104	14594130.0406864	11169071.2770336	28423142.5092164	27677784.5819496
1176	85.0762412927025	85.0761847553794	85.0762712227284	1611.04	1607.25	1611.16	3	3	33644518.2595624	14637735.9598597	34854212.5795704	32128082.624289	32124156.671358	37284046.047693	38990246.9824483	43651667.0363503	35754125.3711343	37402048.9155904	32828236.7697917	32155565.527392
1177	85.0764394212732	85.0760619226548	85.076803338505	1910.41	1898.51	1913.98	4	3	2817663.75536787	8296865.77125001	19723447.2777564	8809242.78548071	8781734.27519228	10665288.423173	11159077.0694711	9932405.39596147	27884805.6237961	9797196.24234366	9953584.93600969	8951521.14500001
1178	85.07637196458	85.0759920693614	85.0764710818124	1679.59	1672.18	1682.93	3	3	6745321.69651442	1804058.97794273	6635530.61536452	6385854.73048076	6389881.96846151	7443027.52867784	7267536.2905288	6964447.98908651	33449371.0538076	7370876.32406249	6624959.52661054	2333945.20120731
1179	85.0766453864604	85.0763776804206	85.0768793711916	1660.09	1659.29	1665.86	3	3	18740061.4645833	16485606.743798	16741021.7216828	17638830.3364583	17057987.9344161	14354078.954592	20339848.523165	18971363.9904967	19778188.3762663	19829037.6053207	24251884.5076482	17776715.863173
1180	85.0764903408487	85.0762170894477	85.0765673910151	1885.34	1881.14	1888.69	3	3	22216283.7609678	18247006.7600625	24882081.46875	19909306.6294153	40684753.3866098	23233637.7058541	24411563.6155416	13331166.3157817	24531549.577375	25284204.0288603	22264563.7391667	19696958.0013126
1181	85.0763109685447	85.0762503327824	85.0765757666765	1693.59	1687.83	1695.85	3	3	18267122.9311607	16137123.2917322	35511614.9000944	22353224.1413971	17527767.3498264	20563262.7471528	18735773.9626449	18946618.1364821	20705053.919375	20190519.6709822	18229646.9495	17191074.8482232
1182	85.0765387499296	85.0765314209397	85.0765460789196	211.8625	211.698	212.027	2	2	3409931.50958654	2434504.23554657	3633201.48876593	3379425.08404734	3266144.74677765	3827774.54711158	3877155.34013822	3516872.78734225	3802350.40480622	3810619.33086337	3764368.17857272	2732476.05197352
1183	85.0764454227283	85.0764319598636	85.0764588855931	585.093	584.921	585.265	2	2	10547568.2745694	8901132.84740429	10781923.6097481	10186383.4574272	9806263.87797668	11551244.1777177	11559741.5418069	10699684.6502522	11159268.226583	11782696.2257959	10595569.6302832	9607513.316015
1184	85.0764641369649	85.0762955769503	85.0766199136118	1494.765	1486.02	1505.4	4	4	1845255.12364994	2507735.55156255	3015433.27446434	2674958.79129461	7714511.76011732	3163316.79562495	1689090.78880049	2366132.09000004	1174117.71117678	3109174.64504471	2864233.78062505	2415552.72432297
1185	85.0765966560572	85.0765851672417	85.0766081448728	1446.475	1443.7	1449.25	2	2	15088618.5994149	867575.278435075	16749875.007487	15205169.7782713	14914844.2447135	16880161.9719681	16645838.0842553	15474750.5594216	17114002.2955053	34193113.6355019	15634951.4569336	14580965.6529255
1186	85.076314674552	85.0762263063288	85.0764030427751	1710.46	1708.38	1712.54	2	2	18589157.6991219	13455304.9242522	16327348.3614732	14254412.2047657	13711406.5909144	16190029.7692592	15673531.8744214	15916521.4255245	16705710.2132638	14163028.6255563	14693632.401713	14533442.4601563
1187	85.0762707781339	85.0761921854314	85.0763493708364	1765.265	1762.88	1767.65	2	2	25330196.5074077	23651631.2115556	29121331.1657361	23861410.8264631	24547048.0435278	28512848.2275	28971833.4267362	21527716.5199251	30137699.1159167	30664728.1043478	26115890.9994886	34031133.9554803
1188	85.0760965049937	85.0758187280252	85.0763742819622	1863.065	1859.93	1866.2	2	2	46441427.6311071	49872281.4942027	54353568.2259068	42653991.0273928	42125837.1176964	49312861.3449641	46830621.5427918	48112512.0191517	53350266.5996429	51822140.1161696	47987039.1429286	42801544.2444687
1189	85.0764779994023	85.0764365220906	85.0765194767141	1414.64	1409.66	1419.62	2	2	23755290.7287361	20509536.727682	25455347.0621281	23756619.389102	22918562.5894952	26104153.4080459	25873643.6044171	23774280.1943038	25431884.4434063	25931649.1605617	23126213.713125	23862829.0551473
1190	85.0766510205754	85.0765526341718	85.076749406979	1521.97	1517.06	1526.88	2	2	22212304.2927873	19537465.6520948	23885752.1885081	21619215.1363609	21471221.7193045	25176460.9842742	25209701.1015726	22378729.6852621	24143219.7288935	24682941.0670363	22120508.7041188	22592497.1534296
1191	85.0767502655061	85.0767502655061	85.0767502655061	1924.76	1924.76	1924.76	1	1	3578485.92500007	3736043.02700008	4129876.98374984	3306125.88656255	3219334.91250006	3803948.68828107	4045769.0460938	4529604.81106938	3996057.96562481	4044582.19453106	3684135.72281255	3178448.23359382
1192	85.0763880407818	85.0763880407818	85.0763880407818	636.593	636.593	636.593	1	1	2066755.88494921	1604956.14767554	1964714.529375	1798797.8596465	1650813.53400586	2317728.58832892	2147114.36174072	2073145.8625337	1923730.18447167	2204113.15659962	1999084.039875	1695119.63405518
1193	85.0762601000314	85.0754865942664	85.0772813496957	1967.08	1953.21	1970.77	16	12	44584683.2898258	34302612.249136	59417371.1132052	25550100.4192712	34097294.9893388	50745539.0775365	64942226.9466392	44009768.9203362	47196920.8443833	65498295.6369703	42107896.6690758	115955767.705232
1194	85.0764331026691	85.0762790379689	85.0769459978279	1814.98	1807.19	1815.79	4	3	35599744.8085966	32437713.1352479	41001395.8013158	16021223.8074887	52974369.9499548	37814941.7868751	40613388.6239224	36990765.5978071	43591890.5116302	40576567.3544079	36465670.4070176	34642006.9250915
1195	85.1355960808023	85.1355447343754	85.1356261026394	1304.14	1303.59	1304.73	11	11	147872.585401142	119657.528173013	145161.838115986	145708.89577355	1146904.59783855	138514.916702473	150111.436870116	155293.183688401	131722.160307616	141776.636319579	143037.445482584	131083.108475435
1196	85.1774529851081	85.1773423623698	85.1775105386806	1304.45	1303.81	1304.88	12	12	355746.227208496	308606.068028041	336939.717237719	352294.373420062	324836.412199518	344758.171566687	362510.891305661	361557.706587893	321896.871861748	355443.922115655	346311.605039063	308467.723700419
1197	85.1961326046877	85.1961326046877	85.1961326046877	1304.54	1304.54	1304.54	1	1	349614.534695229	119474.881078725	336288.751787114	351796.782497156	314953.546525882	344402.933883461	358630.263906248	356416.756723834	318798.056114907	354314.262590896	345732.637592364	308382.393763024
1198	85.3896497410593	85.3895944504722	85.3896763009049	1303.965	1303.57	1304.5	12	12	306770.231144832	226480.698497595	357601.532897386	286477.796195161	284141.001393478	391880.291515174	373885.284643553	338925.92011268	360340.652924109	383178.958147536	355548.997818081	246934.338052132
1199	85.495967572666	85.495933534823	85.4960811030237	1303.965	1303.57	1304.5	12	12	784363.002198714	590949.476274037	885865.201132103	729357.796076312	703448.049586463	968475.81157785	956953.605100921	865053.302451923	881724.634474192	939618.354009493	869022.97764843	625021.488244627
1200	85.6206084898721	85.6165718353038	85.6283100389972	1304.14	1303.64	1304.88	21	11	81595.9515954584	100298.616637074	200473.856850589	157385.235252511	144314.202180174	114759.458017577	224007.544932392	192811.229296876	199213.224734699	131424.951565505	99051.1693672681	117330.101350913
1201	85.7406566840723	85.7398460138412	85.742164567512	1304.28	1303.81	1304.73	12	12	231726.637414552	153190.660631009	291092.79853864	216510.441310687	182369.501171874	337708.092921318	309159.909175504	261530.483541018	285208.898354842	337193.068461916	272608.182672992	165327.946176382
1202	85.8763510995038	85.8762945428827	85.8763738125279	1304.11	1303.57	1304.57	10	10	138686.822147216	99496.9915917957	173586.56374512	137727.570534104	143947.002062583	198551.214230769	192681.749880184	172846.540591633	167687.336010296	190440.416678466	175556.537687424	111839.032444254
1203	86.0117773392423	86.0117146189613	86.0118047365345	1304.45	1303.59	1304.88	12	12	296895.59963379	488382.307234074	192546.06269531	361864.972158901	333495.523740231	146384.032520927	177512.653850913	259192.941880581	177353.058221681	171375.605515835	227804.601671873	389934.575530832
1204	86.0796972553768	86.0796437471197	86.0797615712661	2426.34	2418.17	2431.31	11	11	528485.496938206	776968.875356014	1250848.02432246	153352.749053953	476968.731859191	936786.355215566	536210.63081027	502044.368279856	693454.857842779	1086423.48886724	512155.347111377	378002.489733539
1205	86.079687268325	86.0796661865447	86.0797449303762	2306.53	2300.89	2317.58	11	11	495188.083725587	744291.182828186	833553.370859379	909737.017640556	521846.817086006	382629.715664282	632575.269874654	814857.049674427	824256.375077523	450075.115649995	1139828.68519685	713161.961982295
1206	86.0796924865858	86.0796709086877	86.0797147630849	2381.84	2372.81	2388.69	7	7	104585.739867553	450245.782792042	555035.558833196	51201.8673144582	445419.560445523	509244.281162635	775394.725142122	605626.158752412	535575.070617347	537254.390925361	313041.226228838	465445.475064774
1207	86.0797039494782	86.0796498910989	86.0797375325939	2340.09	2331.83	2350.39	7	7	179716.794949774	229900.095545899	301249.288123139	502723.883082107	65737.9583300793	306657.182089847	38381.3020385796	276668.257892249	300003.300326451	86851.6815820371	634085.01847504	211159.332438151
1208	86.0797164045868	86.0797164045868	86.0797164045868	1966.39	1966.39	1966.39	1	1	1232044.59637585	1151605.45639053	1542851.75559347	1201244.95790361	1123348.74490193	1453834.18258926	1521454.4241143	1337347.62754448	1461668.83641152	1539143.7466199	1300945.01390333	1196699.7075374
1209	86.0822239929605	86.0821999956147	86.0822594950931	1303.88	1303.59	1303.98	4	4	106548.07032981	94567.3168678981	121847.803505861	92362.8657075645	96288.6304459646	126106.949667968	124886.455728352	100224.923306884	131723.566046236	135413.163594877	127836.038186598	97403.4903577776
1210	86.1967358909897	86.1878166486561	86.1970939530391	1304.11	1303.81	1304.73	6	6	161313.614413791	142797.410815429	174123.687933819	182982.443134768	157183.810388826	187964.704979655	176738.03859375	143433.130600585	173098.995608755	148439.364997908	169762.321018065	156252.93738227
1211	86.2218322151369	86.2049457663766	86.2230081303168	1303.965	1303.59	1304.73	6	6	160271.751720967	142039.249245384	106893.045906372	179123.642349078	151441.861233133	97306.0162337233	158165.153814366	94335.6933349602	97456.0561752555	132622.710710448	98118.1021914436	151368.65749423
1212	86.2329570788305	86.232904247031	86.2329889027979	1304.5	1303.98	1305.41	11	11	154639.535799153	138055.702339679	151340.332554934	178845.702617938	145505.657448729	142927.403621418	153593.113709309	172416.874536831	151267.082809835	161079.922054913	165260.028273738	149856.087888746
1213	86.2742462439067	86.2741033404233	86.2742770220348	1304.495	1303.98	1304.88	12	12	456151.075512697	442116.05793269	422107.519363136	477166.63448591	441400.804986101	392638.978272184	426698.152853194	477343.171556921	380286.239532647	416005.395806364	452525.799425224	434241.289610876
1214	86.3043397742256	86.3041395411614	86.3043910020135	1304.52	1304.08	1304.9	12	12	329561.438964845	456281.417236328	237944.464981861	384189.481136301	371881.355597441	199297.84888672	217191.998410995	311075.419871653	202620.368462613	217055.608919854	266093.932600447	419814.042491979
1215	86.3132950395187	86.312340050908	86.3151171285235	1304.495	1303.98	1304.88	12	12	393297.960998537	299117.902292666	498002.705324352	354913.973913923	323669.537312356	573290.709135047	544430.521936854	450230.07822917	511620.788292973	592708.583071293	479541.378995113	296394.31753493
1216	86.3828683416061	86.3827582251128	86.3919628987634	1303.64	1303.59	1304.54	3	3	98228.5417369481	125955.395085825	114729.58289906	93862.8784046526	97165.6406460854	122647.774492186	111958.655790129	96367.3816273089	105952.174409625	124285.374173583	105596.784835758	101252.011621095
1217	86.4218813235388	86.4218813235388	86.4218813235388	1304.57	1304.57	1304.57	1	1	98035.3685968581	98319.6160600124	116939.940242366	88669.3660759949	93598.9101682357	122406.341865236	115927.175908202	96177.8685857587	102728.668577769	124244.010089221	110675.74732999	78604.8333648675
1218	86.4803999102468	86.4796379879303	86.4819946339578	1303.98	1303.59	1304.49	11	11	302220.108752442	218952.255925479	359538.969551157	277117.690658483	250846.691173376	384096.804167133	387680.713500281	340195.262042412	355486.712919171	399583.894655199	355307.900982419	236893.020514864
1219	86.4988878673855	86.498043416895	86.5004060592583	1303.88	1303.57	1304.41	12	12	312749.971852938	217262.604945912	361723.443929537	282571.635406494	265196.864819335	394588.990659555	384860.231520433	340835.418783483	349793.258754881	395859.747247369	351152.228320313	248387.699912951
1220	86.5869953043888	86.5869505949259	86.5870342970746	1304.73	1303.98	1305.65	11	11	252230.274584962	363443.256640623	151707.257966655	286787.666164202	272291.068104767	112245.472897386	939344.640528096	225450.049993491	138385.443403321	148752.2384947	196295.082689733	320946.973634906
1221	86.6072554168614	86.6063566991242	86.6088463185252	1303.965	1303.57	1304.5	12	12	765926.895678708	568783.109146633	890161.217459029	715549.973966111	669090.493143754	955026.970177878	952840.730380869	832138.025926342	859088.107941088	945021.868009214	875471.151241627	599187.777276438
1222	86.6719118205725	86.6714278665189	86.6792469120605	1304.45	1303.81	1304.88	12	11	139064.214817458	122040.794405047	127738.114152269	142980.841898287	118974.567501219	128132.672680288	133321.714673665	135585.971777343	118414.509085286	136882.151608323	135032.77819824	128881.295941631
1223	86.7550364695271	86.7550215916616	86.7550513473926	1304.555	1304.54	1304.57	2	2	81379.1054536941	120426.353948317	96977.8106982436	89153.9562532562	96625.6491495779	98806.6402897129	92070.1072322587	83364.3643672683	77060.0884879552	101761.618094889	83845.1625268549	97616.2285325267
1224	86.8197792724328	86.8197792724328	86.8197792724328	1304.41	1304.41	1304.41	1	1	81412.4602800946	120172.595827415	92690.5159836657	79091.6456180836	90554.0014240063	93258.2628116131	86834.4103622149	79975.7269864158	72862.9581205602	101769.990091441	83714.5732910164	98152.4185156256
1225	86.8825109307735	86.8824555487793	86.8825553617222	1304.28	1303.81	1304.88	12	12	408852.674962024	604128.683331887	268227.187154014	454125.468073382	436630.088055888	224546.67502302	258763.647291669	359848.668019531	244263.054323244	263372.454075524	311719.43425781	503741.715101145
1226	86.9041251781428	86.8905880326604	86.9042190434628	1304.49	1303.61	1304.99	23	12	161450.339987792	246699.948919268	203669.903144534	281859.786221078	264623.819646345	245407.145733173	291076.239871545	189970.953666616	212548.030432941	254819.044003906	200534.967509014	122173.495585123
1227	86.9473661562516	86.9473072822256	86.9473901888303	1304.03	1303.61	1304.5	12	12	690067.830639651	628753.709664481	660121.731811515	691485.707105888	640088.331159853	652880.766954523	681578.101224892	723350.027837614	617294.223119309	660826.991360914	680843.050563618	617032.974188059
1228	86.9987909909929	86.9987909909929	86.9987909909929	1303.61	1303.61	1303.61	1	1	81362.1163423283	110137.988854168	74088.727436968	77865.7537841802	87196.9875022199	59198.1081640616	67683.1276251782	74778.7915682711	57415.7011696561	62627.2110681149	64349.6524924529	106946.289465998
1229	87.0445148534156	87.0444919331701	87.0445156611642	560.045	558.366	561.82	3	3	5821399.96946897	7806127.0016927	5900501.18462862	5825746.16150085	6025692.20624586	5735665.34398438	6502546.2725274	5745077.92743994	6030065.19195924	5826578.94642527	5463278.37752264	6218249.40629716
1230	87.0445181639916	87.0445039642232	87.04453236376	13.9117	11.4055	16.4179	2	2	0	0	0	0	0	0	0	4736250.0086513	0	0	3767515.84005048	4721540.54547108
1231	87.0445287977124	87.0445287977124	87.0445287977124	2569.43	2569.43	2569.43	1	1	1206442.34364298	1698760.94281252	1377298.67844532	1144845.84986954	1354253.581175	989849.44619062	1304236.0349076	1141146.09201093	1104044.80917656	1341281.19122812	1265893.21837345	1394418.4967922
1232	87.0443444356134	87.0443444356134	87.0443444356134	118.838	118.838	118.838	1	1	7906488.26412096	10908738.6976357	7799353.51336617	8253872.93488913	8487264.26028076	7629130.10246053	8317695.18293003	8389109.66091561	8973832.22943225	8784842.02644205	7909131.20793742	11062830.7536565
1233	87.0444658706416	87.0444658706416	87.0444658706416	2634.95	2634.95	2634.95	1	1	222722.782500008	487825.616015609	269782.07250001	216989.496835921	272510.495976542	224256.052207012	232628.568750009	264398.19750001	203284.887070295	233423.062500009	243340.147500009	225219.83605467
1234	87.0445284030391	87.0445284030391	87.0445284030391	2595.45	2595.45	2595.45	1	1	4405382.07566075	6318292.11198724	4723171.27075782	4530467.08656057	4916903.08038514	4147429.76801276	4657633.51688711	4684608.90039998	4587524.39505281	4449634.34352165	4783636.83594357	5460914.50752631
1235	87.0445669203124	87.0445669203124	87.0445669203124	2698.83	2698.83	2698.83	1	1	0	0	0	0	2173419.03819295	2040448.0446289	0	0	2094159.65604617	2069029.49851562	0	0
1236	87.0445616337711	87.0445616337711	87.0445616337711	2678.68	2678.68	2678.68	1	1	3499281.65144531	5177148.86853658	3606396.05550392	3565541.25564063	3801349.93464845	3205388.04722656	3482515.49934497	3418826.5299375	3430630.71807392	3433783.33101562	3499346.269	4021297.0879219
1237	87.0444634304392	87.0444634304392	87.0444634304392	197.421	197.421	197.421	1	1	3941416.48803341	5291047.26589312	3892376.3716511	4083310.90123662	4371016.27487583	3729140.93405707	3901498.04673098	3689810.39666967	4114146.92319456	4000531.10003881	3679426.99216916	5701685.57376005
1238	87.0568381450116	87.0565484188526	87.0571595395	1303.88	1303.61	1305.06	8	8	160073.070830077	139571.13941976	181955.380644206	167304.446234492	152809.57329061	136293.19906901	139860.968925781	198338.964359375	167153.495194561	198510.54502047	150856.040786132	143492.758702674
1239	87.0921023989235	87.092081603337	87.0921641048256	2548.755	2544.66	2550.7	12	12	3720314.91784234	3276890.07192691	3211607.38332251	3234172.79244371	3527620.27277111	3503710.91892425	3830493.76810303	3354079.49759613	3900159.22056132	2825205.71438306	3824950.17498097	2345593.9102479
1240	87.0920925656829	87.0919713753978	87.0921141125226	583.561	581.497	584.288	5	4	1581931.27246627	1374096.30892408	1791303.34932253	1695361.69988329	1699356.83934057	1927902.42475507	1788915.24650404	1781534.57860138	2000028.41581762	1823812.14803005	1740200.82254369	1549174.01018942
1241	87.0752156088097	87.0752057773832	87.0752217045859	1303.95	1303.59	1304.73	3	3	155865.194280893	139411.681613992	137925.130366656	149329.0742951	146571.088727362	136337.929360793	139883.961029831	79094.0993090814	143948.635084634	79799.5580273433	72704.895170491	143265.422004617
1242	87.09200750305	87.09200750305	87.09200750305	1969.23	1969.23	1969.23	1	1	918830.321401919	680980.756396234	1181092.04193704	720071.58942963	700563.613934903	1033806.71236069	1187474.61139481	932221.373751469	964196.190511738	1028692.63183353	960148.528576324	782591.560135052
1243	87.0921279009081	87.0921279009081	87.0921279009081	171.548	171.548	171.548	1	1	653138.132662342	494215.807880511	925627.221375558	667495.574419236	667207.959898222	867138.181930854	802240.062014509	525438.649896961	889386.880705636	874345.751830357	817607.362662249	613291.883099226
1244	87.1589434527257	87.1589123944118	87.1589698536998	1304.03	1303.81	1304.5	8	8	151349.504270832	141844.943048651	199472.528144534	138957.237326662	148368.047227581	204895.723643329	205998.243827819	163314.451100886	173652.43387858	199246.015931115	172352.588553185	138441.664161045
1245	87.1661321913256	87.1649367908378	87.1662208142603	1304.145	1303.81	1304.57	12	12	155321.121166993	91336.8341625966	190673.540266116	156942.571478587	152412.63355062	201956.287115884	202369.282301683	159341.144367675	181546.60115397	207756.384538762	186945.205680804	104577.924130483
1246	87.2106116807902	87.2104043293231	87.210844985369	1304.52	1304.08	1304.9	12	12	155567.981249185	145330.361529446	134817.031911623	157668.299156903	123192.080057982	125413.491661659	140281.65260498	153927.780808511	135603.098473306	131869.142245718	161919.18160006	158541.175174654
1247	87.2540484020629	87.2534059065377	87.2547378576793	1304.65	1304.41	1305.65	8	8	174441.697420372	108111.52125202	111218.644831731	134375.232555747	659687.44579143	1002454.32269532	996644.768437495	125573.601858473	109890.060323079	1002009.36525878	135747.456902794	149203.745848794
1248	87.276475052883	87.2761799540494	87.2767896858752	1304.11	1303.64	1304.54	12	12	788513.443835452	607432.252319578	929203.743344714	779091.785409977	695040.401334631	1031951.72422433	1017831.6576914	893404.360118497	931925.18351368	1023669.87973699	908644.661579093	633141.065959474
1249	87.3478397455825	87.3478397455825	87.3478397455825	1304.57	1304.57	1304.57	1	1	756381.666874994	542861.03548502	916713.419655775	733572.824074715	659687.44579143	1019596.68712239	996644.768437495	853328.42796793	908782.602682286	1002009.36525878	878703.544691563	83767.1188157298
1250	87.400370681965	87.4002117348431	87.4004435696358	1303.81	1303.06	1304.41	10	10	177942.874302643	123262.909666342	169080.745374758	159744.830955153	150642.005035512	174616.999658202	204250.794817707	161979.791763822	162033.576905923	180729.5586407	185386.888409016	110395.768035483
1251	87.4043821337536	87.4042614619499	87.404547671576	1304.145	1303.64	1304.73	12	12	166169.34009991	97177.9606400234	213389.252485351	148994.612460561	131231.088938551	243595.974160907	232427.672003456	196545.757575335	220583.545847732	238355.2380685	202511.86665809	120425.200747445
1252	87.4646831555262	87.4646595185207	87.4647067925316	1304.06	1303.98	1304.14	2	2	123205.034715019	93783.1035777703	110587.441036379	117574.041723634	96106.5824298656	114167.309202473	160566.739537022	134331.957828034	145666.69572443	152064.914885474	149200.953156074	90641.2041614885
1253	87.5282530453049	87.5273541916706	87.5291929297408	1303.95	1303.49	1304.14	5	5	123205.034715019	93783.1035777703	144827.512734377	110314.186980793	96106.5824298656	162902.877450282	158298.134990986	134541.50685913	145906.121588541	151899.900424804	147360.150681558	90759.9221761077
1254	87.5536763244197	87.5528265961975	87.5542072097951	1304.45	1303.81	1304.57	6	6	168257.028159361	228353.27091346	295718.368425297	180862.967341658	185870.081841571	321279.463502602	315701.305037433	129633.503135517	295703.02241699	339639.634759616	285709.190363361	213409.498260967
1255	87.5748727455391	87.5748200065184	87.5748997366815	1304.495	1303.98	1304.88	12	12	232828.841308595	126718.408701922	296290.800419918	222485.617624163	182412.260477388	321610.850262278	317809.672640791	264105.351533954	295374.554744216	335853.550874399	284883.392762278	159832.295336913
1256	87.668194759434	87.6681502593361	87.6682236122635	1304.03	1303.64	1304.5	10	10	137497.12362508	101187.687357955	185920.360817874	147785.251441368	119978.14991089	217061.906791993	205936.823658354	164730.096028238	182689.910087889	206971.695241887	172351.720639647	100814.272929689
1257	87.7530553362781	87.7432733613796	87.7530977213243	1304.275	1303.81	1304.88	12	9	130123.332356896	115878.793359376	155059.581840823	110171.253094484	110287.248190919	175983.708528645	164516.525229491	141908.841913044	156109.696564127	182713.398958627	142328.620479328	95057.4529394523
1258	87.8193560828872	87.8193560828872	87.8193560828872	1304.54	1304.54	1304.54	1	1	131247.356065469	114978.456799879	153862.711962893	125826.763622031	110224.113521526	178980.372885741	161226.645063476	138920.272378132	159540.931045735	187439.058881085	142328.620479328	100219.630748699
1259	87.8638184348684	87.8637655765666	87.8638486528034	1304.28	1303.81	1304.73	12	12	652725.446777837	423465.504368988	793868.073006407	608912.09166225	545246.746833682	888758.992124725	882233.707651376	737202.488504466	789762.021960105	889181.903077921	761596.748186386	491635.812552582
1260	87.8784691760645	87.8781460684148	87.8946995180897	1304.57	1304.14	1304.99	9	9	94617.531603816	102941.575285456	133914.646944055	608052.046335049	549801.311842047	132626.743539663	133359.835118003	742107.978252703	115537.510285081	132945.098424596	110344.589277345	99884.0037729113
1261	87.9936746173519	87.9936260143134	87.9937064465061	1304.45	1303.95	1304.73	8	8	136799.224816894	66986.3645108313	176060.344790042	119067.467993164	98904.8464819347	196932.038533383	198717.680338041	169195.361104267	179742.307057881	207958.185793049	163320.452156981	91883.1904097485
1262	88.0246761075908	88.0245088464896	88.0248433686919	1303.7	1303.59	1303.81	2	2	136855.294668854	66986.3645108313	176103.720090556	118878.8284739	98961.497650036	201567.233700281	194155.531171877	86980.3938822422	179919.567715733	100792.066898803	164462.001188297	91845.5980726213
1263	88.0397497262548	88.0397083524655	88.0397815559277	2690.77	2681.99	2694.87	9	9	1078674.37972941	678601.467513895	859852.901727753	0	283497.125948392	1512585.86664492	1404770.51277671	1198682.25147709	1016759.24762922	1306479.13022811	1845088.9049071	0
1264	88.0397688286922	88.0397296213325	88.03985409555	2578.65	2572.97	2585.28	7	7	603557.095833332	1833123.51233052	573592.017073573	568511.952635633	970640.295993577	3624552.12513697	107531.063366696	592887.990403644	127613.724279781	403902.666938035	1410790.83690019	489410.528990886
1265	88.0397419850075	88.0397142289798	88.0397745872519	2598.515	2594.01	2604.34	4	4	1152203.46372784	806790.336622123	712987.908065246	1107719.78643845	1167463.37703947	918398.285070617	1263415.24745566	3885356.3683093	1246317.42899889	1339917.34994088	799439.689008154	986513.613355257
1266	88.0397300298746	88.0397162785179	88.0397437812313	2561.715	2560.49	2562.94	2	2	1193277.6535592	738779.715059722	982419.852154349	1512534.06535004	997814.228393553	1256318.17827171	1251316.54864859	1250846.60609773	1234764.78239858	1284247.4946991	1222450.54340302	972690.002076259
1267	88.0397870321547	88.0397870321547	88.0397870321547	205.339	205.339	205.339	1	1	1894078.33942444	1171477.93500665	2164500.22082783	1774480.64992838	1599276.46908596	2276999.75997224	2168769.09962772	2065868.90578703	2019233.00187749	2261542.64075539	1988886.23103288	1388034.064604
1268	88.039744144437	88.039744144437	88.039744144437	2666.15	2666.15	2666.15	1	1	757670.323803389	528648.023039634	797580.566638024	618695.063635742	709485.284180944	801711.089811198	917178.282578757	744667.570408858	798797.636031903	790883.543192702	780223.443883461	563063.048875006
1269	88.0398167142685	88.0398167142685	88.0398167142685	2622.62	2622.62	2622.62	1	1	579811.679697811	388907.918440584	568732.061166979	525717.147972009	564133.267886289	625095.676907545	647553.567044263	688584.173659553	636411.124635409	725964.248870402	559847.967000878	463297.817013887
1270	88.0542695162115	88.0537596174826	88.0545554677582	1304.03	1303.57	1304.73	8	8	105333.982625195	535602.215518468	142530.398096926	90051.5878352875	405454.264994675	182940.649844877	169521.395745442	147573.769393029	147948.132602915	400461.026999285	119930.490037184	426413.472077417
1271	88.0762621974578	88.0759708958028	88.0766278779058	172.559	172.266	173.014	13	12	16367214.3984631	16898148.993689	17686904.4614028	15789528.234408	15977757.997068	16904449.214847	18018984.1502265	16815102.881699	18385111.5720239	17715413.6599133	17811551.6026261	16741648.4539829
1272	88.0760546031825	88.0759866799044	88.0760565632859	1368.94	1368.17	1369.36	8	3	2453825.59609374	2660942.27072089	3843052.1704893	2390984.19771483	2288462.54992188	2835938.22630681	3019724.35863438	2730239.9219549	250066.466054695	2896106.888837	2918612.33500727	2585675.67503907
1273	88.0760300598144	88.0760260364058	88.076067522895	1969.34	1968.59	1969.94	6	3	2748541.80026961	2714077.71538144	3820700.98998055	2576739.57686121	2449779.89133864	3039625.69962316	2366800.14945517	2958201.81441707	3075608.51294621	3089364.2525357	3098257.08808443	2659267.50343336
1274	88.0760696176061	88.0760373548503	88.0761126317215	1260.53	1257.14	1262.78	7	4	8526654.85888937	9372811.99003097	9729199.22786071	8190568.08572635	8614844.19651411	9820755.9142191	12129374.634936	9349013.57665823	8807076.60158278	10907836.8183668	10517098.6782253	8812719.98384959
1275	88.0760758842081	88.076050524949	88.076084778115	818.543	815.056	834.655	8	4	4376335.58910645	4598977.72703151	2508934.13106656	4062159.76920264	4015782.18266129	4866806.9477666	6312382.84334591	4218288.92933153	6863019.15320837	5045058.54922106	5454974.38344214	4563115.98921296
1276	88.0760057103836	88.0759619555872	88.0760692093984	1821.89	1819.97	1829.33	8	3	1428431.39652778	1519444.3864294	2743070.20815589	1420206.89165655	1341045.76307799	1683264.14715277	1730706.40994212	1595062.80665365	1845699.67749949	1799128.58149738	1752049.28031251	1502491.17328269
1277	88.0760338259539	88.0760338259539	88.0760423891128	2397.04	2397.04	2397.76	6	2	2698167.99714921	2661387.21201364	2992562.41880669	2632221.91717793	2417600.99449219	2934339.11106618	3141259.27048866	2943161.903701	4208055.98138794	2052910.2541267	3087465.04279104	2564513.12009805
1278	88.0760661343131	88.0760091899974	88.0760661343131	1410.83	1410.83	1424.95	7	3	1708499.71442707	1728873.04499219	2345329.54677498	1727484.54309115	1668399.69638672	1967698.16955728	2008264.98825	1823104.96049738	1131573.44179687	1377950.57052735	2042595.53994139	1699157.43419401
1279	88.0760100163592	88.0759787304939	88.0760606038344	2169.71	2163.01	2180.57	9	4	736903.956953119	777773.282380762	942803.999333921	702399.431504986	688834.672291338	836688.835312495	1788646.72722524	800234.111847261	902685.25889648	146019.449254138	796554.910238481	755299.540176814
1280	88.0761269830097	88.0761269830097	88.0761269830097	2489.5	2489.5	2489.5	4	1	256864.332226547	276685.883906201	378042.399453103	270571.658671859	233998.688085924	311512.021562558	295792.34136717	362905.852460916	466213.978645824	364059.978476541	412626.836874976	236934.494296891
1281	88.0759914247804	88.0759914247804	88.0760150431585	2132.03	2132.03	2136.01	6	2	509254.947288419	514917.817572132	566613.60762019	501542.118676766	499968.908674888	535449.287936206	589227.72224122	569596.690835345	1103948.68376719	148745.78249997	570246.628485564	521428.731814902
1282	88.0760154799573	88.0760154799573	88.0760276815971	2088.64	2088.64	2092.71	6	2	1004998.4139617	1002392.47875001	1066842.68520704	995613.262312495	905395.469207815	1093853.30915	1104824.28281251	979679.313724994	2022956.75749387	183828.252669263	1031371.87794687	982075.477439056
1283	88.076095528799	88.076095528799	88.076095528799	1959.35	1959.35	1959.35	4	1	5320184.64806235	5394796.55804439	6055697.27165455	5143310.60040919	4897140.32107039	5894596.63702893	5947489.63523359	5833322.11386643	6014928.29797533	5882529.76471573	6123749.61877572	5275296.86828584
1284	88.076033544309	88.0760079718319	88.0760695888555	1868.985	1865.39	1877.21	6	4	1970594.02951389	1904707.87286675	2568613.94627133	1845520.40524631	1802519.09425781	2225992.53940429	3108842.44366455	2275166.26524305	1290168.18035157	2011176.07449887	2208128.30967231	1988696.10664063
1285	88.0761348904898	88.0760646148584	88.0761736114222	760.412	756.256	764.665	6	3	4893896.84565396	5338214.17005882	2085593.82254032	4652204.140409	4595959.28684629	5611594.11664891	6568367.14053951	4872835.04796324	6056260.04448529	5815175.32981449	6058270.21768107	5055361.85254412
1286	88.0762128322488	88.0761171409562	88.0762128322488	2542.05	2530.32	2551.48	6	3	438804.748750025	484670.433125028	5754190.71086135	445868.657812526	400360.070625023	421636.423359347	704935.880624923	573824.835937533	780512.610356365	498892.890234461	652048.210859496	452798.892734349
1287	88.0760348983602	88.0760187624267	88.076092133571	1563.42	1549.33	1572.68	9	4	2133502.78142969	2159323.1611875	356837.668710926	2053240.90593262	2083562.26980468	2448857.76262109	1971851.15786483	2373272.76949121	2726016.00945596	3235121.29155761	2571841.39373436	2098917.85350733
1288	88.0760591619125	88.0760281280495	88.0760591619125	2304.16	2299.66	2304.16	6	2	2439120.76348039	2393410.42587393	2045382.59014868	2405686.82594898	2139626.0677275	2707709.44224417	2792044.20252603	2625537.57414376	3437073.12664658	2881394.29307346	2704593.21915364	2314820.20850337
1289	88.0760485176743	88.0760432416485	88.0760667649737	1472.57	1469.41	1481.42	8	3	1828926.63729492	1839074.59881958	3077077.88144404	1760604.99428712	1730166.18149902	2151129.99426514	2167001.03496092	1952650.75359375	400281.56156249	1256885.31839165	2259746.1431759	1832906.93592529
1290	88.0760340836872	88.0760304415099	88.076034670495	1237.07	1223.39	1237.07	6	3	353944.448958328	336177.17463541	2524672.08511463	354867.589609368	339423.765624994	365543.379661451	426006.391145825	360630.32151041	516619.760742188	582276.338653564	401428.48466145	414724.501230446
1291	88.0761947276001	88.076135043548	88.0762544116521	2698.145	2697.98	2698.31	4	2	2573697.41266741	2627307.75184155	2532455.19029267	0	2273620.80691967	3065709.364189	0	0	3072588.99812495	4379239.04513911	0	0
1292	88.0760321911184	88.0760164852216	88.0760745015905	2230.54	2215.14	2235.8	9	4	378433.969577638	330099.434548341	156449.18867188	324068.312446291	334831.974184571	391393.656406263	780056.602952133	426004.547395824	1983949.03225269	939140.263087787	434478.403964819	348018.745937491
1293	88.0760473155004	88.0760424500703	88.0760521809305	1442.72	1442.01	1443.43	4	2	234703.667031237	214806.70085938	272346.3356954	184992.004531239	206875.913671879	261451.71661459	379988.074890634	245891.934648425	261207.820572923	261871.419101549	246712.55382813	240842.743632819
1294	88.0760264810522	88.0760136107067	88.0760683755182	1514.4	1514.4	1519.08	5	2	777848.475075336	822946.047438618	990327.309123887	770607.924843739	724949.051093751	895051.994062504	1625148.74906055	914017.874263398	315037.765312505	854865.918449522	852861.652499999	816329.19386161
1295	88.0760641240204	88.0760641240204	88.0761284315952	1933.75	1925.62	1933.75	5	2	267912.730859378	297877.319824226	335669.910742195	295019.407617177	260027.166875005	290526.30105469	298878.761621098	352635.300312491	418782.338103523	379530.288577884	337768.766308578	294058.825166023
1296	88.0760328272426	88.0760328272426	88.076081722426	1772.46	1763.86	1772.46	6	2	1735997.99195785	1820158.7411219	2125211.06281961	1677259.48707386	1620628.73580078	2101951.03766084	2034573.03359375	1988503.92874053	230103.223541669	4094147.11929321	2146195.62717094	1770397.63287169
1297	88.0760763644265	88.0760599830785	88.0760763644265	1344.73	1344.73	1353.12	6	2	3515614.57653365	3801226.61821875	4280733.23312989	3461750.9478095	3371528.15492249	4035696.3480631	4209724.97739844	3910921.95413552	5972927.19952686	2393808.73607388	4368725.10787501	3664611.38217548
1298	88.0760564076372	88.0760421541931	88.0760942774585	1146.47	1134.72	1154.52	8	4	5008559.96178309	5385500.11104167	1968828.71472527	4982344.13678769	5118972.61723105	5758108.53567459	7172229.02823458	5262031.2763557	6152180.06756611	6457870.29899273	6142274.52138327	5582855.73818168
1299	88.0761550984703	88.076027548402	88.0761550984703	701.93	685.32	701.93	7	3	5422004.7008251	5777546.35201561	9686505.91219935	5067592.21824024	5161355.76221875	6331622.38983637	6390601.68850178	5566023.04489192	2557035.17424231	6411343.37461829	7171452.37348047	5727893.21966428
1300	88.0760983770802	88.0760816197852	88.0761151343752	1323.875	1323.82	1323.93	4	2	2156401.91751154	2395361.93070857	2596028.62649147	2152388.09644266	2182314.94458718	2381209.19170694	2620093.78218376	2394612.04984829	2549664.74778342	2441462.44205966	2689640.87548693	2223970.12330077
1301	88.0760154391906	88.0759374104011	88.076038187536	2038.725	2038.72	2047.08	4	3	144703.551289062	100472.161523436	155418.516367187	142517.556640625	126468.789583332	159873.40205077	209527.923378908	147535.440026041	162096.435546875	1505755.12031223	160554.26953125	134887.679687498
1302	88.0761637318656	88.0761310907531	88.0762729109506	416.6635	405.823	420.129	6	4	2599097.74159191	2573935.96911121	773870.447192701	2517083.78830331	2567739.46869486	3197809.16806434	7981233.31919223	2891585.28461718	3728197.57906087	3998296.72538951	3387387.47125367	2810533.60605903
1303	88.076036724193	88.0760297031117	88.0760437452742	2317.93	2317.69	2318.17	4	2	2558573.84557501	2598931.01881405	2932946.951225	2568103.68944609	2305526.33837813	2710872.81612563	2594519.85613685	2754652.15843431	2875136.43633292	3279902.73066501	2915500.51905613	2468701.20450936
1304	88.0761123471262	88.0760703876125	88.0761229649468	727.355	715.118	729.015	5	4	4740306.10719386	5212783.64703173	909513.280835701	4449252.91817627	4621015.88431748	5471138.08468897	12961377.3751734	4834624.6290921	7039329.40999743	6405847.30075486	6290258.80808592	5147190.61569485
1305	88.0761571019342	88.0761350013176	88.0762358708052	286.678	284.21	292.469	5	4	5847313.96474702	6297393.12306541	11593703.9996271	5473706.48041958	5659060.94176396	7211467.24163543	4001834.87494189	6280151.53848723	21107436.8910136	682196.624569828	7748892.83705804	6061155.58481324
1306	88.0760489855742	88.076036401892	88.0760615692564	2378.795	2376.98	2380.61	4	2	1170185.44130209	1107975.02476191	1416399.44292202	1137841.88011533	1007859.25985862	1214641.03013019	1343725.82096981	1193856.72761905	1268046.58761161	1324545.50857143	1319879.472154	1126073.91776786
1307	88.0760675662767	88.0760675662767	88.0760675662767	1674.68	1674.68	1674.68	4	1	2659742.82236367	2837865.42418429	3285133.21765472	2698520.23146523	2479059.01036765	3124329.98953425	3183830.06292892	3053546.96297794	3241619.80237398	3124742.87696692	3234139.55546875	2670713.06320772
1308	88.0760245076832	88.0760245076832	88.0760709027896	1628.34	1628.34	1639.82	6	2	1045716.97817577	1108376.97307032	1304446.09669336	1082208.28023438	1023269.73172851	1230690.58089649	1266263.49718749	1305717.25096875	1302994.25741489	1315320.43452682	1305735.56233399	1141516.66681444
1309	88.0760563293059	88.0760383752189	88.0760742833929	2416.86	2416.69	2417.03	4	2	1524029.06004714	1579716.14749732	1225999.93198663	1563763.31029432	1410681.62124529	1711596.79767915	2376832.80593431	1764855.63181574	1737841.86562501	1769107.06684674	1767207.48690195	1502017.77195582
1310	88.076100012243	88.0760786132372	88.0761647949242	2475.96	2469.9	2479.91	5	4	3141082.24910787	3249542.27032274	3925342.67237856	3182807.85398226	2859641.74781867	3514800.81828947	5298766.30102539	3894164.69548986	1284404.72684325	4043395.97516663	4155579.83714846	3093230.90935856
1311	88.0760491697398	88.0760116751743	88.0760491697398	2348.19	2335.91	2348.19	6	2	593454.518124987	608188.392443196	253771.832343775	638021.552066762	550471.717421876	676140.909790482	746053.381917616	611045.112820297	1239652.72663328	674700.599312484	691893.790628936	526292.386511718
1312	88.0760196967689	88.0760172530353	88.0760221405024	2111.235	2109.99	2112.48	4	2	773580.44056333	874429.876281268	1576003.77286892	762975.371430928	722526.633947383	897969.499560547	236474.452480449	839056.796209002	852074.307414051	894254.221362305	774543.858215467	825731.410244158
1313	88.0760686958022	88.0760510023445	88.0761148480112	878.452	873.533	887.797	6	4	6733601.40554908	7300746.125	3227035.18850551	5986808.54253021	6232424.70650601	7414126.13385317	6072931.60294257	6672817.46168248	9823188.31416835	8197564.69717912	8389541.67202831	6818727.29015624
1314	88.0761748746848	88.0760423406227	88.0761989223597	219.644	219.337	221.259	3	3	6522317.01687966	6821931.92710156	9461925.66358836	6383568.13944747	6558604.44445605	8262627.82844681	8621662.13500551	7225511.4771167	8732761.61175632	7613029.66641884	8952020.35399935	6809865.98670996
1315	88.0761782702114	88.0760072298321	88.0762183120837	617.8495	613.471	624.643	4	4	8796957.98065167	8675961.01754191	12180171.9871302	7974060.4237843	8124225.07247371	9960653.86618901	6027828.01521485	8561297.63911966	12523698.5546923	12057817.6134904	10756957.627508	8841168.76961968
1316	88.0760115556442	88.0759884855476	88.0760346257407	1048.29	1045.69	1050.89	4	2	2357914.71257812	2506519.67940476	519225.809374992	2117456.99438244	2212579.70857514	2603790.82384672	5116046.70840244	2418459.98452381	2679197.75964288	2649548.06441964	2835618.90499999	2398910.66742187
1317	88.0762301963671	88.0761869074683	88.0762301963671	327.925	326.082	327.925	3	2	6299920.93349467	6755689.87980468	11133216.3326553	6326441.77334132	6121531.4259375	7747435.3855007	6045739.08968539	6639259.75840799	8421239.22093609	7800573.40531214	8142123.5645657	6309422.28325521
1318	88.0760367603446	88.0760198773473	88.0760708980639	1699.76	1696.82	1703.44	4	3	1546952.4411875	1653728.43111979	1583234.73851756	1544078.39320833	1474008.30957552	1828388.5312526	2594144.70472727	1831120.81300001	1881283.07	2467951.5808977	1963115.25354428	1662570.92368952
1319	88.0761928903635	88.0761658391381	88.076218650869	584.621	582.214	590.872	4	4	8775224.92390979	9147330.06555001	9006617.49864014	8082323.71987501	8231951.09886996	10153330.6935824	10553229.0682506	8697071.41935459	11720620.7194251	11037821.3174603	11062499.6813333	8500277.00400085
1320	88.0760094831761	88.0760094831761	88.0760344893126	1743.87	1742.8	1743.87	3	2	1489573.00786691	1512438.46435268	1774058.61537807	1463150.94547433	1516269.9160291	1754976.4170501	1238376.03936108	1745278.28949497	2429936.27507606	1703042.93969586	1778765.15326451	1484064.64143415
1321	88.1179055424971	88.0975390906372	88.1197692730924	1304.54	1303.64	1305.42	9	9	438870.058398434	211169.222602733	111269.63780142	144853.035969426	136634.975893553	129650.471272536	117927.050021785	482956.370335283	487936.417923174	141644.436546109	86613.6553979486	163448.018543419
1322	88.1658732993084	88.1657687808077	88.1659142299103	1304.145	1303.81	1304.57	12	12	304972.097718823	190162.986239843	367306.423493996	275075.742266323	242564.10575045	389866.223125699	387467.585320873	323182.125127607	367259.64575456	397841.832231099	355690.040424108	218491.965039062
1323	88.1813895303451	88.1813895303451	88.1813895303451	1303.98	1303.98	1303.98	1	1	286359.949902341	182823.030268556	361434.533403725	270123.662734372	242715.079260251	105763.887448167	379708.055445969	316967.489362791	361423.377869464	391068.003559568	355095.394008786	218431.524661461
1324	88.2601434605069	88.2600986552674	88.2601702149602	1304.14	1303.95	1304.57	7	7	119896.535519612	183467.60238814	149000.795980227	120279.342069185	236730.157428979	175802.340704751	171730.023201497	317480.080237922	362930.005893106	409917.624817112	152274.744468993	86401.0346870923
1325	88.291345142284	88.290487323674	88.2930331129612	1304.11	1303.64	1304.54	12	12	296740.791419633	183855.015123196	354227.520681496	273533.391683873	240670.466299271	407355.433752094	402024.172267257	318129.717385817	372914.898509443	417033.709815502	334001.08310826	204976.849966195
1326	88.3067674799562	88.3020793468365	88.3119034254034	1304.14	1303.59	1304.73	23	12	208546.901579026	79091.2263321931	178470.226944583	145020.029444298	117584.047530112	201274.783258462	203172.117194009	164780.34792518	173655.769690754	204165.550502928	198282.712333984	226546.380742938
1327	88.422142493432	88.4213108290288	88.4237981123913	1304.11	1303.64	1304.54	12	12	758324.149538486	507532.343269228	908506.704963284	704114.170881078	631273.25469426	1011369.13420759	1009527.90499164	838563.038803392	896457.796102547	1029440.48479248	861135.175812492	568558.140660227
1328	88.472063017195	88.4719273850344	88.4722320027421	1304.15	1303.81	1304.73	11	11	121553.360419062	966609.387175103	141660.909488874	96479.8565054102	93383.0422551081	163015.432574	174722.319853663	122130.937074653	164308.505010498	156216.669091099	133022.018906249	90460.7128124998
1329	88.4955559048193	88.4946932445106	88.497149543621	1304.03	1303.61	1304.5	12	12	664919.645358075	979717.413124997	450910.853198934	743909.324496374	732509.832756159	361593.059665878	403775.619199221	599260.579241177	388112.233580081	389617.587509067	513876.204735347	800022.812102401
1330	88.5093937315559	88.5092754911739	88.5095296909585	2454.29	2452.88	2460.23	12	12	4901400.5329154	5341534.36907748	7757486.79026255	4699194.08699358	5540087.70434499	10569034.4163719	5759583.39857091	5206573.00110705	5174484.57968748	6273711.64853441	4703139.04874514	6255662.42657134
1331	88.5093589780182	88.5092842591814	88.5094305346832	2494.18	2489.76	2498.74	4	4	3240969.93218223	3485806.98930006	3693333.59296031	4111982.87667304	3451924.54006123	4793136.4057939	4114599.01665964	3249763.11619091	4304763.2665788	4163177.24562079	3523881.75977091	2976065.99274047
1332	88.5093691527418	88.5093380799166	88.5094244786405	2531.26	2523.99	2533.3	3	3	870403.830195321	1059822.5069336	1548438.75985642	980962.346953111	1109747.80584962	2463887.56513375	1494400.57087501	1005479.42053713	1620594.95058398	1599973.4280664	1962773.38743376	1049066.77734375
1333	88.5094241622378	88.5094241622378	88.5094241622378	2511.75	2511.75	2511.75	1	1	3326271.11149467	3866790.25245515	5186257.98796206	3600083.53846509	3853334.05135249	8076731.47822774	5574668.9266058	3325752.34346871	5507519.62158119	5843535.45265987	4309213.51463521	3933498.66145624
1334	88.5094299586305	88.5094299586305	88.5094299586305	2572.01	2572.01	2572.01	1	1	414852.380327144	562316.118359175	694241.590960693	441631.973109132	561061.501530851	1554141.88718262	931646.847078448	386878.224243164	899158.98637696	814325.175732428	686515.108076173	485002.37413167
1335	88.5746435636094	88.5745993962933	88.5746791559295	1304.45	1303.59	1304.73	8	8	178946.578406033	282170.656406248	122605.65437256	213061.972712589	206467.074522531	102857.828408202	106982.845361328	164759.907736426	103657.215963541	94800.7683544916	126302.513052456	240126.588626802
1336	88.6267717253571	88.6203687101926	88.6283782210539	1304.14	1303.61	1304.49	7	7	134415.975534104	217601.767824518	95910.2516271987	155732.648490084	163840.763273737	102857.828408202	106982.845361328	110726.995368245	103657.215963541	121502.593916015	127805.668471272	182542.874710787
1337	88.6957338151381	88.6948545544679	88.697282524494	1304.73	1304.41	1305.07	12	12	153492.969868163	144769.669672475	147367.181650737	156787.307259116	147569.268633563	134452.001222205	133701.454391275	174157.719502704	133700.93532552	142758.2261561	156744.595076622	166467.526588791
1338	88.7061178859479	88.7060413005413	88.7163072142935	1303.98	1303.59	1304.5	15	12	777403.754075201	1188980.29064598	92788.1688427748	918690.896131065	890428.121599755	445391.124520091	510949.19605632	723843.268718756	472827.057027673	491446.15754688	87540.1022473138	974436.33070243
1339	88.7789812922388	88.7786805177324	88.7792820667451	1304.24	1303.98	1304.5	2	2	153517.112365721	252047.347459312	104370.709031984	174964.145996092	180998.960558677	125999.618396935	98642.519882812	132009.718431802	88503.8800179031	110739.173442007	109300.602555541	202103.904140627
1340	88.8186424676485	88.8186003463799	88.818690000902	1304.15	1303.64	1304.54	7	7	152007.303774038	252291.005991585	104370.709031984	175012.55887545	181212.003716571	96916.8682031244	98642.519882812	131928.484670759	88503.8800179031	108186.429531062	109483.638473773	202159.826637619
1341	88.8909220703548	88.8887648258725	88.9004533903767	1304.275	1303.81	1304.73	18	11	109991.668261311	144679.732112379	309646.964399419	212664.086908428	186984.724407961	169376.356835936	172091.879882812	141036.044111937	307119.338919269	173710.687291259	287726.594464287	177401.936218667
1342	88.9088061151302	88.9079432891798	88.910540499224	1304.45	1303.98	1304.88	8	8	117258.600811767	138150.904927202	145236.360410158	104920.9463424	186984.724407961	166611.484762369	169610.190126953	273769.026391598	154560.858846028	175303.189463297	134775.061103922	171863.016729404
1343	88.9809943617516	88.9809943617516	88.9809943617516	1304.41	1304.41	1304.41	1	1	607817.591235347	393561.756438806	776493.551184093	89558.1191669167	531116.280485032	891616.506920567	864864.692024735	723771.157713618	773311.00121256	889771.195458979	750176.040231928	483883.969322922
1344	89.0093665758804	89.0093665758804	89.0093665758804	2449.32	2449.32	2449.32	1	1	467074.685000001	903504.980188622	501886.934109272	425750.614386563	405760.576474094	626859.898018346	437243.544010326	467001.374915965	474203.411455079	490751.422695573	408846.532426889	2565812.94975382
1345	89.0217592476689	89.0208871084123	89.0241652187358	1304.28	1303.81	1304.73	12	12	663596.247033694	588456.0005707	777996.635874711	583902.959054828	541756.214619625	899414.093301482	882159.036223967	731592.032643235	788484.941702155	905143.967650675	762723.565312502	600245.712564524
1346	89.0602602276119	89.0593761010274	89.0602602276119	678.707	676.71	679.935	30	12	25622177.3908035	18881716.2842207	27777821.5359588	26270589.3593367	23872990.8403742	18906158.8969169	21800152.022179	29253078.1504308	29203342.0815781	20570947.6877747	27208790.1781654	24124038.8139225
1347	89.0446180849277	89.0445535465914	89.0446369843534	1304.52	1303.98	1304.99	12	12	137738.079777017	128840.924543108	135374.698918269	151403.801609702	120821.696166992	123014.759933143	122658.669453876	147183.783508864	127513.631017369	127196.770085799	139515.739995493	140872.724631911
1348	89.0600277541169	89.0597496160524	89.0602338524449	15.4945	11.6472	21.341	12	12	54212467.0567525	36953244.8315221	61243179.6353011	40958123.9858885	40204715.2381309	60924032.8112927	73434775.738904	49606083.1274534	48727099.9160104	23248597.9793992	60640289.6924535	33136743.0351518
1349	89.0601390972503	89.0601183158828	89.0601875677657	2563.88	2560.49	2577.89	7	6	26889498.8650382	44540117.3607574	75431367.4627633	66326444.4486852	36980529.2920072	30156273.5020883	35541275.3849032	126899136.189598	42985599.5285417	34251767.6099108	53129937.0264707	3087091.55407591
1350	89.0600363660109	89.05982996387	89.0602931813434	2695.03	2688.39	2698.83	5	5	20119498.0417065	16932375.4418269	33951188.8508045	20850751.7562498	42857700.4868624	12553530.2543766	7282077.1573467	19707907.1648247	15922631.6307691	13027742.3466345	19775655.2530585	0
1351	89.0600449341971	89.0600022407397	89.060240070766	2625.69	2624.18	2634.74	5	5	16215207.1114285	13478659.3475001	16501362.231328	57475717.8369884	20232890.1728218	8944334.18484369	1492521.17201038	16169107.4064064	12779996.8741665	9960086.30048418	21018313.8285368	15187569.3171426
1352	89.0602672021166	89.0600701534483	89.0603581766909	2545.24	2530.52	2553.16	6	6	64394846.3615885	55844450.7815038	60521854.9870886	69331964.4544934	67783847.5134376	35344079.5010677	43973720.2971286	65228051.0078176	86391314.958255	36829619.0516607	63233926.4349102	23107792.2120982
1353	89.0797592162366	89.0796767009752	89.079783577854	1304.725	1304.14	1305.41	8	8	116123.177618817	79753.3324316397	103325.158807091	121175.981708235	312947.826224256	90627.4921875	301703.728945309	400354.700390622	331152.453759764	106672.972371169	110080.872456054	108766.551106709
1354	89.1186808802317	89.1116385861421	89.118829443143	1304.15	1303.81	1304.73	23	12	141358.324188702	113414.597259615	242261.962364032	167321.864075645	155861.997906492	131666.961714243	143999.881404622	137939.263369547	126390.172249348	151539.678467924	135669.200490535	134540.682946777
1355	89.3168315616128	89.3168315616128	89.3168315616128	1304.08	1304.08	1304.08	1	1	99458.2314690484	98904.2989689126	115867.367477756	96589.1682771822	90229.2291022407	137598.606476509	137409.529699322	115953.478173015	113345.402953559	150963.417802193	120393.364611817	93942.0607177734
1356	89.3523029243707	89.3355479927721	89.3540502847686	1304.49	1303.81	1304.57	7	7	93238.822571207	90890.5955979562	323615.342285161	99095.5229418957	235151.660162356	358867.584223192	85090.999714355	91193.3741446933	313909.613533377	107683.525274564	291851.460897552	84453.8344974764
1357	89.3977450134936	89.3933327196063	89.3986274906272	1304.28	1303.22	1304.88	16	12	294564.264042217	147662.854627403	236601.779304203	104459.351297701	277618.967407226	254288.02917518	268318.091180666	306489.78532527	242726.023561196	265464.827828651	239164.36440655	123619.280361703
1358	89.4204071015992	89.4203572470748	89.420444267256	1304.52	1303.98	1305.07	12	12	233523.658129884	123531.988825119	324241.775390621	229946.839152484	170607.330826011	365912.050488283	343438.324280136	278887.213805588	316699.979403601	373967.032252723	292173.932460938	155859.163985501
1359	89.5063787850476	89.504527844896	89.5097944734892	2453.96	2452.6	2454.87	37	12	103864910.041657	114553719.320105	106967528.868867	114961348.389346	120040178.91902	114506160.658555	114755768.853225	101168466.161703	111682296.588286	106570408.65117	103533078.995168	111870485.806436
1360	89.5071105009609	89.5051125996717	89.5084455645379	2495.25	2492.57	2498.85	26	12	93735344.3235788	79810471.5495698	107425893.370201	8247837.44326225	71444622.5525334	108935896.63869	80956010.5786181	83186829.6651484	82014908.9525989	108321979.276046	86308932.164458	80261126.8944909
1361	89.5069352730884	89.5067196425229	89.5071236471196	172.916	172.279	173.951	12	12	6299053.19718832	5667683.39250635	7100535.20268903	6034670.12034007	6299138.4	8041239.16470471	8662261.80998378	6852793.43047186	8240989.11218434	8696052.77644702	6984704.71296932	6842428.48502648
1362	89.5069951881664	89.5068291837598	89.5072424673719	214.248	213.526	216.499	12	12	6598320.47833191	4976274.28102908	7733377.52325541	6619271.64913926	6343659.34534864	8650752.00268618	8538941.36928647	6331093.88335035	8350241.52168921	8647925.12013052	7331653.88053871	5606031.68170092
1363	89.5068252338422	89.5066823837798	89.5069600061265	598.837	597.134	602.253	12	12	32864201.6088911	31843860.9885734	38866198.8567158	34214431.281473	33534770.8252138	43346628.3452392	31754277.5261871	33254854.3813253	28532073.5453784	28117713.4491728	50812960.0945058	23366227.8502389
1364	89.5067166279049	89.5054068287598	89.5086127699438	2538.95	2534.41	2548.65	10	5	48970012.755	54758380.6196343	62504508.9004568	51748343.1576219	60549899.8761187	97251750.0999211	76297436.875854	49136359.5923783	61651290.5831082	69642943.3032169	57157202.2695539	56190441.7293153
1365	89.5064233827362	89.5055880659576	89.5077754912985	2573.57	2565.38	2587.97	8	4	22111689.0955881	25273717.9051877	36178784.6480267	22744484.8818107	24534824.0878126	70601205.1687833	33831347.3937497	22267329.8082813	36575283.9632247	25659434.5196407	26921593.3385478	25603023.273
1366	89.5067451212183	89.5065965374368	89.5069666618364	723	720.007	723.409	6	6	13474474.5436678	13513595.1959744	15577130.246488	14051710.4975107	14259373.5797668	17953557.0823602	17708629.4343901	13573495.305613	16720465.3064821	11681088.1577335	13066780.6579753	14583061.091994
1367	89.506756698471	89.5066505165716	89.506894989406	689.209	682.31	692.636	7	7	18688911.8151179	30654146.1254823	31607620.3549542	20053089.7797657	34328797.4907364	25819649.6761023	25999304.7800619	19727067.0412854	9251664.53264598	11020846.9901656	20137466.531875	20813341.0647787
1368	89.5067321715002	89.5066254303013	89.5067880182305	761.8715	761.132	763.497	4	4	14316373.1251674	14225525.8921694	16480883.9585305	14791649.5656845	14987503.3675424	21626064.1791116	18027761.6850076	13914379.405524	19097800.3577402	18159265.1515573	14097085.8515297	14840940.49075
1369	89.5068081482831	89.5067604241064	89.5068756849142	773.8435	770.1	778.975	4	4	20902268.0415302	21417789.219753	24228040.6786905	21539690.5330161	21626274.5611629	28870226.2587319	19079406.8358229	27710610.4810601	25640074.8853064	29948851.4152713	21505172.2636089	21248665.1652368
1370	89.5954999908188	89.5954999908188	89.5954999908188	1304.5	1304.5	1304.5	1	1	100266.093542481	62104.689024414	128253.963017579	88633.3142205262	80251.0149502847	135000.392455612	136889.506686788	112544.114617364	123392.212457385	172406.917289225	121026.782479582	69029.7779092689
1371	89.6219643926964	89.6219246317911	89.6219800150165	1304.275	1304.08	1304.5	4	4	100463.662199706	62190.0479137077	127397.325223391	87107.1361083976	84177.871387385	135000.392455612	135777.971641438	112544.114617364	123392.212457385	127260.188216145	121026.782479582	69029.7779092689
1372	89.65054126337	89.65054126337	89.65054126337	1304.57	1304.57	1304.57	1	1	311252.906105738	199211.806321019	415721.389895246	280742.519547232	251310.481763141	475408.367290488	450953.279948503	365011.303839661	426156.876732949	473679.409567644	387268.675110976	115016.508718668
1373	89.6860931478366	89.6858855062669	89.6861291649298	1304.49	1303.61	1305.41	8	8	127294.880395883	116248.277869591	113072.387564979	132653.688204251	125030.289920748	485041.219694007	457981.882530108	134734.231490384	116715.853081753	486475.794978839	393402.898352862	117496.717634465
1374	89.7185427391671	89.7184828488351	89.7185717731776	1304.495	1303.98	1304.88	12	12	317165.985046388	175281.714711537	422530.339910709	289132.362676531	257721.238350735	485541.520075337	458573.43753209	375696.905421878	435524.44331934	487167.615760327	394061.694910715	227166.412899345
1375	89.7504562340118	89.750406341591	89.7504810377453	1305.34	1304.54	1305.41	3	3	96076.9638499097	86822.1070432687	198625.140817651	93442.3846085623	164651.221514117	223367.627077417	234160.249723896	209332.456052465	199974.864478868	220632.542087808	200101.975856713	153138.063547586
1376	89.7812295134113	89.7812284348902	89.7814991887135	1303.95	1303.49	1304.14	3	3	177737.652749465	153483.838050427	121122.739226076	82301.8683268221	168476.599531029	223808.194389201	229662.565903766	209332.456052465	199974.864478868	220650.69367498	103092.520417887	153138.063547586
1377	89.8255554805004	89.8016667390895	89.8263837169899	1304.245	1302.89	1305.49	16	11	153941.552155354	75436.6139351406	202644.344955169	187024.293653282	97363.5830708833	287154.416041665	259344.0957666	224223.887005207	110585.313784555	158661.013732909	211105.174659422	114281.228430989
1378	89.8958422377955	89.8955228383768	89.8958809650636	1303.965	1303.59	1304.49	12	12	508415.776904299	349087.285044529	572085.037395582	458151.804447114	424603.662588265	637557.840139512	644451.066748051	542506.228482571	574759.78338116	638275.957621726	563335.66170201	378758.934001989
1379	89.9153632176501	89.9153169973537	89.9153959752954	1303.965	1303.57	1304.5	12	12	649945.632684464	513986.764765622	703748.08928431	604489.772543567	581498.588885965	768452.157856449	779783.087014513	694375.267198663	690627.651776593	741850.757417694	700980.053755582	511716.888623045
1380	90.0072887434738	90.0066195508715	90.0075400591156	2454.04	2452.83	2455.85	16	12	6727097.12231311	8407042.1997276	6753660.03927398	9468991.2264439	7543596.51350642	7215129.65396658	9090559.92447101	8145089.7328715	7390802.94189453	6719179.81233889	7102928.95751627	6997055.0609578
1381	90.0073680920482	90.0072325787052	90.0074290496236	2497.23	2490.93	2503.55	9	8	2476817.82720245	2006891.27308592	5977558.00312408	2067033.90992928	3333925.32070203	699334.910947252	1742876.34470091	2041865.40502233	5659540.58348827	5945712.87583458	2522170.86110354	2034294.32552347
1382	90.0073307215903	90.0073260109907	90.0073354321898	2550.395	2548.37	2552.42	2	2	1712539.08358604	1681005.36462943	2365332.41108758	1779376.3398566	1894073.96023237	3734459.67648326	4609983.14439593	1683162.95792764	2541432.98148797	2675342.25478001	1924528.49494911	1827406.64270148
1383	90.0302552608784	90.0301408398633	90.0303431523962	1303.965	1303.57	1304.5	12	12	2471947.26677482	2039694.47870624	2713047.67247913	2380990.78586987	2304870.51555514	2911438.50024904	3053502.43907988	2684817.85122939	2596024.27675328	2769075.87168232	2690943.67965534	1977645.56824394
1384	90.0508258478884	90.049980670364	90.0554265432903	150.962	147.505	153.065	22	12	190521.682552659	155722.682070918	310939.157245827	193630.668740235	140519.019082919	197411.065632908	263927.288020887	239671.262543739	239479.784916427	217942.0918214	284373.434467905	15651168.0279979
1385	90.0553061473354	90.0552925539473	90.0554351332685	406.466	395.372	410.412	3	3	17650424.6158098	16234418.8611383	18874885.9534851	20511395.7415761	17409174.4103511	18754520.692659	18820127.8724952	18525987.7607294	22008855.6480525	18933987.4090639	19219096.4854049	16467534.0057148
1386	90.0554228055648	90.0554228055648	90.0554228055648	37.5693	37.5693	37.5693	1	1	12413679.8623865	10351789.1585979	12799001.4855268	12234951.5580495	11707635.2937874	13566903.5928708	13475754.4560154	13225756.8872157	13340199.4822346	13432799.6399438	13146330.8068133	11157578.1372686
1387	90.0553829941814	90.0551719229878	90.0556343517465	2575.185	2570.19	2577.89	12	12	58778358.461161	50938945.5644697	59651861.0803528	56611499.6001604	55504522.434683	53321987.1933695	60431977.4924028	13503563.8033767	60953593.4531376	60544317.9131542	59651807.1288586	52928491.8337234
1388	90.0554387000864	90.0552731288403	90.0555852765853	212.6785	211.074	214.613	12	12	27284340.7230722	21800330.4850982	29264477.8535444	26191421.5369144	28050927.1751824	28096211.7176216	29809751.053013	27632323.0644755	27594765.0723964	26808015.0100082	27312420.9589319	24145998.2987349
[truncated: 7,204 more rows]
