# Supplementary material for: iMet-Q: A User-Friendly Tool for Label-Free Metabolomics Quantitation Using Dynamic Peak-Width Determination
Source: PLoS One. 2016 Jan 19;11(1):e0146112. doi: 10.1371/journal.pone.0146112 (PMC4718670; doi:10.1371/journal.pone.0146112)
Supplement: S2 File — (ZIP) [file pone.0146112.s002.zip › XCMS_Standard_Mixture_Centroid/XCMS-Std-fp-pw_25_40-ppm40-sn10.csv]

mz	mzmin	mzmax	rt	rtmin	rtmax	npeaks	Standard_mzXML_Centroid	s1.1	s1.2	s1.3	s1.4	s1.5	s1.6	s2.1	s2.2	s2.3	s2.4	s2.5	s2.6
1	50.0780896308429	50.0654761543442	50.0943501036206	1304.57	1304.15	1305.41	14	8	134468.891784668	196583.087340744	108245.638300783	149383.235370342	140908.403928786	102287.404526367	114908.276829427	113073.068227163	90310.8487613926	106559.370453726	110014.716646206	177502.483813476
2	50.186427003524	50.1834900802553	50.1864688382135	1304.28	1303.81	1304.57	20	12	181554.049007885	123120.819636418	485911.3476402	153689.643496469	323318.150670447	565278.991537391	166047.45607701	159728.517271206	498935.841706196	157095.73483538	464338.532511162	144337.254420823
3	50.2282851235485	50.2282448639514	50.2380809894755	1304.495	1303.95	1305.07	16	12	212235.088903809	136940.759501138	263834.547758793	201984.223024091	175746.712127281	286739.790098031	96342.177592773	246085.476253004	266906.333955078	309404.97992488	260872.02255033	166144.397945462
4	50.2669111811345	50.2625832131222	50.2710138238853	1304.145	1303.64	1304.73	24	12	380590.853068577	357315.575913459	166165.042020357	200231.349598106	351772.680496919	318972.107969449	148077.65219351	196614.587686943	287018.205492412	342492.035757536	358219.17592634	193911.914836237
5	50.3103527970095	50.3101392631676	50.3185549574592	1304.41	1304.41	1304.54	3	2	374227.156158444	98471.1404296869	331301.547872319	114265.27634074	354847.108130701	301112.932633171	339844.950213214	366369.469176131	310042.069538348	330312.963102212	352297.178111686	351998.391473724
6	50.3453321400819	50.345279309164	50.3498758660048	1304.805	1304.41	1305.49	14	12	281389.334582521	231053.241885515	247252.420181358	285256.4526137	248971.391704098	239629.255509209	254045.069286298	278151.457449778	250588.996978192	265920.428546319	271983.814151786	257248.377332939
7	50.3630312410415	50.3626569949959	50.3632914539346	1304.54	1304.41	1304.57	3	3	133073.7551062	134361.331778845	119654.883396608	99804.026333383	121396.295119223	111207.249511718	129461.623687744	134026.524460448	109514.557244465	128311.658716947	122512.507272338	116437.413829627
8	50.3859818787223	50.3859808820244	50.386044659724	1304.41	1303.61	1304.57	5	5	89722.729956054	95562.4216479501	116269.918838779	104740.561112154	121465.829041638	106231.004939629	129482.906216709	92680.3754589837	109514.557244465	123574.886564941	114599.389324617	90568.3213942304
9	50.4395533986616	50.4395391798321	50.4395881055031	1304.49	1303.61	1305.65	6	6	133073.7551062	83465.8924560554	119654.883396608	126021.559020057	113509.133097447	111207.249511718	129461.623687744	129598.187613431	109514.557244465	128106.54555664	121696.983459285	107543.781524188
10	50.4846749687381	50.4846479533673	50.4846875071137	1304.45	1303.81	1304.88	12	12	256663.825329591	184737.080624999	313536.981671313	256016.146604566	224164.038390064	342401.050736609	339893.000036274	293376.036084683	302196.510322266	339556.072482564	317954.174238282	203679.900373722
11	50.5031774524021	50.5031528255128	50.503213041902	1304.88	1304.41	1304.99	5	5	256432.59665812	190135.595667614	307579.575849612	83196.8588802093	220502.062597214	126837.902804361	121242.56496845	287729.457950103	302036.120939272	131953.037697346	118803.755400392	205809.080786578
12	50.5707956696557	50.5707495664471	50.5708417728642	1304.45	1304.41	1304.49	2	2	91881.6858781549	139601.686481935	139269.132674563	89236.7825899561	139131.40429769	133341.213134765	141979.390957031	157463.541845702	131280.358833007	138756.817705077	144238.086444905	137346.628483074
13	50.6026269614407	50.6025686306844	50.6026562500146	1304.495	1303.98	1304.88	12	12	167351.687033421	148650.593448437	139538.720620115	155422.156538461	137755.743926532	137365.6017041	138759.08631557	166769.902016928	131415.769208287	144767.669565082	144479.629034599	137264.672934194
14	50.7137429434329	50.7119141225067	50.7146895031214	1304.11	1303.61	1304.73	14	11	185105.493429362	151408.6725	155182.090703123	227062.130157	205445.177850811	126354.911790865	153986.906445313	181091.529688251	143354.507081474	181188.462560472	159985.026010045	130866.144206355
15	50.7429846447171	50.7429731272864	50.7429961621479	1303.895	1303.81	1303.98	2	2	167102.255166901	147538.982572799	166943.399156607	164564.700527345	152455.017633612	141589.767736002	168475.863243965	118246.238512979	152515.874581852	176768.943367363	162301.86664373	160023.653231535
16	50.9840380728963	50.9802474309549	50.9850888659456	1303.98	1303.57	1304.54	15	12	405187.345183739	371269.973668868	474487.261998354	391683.923431864	366439.786930024	90325.4200744621	513816.201883373	463279.490959823	455991.442760292	100604.240178222	453734.230379466	305819.690035305
17	51.003424215074	51.0034034040207	51.0034383763188	1304.06	1303.59	1304.57	8	8	165396.729303384	270416.247310015	196261.555187991	148689.05077759	333910.978121342	226480.292589768	513153.384285479	187679.912952974	455749.427436962	219404.769433592	190260.950177814	123529.204455972
18	51.0330697068156	51.0330148124974	51.0330800267432	1303.965	1303.59	1304.49	10	10	147596.921910806	270416.247310015	191765.602949594	147795.418855168	334102.237171078	209805.775517577	205971.010045572	168770.958822834	191684.972475585	200588.031990966	189440.419923377	118207.091040166
19	51.1173900073398	51.1173900073398	51.1173900073398	1305.42	1305.42	1305.42	1	1	270991.563685194	236358.375654297	239142.949181465	277658.337935904	240294.150687147	227241.973982602	222337.274373222	269778.802685543	228379.291470168	86510.6599751787	252053.072105826	268138.433577772
20	51.1467146266327	51.1466107364493	51.1467310636587	1304.65	1304.08	1305.41	12	12	280404.18022461	256535.746210936	244526.952087748	289160.181728516	249776.147521033	236065.781155135	228505.036010046	275837.862857144	236891.299446128	237611.49563407	261820.007148435	272019.689643741
21	51.1956626622253	51.1954051291913	51.195845406822	1304.15	1303.59	1304.73	9	9	96649.9763395175	103330.565362454	104247.407988283	123549.872509767	115686.071868012	100503.941108398	103023.779315593	114507.724799053	90886.8726057937	125346.305508376	89829.7811193841	113801.043644831
22	51.2499100739908	51.2274027110235	51.2500450855524	1304.5	1303.98	1304.54	3	3	278479.791471352	122858.940808293	298702.994655766	308463.636590173	315577.595262048	85776.7803027338	323093.042902017	285616.757617184	284378.260213952	99352.9982116695	301330.368290574	409057.427038355
23	51.2893910444491	51.2847653149111	51.2894179046587	1304.41	1303.81	1304.88	19	12	247283.419010779	184169.905931489	293661.361889653	239088.091257887	308240.81763822	314571.332754605	321960.724510674	276565.778618539	278815.461336261	318167.643369892	158127.576227679	214247.635866135
24	51.3083489110543	51.3083293001253	51.3197096063185	1304.45	1304.41	1304.5	4	3	84383.1471089675	568281.986825287	293880.227450287	82063.9955611175	295802.987599434	309131.433353164	317721.000488721	285616.757617184	284378.260213952	118394.706280517	301330.368290574	409057.427038355
25	51.3387489123702	51.3386902993561	51.3388323656385	1304.45	1303.81	1304.88	8	8	113581.690356446	568281.986825287	133878.888599856	101836.280739747	315758.353233311	317798.582947589	132312.152599283	119341.88976481	133222.145965168	134858.156705729	135424.171577758	409057.427038355
26	51.3776613958073	51.3776377022046	51.3776807185384	1304.145	1303.59	1304.73	12	12	238354.471426157	208102.847848556	214062.046830116	238678.663269981	221339.169037334	202018.253748497	211938.363306363	233924.495883413	199918.767787711	220134.423883714	229863.137042411	226234.945451471
27	51.4100569941902	51.4095388715697	51.4102156828318	1304.15	1303.61	1304.73	13	12	364750.569343172	402468.267894965	297517.56404994	374031.350704211	332356.746493752	273006.255632674	283422.384536949	338342.637439904	283065.151383791	305284.071562503	321884.671891742	380492.194554095
28	51.4597515717981	51.4595971099175	51.4604820040672	1303.965	1303.59	1304.49	10	10	135638.440591002	174839.802735937	112675.956068209	129613.453380408	131018.066129244	98762.2514438099	100296.447115385	128655.164606585	79995.8556754552	104666.727480468	123428.135164621	127041.498918269
29	51.7970512936541	51.7969114910019	51.7977110869167	1303.98	1303.59	1304.49	3	3	81274.1200301101	67023.436177202	88592.9305575292	66300.2708318541	65383.1964235621	102072.486034405	103832.965349788	83724.272682291	83461.6387386062	101388.131850585	90068.1901723219	60416.2185563157
30	51.8702550417099	51.8694143010489	51.8739140890809	1303.98	1303.16	1304.57	15	10	159142.713300897	152643.647704326	187848.067434488	158314.872005209	148301.844414061	131071.371707482	159529.96086238	88942.9949912107	160742.107687173	139652.409353027	155982.198182091	148965.461001352
31	51.9242516846005	51.9242087184957	51.9249122961843	1304.28	1303.59	1304.73	12	12	289830.060302735	477439.509110576	182100.226934986	365245.811263254	367316.240901065	133826.590563401	164407.88365374	294744.270810735	155709.419868816	156068.815852614	216305.010536131	403654.022934193
32	51.9374400985805	51.9374400985805	51.9374400985805	1304.73	1304.73	1304.73	1	1	283702.796879441	442646.587393458	182300.273293681	318980.827505329	306597.655291195	137614.954186791	180357.072285154	237727.799569331	74743.1181355791	148808.196040481	211235.980690698	383166.06868452
33	51.9572972474673	51.9572972474673	51.9572972474673	1303.59	1303.59	1303.59	1	1	49342.3480610788	70365.7731577147	62225.6468594643	49348.2386683242	67987.7562169304	83092.8695276977	68536.6450661406	37266.733928001	56240.8152410339	84315.3666943354	37595.0030912636	65774.8528369144
34	52.0787559902526	52.0786872572848	52.0794026412656	1304.54	1303.81	1305.07	5	5	98340.0019531242	139481.153749999	76869.3376757824	108205.415867262	98730.5502910904	83532.704973144	89281.76719401	84172.6061927207	76900.7503694656	76340.5528381343	86260.1672886143	128691.672508826
35	52.2069023839424	52.206853365174	52.2069514027107	1304.355	1303.98	1304.73	2	2	306111.840660306	303001.943076921	261735.860709232	311133.822634652	290941.375048425	91677.6075063851	261637.235735676	88219.6254404998	239123.243220403	242832.998938552	279166.013199054	291090.272239332
36	52.237248770716	52.2372335677964	52.2372687632287	1304.145	1303.81	1304.57	12	12	311519.144983363	300369.294374998	262242.511620393	308440.646503154	291128.427494764	234601.165359074	261975.181015626	302832.489846004	239123.243220403	242789.599737027	279633.50748884	291090.272239332
37	52.288081296236	52.2880295780845	52.2881393936258	1304.45	1303.95	1304.73	8	8	139464.171920072	136297.862729492	106466.945305363	128675.055650809	119443.806909179	82143.192226562	101109.204329833	115191.738149789	80869.4552457677	87628.3151397236	102083.433330829	137808.126395357
38	52.3945450430647	52.3944119303223	52.3946781558071	1304.555	1304.54	1304.57	2	2	98219.9468823235	101610.531610576	55215.1059960946	82243.7347106943	91691.3010538747	51735.5443492548	52628.5577172849	76213.516488369	48728.2390110079	42747.55357666	61710.8506458635	89165.4866756177
39	52.604149315583	52.604149315583	52.604149315583	1304.99	1304.99	1304.99	1	1	66025.3427292882	36033.6685587561	98161.7923773208	66108.5667952482	71506.983876547	96995.5425024429	93484.7870763223	86058.444759114	86946.7635843909	109039.244944254	71030.395859376	38819.8923982744
40	52.7637847405051	52.7637602697345	52.7640560615097	1304.54	1303.95	1305.41	11	11	283109.125927735	475287.490363766	185597.354002509	340354.081741769	333228.776850257	147725.726205358	749493.51909931	265719.368298612	171486.430188478	174955.990405972	212760.613526786	397136.336307897
41	52.7976260619239	52.7975886862394	52.7976459800916	1303.88	1303.57	1304.41	12	12	539472.42953523	378997.20402043	640774.351773212	501400.527155948	471914.649652615	727073.96787598	738570.001600172	611997.845022323	626509.857778321	731848.340935761	624080.706780136	424716.732267877
42	52.8581062241186	52.858059492534	52.8700316514501	1303.965	1303.49	1304.49	16	12	90843.4755293776	168836.704060874	92105.9368505873	102853.306396079	236321.1027663	421379.295725099	404839.595086389	336222.255887278	355183.369422435	426559.356391226	104493.386510823	221012.005472505
43	52.8898254345673	52.8898030050606	52.8898487532592	1304.52	1304.08	1304.9	12	12	284399.886627443	273656.180576869	263569.901460712	299320.529505332	269675.942692682	246644.488402624	261820.399804689	289806.510658052	256473.710101843	257905.81240009	277905.509899554	270984.812841796
44	53.0492663935824	53.0398236635403	53.0502993737247	1304.275	1303.22	1305.41	22	12	204275.992055288	351418.906129806	221261.033122562	193128.623649714	259402.949729566	238331.426804387	245178.674663785	219624.003128908	132057.955640347	131622.521785715	221612.64962346	315666.545195313
45	53.149788644102	53.1490961947686	53.160282393182	1304.11	1303.95	1304.41	4	4	426851.338670981	388849.813316763	171010.047370608	76102.5407137053	408342.418600672	392490.26235352	186521.902197266	441788.701757807	378420.410561075	414763.880129612	175773.64176188	389772.806123937
46	53.1919443142507	53.1814158336484	53.1923352430994	1304.275	1303.61	1304.88	12	11	182830.893854572	142081.33427584	204448.724219974	208908.725170898	408342.418600672	194110.092146809	198771.666947427	212965.488613281	180913.558320311	216103.914499324	195461.226525876	162394.790888263
47	53.2124994937978	53.2124180083566	53.2125335375236	1304.03	1303.61	1304.5	12	12	434095.600891115	380796.61403245	401854.877138678	429543.23430739	401752.825856369	401559.549442663	417779.82628767	442692.702890624	378621.362076322	424270.221834545	427928.158647085	390681.680462473
48	53.2737285906765	53.2737042007459	53.273752980607	1304.45	1304.41	1304.49	2	2	94722.0273636567	237911.328299386	441881.854891273	93231.8799243165	329199.605208818	484454.751196936	471679.029362798	405601.625980052	429717.261459266	455482.997012419	418293.754302973	264803.339455218
49	53.3357890540755	53.3354066057215	53.336538164083	1303.965	1303.57	1304.5	12	12	362599.91102295	233106.078347984	441122.14453125	334102.606998466	323276.504758863	484255.161228378	469065.837439904	401949.82935697	422873.200131085	455564.41564979	415167.18370643	264944.685167517
50	53.4292924447354	53.429255768916	53.4294355230715	1303.95	1303.59	1304.49	9	9	177872.456619591	159002.124982245	172519.723575442	157945.364816518	151876.206816851	178746.623478189	196471.372810871	178919.991094969	166113.054658203	169988.856086425	176148.651906738	129294.926312725
51	53.5049323896213	53.5045229334903	53.5050391813675	1303.55	1303.49	1304.57	4	3	68965.5718512507	129246.085086264	56195.6984730119	119574.612674152	75958.3931693896	68789.0223366467	66198.7856516342	55256.4685067476	51366.6692693541	61633.9366699215	56062.6590514018	103141.209881122
52	53.6238019150144	53.6238019150144	53.6238019150144	1304.54	1304.54	1304.54	1	1	56905.557987467	89241.7804086533	49098.3373168953	63789.8732682299	76920.3711584481	53939.020216471	34125.5359431964	45582.6792687985	35265.9975667315	77815.9245827074	64152.980836995	88876.6199088551
53	53.6585607122773	53.658551499643	53.658564051955	1304.32	1303.98	1304.99	4	4	74234.8683405085	45995.0348144533	93831.9268359368	65985.4689728342	44074.0795192469	106822.477019856	103193.237965745	76984.5013966873	93080.2793424473	117473.709742713	85774.4795743809	39043.8664794924
54	53.7529746856601	53.7529374331267	53.7529949519256	1304.65	1303.98	1305.42	12	12	132748.74591271	130298.805183292	140300.580378606	151697.358574969	124994.267443849	129078.980408654	148651.456565754	149712.455342548	128814.807629744	144338.922215403	142301.505471003	130571.706276292
55	53.7677415131215	53.7677415131215	53.7677415131215	1304.54	1304.54	1304.54	1	1	393944.044114708	96561.207938058	508221.391676683	369855.884495198	326562.821245492	596115.896484375	583331.262651368	462070.816952373	525115.015898813	599375.891155138	490930.149359975	304331.101812273
56	53.8025939019702	53.8025639665542	53.8026145446702	1304.28	1303.81	1304.73	12	12	388729.677319337	238182.377253604	504217.680398888	370021.365876651	318872.53801307	596896.524444059	580989.310546878	458786.758728966	518613.298341347	599115.451536695	489237.343769533	299262.743907751
57	53.8616417691251	53.8604958152465	53.864778591821	1304.15	1303.49	1304.73	23	12	155111.905573542	95333.7280004872	179131.612988281	186602.339757361	162925.269993895	332810.096672016	188546.995565655	124891.97313273	115648.246826985	140657.700109676	135835.559952798	145953.351594426
58	53.8972873019943	53.8970680567635	53.8977125769711	1304.455	1304.14	1305.49	4	4	194422.110624553	165985.377405896	100969.177214357	104784.823046875	160981.349211631	299697.204620766	290649.4257666	225193.833298559	258638.641246446	128729.257392954	242827.014088947	95086.4754184969
59	53.9165727920032	53.9066684269639	53.9173959916744	1304.15	1303.81	1305.49	13	12	138726.803340595	138329.601343148	188205.682172799	126020.191420491	105446.083297118	196076.220791714	189095.69966518	160696.160809152	177448.652153319	184433.481575	162568.910641742	130953.85593192
60	53.9455876511592	53.9455876511592	53.9455876511592	1304.54	1304.54	1304.54	1	1	201625.596446532	118587.16124399	259615.212033695	177736.407976483	160981.349211631	299697.204620766	290649.4257666	230695.19216105	259063.754069009	313228.416370944	242827.014088947	157248.217727866
61	53.9519960859935	53.951589997549	53.9523470761476	1303.61	1303.22	1304.49	3	3	100195.199911748	127032.325360576	194252.277643847	340971.965995214	97313.6409750005	164376.573876037	187031.620117773	255586.146499022	175040.60220703	173493.336159668	227309.375389609	356234.264695131
62	53.9892472111568	53.9892199003755	53.9892797020745	1304.49	1303.95	1304.73	7	7	166015.533211083	271201.456508412	187815.981810823	186149.876122001	185086.700419919	155794.338191106	176115.586159856	145413.249182478	167324.553548678	168951.972677284	112219.240128349	235428.169906181
63	53.9983505408153	53.9983091677388	53.9983961941808	1303.965	1303.59	1304.49	12	12	289799.621782408	424718.73449519	186852.798863431	316719.847389572	306178.22370042	153307.295416621	168858.980467356	255544.148194111	164442.809097719	155111.634624023	218213.812868304	346452.546206429
64	54.0368638219283	54.0368152560783	54.0368839797459	1305.11	1304.57	1305.42	6	6	112460.958395433	424765.257255854	182342.676029831	105857.773895265	298474.632333987	148880.306942473	165617.278817914	109463.909529215	160169.958249288	100238.285489908	111089.831433293	103636.538457219
65	54.0518040381047	54.0517613307429	54.0518225898287	1304.11	1303.64	1304.54	12	12	1209930.79144044	1755808.76803153	839958.616360201	1401224.88763889	1346653.18190357	707663.6713644	829148.487222226	1124869.90542188	740732.811312506	749852.636260425	976867.577291007	1440657.64523438
66	54.0836075177735	54.083578816709	54.0836487991893	1304.495	1303.81	1304.9	12	12	227607.05822754	178544.510733172	187955.590814491	210644.693560321	179128.562156324	200247.003663505	212021.630885883	221536.28496244	184555.265237629	197373.717355018	202992.918455529	175644.410836087
67	54.0868968953723	54.0868463223029	54.1144511153379	1304.14	1303.06	1304.88	21	12	458936.60732422	269770.326784854	578847.43586983	197481.465733924	188767.414817457	681861.955837056	659175.290764513	528631.749592635	589097.468487798	676168.520880306	553401.685647323	243022.054694476
68	54.1440019050903	54.1439804745974	54.1440233355833	1303.865	1303.59	1304.14	2	2	1184028.80978159	1733601.2618608	112936.277384035	1364037.51524859	1316112.57109553	728174.747840899	790048.023014923	1099269.28647016	720877.675435005	137651.300551757	946881.376635284	1429046.93017757
69	54.1493915203199	54.1488972321638	54.1495684877319	1304.145	1303.81	1304.57	12	12	238399.939952333	126811.572707331	299200.522046649	201573.722042142	178994.652548452	374395.031043528	330879.611586218	267095.28357422	325278.154775663	369958.691106145	300475.457477679	153346.860734675
70	54.2017585615441	54.1824567421672	54.2025983564023	1304.5	1303.81	1305.65	13	11	119964.3508436	149619.107945668	141854.726755373	107175.168023212	84202.1157142049	162804.533336839	159470.067566965	128595.282859074	150441.179654947	162260.818163687	133400.923013071	94708.974337769
71	54.2294079156878	54.2137301836189	54.229432286796	1304.805	1303.98	1305.65	10	10	114089.644531249	149790.24091227	114942.463341346	120202.852554119	119496.715673423	114237.932382115	114143.934940012	119300.415859374	113942.460986329	122779.309962064	103805.637742105	113959.334082844
72	54.242865526076	54.242853254582	54.2428777759556	1304.54	1304.41	1304.57	3	3	138795.307265421	148536.425471754	146807.48376343	109498.631064077	119496.715673423	167670.942586262	160833.374217122	140597.18746053	159002.728701985	165162.990368089	142525.699020995	119018.8181096
73	54.3057139147016	54.305678550348	54.3057267933895	1303.88	1303.59	1304.14	4	4	105981.132556373	107518.274254262	102537.873599855	97183.1558078841	92242.2841126603	110762.723480112	117637.796665484	93318.7462915032	85383.8092356168	104478.796483154	90726.5512984206	101444.355229049
74	54.3700333534483	54.3487524905611	54.3702515400333	1304.495	1303.95	1305.07	16	12	164663.449081216	128161.617690428	126401.37161133	163099.406563316	164128.312192007	141116.559853515	140698.893085123	181180.176057692	163536.809108072	89091.0867655433	182027.861650015	158277.912132813
75	54.3783533998088	54.3782554694311	54.3785817339432	1303.88	1303.57	1304.49	8	7	144778.346472356	234802.153777042	164815.320234377	168420.524545522	167867.668409422	166532.638948567	169878.127548827	134336.32245524	158060.004241535	179923.973884276	102779.120970865	203644.066740534
76	54.5170730418836	54.5170504842976	54.517229939605	1304.495	1303.61	1305.06	10	10	135144.589161658	113180.51794922	116772.66391226	134113.119989483	120322.876224459	121908.427215168	112938.998286132	130248.128119741	115797.744547525	129626.400837403	135800.265172776	134166.592769681
77	54.5940111787183	54.5940044035424	54.5940179538942	1304.32	1304.14	1304.5	2	2	110173.38279785	60067.3789240059	87923.2916711439	87331.9795685375	84411.6857346419	173277.016861685	150783.871434213	120683.860440339	148132.55913574	89653.6956990556	141902.238099256	58914.0624311971
78	54.6449776542956	54.6445394693336	54.6457202159011	1304.11	1303.81	1304.88	6	6	111605.34265963	60136.0834423821	150274.567828867	87367.7244848643	84529.2700231943	177174.355438059	150907.912131347	120763.127343749	148376.038029784	155587.190543619	142192.602663762	58938.1759145096
79	54.784684795197	54.7743892008658	54.784782232801	1304.03	1303.59	1304.73	8	7	142274.976963332	120827.094620029	143493.659714358	99930.9211645519	117648.114421609	148232.342502253	156909.225822753	127461.181736246	185776.792638492	140229.140767821	145156.209476724	128342.2948402
80	54.8052207056602	54.8051225609149	54.805235636509	1304.14	1303.98	1304.5	3	3	147194.290173527	121082.234789663	75811.0325877028	134917.471972656	117580.765975343	93804.4415701734	210964.225168456	176151.273117112	189976.624120343	86205.1237751122	181280.902700571	128545.951194411
81	54.8365417466278	54.8364713840833	54.8409566603888	1304.73	1303.22	1304.99	9	9	127629.370142008	120965.295545246	182252.469287112	121746.544550781	97506.1682861329	210098.449243165	205204.25896345	153594.806170246	183148.535345051	205395.008890787	164361.805511568	128394.825249022
82	54.8797962009886	54.8797962009886	54.8797962009886	1304.54	1304.54	1304.54	1	1	662990.141555985	110094.651730769	475535.235915534	761607.401883147	706204.918597013	396666.201933591	442988.594874672	622414.353159175	407518.463209633	436664.891504846	541447.792907711	796600.203906258
83	54.8852565452445	54.8852328605906	54.8852807122194	1304.45	1303.61	1304.73	8	8	136869.897767052	197316.42646334	475535.235915534	161062.974861027	158133.058366511	396666.201933591	442988.594874672	127282.759294085	407518.463209633	99938.850838717	107658.320709228	165668.412988281
84	54.943676648509	54.9436126410131	54.9437100228224	1304.145	1303.81	1304.57	12	12	668168.343627932	998889.653899378	484460.525892799	766378.808217928	706658.952876663	402877.753107829	443560.78370815	630727.716826828	416581.763072269	444010.46013428	548094.558394526	804156.125647323
85	54.9796279812744	54.9795941687327	54.9796799305822	1303.88	1303.57	1304.41	12	12	896836.610363773	655270.639819708	1066635.74513252	843346.856808734	800986.085125004	1184823.61513672	1182835.60798829	1016818.93134246	1050868.69817351	1171522.09875782	1031283.50720424	717192.240363422
86	55.0105561235251	55.0078239472706	55.0132861568892	1304.54	1304.41	1304.57	4	3	890894.997029616	103326.799969951	1064575.0114673	82234.8570178232	788272.688465992	1183608.19596353	1181309.76226074	1009567.91783243	1044185.77514322	1165616.68680826	1029559.39640258	93712.0651930585
87	55.0436051276913	55.0344915449141	55.0438809140611	1304.11	1303.61	1304.73	22	12	183649.323067157	334538.660391795	224814.827438968	185571.70494103	418178.721983923	241188.695201821	247835.698182779	551818.553728965	223039.30173828	262194.86021259	215346.050495604	139610.369796955
88	55.0565569678048	55.0562947658683	55.056671759476	1304.495	1303.81	1304.9	12	12	207244.038140024	172551.860970864	190783.245695804	208073.028326011	185377.447000735	175799.002638345	188235.710502929	222074.323982121	174878.240932616	195826.903325195	211844.217739633	202226.148574056
89	55.0776147782886	55.0775277051753	55.0776330794477	1304.45	1303.81	1304.88	12	12	572614.395605471	537514.166418266	529631.99128208	590550.207553712	540779.693371922	504687.551206057	549586.172489426	587398.299157368	493517.844666183	525240.847426761	563372.779074869	535291.87656843
90	55.0980481519105	55.0927664415748	55.108262697284	1304.45	1303.57	1305.06	26	12	256644.381359864	356667.548865684	119003.593666994	145939.186598557	279241.514118839	275251.181368106	159431.333702568	243067.628219867	152181.110592698	154929.300224959	212878.263766742	322364.763997629
91	55.1290504557223	55.1289606136882	55.1290767311516	1304.52	1304.08	1304.9	12	12	304183.918981935	163192.080450962	406992.327116345	281525.302449777	236988.883405949	486225.255568193	453081.407428853	355199.828993389	428006.535348962	502008.178325526	393122.727271206	223645.178044245
92	55.1879589067162	55.1769027102861	55.1932581075392	1304.145	1303.81	1304.88	20	12	201420.816252791	158937.825441706	108488.435976564	133743.662843674	134545.174151	273664.040052959	283501.85539363	217203.85108774	259236.253745115	312098.080557392	91051.4992187493	135106.639864408
93	55.2370643472512	55.2370262011624	55.2371483930625	1304.495	1303.81	1304.9	12	12	578536.23182468	761762.074014419	400963.550336909	640861.549959543	603028.165687421	339704.410157647	389201.929731449	532199.473235681	348464.494539065	363272.937486051	456640.757176341	680531.812948174
94	55.2473651527153	55.2469420475834	55.2481862743538	1303.965	1303.59	1304.49	12	12	249366.491101262	165739.783783052	297068.160395312	224020.406281925	206696.778817983	299081.884698016	315956.087962243	268328.256579242	285979.849779898	316375.346199081	283545.266852839	190121.456173001
95	55.2760669349384	55.2738732332243	55.2782606366525	1304.72	1304.54	1304.9	2	2	99380.5573940015	125422.295573918	76481.0985058605	92541.1541206879	101079.822014568	92716.1560997596	79876.9059147131	93444.4235772234	72815.9536245493	81497.116347249	80396.4906603998	114729.058263752
96	55.3546422407156	55.3545424558117	55.3550602181574	1304.14	1303.61	1304.5	9	9	227902.905685096	156018.981123455	227505.200042728	219492.932588936	177197.746570233	261594.316242112	870336.574820959	233011.644791258	770549.754845373	244402.555665384	851078.555950515	173788.490090737
97	55.3875498266919	55.3875159861187	55.3875741929628	1304.28	1303.59	1304.73	12	12	297647.013162112	465728.576622595	189252.574216119	348855.879051288	324616.085937681	148069.691371373	170151.320680805	267468.018388023	167277.961106772	168340.868943918	219270.826214842	379504.298487375
98	55.3985905831004	55.3985469937621	55.3988365877023	1304.03	1303.57	1304.54	12	12	355784.671249248	309142.670694109	336262.514589849	348436.155254656	339443.142583758	357878.988301532	360960.080628253	374722.007883864	309140.894747719	361971.999619141	344070.871990685	312176.289524488
99	55.4205767067831	55.4205248105919	55.4239541911069	1304.08	1303.57	1304.73	23	12	169669.716050368	771436.915205465	824673.223307746	845559.880153242	795971.592882359	822299.495121376	263870.252837613	890674.934614958	769421.376809085	820462.567878074	848247.208292413	743218.149346452
100	55.4467242226721	55.4467242226721	55.4467242226721	1304.54	1304.54	1304.54	1	1	858053.482753086	91050.0072235571	823532.707243665	860081.798250335	809284.332208668	824739.623268224	870336.574820959	897850.339440911	770549.754845373	820873.464106822	851078.555950515	750440.490260425
101	55.4855802751501	55.4832031258297	55.4856376879622	1304.14	1303.59	1304.88	14	10	121625.498829345	99871.166095526	86493.6432421888	129323.133649497	112351.796511028	97766.8664428703	102197.006138509	137445.335176532	108435.218899739	132458.509921124	123144.350558143	120859.136527193
102	55.5515908597656	55.5511838962667	55.5523931365193	1304.03	1303.57	1304.54	12	12	265094.890696613	177589.529654446	328241.032475022	247831.090416541	237495.929790789	373562.209713791	346827.925310871	312525.367558595	337000.822833158	347955.888671875	326529.891044921	197741.599815955
103	55.574401404087	55.574401404087	55.574401404087	1304.54	1304.54	1304.54	1	1	265094.890696613	95341.6239137614	332074.034642949	247539.726064049	237216.716042076	373044.236599932	350269.387916258	312002.884305214	337375.580489907	351368.728864934	326371.42534627	199999.538933921
104	55.6189537037239	55.6188929093175	55.6189681494553	1303.95	1303.64	1304.41	5	5	265203.545049712	177916.558460583	327843.495837405	126669.310155031	237352.590112306	107873.064441731	350326.969600944	132668.215159504	336821.96122425	347428.24307528	119023.418682454	107513.480565954
105	55.651132084539	55.6509237814652	55.6513221654632	1304.03	1303.57	1304.54	12	12	177378.771250812	148028.845868389	219046.658076547	197732.476548414	170278.675675047	230114.231595051	242945.693975422	210512.50540283	196622.515509439	227211.01744704	225083.054498197	151765.105880032
106	55.7161071757992	55.7155073034356	55.7278374663343	1303.965	1303.16	1304.73	6	6	183218.054837533	153464.057439631	204782.568519178	184736.170795456	165638.349131304	136415.043001301	121436.234864097	114771.070917968	186557.351717121	114244.633278808	118778.994874877	116268.681027513
107	55.8625753264375	55.84711862813	55.8639132815375	1303.64	1303.22	1304.14	7	7	108214.651993518	153588.068765023	91142.9563073744	133430.924729816	114594.971828612	91788.5540429681	136738.743949753	101088.34925476	118928.96242106	139403.962174625	122002.396325682	115207.351901043
108	55.9005756664849	55.9005660747485	55.9005852582212	1304.225	1303.95	1304.5	2	2	108214.651993518	153918.381232245	116858.268861862	111496.748242188	101761.144145509	137487.641553624	141701.399679508	122889.356589576	115008.652382811	130392.98056844	117418.873566487	123217.099550782
109	55.995095278214	55.9950727822935	56.0054421228047	1304.54	1303.95	1305.07	7	5	625131.025368421	85607.1340852872	777669.341597131	97259.8184626649	84087.5236267081	890718.524673283	857323.332064994	733439.096255284	787338.903380529	888380.160952143	83244.6924552403	89627.4433274486
110	56.010804489939	56.010804489939	56.010804489939	1304.54	1304.54	1304.54	1	1	632626.439048661	143747.050757211	786603.696240246	587633.285825609	527283.115301113	903927.797167963	869552.613614905	733439.096255284	787338.903380529	895825.010384616	760792.916987706	486438.627337245
111	56.047693393533	56.0469393714731	56.0478609232656	1304.41	1303.81	1304.73	13	12	638120.110668948	481243.488054384	788126.351478784	605083.902281321	547685.084519604	904860.162095428	879911.194775388	747287.863763027	794567.020518978	919748.391192458	766559.56430761	516857.483616284
112	56.1100733834718	56.103505756107	56.113720960083	1304.28	1303.64	1304.9	34	12	166304.338009315	290394.4527643	251873.774461674	162704.418848879	302796.603288385	291113.949769381	244365.619582518	495812.578434711	450874.648943222	293687.068976112	403675.510781251	213823.623322941
113	56.1488199609183	56.1485330754271	56.1493141658326	1304.41	1303.81	1304.9	13	12	355658.025624278	347794.887527041	286476.290914311	328013.570489031	305842.210830466	260408.351015626	277295.149939904	310413.798808595	246235.943017579	287352.190034931	282401.042112379	344245.423476899
114	56.1695445390341	56.1690857079489	56.1699820029736	1304.14	1303.49	1304.57	13	12	268541.075730252	150276.101099759	364435.905275525	248962.793340594	217343.081811301	427754.590062083	392237.306912439	305960.900926271	382350.876491406	448690.607994562	347106.010279019	188114.518014265
115	56.2062307635941	56.2015726360997	56.2071291887345	1304.08	1303.59	1304.99	15	12	814390.193864839	1185136.6660225	534965.519715395	890758.223578742	883661.308960336	444881.391780136	491865.676899419	714588.842425787	464104.624890303	115598.669004313	611112.693065424	978362.980729168
116	56.2463502495426	56.2463016303765	56.2561070978676	1304.08	1303.22	1304.57	17	12	429401.49007764	182329.900150239	281025.522767156	119482.297752028	473668.736300913	229740.625715144	276079.0174721	394457.781566118	255047.408923016	262086.882122281	327174.430680804	522822.725205428
117	56.2729524655793	56.2726537780503	56.2736276261998	1304.45	1303.95	1304.73	8	8	184518.556855108	281637.233479566	104607.419505113	202440.329013582	203124.625927734	877124.606971154	1007561.84481725	143606.223352866	900705.856387471	927242.489707783	138672.980859375	232654.185116811
118	56.2969684926234	56.2969503630343	56.2969866222125	1305.53	1305.41	1305.65	2	2	87541.6265808099	1959923.85636538	1004236.06580967	1558020.38978162	1530599.09660956	850993.654016344	980007.897618952	79493.4379085281	882690.561242887	876645.328865403	1148421.76261542	1632249.41493162
119	56.3128444803582	56.3127856357833	56.3128613659798	1304.03	1303.61	1304.5	12	12	1439027.12015821	2093635.43755064	1022695.09847376	1609692.51421387	1605892.61725622	878273.222527905	1008081.74257	1373884.86924841	903009.580012377	939125.861132817	1175479.26211913	1695053.00119071
120	56.3500036280218	56.3466327108526	56.3501381041778	1304.15	1303.61	1305.07	23	12	138644.578073729	115993.485804037	137537.303392052	145679.590430626	633864.412612295	124811.497560096	1019659.63182908	852714.263489948	925721.448238569	147022.382018855	887475.702482414	134863.405382361
121	56.3794063788699	56.3697214874449	56.379429178872	1304.41	1303.22	1304.73	11	7	114958.347336989	190864.007228124	909363.169260817	128028.729022686	141361.274194335	1026477.60958984	1000691.50307993	118512.477403846	896604.441502273	1002523.43184081	86820.5515700118	176951.945365083
122	56.4066639493586	56.406174696116	56.4070993938425	1304.08	1303.64	1304.5	11	11	188806.637640382	527171.595422172	254983.530955904	147059.737931941	127506.975359496	283347.729922923	290873.772741887	207775.809115514	254475.466376951	318117.195211634	252096.247340961	97126.8851111775
123	56.413415510119	56.4106848857426	56.4167824325913	1304.11	1303.59	1304.73	24	12	148617.670546124	191641.700917187	197101.725666507	141549.75752986	124297.307263793	214776.441121653	208704.661228026	171615.533895262	183276.856136066	554914.903874864	196696.498476968	237243.767337739
124	56.4518052602391	56.4517555292495	56.451829140345	1304.73	1304.41	1305.07	11	11	139341.583179838	122579.151601562	120258.823381349	135782.059472656	114437.413898314	105992.242556965	124736.817272601	136374.137352121	293408.098155923	127834.405917969	130151.038989633	129595.297365159
125	56.4730265421615	56.4723724863445	56.4783722680341	1304.41	1303.64	1304.9	13	12	226607.519848634	214327.801455637	336503.278292517	251646.991659459	186698.601673993	361931.540495956	327221.1215346	256500.311890775	346855.42841797	399038.599500004	305786.886169431	204349.238407076
126	56.5017667407361	56.501684597502	56.5052948478801	1304.65	1304.08	1305.41	18	12	165097.912225811	134000.829370929	163995.665020754	169216.687425818	148971.302461346	132557.711818182	125693.345554387	184597.544135366	112608.728116862	176766.914980093	173263.13335036	143213.763309732
127	56.5161116203207	56.5160114709739	56.5161632312587	1304.49	1303.22	1304.73	7	7	117844.576411132	210429.204302883	282930.574779057	154862.797261868	156077.138958739	321034.553393553	297937.875310057	109012.542558186	293408.098155923	338873.702691757	106722.665381028	160781.228263972
128	56.617239290403	56.6172299713313	56.6172486094748	1304.555	1304.54	1304.57	2	2	113690.229740396	140058.769585336	101124.111269533	116629.317166342	122402.476590984	108453.160781249	112289.508156738	111886.2338444	93359.082727864	116209.043019612	115462.862181396	133091.447089092
129	56.6600253551161	56.6506284282135	56.6607796476378	1304.08	1303.57	1305.06	19	11	135699.474154866	98978.1765527353	144377.007512019	147284.217610051	210445.391474607	102892.746264648	132835.261437174	139223.97463116	131062.570513508	92955.5345764155	137432.582225748	274784.853708119
130	56.784898481961	56.784898481961	56.784898481961	1304.49	1304.49	1304.49	1	1	72333.9767272944	177854.662100498	188749.835867367	199707.468382459	176871.601046699	199699.490651635	213640.516038261	206194.06010298	183020.409540126	198195.882674891	187304.674014561	162152.880576173
131	56.8078002861795	56.8076556564446	56.8112337243544	1304.15	1303.59	1304.88	21	12	113853.542354735	178230.222472956	153877.959338381	205710.806034029	185898.626853024	163571.173577974	163739.437370605	133046.476170043	180328.70510091	197359.300281461	192006.231227464	162410.188305663
132	56.9232251077126	56.9231819218115	56.9233118408674	1304.06	1303.59	1304.54	6	6	130588.945301513	79211.7492016592	144574.55629761	123794.82268466	112992.795642756	164996.866843449	154141.265989881	141674.693463688	152308.379295541	151307.292821044	147374.129153645	89199.1116788003
133	56.9810650572093	56.9807768921072	56.981196131811	1303.965	1303.57	1304.5	12	12	342997.333154298	233001.869703977	399754.460963304	303266.937545071	297076.129201096	438537.06259417	419677.016445315	367591.722765068	407416.756030602	421124.743695071	396041.207896206	259391.41433481
134	57.1137225860603	57.0908348739804	57.1149814127669	1304.08	1303.22	1304.73	17	12	122672.23692853	138940.901263022	107655.821619875	115750.198582106	115449.59217811	184566.268157088	170750.229732144	131036.959009602	162674.331656024	193264.511436298	109733.120452473	127073.630742938
135	57.1293039355403	57.1172622839568	57.14068075346	1304.28	1303.59	1304.88	24	12	273674.926180138	347417.316565431	244824.788452152	276406.106212439	265674.619439227	236685.201967774	249730.829153182	283974.467626436	243913.342803713	570618.036298576	272196.047665264	244208.508475435
136	57.1520457802796	57.1474803792331	57.153063772626	1304.41	1303.59	1304.9	23	12	158657.455073241	607324.712596152	212857.705854495	152395.038820237	441696.531431704	237199.127164831	236223.698605142	195612.415879657	225346.073914513	248572.099985727	314367.634587054	111082.332315266
137	57.1879197141841	57.1878928124435	57.1993041163437	1304.14	1303.61	1304.49	5	5	86891.8354309076	80576.8932853197	107009.184254152	75560.4056241871	414436.786816406	119546.963893228	239922.057745913	350995.983975492	228836.46647727	247466.95171342	297288.435813213	500077.345681821
138	57.210849636522	57.210824070966	57.2207917756263	1304.635	1304.08	1304.9	4	4	384292.351717856	110323.762469951	280270.459995121	448542.366374293	441412.737720952	96918.9675691725	92269.0387215165	80337.7617708328	228836.46647727	247466.95171342	297288.435813213	500077.345681821
139	57.2614927048336	57.261456699937	57.2615144312355	1304.52	1303.95	1305.07	10	10	287891.172680665	467026.584369365	185583.650834958	340771.950641044	332037.482122521	952319.02470006	957648.250616635	264314.256945613	165963.099554689	183140.612151044	233224.69172949	392198.02780692
140	57.299759719667	57.2997206475129	57.3104384139779	1303.98	1303.57	1304.73	13	12	759199.892233798	569996.785060935	871091.061287656	719873.154416958	675200.131476343	952319.02470006	958142.393160817	850674.703917103	870646.332915046	956672.340259125	869476.350033485	613837.67040772
141	57.3107176234036	57.3105228811773	57.3115384381568	1304.57	1304.14	1305.41	9	9	262613.163846572	356615.707247594	154946.414139122	276012.913024554	274856.334795964	951337.758317051	952003.113484696	229403.612109376	868425.173172702	145823.236317663	188441.448800224	325762.315885415
142	57.3588113064149	57.3574697369839	57.3681645037015	1303.98	1303.57	1304.73	25	12	355453.350010671	217759.715276441	436026.88793119	333416.542535119	291958.077517833	508780.447454797	475484.986185829	342149.3212192	431805.455072302	484186.593821365	424608.41310268	258291.946428034
143	57.381579931131	57.3814446238286	57.3816513550317	1304.53	1304.41	1304.88	4	4	101707.005960693	279315.323064632	388379.059037646	93572.7571313487	299189.422441408	413811.615777703	415892.40475763	359867.265997864	384315.192975847	420706.144964484	101330.103402945	79428.2279361988
144	57.4040081355942	57.4039774445775	57.4040270598913	1304.495	1303.98	1304.88	12	12	286255.462841798	261700.948037859	264286.186314171	295852.382543944	265097.661420146	229541.380129206	254803.425191129	290179.094540264	239513.479381977	246997.63248723	279534.269380581	273004.566478098
145	57.4256440579446	57.416050960815	57.4262767073139	1304.555	1303.59	1305.41	24	12	320343.964367677	258369.331466938	433691.71475132	215072.496611328	242371.950704251	493131.821190594	122827.123421223	163610.658941557	122524.052751653	504178.04194406	138975.769104002	224722.583778733
146	57.4584119234606	57.4580620199982	57.4586926665582	1304.45	1303.95	1304.73	12	12	416767.010864259	228554.633360876	537560.5132366	386047.82607108	326398.373082556	619515.792022882	608091.75569011	490398.340532556	573828.310565923	666005.536149906	524749.179628901	285745.466301619
147	57.4798974641067	57.4794643417809	57.4807266376011	1304.73	1304.41	1305.07	12	12	171866.055713703	162743.896141826	156699.381445315	178494.39560359	160044.452215171	142743.458308918	141775.083098708	188174.346102121	140631.476227213	141108.188859049	164106.521822416	167609.813996769
148	57.5164787682404	57.5162330329771	57.5169162604739	1304.475	1303.59	1305.41	12	12	195421.995324708	107294.056364182	289851.20686392	182099.992629769	149219.637139281	324425.157196569	312116.13686899	260795.829698661	291817.342075894	333455.846751428	277706.668674879	119253.781617837
149	57.5264618079328	57.5219332727418	57.5329440718234	1304.14	1303.49	1304.9	17	12	166941.4228951	78966.3674338938	168580.287574369	150647.581067811	107733.853302611	274680.022607046	199982.576322115	214496.749208233	190395.155608723	216642.338798013	158031.64622884	73989.9572159824
150	57.5736546391323	57.5736114891441	57.5737744282506	1304.73	1304.41	1305.41	10	10	243604.341552735	346536.24308894	160991.272989908	277026.077354911	256009.278864933	477288.526442308	466938.675636269	211132.897282367	141261.53254948	141489.328335311	184931.742544389	316140.959487679
151	57.5846473779163	57.5842015577588	57.5854820586369	1304.03	1303.59	1304.54	12	12	344052.367591311	218787.075174278	435813.231632597	318231.066530413	293222.064062499	471665.641976843	464212.340849614	400628.945786461	439454.622951176	478608.562463943	431563.836400387	268345.776847956
152	57.6232660409876	57.6227886405942	57.6240418761856	1304.5	1304.08	1304.88	11	11	305339.435831887	458971.63620192	191614.755478513	353763.298858146	330821.365553127	477913.547131698	174235.666756187	265338.681352867	183086.979431317	175870.23111119	223361.820062498	391098.508180107
153	57.6647410799433	57.6647410799433	57.6647410799433	1304.54	1304.54	1304.54	1	1	250313.550623371	102682.821721754	197500.570883792	260211.266942955	250402.602996422	184756.852618814	202415.652076822	225141.980705565	185709.912055663	194658.131419396	207400.325868732	292912.160716149
154	57.6998348575481	57.6864796940911	57.6998579546417	1304.41	1303.61	1304.49	3	3	77834.5395629877	81189.6540258796	197500.570883792	81733.5142337473	250402.602996422	184756.852618814	202415.652076822	225141.980705565	185709.912055663	190452.945651854	207400.325868732	292912.160716149
155	57.7338270687451	57.7336954353425	57.7387024419102	1304.52	1303.59	1305.65	14	11	229414.793365724	351805.789927884	133867.23252216	273750.219762485	239118.089982721	144147.013070913	123436.015214029	201897.831897322	185709.912055663	150269.689147386	177204.764481027	292993.21001352
156	57.7707382051315	57.7689064839846	57.7728545196036	1304.11	1303.61	1304.73	24	12	432823.708728029	374699.725871392	411482.885766596	431633.320983539	402913.654894079	401293.782097518	423917.376487168	276096.664411273	386354.171245817	412688.052166228	434738.290323726	385212.911853965
157	57.8356094802058	57.8281810355025	57.8356334062225	1304.285	1303.81	1304.88	8	7	82958.8930110671	373910.17196378	411403.758420416	432561.838412277	398822.97088298	124510.03700358	118209.614527065	103265.676637835	104959.530937124	126978.210303861	77145.3849147537	385526.301004974
158	57.9466108662226	57.9461962508451	57.9467432785318	1304.28	1303.81	1304.73	12	12	348493.419688767	212673.66458233	424071.767815085	303215.888885966	300281.020504055	469315.973200337	441899.298835103	381675.262695315	422723.552129886	463612.093337754	396073.000848215	244354.977257361
159	57.985684206345	57.9856723967951	57.9857119111332	1304.54	1303.22	1304.57	3	3	87204.6437361647	114058.78921274	59113.0743420419	83930.59807129	80506.2586340323	63099.0923697913	71534.5170369463	80818.3253621413	63578.9272428381	66758.028641827	92047.3569413242	108556.03447829
160	58.086819399875	58.0832058443352	58.0967881607999	1304.49	1303.81	1304.99	13	11	122105.000697866	150711.784194711	101815.159262697	110847.593783367	107427.916913311	112006.377201021	103141.71325646	116899.320821815	96263.3172705072	109343.480067984	119757.057650959	103180.976617188
161	58.15885342236	58.1587117070397	58.1588790846253	1304.11	1303.95	1304.5	6	6	174843.257116031	307166.403142757	111453.513134767	77742.5920784514	211529.493596858	133142.743580228	114485.538301594	166531.875408378	119413.917499111	120131.17195479	111933.38710205	241460.255078127
162	58.2400052806896	58.2399635918147	58.2400301507894	1304.15	1303.81	1304.41	3	3	174929.217419432	307517.737264	128916.835647585	215467.617803485	214136.584002163	131221.127089843	123226.038125813	166872.637866586	119610.192840168	120480.28644287	152199.634718423	241776.509505211
163	58.2645282292492	58.2405247335814	58.2645634234879	1304.28	1303.61	1304.88	16	12	264832.963452146	155479.955841345	353958.2109375	249126.961465218	230797.121888145	387389.117207031	379348.334140627	316668.21288161	354436.304434345	396829.449752855	140370.158789061	197167.461489633
164	58.2725329475497	58.2721861827843	58.2854956110367	1304.57	1303.57	1305.34	12	10	113231.902974008	155291.790672265	359795.979217535	106368.780099285	241695.475026044	138125.757704379	126024.148370768	99998.811266044	114870.056931559	131977.635443209	111406.137224936	74645.5814798984
165	58.3907613082231	58.3903028184655	58.3915920692973	1304.06	1303.16	1304.57	12	12	224449.884631348	342257.992031248	152493.46230957	260652.700018779	253494.122804126	138018.114015068	134249.809653322	213734.948741682	126345.451897786	140107.999159123	169883.202053572	281285.746819895
166	58.405746421322	58.4057131091878	58.4058764436606	1304.815	1304.41	1305.42	4	4	382826.964327054	342795.552805399	483195.150015985	96014.3410192882	326411.567709963	80487.2899235021	515334.31238547	98289.2948730467	492534.077412991	89548.346610514	466053.448188925	306395.156455968
167	58.4366236693689	58.4360069717556	58.4366565793149	1304.28	1303.81	1304.73	12	12	388947.821948244	298926.954345703	495114.20347551	380899.554379043	336271.359308379	551354.332094031	524732.1473019	454669.338690108	505776.37483464	561790.735564666	472247.177243305	311774.802864582
168	58.4963971374303	58.49596437447	58.5065029189422	1304.14	1303.59	1304.73	18	12	292399.456921388	151076.974609374	140760.470137942	274329.996443361	226534.716583721	478758.630405973	150375.26583252	344023.026003909	418292.017859935	179740.469026692	145557.967469888	211282.167707707
169	58.5347235693487	58.5342975780056	58.5355819487823	1303.965	1303.59	1304.49	12	12	243705.211504269	365662.376778844	149842.13662222	288895.150296876	268704.897760478	131552.043489333	142642.559070174	217577.372344077	134844.973277994	146147.741601938	187191.332226563	316831.031993689
170	58.5658690534075	58.5654104938455	58.566618144247	1304.11	1303.59	1304.57	12	12	332049.959960939	199155.439945912	438960.698661406	307592.262053034	268355.076855468	503679.924977681	493870.521547157	394621.384035159	442717.939574874	537685.035043948	416411.680479912	262574.619655762
171	58.5928682615723	58.5927400353685	58.5931838106859	1304.275	1303.06	1304.99	10	10	107880.289527345	2084159.59606537	183004.118346353	121889.86919887	1605634.27044712	171075.676103704	170535.705079754	135178.929076277	140054.16890332	142920.785877685	117306.074960936	84984.9660691478
172	58.6052973010122	58.6049259395925	58.6062218837296	1303.88	1303.57	1304.41	12	12	1490173.51948821	2192753.56502857	1042135.86256556	1671705.84679706	1660044.57446778	885362.632960383	1007965.05361492	1373263.17369113	920492.663090177	945285.190691788	1198527.88365722	1732397.79111328
173	58.6479487571163	58.6478673381351	58.6479692155472	1304.41	1303.64	1304.88	7	7	178427.936707538	269372.8882512	1037329.30380071	186990.038007061	194081.037563851	884450.35822265	985450.770345047	140051.216651786	897650.994300124	929136.960596831	127361.795072545	236432.170147235
174	58.6760759264304	58.6756081685326	58.676904252645	1304.115	1303.61	1304.57	10	10	241334.467555882	365872.379302882	326246.812438401	266791.247190504	274348.114302884	119199.267279146	142052.533645369	217503.761534599	302850.217515775	138564.321810478	186208.080368304	316616.291675329
175	58.718768149278	58.71874399646	58.7187894551282	1304.11	1303.61	1304.57	12	12	491756.032711429	755394.920761342	326402.038708143	567040.611859378	551953.934627503	271558.000560827	309744.127308565	459243.49298973	303624.813568362	304592.527610563	394504.234409176	638762.665743584
176	58.7584672651122	58.7582689537321	58.758592254354	1304.14	1303.81	1304.57	13	12	493096.833027707	340558.86746328	582154.745882386	455233.729426994	406398.803753798	648190.561633469	625573.552553717	533676.157932692	574688.067032231	659228.712718757	566122.261662592	363586.919365584
177	58.780038035309	58.7794693299907	58.7803467551994	1304.57	1304.41	1305.41	5	4	96925.2876299578	157588.450083202	569356.858806161	138004.43765963	396702.310303146	634242.891975907	619298.874778643	524065.073935136	566433.389809567	642055.280976187	561244.220868323	151788.774553034
178	58.8188123675354	58.8181606912764	58.8228409501542	1304.15	1303.64	1304.73	23	12	295869.073967567	160264.583303224	180024.417377932	275326.281109149	243144.296354166	431656.992044505	420765.312854355	154801.634161551	397195.517644854	192199.67973445	162021.25567871	132875.540091646
179	58.8289552713028	58.8287394454421	58.829336461826	1304.49	1303.95	1304.99	7	7	106810.401271785	327499.83303874	163084.956085111	444274.05832895	397169.245100284	179633.240342548	163669.093702568	524065.073935136	147664.259456381	185866.343677134	124434.831733774	361232.482150069
180	58.8888707549655	58.8882230565887	58.8898211705272	1304.45	1303.95	1304.73	12	12	287026.385302735	224812.84224459	375006.900894681	270809.018614677	231659.899896709	428370.671621793	405493.796250002	343763.814354717	383748.813051062	480486.857358402	350579.24510066	233938.71584097
181	58.9291009472091	58.9285660849766	58.9293486120962	1304.54	1304.41	1304.57	3	3	335901.766849459	165067.385375434	375037.521514898	114897.264605243	307479.523675948	427929.279894203	413749.554685057	361995.451578773	380396.379707029	458098.415953651	368523.140828855	138536.899297626
182	58.9408746991305	58.9371134172252	58.9409179829871	1304.03	1303.59	1305.06	14	12	328302.056884767	284459.004690503	316798.557363286	328704.022273136	301090.273230918	321497.290840543	332003.71872768	345317.584006911	292958.393795571	98844.2070227045	340969.305636162	302639.598450645
183	58.9650073090179	58.9649872114444	58.96501193476	1303.98	1303.81	1304.5	5	5	136326.582425868	120431.492817827	138514.414955834	138667.05888672	128546.759534802	131002.895813801	136232.29435384	141627.997516422	120268.029292805	143279.979850887	130033.869502359	120452.838220881
184	59.0122190590882	59.0121842857784	59.0122302727802	1304.14	1303.59	1304.73	9	9	119799.469139403	108551.287232258	105091.231080324	119359.019212241	128294.459712359	135338.160950818	109603.970854492	117774.266235351	104906.610847981	131127.413662861	120266.800548095	120452.838220881
185	59.0495884981409	59.0495807201408	59.0496270140069	2694.44	2683.56	2697.53	5	5	1520747.68739167	1676340.32837535	2257355.15120825	1800664.93226928	1582990.18536932	1491093.84593532	1593891.02060076	3584855.81517397	1872597.89582225	1672554.28517813	0	0
186	59.049577890145	59.0495524524037	59.0495870574899	558.412	553.823	562.136	4	4	2285872.6964022	1912608.45798916	3667567.67223988	2212233.10778718	2155643.75430199	3375011.78338173	2553711.11860652	2131213.01882022	3081288.60450296	1828137.17517519	3152923.44686691	2324700.12585376
187	59.0495807774778	59.0495807774778	59.0495807774778	2635.29	2635.29	2635.29	1	1	1147083.5965474	1108893.41011186	1929146.53508522	1196242.68024304	1278007.61465732	1247044.33431041	1459625.42012882	1832089.20913575	1441958.23452238	1231565.88618165	1960792.3425719	1289137.31796702
188	59.0884748917163	59.0884748917163	59.0884748917163	1303.61	1303.61	1303.61	1	1	48993.3551753366	74601.2025528978	50756.4539095796	61499.6016783562	62950.5571464403	58236.7188405531	47306.6198330971	45098.1801682354	34177.281576261	41574.4520910642	53638.5997345517	75656.9929802916
189	59.2495044697207	59.2493253782131	59.24952170995	1303.81	1303.49	1304.14	5	5	87004.000586824	67592.1104003909	115557.216998293	88428.652138671	79381.9287539955	125941.818624674	126863.476358311	110496.687439371	119907.186377343	115637.287115478	123742.87413574	68559.83580892
190	59.2631736575855	59.2631444984263	59.2632686137339	1304.88	1304.14	1305.41	9	9	108513.875512696	201266.925758461	143898.118137019	91003.329449464	221079.832080081	187544.212475587	170996.709088041	115696.390229491	155788.433863807	194813.592546388	136193.312942458	213258.606811928
191	59.320621111572	59.3204772401952	59.3210970601551	1304.45	1303.81	1304.88	12	12	355451.919093072	298529.045850359	309248.263342848	277767.136151591	248484.640207143	312350.097946081	247115.697403156	297964.808454026	218930.17986328	270650.125375978	361668.858093449	316845.712626956
192	59.3576824309359	59.3441308534515	59.3583490351467	1304.03	1303.57	1304.5	12	11	254688.715818276	630853.923046878	292282.683837895	85726.1648550177	223859.808033165	317275.432789711	268751.454176683	283159.267985492	248923.999099933	312095.764498119	292384.68129964	181694.26758188
193	59.3688065477023	59.3687787666148	59.3689931974931	1304.14	1303.59	1304.73	7	7	169078.315988768	630853.923046878	209028.751589359	154811.727203778	775549.056296169	228265.750722655	1070861.18021321	192175.589794922	955942.926780883	218956.611906737	214483.136043293	664274.194295104
194	59.4304121827865	59.4303878419229	59.4304610946201	1303.965	1303.57	1304.5	12	12	862570.313551435	642649.13951322	990439.15142496	806092.121812504	776017.418374396	1073998.00940151	1072244.3643778	947240.024866074	967378.334986174	1042440.1701308	974734.779999014	665328.27908278
195	59.5472102143985	59.5472102143985	59.5472102143985	1303.61	1303.61	1303.61	1	1	79085.6272105812	80297.828942058	69629.6873146757	79069.1838307888	76955.152752575	61013.9145667605	75447.5040474084	77638.8860236156	58198.7695245921	76968.1140930171	63613.1737133779	80466.7620885125
196	59.5766027872728	59.5720842855318	59.5772473359087	1304.14	1303.61	1304.73	15	12	394159.515844728	319815.972752402	90556.6538234299	379392.961450194	353804.615367712	107625.277280971	350402.439951174	426476.832689733	313404.766477862	134574.282610562	407099.348867938	337468.616295446
197	59.6127799270194	59.612319290685	59.613629383928	1304.45	1303.95	1304.73	12	12	317616.092006656	464817.194475446	192901.71366699	369346.6243278	324624.926190654	159663.132098912	174829.256501117	272401.585319013	173983.742651369	179159.401574708	229810.756708006	398541.30821045
198	59.6507578565109	59.6507298522576	59.6507769377822	1303.95	1303.57	1304.5	11	11	254349.266208308	181671.231508791	295634.138049321	244284.131911057	232801.18948568	331490.409693509	334505.047851562	290499.675127704	305639.544833609	320119.78776217	294259.188224282	193503.316462589
199	59.7092191085193	59.7092191085193	59.7092191085193	1304.54	1304.54	1304.54	1	1	255126.567278716	77353.011236573	295706.972278944	243897.110653411	232934.534410513	331139.413948859	334048.904604495	287407.198452594	303296.838202462	323150.588992308	294379.796138135	189612.681202061
200	59.7699003808377	59.7698743997143	59.769931047711	1304.03	1303.61	1304.5	12	12	407475.41567383	306714.213647835	459017.972379065	367074.978846152	361660.971711238	491453.35981864	488184.420625003	438307.017840403	454978.896090336	489432.43148682	462624.675117189	321143.298773014
201	59.7815124811044	59.7810431659477	59.7823711642597	1304.555	1304.08	1305.41	12	12	332623.190771486	452952.701790863	228332.231585516	369054.311307897	359343.464862927	181915.206417411	202032.427352122	317074.719634333	183457.077716147	208011.28896066	262159.014073661	410239.463822197
202	59.8320730967208	59.8313412348815	59.8427628974245	1304.11	1303.16	1304.73	18	12	206887.662909875	130455.839405926	114099.944919435	189626.114907601	158795.899147948	296971.394685409	295895.096311386	229459.612399554	247583.96313395	127299.19814979	237191.121652644	140370.647688804
203	59.9040473484264	59.9029493811835	59.9199411472598	1304.5	1303.95	1305.41	13	9	117942.805200196	360725.106230467	166574.196701097	104787.78938176	254559.678747561	196437.301039342	158348.761148274	123671.926705979	168355.696701097	160845.469460042	152591.723663505	327312.641939602
204	59.9443200598813	59.9387594490128	59.9449817679844	1304.495	1303.81	1305.41	22	12	355611.062231447	365511.272875599	188419.422589981	109386.697860952	86570.9113131006	211618.288167551	174945.327223558	275982.700861328	172376.502251326	221443.386164552	160101.046305804	378985.108555037
205	59.9618256553496	59.9613549473743	59.9626707274722	1304.52	1304.08	1304.9	12	12	231233.021643067	220588.005168268	222723.099334811	236928.216562124	218177.160146859	197295.804086538	209442.451809646	242474.496228377	194107.466891151	207228.031029898	228812.131305804	218420.574310771
206	60.0005128707108	60.000090171997	60.0011310595498	1303.965	1303.49	1304.57	12	12	218015.440325929	105455.757239177	287132.593554687	189366.660583845	167703.934254807	341331.446141533	327712.125	234839.752697566	294185.677161208	329634.449019682	259294.150529972	145261.961608885
207	60.0108520577552	60.0108358145361	60.0108683009743	1303.785	1303.59	1303.98	2	2	9490162.47765624	7531107.08052091	9199052.53968747	9455613.87086804	8405039.24477936	118028.40692959	9994686.33783086	9211158.41625009	9218612.31169127	104903.288371581	9222043.04999995	8356577.44451388
208	60.0448468007032	60.0447583626089	60.0448779688184	2590.4	2580.83	2597.93	601	4	178811.930944819	504403.41935155	965016.300219716	785541.540885432	684512.622465821	891267.799005222	2761091.23455524	953007.47628646	968003.097460937	990002.76328125	945289.268809867	708124.000253901
209	60.0448210441733	60.0447944628006	60.0448805668246	2675.13	2663.09	2682.51	513	5	747562.27318209	475354.503093749	598444.743133952	664525.590852364	684654.908437502	1022092.08060397	924642.567794125	843043.647841055	971267.513555867	94623.1276692738	1133470.36876043	568788.81602201
210	60.0448292295817	60.0447742479577	60.0448843772191	2571.14	2570.19	2573.74	349	3	0	0	211295.060156236	0	0	0	0	0	0	176505.591406301	191371.972148425	0
211	60.0448062659209	60.0448062659209	60.044915147988	2555.42	2543.94	2561.44	266	5	9269125.69765558	4615219.00865858	262698.879531221	6871155.97312311	210482.402265603	8199297.79378412	10074127.3758246	7570723.47025693	8384144.11231144	7518399.13436894	7782112.27737381	5369746.04070913
212	60.044836118982	60.0448218328753	60.0448815438385	2534.52	2520.24	2540.89	360	4	552931.916391618	346209.147485352	190887.161603993	578654.931503923	459814.742431641	692909.482265602	674313.993749998	624329.196699199	302094.012812518	321167.592718523	7537261.21336621	428870.729218738
213	60.0448185982356	60.0448185982356	60.0449111932892	2640.96	2636.25	2642.88	231	2	355337.746657484	390839.345426865	765067.656178043	497258.488553662	461927.841192939	699840.684936266	1258133.73656838	714754.056704361	656362.849635073	705674.206747523	684051.757668596	415700.508818353
214	60.0448356896975	60.0447844608621	60.0448825530854	2628.02	2622.62	2633.37	192	4	895513.504184578	645434.931754283	941482.050366219	836877.153749304	789514.674790739	1220314.66593481	2574852.58420195	1128389.33421335	1181602.04061243	1509448.79273437	1088331.78501088	700080.735933325
215	60.0448391542667	60.0444370052978	60.0453983128885	2069.41	2067.83	2075.81	76	7	115668524.786225	76850447.9197563	106700507.90982	95664160.5549109	102221663.750827	114895683.786353	29029305.5135808	103618112.649231	208876826.11393	57174903.350234	156212968.109456	85146780.2781593
216	60.0448038008677	60.044399806385	60.0453451502139	2274.58	2263.52	2275.65	61	12	63451508.5817943	44311712.2857065	84971185.4741594	72416641.5736675	103375239.626216	57895352.4174893	105489710.224782	101997131.028973	88429694.5383106	60255341.2484311	105722447.392529	48735307.4059055
217	60.0448709086953	60.0446878353748	60.0448929347107	2348.87	2337.67	2355.72	55	2	32047514.6073528	24791692.1231617	33896387.1513111	30857958.6398041	29320620.4316052	35415913.786152	39295919.8261407	32435587.7926468	34689658.6068628	36109755.610956	34716490.917677	27425846.7127575
218	60.0448110154232	60.0444614135194	60.045268795752	2146.09	2139.94	2153.36	31	5	78705301.6015567	30375341.0694725	39821513.8941477	38432970.949583	26893815.7923511	44139766.9974245	38727525.9825596	40837571.4992423	43604422.7911359	41712154.0931051	39751234.0379683	33525054.8098438
219	60.073426831531	60.0729473350113	60.0743176839519	1303.965	1303.57	1304.5	12	12	402111.626123048	278338.029579325	489927.034647036	378162.909181564	352000.430656549	556478.831598077	546751.129400115	450561.107578124	489087.878391465	565692.662393628	485877.982449778	325005.770278695
220	60.1145476406022	60.1140737402181	60.1154146878763	1304.28	1303.81	1304.88	12	12	407522.102123482	586945.549386161	278161.396471815	465753.771964791	428515.906633111	229868.583542133	257271.791295575	363568.430368089	242221.346979494	265096.505848961	328927.342898434	505534.97592634
221	60.1272039563598	60.1271887870414	60.1272299255245	1304.65	1304.14	1305.07	12	12	162827.056360269	132236.135889798	166621.72928467	172341.281943361	148901.678709719	156855.373647837	170431.185052584	180431.814577824	150425.002836913	167885.558911509	163646.523697915	141190.366415639
222	60.1818528357414	60.1814285582154	60.1822771132674	1304.49	1304.41	1304.57	2	2	89892.7199245737	118564.348364259	82585.4633422855	88539.1366297325	93998.3760201224	86644.7187597657	87156.6593225733	91913.4459887696	75890.8090345595	99525.3614370881	93710.5134342447	96549.9560584431
223	60.2736854895978	60.2736620620358	60.2738278601701	1304.03	1303.59	1304.14	4	4	165233.349731887	100981.344726563	96233.9842639174	145210.091661045	143443.245656295	96309.266693209	86108.4877620438	195232.066185411	209868.957325992	102766.883555439	196252.754978433	125514.443757103
224	60.309122426956	60.3090900795466	60.3092487304116	1304.495	1303.81	1304.9	10	10	165165.65334147	100981.344726563	203019.001918948	144898.598697511	137986.075832521	224801.810246394	224100.994436848	191810.785659178	210213.909589842	234502.50649414	201201.494658203	120916.354511311
225	60.3337169168614	60.3336214525455	60.3338123811772	1304.805	1304.73	1304.88	2	2	165233.349731887	100981.344726563	202868.950919746	145210.091661045	137986.075832521	225984.514959164	224009.7621946	139909.43767578	209868.957325992	241141.68222656	149293.783515217	125514.443757103
226	60.3849374844197	60.384474970303	60.3919065343865	1304.5	1303.59	1304.99	9	8	79539.9208288568	56934.0616491693	106730.731593019	85227.2226818857	69251.3234155281	167655.889272837	123203.707707332	108046.250629475	137899.408512834	152022.783560384	108207.841754559	61716.3004451492
227	60.4592870703674	60.4592628771608	60.4593136473914	1304.11	1303.64	1304.54	12	12	431858.066088869	284221.915180287	532420.827815504	401131.052104493	358754.943558442	616272.33535017	589551.574612168	485319.689196618	537818.648369796	596474.718736227	513483.025178573	318095.427486477
228	60.4631392818064	60.46311679308	60.488207603006	1304.49	1303.81	1304.9	13	12	203863.823999024	173926.050504807	184393.275578616	203493.37385066	188880.298931415	197258.087965263	190079.399188702	209319.195862166	191255.981979417	216610.227427806	196470.035926983	181047.695738806
229	60.518445976129	60.5007431716157	60.5185268267331	1304.57	1303.61	1305.8	14	10	152790.156238426	235609.582774999	536444.438027352	163423.581809645	166104.610540595	106008.446425781	99169.3081868485	118431.883011568	533550.568325192	99366.4887797034	114152.120188804	206480.785374098
230	60.6316586332768	60.6316586332768	60.6316586332768	1303.98	1303.98	1303.98	1	1	62548.0393399316	64980.7924538355	78213.9533968846	56308.6028653235	56567.098862083	99980.8921614577	84416.4965358673	59783.3283402868	80132.3055761709	88620.0566867887	78609.8367376161	60254.424051847
231	60.6853920482903	60.6852808583301	60.6854195303342	1304.08	1303.81	1304.88	7	7	117116.30451549	72029.1889559662	152205.835297854	120003.926730783	99890.0903488997	180172.806489257	172695.525288899	138668.025644123	167762.441642879	168304.475806994	147659.459002281	87485.3958016696
232	60.7234477735478	60.7234367368663	60.7235136377469	1303.98	1303.81	1304.14	3	3	117116.30451549	72029.1889559662	86868.3728320325	117257.112629617	99890.0903488997	99087.4476871738	172723.915150037	138452.04954057	92128.6901155593	168304.475806994	147562.53779519	87485.3958016696
233	60.7721621728936	60.7718994633875	60.7724248823996	1304.01	1303.61	1304.41	2	2	360855.610339353	138583.616677247	462025.09890581	93830.2818303031	308373.673169835	539577.903478187	512652.360436795	430166.114556271	459399.659713539	520465.168696286	449629.486703691	271900.558736982
234	60.7980185354442	60.7979919476412	60.7980491791302	1304.28	1303.81	1304.73	12	12	364811.793334962	224893.670802282	466975.294997901	341518.550056339	307033.343504919	540134.456240934	517901.672581131	426851.361412259	454520.292089841	529442.787286464	450382.440887278	267739.005669695
235	60.8576948657836	60.8576063654021	60.8578015710637	1304.73	1303.98	1305.42	12	12	152841.156688745	113406.457420248	119243.803117678	141990.578474308	125507.277837665	140443.775390625	130617.523441686	149698.36985652	113904.562094351	120257.332601842	139070.495700871	138240.467668269
236	60.9327811115275	60.9325383149107	60.9330239081444	1304.345	1304.15	1304.54	2	2	136112.370855712	147660.541078725	123117.737446734	143168.181959634	100747.397734374	140962.880152697	127520.062063211	144458.570139159	113652.072070312	115388.794083251	126004.971868784	137167.108082684
237	60.9814886507625	60.9718428630929	60.9815122611322	1304.41	1303.98	1304.88	13	9	121544.136513671	82322.9349609379	119470.550414663	114536.220019126	110254.216440838	118791.372389573	100076.655717773	132054.49213623	155670.521689078	120831.534371995	150841.13873605	102285.88068034
238	61.0063858933075	61.0062707789618	61.006528775557	173.45	172.559	174.166	17	12	21143815.0992767	16530320.8807039	22753638.7942857	18390934.6663319	19014873.0719668	22662626.6915682	23724407.6649953	22222893.7516317	23695813.1885758	24567181.7625415	22171315.4028459	17948335.1231163
239	61.0060307156365	61.0056858470306	61.0070189716414	2492.695	2488.82	2504.49	26	9	39028436.1961771	23002316.9622713	37050769.18146	11134617.5813909	34140402.2451729	30654874.126555	74878078.2945142	15749596.5457883	37657706.4430573	30470510.7650306	27927979.5002736	15300151.1356424
240	61.0062605976402	61.0054918644277	61.0071152399814	2449.325	2447.94	2450.55	16	10	27630690.2743657	22021020.0564875	26260461.6023681	23898715.8678223	24704283.1413738	25390881.6050363	29048981.007244	26055171.1576738	26851200.4260298	26130163.3874055	28008320.2996025	22798809.9545637
241	61.0064594160396	61.0062172722999	61.006602580795	214.525	212.979	217.442	12	12	21431690.8349293	13974603.2936243	23047352.846597	20914295.9512571	18610565.8907988	24568291.7895788	23431413.7829078	23496694.2469172	23888246.0656138	25122443.9427156	26009408.7214691	16317780.9582226
242	61.0062863991957	61.0058197834819	61.0069711316899	2525.91	2509.88	2544.74	24	11	4071777.74397807	61482992.4898765	2238788.47813978	15135050.7676832	19196975.2819549	95512806.3098052	32641419.9140219	43441332.9105117	28012673.9835636	96525859.7976916	43484518.0820647	2405763.82864943
243	61.0064451630534	61.0062535362983	61.0066724346014	527.431	522.468	527.431	11	3	20054741.4469633	15555467.903982	21723316.3598431	19173794.5435643	18210242.6648505	25475316.8038974	22601344.1460306	20907936.1277022	22519379.7970037	9215585.35834913	30437937.1702142	16779711.2644547
244	61.0060898869951	61.0059263182363	61.0064437158272	689.422	678.714	694.888	13	11	28187958.1550091	33969213.1403285	26622853.1673252	25123599.6350243	22158581.983983	44310418.4932853	23390493.304422	18417353.7038428	9897534.47600888	22914436.1776494	23334399.1786875	21736258.8390993
245	61.0061168997545	61.0058781332593	61.0064095918615	765.126	758.779	773.826	12	11	22894120.4077611	13470295.8919997	23013837.0287782	26378196.4147703	23537460.499141	27963731.3702145	28450966.1455449	22360015.631481	21953341.6547134	27776440.8105206	23120491.49025	24419594.7954424
246	61.0064008231871	61.0061729670719	61.0066515180488	77.1703	67.7217	84.3006	13	12	39387919.1375874	15172032.7965904	42122849.7109116	21432940.611558	37128318.4678883	44427123.4293158	44619350.0937506	24029729.2915783	27426620.3435254	46776443.1430818	44558722.9415888	18770439.2951069
247	61.0062286749719	61.0060243470247	61.0064978453422	588.682	582.096	598.51	13	12	36584380.8104727	42920443.6749328	25140757.3713989	30420342.1038844	28988785.0089582	37282997.9269409	24423639.8714535	37079954.3721439	41050527.9600659	39340371.0282338	36596655.3760023	29680856.250304
248	61.005973476597	61.0059050472729	61.006044975639	1178.995	1176.28	1192.09	12	7	2835679.62362901	2221076.34450001	23155826.7262321	7175723.87408108	960748.893689765	16666287.529786	3007920.76812502	548340.667382804	3060878.27585939	6110930.53972099	2859306.00051563	2365852.82403126
249	61.0064433689378	61.0058129211367	61.0071115943886	2561.08	2552.26	2566.4	10	5	23265645.4458325	8292430.84125004	1926252.77129504	10315687.2430556	5079690.15376874	11136315.1889705	23746833.9481077	10377120.5067277	11204945.5814234	2743315.76640965	10189378.9570588	9397308.54166669
250	61.0060031462348	61.0057495939966	61.0063167919237	994.822	986.269	1013.29	13	12	23237541.5737219	10080356.2871568	9650712.19886249	9452673.08930853	1586922.14273288	21128087.9310008	31749324.6748099	16726950.8609435	8657441.53688964	12455937.4359629	21521289.574943	2113389.4664717
251	61.0059914364319	61.0057968043257	61.0061298996935	1090.9	1078.84	1098.22	12	11	22454873.2926582	11528407.7705914	7476115.57682674	11286056.6873312	6810299.29000142	27878773.7734755	7880066.09740717	1061098.73033934	19435133.1067011	21931409.5208575	15966877.4908729	9315172.83112018
252	61.0063922751759	61.00612282966	61.0067856510465	285.0415	275.56	307.504	12	11	1768146.97223242	24513903.1948015	18310713.4176555	26928815.1347602	1587568.58719008	31543394.4588098	17827374.7090636	10289271.5213523	36443422.3534443	12562830.4246198	25051821.4681889	21047179.2853624
253	61.0059034199863	61.0057653324538	61.0061502881865	1158.53	1143.85	1165.96	11	9	8258121.5935922	5266330.8101696	6419867.82077178	2414448.63060643	3625513.71810354	6448110.33917145	6059549.05502345	3270753.37407144	8084496.73959763	6864300.8749173	9518159.22627432	8166794.96455121
254	61.0059776863605	61.0058206108559	61.0063425071927	940.945	928.728	956.938	13	11	18295424.3788143	14016045.7709662	34944217.2881783	1759671.92760678	1682897.06914563	26239253.1008866	37583574.0765259	33842775.2897578	19911171.0562698	15063213.7184877	9838318.1882165	20568998.9433362
255	61.0062430164782	61.005911229295	61.0064456639863	649.399	633.105	653.519	9	8	16667670.0047476	13105595.247513	21413587.2025382	16207357.1277968	14478884.7447166	24900902.9255673	21146050.4053047	13934142.7068348	13198349.5919273	26066619.4455234	40747553.3441125	15391160.5434166
256	61.0062785812465	61.0061056542788	61.0067143145013	450.941	438.936	469.109	11	10	10171804.5051377	23491850.8273557	38322060.1061431	21018847.0457325	5979109.56617555	13978689.0649812	2652045.07468976	30653280.4056997	36337832.6981355	27154475.3387025	25668240.7777238	19103533.5798205
257	61.0064042681568	61.0061494259786	61.0066948724168	397.049	386.536	407.362	10	8	9875290.04838426	18522781.6111111	26221906.1247199	54112039.7589298	21834889.4096639	34255285.9897983	25649175.4670102	29449826.4067818	25386466.0887267	19290384.5888265	16111665.0194713	20652345.9342153
258	61.006188224423	61.0059596615583	61.0064047050132	803.533	790.56	812.999	8	6	12274361.1935	10157983.1170363	9077635.04880154	11892122.5175948	11423409.2465208	14294630.5817583	24446519.2235527	13792635.5953371	10082593.7782257	9282193.24364682	22162749.7228012	10985412.9650958
259	61.0062992817507	61.0062346168567	61.0065245183524	421.107	413.07	424.225	6	4	3504950.8104286	1103472.29493617	3816585.4076116	3315677.29649998	1676363.14246254	4035094.26754019	3987892.64389287	4126697.83357029	3960385.04966519	4003642.36138395	20388932.6629977	1694466.27310647
260	61.0060482222964	61.0059026578036	61.0063197949973	842.181	824.806	861.459	11	10	9958536.88765503	12364472.9032997	1775763.53111036	22984677.9486445	8221317.25612077	44842391.8704328	22855003.3325449	31442173.1939981	24236424.8065187	16545655.0044194	19896655.5747104	13545108.6960809
261	61.0059612937068	61.005781101023	61.0060066547073	1042.37	1028.32	1049.96	7	7	9778174.17656248	7664160.9220801	13575178.3382421	10353223.7142208	7315701.82437207	11485147.7586499	11276598.4134615	13626092.3822638	10653473.1230368	6367484.8679622	10585661.7580756	5520382.648646
262	61.0061453700027	61.0059014563437	61.0062752318805	719.4155	718.752	724.965	4	4	18652896.2025988	14742657.7022838	19708374.1885777	17953987.1261614	16994242.0770029	20850655.9665007	20036652.6124491	17899320.8602539	21498603.5559874	20036531.1931471	21105778.9161284	17220293.803179
263	61.0065044359418	61.0063816023187	61.0066940614347	327.492	321.779	330.795	5	4	14401231.5856704	11052731.1798068	29641067.0591523	9690634.49276829	13021121.599803	20543211.5507234	16546981.4306278	14851227.5887178	11291468.777968	16642858.1919886	15857391.3295772	12775235.6075552
264	61.0064688946705	61.0060586277486	61.0066988610096	501.04	481.793	512.458	10	8	28720716.8849911	21858449.9669402	34010737.6979444	40473091.5625347	14442191.3919152	20425719.3438375	34474451.2861963	18230347.0146332	32429880.7439625	17714119.1325797	30360598.9229257	38648340.8976656
265	61.0064768901435	61.0061783019073	61.006739188562	348.818	338.562	354.852	6	6	14098986.9988393	22176262.9383775	21629476.4211811	18218785.9767812	17114432.267694	21808597.7388023	27574749.0128462	11790590.7048598	21587465.1234128	17428108.2707735	33169661.6205696	16520999.6972386
266	61.0060223646724	61.0059764546484	61.0060413744805	890.1445	884.986	894.975	4	4	12119242.4428753	9115591.2333667	12568472.4527539	13846438.7187229	10810533.4966553	13154820.3278447	12978118.8794307	12274619.0496543	2506430.20083427	12740940.5560655	22562755.085746	10283223.3925781
267	61.0063142146402	61.0062259066606	61.0063294815339	36.9874	36.6064	42.8144	3	3	15091832.4981188	9635683.83612454	16812662.8639462	14547296.5296717	14015105.6795531	18302024.7599688	17711174.5348369	18062495.841913	17966138.0972315	18336953.5765711	16873458.776157	3575846.23416256
268	61.0060772187447	61.0060322496908	61.0061221877986	874.073	873.42	874.726	2	2	2162448.84375002	1435422.08692968	2419826.09449997	2050412.53031254	3345740.04278318	2413368.6702125	1921804.4154297	2237246.05240626	2002776.7961953	1839578.38175197	2340117.32771252	1640990.97439061
269	61.006361636844	61.0061789369841	61.0065443367039	611.9025	611.353	612.452	2	2	8646493.97948715	6709416.14211578	2289843.97275142	8187258.92404409	7662514.79676652	9749134.53711766	19573173.055272	8757983.88346504	9504194.42437501	9416406.98339884	8728433.13253674	6859366.81269488
270	61.0059722212118	61.0058904045679	61.0060540378557	910.7655	906.742	914.789	2	2	10423463.6460259	6326007.30964827	11422684.2040258	10040824.0905	9790445.61185625	11618187.7900797	11788036.507181	11008479.0726304	11398254.9567737	17525595.4703729	11174505.3112877	9276814.43230521
271	61.006116830145	61.006116830145	61.006116830145	1229.06	1229.06	1229.06	1	1	1349634.32547795	1112432.47357078	1468782.85405791	1268741.54096966	1178877.53728861	1549871.74659925	1837308.28409247	1352732.2326103	1520846.81450366	1424418.39029413	1308959.1554228	1254835.0817831
272	61.0063550286814	61.0063550286814	61.0063550286814	263.588	263.588	263.588	1	1	16811532.6755469	13343104.446279	18721465.4125625	16523923.3125366	15724470.6970312	19779956.3072813	21168112.9778065	17640424.5101492	19285931.8133016	19702768.3764336	18232312.8221	14623471.2513906
273	61.006211637745	61.0059138548072	61.0287366340996	2581.83	2574.67	2585.12	13	6	14814277.7120192	8840527.66142689	4457891.96482659	20823251.4468971	11624907.7448345	15959058.9520999	16064698.4275722	10529549.0784953	15754520.026851	15530347.4277	14398333.2096002	22643721.0932951
274	61.0286373127046	61.0279339410411	61.0288926789848	560.895	556.062	563.095	14	11	12706459.0233638	16719444.6110732	32657030.3307969	14711942.6419073	23980148.7244258	15646889.927027	9901510.87376191	13682312.8363273	13256829.6683618	11372808.1262276	16590936.460603	29696643.1923563
275	61.0280976970065	61.0061250545425	61.0288805626626	138.589	132.657	153.068	16	9	17786805.3689792	14941911.5473927	21374290.5021942	15818398.2440223	17786435.4917095	20501994.4121333	21001691.7152043	12991621.0406178	22025105.4037867	19238075.650898	18533414.111525	6522333.43492932
276	61.0064488629987	61.0058758877776	61.0288507800429	2598.88	2591.17	2605.61	13	8	9821322.60068594	25967789.8854167	14096787.4204531	21384865.4139933	30089333.8603671	71177602.8981084	34316993.024637	38488704.9466886	1278435.83227538	34872351.544524	15783283.2614038	772447.92357739
277	61.0061896300156	61.0058143615711	61.0288743919402	2614.52	2612.49	2621.85	8	5	19908088.7389063	18935763.2082524	21580393.2871429	19040189.4522322	28571540.1065136	21902045.5260417	4589325.30777439	20465989.0250001	21508698.4780358	22019006.7914732	17193010.17772	7387960.46363742
278	61.0284170908407	61.0279194254402	61.0288546516063	195.9065	195.223	203.271	10	8	10794511.7269076	11207235.566457	22218090.11825	11497164.8301307	10429271.0515103	23483073.5414792	23329150.5189	9830109.36228177	9236250.93496445	23394748.1185	10832285.0345531	10833046.2085401
279	61.006347880345	61.0060325529546	61.0288060927006	2652.785	2640.04	2657.79	10	6	14793749.5380535	16371846.6858985	3036990.29940092	22077824.4898478	18381128.3781835	21958173.4482713	21693582.168032	20167684.841764	20917178.7597608	21883948.1512302	18755931.0925779	19464127.6111152
280	61.0069016123886	61.0061251022856	61.0287628396952	2627.6	2625.64	2629.14	5	4	28193904.2709582	22936468.3314114	29947628.370106	26842809.5604688	15906888.7474037	30484459.4878653	36216634.2430678	28940553.3072292	2160450.09433602	30435254.1652382	12073339.9235066	24940936.7458854
281	61.006614591038	61.0061295794375	61.0287571949085	2673.89	2666.83	2684.91	7	5	17825274.6228532	15053125.9499668	19574030.5605366	17054936.3581997	17908142.6874109	25222251.8588557	19710521.5050139	18830983.8704551	22869260.5084121	20797938.0863842	19426263.9300543	1365949.83155084
282	61.0287451913355	61.0285977221678	61.0289104213636	10.1657	1.8696	15.5343	6	5	0	5342744.85366374	0	9020659.60628068	0	10169464.1868914	8685887.25217424	0	0	14935199.8334051	14315099.9575983	7418791.49076878
283	61.0289563477527	61.0288948329629	61.0290178625424	2698.835	2698.68	2698.99	2	2	5513749.50985974	0	0	0	6717817.31907902	0	0	0	3193551.8042762	8504246.48671034	0	0
284	61.0282763549977	61.0281889244527	61.0283637855428	99.3994	97.3658	101.433	2	2	18833053.9845467	14725441.1426178	20677726.3918391	18312958.9596471	17652102.1191556	21172757.1363191	7442386.75362848	19352037.9327059	13473450.0309143	21094732.2737109	20105867.8737969	16001002.235073
285	61.0288129333986	61.028604896704	61.0288129333986	685.591	685.591	689.422	19	2	3990552.98075671	18801517.8523189	25127979.790826	3570867.95769127	22212294.7231284	26638637.6427812	27840122.1219375	25947521.3116406	27429619.7090133	27700707.50315	26176571.1533727	21395475.113567
286	61.044169431739	61.0259945696827	61.044986843834	1304.275	1303.59	1304.88	8	7	129719.127828034	82322.9349609379	118389.085438435	87569.3215287282	110254.216440838	153986.718339843	170221.694549967	100645.697826416	126501.177464191	205968.606816031	111244.987131911	97946.0534490418
287	61.0287635101501	61.0287209973967	61.0287919759354	2552.305	2549.44	2560.55	6	6	7456751.93150828	17637231.3694079	23554695.6411597	21889310.5025001	8167418.94460899	24319616.0985197	461420.121006467	23058896.2258014	16621346.2876348	24307967.25	7461562.07779474	3529497.86128348
288	61.0288019383082	61.0287431706028	61.0288079979985	2537.31	2528.65	2537.85	3	3	41348722.1997225	34250928.7087501	5301430.99320108	40298938.6350693	38326080.9475	44854822.7724595	44866251.3967744	7116489.47436745	43464852.8451413	45191774.5458066	42535516.2767741	3616733.45402573
289	61.048156610278	61.0481068424004	61.0482063781556	2270.395	2267.84	2272.95	2	2	911307.643700599	781759.997177996	1149553.90926084	994697.119003123	1036920.00655547	1214761.18480664	1297123.78552893	1220445.89926106	1185997.00558541	1671798.15268366	1214522.70740647	885697.920556349
290	61.0480997307007	61.0480997307007	61.0480997307007	2424.12	2424.12	2424.12	1	1	11017425.8720253	10328971.9209706	14450145.0177142	12200213.7180087	11847396.6348925	13338994.8603405	13809122.1588242	13223449.084225	12849578.3351374	569290.711710597	12889870.1612695	10824014.396058
291	61.0860943906469	61.0859749639951	61.0869572692445	1304.49	1304.14	1304.73	7	7	184912.848624494	281405.070072114	109103.024197822	200903.544546596	203203.414389272	288755.835817055	289380.492831216	156432.250295759	249529.298875263	315389.384194712	232479.428579507	241445.834611628
292	61.1191179249638	61.1186291010676	61.1200261467263	1304.28	1303.81	1304.73	12	12	183210.214733323	110448.669143629	250504.28492432	181886.39547213	160808.57583496	288158.689643556	289677.114695872	226198.997306781	253889.773996233	309841.691716497	230690.086925224	137293.659194711
293	61.1612309833937	61.1598810498905	61.1621430129839	1303.965	1303.59	1304.49	14	12	713787.037288775	1245890.22605017	545347.771120312	975162.549184572	917314.330501869	454675.649437781	512669.357941086	764248.619210771	495490.592780929	477763.975220057	626419.372688471	986443.009981615
294	61.2259604936373	61.2256489020535	61.2265559429868	1304.45	1303.81	1304.57	6	6	162499.869289099	250965.157025239	532999.203222664	170946.338333833	177542.926716496	438717.80817708	487175.645844724	122746.034216308	463069.109010414	477578.095505371	612904.560833329	204346.093712333
295	61.3242543908306	61.3239623448983	61.3245617307844	1304.03	1303.22	1304.57	12	11	170773.442975666	101874.055195312	191050.494394529	183531.807945838	167248.885302734	212229.371063702	207180.238950894	212860.420036273	200836.323387169	207209.937946965	191077.091166295	142568.896101261
296	61.3882061981957	61.3878789556967	61.3884535895001	1304.5	1303.95	1304.73	5	5	65923.3033433939	21148.8576216265	101556.253924007	54719.3353191587	49188.0484479317	160476.48453125	91606.6589994682	92582.4206047847	128678.087652994	178824.13804988	109569.850707193	28126.9615487395
297	61.4633885572349	61.4629129713369	61.4643301672508	1304.275	1303.81	1304.73	10	10	156529.926838378	364244.59527699	216695.511567007	151833.365979942	380584.705644943	252753.388972356	236467.13291341	192345.794873047	220402.094474282	267158.250063476	193899.071698404	121292.368971353
298	61.5190768119805	61.5190525842179	61.5191012475413	1304.11	1303.64	1304.54	12	12	411201.847729494	365013.739218748	375208.869542518	416211.937446987	381032.669364106	375627.571459265	393340.274168529	420609.561819896	362474.505544997	396908.137373398	406568.208816965	372406.28192608
299	61.5448040015572	61.5447666598124	61.5448678468826	1304.08	1303.64	1304.54	11	11	170028.628269042	141956.624279784	163068.602069094	172457.816080416	380584.705644943	167336.01945613	166497.085188801	168769.705241291	155111.308133137	167935.677868089	173824.793119709	152667.165838622
300	61.8850526149884	61.8850526149884	61.8850526149884	1304.73	1304.73	1304.73	1	1	278486.17584561	265232.79593395	266716.739439811	299009.695694249	264185.133502754	261493.736248221	257086.312481359	312880.118079719	79935.5689518224	247196.931095523	262356.280016864	277666.167068539
301	61.9240446910144	61.9240023217224	61.924464665063	1304.495	1303.98	1304.88	12	12	341857.741284181	290327.881036657	293216.772359092	299484.170804536	268500.734579702	261770.910105543	257437.36343149	317404.731169086	244016.9002032	251379.336195162	328929.048326697	321752.177043268
302	61.9489455675839	61.9489455675839	61.9489455675839	1304.41	1304.41	1304.41	1	1	278486.17584561	265232.79593395	266878.65244496	122430.548599041	256182.999277789	261507.289916551	252829.32800781	312880.118079719	243887.389375885	247196.931095523	269800.017302914	277666.167068539
303	61.9642634895823	61.964236064204	61.964289524898	1303.95	1303.57	1304.5	11	11	263324.144085787	161251.123317873	319511.801931157	259544.840923602	619995.211346443	369741.756733022	381762.035454801	305500.618423227	334694.06179199	360090.089768254	320363.84549429	206473.770992337
304	61.9946904808255	61.9946904808255	61.9946904808255	1304.54	1304.54	1304.54	1	1	704222.822282518	130927.181983173	839508.476057811	657815.827727342	640476.576837503	949672.552475388	937385.024590624	794225.094696385	836003.529831248	905938.866600532	821713.74691699	547572.736103031
305	62.0411573765976	62.0411344848715	62.041176525417	1304.03	1303.57	1304.54	12	12	689119.458129885	498917.420760213	832917.229972087	646065.018915262	614553.544304009	941407.950989122	923228.580239961	785614.043270091	827881.102556485	895274.64006697	812311.467890627	538278.6632512
306	62.0842386370237	62.0842386370237	62.0842386370237	1304.54	1304.54	1304.54	1	1	83397.0592968746	123025.48008789	60115.9368270878	86338.8394531253	94085.8214709476	49626.7545353188	61430.2801568601	72735.7612003578	49680.5855389402	64068.6197827148	52332.5712766523	115318.188602601
307	62.19832716867	62.1982333918405	62.1984209454995	1303.785	1303.59	1303.98	2	2	77599.191964665	76462.9145241481	101836.137579347	82140.4728400218	79784.9166703297	107886.944779146	103074.517411295	99638.4908215325	93187.5289274082	111354.060776774	96327.73593872	78545.1732111155
308	62.2761822601227	62.2759822256075	62.2762062772744	1304.03	1303.64	1304.5	8	8	196491.640166013	138185.860573509	247560.608144535	188651.925542743	166801.796271308	278442.963061522	274440.663642577	236392.359496865	249972.539398079	267650.351644381	236784.941480711	150909.836491511
309	62.4032813087011	62.3977779186459	62.4033071965746	1303.81	1303.22	1304.41	13	12	216809.110614483	162026.944357912	233148.385239261	196385.332577749	190934.652283934	242756.984120342	89843.2084545894	219736.203164875	225957.531904295	238524.70442871	232727.554631159	162424.254182316
310	62.5633083128402	62.5633083128402	62.5633083128402	1304.08	1304.08	1304.08	1	1	100878.369817115	77719.7177024151	154656.081649504	109453.511802202	105990.046079102	174698.781874114	121322.128610839	139286.207385252	161659.136617541	188201.442021926	147122.207204369	92533.3581134594
311	62.6488670172869	62.6484457335556	62.6499125114174	1304.08	1303.81	1304.73	7	7	107742.958672281	77719.7177024151	157877.177433894	113417.253241375	105929.371371665	173552.672400715	173791.6169222	135130.987499999	161924.848544921	188201.442021926	147605.336791616	92533.3581134594
312	62.7271607463379	62.7264978290442	62.7280690160958	1303.95	1303.59	1304.49	11	11	227309.955672199	167951.228673046	293892.06346436	225248.066564002	201031.26566732	338876.135578801	350840.989253306	282538.357429387	288744.908203123	333391.74051232	285120.027151442	186151.512524413
313	62.7710027736465	62.7669042315314	62.7845163707206	1304.5	1303.95	1305.46	15	9	100628.047185246	85533.6668749995	124431.215207521	114534.540777118	103146.277180988	111383.951075846	90873.7699479162	111363.823233924	109559.666225585	107689.163375714	112225.321880258	96127.0600773734
314	62.9786093847411	62.9785276691322	62.9786232709628	1304.45	1303.81	1304.88	8	8	128027.413418375	70273.3174538355	163027.015697024	115553.87043213	96262.3649107784	168338.907528411	178848.964383951	148479.843374022	161587.57399414	179311.688020833	150791.215097248	88304.211593573
315	63.142978355625	63.138748053765	63.1430700441071	1304.5	1303.95	1305.41	17	12	141329.353466797	131548.85060697	109140.427265627	147919.145887169	134472.683317683	130476.229620536	123847.091646635	91376.4121001838	123058.497942708	122109.276851806	143346.226754393	150123.444255791
316	63.1831159253185	63.1831109008885	63.1831209497484	1304.555	1304.54	1304.57	2	2	101408.822773437	131086.768374398	87811.244857179	98884.0048343924	101687.63792684	80402.5132259109	85125.1634855139	97971.1366674797	87823.0375520828	67738.7216003415	93875.7092317701	117977.844118088
317	63.2560671883471	63.2560382675311	63.2561014365886	1304.555	1304.41	1305.07	6	6	128079.731225961	187003.750336537	87891.5717248548	145326.755215219	145477.695676832	73174.7148958328	79683.5541540523	115144.314139122	82609.0089339187	74706.924202787	92517.2902762851	164845.171326622
318	63.4652376811495	63.4649743298041	63.465501032495	1303.88	1303.22	1304.54	2	2	94455.9314697258	90739.3102043264	103597.609596947	83382.9976123039	89912.8841534414	105653.145468748	112109.186718751	94179.0069234205	97894.4518782546	109955.510518798	85207.0422136883	84147.7462467457
319	63.5051956752865	63.5003545282803	63.5054638618114	1304.49	1303.81	1304.9	4	3	94409.5157785852	90548.1075639209	103597.609596947	80645.1981267761	90665.6170483403	98768.1307045205	87470.1287532548	94032.3226762239	80568.9715608719	109765.885346678	85172.1327404779	84037.6772523088
320	63.5640740710469	63.564062035475	63.5641029377572	1304.65	1304.41	1305.41	8	8	96098.6625142727	96975.1199534249	94973.9105236831	104959.669903159	91237.8398217784	89107.5486778846	91495.9422013342	100621.649370493	79933.6245010643	105253.686294321	103543.66627482	106463.974751164
321	63.6512329609969	63.6512329609969	63.6512329609969	1304.57	1304.57	1304.57	1	1	182851.454507277	271654.363316763	133615.495018423	206191.872826706	213077.684252043	105729.996704544	119086.522159092	173082.329380772	102074.515771485	115418.479755858	139849.515479401	84836.813408204
322	63.67832864832	63.6782405189585	63.6783442964586	1304.49	1303.98	1304.88	11	11	187987.599597169	272227.992439902	136714.867773087	206519.062590143	213206.364064377	105842.066658654	121453.539313476	187831.301835938	102141.559788411	114389.488050631	144522.465033804	241407.747939828
323	63.8852397755144	63.8701284668786	63.8887465201114	1303.98	1303.16	1304.54	17	12	216490.522413987	126570.711456298	115930.871993878	202091.372372671	218731.385015399	78250.4716422521	169371.930739183	167488.215862004	140120.583326698	136064.513004244	170061.685915179	233613.268671672
324	63.9623556380245	63.9621099368597	63.9628836165525	1303.98	1303.59	1304.49	9	9	156371.199898588	145194.502268068	137197.723337404	160325.132324218	1387567.12539063	140593.028883714	173897.091346154	147807.441551983	2059216.41302082	127794.810563964	136540.894963378	1542824.6866146
325	64.0144057774393	64.0080346804174	64.0153401673427	2081.03	2077.27	2083.09	24	11	379955822.626725	213965914.135577	471020002.986027	300742024.912068	279657473.290452	365738382.6344	287799795.788827	299625868.501834	267316606.084433	390266773.040098	351853290.048952	242707629.988477
326	64.0144910675618	64.0078819108766	64.0153819004425	2270.06	2265.03	2276.08	24	11	121931438.719253	112181483.036173	110986138.416532	135975560.006916	181640725.77058	604310.488083806	187052622.899764	245488457.89592	184703539.580912	270668136.231447	245708947.376	206445432.588316
327	64.0146167894653	64.0136013017795	64.0152250939968	2223.45	2218.01	2241.9	19	4	9705848.42317739	15735356.0067188	8587160.55559595	23001079.4377773	18512002.8059375	15063024.2239468	24102542.5321876	22444237.2150007	59861012.2326869	25149110.4609376	23556305.8581237	17501617.6768745
328	64.014254003084	64.0140409194038	64.0152932601038	2181.01	2173.9	2201.98	11	7	92267578.7846161	92562429.2726351	109146252.906026	69792484.6074239	85939805.2010253	153357998.513833	106497138.647307	8093765.5010022	103747450.38842	56868475.6635639	167787193.896917	90165467.5696334
329	64.014299812795	64.014092335093	64.0145577908562	2158.7	2152.95	2158.7	4	2	59108484.5250137	24408842.0186542	38228371.8088473	28327266.4583342	29185493.7490378	36226529.1837498	14461740.0127471	33521991.2337498	34970960.1543754	35657459.5162498	36436625.3994236	27007950.2252878
330	64.014682141451	64.0144058856647	64.0149583972372	2140.34	2138.36	2142.32	2	2	78451186.5851566	56404553.6408065	88838048.5920968	74536452.5962503	36155255.7471753	92120810.7000003	145068811.032989	82032109.4219357	91577190.5408603	88675335.766048	85130467.3008878	62517201.7633061
331	64.0161704628379	64.0160929711209	64.0163124225071	2672.66	2662.72	2683.48	187	5	347550.765341222	208352.045497071	573924.439191546	289146.468665623	242450.17218125	637471.469815849	563485.807020705	480722.698275729	350872.525783726	753155.827676979	647319.7173482	249872.296253126
332	64.0161878631462	64.0161162784836	64.0161916014249	2658.04	2647.8	2658.04	115	2	552358.145260315	333311.632736512	875509.156544952	444031.326098441	398764.388967705	1002316.59384613	940700.970117193	977946.382773077	801822.12827846	963717.883413934	839712.975608826	396439.594020996
333	64.0162886926759	64.0151904512936	64.0173964199771	2349.38	2327.13	2351.77	15	8	43778271.8261053	14363563.1008285	54366193.920851	48957485.1985295	39337071.2283202	80145757.3957434	72974360.8119519	49787120.9743357	44388008.1584792	22642678.87595	20198802.3615291	35703305.4317449
334	64.0161037189959	64.0148658076379	64.0174476116501	2374.67	2363.08	2396.78	17	9	109827971.682846	27229129.8635715	60053233.9904934	35925030.4152894	12504754.7889222	50241619.5971341	38444174.8766372	101455097.143972	50765571.0815063	33605177.2791099	12739132.6272491	27514693.3306335
335	64.016213744408	64.0154784259258	64.0249996086487	2270.06	2257.96	2275.84	139	12	122636310.959093	134995420.29958	806190.425181588	136755141.407844	164909584.080912	779437.030701985	182271493.339821	243203346.666606	185314760.39314	253525649.499107	226643958.049262	196484321.356849
336	64.0163304352778	64.0155323740943	64.0186066405556	2081.03	2077.27	2083.09	74	12	369455577.117023	237323710.265439	466384756.542164	286544929.606113	269372925.562113	362707919.956315	307082432.916135	279440018.21244	268402038.725742	371181694.819991	339044541.117037	228583858.364558
337	64.016116522572	64.0154838136331	64.0173931339047	2440.935	2439.46	2441.96	20	12	62550620.0504694	43743463.81117	78322180.1134339	65057718.7505025	52624609.0371433	77245765.9081134	87120468.8796215	66481145.9772406	57233681.6890235	70998618.6680719	80154471.4478279	50742985.9047642
338	64.016952514903	64.0155114492715	64.0185437355566	2196.31	2172.93	2216.08	23	10	80712154.1084557	72078754.6832307	92751529.1053026	70058983.0206094	71388599.6409251	49176618.4653729	139783345.587498	16197419.6960151	144457392.509247	56851940.6412162	164992820.141903	90083405.2274169
339	64.2702166895765	64.2701952651766	64.270311616306	1304.555	1304.14	1304.99	12	12	139061.165121695	130267.334296874	113176.513861086	147073.693374398	124454.17975891	104417.756610577	113525.080826322	144392.427451172	111590.299394531	127544.605852614	128989.845803572	141524.58690655
340	64.6020220510402	64.6020220510402	64.6020220510402	1305.41	1305.41	1305.41	1	1	82258.4496826175	166891.865914963	174870.805438702	189484.832167972	183370.506164738	160030.743840144	167304.043726713	193065.068666241	169283.442315956	178482.578076173	196523.819828726	190845.772331354
341	64.6468190348955	64.6463233408812	64.647812237292	1304.515	1303.59	1304.9	12	12	210516.497479746	164206.233590744	171173.672139047	194346.83015794	188063.684226637	159392.52624442	170600.25158203	188662.00483173	165377.072034255	177574.222657189	196523.819828726	190552.275354942
342	64.7023009980027	64.702109437326	64.7025759385369	1304.97	1304.54	1305.42	6	6	123854.03537775	100055.022896634	143101.461632082	118125.424955242	96549.7898109956	81480.6653938797	88296.9803116858	100300.286940695	115101.552115885	131710.879663085	128227.662698103	110906.554517934
343	64.7723432744217	64.7713233898987	64.7782404997478	1304.5	1303.81	1305.49	17	11	161190.17983073	92337.3268278003	177592.393421633	143262.247953696	122657.486556302	210730.207788898	179132.619901529	165611.648488581	179344.24888409	187348.449355844	193890.132816256	263606.908071638
344	64.8277404053144	64.8276834522242	64.8278001578176	1304.14	1303.81	1304.73	9	9	117385.278442007	371841.827663354	165346.726179202	198239.444182945	196507.198262535	203765.357462972	193397.975400392	141343.097380559	169742.378702798	207610.936435547	163883.922620442	98460.3755074047
345	65.0194992796736	65.0194616888934	65.0195365993472	2270.75	2263.74	2275.65	19	11	2180886.07908128	2102127.57080512	5600294.77080378	4063444.98937107	2850212.47396241	2855709.8970392	3723989.73774079	3145767.42718796	2627155.09569097	2785908.91070058	4827201.28163939	2783421.53337241
346	65.0195011857188	65.0194684968222	65.0195238656465	2080.355	2075.33	2082.97	8	8	4479402.74920592	3013904.56842734	6156586.17732675	3334901.13263713	2464186.45950287	4815093.11858782	6613895.82608148	4893093.0668166	6445218.11516017	5602930.74748775	5137076.93950386	1704740.07531479
347	65.0195808339278	65.0195059695706	65.0195869786645	2438.36	2438.36	2439.28	5	2	773569.234412925	486410.194055553	952578.704510665	868336.970791779	656495.520549954	1038214.32954196	1020768.46044628	851223.5825261	1021390.16280875	941325.018905046	851097.532121998	591731.699540262
348	65.1387431370116	65.1387431370116	65.1387431370116	1304.5	1304.5	1304.5	1	1	73279.9213889389	45157.7767392578	103934.13264471	58086.402826705	48181.5749227631	109044.511701883	119895.777877307	92470.9500865577	94015.3037428965	124409.570131429	96414.1415094558	41886.1007439633
349	65.1812271781635	65.1811205579024	65.1813337984246	1304.24	1303.98	1304.5	2	2	221883.640935721	120396.599653765	274531.07206854	195032.057768112	177550.826851919	128241.211674804	293184.462347742	248563.093186254	279610.146666367	133821.565899658	260961.680879352	156074.277766336
350	65.2093070030497	65.2087552373883	65.2102468820879	1304.14	1303.64	1304.73	11	11	229756.970309243	120534.308182779	274734.127595219	207537.326838728	182581.89551107	312492.452613701	293384.831408504	249071.710353065	275433.344536131	319998.524281182	276421.587554253	179351.864171424
351	65.461253644314	65.461196774524	65.4614054260461	1303.76	1303.49	1304.54	4	4	103901.198062274	104398.815062662	309528.560083012	101731.301448567	341425.16667725	283864.096969399	310492.617028807	347490.481561684	288717.671673175	294483.471620203	96070.648385416	337638.229877488
352	65.5317627948209	65.5317126217069	65.5317760814979	1303.965	1303.59	1304.49	12	12	351597.676928712	352227.007493988	306165.309785532	359318.754477162	346745.448014948	284258.243174579	310893.666650392	348072.392712055	288396.963345854	301000.084611441	328703.363989956	338174.001588791
353	65.6032371005461	65.6031770496453	65.6033615637124	1304.11	1303.64	1304.54	12	12	876945.363623411	861379.819091797	789877.155322255	895577.849405693	868456.412660005	740789.979942063	784089.296184904	893634.642963549	733109.730635748	767575.595696852	837843.40873925	841309.958605959
354	65.6869672668032	65.6867398061922	65.6870095641351	1304.49	1303.95	1304.73	13	12	205694.6758667	187500.091147835	161408.21005033	206477.573277869	196895.596441066	143653.917273996	145540.05063101	192061.001083335	160639.485455228	176404.880075684	170498.072397085	194386.728466796
355	65.8157220249898	65.8157220249898	65.8157220249898	1304.49	1304.49	1304.49	1	1	84053.5720703128	43106.7907902642	64722.0369591346	59357.0892052293	50163.7950631008	64154.5594200721	59784.0789659706	60565.8463326321	43947.8548065655	40972.9112315153	42014.5727388821	71961.6721717245
356	65.8587782562116	65.8587782562116	65.8587782562116	1304.41	1304.41	1304.41	1	1	133556.381542968	103608.763053386	190555.377610476	99554.4221970775	126962.84498047	212906.224029133	205414.247773436	171837.448739216	180802.069427082	215648.60708496	175656.83350301	119114.612490236
357	65.9430729723038	65.9425331238682	65.944104421296	1304.5	1303.98	1305.07	11	11	138818.57186899	103490.391690341	187176.392314456	135554.292566856	122214.908544109	215081.256020132	205728.555288462	168308.286097506	180802.069427082	219224.862414727	180169.342545823	111497.413046499
358	66.1258692578461	66.1258603110342	66.1258782046581	1304.555	1304.54	1304.57	2	2	108289.095144449	143658.268383413	51765.0424804695	100159.583915203	104012.480469972	53698.917482096	50922.5999707029	73120.7999532058	49592.709427083	38820.1049886066	62210.8220243322	132620.399988731
359	66.3487894660461	66.3284375436821	66.3503374529496	1304.49	1303.61	1305.41	19	12	176772.082543946	139921.958049879	161813.467706205	110100.578739015	150982.530705378	150586.933772785	140405.271496932	139312.485543619	156293.361748047	184018.480400391	152506.722307945	158146.633173076
360	66.3638003658479	66.3631987829018	66.3644254271659	1304.08	1303.95	1304.5	5	5	234162.366148345	126877.937642046	112251.568875734	192290.386928268	173535.720354671	130922.84813777	117943.43452067	251705.977519084	283799.858014023	130474.777841421	114262.410296725	169633.573231535
361	66.3926122981559	66.3920117398575	66.3966959063947	1304.15	1303.81	1304.73	13	12	229736.354931641	127145.854855768	295739.629171313	191336.399323918	170316.10732875	347758.835007164	323619.767064734	252221.025748948	75583.3565836584	342839.312145998	284333.640066965	155718.910295222
362	66.5772327090836	66.5772066881585	66.5772768156593	1304.45	1303.95	1304.73	8	8	133908.942732872	210785.629952567	87722.6312548841	163998.830361703	152064.685789137	69913.9492529292	76966.5429252112	116065.581404747	65014.5261800126	59647.6190651627	100689.594126383	181048.768851412
363	66.7213852000308	66.7189538718372	66.7238827140144	1304.145	1303.81	1304.57	24	12	175437.175454477	166962.667860516	162296.156513674	176129.473121995	155639.018396934	157587.412248347	159707.948167067	174808.077765067	150123.42314453	162605.107338867	165625.691986608	157099.105998347
364	66.7533192520042	66.7528156530983	66.7540098159114	1304.08	1303.81	1304.5	5	5	840468.666892743	806562.399289776	796856.832572805	77773.4673543303	794525.240861155	762188.158764212	113821.017534993	98194.6279646803	744588.739421155	120599.043996175	110377.347252291	790918.729215204
365	66.7824874606797	66.7818692353019	66.783475231538	1304.49	1303.95	1304.73	11	11	176006.839065347	98341.4819917795	244189.079477163	173695.812470811	799076.155356454	292712.47047468	278589.616347655	221778.050214843	261721.85372183	295721.562205153	236988.875010578	121964.889241535
366	66.79776221233	66.7972118928399	66.7981138511444	1304.145	1303.61	1304.73	12	12	911057.934926218	930004.994891824	819053.011954509	967131.690781343	868293.78259555	794158.120709629	832046.440987964	957542.769666887	768023.075659512	820889.099739592	881994.942243156	889072.303875211
367	66.8454679932256	66.8454347795272	66.845493748097	1303.965	1303.59	1304.49	12	12	385476.607301795	353792.557163459	368477.150948656	382983.819358472	371200.242305813	353834.989446151	377059.59780649	396689.557895132	344943.292275392	375466.945788228	379491.306880581	370103.745259914
368	66.8824460602622	66.8820146234836	66.8831850154688	1304.145	1303.81	1304.57	12	12	277039.497859159	240946.991096899	189456.668721079	257299.600878907	224269.844540639	161145.930449218	213592.366637836	250086.977477679	172002.100871234	193483.298364259	206253.63311384	234349.503436748
369	66.9236615994394	66.923645948114	66.9236922530382	1304.57	1303.61	1305.41	5	5	99816.5477478965	85566.9927343758	181986.91450928	103799.403635255	189248.984088544	178729.120721027	192680.950689289	95801.074059495	181891.955322264	208154.586324055	189892.478429767	93035.357940204
370	66.9316176440066	66.9315424369253	66.9486397241936	1304.15	1303.81	1304.73	15	12	192396.612289497	157635.685018028	174699.62571552	190012.117268253	161900.547556765	173283.378403321	179753.182641603	205015.255212054	161995.103030598	203342.905625699	180772.849571815	184076.857271634
371	66.9768273269923	66.9766982786006	66.9830114881685	1304.49	1303.81	1304.88	13	12	250844.988121995	167969.508404446	295943.789948735	249293.903796386	210127.77481649	328326.482124374	325306.377178486	282846.835659178	291890.317217548	344798.320375004	303273.412740384	190993.75279447
372	66.9974340718857	66.9973890698025	66.9974564309102	1304.65	1304.08	1305.41	12	12	268930.669018556	245379.096237979	237917.436394389	285550.509235143	244874.241556489	222638.802632534	234674.321139789	271728.541657367	235930.408917645	237961.951421878	264622.057282367	260544.034791086
373	67.0598255435599	67.0598147429278	67.059836344192	1304.555	1304.54	1304.57	2	2	148165.016366373	81820.5215204322	142031.22379761	150894.477095135	143570.700087892	137783.773308918	142980.623828938	159593.526703287	129929.703857421	140460.929803466	145701.996001993	90806.6252610423
374	67.1166157225632	67.1100677726747	67.1169110391366	1304.49	1303.81	1304.88	22	12	139267.674434813	116118.303121743	135651.555681154	147676.476248873	131092.510097658	130952.42131022	115253.694726564	135427.544042969	112684.94583759	137650.510925105	123965.638645426	128879.801431884
375	67.1907206827228	67.1906740025153	67.1907421979529	1304.45	1303.81	1304.88	12	12	735122.857225591	643057.848749996	706154.640464809	751484.086619002	686637.231458904	672676.435097659	707662.493311368	772805.126856777	652500.268261073	718382.26865756	726709.621489957	670652.717478378
376	67.2044294114479	67.2044294114479	67.2044294114479	1304.41	1304.41	1304.41	1	1	717848.996756026	641702.820170457	688865.696335234	87127.0222843434	670142.548360711	657261.527258529	691297.078085042	756695.33528053	639762.70852627	702627.802345517	716933.276171881	664591.038661226
377	67.2775437865391	67.2774983243487	67.2775697133092	1304.73	1304.14	1305.41	11	11	147856.782965745	129866.117015789	130415.163632061	159276.967488142	241931.387124026	130491.145530724	136384.973229632	150385.612363281	122006.619296874	130301.871719501	151598.004408483	139215.246317232
378	67.3182365618609	67.3181979483063	67.3182561676765	1304.41	1303.81	1304.57	9	9	107132.477587139	118703.092764422	102133.403583984	120840.013003104	112403.437420653	213777.829731444	220359.828378091	120055.721635045	211171.068347167	97815.1157838793	108208.863683036	120400.345812049
379	67.3470750059721	67.3464706801385	67.3480858844199	1303.95	1303.59	1304.49	11	11	229036.160922036	221665.579386395	211490.644661396	237393.166699218	242069.961685015	205424.716647134	203316.20771647	233847.203819985	196426.924384764	192577.54918579	233921.60735921	230680.778558818
380	67.3926508257763	67.3926083906531	67.3926763186367	1304.45	1303.95	1304.73	12	12	334639.374609376	335497.824502328	295124.028258227	351223.969788644	317366.560896183	279983.421764789	285140.978038506	345084.68423077	282141.716853518	305844.507189595	311742.213046876	318416.537537559
381	67.4082303458173	67.4074338319155	67.4084955191958	1304.08	1303.59	1304.57	9	9	165132.155007323	326787.576455967	241251.72546204	176991.615745852	350706.907348633	305872.192587515	277691.073253579	243973.395047199	485889.844213417	280251.671715086	193482.478754474	117285.686888834
382	67.4369331235134	67.4363987164197	67.4369746339901	1303.88	1303.22	1304.5	12	12	389986.719348146	261895.530231369	479730.102079374	354373.607189001	345668.948153754	531435.395241701	526593.31933268	443026.249764122	478513.611624473	526835.684492888	474025.136023831	293580.95437575
383	67.5242720947147	67.5242682575336	67.5242759318958	1304.32	1304.14	1304.5	2	2	85871.7953613268	75751.2539861509	102229.559956056	87747.7151695673	70541.5057790309	115071.184724785	116024.504346148	92077.5445478947	115241.967805396	120066.860275268	96276.532847566	78273.0751145246
384	67.5638466908007	67.5428826441604	67.564816707863	1304.475	1303.95	1304.9	10	10	784886.937031249	126429.764579326	147757.312674654	164440.890296349	152950.16666399	92234.9104000149	157579.196367188	167826.86266146	143709.216457869	707252.915418044	158609.368476563	148216.031926081
385	67.6128524515412	67.6123400997193	67.6139788416617	1303.965	1303.57	1304.5	12	12	808225.586748049	774548.54890273	729594.331644103	796447.705694058	779320.496784855	699675.508610494	731622.711849893	813351.486324225	674510.235781602	707469.913192716	789354.45507188	723270.97835787
386	67.6591377393624	67.6586850429456	67.6598638139573	1304.315	1303.98	1304.88	4	4	89341.8513533522	181371.90082564	104763.515318697	228731.810380861	199395.699711916	123489.104555664	303787.506204832	298012.689315514	279863.097086289	323542.594306637	107588.340541994	198073.524366123
387	67.7015284561716	67.6999793891456	67.7023895195514	1303.965	1303.59	1304.73	12	11	232682.625212808	178558.963266225	234049.939804691	185550.167557466	199509.910488282	137171.75524414	150752.702654622	252437.029085787	149500.763302408	256100.217670897	259349.856230673	180877.062350803
388	67.7181645586034	67.7174373000902	67.7188528113957	1304.03	1303.95	1304.49	4	4	90358.8705973301	181371.90082564	289089.217108712	228731.810380861	199509.910488282	121364.177218424	125142.378889973	298012.689315514	279863.097086289	323542.594306637	117035.88500122	198073.524366123
389	67.74653966348	67.7459529228217	67.7472190094405	1304.45	1303.81	1304.88	12	12	269731.409631349	191119.455656549	285735.166215825	225728.76534142	192530.460907451	334666.118239183	300352.549720051	303017.458510045	285281.092269006	324033.964333684	311491.41233774	212136.09649752
390	67.7533955371803	67.7533955371803	67.7533955371803	1303.61	1303.61	1303.61	1	1	77785.401787109	139256.174730859	87367.9843078619	71144.8914713545	95134.3786248782	75309.7200410966	78357.0704935707	87983.3143737789	64615.4497619626	64438.69734375	75353.5593490604	113144.549683228
391	67.9439097087334	67.9439097087334	67.9439097087334	1303.95	1303.95	1303.95	1	1	65356.7330406595	58895.5393732247	68915.0974431824	75174.6903506752	61288.657390359	74003.4759197433	92546.593519177	69991.9918079714	51105.3902503545	68822.5823783728	88759.0234790032	51961.643677202
392	67.9641328422075	67.964063815469	67.9654349783963	1304.57	1304.41	1305.07	5	5	261145.897649738	129622.897851563	328723.15181397	127033.1977971	108369.864421795	360281.600911456	355379.195447589	128568.269462139	304147.264173175	379588.997052	306870.367460121	128089.387267127
393	68.0088127349378	68.0083927547787	68.0090517393796	1304.73	1304.08	1305.06	6	6	255092.261811963	197803.920170455	112112.215745192	241338.592148439	206908.472393801	135077.857962239	121934.825428873	107071.478254207	109477.503084309	144838.902771935	306870.367460121	209556.106157672
394	68.0242398552455	68.0240335899581	68.0289162973864	1304.14	1303.61	1304.73	23	12	226086.002515461	133340.494266763	311373.153786626	212921.832624699	183248.087111252	192914.527692307	223201.517052178	270094.4709375	299217.489222003	366542.951138071	209509.69389509	191991.88058143
395	68.0587539434276	68.058732625493	68.0587601800505	1304.41	1304.08	1304.5	3	3	143456.709023435	83677.6036709876	179892.160126067	88399.3161938487	113145.835257902	207584.306580258	142713.079026692	154323.539390978	177994.569042079	137502.969439697	163030.085759945	93957.3493288358
396	68.1256056070096	68.1172820474225	68.1270490342216	1304.03	1303.81	1304.5	14	8	143397.934560546	83677.6036709876	145089.427510988	117829.367538175	113368.344275125	160246.377324218	161412.432001952	153519.214080606	144417.29122233	174808.683978271	141295.746000976	93957.3493288358
397	68.1845024801678	68.1840169935014	68.1852869256435	1303.98	1303.59	1304.41	7	7	380138.01416015	257742.947887075	194625.658999587	132072.942281903	314418.632391692	221932.060237166	209732.501824543	432400.020241471	181517.836254882	219648.716180419	179013.578763833	286684.26521307
398	68.214607595047	68.1855338633497	68.2154249361315	1304.08	1303.64	1304.54	13	12	142716.248830565	218745.625039061	455307.064013679	340947.122346378	306018.573873196	536352.8310519	497721.052283654	422936.904663461	461459.302841799	544602.372280974	443560.180404577	110941.814287111
399	68.229928166295	68.2156118922919	68.2299583188638	1304.73	1304.15	1305.41	13	12	379139.683361818	233924.195402643	251679.184613557	286297.4122161	242799.822107872	247375.064049945	251689.214472658	275895.105945871	254397.716135093	266380.92768799	270715.453141742	248667.9035655
400	68.2796798680903	68.2796567600833	68.2797077436322	1304.52	1304.08	1304.9	12	12	254009.582696814	199406.073176081	252459.44658128	265291.096416766	248503.267980256	254381.237318639	260036.422181921	274443.482469952	241008.285674955	279042.076541575	258314.166010045	248692.88085374
401	68.3639837546174	68.3636412916198	68.3641645229261	1304.08	1303.59	1304.88	11	11	198241.91413161	202386.321242678	176854.737557376	208260.242330228	319870.796541345	146893.534615884	176595.357806333	199315.43503155	156502.945493163	152854.777337035	203762.10046038	188122.556062199
402	68.3686105690842	68.3685940153295	68.3686492538119	1304.54	1304.41	1304.73	5	5	351854.34196004	86389.948945312	342251.513415532	113518.993645021	319870.796541345	349468.285546873	348938.688688149	114685.107714844	330259.693045245	111894.555673828	364937.462607826	100001.364513752
403	68.4149858142482	68.4147606006562	68.420218403733	1304.99	1304.54	1305.42	3	3	343361.443714927	139258.496808893	335661.482650482	360171.546003198	320054.013591976	349468.285546873	125093.630463867	371251.937402341	330259.693045245	121598.576707763	364937.462607826	326393.126009118
404	68.4285689275218	68.4285249998246	68.4286010580832	1304.555	1304.14	1304.99	12	12	352171.613684083	309709.021135603	342914.021184426	365629.078448661	319092.032729867	349828.747935269	349389.397405136	376850.994438805	338607.385559085	378530.334860276	365548.590652903	326483.439547024
405	68.4841214987496	68.4703039094171	68.4842543949367	1303.95	1303.57	1304.5	17	12	218170.307983023	212318.193885215	87563.5099145521	239327.191246619	225434.399874769	190978.146956881	210663.658184933	97593.8063667799	175314.230096027	189191.236647949	90005.5790087884	101388.219856772
406	68.4998548267482	68.4998022696607	68.4999237497294	1304.41	1303.81	1304.88	11	11	138876.846246744	516856.16127486	178658.138122561	126289.589197186	117364.620057374	195224.670445962	197304.815096028	166123.330552133	178329.47743815	212545.708165941	179213.456379958	103971.492001952
407	68.5531262252926	68.5466078649789	68.5597401266848	1303.95	1303.57	1304.5	24	12	556699.805399669	517947.561917064	500125.222762968	556084.28616211	696109.938003303	471945.812473495	505281.301794088	710148.411210939	483854.512724776	608461.566159672	515907.440156251	522505.007702987
408	68.5892022554098	68.5891865914493	68.5892179193704	1304.03	1303.98	1304.08	2	2	2654344.24274144	2693055.09417615	2452404.0724432	2738166.02418326	2629464.06109376	108229.617182616	93758.2472900386	2711176.41210934	2273794.8278906	2373913.11969813	2556209.38037999	2472608.38599433
409	68.6147703677746	68.6147507684109	68.6147899477443	1304.805	1304.5	1304.9	4	4	2646195.15333809	2629868.71571373	2442726.99203483	2700964.47076174	2590079.67687147	147249.833530272	2554890.12028406	119844.45305664	2273794.8278906	140740.004801432	122891.386331382	2414261.66037727
410	68.6361407467992	68.6360285855008	68.6504036678817	1303.98	1303.57	1304.73	17	12	2702538.29993654	2784745.00969039	2479535.58231302	122474.045293532	2686070.03448785	2415249.67314454	2628420.85485389	2797098.77274813	2315393.8449424	187415.26262207	163370.981798753	2520928.28522136
411	68.650526631452	68.650526631452	68.650526631452	1304.08	1304.08	1304.08	1	1	531779.454132627	518410.674236508	495344.828031787	552315.22217685	532697.057343753	471847.480877135	171732.83995524	555753.090988984	470284.225775917	501821.195458091	512901.354398975	516132.830649861
412	68.6862903219979	68.6816211141639	68.6863458662954	1304.15	1303.61	1304.73	23	12	183970.065098469	288402.077589061	240519.894361478	166473.763465985	144382.762361027	284823.617942457	275096.874108072	321888.3892811	250327.087598408	282985.990373348	223493.241199543	123797.747225247
413	68.7127043138789	68.7125981416436	68.7127805622143	1304.05	1303.61	1304.49	6	6	121648.033506945	120873.438930664	503927.326559495	109260.250708007	116613.853107909	483425.412878605	516882.914963942	113573.021333706	474734.364384762	502688.11262695	100257.53674861	516808.83959636
414	68.7257647306895	68.7257196056647	68.7257914053711	1304.03	1303.61	1304.5	12	12	552931.254287834	530019.653078049	504167.092148431	557413.473563756	535280.837589112	483253.048219868	518568.119709127	567754.236799484	474965.092721822	510227.244154579	523790.401127925	520861.861328475
415	68.7760303279172	68.7754610581182	68.7760781203783	1304.45	1303.81	1304.73	10	10	171367.980821036	120597.956298828	118912.177387694	132706.73554124	120518.268712439	151262.484825721	125386.305924945	133477.842615685	118461.712241909	129947.256122001	163524.17462853	151362.929435847
416	68.8231713493474	68.8231442070972	68.8231896872427	1304.88	1304.14	1305.42	7	7	155377.920905537	134311.978631038	103547.403907472	80113.3700594085	146551.868038886	117461.756223958	103682.859714355	164661.572105822	107974.186123046	124155.805460611	99520.1979910717	151542.03132635
417	68.8365286989739	68.8323126251579	68.8365664514626	1304.65	1303.22	1305.41	14	12	137962.994326985	99507.3750545236	138056.836146242	121902.855886336	116125.400253295	136086.815354191	143100.807519531	153728.673531669	128920.371886268	152375.268454778	142097.228219403	130058.960536545
418	68.8901622394589	68.8616189677958	68.8903639127129	1304.5	1303.98	1305.34	9	8	475419.377656687	68109.4374879804	432872.672102057	99672.3802963871	90794.7209979714	169784.609029947	163185.211931965	127870.826840445	399601.698613279	111048.488338622	449036.532706295	84955.3577110874
419	68.9096355220723	68.9095919822087	68.909694269663	1303.965	1303.57	1304.5	12	12	489290.607315359	473359.69479567	433504.339541015	495726.202794469	481124.076701471	425789.190814734	453862.604873747	471147.88700893	399601.698613279	428676.383401928	457068.484185269	450993.135658615
420	68.9917152958376	68.9907246365395	68.9921584378994	2454.31	2452.6	2463.25	21	12	13072557.907736	12327627.8119254	14057964.9828256	14893193.2476282	12994268.3815077	19231619.4231092	15328598.2966727	12398067.1610971	14273987.5104926	13868015.1014215	11163586.651396	13062218.1821479
421	68.9917945624259	68.9915640236021	68.9919839550445	2497.93	2489.52	2511.75	15	11	5677743.75093443	5043158.26679785	10482694.8590898	7047350.81444971	4606332.14644533	969946.241396541	4610184.16243735	1009312.26850258	5800587.5865	8533117.3631568	5945795.62277507	8159317.86467275
422	68.9916265048235	68.9914593284789	68.9918660817203	2536.77	2529.38	2548.37	8	6	2907974.29156249	2759404.58589844	3078611.02065466	3049042.53703124	2996932.20258792	6711981.50605833	1217854.67412605	4241805.03723387	9560342.40835302	14300406.8460466	3635843.66912767	3031893.20096677
423	68.9916515060901	68.9916406628963	68.99182034074	2581.29	2577.7	2587.02	4	4	1245285.3087319	1124653.12838543	2563403.68896652	1370787.76851854	1357422.94440392	5574746.7942052	5948168.1428479	1294098.01068865	441528.321250023	2615419.52259549	1861448.89980469	1147112.25439303
424	68.9916815838728	68.9915929979786	68.9917030798515	2562.39	2560.49	2563.52	3	2	2646793.03948532	2496754.68072954	659398.816090529	2671307.71704961	2744596.32911534	7450844.95448071	5032042.69563416	2726603.6494922	4622051.72054918	4818965.2845887	7819950.92027418	2716561.97426471
425	68.9918011721906	68.9918011721906	68.9918011721906	637.53	637.53	637.53	1	1	1476256.42463744	1193920.71152088	2009052.70647581	1408079.6470037	1344341.76212761	2920443.25858062	2271719.89281137	1409120.73959178	1984861.49388842	2215599.3668973	1547638.91729032	1065956.7559436
426	68.9997234460142	68.9992707625376	69.0007400809553	1304.5	1303.95	1305.41	9	9	112965.899224039	226267.189506393	170707.61376343	272058.933776635	239684.454098013	177499.172955228	152804.743084309	135670.104789663	153757.069379882	182760.019217007	128137.122109781	86184.9226741529
427	69.0459261317296	69.0458661536582	69.0460198716299	1304.73	1304.14	1305.41	11	11	262349.396093751	248496.673083089	259506.192370605	277681.551510185	239829.20201322	266208.28632562	238816.187811106	304476.638569338	244704.968235354	268299.300016394	268277.785556638	269392.196722677
428	69.0918913062478	69.0715584477109	69.0919072002146	1304.49	1303.98	1304.88	9	8	146864.486434732	258468.197407672	209964.740760216	135981.523100588	244295.202368167	253175.476162108	240747.409254808	253300.430422138	217469.273116861	250688.826988244	195832.702868304	237997.83499645
429	69.1035942896694	69.1035389034657	69.1037379414137	1303.81	1303.06	1304.54	12	12	201263.248828126	254768.638311297	158516.170872805	201164.784219125	207338.369783277	144014.681311034	166004.376499836	187933.656218449	155867.120035806	141499.142644042	167943.625103666	213453.101663911
430	69.272697616275	69.2726092482367	69.2728553943637	1304.5	1304.08	1305.65	5	5	141814.932083627	79120.9164417617	101902.209840089	120121.483242632	95084.0588103698	197687.631021841	127413.604073893	107073.074972769	111576.451197916	128717.407450421	166335.817939898	91963.1402894182
431	69.3024602492591	69.3024208423445	69.3025255223819	1304.275	1303.81	1304.73	10	10	146463.917609675	79120.9164417617	168284.177885745	111538.182721762	95029.6273079438	194101.968346353	190992.499208983	141258.714864908	177420.448557942	201066.790472506	166676.179219501	83753.135531412
432	69.4125969298212	69.3897455881503	69.4130393440326	1304.615	1303.98	1304.99	4	4	208287.929163704	190146.040163353	185263.812523084	217277.779404298	188344.772693982	86825.5174511713	137348.870568847	130085.527177734	187343.532914593	143660.828334553	202683.242325108	216184.306055577
433	69.434690836476	69.4341035088775	69.4357787712841	1304.495	1303.98	1304.88	12	12	208984.752110877	190547.555180287	189288.334298377	217622.560526216	194393.827937199	183277.513749303	173165.640543619	222376.187880108	190707.446458567	201827.031544365	202538.691215444	216527.352030122
434	69.4851416149287	69.4804100998528	69.4868466703748	1304.41	1303.81	1304.88	23	12	167285.734995116	82553.8824682608	235009.428991703	158801.455219914	281655.06385404	288701.994534739	277334.571824778	200490.854145132	235952.067908278	287248.073295523	215103.661690204	115561.793998835
435	69.5015222879796	69.50149538985	69.5015297552335	1304.49	1303.98	1304.88	9	9	144128.124600422	269157.914222302	204320.036821292	136142.113593752	281323.934110924	242132.641681314	235736.64303711	175622.827960204	210960.606731769	256992.476041542	195153.133955078	274795.808339845
436	69.5323768582401	69.5323200950988	69.5324336213814	1303.965	1303.95	1303.98	2	2	294431.493036217	269157.914222302	287206.757764897	303755.959824221	281323.934110924	103416.965670072	287200.426241047	296613.906858128	260362.257152873	302783.792531069	82709.1044791661	274795.808339845
437	69.6346001775703	69.6346001775703	69.6346001775703	1304.49	1304.49	1304.49	1	1	72898.0893241368	66421.8089089136	78819.0770028417	62323.4023322092	60069.0097465381	83303.5712215917	81430.8589093563	84525.1738813909	67824.1581551838	84784.484712357	79288.8907958991	62156.6554265806
438	69.826469854555	69.8222953079263	69.8305293096402	1304.08	1303.57	1304.54	24	12	269817.195725912	247355.198028845	245422.992649865	369342.303473424	340561.321844951	321548.125204326	254828.582511162	276245.413543528	228604.054104816	332843.9798122	247076.373364956	249976.858049128
439	69.8356931306407	69.8356514105832	69.8357588452606	1304.515	1304.15	1304.73	6	6	112038.269659705	123593.095276442	335149.789954839	127756.157528948	106740.014182128	326601.498676756	356237.804453123	126016.769858074	323952.013513995	343360.438354868	346956.093016762	120674.017134915
440	69.8675091838223	69.8670904788871	69.8678597267227	1304.45	1303.95	1304.73	10	10	153950.338507486	195193.08560697	1501893.59124026	172704.173722956	135739.852790715	120629.148402193	142294.084769693	142375.231330565	131454.449545898	1487520.67998223	139734.523480712	183876.038119741
441	69.8984171872318	69.8978250801936	69.8993301159975	1304.535	1304.08	1304.9	10	10	167275.650891114	1546205.02031248	202802.876953125	142558.616880698	1522200.46745689	241177.486478365	226801.70939378	170448.38449829	209102.141346154	242613.715330905	194363.479970706	140176.015085855
442	69.9143514035381	69.9142366445206	69.9191378656431	1304.14	1303.57	1304.73	23	12	169301.291954751	1553114.57082932	237365.630024418	152367.167311448	131152.033767091	1511416.15757011	278604.135183294	1657264.31720314	241281.637177733	1512201.18416147	223672.508130258	117375.77386099
443	69.9502642422972	69.9502638463063	69.9503082685466	1303.95	1303.59	1303.98	3	3	638841.829506382	609430.351598014	611475.285293862	663195.388135658	616118.662058775	116805.206261392	613276.475795461	669211.385937491	575549.788401981	120007.935362548	89224.2989778639	621483.078536936
444	69.9659281131562	69.9658937297377	69.9659492138536	1304.03	1303.61	1304.5	12	12	660926.649536677	620887.283996872	619973.896997062	672564.363829746	620487.497408961	589544.976563898	627238.050693366	685037.429136869	587242.856021164	639391.270809903	642005.016428573	627353.676173271
445	69.9930625303145	69.9879274491444	69.9931147643114	1304.5	1303.95	1305.06	12	10	130714.366273872	113549.385177283	100835.04940796	123353.556227463	118988.829262501	588937.511363928	143779.671336388	124392.161501116	100269.063112605	148149.73301595	104676.108800224	630174.110155309
446	70.0117160004898	70.0114440917969	70.0127714215472	2449.33	2447.94	2449.97	13	12	5661147.07126113	7555700.64175011	5199956.2312207	6139958.94460327	5123214.58908485	6837895.44553668	6019868.00956053	5851165.60001914	5665041.36598744	5793593.86308597	5541495.74908188	5492235.29413817
447	70.0128679617826	70.0127584633263	70.0129922834756	173.224	172.38	174.895	7	7	4243094.94424107	5640413.60323934	4118789.93378925	4039770.98348819	4067234.50091518	4402336.58103683	4518126.93265741	4334186.31648677	4256556.60837119	4414312.07761576	4538983.75379964	4311049.68181437
448	70.0123735251171	70.0121667127623	70.0129062641706	2552.89	2540.33	2563.56	9	8	3601787.4140941	6054153.99611136	5488330.73256444	471752.456044949	5241351.19329713	530326.648398465	4936909.21028269	5453385.09127022	5327891.0970846	5313098.39929683	5192600.69374997	9927712.50345702
449	70.0122710354109	70.0120824219522	70.012980579968	2619.41	2608.28	2634.03	11	10	5681328.40666893	10520028.0445773	302357.924218727	3320759.56695879	1938286.2650776	1983542.26427732	5835274.19348191	3445321.36507492	2324242.65609377	2499056.1956576	1443519.89671109	5257458.36857073
450	70.0117532323159	70.0117082013737	70.0127671640433	2485.6	2481.78	2491.62	7	6	6875685.38015014	4752306.67181395	6184243.38128193	5087440.33371688	5107962.48568121	4879537.62679688	4906592.18070314	5100593.26347657	4205136.2081014	3129668.44744419	4195915.89831354	6778720.8867839
451	70.0126099868239	70.0122335307963	70.0129651404137	2664.9	2647.09	2681.57	10	8	2784114.77784182	2665858.40142579	1821216.31103556	1941925.51993789	1647575.40616615	2753827.67229839	2854344.23547364	3757650.1744797	4128608.88710195	2194432.48447901	4004810.30985221	344212.498419612
452	70.0118350631141	70.0114248058528	70.0120460619109	2511.045	2510.82	2512.75	4	4	5656942.40924832	8157329.49508015	5599299.65877876	5677549.11866556	5700271.40831616	5641142.76113485	4182352.15463267	6699583.74452003	5848334.74445313	5756519.53177427	9063672.20799498	5873441.62625003
453	70.0121284193891	70.0117951517654	70.0127413141867	2521.97	2517.61	2524.39	4	4	2783507.16401361	3368028.69838419	2883645.54262205	3364807.7608594	3213873.82130209	3272301.35536216	3368203.26906247	3308202.13543156	3305311.969439	6568857.68644732	3569401.63465915	3322336.87495737
454	70.0128777246312	70.0127054687034	70.012920658284	592.792	583.561	594.124	5	5	8072397.71298229	11276944.4690118	8093409.76876437	8049857.52542111	7888446.37733687	8170350.46224505	8409605.4142822	8602815.44109526	8166708.62298974	8873712.21315196	4577354.62065593	6400305.61600804
455	70.0128493569197	70.0128305808581	70.0129502966336	725.614	723.823	726.197	3	3	4250579.61232773	3920814.90661492	4123668.23525206	4193242.84279967	4119489.66688631	4163817.43395395	3902840.47675288	4040509.82752854	3901303.58645868	4497225.92209436	4016616.17699423	3840639.84689204
456	70.0119776217339	70.0116746427073	70.0120100311292	2499.52	2498.86	2501.91	3	3	7153763.61138536	6796770.02693403	6825167.88729164	8692877.71762244	660228.204589887	7254624.18089172	7003226.21938189	7216823.33043748	7048626.69953126	6874662.4683472	7255526.18606591	7014887.38160069
457	70.0129249341264	70.0128296333992	70.0129682418168	214.478	213.663	216.813	3	3	4524829.8617741	4029900.67382886	4628399.75675911	4538499.08355469	4534150.033875	4904158.78074497	4622693.53369049	4650976.85251131	4593172.64220745	4705665.40336071	5223212.06591136	4394974.38670898
458	70.0123427496093	70.0121763299091	70.0128652442685	2599.84	2599.57	2604.6	3	3	4089019.46485643	3914598.38099032	4150216.22343539	2704211.86402087	4212460.26331294	4427020.32559268	3985485.57401044	4018822.36305339	3994272.02735268	4136608.77093747	4109691.37207137	4002844.78330234
459	70.0129271687637	70.0129016717355	70.0129889869053	81.4559	80.6998	86.5524	3	3	3825827.88238272	3752473.87001535	4073621.82450333	4030198.43680328	4005682.77338231	4159965.19397779	4065289.59466426	4024156.7890836	4132853.50864982	4350166.90698755	4312881.95094635	3524311.58924623
460	70.0129237586045	70.0128907949504	70.0129567222585	693.4415	693.022	693.861	2	2	7897787.93927869	6799339.17739685	7611248.18857541	7891991.71910625	7519246.69864063	8617234.21194621	7898152.54666138	7913718.84763929	8067082.67198015	8014567.81285078	7985816.92289498	7340248.76429102
461	70.0122094255851	70.0121973491098	70.0122646861256	2581.5	2572.8	2584.43	3	3	2864219.80898435	2658308.41793947	3186808.97249991	2877466.77978516	2996451.31210287	2802318.8246094	2972152.16261067	2925916.40901693	2879105.0089844	9508669.66308082	612041.701840814	2749828.86993488
462	70.006482563607	70.0064382612082	70.0142779983689	1304.41	1303.81	1305.06	13	12	273239.721744069	241984.451081729	246915.050660955	265922.108353364	247278.82937575	234777.265039761	251903.442600448	275567.644494794	229964.712910155	262956.334060758	245865.246177456	242205.746788611
463	70.0128305167432	70.0128297309231	70.0128313025632	767.234	763.133	771.335	2	2	4285751.0960187	3897509.64792044	4177521.36211658	4351676.0583454	4090582.98338775	4347403.82558882	4209911.92735773	5354207.90201705	4113417.35494932	4167273.86775329	3289249.19008394	3854300.45958059
464	70.0128288049104	70.0128288049104	70.0128288049104	624.396	624.396	624.396	1	1	13705577.0875679	13280668.940794	13730825.3446199	13937544.1221811	13366798.4063209	12414556.667445	12736703.493997	12963519.4954194	12640224.6947708	12904865.0901875	12864550.596671	11505415.283083
465	70.0129396614931	70.0129396614931	70.0129396614931	651.717	651.717	651.717	1	1	4266007.97601442	4513111.0196232	4016920.07773033	4430961.40317909	4276848.78233941	3767928.03802051	2947421.21390233	3155274.3001869	3016109.81717038	3154739.65948918	3034349.04696755	3032610.69950106
466	70.0129454332863	70.0129454332863	70.0129454332863	137.651	137.651	137.651	1	1	3819954.41532102	3345224.38716335	3814236.17907386	3586101.98612673	3621973.40642472	3647030.38255632	3441790.812503	3561334.99166149	3659452.58975564	3604339.40330614	3650088.94581765	3594526.37193769
467	70.0362894051595	70.0361771976947	70.0448427395313	1304.41	1303.06	1305.41	23	12	107342.465280574	135741.358273924	147942.402606025	113994.387216421	138279.210608849	134507.077530693	127341.716774088	160860.823850661	128776.890442082	150122.52973107	112265.360276818	156592.327778508
468	70.0581150436717	70.0496529591948	70.0582048280955	1304.49	1303.64	1304.88	23	12	141499.88575358	121392.830174278	128463.205256696	140528.759681114	308021.470887168	120783.059842999	129635.511418269	135664.28283203	120309.204685246	133338.831965331	136823.654581474	132976.018462665
469	70.0655205279611	70.0654433047389	70.0656064325231	583.154	581.252	591.939	13	11	3864821.80683078	5135858.90551648	6171145.68451869	3744571.60124024	7535423.17373474	4976391.44429683	3827060.59433101	2364112.56278696	6071700.79636801	4413582.69529746	6579029.83216134	3629700.77984033
470	70.0655294334794	70.0654951481539	70.0655505261174	214.249	211.074	217.025	4	4	3234249.47617188	4754033.85255268	6287851.69730447	3218530.96875113	3491769.37935326	4083726.91614921	4141484.02463729	3326878.69427751	5463553.67884801	4105761.1284858	5548706.70570967	4174013.98885865
471	70.0654784028339	70.0654763445915	70.0654804610763	635.7665	634.003	637.53	2	2	2708007.62383183	3743543.06355403	4145460.50168625	2395581.63045553	2839709.68711187	2581768.53507229	3110904.34443189	2611855.77232083	4100510.12883594	3216011.79507829	4333096.72007979	3628556.20883328
472	70.0763639618984	70.0761766514136	70.076407595507	1304.52	1303.98	1305.34	10	10	184320.868350584	122343.652967121	216267.045589603	178370.400831708	679489.751210054	228189.949474282	231567.294594725	206397.965434569	659640.975841611	244697.93931866	211888.811134845	134778.176650389
473	70.0655390817568	70.0655390817568	70.0655390817568	2533.39	2533.39	2533.39	1	1	3369099.35159557	4983147.8634732	5689655.44326707	3649659.76227734	3253780.03326416	3204502.41464086	4227499.57483423	5528336.54371386	4674130.64594826	3982088.4129047	6259853.24520881	4013850.13632163
474	70.0654682489523	70.0654682489523	70.0654682489523	139.19	139.19	139.19	1	1	2304218.26725133	3365656.11606944	3930195.27620138	2240917.67090714	2414710.15595511	2511643.64948968	2869674.21005642	2064555.87600472	3831175.17048349	2609884.02922841	3633868.26348703	2717268.20129348
475	70.065556805698	70.065556805698	70.065556805698	543.28	543.28	543.28	1	1	1790133.27912866	2161562.75474633	3054027.69459933	1478901.32419745	1733531.42231555	1999766.07139807	2251050.47610132	1585270.14596008	2882615.24302735	2087319.82861865	2695497.04549146	2097948.70807543
476	70.0655060733949	70.0655060733949	70.0655060733949	279.091	279.091	279.091	1	1	198715.412515627	362872.544653648	442059.418652342	197658.638399086	212726.730670572	220878.792468748	234223.833854166	182091.699531251	323785.117968748	257351.410367185	315981.825218753	197834.579799479
477	70.0655246084589	70.0655246084589	70.0655246084589	2566.39	2566.39	2566.39	1	1	2847090.12904576	3737279.75355229	4393210.47730868	2880767.39367346	2739702.89147734	2356568.2857788	3266161.3676738	4294249.69237087	3563686.89923389	3142882.17947426	4316841.24046872	2948094.07256858
478	70.0655518050667	70.0655518050667	70.0655518050667	58.7584	58.7584	58.7584	1	1	936688.652890967	1338208.70587125	1724850.60524782	847763.810403955	1008871.93684469	1057355.69393609	1142131.56709281	924242.174822491	1540198.42058289	1091949.82996023	1540277.7000018	1075904.94220918
479	70.0655221330942	70.0655221330942	70.0655221330942	392.028	392.028	392.028	1	1	1580173.07122917	2297319.22800521	2832548.79080724	1563827.0540166	1601154.60817539	1782960.28193776	1941250.42942344	1559943.9369224	2733537.71914453	1892555.30659635	2554200.63955495	1980333.57817137
480	70.0655352846885	70.0655352846885	70.0655352846885	101.041	101.041	101.041	1	1	1740964.11228529	2581337.17916356	3214297.24468471	1715824.75878684	1900155.18879977	2005890.57021591	2264504.86283836	1626238.55223678	3085129.68148179	2154384.61147988	2739213.19622384	2276542.80195215
481	70.0655418551702	70.0655418551702	70.0655418551702	423.579	423.579	423.579	1	1	686844.081083005	900430.839334874	1117290.24411011	580870.700210937	621251.62142365	649551.607575394	745219.455046875	618616.311275567	1054209.99486363	723438.831882101	949167.073924715	725147.250227274
482	70.0655282229168	70.0655282229168	70.0655282229168	319.304	319.304	319.304	1	1	2482833.6026943	3580168.44208403	4230804.38537021	2452585.39139063	2593998.23998601	2758646.02807739	3011613.17311303	2269848.70849154	4054517.4523916	3013954.59119677	3922776.73157731	3086144.20237671
483	70.0654691573272	70.0654691573272	70.0654691573272	482.897	482.897	482.897	1	1	1621578.50173222	2105882.50728515	2659402.97479816	1411991.95886406	1495028.03471767	1788254.63804728	1889243.38331627	1518184.46077209	2635884.0902306	1890055.88749528	2590226.88119127	1853990.76427937
484	70.0656176468917	70.0656176468917	70.0656176468917	362.388	362.388	362.388	1	1	708161.009946709	1099437.07166016	1406942.72226175	703778.558651785	788301.062396482	863876.080008928	941272.205625	807277.391866071	1401372.70355692	941236.417853237	1274222.21404018	904770.692575336
485	70.1066064347428	70.1065469224083	70.1066499206582	1304.45	1303.81	1304.88	12	12	507788.175244142	378259.50504507	585354.168103368	491640.308672624	454264.403570085	642269.885267162	643191.212638117	563447.714110576	558501.388415716	624248.375529222	569655.412049278	394600.06371319
486	70.1286795860037	70.1285961131591	70.1288943536997	1304.45	1303.81	1304.88	12	12	733703.763476565	657930.48179277	696313.711323233	758869.762754605	681129.313191103	676437.995433876	711080.870556648	774750.641545579	667568.778031256	716375.1131618	727820.196055657	689981.144209414
487	70.1803495395254	70.176057359536	70.1804720123989	1304.815	1304.54	1304.99	6	5	308443.398853757	142848.446490384	295820.591605229	303617.421679691	295074.518369551	91691.6438069676	189448.04904576	203808.08109245	285356.814496132	302473.246763822	303337.134451622	179085.407414202
488	70.1955060345948	70.1804945473678	70.1955611013401	1304.45	1303.81	1305.41	18	12	263089.57453758	245544.68715745	228080.321688326	190124.089847505	239745.086006985	222580.741422992	232492.567340699	254919.318004056	176175.477655204	224203.918331581	192974.310502233	235608.629868513
489	70.214779327299	70.2147303840724	70.2148118459149	1304.49	1303.98	1304.88	9	9	134927.648782144	134368.218885216	128601.980046389	148804.523193185	295074.518369551	131838.317264873	129494.54289388	154724.630103666	281747.218732241	301989.726839191	142326.467377554	133269.919559325
490	70.2461286964982	70.2428200329125	70.2493742896098	1304.49	1303.64	1304.9	24	12	292728.592793719	182729.692160456	280532.135588383	231427.055733548	192697.897653126	182058.260843332	204996.281390787	222122.801277794	185794.07492488	283171.001783729	217928.651986929	192432.428834885
491	70.2564150550618	70.2562622980745	70.2564947827489	1304.49	1304.15	1305.41	4	4	96368.0759337438	1254328.4431108	1335051.00428469	109154.517660757	95188.3291410002	1329135.35053385	1387594.96073242	1448191.18678975	1218348.7139595	1348092.74124348	1371413.20225498	95797.0016442862
492	70.3356726441072	70.3356528815934	70.3356993378062	1304.145	1303.64	1304.73	12	12	1414549.49576444	1265303.03083147	1352583.77485839	1422651.11666992	1314427.91457448	1330506.29983818	1399124.61006349	1467538.59720314	1237589.20809669	1354477.67547007	1393329.23990233	1252778.37199742
493	70.3577816629124	70.3503396699634	70.3578043102168	1304.54	1304.41	1304.57	3	3	222074.810073647	135939.946941105	207985.206571658	79288.5283916764	198552.510565595	204635.829303384	225792.85648885	228018.037912596	195947.379405923	218515.368572717	216399.355465086	119660.50233436
494	70.3886851617862	70.3885728157075	70.3887710758744	1304.245	1303.95	1304.5	4	4	222074.810073647	193183.933771157	207985.206571658	119527.567441815	198552.510565595	198909.952928802	192364.802115654	227662.898743782	195625.837923471	165808.799401292	152662.937346755	210810.106750079
495	70.4104121444143	70.3946075404562	70.415208747105	1304.54	1303.81	1305.41	21	12	110700.009446364	155649.75053185	198714.923360191	115098.701554988	111055.542611083	228903.003766741	200841.746397236	192819.519661457	97157.626017252	217951.81695613	173753.890121694	125066.743162184
496	70.4286618893851	70.428620844962	70.4286885138577	1304.52	1304.08	1304.9	12	12	218549.235333253	186166.256831429	208387.81053327	222014.439740459	198304.563016451	200962.615630581	215888.522454177	227674.87918795	189878.041152342	212096.46781843	212507.035140474	208835.197145432
497	70.4587076138498	70.4585356618399	70.4587805527811	1304.45	1303.81	1304.88	12	12	202905.767571796	179947.17731971	166113.852076588	186917.118851412	183641.921368877	148495.180226863	164013.2004548	191711.477339243	153488.130927359	170954.102931084	174951.997633929	180653.656122295
498	70.4728347738437	70.4722143069916	70.4731560175106	1304.28	1303.81	1304.73	12	12	194660.35556259	155806.632635215	188267.528779294	175909.361930964	159369.744484862	183775.236686199	203544.11313101	178513.583002233	194824.863055012	194026.436454731	201791.060156251	155813.693158428
499	70.5046079226314	70.5025750341962	70.5061005015031	1304.08	1303.22	1304.88	17	12	298227.282370196	227673.652996421	168591.6524209	191009.589691631	274059.923825307	167690.675229491	165710.036808894	179797.994343449	159771.074809569	336190.054196775	315789.943542071	239154.845560396
500	70.551968244919	70.5519198924423	70.5520944964783	1304.11	1303.64	1304.54	12	12	857233.13146973	824650.626778844	803164.780623594	891071.985823104	826647.950271934	797127.266455779	831863.804493638	897006.2696998	766815.46189584	819442.357505217	843076.419667961	793324.09254011
501	70.5684112085518	70.567769537042	70.5688085828502	1303.95	1303.57	1304.5	11	11	322226.229640297	219628.08142578	415060.39145847	319937.004129731	850333.664726572	463234.300265549	476602.389352211	380102.931563311	417838.4917985	448956.08869028	378251.774067758	238107.156141355
502	70.599398758589	70.5993272727647	70.5994899718858	1303.965	1303.57	1304.5	12	12	777397.9166626	548318.31260817	923744.367634614	716362.1698768	682335.723942681	1036181.40955009	1036675.42773717	859541.992232571	908082.193437833	997819.630523514	893149.371160717	570721.17913912
503	70.619407371378	70.6042228784787	70.6194531983368	1304.5	1303.57	1304.9	15	11	201365.565209959	88813.7490525598	178607.503322757	100419.264736703	850333.664726572	183703.818453775	201048.203860427	228810.960587334	172421.918636067	192026.828554688	205427.919550373	100201.363587364
504	70.6370876733753	70.6369146828403	70.6371172020202	1304.11	1303.59	1304.57	12	12	170969.410890925	177562.713088941	162931.460039062	181096.699554912	166314.175200194	156662.773838642	163308.515625	169952.227420372	152158.37767578	157656.688336839	161953.535034555	173038.343725412
505	70.6930452885195	70.6929359024682	70.6931507982688	1303.965	1303.81	1304.14	6	6	121564.866249554	60247.3056019179	144977.623033449	101508.676579369	96674.0267467157	186166.077495116	165248.309661458	146512.276500243	164694.05595703	186904.945464309	142411.802248127	88156.1998703841
506	70.7878528484601	70.7872195938421	70.7890602450527	1303.965	1303.57	1304.5	12	12	642964.568757959	627334.925415622	575155.078267291	652519.026397183	624160.422320547	550260.10925391	569057.292654858	664690.435952938	534827.863424946	542063.754869911	604697.462829243	587701.729199216
507	70.8376857895393	70.8374248087819	70.8378914387897	1304.235	1303.49	1304.88	6	6	161089.668189979	612392.461479498	568736.437717512	135581.534811197	620554.156284627	151391.938826622	553172.014237399	123464.759188058	143264.576280924	538426.371621091	141179.661552326	587539.156106777
508	70.8681286443885	70.8680068845089	70.8691007551886	1303.975	1303.64	1304.41	4	4	188075.723195132	123821.960502486	105543.670780176	113327.227703452	159834.473558018	261658.123226204	252333.513808596	105719.673098144	235982.194816079	246607.679679507	227692.143037311	112264.302910157
509	70.8847567803057	70.8842004720692	70.8848010525308	1303.965	1303.59	1304.49	8	8	222659.703233975	123821.960502486	215103.639759525	169407.624871828	159742.975249636	258286.15390963	252292.038872069	202817.063430174	235982.194816079	243119.650803221	226023.665774113	141084.456370715
510	70.9310923344251	70.9305227172281	70.9315708173352	1304.49	1303.81	1304.88	11	11	198227.346716307	131256.370974933	176889.987147219	148752.986621502	159834.473558018	219506.344371743	209783.121035969	193812.430170897	189659.992018228	203001.608649901	226375.889862873	149213.109513752
511	71.0607377868597	71.0607011385151	71.0608140855154	1969.23	1961.14	1969.81	12	12	2073722.63009201	1676249.08486964	1886096.70198504	1962416.4249476	1743239.78882075	2290955.39828942	2899905.42526502	3434797.90311445	3761367.38338395	1660212.82144263	3178807.55547946	1710857.21643576
512	71.085891358114	71.0857773348778	71.0859174602181	1138.71	1136.55	1142.41	10	7	3924157.87997832	3774502.29063113	3999884.66902098	3439815.54329657	3508146.45269079	4043784.41017919	3956928.8472902	4508942.52292543	4045661.74139478	4257241.69138325	4209988.33569715	4767483.71758134
513	71.085918069352	71.0858433668557	71.0859667893452	634.003	626.271	634.785	8	6	7628525.59550717	5577033.85639454	7959845.06348582	5300223.03578794	5323113.2162755	5225816.79999419	6889990.88454755	6023062.95578994	547173.739049813	7438436.39970314	6998120.75727851	5812636.4731684
514	71.0858723810429	71.0858235116663	71.0859016781279	1264.3	1259.95	1274.68	13	8	6033264.07591553	5267616.82762954	5960642.62138298	4321719.5732822	4649116.34934791	5198204.87404854	7004237.30933324	2384614.27801829	5127472.90363149	5628743.29750207	5907977.49954418	3647795.98889858
515	71.0858673071972	71.0858081484163	71.0859406901544	1962.48	1959.86	1970.77	10	8	2368512.22903416	2306200.76762414	2072211.53937403	2205195.33159027	2315131.35355843	1563614.09974095	3018936.7435437	2414650.93646049	1870868.01164882	2228074.72706677	1530801.91140224	1097046.53274231
516	71.0859031869071	71.0858838782884	71.0859177152943	895.388	894.041	898.717	7	5	2337929.29925684	2649029.12843104	2171927.39044712	2045857.16286481	2308901.85252155	2831584.27600377	3098500.33841671	2208954.52913759	6711256.76043315	2664495.17165039	4638095.94879192	2485454.09732812
517	71.0859301796206	71.085877689766	71.0859633111545	98.5867	96.4029	101.433	6	6	4850559.73344882	4838260.81300054	6066863.23740329	4697499.12700399	4811925.70431964	6584542.56371552	6091708.28120487	3684312.29897969	9862319.12313987	6674175.64250661	6405962.65837211	4731131.94859288
518	71.0859573953529	71.0858360518	71.08597422416	565.559	558.027	569.695	9	8	3060019.16131335	6099462.63033549	15170301.6038628	5895599.48941421	6089400.51684391	9390077.67397318	8115502.56912357	8504520.87283222	4970695.63731358	8471654.08037316	3999886.78714237	626707.262647698
519	71.0859228977839	71.0859012760275	71.085926941516	1341.1	1340.06	1341.94	4	3	1482748.11650391	1825278.88546142	2063717.78315081	1535476.71896728	1592675.51534075	1839792.72958239	1853235.34931152	1692615.3380964	2010329.53071899	2035453.22958287	2460420.52328478	1656835.00322807
520	71.0859237573513	71.0858397060088	71.0859368855093	1001.43	995.923	1005.04	7	6	5161205.83543769	4185307.38629928	4877995.26636612	3309080.19088818	3472679.97478325	4131101.66847204	3118572.25929303	3610192.15539213	3670522.16334667	4461165.87795117	4741355.74404428	3714712.71020357
521	71.085950373055	71.0858949204943	71.0859762847489	149.507	139.665	152.58	6	6	5800590.0685	5829613.60168945	7866993.77084126	5594999.74731051	5702194.30205057	3786986.36726156	3167616.12386325	5967048.49879081	7760929.16729148	7441112.05979167	7218336.31406056	2485552.98821177
522	71.0858838418598	71.0857633657232	71.0860343037147	208.5125	199.329	213.663	6	6	6875085.96682965	6732442.07388889	8981733.00840774	6750106.15061868	6476908.71213168	10076292.6910706	10506965.2155318	10524617.5094712	7081145.62865264	9193442.93913004	8705623.75741066	2892549.94837261
523	71.0859018999447	71.0858796486529	71.0859328056801	723.823	721.234	732.754	5	5	3190281.72372233	3436937.59665278	4140938.4874835	2823519.78365089	3175151.00162232	4105506.29807656	2739818.15960789	2458615.58904308	9005675.58230983	3955850.05229427	4444761.57500831	3598349.03895205
524	71.0858598364081	71.0858598364081	71.0858946780882	1236.17	1236.17	1238.16	3	2	1589252.14008681	1936185.69504628	2056589.97676619	1538372.6576794	1644958.92236327	1981145.34876396	2052365.74426619	1629566.28581054	2019445.97787037	2023821.81573495	2284322.68490896	1699503.25601272
525	71.0859096007001	71.0859096007001	71.0859106519196	1185.11	1185.11	1190.49	3	2	2767237.61101147	3249776.38098072	3448282.67338475	2825710.76464428	3100661.25875001	3500595.65962766	3398849.00021738	2963460.77818982	3674067.32636302	3546112.72076132	3748113.50593919	3004706.78852227
526	71.0859010809853	71.085862976276	71.0859689206331	311.677	311.294	317.6	3	3	8746658.89574587	4932323.38521253	6818632.98839844	4716083.89180923	4741239.95953995	6666626.78685501	6716745.91426393	5080174.73479143	6945217.06383648	6736506.62530633	6418690.89647565	2608973.3579161
527	71.0859064211176	71.0858817366635	71.0859448470119	762.817	752.731	766.37	4	3	2572239.34417584	1942569.25910781	2245658.1977832	1709269.67229062	1800414.60446777	4052434.0786923	430544.967383053	1754646.5918707	2219091.41728712	2278434.46983905	2219382.20432969	1726056.78013672
528	71.085913677432	71.0859019467604	71.0859281304462	686.252	682.796	691.15	3	3	4610731.22312891	4516196.85896467	3283494.79146024	4001075.49957553	4127445.55334833	6594758.21287559	5461307.27128737	4356298.4706606	5845516.62646824	5633009.30898607	5464319.4349606	4469741.46102922
529	71.0858635848241	71.0858635848241	71.0858635848241	1849.83	1849.83	1849.83	2	1	1157643.84295557	1288489.98119922	1303408.67446582	1076143.34941113	1148527.18041797	1268484.87736084	1317549.37830078	1273597.07761564	1276672.49780175	1371314.09850586	1370619.64597852	1242314.33637304
530	71.0859445391516	71.0859367397847	71.0859523385185	225.1835	223.062	227.305	2	2	9512984.69234193	9401795.90517995	11993590.8192325	9384430.55915643	9202743.68751832	12960021.5318149	12208448.1363626	9692904.30208576	12850189.9793917	12828090.7832133	13080398.4066724	9188322.42003196
531	71.085943421062	71.0859119387404	71.0859749033837	496.01	494.408	497.612	2	2	4447769.57122716	4493209.1963077	6287319.49407693	4236872.08229026	4352731.10460547	8769372.06357	5848577.45376842	4571937.95877865	6257386.67434855	6111963.11221834	5915041.83800641	2744070.27031208
532	71.085861917763	71.085861917763	71.085861917763	1080.7	1080.7	1080.7	2	1	216975.789726577	230347.904589832	307674.448958328	182903.666718763	205825.155117176	204831.096464832	245763.994218767	169691.036835928	263567.376445329	233822.481796862	230269.118906266	219680.204296863
533	71.0859352560709	71.0859259270538	71.085944585088	805.567	803.069	808.065	2	2	309232.079132813	2158261.77386915	2419222.07269972	1868914.02936413	2080190.83574415	2445713.96297385	2519053.91669043	1890044.6122483	2615438.33636719	2391705.71092391	2356934.97217392	4019382.30650167
534	71.0859071553066	71.0858657482276	71.0859485623856	291.563	289.001	294.125	2	2	7042788.26219493	6974696.25044395	9516203.52388508	6944280.99441129	6623017.96654914	9213301.2545917	9244042.82238181	5904298.64880887	12458553.5661424	9556466.11276966	9139252.79200126	6934356.95776637
535	71.0859296892935	71.0858975212429	71.085961857344	915.8285	912.226	919.431	2	2	4325966.0901895	3516669.23748602	3976897.0247548	2949883.42174198	3036191.42594922	3779123.84384149	3875102.74310577	3094921.36042866	4170891.11509616	3731160.1577536	3870930.85533714	2239532.35863745
536	71.0859157614294	71.0858952135138	71.085936309345	837.5405	833.805	841.276	2	2	3107279.67630521	3614208.00813109	4136039.19451619	3247624.09037054	3285436.55384908	4246814.78533537	3839286.62801601	3321164.76187605	4143965.88217187	4033234.29052705	4906988.16524831	3411437.67561814
537	71.0859988270405	71.0859988270405	71.0859988270405	55.7324	55.7324	55.7324	1	1	2492465.5356772	2587092.3464087	3358979.58167919	2380030.32538661	2303120.5077244	3394626.82916122	3171769.57533984	2546035.85818722	3404940.50941172	3483602.27601119	3390960.54329334	2556509.82496268
538	71.0858988146602	71.0858119396011	71.0859856897193	480.6725	476.192	485.153	2	2	3244062.85946651	3338316.95451832	3971047.08037979	3049929.3059082	3067672.6448538	4505438.98080038	4351482.22089601	3435610.34409806	4643761.84992026	4463228.57975335	5417155.02812397	3217170.56182758
539	71.0859026852969	71.0858951024299	71.085910268164	1061.85	1057.28	1066.42	2	2	4877045.77034127	4411760.38056806	4960104.58747882	3783996.16533136	4063148.41988347	4660570.50194651	4530690.57015087	3916625.1173762	4891456.99299569	4642769.60530036	3918295.40149796	4067597.16169029
540	71.0859475287418	71.0859475287418	71.0859475287418	269.557	269.557	269.557	1	1	5328333.99817057	5396938.40597418	7132113.47489262	5432651.80822998	5120789.61367676	7099817.85984907	6934017.49962101	5647739.38234701	7472027.07337799	7275080.89834807	6935688.64884961	5504267.62581458
541	71.0859903550481	71.0859903550481	71.0859903550481	241.983	241.983	241.983	1	1	4646532.60662195	4568833.11052287	6061322.698375	4494267.57448828	4460303.5953992	6220285.35944454	5806744.38851738	4714660.76625977	6542157.35646236	6153730.85439375	5849428.2055207	4449913.78355849
542	71.0859556499731	71.0859556499731	71.0859556499731	64.678	64.678	64.678	1	1	4238653.77834095	4159401.52730962	5588992.63785342	4103051.25029729	3981168.74365234	5545349.86972633	5265150.47233108	4324916.05466016	5649155.5865	5796405.8726625	5504690.76856604	4421068.74655346
543	71.0858946375303	71.0858946375303	71.0858946375303	950.253	950.253	950.253	1	1	4056638.50314741	4575756.31193209	5108967.34790877	4017527.12988994	4208339.96203321	5117953.92508004	4977181.08527885	4185317.35878015	5270938.68941475	5108662.33910251	5337999.83482008	4374420.45820909
544	71.0859253519146	71.0859253519146	71.0859253519146	930.688	930.688	930.688	1	1	3086176.06638926	3342441.30057305	4002325.25516227	2897853.04455811	2942289.67584698	3710941.33111816	3617103.63476015	3039012.10914892	3818555.02825312	3735998.78266094	3779402.40759394	3219721.75860078
545	71.0858772659348	71.0858772659348	71.0858772659348	516.016	516.016	516.016	1	1	346839.205136734	332172.273433584	459557.157585933	318516.026917975	316470.933300788	423657.974999991	492044.594820296	460943.653225098	486283.222171875	439369.043062499	444531.165375023	296315.939343743
546	71.0859542953602	71.0859542953602	71.0859542953602	463.287	463.287	463.287	1	1	6695126.0674049	6499351.48096398	9150102.00458782	6305748.51203193	6205440.07015625	8726668.68998356	8791312.33825545	6970811.86433157	9255645.77724138	9030778.07816326	8791636.75594234	6449737.9001544
547	71.0858758261577	71.0858758261577	71.0858758261577	823.639	823.639	823.639	1	1	2452093.71086076	2486277.63959765	2890790.66131501	2211506.2360752	2234852.2521437	3019041.44432916	2685972.63185994	2353228.79770982	2877107.70532953	2755922.24862722	2992568.60900334	2359023.39694615
548	71.0859035685369	71.0859035685369	71.0859035685369	1101.17	1101.17	1101.17	1	1	2593106.33006836	3226735.3930586	3292132.42435742	2495862.03069336	2763205.62133789	3388041.33921778	3189963.87788379	2660784.66628418	3324728.14877929	3266563.45282422	3410461.80631445	2644664.61018553
549	71.0859209778811	71.0859209778811	71.0859209778811	420.144	420.144	420.144	1	1	3413839.02775446	3155311.7151875	4583475.50815402	3115035.31971764	3111473.96914007	4272196.71407617	4116612.62323158	3394118.31494141	4563298.05355078	4214548.20191666	4424805.61945852	3007035.09632506
550	71.0859541507785	71.0859541507785	71.0859541507785	407.362	407.362	407.362	1	1	526348.933101556	325575.798394533	428659.166492177	275291.479476563	311855.649703123	455059.146593748	448615.319429683	360798.346046866	436847.571335936	460010.134812499	437294.020156255	315624.560097663
551	71.0858762164075	71.0858762164075	71.0858762164075	436.055	436.055	436.055	1	1	2828133.13178906	2600490.41071637	3727010.2258125	2402668.85759091	2493937.83210227	3608427.08541048	3395799.75438282	2736685.21104048	3589730.75977628	3516330.65483096	3405585.80038992	2356765.82289488
552	71.0858786577895	71.0858786577895	71.0858786577895	1456.87	1456.87	1456.87	1	1	633595.247746265	849347.478769525	956480.853161515	694632.566963316	745907.259035328	907364.2223998	820609.435546869	787985.107211279	903654.026790084	876309.711188006	965950.179616294	756781.006131116
553	71.2285531983993	71.2285162717536	71.2285792889373	1304.54	1303.98	1305.41	11	11	148886.03347168	143378.386616586	140277.684340818	166891.346406948	134692.655108173	134750.746865235	529004.277971756	155475.067378907	141514.592548131	136745.337390835	149299.712578125	150963.606155483
554	71.233515078285	71.2334503947218	71.2336455853849	1304.11	1303.64	1304.54	12	12	370846.762524415	240695.65927584	480918.207331731	345999.338301907	328540.961011717	547879.039019952	526760.759887001	434647.508852163	483533.400327153	543320.459305423	465140.358833707	276502.945233623
555	71.2653677776793	71.2651982394293	71.2655544535644	1303.98	1303.57	1304.5	9	9	139173.201858316	88185.5459206325	199000.907677005	135442.992793784	116870.772750356	211836.976752928	230034.517024738	168063.584920372	198561.843951008	223728.956577554	169871.574086099	101751.097770775
556	71.314295719391	71.314295719391	71.314295719391	1303.98	1303.98	1303.98	1	1	160826.176078655	88185.5459206325	198824.772179068	142249.57205966	116870.772750356	100761.258509114	222022.77536932	178600.236221589	199589.212300246	220239.342290036	172953.403027345	101751.097770775
557	71.3282945588194	71.3282558048272	71.3376111811707	1304.08	1303.81	1304.73	12	9	145863.375673013	88185.5459206325	180778.786347659	122500.252477088	116870.772750356	205415.634798176	201655.453489582	132671.698634439	180827.390310871	207520.30124061	160840.65171468	101751.097770775
558	71.4002844791953	71.3883592590297	71.4015757960667	1303.975	1303.61	1304.49	4	4	84349.2160229486	101146.813695913	122882.078704836	364144.165379974	332908.212468266	392711.711341143	406443.308154295	371935.998064626	114766.778635253	402377.5431392	375056.511217155	322878.375850499
559	71.4324288557588	71.4262862245811	71.4337201794097	1304.11	1303.61	1304.9	14	10	218289.689195148	124344.166198325	293107.772686298	207212.694084475	332908.212468266	342995.616887019	109030.410667317	263162.547231069	302504.408424354	353994.333057016	277713.711192157	327482.159171547
560	71.4490010452646	71.4489491977775	71.4541810944518	1304.57	1304.08	1304.99	17	12	356856.528662111	306952.251482282	344772.573364253	371309.703106167	333122.24629394	344369.568094309	130549.262886118	87463.204631347	138780.223010066	379743.008667692	362048.17248884	327692.704471262
561	71.5022984012793	71.5016368066563	71.5023577535762	1304.52	1304.08	1304.9	12	12	447892.04617139	427914.448132323	431758.747868298	461351.092551619	419093.542106744	421729.38857143	431315.521487634	479743.369828129	413829.786378351	449184.841445315	449119.573593751	443775.920630905
562	71.5127461219723	71.5127322095537	71.5127600343909	173.022	172.715	173.329	2	2	403587.703082224	339626.266858002	470286.372197957	397230.112595807	402254.227463795	385559.591685718	475120.273131026	421614.099581117	477111.561563913	373142.960971264	428262.450963239	353118.829911377
563	71.5834767421561	71.5834767421561	71.5834767421561	1305.41	1305.41	1305.41	1	1	80979.0131407751	242153.508492022	217680.979987792	243576.246484378	227802.647513833	213895.941077477	218017.794022623	250289.043287759	204741.576475015	224756.785273062	231253.569023441	228092.713078611
564	71.5922419105584	71.5919181583601	71.5976282521592	1304.41	1303.16	1305.07	18	12	322472.909891075	121128.150495793	270900.406779789	314632.50895057	125393.858298903	238858.993554686	267708.398382165	138940.616102215	267709.176542967	296126.526087516	284035.227506948	298155.231956129
565	71.6476694911647	71.6476529404345	71.64781315521	1304.88	1304.14	1305.42	5	5	96027.6249975579	241876.851962004	134290.154234621	243456.552997161	227896.01690785	213931.103980826	142928.368234676	245900.535706673	204960.551423115	156185.967364501	126677.933951825	227999.393091266
566	71.6618503327664	71.6618138809262	71.6619340344442	1304.73	1304.15	1305.41	12	12	262772.367248536	237217.726512732	250663.037174941	273142.006113282	234166.844373497	248157.023303572	246599.396875001	268472.072828127	243672.392110842	267690.669521137	263573.70935826	255996.844323732
567	71.6930486267847	71.6929964009742	71.6931666186497	1304.08	1303.57	1304.41	5	5	112683.015368651	448390.822798297	99836.2499194351	112695.997430014	263682.834080257	335108.3385831	107201.695291341	121403.136567789	301347.276999286	344178.64897283	310919.061305933	317664.494179689
568	71.7218117733644	71.7214587245352	71.7221115162889	1304.14	1303.81	1304.88	5	5	275974.423753547	448390.822798297	87591.6314603365	278464.115848723	263682.834080257	345115.521793618	89879.1876570634	100815.29748942	301347.276999286	344178.64897283	101149.574168294	94248.0546151965
569	71.7382139667595	71.730589015081	71.7383109126872	1304.49	1303.81	1305.06	18	12	181443.784277887	167079.675341045	314368.643780048	230150.62065054	231716.685250149	320793.14579311	317837.362529996	279902.306507662	284160.231790363	332241.982043808	288392.199913611	195890.128902493
570	71.7702479198409	71.7702479198409	71.7702479198409	1304.08	1304.08	1304.08	1	1	1047291.06149679	1039448.9568537	993061.358913361	1075539.74774503	1037861.37879972	957117.11159447	139560.96282552	1086330.78122335	919673.665440329	983246.429121082	1016554.97567472	984342.270163358
571	71.7884315059828	71.7883623123281	71.7966104718471	1303.98	1303.57	1304.73	15	12	1076599.48205042	1059258.59016301	1003559.92544362	1081718.24426967	1060721.89117939	976088.915616634	1049708.6033073	1114489.86116682	88148.0846988926	1004407.77500782	1028964.84107143	1001807.19661459
572	71.8023542188411	71.8022965583138	71.8024387711626	1303.965	1303.59	1304.49	12	12	346440.703015138	352949.300298436	312607.349463266	368592.00881557	358294.257868752	287862.508424248	316855.277830638	351324.196925224	285019.433846905	319478.310687503	331825.310106028	339980.228879957
573	71.8340490361274	71.8340251470938	71.8341317277975	1304.5	1304.08	1305.06	3	3	1060064.78385823	1039448.9568537	103755.515174279	1081286.30183554	1022955.30154209	957117.11159447	113419.728008626	1086330.78122335	919673.665440329	112221.30008138	1016554.97567472	984342.270163358
574	71.8614452859613	71.8614106497442	71.8703405476991	1304.945	1304.41	1305.06	4	4	3093692.80768461	3104154.91981535	86814.4628869642	67549.3777417	3007187.32218752	94848.9766406244	91068.0799621578	3190453.61622865	2663396.2646484	2795755.28516687	2982252.18457034	2846007.3227699
575	71.8843290760053	71.8841795754942	71.8893046667958	1303.98	1303.57	1304.5	13	12	3193545.77065648	3203619.95998192	2945372.51534928	3196803.17253127	3118991.95982856	2885735.00250388	82856.3054728186	3236254.38998831	2699864.82561916	2832667.12787388	3049009.27643796	2897704.15999349
576	71.9331155002342	71.9330527616822	71.9331318772716	1304.275	1303.81	1304.73	10	10	128669.737680663	61816.0784846998	180771.771442282	104670.429262697	3058494.95903649	206740.621180889	189900.492521158	152198.914796317	173009.232574869	215851.904509976	162088.593494465	2846007.3227699
577	71.938096092181	71.9380737912212	71.9381204514715	1304.28	1303.81	1304.73	12	12	537866.005552663	489212.49155971	503979.237395362	554900.746688369	489828.452942585	493148.754358261	501495.820847987	550662.892316411	479820.829346684	510964.120947269	525917.895669644	506464.0467191
578	71.9725434669036	71.9663884195053	71.9804276865381	1303.98	1303.59	1304.54	25	12	361848.659716798	413014.278028844	308992.114465677	123194.752837756	358206.748491863	289172.060163227	305781.178670482	366461.2347814	299788.833766737	302345.5819058	434007.930184153	410244.946585786
579	72.0201891875487	72.0201610797648	72.0202172953327	1304.49	1304.41	1304.57	2	2	621908.190444711	579859.415986333	434202.065771491	84834.2442129279	544013.735546881	420170.445423174	478845.879029946	498767.383696285	416160.162594398	482990.698503606	466931.929527178	88329.3699312647
580	72.0342701868845	72.0257120204374	72.0343739437745	1304.41	1303.61	1304.88	19	12	99891.8938920077	169562.740837109	159835.522216097	110260.930249023	168953.676397235	155685.996110492	162005.490043249	183883.59524284	159303.459915203	96860.9961320614	183942.944748884	175310.023336087
581	72.0685516275785	72.0684711869921	72.0685766183554	1963.83	1958.74	1969.34	8	8	1773320.16391048	1370911.5567176	1213579.15969341	1255036.52636241	1552129.08533638	1665895.61035127	2675575.53329328	1846470.97043609	3378786.75783813	1423105.34446777	2103878.38939147	1543693.65471024
582	72.0848008818195	72.0809040287106	72.099318983794	1304.5	1303.59	1305.65	25	12	111907.595270995	88229.0951427278	146409.155190315	155355.067956138	89072.5651961273	169171.949522531	149439.111749331	162805.86619629	137864.534518772	172648.351105957	144267.94568735	94572.8298209627
583	72.1240967282842	72.1240967282842	72.1240967282842	1304.5	1304.5	1304.5	1	1	159958.600320488	152464.399281738	159565.024081145	162680.733549362	164717.734332165	167359.772425424	169234.631234022	171229.877965644	161973.701802203	96425.7018804926	163607.102492229	150172.692390803
584	72.156811085269	72.1567234219353	72.156843771975	1304.41	1303.95	1304.73	9	9	160255.362400841	566104.785777701	207394.359510501	137862.048824058	551224.570877135	241667.010722655	231359.093260968	175445.365520832	225066.886241737	241806.787069937	199870.805656737	530986.70778587
585	72.1774952812809	72.1774598412229	72.1775271344964	1303.965	1303.57	1304.5	12	12	584507.196936037	567300.180498795	518252.105197566	585328.22679537	558521.125771858	530930.84062291	559784.050975171	604977.268334265	498520.832469952	516353.543901719	571536.967084467	534880.905752129
586	72.3236045271214	72.3235736661554	72.323639750034	1304.52	1304.08	1304.9	12	12	363280.292333986	307972.609897835	357147.392507668	368472.340839147	329732.607267877	358055.554220147	379590.283806503	383887.640189733	348105.727032881	375280.190246933	363326.747092635	338468.283372144
587	72.3853666799799	72.3728559953292	72.3857967427649	1304.14	1303.57	1304.99	19	12	106858.630447997	316440.532086327	149804.061053469	96020.4330749523	263029.626724851	197157.949321664	199665.135474446	226125.18483561	156917.843162434	176134.120933369	211582.535171711	259317.523448767
588	72.5662822786509	72.5661788379189	72.5663857193828	1303.895	1303.81	1303.98	2	2	185980.963030216	106478.890903033	253020.700985379	161765.964638674	144831.928839789	145694.394887694	277439.251059571	206777.808462776	121779.34243089	283446.532555148	236617.816743704	121318.145119628
589	72.5986266829973	72.598401414767	72.6037264878103	1304.03	1303.59	1304.57	12	11	185138.354292367	101938.311531576	239743.152158207	161041.206732586	144096.960842694	287644.682533483	270906.854242038	206232.806429537	237476.945696613	83360.8913488765	233571.569715402	117595.985716959
590	72.7403245737344	72.7397295073975	72.7415395359601	1304.49	1303.61	1305.06	11	11	114959.054715294	105466.397489422	112389.057692308	127137.267768555	115194.324442232	99996.6864483173	108132.130392252	129961.553333083	97047.1893994134	107542.050421696	111693.583125	117113.578179117
591	72.812060216451	72.8120270103304	72.8122002540175	1304.45	1303.81	1304.88	10	10	187029.28058675	108912.799618253	252975.45702393	170130.512722358	147198.282352704	285808.965185545	284300.049476146	212497.21245643	256995.884147134	295269.328803711	244712.491030649	126322.517546198
592	72.8451678944278	72.8451672110857	72.8451685777699	1303.835	1303.59	1304.08	2	2	193463.716333005	108912.799618253	256548.922648484	170518.150070136	147282.595254795	290859.273590195	124649.789009602	214981.346459958	261598.361772014	127224.85736206	241229.777595433	123896.285128729
593	73.0470259142002	73.0466439662421	73.0477842981243	1304.475	1303.95	1304.73	6	6	122502.35619103	205828.83685096	88278.4944854749	152626.734286733	143313.638512244	66886.7693603511	74678.6190584306	117070.299165737	59651.7146582027	61181.5969118089	97075.6894084824	185429.742688927
594	73.0651893195002	73.0651148742943	73.0652567754855	678.686	676.836	679.723	12	12	11402580.5795276	9127166.99731534	13389089.2993382	9844631.83785689	9805273.55836476	13786515.4599779	15739924.0609602	11861568.9770144	14552804.9123701	15173798.2412255	14625503.1369081	10755831.5742838
595	73.0651618028143	73.0651026980956	73.0653389379598	744.037	743.203	744.511	12	12	15160763.4355232	12434520.5791425	16647587.1408922	13682037.9670902	13328304.4338869	17650309.2709715	17451672.5475463	14829847.1693124	16508828.6365323	17692248.4611596	15905228.4008587	12797250.6054542
596	73.0652528036175	73.0652064436065	73.0653767315376	12.58545	10.5625	21.2568	10	10	12754168.5312398	11318646.5069529	17954704.0454546	9849716.44292383	11566179.176402	14693821.3068092	10689531.4325183	0	14189034.2611529	9741019.23492898	17222552.9292409	16279154.9236311
597	73.0652639678855	73.0652272375659	73.065300698205	563.0445	561.763	564.326	2	2	9853966.42854507	6507707.70285065	11686831.7604767	8181368.04400184	10638735.5550138	11561207.0918506	11942034.3869302	9333805.6876192	12249834.5298688	11640205.7045058	11775927.1037088	8908470.08099256
598	73.0651306587774	73.0651306587774	73.0651306587774	1358.09	1358.09	1358.09	1	1	1416527.33710938	1309215.01344987	1690063.38373697	1338371.24636718	1269040.5514707	1759008.18643099	1895047.91047786	1442253.19877605	1711642.01162501	1783764.33682031	1540135.51696355	1223008.29442382
599	73.0651735088519	73.0651735088519	73.0651735088519	2543.52	2543.52	2543.52	1	1	6011194.35307113	5753233.27205334	7586863.45967134	6011799.25848197	5178602.46124326	6840579.09504657	7815804.52059945	6936036.05686828	7800495.33973061	7430441.25929276	7683287.83853479	5453301.82820919
600	73.065185503413	73.065185503413	73.065185503413	1936.44	1936.44	1936.44	1	1	1019771.97934946	1014874.91754359	1155016.14773288	1047886.34437199	954472.149296874	1278121.09637921	1334272.90260666	1173604.25247295	1208420.34641226	1301050.53705	1223423.5076923	1000532.05626802
601	73.0651302823759	73.0651302823759	73.0651302823759	1272.57	1272.57	1272.57	1	1	1641663.1117931	1724254.2212606	2072578.86287866	1640253.12599169	1529698.56177357	2179037.92300593	2205766.57094001	1804958.74699219	2098454.0797713	2232719.00276733	1967343.16544859	1614264.9716274
602	73.0652040409201	73.0652040409201	73.0652040409201	623.263	623.263	623.263	1	1	10999928.2741843	9711830.45059396	13251417.5559502	9403850.77001704	9459709.78848735	13114165.3147759	13958382.4650271	10591320.4686675	13508053.6498788	14023156.7779776	12945109.5655513	10232780.7516377
603	73.0651250411759	73.0651250411759	73.0651250411759	2103.43	2103.43	2103.43	1	1	274110.950460938	241852.044831852	328694.324970708	263984.164731775	253641.137039067	359375.674859365	417249.505714839	291422.406984375	357478.768255204	346186.370970043	284105.361055995	251731.950227865
604	73.0651993815397	73.0651993815397	73.0651993815397	1170.72	1170.72	1170.72	1	1	397671.589218745	417476.651250003	411793.396874993	325563.290859371	340852.956093771	400070.270833327	490592.929166659	311716.331953121	428787.639583326	407671.410416693	391022.467031277	415095.676875003
605	73.0652095912773	73.0651932845096	73.065225898045	2673.44	2668.2	2678.68	2	1	0	404447.249670333	0	0	0	0	0	0	0	0	0	0
606	73.0651536788381	73.0651536788381	73.0651536788381	1862.88	1862.88	1862.88	1	1	994058.1283724	984201.925351997	1136418.55462673	1031629.94719328	1004826.22634549	1354693.62435185	1366072.50515914	1093204.09281249	1249144.1934592	1370885.18182291	1134066.40941256	941549.448594481
607	73.0651865435426	73.0651865435426	73.0651865435426	2409.77	2409.77	2409.77	1	1	2210076.26922327	2115639.8679694	2573956.34577285	2251669.35441225	2021450.38793149	2777520.7319306	3042479.68108776	2414550.65297058	2864222.96626403	2958297.6956851	2557348.15844713	2027781.73952789
608	73.0652340167566	73.0652340167566	73.0652340167566	1181.9	1181.9	1181.9	1	1	2781871.63474432	2737569.91701113	3512052.87764204	2812211.67408617	2740110.77927557	3752583.63596354	3951132.84375	2983074.03563802	3553155.24374999	3733239.8904356	3228482.60487928	2641119.14650159
609	73.0651946172555	73.0651946172555	73.0651946172555	1415.41	1415.41	1415.41	1	1	1199011.70078275	1147575.65558477	1419646.12090144	1128570.73062575	1086670.99658653	1513208.0305619	1659380.48413161	1283615.74765324	1423122.7783684	1562180.81679687	1363926.36675181	1105360.06729191
610	73.0651692046454	73.0651692046454	73.0651692046454	1797.09	1797.09	1797.09	1	1	2893190.6025	2704719.96767323	3361820.22843699	2828327.6432224	2633727.89101563	3549256.13364798	3912421.7932648	3221588.3767048	3323091.6566504	3808759.49965249	3334719.83226512	2696424.78489144
611	73.0652379051391	73.0652379051391	73.0652379051391	2605.6	2605.6	2605.6	1	1	2918550.21681254	3132130.70651285	4114931.74169929	3220104.1876171	2744023.06056638	3481683.02800776	3900380.1619726	4034626.06333009	4113190.07535157	3816236.8846875	3996539.59374024	2830964.81419924
612	73.0650919254554	73.0650919254554	73.0650919254554	2140.12	2140.12	2140.12	1	1	69575.5129069089	88148.2039453154	74772.2899121056	64525.902363278	61726.3753906269	78937.4731705694	104756.447181001	91588.263782548	89432.1666764283	98629.8748437457	68819.026790356	49165.2464135718
613	73.0651441720225	73.0651441720225	73.0651441720225	2646.34	2646.34	2646.34	1	1	3098257.63500001	3211689.31104736	3653491.2109375	3099381.03725448	2708727.0312723	3475136.93585943	3776255.36216518	3715038.40500001	3795244.63652896	3522600.47982142	3948284.37000002	2705248.9395536
614	73.0651368623321	73.0651368623321	73.0651368623321	2069.55	2069.55	2069.55	1	1	335268.437281244	290290.99251953	400122.635218265	362957.560058592	322505.771468992	489480.673444822	456865.120949218	389130.685854978	396455.505170897	511930.947047526	392925.463670652	283561.167804686
615	73.0650946604936	73.0650946604936	73.0650946604936	1604.32	1604.32	1604.32	1	1	119030.118593752	136869.418437503	145934.073906253	107917.065566408	103594.980585938	145598.575312502	163949.698613284	122564.14638672	143105.989140628	150623.54150391	143676.716640628	119843.060800783
616	73.0651712905502	73.0651712905502	73.0651712905502	1571.95	1571.95	1571.95	1	1	1212924.25676993	1117087.19050578	1469273.36352371	1144263.43863483	1112354.29769801	1536222.6610749	1606350.65113146	1351586.0282469	1493879.50175108	1709936.83532866	1466481.60891972	1126603.45410157
617	73.0652374541155	73.0652374541155	73.0652374541155	273.256	273.256	273.256	1	1	2467670.69170454	2603490.57041231	3193447.09659375	2184436.18353124	2110552.21161933	2983612.77685227	2759329.11596875	2387566.93249289	3209242.95355112	2836365.70223436	3076809.46279261	2409211.65074574
618	73.065164346409	73.065164346409	73.065164346409	1533.73	1533.73	1533.73	1	1	978049.993881249	962543.439855301	1284457.93127344	1010247.97223438	928949.360850001	1328294.61326251	1389223.61344375	1160561.76625781	1309340.5910625	1438522.92779999	1319351.75034844	918879.978242187
619	73.0651712532393	73.0651712532393	73.0651712532393	1961.81	1961.81	1961.81	1	1	3628546.83442858	3358196.00390259	4292563.46734658	3632594.20238213	3381385.37797281	4641193.7868792	4800395.55727398	4082511.72625368	4294048.34603442	4722403.43974683	4200882.36625876	3392673.19423226
620	73.0651662005352	73.0651662005352	73.0651662005352	1775.41	1775.41	1775.41	1	1	1176767.62148959	1097343.41324435	1334750.88441406	1087634.84193165	1096199.80188933	1479958.43134115	1515059.88526939	1324921.26451172	1303966.95370421	1523010.41263021	1386664.16198568	1097826.783
621	73.0650996507321	73.0650996507321	73.0650996507321	1231.32	1231.32	1231.32	1	1	1800128.11775569	1767626.71688901	2115559.23447442	1715396.15398616	1742065.66441761	2306870.85355115	2373646.00578834	1961021.58529473	2152455.45655008	2327582.44176135	2149273.72529828	1691120.14805575
622	73.0651528400384	73.0651528400384	73.0651528400384	1740	1740	1740	1	1	1311839.59471093	1267937.77173089	1631895.48327908	1392986.90887369	1222277.90641005	1841137.45195313	1814717.59236654	1562687.75507324	1675812.44438151	1880176.69806532	1588772.59464397	1263632.11979166
623	73.0651227860388	73.0651227860388	73.0651227860388	1484.73	1484.73	1484.73	1	1	81472.3764062332	118915.456081545	90268.0488281267	77656.2562109397	82422.9842187515	103435.543203127	113093.033593752	90959.9615625026	104774.617500002	113942.880117191	101435.446250003	92568.4451171901
624	73.0651675136932	73.0651675136932	73.0651675136932	2307.46	2307.46	2307.46	1	1	2138513.12221413	1929974.4683853	2316380.81028037	2106835.43428136	1868500.1765839	2705792.54751779	2944199.26760488	2335940.33723967	2765762.84122057	2846331.86360873	2315854.78265331	1936886.19686751
625	73.0652318176736	73.0652318176736	73.0652318176736	2459.52	2459.52	2459.52	1	1	931212.566060868	831992.058134139	1234240.16735403	1022143.57277344	773406.242925587	1280141.21624998	1475152.12978002	1233870.53315173	1294016.67819696	1339014.85312502	1256768.29677633	849125.800929278
626	73.0651981316149	73.0651981316149	73.0651981316149	2566.96	2566.96	2566.96	1	1	6446333.19585943	6234938.05576821	8332887.37576476	6495639.9582237	5637620.19578942	7075774.12627051	8275725.23684211	8142583.88016449	8293710.68128706	7985495.77028782	8145735.55229848	5728124.9653701
627	73.0651154083616	73.0651154083616	73.0651154083616	942.997	942.997	942.997	1	1	6291913.70615483	5436327.54357675	7188933.68191953	5521349.81017852	5439448.27758463	7826225.53481587	8063786.42738436	6082955.21917708	7479277.23722539	8042801.72674296	7475437.705453	5643371.37703126
628	73.0651281211558	73.0651281211558	73.0651281211558	2242.53	2242.53	2242.53	1	1	925962.109903498	793395.537088835	993818.513848043	863895.801392843	792745.520381438	1098355.54620079	1285529.8289748	941398.304754906	1078905.62260914	1199023.42905924	959464.087218141	780374.242401199
629	73.0651952856924	73.0651952856924	73.0651952856924	1669.18	1669.18	1669.18	1	1	1069207.83483796	1071717.44874783	1286132.43381761	1055491.85812501	990114.636457606	1402184.22604166	1458496.33255208	1157824.01547598	1295826.30828125	1441568.86991898	1245510.5686198	947900.687291665
630	73.0651244922905	73.0651244922905	73.0651244922905	839.832	839.832	839.832	1	1	6574868.02212501	5714426.82818498	7438862.45820238	5490956.66544141	5718780.62602404	7876563.28856191	8417225.16051202	6484441.69795973	7727814.22425632	8189727.99525031	7340611.37441977	5846840.92498873
631	73.0652902439559	73.0652902439559	73.0652902439559	196.639	196.639	196.639	1	1	8802323.32020834	8776954.10160452	11359997.596853	7796866.67839062	8224198.98921806	11045977.7951747	11736907.3892833	8670551.38709446	11560233.2062876	11662847.9544271	11375010.7065625	9024684.04215
632	73.0651533017003	73.0651533017003	73.0651533017003	889.091	889.091	889.091	1	1	2955048.56192969	2545487.37387295	3364950.62908504	2590486.82414423	2618863.59748797	3804747.8448774	3996308.7756914	2872138.92572115	3528398.70160156	3663094.70155019	3454486.24809195	2488402.05525541
633	73.0652253454573	73.0652253454573	73.0652253454573	138.054	138.054	138.054	1	1	10303261.616274	10237671.0817388	13298244.2878822	9402263.89548674	9672467.79046964	13045649.3454285	13410340.7997608	10397042.8101743	13713819.9678856	13441899.8102614	12850594.0815667	10369442.2768308
634	73.0651421928746	73.0651421928746	73.0651421928746	1323.39	1323.39	1323.39	1	1	1396389.49665853	1427177.07245064	1692054.826907	1331662.33671875	1334607.27113499	1720894.82370986	1840811.6392513	1513681.8616748	1737284.3397195	1902348.05171876	1551138.26797038	1352940.17230468
635	73.0652804021777	73.0652804021777	73.0652804021777	417.795	417.795	417.795	1	1	2471557.1178375	2489469.32042231	3058674.14885937	2031269.64010156	1994502.2223125	2513365.18279861	3087923.78840624	2269476.24628594	2985685.92509062	3001138.67027812	2926445.53412813	2152916.98845782
636	73.065221395685	73.065221395685	73.065221395685	340.35	340.35	340.35	1	1	14858692.2941207	13639139.7233571	18033212.1522017	12709577.2198598	12738275.466931	17058124.1293125	17565251.7001193	13671451.0483011	17957788.1984446	17597603.2458577	17401926.7270732	13426525.1002017
637	73.065208627512	73.065208627512	73.065208627512	1108.41	1108.41	1108.41	1	1	2430280.46835939	2330596.72109724	3042680.00055554	2233724.99015626	2347348.90265626	3148812.17013888	3282349.11304686	2532964.57286459	2914718.44074075	3157785.77039064	2839623.29671876	2233508.20933593
638	73.0652412507549	73.0652412507549	73.0652412507549	449.915	449.915	449.915	1	1	900441.936151042	993701.881986317	1088699.6553125	755759.330833327	719041.10045833	1010067.27696876	1055969.21344791	858402.168572922	1097135.51317709	1120979.64	1046652.92261459	772687.223000011
639	73.0651742060241	73.0651742060241	73.0651742060241	990.388	990.388	990.388	1	1	3023727.14738086	2869973.89487941	3596081.41065422	2893310.77368995	2759713.0731875	3993009.02881177	4202058.13492017	3179684.92369336	3822183.29249414	4011329.41566528	3662236.75584034	2963118.17267273
640	73.0651706100497	73.0651706100497	73.0651706100497	1061.92	1061.92	1061.92	1	1	6451798.50750001	5878796.84284069	7698938.89155006	5923523.52954597	5920815.55968749	7970292.99347828	8339728.55380436	6563376.03731158	7531771.83675612	8372682.58500001	7483625.87578125	5698146.06867979
641	73.0651929717086	73.0651929717086	73.0651929717086	1590.59	1590.59	1590.59	1	1	232243.763011711	260852.434407556	290757.091445303	235849.450558599	223898.053699223	312606.678398444	319586.349140616	250142.339789067	287102.36095313	297438.364453131	267741.898968742	219477.260156253
642	73.0652151786932	73.0652151786932	73.0652151786932	508.518	508.518	508.518	1	1	4078940.28518382	3919025.48510272	5214845.88778646	3463515.35597426	3649024.59271875	4921578.52522744	5265640.94292708	3992993.31652083	5071585.21996875	5055717.52795588	5203015.93627084	3821698.89703993
643	73.0898593063649	73.0898158163294	73.0977723351052	1304.57	1304.5	1304.73	5	4	321801.492928871	194229.054251535	399252.405541998	291699.582368981	316854.958651534	339487.695117191	425972.20433268	343851.993341615	89287.184698486	95029.3493483324	311307.335751068	86318.3751298007
644	73.1561395247596	73.1560550319075	73.1648853065597	1304.14	1303.59	1304.73	23	12	191253.149951173	176070.112572114	162657.882036884	173723.11745042	177480.907958984	151786.317085336	147718.272385817	189948.561830358	156471.791559244	174070.850782297	172650.523660715	162620.316517052
645	73.2045700270395	73.2045675409519	73.204594354903	1304.41	1303.61	1304.57	3	3	199050.799973957	135035.675183292	176631.529493411	108862.421478741	179462.561841229	178572.810035806	181454.358539224	198113.643531086	164083.636142577	185686.174832482	184065.313830565	130749.204803936
646	73.2547560463475	73.2547097010409	73.2547810526956	1304.11	1303.64	1304.54	12	12	871280.196952404	836870.300311747	797739.561964275	906607.680605742	798448.2761268	787111.977693921	820973.545875659	877861.687479174	757544.985062506	817864.502895842	843178.932118156	793599.067215752
647	73.2598882058795	73.2598438812026	73.2599204840911	1304.28	1303.81	1304.73	12	12	215729.736013371	126098.467116698	291860.012920673	200210.968605393	174994.336328124	344404.812354215	335392.613278462	252480.826870492	297595.193353741	348440.380394115	285580.765525841	161684.912184495
648	73.2933216415173	73.2933015761669	73.293351949244	1304.03	1303.59	1304.41	6	6	838742.656097288	813275.029794038	116609.007084963	76030.7958634449	797966.375997874	134297.882498372	131508.562323404	859769.542249633	737933.436301482	141580.989970092	109506.360276692	787138.296200289
649	73.3100924759264	73.3100668747033	73.3101181953861	1303.965	1303.59	1304.49	12	12	540929.127780673	536613.56437283	494317.651293939	577501.675839935	513995.143344349	449092.274119701	480727.914013677	560694.34563101	469855.868700525	491821.618979844	534326.852791011	531187.596472454
650	73.3391563689369	73.3336449278045	73.3393235724536	1304.555	1303.95	1305.41	22	12	159888.640435697	154997.350222355	151077.841525503	108586.59621867	158770.71355356	176431.132703951	173712.585077374	143359.241842447	161682.840083007	194519.944543645	153242.899186448	91687.0358011873
651	73.3855449607002	73.3854346646903	73.3855810864828	1304.52	1304.08	1304.9	12	12	220038.242340089	188826.273602763	201567.607258676	213590.77915978	201896.895266488	203950.551080498	213800.935506419	234364.51890024	190939.572346379	211705.227359901	209353.555094867	204524.214147009
652	73.4090586136946	73.4090290692375	73.4285648396807	1304.45	1303.64	1305.41	14	12	195656.442175294	186362.277814593	155813.013408203	202403.487468073	188172.527535306	152267.003228935	158127.121616909	181703.11648738	156576.900208834	167300.441003419	183635.406010045	198987.388052133
653	73.4610028041202	73.4609216830424	73.4610334153722	1304.45	1303.81	1304.88	12	12	246683.205335787	164497.467361652	291691.118429237	233933.923061526	207488.431577757	333470.82809443	318339.95525616	285899.520810546	299104.522421124	328246.930318134	306180.048816965	195315.570111553
654	73.4846507362347	73.4846065665769	73.4932992759352	1304.5	1303.98	1305.41	13	12	597120.310852053	503669.129867785	586023.727805517	609809.584056223	549656.227629205	590860.274606775	599367.144467079	631882.109468755	550697.756968104	615447.571407649	602654.773911832	545968.019521834
655	73.5402570951819	73.5402309542229	73.5402774436424	1304.805	1304.41	1305.41	12	12	255612.799047852	206814.637265624	240030.867580912	268020.791297433	239547.35906266	229447.195005581	236043.776370445	272584.571792971	229878.174819989	258689.523227889	259367.606623076	243880.230611477
656	73.532131861258	73.5319886686115	73.5321709340861	173.515	172.906	174.408	9	9	2069768.59111728	1371557.62801572	2614195.04354632	2015934.47380669	1712656.87266926	2574402.59815266	2567033.67580209	2159580.36146616	2760218.80958173	2819504.27940157	2502494.32455669	1718824.6513922
657	73.5319127378305	73.5318242638001	73.5320184732822	596.679	591.306	599.15	12	12	16543035.2443961	12958843.876794	9553630.99382622	7891735.69562709	14479831.5873916	19162580.8347337	14926675.7445688	10789975.5105845	13857908.660912	13449369.2484835	13625103.9428513	8773472.33760626
658	73.5315791437684	73.5309906005859	73.5319552978579	2492.56	2481.9	2506.59	14	12	22640031.2124436	1028539.21827391	3978988.696944	29122566.3567505	1464155.39085388	17585270.3098071	30194514.5509651	7344000.53100104	1025682.74113641	28692063.2966252	18861979.7881015	12727418.4801123
659	73.5320954416364	73.5320078524248	73.532205714407	213.936	213.526	214.55	9	9	2691839.7386441	1370511.19662971	3353180.88088443	2486341.73951789	2054829.02714861	3425993.41756838	3097048.08752148	2771510.27886877	3378608.16825159	3367167.24641546	3081725.60157059	1850389.74773051
660	73.5314712260733	73.5308135360561	73.5317724299101	2449.305	2447.94	2449.62	8	8	9627002.05192539	8705369.69221773	11777414.6771399	9952325.14255687	10849791.9468681	12548088.720073	11479047.1121173	11022966.5044589	11053402.087878	10921069.3087541	10578730.0481982	9452030.99476619
661	73.5317460352523	73.5315173528274	73.5319475852711	767.159	755.223	778.823	11	11	6374013.07502552	6502422.2530008	8959616.21052269	8064114.13806202	9382575.28645198	10750820.3868654	9051533.6278229	12783970.3726218	6457530.31940841	15288913.8362754	9073175.25220822	5646635.73579921
662	73.5318489435033	73.5316940411304	73.5319832244051	1098.09	1078.21	1124.09	13	11	4695933.16753246	4301054.07924316	4329549.11293433	5637075.30124461	7493825.9758738	7249357.38686998	6575672.29725315	8470996.53422412	4127936.47602222	9526211.03297808	744186.288808608	5662881.42189913
663	73.532149836753	73.5321270977352	73.5321933208797	133.7485	130.916	135.202	6	6	1456741.65562092	1086639.81806464	1933133.52073049	1394799.79348975	1256283.35515538	2171970.75479517	1936533.64969792	1787017.19754233	2022228.87862331	1755614.98198274	1867972.52477726	995016.037050569
664	73.5317833713365	73.5316721167242	73.5319254228622	936.288	930.625	947.125	10	10	864912.604510265	5493593.11410365	7320166.15287878	692234.319406712	3528488.3356175	16814692.4212642	9087660.8120024	3582121.85705295	15425193.5218792	15606157.074257	11594924.474797	6181241.46258726
665	73.5321011706434	73.5320836048853	73.5321752560168	77.0241	65.3179	85.9931	9	9	3020323.98997244	1751257.08705943	4050350.60796912	2790673.4575386	2500080.62971025	3023392.63673774	1682526.70212525	1266381.49296067	4309256.98161301	938026.693778805	581037.442715322	2145157.91500189
666	73.5318030872681	73.5316029980093	73.5318692361737	723.89	721.024	727.634	6	6	7121332.19092483	5446155.17946685	7484273.16523046	6940272.49424276	6564865.08106291	8156929.40662162	7838824.81609869	7627826.1695684	7532077.5521027	8216843.17223525	8985559.67716938	6116026.66710053
667	73.5318382365568	73.5316393003891	73.5319669496336	993.5075	979.923	1011.71	10	10	6616497.37436153	6103706.76443521	12009275.0546462	8249297.92372272	8331545.28090113	700085.020331614	7962699.76832333	3190536.24332103	8795422.67605803	10124598.6008559	511042.883203129	6712830.27224403
668	73.5318099112657	73.5315174124417	73.5319741730602	689.092	671.575	700.995	10	10	10905156.8383138	7130423.12185678	10310381.4143017	9256698.68163883	9104609.24592414	17908902.4405626	8931141.9223803	3554412.68657244	16471153.7838446	10382335.538297	13460060.4839624	7914903.02987109
669	73.5319620938903	73.5317901358136	73.5320809666422	1155.45	1150.66	1162.34	7	7	4903223.66234999	3912330.69794531	5316952.50659466	4682077.651375	585667.96038087	5386801.77258445	5421286.35810806	5820406.75565556	7458548.2269397	4322541.56348307	8593618.84583309	4283384.0920664
670	73.5316492871652	73.5314897919714	73.5318127059786	803.676	791.728	808.658	5	4	6146336.37420169	6476674.97770641	18815846.4039945	8059857.88304072	7351549.50978757	9594558.89006469	6589931.88792882	8692290.71147093	9335852.91031106	9517827.13380014	11704319.9143475	6967392.15036273
671	73.5321052611028	73.5320103295981	73.532137316158	284.6675	279.762	286.741	4	4	2145848.87897554	1827703.57233233	1791884.25793551	2466273.78098641	2381514.83992512	4270772.69983473	3240338.26873586	2181680.72841593	3702441.74311017	3329496.34336503	3442984.80533338	2060702.21050636
672	73.5319643688287	73.5318327575896	73.5320194798639	1182.255	1178.06	1184.63	4	4	2150442.29818123	2986956.97034383	10540742.105979	4605513.17821365	3627259.56528727	3042919.28854486	4428090.80367757	4025172.15612963	4392557.35846842	4407113.79102376	4181714.97347896	3390979.65510417
673	73.531783791424	73.5316772496191	73.5319237467651	1046	1037.72	1057.43	7	6	5800362.38109377	4667091.01235796	609346.573754875	5497976.20874999	5218050.15103271	3103798.21346925	6411889.95133901	6228331.63495738	8550185.75697327	7075135.25333886	6543364.23396478	5056382.15581499
674	73.5317397248153	73.5315556760519	73.5317660158023	2532.36	2531.51	2538.29	3	3	5741713.50059502	4647053.81269225	6010771.66701923	5450784.32567299	5374129.37091348	7742901.7456658	6184065.60290866	5905183.97281251	717869.365356487	6556373.54902785	8535224.23273139	5163182.99701383
675	73.5320633268288	73.531944608158	73.5321180452443	1228.69	1215.99	1233.2	5	5	2621976.64188094	2052309.73787293	3088666.73234082	2508033.89101245	2589623.54029395	3198581.43505005	4368412.7223858	3305865.90147878	3093726.11412824	1636982.25645942	2252214.92279164	2426427.23668634
676	73.5318261753589	73.5316834567982	73.53190832545	865.977	858.135	872.638	5	5	12149214.8988052	4489264.07957159	6146985.93381603	5550923.52124296	3339360.4046771	5677606.61489027	18438053.621185	6013995.06559878	6324929.29084122	6490899.14708872	6069488.37447958	4912034.80195313
677	73.5317968286888	73.5317559691544	73.5319132984988	641.499	640.007	650.336	3	3	7251810.07310026	5963278.7843355	8429793.35278906	7449474.13198738	6534997.52879433	8419768.05546093	8886521.31752628	9208018.96514997	8721044.60326445	9202754.19195786	8446540.26459303	6568753.35984756
678	73.5320368909646	73.5320093344016	73.5320644475276	49.17945	48.0579	50.301	2	2	971177.141938491	567219.401422227	1260229.26513304	844134.964180573	843315.260227232	1217347.57173681	1144443.39016678	944123.362951276	1298690.45299512	172534.4989875	2156689.05395929	651351.092738281
679	73.5317682997525	73.5317585086371	73.5317751142872	820.381	817.61	826.265	3	3	8538720.81258032	6363415.02373439	9090059.49560683	8085672.81479543	10012298.7654187	9470375.87275073	9315311.706109	8701831.33153777	9673151.66157201	842604.554402838	9141472.44379652	7030497.21531051
680	73.5321113132171	73.5320056459401	73.5321427424729	464.117	459.585	469.494	3	3	2726933.17907922	1835167.19635857	3548010.99685812	1356157.21631536	2465429.56665625	3420786.70023844	3241026.90130969	2900612.95716156	3604590.39681562	3450900.01042808	3391682.8613081	2236242.66882384
681	73.5320919347927	73.5320014496861	73.5321199371922	378.961	362.624	394.554	5	5	1847153.90381543	1320449.2502603	2231437.53681299	2219518.37892683	1577692.35908718	2302143.12721802	1773784.25362131	1304014.5967929	2493654.81276207	2812179.78043624	3007508.0223333	1435404.3489375
682	73.5320916684833	73.5320824366515	73.532100900315	418.968	418.217	419.719	2	2	2695939.06567839	1779710.0472221	3236795.78188021	2400967.46124522	2299797.65753285	3695748.12865101	2991778.83598559	2794631.03529484	3323843.11701389	3112932.17919679	3158163.05097786	2132872.91637534
683	73.5321246157653	73.5321246157653	73.5321246157653	2602.24	2602.24	2602.24	1	1	2861191.2146394	2078933.30298079	3359179.38049097	2754969.92687802	2538555.43133412	3288053.88810694	3156229.72418266	2968720.8222476	3076353.71953426	3138195.70492788	3147442.36963342	2319166.12578725
684	73.5321591968937	73.5321591968937	73.5321591968937	402.942	402.942	402.942	1	1	1831443.60253906	1170027.03642344	2167947.40784062	1666996.73980755	1574480.06600586	2391588.85706588	2113478.60451563	1854811.44815508	2221302.41296563	2250062.0767294	2204811.74287815	1379296.22503164
685	73.5321257300954	73.5321257300954	73.5321257300954	2666.75	2666.75	2666.75	1	1	1476567.50993146	999256.855534347	1975666.77584722	1387266.95502657	1154702.99941986	1989882.55782601	1841415.3638517	1790781.36283428	1797119.03185879	1998944.95946704	1792226.14097169	1238013.53225097
686	73.5315661135331	73.5315661135331	73.5315661135331	2520.15	2520.15	2520.15	1	1	2326747.07519531	2212627.73905487	2574942.80273438	2286509.23798835	2136457.44525397	2462997.05488274	2633340.19499992	2518607.87148445	2433354.22851562	2796570.10367179	2325015.37187493	1954711.83273438
687	73.531958607068	73.531958607068	73.531958607068	2573.98	2573.98	2573.98	1	1	6046346.56157808	4800593.35021353	6821786.15401043	5781635.98696872	5563846.84402175	6678698.28346869	6616165.10568754	6342869.43747221	6698197.18910939	7159825.91877213	6619843.75156249	5146477.15582293
688	73.5319520367016	73.5319520367016	73.5319520367016	2633.06	2633.06	2633.06	1	1	3752417.59353997	2909379.27563592	4459893.49994878	3570964.09068425	3354491.78186807	4515714.96446593	4314148.34279457	4208257.39474801	4112790.36846824	4353948.15788615	4294372.90709208	3123836.96492171
689	73.5319276886358	73.5319276886358	73.5319276886358	2557.66	2557.66	2557.66	1	1	3727420.57552629	3111840.9403711	4348081.01144712	3471351.73685853	3433155.0741365	3954010.33263159	3979801.46077305	3702718.38425171	4032076.85659536	4033970.40098685	3824698.31854448	3253328.26660361
690	73.5318800005891	73.5318800005891	73.5318800005891	890.732	890.732	890.732	1	1	4461545.27243163	3554594.63998992	4801186.35844791	4292891.74504296	4017089.49506445	4791558.34085326	5074186.62602345	4943993.62429943	4879610.90307032	5070620.97981772	4655177.28282421	3948733.54052344
691	73.5315622700662	73.5315622700662	73.5315622700662	903.189	903.189	903.189	1	1	6838260.11809064	5703739.63291014	7646703.50128125	6935522.86380157	6907357.87809227	8033392.70131016	8027405.36237773	7516034.78907421	7742751.33867189	8228632.18472967	7332156.82461367	6115917.0001338
692	73.532156004693	73.532156004693	73.532156004693	447.451	447.451	447.451	1	1	3159393.4800352	2008409.07497536	3752313.60625421	2794823.61913048	2682084.1579834	3610796.94513634	3457362.04007091	3106512.39362215	3736252.80498385	3486099.96660036	3626801.39187124	2394725.21067717
693	73.5320106490089	73.5320106490089	73.5320106490089	506.631	506.631	506.631	1	1	3672517.94911091	2365509.175354	4650115.23784711	3186972.9166879	3148085.96786924	4745645.39036491	4423539.9228096	3746293.25500075	4906631.82043269	4425300.02794336	4334379.32675353	2976194.93282104
694	73.5769856191985	73.5563472503763	73.577044111857	1304.49	1303.49	1304.88	15	9	98806.3942590325	134465.396096754	159318.635740359	102103.615221229	81201.1196240226	110282.725493163	111334.314064941	118302.411098632	143077.244086468	154054.505251685	120103.666634615	85981.0958571211
695	73.6071587320591	73.6066976822399	73.6142673474725	1304.49	1303.98	1304.9	19	12	146380.973986815	132067.556619467	138007.0720459	152762.259899902	134492.636121825	131125.1549149	132991.710486779	163277.586071214	136538.681215124	143445.711140138	154404.929804243	163172.155735426
696	73.7067074148481	73.7066651872381	73.7067320558142	1304.45	1303.81	1304.88	12	12	730968.951293948	643857.789399035	696150.601522033	752749.343507816	682899.343411957	669627.551399277	722801.706803382	767350.210950527	666235.745966477	712597.162991774	732323.528537948	679403.699338729
697	73.7234293093018	73.7225595427368	73.7304011807167	1304.345	1303.64	1304.54	4	3	718277.373696722	93489.4335486773	694805.64286378	741241.146218044	100443.096345402	668937.569378251	712945.08466471	759130.447198888	658643.145706376	702304.437260738	731099.222227371	99633.8873730479
698	73.7790977641258	73.7790977641258	73.7790977641258	1304.54	1304.54	1304.54	1	1	269886.88732701	143153.218926758	252193.054671806	277428.507179828	246469.710220773	249844.809827006	264359.231683874	272026.683822546	246663.82361398	261183.389114586	263153.825415035	260786.484948033
699	73.7919246807206	73.7864222994229	73.7921335023679	1304.5	1303.64	1305.06	23	12	182670.14295936	96799.6685752648	210020.864754642	174559.847019606	132200.585223797	114775.228264723	110514.627024739	212539.530766226	219360.059306642	232730.198608749	215572.841243239	134912.703840519
700	73.8387002643413	73.838671611154	73.8387370626411	1304.145	1303.64	1304.88	12	12	271898.580737125	236743.164998081	250562.443929266	275230.189870257	243958.934436973	245950.300186943	263406.811824778	272303.526643231	241133.128767417	251752.428571214	262599.928128661	255913.1349235
701	73.8895312407157	73.8895129551768	73.88962290989	1303.95	1303.59	1304.49	3	3	80273.2258699538	637623.675000003	660705.291255333	712696.96486151	647652.025056822	653844.021874991	677168.622096953	712806.504598712	618759.834731881	112221.758792724	100859.571300048	641086.40195668
702	73.9387458271817	73.9384675954333	73.9387701141963	1304.145	1303.81	1304.57	12	12	709033.221000617	670038.805133102	671947.930066955	732274.35755543	663278.537128154	670882.636627924	699646.965185554	737905.82486473	634862.066931972	688433.24961496	696389.357182123	660381.582975262
703	73.9557781873349	73.9557487378116	73.9558400991484	1304.08	1303.81	1304.5	5	5	387941.233774852	251928.133806819	197831.170920413	356566.992732602	330449.13438388	216406.520056965	224666.603223876	184633.142723591	479502.119525917	213227.93465983	463882.547103609	288785.883013141
704	73.9896467334445	73.9896096149559	73.9896757480801	1304.03	1303.57	1304.54	12	12	387461.951495363	249830.534041465	481150.558143029	355947.679625524	322946.186128747	544026.046156531	530823.942908654	444248.19400691	479756.748173829	535520.062104117	464831.757317457	286543.939941405
705	73.9948513447762	73.9948283492524	74.0111079100835	1304.49	1303.95	1304.73	12	11	79258.8253605768	134930.33952524	131338.527563476	159157.307008713	129453.167651367	137320.197064733	536036.106655271	150843.880170201	122304.451533204	148407.712775531	134598.070195313	140466.776678936
706	74.0328870832885	74.0327386391514	74.0330180410769	2447.79	2447.24	2449.36	5	5	858706.699677307	518668.155375409	862838.367897376	945654.853220762	660734.51565926	819460.495281981	1105415.21363339	1136677.41923599	858238.359910231	1235300.08172714	764733.501174879	622827.259755673
707	74.0300883745128	74.0300278095233	74.0302450596996	1303.98	1303.59	1304.57	11	11	127394.394449462	118300.265403647	128976.22586426	132792.054843345	330449.13438388	122319.638804758	122758.48445638	127452.791430288	111147.200384114	121704.085393066	118726.825260416	126652.740572333
708	74.0604905335473	74.0601940807093	74.0607479706033	173.673	172.906	174.403	14	12	12498224.753831	12238694.0456106	12757884.6910325	12075626.5709769	12019185.8287	14333779.1635872	14965773.162711	12800488.5057845	12979663.3648319	14790002.4700398	13261701.844296	12065823.3380842
709	74.0604423328281	74.0603557008825	74.0604949372144	592.6075	589.744	592.959	12	9	11995622.052499	8747217.7770772	8900088.83078882	9620892.92350465	10627650.4690696	12782189.6270816	11703061.7552178	10070275.2502801	10773525.0417704	13587437.7347419	9463084.25099018	10822474.5325872
710	74.0604169215521	74.0604056758557	74.0604198380686	985.752	985.598	987.373	6	3	385289.372578123	271088.914750001	362693.526140625	410953.930839837	400068.28635937	324494.476406256	590494.832109379	333910.457505215	429588.245374994	514322.36444531	2039507.0274824	247148.090843753
711	74.0604453057414	74.0603979678943	74.0604615395716	2472.405	2469.69	2474.25	6	3	3406060.24914018	3053424.00621586	3727361.99624203	3367929.2784101	3247078.2809423	5480953.02425811	5162647.14268632	3615533.28797111	4569725.37498049	5367592.20288388	3736675.98700195	3128732.49709079
712	74.0604178721243	74.0604178721243	74.0604333359697	906.577	906.479	906.577	5	2	2171425.62027	1813862.26513541	2150856.65837437	1931191.75690501	1833548.20523063	5789464.5141774	3024088.72505468	2199331.98169988	2168199.38081781	2960860.82231563	381091.46707031	1793294.98535742
713	74.0603852493737	74.0603784094141	74.0604361514888	2092	2085.73	2101.13	9	3	1459634.4833482	1332286.89624541	1345327.64639788	1333725.49478069	1340576.23752233	1915876.70388441	1973376.73934375	1381187.50374609	1505472.49009487	1272851.97983178	1457249.45552083	1322568.97782285
714	74.0604075902867	74.0604024497358	74.0604639175415	689.7125	689.279	695.828	6	3	2916367.60991536	2675069.54886667	3035582.13764883	2798019.47763333	2668116.35540624	4292839.64695171	3876166.84194686	2967025.31047162	2990446.49497655	4592427.50171207	3100980.26752162	2665477.28830886
715	74.0603991772614	74.060346375821	74.0604126055588	2299.505	2295	2302.83	6	3	1897292.75158918	1692314.80829745	1871436.65695312	1934384.81526973	1852149.20515246	4076180.77578775	2561698.70598132	1921868.53649486	2294486.38251333	1490889.14763641	2010027.86789646	1814443.19933022
716	74.0604119560925	74.0603443570678	74.0604464239354	1021.14	1021.14	1026.46	5	3	414670.107421865	264419.921367195	307906.18302083	361084.117734367	323466.62402345	333682.904707034	515629.003828113	267645.157734371	426245.661210941	3694354.87403193	358557.176953135	263686.169531247
717	74.0604031245567	74.0604031245567	74.0604031245567	763	763	763	3	1	2344050.43859514	2264547.17344419	2696176.01313058	2536189.76944153	2326303.61420201	3824103.17685622	3458220.88262583	2549085.71331962	2731097.46881627	3630274.43105022	2511651.78082031	2203051.04554604
718	74.0604022376401	74.0604022376401	74.0604022376401	1401	1401	1401	3	1	1328383.27829654	1135034.71190218	1365106.02422894	1241468.87717391	1207144.0827038	1851378.19048919	1816099.08698029	1313563.78611414	1352388.25228261	1756135.86823031	1449293.79819973	1185850.42116168
719	74.0604402118008	74.0604342239564	74.0604402118008	1894.71	1887.81	1894.71	4	1	2765124.55068151	2362536.50240193	2830938.33553273	2632286.73380984	2797746.62425292	3832274.94863261	4036843.32222819	2826507.23300365	2883204.810812	3680906.05506481	2807570.72122341	2750879.34677125
720	74.0604532384682	74.0604532384682	74.0604532384682	811.513	811.513	811.513	3	1	1877397.96356232	1676146.83216441	2026874.21482101	1853510.79287109	1786486.13829457	2881254.4251879	2625074.74703125	2052847.44764133	2063183.90076349	2692325.32944992	2090653.37446449	1761185.66015571
721	74.0603879372496	74.0603879372496	74.0604478047105	2697.86	2686.22	2697.86	5	1	0	0	0	0	273373.57500001	579605.235771546	0	0	429831.204531161	398948.185390543	0	0
722	74.0604368038155	74.0604320620983	74.0604409351394	1324.465	1317.98	1328.51	6	3	1987412.17775127	1859434.35102144	1978047.23966129	1797318.71875844	1871718.38288009	3673542.65102458	2793728.56099608	2029056.23689452	2131042.76776573	2896392.4614388	1943855.203125	1777613.18625823
723	74.0603850431893	74.0603837161703	74.0605078617411	2397.71	2389.89	2416.29	7	3	3262227.13250249	2857772.65826945	3338770.94450675	3197508.51475324	3123177.45965402	4223476.60281922	4490746.49006141	3306755.32952381	3826028.58774121	145659.263100589	4600752.44377243	3131557.95329242
724	74.0604069603629	74.0604069603629	74.0604828472885	1702.27	1702.27	1709.6	5	3	227488.923020819	167253.950944013	233306.99572917	187202.097395836	219749.517395836	1830473.2688856	316128.649348965	187577.593880209	214483.418789064	380612.641835943	1478166.76585722	203598.12708332
725	74.0604259244432	74.0603964609344	74.0604581801311	1801.57	1800.85	1802.29	4	2	1069967.79527343	1089114.22593751	1140357.0673273	1102643.81549342	1114477.57898849	1930796.04822071	1643207.566875	1148283.5821875	1178838.51679689	1567815.08592722	893270.249427008	1171225.37425194
726	74.0604029002674	74.0603471905984	74.0604029002674	1613.81	1601.96	1613.81	5	2	98378.0617968768	93456.0330078151	112619.712304689	100375.922109376	137988.421064455	225070.361352543	157502.843437501	106482.336406252	174241.216953108	207436.829140628	222072.196185306	85590.9875390633
727	74.0603885774929	74.0603885774929	74.0604133293833	1191.54	1183.74	1191.54	4	2	1155474.9566741	946120.157226559	1218961.51375781	1057050.28	1124441.26970573	3219959.38931037	1670948.4325	1063552.56398439	1250874.78703682	356761.700244165	1191429.7171875	952662.811411826
728	74.0604364845759	74.0604364845759	74.0604373646291	1961.64	1961.64	1964.99	3	2	4983334.80288574	4514630.14883542	5282128.06520089	5009098.06741822	4779415.45501589	6700647.43259788	6746896.35541252	5120824.07652064	5186348.71550781	4816947.4411264	6690273.98181066	4891943.9984393
729	74.0604074393229	74.0603979212716	74.0604301858687	1540.245	1539.13	1544.85	4	3	2996529.08699014	2620512.99070312	3339132.20197368	2933402.71419272	2883445.07949561	5854674.56372836	4133861.14475946	3229904.62312226	3170468.72947266	3503840.73021288	3270027.81771732	2823129.68252364
730	74.0604264533953	74.0604047963714	74.0604421897128	1478.87	1466.78	1487.17	6	3	2038284.41127262	1777761.54582453	2126732.89875	1999733.28271588	2010006.9563307	3173201.28393837	2852529.7292388	2175031.30583088	2174788.21093328	1700723.69452381	2641765.86636894	1823689.02843011
731	74.0604211319716	74.0604211319716	74.0604211319716	1972.78	1972.78	1972.78	3	1	4008908.23776409	3668277.65065511	4216680.19274318	4055341.61821083	3786100.61483384	5442258.50298383	5339647.07282763	4055738.10414035	4114701.76055926	5265959.80016727	4096553.0414874	3886310.31071632
732	74.0604357063629	74.0604357063629	74.0604687338782	2547.49	2544.66	2547.49	3	2	2911585.11074221	2793285.52160153	3154457.56226023	2890537.72061381	2642668.24558312	4130315.5259779	3938519.94778462	2977145.1255301	3645103.87153456	923788.542140632	5260148.53920406	2839125.59272091
733	74.0604164223064	74.0603936793834	74.0604240698212	1102.1	1093.43	1112.2	6	3	2666564.71333179	2460095.21121095	2834411.53504366	2720247.80768381	2526558.80356157	3462524.59987042	3583512.18987823	2802660.7837489	2804194.20308824	3314346.786217	3411884.06810434	2474263.99408595
734	74.0604359171754	74.0604359171754	74.0604359171754	2534.24	2534.24	2534.24	3	1	7535161.32214128	6716054.89842449	7754315.43533447	7039528.1749857	6858288.18196411	10021384.2441927	9911603.06502859	7467937.00997249	9027410.05312168	10120741.7136444	7660190.26121036	7007175.02960069
735	74.0604236047976	74.0604195803009	74.0604347231697	1843.15	1830.83	1848.31	6	3	1140919.02298108	1013544.18839844	1135480.07676866	1111228.49429482	1075624.016875	3167414.16857255	1453742.52107639	1076589.70761103	1137773.71628472	635016.282823668	607858.577814402	1056846.62845486
736	74.0603951610123	74.0603951610123	74.0603951610123	2350.79	2350.79	2350.79	3	1	2107018.37089287	1891781.71373048	2295077.23043712	2045415.87960564	2047573.72571429	2850273.29175497	3007753.65391183	2126137.13417595	2567954.92729258	2968461.1981901	2150210.11319196	2047686.46751116
737	74.0603752335545	74.0603752335545	74.0604241277145	2215.86	2215.86	2227.67	4	2	678241.811904299	560533.495139169	719966.094017706	638408.52494139	625444.394670412	1668974.49365048	929258.211958012	673099.913534001	857475.156893387	416321.823536798	692738.162556154	688305.902292063
738	74.0603980552358	74.0603980552358	74.0603980552358	1567.73	1567.73	1567.73	3	1	159289.556015609	141686.715625003	181926.259277348	152632.333476564	174739.248359378	288029.588821621	221838.979707034	154038.203046878	175007.584609378	176098.434667971	148209.664531253	159363.622578128
739	74.0604157093921	74.0604157093921	74.0604157093921	1274.86	1274.86	1274.86	3	1	2916129.82667553	2777026.97265625	3157564.49961353	2963368.89335105	2760412.99454746	4392240.29747115	4110298.14622341	3079765.79629322	3014847.87438456	4187995.64539146	3079812.88515085	2730196.61856092
740	74.0604002422915	74.0604002422915	74.0604002422915	2158	2158	2158	3	1	1820818.66779608	1722852.07323719	1809474.74609167	1880214.1272706	1829067.90472075	2681218.51013673	2671995.31204788	1943306.17855386	2089175.43514626	2631851.79039397	1956581.91357131	1766286.87210937
741	74.0604057125592	74.0604057125592	74.0604643398421	1920.32	1913.75	1920.32	3	2	311870.165175786	257131.836591801	211221.163828127	284387.116210924	255606.463437505	303353.305664065	297406.073046876	355805.842910162	311971.57277344	674743.522673698	212008.352442629	240874.755924464
742	74.0605208737313	74.0605049008473	74.0605208737313	642.214	642.214	653.761	4	2	5385299.87109375	4738892.03393285	5360993.33809513	5163102.07180529	5122795.08223167	6405339.36444721	7648445.61991872	5819130.2705006	6122817.36774519	9291757.76013399	5783307.01962133	5334627.02732452
743	74.0604128607238	74.0603838485787	74.0604128607238	2327.36	2323.56	2327.36	3	2	1033807.13477678	1026605.16251861	1127588.75588729	1072266.54095238	1049910.58812499	1374718.52	1575093.11870538	973645.080515611	1205425.36924218	2484914.7498598	452240.722243674	948691.400453136
744	74.0604368596905	74.0603753461997	74.0604368596905	1764.72	1764.72	1771.7	3	2	2728016.35301683	2546460.41730769	3053640.98935096	2873993.98453426	2756512.3834961	4001502.24798227	4040731.71762169	3149617.78806641	3089560.21923754	2323353.58794182	4487766.00104532	2741502.46136943
745	74.0604135561349	74.0604135561349	74.060463528223	1866.8	1859.42	1866.8	3	2	506396.441894523	524574.468906246	653597.639253482	509602.923828131	462247.330468755	711724.743984363	707579.662475578	612851.972074646	533182.238925786	407297.639237066	938466.061057285	527427.092986104
746	74.0603614250751	74.0603614250751	74.0603956485731	2187.64	2182.31	2187.64	3	2	1225219.72218529	1141977.8985257	1235727.41541504	1236173.84532258	1228315.50482232	1795685.07395506	1697862.27210433	1316371.06682862	1461676.81742555	2285030.4642888	1030589.41944671	1206523.27874496
747	74.0604411130365	74.0604411130365	74.0604411130365	801.197	801.197	801.197	2	1	2355531.61832566	2048113.30833068	2417213.69613281	2308806.24255556	2275292.42725692	3239022.09682662	3228146.89573677	2291422.17031009	2507356.94064482	3175266.92607573	2487294.36558051	2120560.7432539
748	74.0604264945967	74.0604264945967	74.0604407488626	717.289	717.289	723.74	3	2	926820.678911453	816966.671007817	929725.157536457	882932.679993932	802572.775763899	1210933.31265017	1267713.70170833	969336.227276042	900928.862328132	2252974.12035416	362671.129386079	837356.856889761
749	74.0604365283869	74.0604223765065	74.060458722971	1380.22	1373.84	1382.56	3	2	2395621.02314732	2126222.98089751	2510166.48642858	2348191.68566313	2313867.11336216	488153.28907814	3310306.1781994	2446861.32633928	2469198.75010044	6209490.16580994	2372837.08289063	2054388.81153201
750	74.0604469395003	74.0604045935033	74.0604469395003	1066.56	1060.87	1066.56	3	2	1005304.5448828	808312.168849435	981500.830877131	987088.602187487	959868.75187498	1321525.78909091	1447647.91281248	857829.79867898	1099840.44983725	394052.948437481	2020113.58305177	832849.097549719
751	74.0603789224569	74.0603789224569	74.0604106662278	2138.32	2133.12	2138.32	3	2	2119323.33928335	1919924.28926908	1996605.95616435	2034168.26506837	1990636.63094803	2877820.25051831	2979996.09354493	2101670.66963643	2308674.71009617	3164859.21299104	2078029.35896015	1954100.52318628
752	74.0604224058386	74.0604224058386	74.0604224058386	1420.75	1420.75	1420.75	2	1	2836905.34793719	2457315.046875	3027057.37902644	2792574.44121094	2677345.32304688	3944686.64263296	4008294.30389875	2938386.70238581	3022125.45158504	3897712.24790039	3213145.62807688	2587927.96038762
753	74.0604931937391	74.060467050371	74.0605193371073	264.769	263.609	265.929	2	2	5614599.09279857	5077476.70338542	6123299.61049867	5448535.490187	5385742.34860638	8692095.75069703	7552055.51213099	5764102.3454601	6077214.80280027	7587719.9553636	5930976.37447374	5129362.73213996
754	74.0604559742975	74.0604559742975	74.0604559742975	945.597	945.597	945.597	2	1	284391.427968746	276457.01757552	330268.569244787	341459.407148433	327940.49800781	437206.02622397	465424.875906258	313837.381515623	342449.936223953	419093.298765622	493405.341380261	293710.074895836
755	74.0604099428418	74.0603556608557	74.0604099428418	862.692	853.475	862.692	3	2	1950948.74286006	1778206.40348029	2038314.22097487	1889244.05909919	1919829.80609171	2863413.98303245	2748907.79459578	1829848.21929492	2016072.17729619	2589802.95094531	2169433.10135498	1731385.9312223
756	74.0604050968811	74.0603988059028	74.0604113878594	1261.945	1259.75	1264.14	2	2	3662151.86534006	3174129.7691636	3887600.47287684	3715492.7916636	3494916.64051931	5303035.74889707	5082506.57712164	3729656.89256892	3729169.17194392	3612939.25475292	4858606.80235978	3347926.77226104
757	74.0604110225332	74.060368309751	74.0604592078307	1650.22	1638.83	1660.94	4	3	1368348.45541993	1135647.85240885	1500885.78463541	1289013.52623046	1185015.28797894	2893088.92606368	1856153.09440919	1355198.46750977	1385913.87872283	2455255.01716405	1082214.18050008	1261948.14640138
758	74.1918020112977	74.1918020112977	74.1918020112977	1304.73	1304.73	1304.73	1	1	98186.3352836093	86693.5750960276	79735.4023864758	93354.7373954275	89410.1996150726	81671.6461637364	83754.6753043616	101507.415107422	79488.0360039814	88390.8433736162	80964.6374613438	101853.594908039
759	74.2958589224918	74.2958589224918	74.2958589224918	1304.08	1304.08	1304.08	1	1	59995.8451558052	34505.4286843041	99232.053506748	61167.1628608846	64126.414528587	95954.2047043688	99351.0817350256	70780.644284889	98457.5347585215	99430.342754349	89252.6886674369	42807.2131542971
760	74.5308300183005	74.5307420838847	74.5309221588842	2449.1	2447.47	2449.36	4	4	902008.197531126	731669.308431243	1119621.42689783	1035446.44771744	989769.836413572	1370295.0366328	1129056.62403258	739590.817426389	880421.937837529	1118873.72857107	991667.790065054	781033.100513304
761	74.670125453554	74.6700143076906	74.6740509410162	1304.145	1303.64	1304.57	14	12	234977.103680889	141460.742424879	293283.95688101	305908.709871198	283610.07972412	320537.775540865	310641.610501803	293486.334288987	282448.698203123	323384.787166091	271104.066512169	128852.472616811
762	74.7044732938563	74.7044476112473	74.7044787592585	1304.08	1303.98	1304.49	3	3	85709.5370109043	178430.0764826	290690.211328128	208387.279660868	189664.13147461	129921.835236002	130026.894050292	259239.632546161	281985.211661928	322894.401561165	270550.458147641	178509.811123936
763	74.7570136021777	74.7570126743962	74.7570235843331	1303.81	1303.59	1304.14	3	3	76170.3150905528	28644.0965731535	104462.280219728	64329.4295197092	55056.1683345173	115338.056779118	116484.004828659	76834.377228337	117798.843222655	123608.91276123	93570.9977436953	49864.8406809307
764	74.9585596208762	74.9583419457399	74.9585877517586	1304.65	1304.14	1305.41	12	12	264499.98947754	244582.013148717	243433.311776643	272280.410626395	240413.380799278	224612.432445592	228708.621089566	262862.218828126	228331.723071289	249429.586637139	252541.323018552	256526.420322964
765	75.0457513088864	75.0456231565685	75.0457786430502	1304.45	1303.61	1304.73	4	4	102940.837128155	88562.6233178719	242963.000123295	111073.181072622	240130.737128909	224380.992535806	229138.798784992	111774.469636962	228585.636580402	249474.172751653	248056.128687742	256663.34801307
766	75.0557325458012	75.0557006948599	75.0557733522454	197.415	195.734	200.16	13	10	3017463.92110224	6629744.9692125	2831907.48944723	3124434.30057391	2719850.89591011	2894793.24022353	3426698.96851639	2908002.17118452	2814044.21502233	2975759.14251004	2450621.35926837	3017215.76526562
767	75.0557140475103	75.0556571468885	75.055746965569	98.9218	86.9568	101.737	10	10	3167802.7596896	8120732.1246386	4473963.09717091	6331158.75513884	5312812.32871859	3860023.22444703	8016212.31379473	1648609.61634045	4557490.3275	6708982.12691586	3925251.74823758	3680289.65699408
768	75.0557129155348	75.055680376471	75.055762857954	2688.32	2682.95	2693.92	11	11	6748995.55961394	4010017.89516015	5744438.72133504	4326565.22811421	3101592.79790753	5095292.91155865	3196972.38267281	6471100.73819114	4716607.90110858	4548737.1367022	4280949.95521085	4274488.38121972
769	75.0557244885246	75.0556619321981	75.0557762558926	154.406	153.538	156.132	7	6	2892744.56898532	4763931.50377841	1191270.21591459	2698337.96259656	1458046.08853994	1531407.7824939	1863548.70613139	1246671.84666337	1362474.40018499	1608889.26635724	1332189.15818038	5721694.49713477
770	75.0557130726334	75.0556938743067	75.0557473323504	2624.83	2620.59	2630.3	5	5	3467334.85933418	8721972.30612573	3650269.97086847	2916260.34916185	4002365.31863734	3283406.47718858	6557841.00114457	4426899.6703343	3462280.70839755	3376536.71938952	4319578.41587912	3986165.39276697
771	75.0557219443623	75.0556785159373	75.0557465444264	2646.84	2638.01	2649	5	5	1826987.84796876	4129778.17578125	1872005.55914842	411842.802421916	1849162.07072344	1591746.71206208	2933359.65267933	1207807.27429911	1757905.96953125	1716423.57077014	2068049.65201954	2574604.60831249
772	75.0557552761765	75.0557368222627	75.0557737300902	137.0245	136.775	137.274	2	2	2323444.88432509	4517894.58537472	1615119.46262234	2561938.00375579	3426795.2558316	1619323.95091782	1666104.82159181	1821734.89724566	2141512.28477821	1578168.01925586	2820263.37558022	5662147.57516319
773	75.0557130550149	75.0556941038515	75.0557320061784	2599.215	2596.86	2601.57	2	2	1736655.2723641	4583851.2508356	1955058.69358696	2080694.96021741	2233289.32683423	1597229.57422894	1695688.91548915	2531659.08391602	1773403.29102924	1083623.33306705	2186690.95961957	2869967.22204823
774	75.0557435956898	75.0557379802463	75.0557492111334	237.997	234.974	241.02	2	2	4778536.24845014	9010591.12273995	4113857.3544967	5278864.80570313	6690721.57973736	4864182.49210909	4933058.5352446	4707786.1130625	5819441.61384265	4735737.34110682	5758112.38035284	10568382.3520622
775	75.0557079639934	75.0557079639934	75.0557079639934	2660.68	2660.68	2660.68	1	1	264665.178437543	641099.350781281	333404.677500013	251736.463046916	254672.826914043	252306.343828132	235343.370312507	300427.230000011	265783.036679665	230981.186210918	299655.742500011	339651.069648412
776	75.0557230515063	75.0556479750906	75.0809034525943	558.4365	551.545	568.109	16	11	7177924.69468938	5520354.51144515	4217594.42007803	3450096.77088295	4994185.44914495	5103093.03767175	11951774.7530631	4424180.76345829	5299891.58081101	4659394.53689569	5823921.25225059	4572299.11088737
777	75.0557243627061	75.0556459606096	75.0808828454473	2577.895	2567.11	2588.11	8	7	1324905.79360552	12052266.1713672	1101762.03505543	2916868.78140928	4152828.38078634	2785447.09225066	2950015.37250759	5925910.44128583	3470027.33185764	2269369.12111178	2368437.67316405	7619348.43181075
778	75.0808777386455	75.0808611505427	75.0809610370788	15.2622	12.3492	20.1946	4	4	0	14152839.102468	0	0	6351227.03026984	0	0	0	0	0	6304330.93822279	7352706.23628769
779	75.0808937143698	75.0808937143698	75.0808937143698	124.384	124.384	124.384	1	1	4510392.14676375	7962857.76094592	5010763.45281618	4779315.34060888	6358626.73528799	3504024.71670223	3525322.90553848	3740665.63728677	4144365.20408054	3513634.40107986	5024235.8041911	10647990.0231865
780	75.080855344573	75.080855344573	75.080855344573	2537.91	2537.91	2537.91	1	1	2793191.01492392	10544231.7212082	3749268.35277262	4179285.03516991	4215699.85901809	1438653.29952184	1965128.93246536	4892145.9947126	2706822.97875419	1686414.80609351	4794381.13447219	6442389.50983075
781	75.0808577371829	75.0808577371829	75.0808577371829	2522.02	2522.02	2522.02	1	1	87903.6889843913	425735.391666625	135750.338671883	133931.613320337	137516.038085929	24905.5949999985	48269.5140625028	150528.732578116	73838.5954296918	31834.2805078143	143874.027968758	225604.710976549
782	75.080917456353	75.080917456353	75.080917456353	255.311	255.311	255.311	1	1	4743998.7036	9198162.86514281	5356366.57341605	5372941.62818303	6611838.44678409	4887502.41899744	4877577.55986492	4844560.79788644	5055789.807175	4714990.281475	5792832.47268499	11031128.2710349
783	75.0808924259423	75.0808924259423	75.0808924259423	2639.05	2639.05	2639.05	1	1	3756184.36089357	11945962.6703333	5317914.86635023	5498876.65464844	5509646.25622914	4950091.94549023	5147725.21944596	6202291.49282291	5040031.36618381	4983973.83133211	5917300.59035937	7435017.06369107
784	75.0808857962915	75.0808857962915	75.0808857962915	196.472	196.472	196.472	1	1	3550389.52078125	6443321.02291832	4163901.34528675	3917133.8323584	5357829.46339773	2737066.29288336	3131504.41728052	3188180.11911737	3376406.64763867	2871505.96325391	4365758.26621023	8630838.14427187
785	75.0808387393946	75.0808387393946	75.0808387393946	2652.43	2652.43	2652.43	1	1	3755866.77549108	8620924.76647527	3912818.39636627	3912795.04793787	4000505.18306142	3551764.05283668	3654807.98734747	4311791.85026043	3648082.38044643	3701630.59273625	4269161.10736373	5369066.34009233
786	75.1017783974307	75.1017783974307	75.1017783974307	1304.54	1304.54	1304.54	1	1	114810.058013508	115606.851376201	102891.725771486	107671.513039959	127618.165003257	84713.7928027338	109974.197784016	104834.501481526	94470.6385530593	110632.431638371	102282.552863769	112122.902309572
787	75.1461231251472	75.1461090042093	75.1461372460852	1304.28	1304.15	1304.41	2	2	113181.925048827	146339.270534669	102891.725771486	101763.979381385	95138.693496469	84713.7928027338	109974.197784016	104834.501481526	94470.6385530593	105360.844768066	102282.552863769	112122.902309572
788	75.2037237366092	75.20305624046	75.2049355109192	1304.03	1303.59	1304.57	12	12	425400.211728698	998126.25060405	211918.536769642	547463.552612022	518846.443291765	141435.762533053	171137.191212334	342770.215727791	160961.521117514	179455.276447056	279056.398987347	679932.579557293
789	75.2118316878649	75.2117881497008	75.2119497632621	1304.45	1303.95	1304.73	12	12	131401.76297119	90854.3818676747	175219.52027344	137226.522445913	121722.291324556	177970.460884164	185298.751752233	162206.486417518	177263.097324917	207009.950745568	169189.317520751	106201.423066405
790	75.265705115294	75.2655962356381	75.265731970527	1304.03	1303.61	1304.5	12	12	539726.865209963	518687.646327427	504774.229619134	558591.530341798	516572.791503904	467881.220462474	514642.756540181	559275.998655136	477997.541995121	506034.2934525	527899.260083707	519474.75891218
791	75.3072043877632	75.3072043877632	75.3072043877632	1304.54	1304.54	1304.54	1	1	539240.624790849	111214.054023437	503799.00892823	553435.934147142	515965.47909343	467399.117195635	513978.87269531	558340.995056555	472935.362547197	506124.748250827	527016.712452389	514462.995598964
792	75.3536640415244	75.3536587303125	75.3536693527363	1303.795	1303.64	1303.95	2	2	1277809.8829421	1255795.31250001	1207485.37945225	1322922.35700285	1258406.72050959	1170136.82421873	1239549.7021449	1344453.66901854	1134622.654847	1208954.30990766	93583.9568546543	87162.0291178395
793	75.3686277668785	75.3685079032769	75.3686769585828	1303.965	1303.57	1304.5	12	12	1323198.53246781	1301210.96204327	1223656.95815777	1354017.48468244	1283329.59968009	1185949.47817802	1262396.30999838	1364241.18361056	1158137.60966761	1224263.16162808	1287793.38885546	1233503.40312465
794	75.4263808782421	75.4262668943997	75.4264929682989	1304.28	1303.81	1304.73	12	12	331244.356265192	314316.751336327	285689.907156107	347195.053279623	308003.493368013	274240.2664209	262831.923194756	334007.926749804	277182.524540367	295952.074704243	305224.208463864	309554.910385045
795	75.4568982167196	75.4567964344085	75.4570563379004	1304.145	1303.64	1304.73	12	12	291647.53590088	276643.678679385	263892.555632136	292924.087259614	285280.220179161	245923.833933455	258429.691396486	317776.896167536	231947.92470703	269780.674338032	272826.317887836	288118.061710395
796	75.5146322778334	75.5141541801274	75.5199189201421	1304.495	1303.06	1305.49	10	8	123056.842041016	109861.749203725	258037.101013187	129322.692818509	114736.463131102	108342.68565486	253196.363534341	106334.908780799	239963.887674152	103514.917243653	272370.203930459	111954.967260742
797	75.683425952767	75.6833875884621	75.6837780378024	1304.11	1303.59	1304.57	10	10	182203.568799234	164225.721574518	144468.416997072	175777.107025615	153586.216357831	140549.025679086	149147.538010817	167966.872001138	134359.726445312	143797.114801683	162064.05343994	165492.943462665
798	75.9065984354806	75.9065984354806	75.9065984354806	1303.61	1303.61	1303.61	1	1	68215.11175631	98735.3937445938	69571.5721172626	75231.7791663534	70369.1160381608	67054.5406655648	73283.3203125	80278.7289336687	59162.901538837	69456.0042152627	77823.0956948616	72833.185813927
799	76.0396622735303	76.0396288252939	76.0397497647479	2425.225	2419.95	2429.01	12	12	1626699.06307363	2295216.56120516	2347692.18958139	1779662.61312263	2651179.77366073	1729112.56328636	2318605.18516727	1524829.66695759	2154961.04954181	1363954.75011268	1891570.95023523	1696970.1576762
800	76.039678472121	76.0395906743868	76.0397338683039	1966.05	1961.64	1971.76	13	12	3980293.02844907	3328973.95475049	4791188.01658397	2739028.17840345	2385922.97383226	2544969.61055077	4731924.28016519	4099576.22101829	5494185.73556674	3363432.22278391	4808880.22626799	4288542.72486093
801	76.0396582257059	76.0396428879455	76.0396907395135	2307.645	2300.9	2319.15	12	12	1711919.89230666	1643113.22455416	3430463.5521124	2169806.6204594	1701682.37894653	1788628.55755371	3223669.42889437	1912446.14696829	3049279.82706031	2808800.16180099	1162771.42372675	1391085.46357498
802	76.0396850011846	76.0396759668854	76.0396940354838	2354.895	2354.25	2355.54	2	2	1488222.69726313	1861789.6153472	1550074.1943099	1279940.01219982	1597972.26259015	1274905.60205831	1494528.49262571	1560271.27439703	1513142.54495093	1401078.57370793	1495895.33659755	1472942.29163861
803	76.0397002353859	76.0397002353859	76.0397002353859	1941.03	1941.03	1941.03	1	1	1900010.01794984	1847989.24173388	2044608.55103831	1844259.43678806	1895805.8509753	1838366.08319303	2255633.39197615	1898375.25331275	1918073.91548387	1815244.20945312	1805020.39544532	1924684.21891885
804	76.0761370901416	76.0759904192932	76.0762385828909	172.721	172.266	173.951	12	12	2543088.28831326	3179428.24330811	2289187.1871756	2725798.6569184	2775536.73988445	2045436.55516496	2469640.78351507	2551705.52164512	2409285.76027686	2375560.13076062	2551612.9594739	3133300.17093348
805	76.2453559737349	76.2443016449746	76.246241892625	1304.015	1303.57	1304.57	10	9	137997.129943847	148112.510667066	121110.625408382	151500.143017578	139647.130871581	107886.635523791	136916.029260253	141044.961101887	96376.19071289	123230.438668212	143878.679916053	140297.410452974
806	76.3413002740828	76.3413002740828	76.3413002740828	1304.54	1304.54	1304.54	1	1	106952.551163965	129841.7903125	90952.5610632811	98740.2939861325	105366.945768751	83387.4953748045	72640.1378498046	101022.411360937	50833.8114109374	81180.2421516303	87579.16001582	125523.531508302
807	76.404799505135	76.404799505135	76.404799505135	1304.41	1304.41	1304.41	1	1	76554.2689313287	47639.7832297587	76872.7825914425	67321.6928120939	74661.7494406966	82055.8876118616	72641.6072172399	66803.9600696901	78681.4627814266	86231.3498064621	76782.8797651818	62661.0568483669
808	76.6170608443565	76.6166272271981	76.618228979345	1304.495	1303.81	1304.88	10	10	192150.413952637	265559.932259614	124267.688569338	208218.57152569	202253.986271784	96568.1389990228	102689.12168457	173446.514547992	106073.861977538	116858.680927359	142485.969852013	239907.164028695
809	76.6533917303624	76.6533917303624	76.6533917303624	1304.54	1304.54	1304.54	1	1	55999.7414772732	94319.8783048492	33330.7194526814	68549.3487557711	78498.5164692832	18662.8815500712	15878.2250625886	53205.8102516861	18703.1894904117	34682.2882486978	32666.0692160869	124718.511726741
810	76.6713412212938	76.6713412212938	76.6713412212938	1304.54	1304.54	1304.54	1	1	62454.1801973465	142668.473365384	39092.5075067144	77448.6892704273	91134.3390690115	24144.9173486327	15891.2871101887	59815.7240742997	18733.9310904947	34737.8185396635	32717.0261385089	124881.862757163
811	76.8459589250122	76.8459478222581	76.845987481661	1303.98	1303.95	1304.14	3	3	72868.0314910323	53835.5402343752	79949.7926477063	77735.6106090204	64057.9129230295	82980.5282592767	93135.0110395961	80682.8320889549	83069.9785333796	107484.269221856	74156.3670597325	65135.6780184663
812	76.8999203091703	76.8998916554399	76.8999484646202	1304.03	1303.61	1304.5	12	12	301332.137828777	284509.297999608	243019.235387134	290208.445237379	274785.252674278	232999.632539761	249802.21629883	276991.613839286	223424.981411832	247377.736076313	273597.278102679	280174.270926689
813	76.9175359309945	76.9175359309945	76.9175359309945	1304.54	1304.54	1304.54	1	1	293072.150291339	148194.172265624	242549.72372681	289867.259651696	274462.199472659	232759.550486652	249479.97401774	277910.772397866	227602.780482583	250989.945588379	273139.875245766	276549.025514326
814	76.9906798809845	76.9905471889127	76.9907316734849	1304.015	1303.59	1304.57	10	10	136866.563255897	121502.993422852	136656.39104849	117236.529693134	118386.610858623	125465.546339517	87846.5429673554	113133.814202009	92548.2919921868	87076.9656358925	113823.595195313	128978.044799456
815	77.0386659867539	77.0377598742583	77.0388110389231	1304.73	1304.08	1304.9	4	4	262414.791631801	236838.33052948	244963.414238879	252633.693091584	228399.073104521	226925.755483399	274772.561759728	215358.3723837	244920.210720471	220439.708278504	221329.942164916	264760.579421082
816	77.0873523606111	77.0873523606111	77.0873523606111	1304.41	1304.41	1304.41	1	1	89096.6794282657	62167.3143377133	81549.7581178985	88363.1680078135	78815.1164062506	99369.1571271316	84261.6907368598	81245.4060213945	99974.0462961635	87402.0303071723	97813.0156538539	83104.2232639387
817	77.180760641686	77.1799702941634	77.1813867058224	1304.73	1304.41	1305.41	7	7	133428.146643067	188703.603798076	73585.9173889171	144786.923171387	128361.574674681	55844.5606542965	83627.2056091304	107142.27273137	68937.2338842774	73927.9243464544	94448.1080243388	167078.69929387
818	77.3430930814058	77.3423742591552	77.3443840717116	1304.145	1303.49	1304.88	12	12	150784.024978966	142958.241820913	132773.116948244	145658.430288461	151807.901393479	122174.630827824	126973.96363732	160655.889261568	130026.49696289	138296.136159667	150430.972242338	152193.421736027
819	77.4041019538379	77.403854291111	77.4043496165648	1304.555	1304.54	1304.57	2	2	78962.9430017084	190418.305895432	31060.2637463384	81286.5414855966	92758.4537137869	45117.8324819712	67314.9639438102	21283.3228883714	38438.4655686599	55173.9745971677	45141.170948768	149450.159780971
820	77.5747709939514	77.5742131847638	77.5753159152617	1304.41	1303.81	1304.88	11	11	169978.025292969	195262.731387499	126932.787624859	168992.484964693	158330.192249754	118320.060750732	127719.414663462	142714.746160715	102643.959070637	123083.901627103	129001.970943081	194433.489654071
821	77.8421834754743	77.8421834754743	77.8421834754743	1304.54	1304.54	1304.54	1	1	91938.9006764646	130460.615416541	68607.0141304687	81616.5635971685	95689.6552042965	59739.7597656249	63264.2316242187	88310.8091148436	51079.5870605468	39631.1365739559	48507.8481937503	109838.917529296
822	77.9025656137819	77.9025656137819	77.9025656137819	1304.14	1304.14	1304.14	1	1	80485.9398856602	30682.5403670244	110744.313100962	71142.8174159757	64017.7862695317	122906.904742027	122012.779449462	97113.2460546869	112322.229349772	121925.729675292	94340.1419775404	55611.527230631
823	77.9984602959083	77.997826826766	77.9988784515174	2455.85	2452.88	2465.84	12	12	2721345.89319516	1733007.72515314	4383979.84753606	2419271.48438965	1888566.88572147	4556295.14480842	2432121.28906102	1796512.0967477	3349281.32019775	1719761.4853767	1275889.95580516	1951859.2818939
824	78.0678516413293	78.067800494689	78.0678753290932	1304.54	1304.08	1304.9	11	11	173701.859173585	156873.984846754	161011.034736331	179276.22557373	159714.402577313	144097.143873697	138404.41336914	164032.419407301	154243.837335487	156423.303553185	164928.755466496	169561.495795147
825	78.3544889891792	78.3537163650089	78.3557578143823	1303.81	1303.57	1304.41	11	11	195798.001351724	164029.870213218	227009.713491214	185714.01320519	179351.853283914	239276.619375	243352.312337238	220590.946612454	229614.786258137	238895.612908278	223750.225052208	163357.655763596
826	78.6100057552563	78.6099671627968	78.6100186299463	1304.275	1303.98	1304.73	6	6	131737.427302245	212212.339293325	136408.151623537	132859.191531137	235394.566641848	124864.829640299	136657.688110864	140880.410590819	218024.128844102	255519.609232952	255392.367138674	224268.490873581
827	78.6470797737182	78.647036173946	78.6471113069524	1304.45	1303.81	1304.88	12	12	249723.655396634	211763.35826923	254294.31948486	254723.337841796	233855.68380972	237693.387560847	248610.908214287	270098.302751117	218382.485400389	255907.671514423	255914.958568209	224624.365009014
828	78.6716552685369	78.6716552685369	78.6716552685369	1303.61	1303.61	1303.61	1	1	87549.1605295619	73354.7586686204	63175.958180931	73882.5691779124	67500.0103833011	64354.6446058229	63767.2354367904	82986.4397780546	45012.5376864351	51682.3368420407	72414.3067462702	61538.868299006
829	78.9352373459476	78.9343461823465	78.9365530495046	1304.41	1303.81	1304.57	7	6	184064.63425926	456983.666881248	91448.3579743833	249689.665420827	233295.189868751	62468.9059060435	60259.1346419585	159534.061482567	76639.6781442382	62741.8698014951	110109.840633204	323864.456888603
830	79.0367991151796	79.0367716985466	79.0368410449968	1303.95	1303.57	1304.41	9	9	154111.687756911	138547.270552202	163917.470983889	142762.677336237	144536.570280541	169375.089506835	196423.158123371	182684.726645132	154770.419147134	176016.149923095	169082.650127704	135080.557854227
831	79.0511799553388	79.0511799553388	79.0511799553388	247.442	247.442	247.442	1	1	853690.516521811	1000654.86513064	1356635.04620906	817806.589364394	852517.229835286	713331.857091878	732534.007662761	809721.821479818	775424.017022298	625442.95901001	828246.934611003	836551.827590766
832	79.0511942973806	79.0511942973806	79.0511942973806	34.7327	34.7327	34.7327	1	1	66812.0585457032	79092.4552939453	143683.614786817	38709.300032959	80868.7470610353	66849.3358116212	68250.5549083985	52386.8347218751	56369.9273007812	67866.3170800783	61584.3390779297	84004.5786068359
833	79.0513048782904	79.0513048782904	79.0513048782904	149.719	149.719	149.719	1	1	519978.806789663	723761.417988571	999042.910860424	556367.237767465	540983.752502315	454787.765111854	518314.13908729	503641.186230018	530257.509803711	456469.796214543	544002.438286809	558795.909139386
834	79.0512051975813	79.0512051975813	79.0512051975813	2691.7	2691.7	2691.7	1	1	832635.156335449	1096584.71969922	0	1636479.93024129	952236.766875002	755920.965239135	0	925307.614672475	842235.753562496	811894.905808589	0	0
835	79.0513373403853	79.0513373403853	79.0513373403853	201.505	201.505	201.505	1	1	1184863.79674777	1322166.59252619	2092905.54263618	1164747.18553418	1158916.07958146	837355.959633489	959736.786443986	1140930.49655288	982359.581276487	1004232.98810107	1128981.52271005	1218139.87133782
836	79.0511953264108	79.0511953264108	79.0511953264108	101.041	101.041	101.041	1	1	59185.8591640623	94405.5346294923	155914.504966243	69044.2043002934	61807.6698827638	57972.6141723633	59871.0145085941	68746.1499105465	57575.737292871	45809.3643222169	47699.8015640624	67980.200748535
837	79.1125183587944	79.1123312645609	79.1125500534993	1304.49	1303.81	1304.57	7	7	128520.620568848	107857.519647216	107307.406252443	130927.901180421	107891.606859539	95612.2477962233	115418.840559895	124560.310094573	119327.913429361	106997.112185622	121268.01951172	119721.90329402
838	79.1745170621312	79.1737923401641	79.1748715515791	1303.95	1303.22	1304.57	7	7	85855.7708435051	128215.0274292	72110.1196893305	111357.888719764	105268.28363037	84916.547801983	81663.8951725256	86383.575803222	70320.0725504553	82015.6467150874	97963.9131696431	102685.356308218
839	79.6199053520417	79.6198603003692	79.6199336021989	1304.08	1303.59	1304.73	5	5	85134.1760236138	79779.1750355117	78838.5549133312	91028.8831262217	65868.7158369962	83993.7587295818	90777.1556095373	103872.389939185	83798.970821126	82863.7106945796	94945.15019381	78599.0411727633
840	79.8159380177925	79.8158166505285	79.8161371704497	1304.01	1303.22	1304.57	4	4	74181.1618254206	152499.640528845	48684.7942602546	119158.276082474	102266.932351683	56032.3638590491	48743.5711555987	50676.3280916337	28802.1105940753	68230.4023531401	70687.3400614415	117954.969304011
841	79.8803228518955	79.8803228518955	79.8803228518955	1305.34	1305.34	1305.34	1	1	151229.552263847	99454.2567160871	177988.442642047	81020.0181188974	115614.67137651	182968.421335229	182129.220636539	164703.659372778	169421.480358663	191299.947677998	176502.34503063	107976.438900036
842	79.9155578688581	79.9144227310975	79.917160170007	1304.11	1303.59	1304.73	12	12	178365.590612794	144347.932042453	188153.803405198	174889.809005032	145849.509052733	226186.274152644	192352.026742788	190046.383931478	183832.981876626	198719.896069335	216030.682742746	152204.543907752
843	79.9901839022687	79.9900939524433	79.9902320029791	2464.28	2460.34	2465.49	12	12	27436440.23087	21287952.8998533	22146649.1821148	26979538.3472762	25571146.6493451	31017358.4701905	33887754.8898576	29339981.0853495	32966078.358441	33837030.1455588	30659138.260956	24604550.9932502
844	79.990048499545	79.9900166734355	79.9900775635968	2266.33	2261.85	2272.76	12	10	3593270.53092262	4071819.00286563	6173499.02815387	4800494.03856608	3914706.61875752	3515367.10908156	7021901.74188367	3292799.31750854	3748461.38582678	4731407.57495899	4787608.11344552	3664949.48850143
845	79.9901385610296	79.9900911834348	79.9901544617883	714.739	707.663	715.517	8	7	10560696.7398638	4267119.23801467	11624744.5314	11700670.8498362	7941588.11723516	13028562.629965	5725017.95682144	11280419.7006964	12238743.8337868	14459604.8092372	14581424.5381479	8580384.72416912
846	79.9901204541455	79.9901022835639	79.9901751698147	600.689	598.072	604.008	9	8	8046257.4259029	4822846.17495706	14506962.8348559	7581315.30400892	6514877.20990761	18559603.74731	10488123.6153741	8661304.95815625	9711465.41956545	9244410.84691611	9880037.02762091	5554900.38134972
847	79.990082126464	79.9900499076705	79.9901941478275	1994.61	1993.78	1995.67	6	5	2192042.66741096	1546409.31867479	2850400.14888876	2249711.53453147	2041442.08455001	3001141.37421917	2658735.75858982	2555255.15092756	2806421.41618324	2887962.61098238	2427851.37403996	1869547.12554598
848	79.9901741320029	79.9901369760895	79.9902922606241	756.538	754.237	757.091	4	3	4825621.92835715	6430403.05718676	5344543.56264286	4619040.84729837	4667793.18111012	5975021.96702008	1391780.12420876	5039699.03917635	5443698.82339286	5943976.69952977	5159280.77105805	3807826.24415401
849	79.9900957759759	79.9900776359845	79.9901683747143	1325.685	1322.58	1326.83	4	4	3689178.4135689	2807281.34622071	3722370.775973	3554340.25414773	3840929.21952996	4645592.02237575	4021492.34290968	3390183.26473515	3965651.17022551	4280281.20791373	3676861.77829306	3125739.56761362
850	79.9900543546433	79.9900297917109	79.990115692694	1375.46	1372.04	1383.54	4	3	2974629.27660472	2209892.00547085	3169906.6505321	3062906.0753336	3665205.92087492	2976484.99225219	2357543.15824687	3030391.01726139	3196694.31514673	3584117.58835939	3160998.5472973	2402128.69447319
851	79.9901568730129	79.9901215884148	79.9902045800674	810.584	810.521	813.933	3	3	6023316.26651698	4351196.25117188	6377525.60000135	5630774.30743205	5454857.73835871	4440863.80036733	6585647.08825397	6468790.90653124	6945677.84123958	7059246.4259239	8270275.69575953	4913182.67646094
852	79.9901417342223	79.9900366557282	79.9901926472178	967.952	964.886	969.241	4	4	9061850.51741118	6589358.91639757	10052130.2033785	9145364.62325432	814556.879832976	10771095.4133437	11197215.3015937	12517555.6651402	8481344.59963076	11339492.8096111	18490619.337445	7981760.45027779
853	79.9900777009673	79.9900086492563	79.9901567519635	1540.54	1526.42	1545	5	5	481805.787170134	399397.248890624	619786.994939232	533073.81256293	1152290.51178159	3219545.21292405	216711.988007817	238886.940195318	738737.739140622	722563.006437499	324340.81279908	454531.011042967
854	79.9901465778913	79.9901106914469	79.9901821016263	900.945	893.523	904.301	4	4	6740687.79833875	4713155.33653125	6911951.87383313	6248665.25871875	5810779.94816812	7271698.0243974	15219074.8503586	1140854.56473337	6706051.62293752	7633233.37333564	6316745.18785917	5381057.43171748
855	79.9900886964491	79.9900603381979	79.990119689871	1247.73	1243.85	1247.77	3	3	5211570.90017239	4104693.73260778	6039429.78128128	5180359.00817886	3976083.96874268	10169252.1250407	8674987.07275378	5661332.23107756	5837822.37862066	6195122.41495153	5561695.574472	4631671.25637933
856	79.9900573724776	79.9900362546113	79.9900699831173	2098.74	2094.46	2116.17	5	5	2111831.42378291	1663077.76005659	2435993.15956132	2082280.08570723	179086.728007839	1912754.95903565	4992877.03429861	1461531.77024076	2602519.05040063	2519668.22692311	7296243.93865976	1710262.0123047
857	79.9900421129225	79.9900241869139	79.9900550323804	2202.85	2196.81	2207.89	4	3	1392454.14694633	1198117.98541992	1647439.72578127	1316567.10616508	1230762.99020811	1568968.26930537	1653367.49780759	2173195.99244958	1619979.95454311	1571166.42523776	3377770.5353742	1248765.64746094
858	79.99005113446	79.9900323847369	79.9900535129008	1904.57	1900.64	1907.35	3	3	444457.315513165	255339.651560136	551782.429271676	360052.326864131	58973.3732690395	1380210.74831527	554734.815203017	471675.806386088	521230.277458106	561709.23675876	446592.502705079	272038.59838379
859	79.990035791972	79.9900260001442	79.9901035587527	2341.07	2333.63	2353.33	5	5	602277.19688627	479375.681245024	740571.460007141	619945.591434423	216259.960046736	694861.992721637	991633.882682697	706092.8663444	753791.597311138	751311.592724425	549656.350197368	508188.99256573
860	79.9900776228713	79.9900547799762	79.9901134938629	1407.04	1401.16	1411.99	4	4	2235001.80052082	1611019.39502344	2465627.27461694	2296119.74906754	1902801.63264958	2789361.89633592	1609127.3018592	3713371.6410055	2421666.22429948	2740956.30036291	3085153.66965974	1802090.14463802
861	79.9900655796056	79.9900564548322	79.9901113186419	1617.72	1609.2	1627.7	5	5	1271896.81182478	799884.491701395	1434814.69853167	1175770.1936342	790834.549854524	3204414.99941492	669208.117504881	2033242.97367733	1454352.59458333	1575242.07334636	884764.582232739	912658.685286465
862	79.9900792754091	79.9900674695263	79.9901218152872	1273.83	1269.16	1279.72	4	4	4924004.23580729	3594747.40768973	5195520.96230015	4976808.45591389	3908094.89992311	576900.800952994	5784525.87357556	5896494.00526124	5081216.84797153	5553346.15836309	6191981.12274266	3960536.61805805
863	79.9900749996128	79.9900628956313	79.9900899383567	1689.64	1688.91	1690.51	3	3	145534.398515616	65476.08952474	165865.044466148	127871.518164064	148085.606044924	166282.244648439	444431.542491314	717587.437247961	169586.484114584	209574.694348964	159796.005240888	97254.6010807237
864	79.9900450279816	79.9900225128727	79.9901096337512	1654.315	1643.34	1658.98	4	4	1436337.73849322	918704.907555149	1484093.85381204	1298367.62988281	1137511.9879205	1833703.91175669	1455633.27289029	1751435.46775879	1697235.02032858	1759980.83150046	1480884.22398733	1065077.645625
865	79.9901230892651	79.9900367412026	79.9901507752989	1158.24	1156.25	1160.58	3	3	1845197.25892863	1339555.94678571	1728154.29380213	1791657.62223214	4500739.53122958	1749963.7895833	1029438.71748045	1505831.30482173	1925818.97107142	1949573.69720981	1626142.13125004	1575865.92446428
866	79.9900977872655	79.9900825832797	79.9902995494947	878.634	878.069	884.443	3	3	7545830.86998923	5622602.43600792	7715901.91445905	7305717.19018967	13097242.353172	9125293.99743749	8880213.97440407	1002146.62720933	8242313.16706032	9023756.55754851	7933057.96590517	6021650.0344806
867	79.9900520635684	79.9900389703596	79.990084808453	1763.605	1756.69	1769.78	4	4	655831.08981364	381245.664014996	768824.108221806	694987.385746259	667387.998809264	927228.252708337	152385.690466311	1429340.05700772	840161.52748698	875306.588896488	1026174.49172587	518919.43502604
868	79.9900777425838	79.9900563049612	79.9901230816429	2182.81	2176.53	2185	3	3	3053271.2792453	2643705.05913547	3566274.73188091	3084785.36585791	4570673.56936351	1949304.89050696	3528988.81868147	2233993.79787441	3443666.19450422	3487693.04527416	3569116.82534494	2803317.28237914
869	79.990136209247	79.9900660571583	79.9902489663681	1057.61	1045.32	1067.98	5	5	4895679.56765621	3358577.92478299	4840978.79518229	4722733.23656246	1145298.32629395	8666925.71407808	5882965.34929895	12187802.9558853	5309022.64664476	5916032.26134872	8452492.08076018	4225907.03038653
870	79.9901228084897	79.9900604088811	79.9901228084897	2675.81	2667.8	2675.81	3	2	588440.316178002	654543.833062528	710485.093344042	556303.316748043	544932.250650436	755707.874769343	729379.050483398	655134.144462204	700800.089518697	739246.206493007	769720.283948725	549137.694413607
871	79.9901610292702	79.9900640717937	79.9901653630298	858.038	849.35	860.004	3	3	10195153.8233356	7092735.64999999	10866840.7490683	9664685.2875375	9014612.61447268	8010226.49570259	5779984.06075073	10721918.0508984	11268641.0989633	11891063.6919004	11169164.1062514	8251606.05124805
872	79.9901503553968	79.990124384678	79.9901763261156	831.0405	830.614	831.467	2	2	6063028.59197691	4218250.07060598	6379188.45519699	5660624.41489809	5566141.09787631	6717314.54626918	7021380.03178531	6056173.03272728	6768111.47875001	7127584.03739129	6207116.85404348	4569117.84028408
873	79.9901144242825	79.9900880812156	79.9902373565309	1005.92	995.065	1013.54	4	4	2913472.59636364	2049806.53659374	2732401.00443748	2891197.4559375	2454278.9803125	15015944.9975113	10897462.6581185	1573920.34639159	3299448.12286932	3598551.91272724	1005241.37360024	2533326.00140623
874	79.9901265611713	79.9900044442623	79.9901438687518	654.3795	643.146	660.618	4	4	5243864.32257008	3700037.41282777	5540018.85703427	5193352.09317845	4560375.8466394	8160948.18354189	5334445.88898005	10056031.1935679	4585358.91055649	7401240.88437594	6306637.13545314	4234221.85435937
875	79.9900972434282	79.9900715997354	79.9901196214167	1478.675	1472.03	1490.22	4	4	1410553.91794922	947591.587578133	1401164.58513392	1335420.41220703	234597.162785649	585002.252216789	1685459.42906073	2337328.21352023	1587216.46838778	1694100.94293341	1891175.67866129	1117404.33289062
876	79.9900776019031	79.9900530349146	79.9901021688916	1443.09	1441.36	1444.82	2	2	1704083.85838126	1154480.8416875	1948487.94447116	1814042.68271484	1971132.93738098	2298373.81702499	2134279.98933281	1568586.30780925	2048515.06552812	2304334.12014573	1955116.72927886	1484504.9185664
877	79.9900859324819	79.9900750892613	79.9901126345801	1709.15	1703.48	1713.27	3	3	234322.179817703	162646.401964288	299368.248222659	235715.636093744	178524.076044924	188951.021130374	3423861.85645027	237402.263984377	268940.516103518	319677.583342628	112676.509815675	162298.148780689
878	79.9901368212911	79.990060482121	79.990172740689	1134.54	1127.06	1135.61	3	3	3532362.95296875	2681181.16869419	3517340.11078124	3495364.20404018	3142999.8394308	4996468.94340819	3968542.11486607	6045868.73249048	3765396.79580356	4096492.61203124	761573.459824271	2950149.11008928
879	79.9900924583319	79.9900560578171	79.9900966293371	1790.2	1789.25	1797.9	3	3	680173.172961428	439817.905480199	846444.39921177	638157.584440571	563199.141977626	1639386.28844912	126681.490546876	714926.518273572	869857.706953119	981887.842968755	766092.25472168	522640.523852538
880	79.9900322838096	79.9900227139846	79.9900418536345	2389.385	2389.38	2389.39	2	2	624204.453280481	495208.237728892	831967.224999998	614327.021376439	522163.639496527	906561.436532344	878825.015252646	716616.818728929	761347.385148024	857393.245257849	739507.293442466	478511.489404598
881	79.990065290074	79.9900027262963	79.9901278538516	1227.81	1226.82	1228.8	2	2	8280767.44564728	6222172.33020834	8646141.19470237	7826416.55634673	7330439.45805804	9555783.39723215	9624871.30125373	6839711.29345004	8656128.88920014	9410656.09184524	10581914.8847846	7085432.12429688
882	79.9900559418941	79.9900505445068	79.9900613392814	1428.32	1426.29	1430.35	2	2	942066.377433883	658271.242638224	906779.307109377	980310.119335927	766737.476816409	376730.167447925	2110611.73364745	963820.908786045	986522.06121094	1164817.99050482	981766.517656255	819072.814891832
883	79.9901066038274	79.990093071781	79.9901201358737	1183.265	1181.29	1185.24	2	2	2420325.40618748	1578125.99350696	2318908.63750003	2211020.54268748	2191273.71431254	1088292.58901375	4975655.78546413	2140557.43124996	2195524.67447919	2541156.44138892	2093277.28750002	1891720.18878474
884	79.9900689184146	79.9900524364874	79.9900854003417	1726.205	1724.43	1727.98	2	2	969912.177733229	684519.896574851	1249695.28507582	1038950.89133789	832128.175881956	1577707.39287683	1452031.58064108	1307112.91809442	1312874.7448156	1392802.76744255	1240118.24836627	738508.397192097
885	79.9901088858687	79.9900583516764	79.9901748863244	1098.54	1088.89	1101.17	3	3	1620716.55093755	1260605.65640623	1492611.05434377	1538699.09104171	1158687.85053224	1446605.8262378	1939754.85281255	8990690.77650667	1745369.92161463	2058070.03406247	1614431.40658858	1453422.73078123
886	79.9900796242442	79.9900332234234	79.9900816049818	1827.6	1821.17	1833.04	3	3	826815.936126454	491962.002847361	1092850.75915516	801974.683816733	832457.570382254	1158750.18567474	1127444.75201381	515929.337789893	1102610.62273368	1149409.6369029	1071906.66927472	598173.590935683
887	79.9900299943773	79.9900286380067	79.9900313507479	2375.9	2373.66	2378.14	2	2	328576.508461219	251640.636021203	417201.473247065	336789.158788367	287451.080920061	50828.9948632822	418095.370532222	698120.029972769	377935.667846678	434817.44387277	382204.794990933	239082.262005613
888	79.9900448478328	79.9900365961699	79.9900530994957	1882.055	1878.45	1885.66	2	2	558426.378243583	338473.730721541	675639.524721682	492745.173341521	421075.254740494	741679.302415555	718716.391495865	942233.064842183	712866.425795616	776245.528627096	305513.973313394	369209.181547997
889	79.9901741107878	79.9901741107878	79.9901741107878	789.627	789.627	789.627	1	1	9086121.69910388	6454690.01435526	9771153.69739864	8888284.15224326	7828005.61928256	11114263.069223	10837532.2484189	9550228.96477703	9734573.23293749	11311048.8062204	9664361.03057769	7249081.04768159
890	79.9900425272484	79.9900275053845	79.9900575491124	1923.51	1919.84	1927.18	2	2	582544.776230025	450235.115788797	739097.435563153	489961.177065067	465285.494598321	795601.710019755	792446.153221568	777256.972721841	756452.725980113	824002.557656251	504899.761774458	438374.748632811
891	79.9901565738858	79.9901565738858	79.9901565738858	800.685	800.685	800.685	1	1	5330792.32336578	3944631.07605681	5872992.95456534	5460282.83098579	5025605.31268925	6711453.06888636	6493703.51596591	5749647.85872373	6113547.65918255	6797045.35293747	5648589.81898579	4401568.62814559
892	79.9901143681389	79.9901143681389	79.9901143681389	768.601	768.601	768.601	1	1	15144252.5922596	10375278.2870957	16280030.9875547	14632909.93035	12984828.5330935	18942263.9004956	17854469.0665796	15766447.191624	16760970.6114844	18592953.1186743	15746575.2463428	11761794.6233857
893	80.0624282423433	80.0623844186391	80.0624760191639	1303.98	1303.16	1304.49	9	9	158918.396484376	249566.950564902	88889.7613183607	178471.507211538	181432.953573842	88028.5923490083	91376.3120841484	142704.869313616	100291.800315755	89912.3057226557	109101.052274169	204899.027351261
894	80.1589779259447	80.1588025285312	80.1590064828926	1304.03	1303.59	1304.54	12	12	805914.255049734	1158794.54363142	543297.472526499	923264.243815525	890732.977971003	445339.295920761	515998.308234055	736281.333261724	470858.161765955	480274.390158859	638055.33597506	976559.672418389
895	80.2164297679187	80.2164024942234	80.2164418124083	1304.73	1304.5	1305.41	5	5	99633.1407629387	1148224.67088069	542247.825168465	902783.085962738	875358.281969004	444880.419778643	511006.223175453	111539.362424665	97321.187213541	117017.182296424	623427.705519201	95471.1551870489
896	80.2721010910097	80.2720602751987	80.2721663055276	1304.45	1303.81	1304.73	8	8	172589.174731446	292731.598318358	98671.707386944	206017.771908803	206719.993534029	79733.660117187	91657.2119891827	156980.233828125	86685.6182434093	95969.402456806	142280.766512277	249753.723086984
897	80.395045750969	80.3950380164431	80.3950534854949	1304.49	1304.41	1304.57	2	2	120605.196439303	89805.5913916024	140675.941120608	92175.1878079924	94276.1540336111	157243.805076496	159559.006688639	141708.915286457	151853.829611002	173809.075561899	148620.141600137	90579.8167339615
898	80.4299441912778	80.4293043121891	80.4314433285791	1304.41	1303.81	1304.88	9	9	119939.290411783	89702.9899325288	134420.063675539	109572.631931715	94276.1540336111	156817.62118164	148467.786840822	140784.404403545	149554.616096827	173413.39624477	140358.679516226	104449.924034832
899	80.4798833315468	80.4797711767443	80.479918693835	1304.73	1304.41	1305.06	7	7	114453.387440592	88911.6738148086	106885.417456056	117459.789666342	102738.868784995	111565.712853307	118818.56062093	119036.856419771	97875.0348274733	115544.687442158	107862.345392252	102896.471185772
900	80.6178876452025	80.6178737158463	80.6179015745587	1303.7	1303.59	1303.81	2	2	56543.2967365048	38203.614630682	84732.2072088076	73735.4219051851	65322.7279015007	91307.2047230101	110488.420155363	88404.2628354893	88120.6379194788	100030.228066406	81408.6478844093	44898.7919415841
901	80.7599816679732	80.7491310562149	80.7600184713499	1304.03	1303.59	1304.54	12	11	80871.598065185	144688.769426081	126297.64395863	161176.992056978	154414.163160399	122330.580666316	131412.433570149	152947.63121175	122352.287705077	123310.916883544	139756.603275552	149574.51418457
902	81.0004192711509	81.0003858398278	81.0004513775272	1304.65	1304.15	1305.41	10	10	123959.691573768	109214.622194823	123374.81397217	132000.510908203	112921.742807616	109961.937909459	124018.531949055	132894.068091947	107270.439961689	132262.03371059	128425.302698103	110681.271760441
903	81.0408620041572	81.0407357166016	81.0414815841598	123.1835	122.416	124.384	8	8	145137.202879095	113619.675181681	118915.279729329	150956.672625	108955.098516358	125984.49998998	130966.445599162	211709.092339814	180064.663234192	182152.987639648	138916.738578613	115207.342898171
904	81.0697034219387	81.0694607237189	81.0698725398922	12.4956	10.6876	16.4317	7	7	0	5495740.27514764	7330771.43322154	0	0	4453178.12364031	4170836.31847575	6879528.52674467	4141558.81388584	4902090.70400323	8794992.1237458	5117809.73401015
905	81.069675729845	81.0693481961139	81.0698684350866	558.616	554.233	562.687	7	7	6267044.74716214	7089055.36680616	3810114.5645748	6081435.48080295	6030695.99430054	5935971.56234126	7897674.53353966	5876218.69882802	7768347.91328224	6169565.97245985	2743681.15486042	7857014.40048581
906	81.0695152241014	81.0693700283306	81.0700220083446	194.568	194.396	195.734	3	3	4142286.02643859	4711008.41412972	4995365.18682821	4014139.07621439	4337155.18520135	3970463.25503089	4162177.2977689	4143782.3645407	4296992.33534793	4295405.46793968	4451526.3335767	4590464.15328467
907	81.0694927816617	81.0694927816617	81.0694927816617	2698.09	2698.09	2698.09	1	1	2680378.2699316	3039485.66199377	2844435.43400389	2732946.44791989	2775346.3293469	2356818.00965494	2811078.10977759	2798541.41370113	2669544.48343096	2588434.37546872	2845127.24565431	2758024.37065433
908	81.069984993224	81.069984993224	81.069984993224	148.088	148.088	148.088	1	1	5025479.55636601	5964089.883662	5506535.22115198	5198922.33086366	5317089.53736262	4877492.94934183	5129996.83710306	4906484.58268382	5163609.62112981	5027425.06361629	5232836.93648496	5651904.27570331
909	81.0697512111952	81.0697512111952	81.0697512111952	101.213	101.213	101.213	1	1	4200840.2211501	4762136.54875033	4534852.33165433	4370605.5760431	4505649.92189632	4105663.9397857	4322592.68018409	4160103.98709832	4700918.21797534	4182990.33820938	4468104.87368514	4563162.38029569
910	81.2375576466405	81.2367939974669	81.2383769476228	1304.235	1303.49	1304.57	4	4	86537.1918876133	70003.1528320316	74072.9038982607	97574.8598307282	93709.6606014744	80067.9703531896	75550.9002294913	92382.8994673283	83996.5093306097	79375.8277898606	78601.6820001783	91739.3860705558
911	81.2957570076889	81.2957335785801	81.2957583090083	1303.98	1303.59	1304.14	3	3	87018.6276362735	45699.7149316405	86901.6950889072	69741.0647398797	70443.343801048	105362.363312174	99601.8775088788	86728.4070396846	104059.465910202	112771.377355956	91669.7372807159	63427.1628693185
912	81.5203699552291	81.5201470636697	81.5204574054335	1041.57	1035.73	1043.32	9	9	24522560.2421196	15277089.6017705	38316188.6935858	29707274.7543751	31891443.7341064	23951934.0057434	36499395.4627112	33651630.235902	32337914.1038461	22398221.4916993	29352856.995246	27221782.8806578
913	81.5196876773246	81.519057171632	81.5202731904771	2449.225	2448.43	2449.65	8	7	63194000.2521268	59413846.0616699	72729198.2493979	66543178.9114921	63881436.2330362	75276560.2231995	77045343.2254695	70622306.7888475	67858364.3925	75189464.838921	76071327.9116135	60419247.1521727
914	81.5202382749782	81.5200178186306	81.5204333022833	689.6345	678.707	693.961	10	10	58952222.1274387	79138688.5290832	59068486.531242	95341757.5248227	85074559.3863846	60224522.7753271	132824862.89165	71690391.4123695	44908986.2838342	51652364.6141743	92816067.7327903	64301629.956671
915	81.5202394669726	81.5201858214954	81.5204413617375	809.52	804.609	811.784	6	6	3352330.74852476	16646895.4005	23606661.2880648	19332298.1542639	18537437.7405312	24248188.223223	56055044.293903	20313019.2199999	21496375.7506944	20468954.4662426	24164584.8184621	15546582.6429
916	81.5203180237917	81.5201004502217	81.5204317991394	2613.475	2600.85	2620.07	6	6	34031717.1073422	23654187.0447142	28556072.6582721	27292799.549625	18026064.5416568	31294861.3178999	13354003.3066507	28258054.9930001	33849114.9202147	29477290.9446606	27857883.9044118	23501683.9903247
917	81.5202534814919	81.5201496209501	81.5202541934748	721.544	719.678	723.105	3	3	42961845.1217926	36096532.2083689	45363335.6106341	42307012.746372	40701967.2164107	46839861.7203688	45294855.6967226	43467120.0693324	46495284.1673107	45335239.1978643	42775522.3595511	43900283.4275962
918	81.5203176212116	81.5201996444616	81.5204355979615	651.156	650.109	652.203	2	2	31070897.0942684	26941965.2505056	33200720.1912273	31501517.053659	28338713.0691216	34319466.3518939	37139855.8016307	48134635.8678575	36090413.0356512	37765737.5361743	27370749.9101339	30075907.234318
919	81.5202996168574	81.520201559298	81.5203574404699	791.761	784.985	794.17	3	3	24066650.6328125	22354438.5032476	25076693.8269375	23701343.4647159	21997168.1869794	26514574.1606761	26239735.2896591	24948160.352429	25080753.3962381	42229053.1895911	24932560.0807557	21469040.5309659
920	81.5203320995959	81.5202371587715	81.5204270404203	826.194	823.1	829.288	2	2	52627720.2861375	49695892.0026462	55332331.3809	50852941.9667775	49366992.44782	57596106.7773174	56884341.0657901	54271974.1508097	56846837.0710201	56851348.67175	55587657.74813	47534906.7797012
921	81.5202867178232	81.5202867178232	81.5202867178232	2587.36	2587.36	2587.36	1	1	16945794.575	14592315.3554999	18048213.2792498	16889008.013719	16127448.013594	18062109.8625002	17771549.0826564	19096956.2973354	18135442.682	18336487.1054374	17461704.0007504	15367711.0523751
922	81.520475426776	81.520475426776	81.520475426776	268.407	268.407	268.407	1	1	15505628.1745598	13330601.1892813	17068592.3344429	15110331.4191793	14314574.7807065	16867622.4970027	17656918.7024742	15993496.2222663	17040177.2463125	16854502.6870435	16697044.7972283	14417468.6505417
923	81.5203284347432	81.5199148514308	81.52143347117	2492.055	2487.49	2495.89	20	12	102518551.840612	117579566.13741	132028634.794995	8474690.61927795	8545503.08418274	41940143.5273771	134061429.550784	130973326.087325	69158710.5450188	95157732.6326835	106871512.436355	79350328.0951678
924	81.5205790046905	81.5203401583411	81.5206363322692	173.3895	172.559	174.166	12	12	31367641.8871314	26087257.5208322	32822855.7227318	29079472.6988226	28174850.8126598	31750815.5174071	34797070.1962353	31964382.896018	34114139.9638382	32764562.4603882	32498200.4157646	28790042.1087305
925	81.5205760552687	81.5204320094962	81.520662356376	215.3295	213.936	218.394	12	12	30649877.9545239	29929942.3178426	36329462.7206027	30628353.5432915	30144206.5683942	35709802.2544394	35423122.4326555	34284601.2817412	33819134.2142303	37190579.3312913	36000469.9524466	27993457.6794167
926	81.520498277869	81.5202501717027	81.5207159119789	596.843	592.018	600.741	12	12	61985352.3373627	85925074.38378	58313848.4193632	52720855.4313648	51219426.4765911	57445464.8488599	80949162.7103577	73680175.473462	78616181.5701789	74438584.5583438	68875750.3769489	60321684.1906103
927	81.5206039353263	81.5205247360121	81.5207559286981	135.155	132.901	137.274	8	8	26967866.9310672	22208255.6493704	29137420.6054333	25083055.3599957	26100308.9382636	27890672.9922558	27561590.6388608	26874264.6783786	28245342.6575942	28015235.8227855	26397508.7948074	25095431.5207029
928	81.5203135076239	81.5200988968229	81.5210444968877	763.876	760.639	776.995	13	12	45799501.0270384	29544231.7102468	63801649.6611636	109831477.615678	36637370.6923851	68308706.3305174	50136599.5861357	73295777.6133222	63858460.0173069	51560259.6484627	54163202.4563045	66096015.9488011
929	81.5205586955893	81.5204399860579	81.5208058744672	286.242	285.095	289.001	8	8	18101723.7722907	30178409.5645835	47916210.3203327	36767475.8988254	15907858.8462942	40643323.6209901	39109820.9556272	47650142.1869288	32686777.6539121	40286130.0514509	54228188.3861318	28126787.8611345
930	81.5205785767618	81.520535406685	81.5207984374903	71.04215	69.6596	75.8603	6	6	55208669.7393161	45095401.8689852	56939227.9298709	52729595.822333	48198685.1129694	59746824.4956244	59266682.0007594	53100195.9511656	57882387.153946	60220188.3756005	55811399.5587177	46332987.8513839
931	81.520347547181	81.5199886309623	81.5205788268851	999.0635	987.534	1005.26	12	11	47124678.4255787	40759470.5698623	59219626.1105097	72728251.4414569	18765884.008241	45721115.7557285	60179022.1989694	50691665.6242547	58933245.5522024	53760214.7910279	8335630.54325801	53194602.1441211
932	81.5203053367754	81.5201061591295	81.520535599827	1088.415	1076.8	1110.34	16	12	47340351.5920706	7637321.33388418	3028490.61952169	60942715.806985	27316426.5814086	35675632.9960736	51425801.670731	47395083.4869022	33533856.3649669	53888924.6932398	28864201.037993	12125945.82802
933	81.520556745895	81.5200898199389	81.521115178099	871.932	868.238	877.14	7	6	60504404.1981857	43446853.334174	4235381.60869134	63310588.241556	15865166.4703098	54926314.700895	56238255.9492818	52367798.1106874	55608596.550027	21604362.1475931	53203336.1672588	72683442.1927651
934	81.520456446808	81.5201537395418	81.5206223718729	1149.715	1145.71	1156.74	8	8	18280905.594823	17463424.6196045	23078361.9772036	6447388.4859091	20666299.5497436	23222209.3825001	23572815.348077	31304926.3098134	22355682.0903839	13561340.3560004	27469216.5595051	23034436.1417527
935	81.520399969237	81.520111400949	81.5206417101428	1183.755	1173.83	1196.74	12	12	15639249.663484	10299018.3551034	57557697.3381408	1763973.59140622	47457754.3115391	49076099.6918261	15154269.4920569	19139250.6617072	7299612.66504931	13357769.8061987	10276854.9652098	8577179.03672062
936	81.5206071863514	81.5203938392337	81.520677583982	82.26975	77.1703	84.6571	6	6	28476802.8497103	23971036.1123122	32934339.4591145	27806930.8439016	27719409.351083	31415794.7749804	31109096.6636955	59084082.3302709	62461982.1736066	32070826.3604663	29390732.8127282	22110040.300962
937	81.5201871682819	81.520035288066	81.5203845696969	854.407	846.766	862.806	9	8	41745580.9190437	34619598.6442829	6545169.60940866	40233732.1296703	46221819.3569796	25441254.2566379	27683883.1606989	41552023.3788694	48764406.2382825	87365608.7738394	61452030.2472042	38434540.8743048
938	81.5203420803988	81.5200962937889	81.5205778365674	932.658	916.968	953.439	13	11	84516947.7864604	45051539.0355079	75533007.3336513	46044784.0747747	30124287.6935238	85883988.2472606	118451066.418926	79412814.0378957	84739847.5804135	4452151.75733403	84278252.1841397	20970193.0325544
939	81.5206007042966	81.5204297982632	81.5208202857266	507.451	488.641	530.493	11	10	15362793.1146484	12426104.3963333	15944521.2175931	45900237.7919834	44227370.6023923	14673780.7772271	49434975.0046556	3182864.62433273	46505717.7423115	9883561.36793802	2655080.43891372	11566431.6829444
940	81.5205768948027	81.5205168167299	81.520734210932	454.786	448.968	468.443	9	9	66797954.298586	3392101.53634805	34320438.7032553	13617500.9570734	30977290.6469299	34511203.3054548	29248038.7356181	38615157.9879272	19495391.3338987	41821007.2280052	46876890.8246085	28469473.4338385
941	81.5205731635372	81.5204736652743	81.5206901874938	424.707	421.857	426.452	5	5	22695581.3887292	10712650.998006	19036769.2904127	14907803.8635367	10570908.0762981	24968597.8471136	25181413.0606618	23915089.8127941	25470088.1396342	25781123.0893107	24876029.7740625	37930207.9494825
942	81.520469619096	81.5203174290859	81.5207397800875	320.776	309.396	324.287	5	5	25865133.168274	10726393.066696	28524424.972218	25383297.4211154	25641515.1556298	41722997.1749875	7602738.92133177	26702167.628085	28517209.4907051	28685546.4774038	27643616.6979167	19102667.5127126
943	81.5204885896123	81.5204563919776	81.5206110070323	400.335	390.477	405.823	6	6	30023001.8376662	24731611.3112131	32751645.5914773	29485793.3755625	20327362.5771395	57599157.6994871	31464922.5491207	2157473.46911865	31348694.0828971	15339179.0462379	44828395.1019806	27042534.7804602
944	81.5205743619481	81.5204752080171	81.5207636652129	371.649	366.343	375.262	4	4	27355561.0283674	20795625.7825642	26555629.1967795	24856920.789	23685051.6357923	27018846.1151597	26607444.21325	25330918.573	12384811.9903121	29043644.1017548	25932721.2708125	21656774.0221751
945	81.5204892486532	81.5203085787201	81.5205789061154	637.9475	629.362	642.214	4	4	43225550.1166957	37518397.7194498	51274968.1445853	47473955.9395266	33932117.8481807	51710083.7594417	50138935.0630689	48291480.3978043	48804090.4879493	52132073.3292647	49394263.5604689	41463221.9564281
946	81.5206657899728	81.5205861637809	81.5207454161647	334.4865	333.84	335.133	2	2	2086816.64662699	18155371.0318359	23804229.3064023	42172218.6051522	19451301.6402581	23074140.2948044	23503699.8715781	21616623.68625	22749445.0509375	23635319.4350586	22233811.3170363	18244339.0975887
947	81.5204820902087	81.5204652095672	81.5204989708502	2663.005	2661.16	2664.85	2	2	30311012.1987028	26618520.2328124	33838054.122824	30329620.0496757	28805297.2826768	33691282.2623702	32951396.9722877	32895857.0863192	32364513.5208961	33791229.2133877	33377108.2546296	30986593.3320963
948	81.5206933841379	81.5206331186737	81.520753649602	2650.865	2649.26	2652.47	2	2	48280837.7949147	37780249.7765284	46768120.6090626	42218262.722244	41217240.6226455	46902579.5357291	45872289.6034332	45446061.2134375	45576345.4962502	47272254.1497746	45490337.9370948	39281429.7094141
949	81.5205351510319	81.5204163847844	81.5206539172795	352.622	351.332	353.912	2	2	13268943.6688421	11008634.7159358	14274372.2279408	12355134.4801806	11745506.77575	13829859.4041667	12758958.0189804	12908531.7752188	13918776.8124479	14612869.0561842	17531611.2317274	11688183.4208684
950	81.5205245026799	81.5204356099005	81.5206133954593	47.2086	42.0983	52.3189	2	2	18488166.1813598	15663385.9794453	20763044.2817191	18434651.0954666	25638190.0487701	21461670.9755033	20697455.639257	19453762.8050594	21276159.5823008	20885770.6948594	20785735.5138049	11208010.6235497
951	81.5205665213143	81.5205665213143	81.5205665213143	1216.93	1216.93	1216.93	1	1	4258624.61852677	3807225.08939731	4461201.9648214	4281132.91446427	3903955.67537945	4510821.19921881	5246514.85683244	4454023.9850223	4524919.9469197	4449563.97642855	4412746.73026784	3969648.17126115
952	81.5216437710434	81.5207909033602	81.5222401311022	2449.16	2447.94	2449.62	12	10	69277237.1969725	58548773.1695845	72411011.2374897	66433101.4790296	67918385.69545	76078141.9469896	77110849.6436843	70578905.7974728	67858364.3925	75110485.9879464	76045942.7883019	60419247.1521727
953	81.52065705284	81.520492658253	81.5207008164521	270.055	263.609	275.03	4	4	26628130.1365915	22333119.0227812	27959061.2451438	21776860.7061556	24415402.6669756	43293139.9878516	20857193.2477743	26881227.404285	29018402.4651082	32200713.9480204	27903026.531753	23391498.6215259
954	81.5208438159074	81.5206883045282	81.5209993272866	2597.495	2594.14	2600.85	2	2	16243672.3160888	20476419.2154911	25264402.0504468	34560240.9875018	22516495.9291071	25079705.2027903	24221634.6498611	24572574.5406249	25248820.6300224	25891985.9746876	24636699.2417856	21693945.2256695
955	81.5207074907025	81.5207074907025	81.5207074907025	2627.37	2627.37	2627.37	1	1	18655681.1917499	17601332.9924954	20010791.8371001	17929204.263281	18326383.0238002	20416688.7527749	19486478.7280467	18710063.2140626	19162688.7695834	19373381.4341144	19881116.4051499	17398637.767375
956	81.5207609502414	81.5207609502414	81.5207609502414	685.111	685.111	685.111	1	1	42982707.4168968	36750118.1550344	44717938.7543108	42336346.6176766	41594269.3950156	45857943.3726891	47551081.4565376	43801992.6804001	49620096.3953766	47703724.2692875	45610663.5949249	39000090.7021375
957	81.5205920759025	81.5205920759025	81.5205920759025	1232.27	1232.27	1232.27	1	1	10087366.7028245	9104314.56675268	10629703.3711824	9908620.91103963	9626683.79801534	10605416.1319606	11046224.111253	10513845.7355634	10871187.7803335	11441552.295482	10574130.4132016	9715495.40464036
958	81.6679264166382	81.6679239611176	81.6679288721589	1304.555	1304.54	1304.57	2	2	63241.7633337398	108708.459933894	42427.289377442	80044.2001831064	80332.1038352467	37697.8889501951	18037.2110807291	62268.1275777176	20978.6671354165	38252.97641805	49119.9583219397	94667.3377234822
959	81.7740186358346	81.7739556106741	81.7740552428891	1304.145	1303.81	1304.57	12	12	420600.341212385	590500.013786054	273605.371043523	456017.930071848	434571.438972354	221977.983477959	267411.319939781	380425.133275464	241488.166679364	258747.666406252	328910.323579099	501002.988683037
960	81.8393307126525	81.8393141939082	81.8393660799591	1304.14	1303.64	1304.73	9	9	406888.316692705	589255.733203128	173647.212714846	120997.756560248	109125.730939129	207023.758657227	193083.327944335	153650.231541466	187241.731420523	200353.997942458	323118.557682289	91721.6763883473
961	81.8905596257919	81.8905505919867	81.8905686595971	1304.555	1304.54	1304.57	2	2	86190.9646687819	114332.42045072	53717.5020190438	78237.4043363453	72015.0394388843	68224.7600618485	73877.9854964189	68701.0049088537	21479.9081933592	70291.4856221514	76413.9155718988	94744.9453538157
962	81.9790379145784	81.9789342431525	81.979098580002	1304.45	1303.81	1304.88	12	12	194896.237604165	184738.131845388	195712.900021702	227031.56839495	206268.522876267	196497.638378906	213543.372953145	217129.406863732	184431.213059895	209901.490741812	204295.513044025	196397.067504884
963	82.0173208726271	82.0172512733391	82.0173828171334	1304.45	1303.81	1304.88	12	12	562631.371044924	531310.582782449	533165.005268552	598141.464036692	535461.236474441	504782.112223774	534087.368256141	587092.120036808	487781.602043809	521370.003746167	566650.497204243	517626.896703056
964	82.0215891020233	82.0211897793404	82.0226917117113	2448.41	2447.43	2449.62	12	12	6017433.40330738	3238492.05514161	4185374.67408692	5898188.91521848	3516545.80124271	3162021.87994005	4101028.59093536	4112948.18728477	3859926.34761231	4006792.06959337	4151414.8486279	3080109.96691741
965	82.0212465180412	82.0211099822317	82.021651187435	2492.32	2482.04	2501.91	11	10	2415960.96557828	4358002.14530151	4533010.40526526	2429274.55128661	416051.600808107	7276526.65580704	447262.885862621	4129243.42458184	420033.554575187	4167283.21684604	2793073.24229404	1703262.70579536
966	82.0217383407921	82.0213784145802	82.0218776733958	2622.96	2616.57	2626.27	6	5	619968.833737135	460137.207540837	752376.750532671	693859.107982702	886651.290991207	406133.590883113	712359.080957575	659094.117415364	700610.437730652	703870.039934428	754708.244996851	1354720.93023364
967	82.0213057207549	82.0212138651108	82.0213515482033	2519.75	2515.95	2526.06	6	4	1505933.14736413	1308807.56133321	1533166.11744496	3347099.29003529	1338457.50075917	1710458.05597825	1667366.03396738	2289997.34004425	1615132.40258151	327800.668320279	1985639.13719904	1381853.07492527
968	82.0216729462732	82.0214090750369	82.0220111173158	2585.045	2572.6	2593.06	6	6	505259.544757368	889538.154400783	1811937.71961501	1453718.39736979	1195797.87345606	1624572.24638671	1584851.42359976	910864.677891852	1620153.94830929	1870191.57790596	2521078.27244746	1118988.30470603
969	82.0218633979419	82.0215259603652	82.0223013055532	2638.91	2635.98	2649.6	5	5	995016.879467533	746160.689338047	803945.439375005	485312.570551764	686777.925327619	815392.401588545	832944.153345519	978542.757957971	1238787.31195984	847542.639436533	839269.026692708	659928.134054939
970	82.0216461493728	82.0214643945181	82.0217445873085	2697.86	2697.34	2698.49	3	3	449003.114504493	329811.246279932	639229.260477494	0	438185.895798024	565054.207561988	0	583309.119155722	538173.268316909	514462.058657225	0	0
971	82.0216275685447	82.0214985245471	82.0219117701818	2604.15	2600.52	2608.42	4	4	340625.797052565	800204.198785407	422665.302955731	103896.214465337	358171.047177738	164913.676569018	441388.091177211	419517.978208018	635854.733455882	419220.231201571	385162.084798186	272787.724889911
972	82.0218987685865	82.0213503522519	82.0220263921786	2674.395	2666.96	2683.56	6	6	940750.530992627	650199.548509613	1108597.37390137	913329.47834065	1238940.93319517	1084666.01400066	1147067.11416947	1037460.65753785	1148688.41343384	1504337.92400101	1687356.5496478	802800.244270018
973	82.0214222493842	82.0214033030241	82.0214411957443	2538.07	2537.85	2538.29	2	2	1166698.44895832	948404.318059905	1536961.48060535	1105091.54652776	973513.432636712	1187190.70803818	1190847.36820313	1209841.13529296	1302744.56932921	1268363.86234376	1180713.13439671	1047006.19174034
974	82.0215057511464	82.0213369345679	82.0216745677249	2563.525	2561.6	2565.45	2	2	1035546.95835938	805321.658951181	1183659.43385938	1021048.73076717	1936091.95403435	178082.60029946	1235275.96719141	1148583.54271172	1247260.27765625	1052096.9342578	1135295.84451824	821109.096806249
975	82.0214380849492	82.021412657098	82.0214635128004	721.4465	718.14	724.753	2	2	2414198.90684969	1672770.15584562	2694187.75636563	2272656.44249972	2157515.35469287	2796874.99944714	2811917.77152094	2457875.16266836	2633914.96519813	1281937.82561438	4471505.40964256	2083937.73792555
976	82.0214376373344	82.0212488560465	82.0216264186223	934.388	929.693	939.083	2	2	3012226.90405957	2050670.67263007	3206055.71577355	2717180.79454999	2635753.72020422	3092448.69221953	3184951.72946245	3097534.8829003	3119471.07119208	3692250.89195453	3451423.0575313	2405272.16355224
977	82.0213415796492	82.0213415796492	82.0213415796492	777.78	777.78	777.78	1	1	3855405.8491763	2896475.78532698	4182278.53487029	3646833.96670391	3395062.56534683	4473840.59401843	4343704.85933659	4141740.66622438	4000620.14934716	4900483.35881963	4042737.56743627	3192942.34821537
978	82.0214927851115	82.0214927851115	82.0214927851115	634.717	634.717	634.717	1	1	2357646.40523594	1997680.56436758	2762100.32959925	2349037.9177105	2152878.21727273	2868569.19594088	2863097.31071218	2594849.15072753	2696509.06282042	2794101.44917031	2596945.14250568	1935806.9879207
979	82.0217143115384	82.0217143115384	82.0217143115384	214.55	214.55	214.55	1	1	682844.258809883	445674.88686591	819155.364452266	661797.306769258	576845.105392031	882947.249539843	759163.312334585	668293.761563815	753453.611585742	844977.034581675	750531.076409297	512113.521808593
980	82.0216327076543	82.0216327076543	82.0216327076543	171.321	171.321	171.321	1	1	1230770.9481222	931880.847469816	1397194.30656731	1070354.95831332	1115782.06990123	1389119.34497138	1467946.29534302	1209490.28288935	1388749.17528956	1533715.35467127	1275306.45078377	1005585.37765523
981	82.0452713586705	82.0449441348868	82.0545236563761	1304.73	1304.15	1305.34	19	12	257563.5305542	357823.895961217	154628.556839423	298668.544620536	262601.843641075	183842.693703265	181842.246199778	234427.915094867	163404.890867638	204943.828674317	200856.753632813	334765.607990723
982	82.0489699269699	82.0488348334597	82.0495731214863	122.577	122	123.331	9	9	151364.625130868	424709.667747703	199592.047405832	164797.758022705	553174.976686198	150735.094114048	599366.488608189	219876.447144368	189868.34498101	171378.553105248	185770.359251383	171672.999281982
983	82.1344195341366	82.1342808556729	82.1344592509428	1304.73	1304.08	1305.41	9	9	147971.039332181	140309.070589191	137040.05331299	146950.666238608	151039.248405763	127308.138338449	128729.71887207	152473.630021785	127810.540305739	196372.723008219	133796.670041096	137753.678097367
984	82.2084106635207	82.1978708688673	82.2093624168613	1304.11	1303.81	1304.54	6	6	182885.013069511	91686.5624414052	115172.14937256	163695.149672409	162047.98086426	228108.517154946	124021.771589354	94953.0095930982	196041.076504792	124618.11363732	103102.97394381	141960.344016336
985	82.2255070237801	82.2246987551162	82.2269376464564	1304.03	1303.57	1304.57	12	12	188880.074645997	124065.949729819	208292.14254639	173864.305051057	162238.717946213	228343.80185547	234718.862750243	201494.300214843	206908.51875338	227594.495692233	214132.758046876	142185.609788161
986	82.307193085927	82.307135522367	82.3072287464725	1304.52	1304.08	1304.9	12	12	335758.008544923	453498.519603363	236915.413196844	379795.860691267	382984.055704251	190111.811395788	230148.009454755	303451.847451825	198989.926418807	203432.133303224	272934.097834822	417095.021680037
987	82.3259643800699	82.3251309420162	82.3273591986844	1304.03	1303.61	1304.5	12	12	403124.555773927	300202.717962739	450542.517937575	380727.937971378	352600.987195762	489985.750032438	482455.452357704	445236.664190108	441437.558876578	481515.075549129	447797.526127233	315172.225837214
988	82.4248810796299	82.4248663521108	82.4248958071489	1304.555	1304.54	1304.57	2	2	59374.85641276	88862.4723106966	55650.439962159	71656.1370731616	69907.2681949878	39804.128895597	61004.4933715817	75454.0060635643	39876.8395552197	59842.792486572	61355.3095902882	77049.1194042962
989	82.4800760807604	82.4800760807604	82.4800760807604	1304.54	1304.54	1304.54	1	1	55548.3039971921	81857.8384107418	56699.168527222	86877.0221028649	72839.8379380292	55609.7988173419	60059.0299403888	72567.5125724281	51352.057184448	65379.6613989258	57340.0194782514	79937.2660583499
990	82.5374880558724	82.5373914453745	82.5375858628123	2449.345	2448.72	2458.93	12	12	13547420.2488501	3767458.11955024	3578309.99081315	3542236.87231031	4092059.92328714	4961854.80871617	3999181.89665107	3692839.71644261	5195178.59092315	3646310.93883874	4510253.94179898	3596283.71750233
991	82.5374405279505	82.5374118473718	82.5375381256842	2493.95	2482.86	2500.46	11	10	5341374.90579607	4160750.40802128	3128913.172694	4073176.79577029	2512016.61402938	6200090.84040386	2710160.48826035	3107781.62011368	3088814.15673547	332826.908906269	4154208.98190217	2994767.75358339
992	82.5374287349722	82.5374132184234	82.537440136959	598.1415	588.489	600.925	4	4	3764564.44472393	5366543.24017359	3813708.22789874	3586950.43237399	3454193.76714102	2866934.95697462	4134834.95970075	3786488.79678847	3699935.54853817	3821055.54212642	3624645.88227489	3444947.72865039
993	82.5374373105722	82.5374091186006	82.5375099228711	684.767	682.527	694.888	3	3	3509027.18072624	3352250.07259887	3642713.73515471	3662400.32215444	3804613.54981888	5219702.43297273	3685889.75380868	3646941.9634636	3810431.26247289	3873410.85333886	3661845.38650537	3443854.48661799
994	82.537385512878	82.5373712398788	82.5373997858772	640.647	639.08	642.214	2	2	3070148.17488562	2657051.87744395	3118500.41667951	3216632.30716388	2866144.36878057	2927741.88272967	3168618.00070317	3150201.74743781	3068761.09441163	3331398.7179632	3355760.45070677	3194480.04448921
995	82.5374372222386	82.537427830132	82.5374495939797	724.03	719.674	730.153	3	3	2951639.71895313	2729808.26133074	1854873.61092091	2668982.73285937	2839773.50621896	2743813.02745442	2877960.83313444	3043357.03494712	3259759.93945422	2874601.82988124	2648486.75159505	2647091.21193761
996	82.5374480107908	82.5374357483123	82.5374602732694	761.897	759.295	764.499	2	2	3274507.42805479	2952145.51121875	3083572.88244591	2712291.16002752	3094858.0651899	3461688.65602734	3782196.63766922	3400455.39620244	3070996.30960276	3384678.01332031	3406667.52631543	3200853.37398197
997	82.5374212359431	82.5374212359431	82.5374212359431	2612.9	2612.9	2612.9	1	1	51325.7130859277	25241.1511718702	56000.2143750021	37361.0192382741	24717.0081542921	39866.7546386833	39807.1874999827	44842.0707031379	32203.005371103	36958.5825000014	70282.1468945259	32039.4400976581
998	82.5374090788134	82.5374090788134	82.5374090788134	1181.79	1181.79	1181.79	1	1	779206.470703121	725375.917023922	740565.839696048	887832.265585553	877024.968510738	853045.354598393	870984.250618495	773602.675781253	754225.699449466	740959.453208004	788912.186692703	804603.288510738
999	82.5374436883919	82.5374436883919	82.5374436883919	2528.68	2528.68	2528.68	1	1	3359850.41502931	3049124.97655661	3236790.40595212	3300032.95879687	3264210.13916016	3198668.82180368	3204254.44109374	3407179.24910154	3249190.25617187	3250634.99954587	3615538.54426686	3230111.80959507
1000	82.5374036523831	82.5374036523831	82.5374036523831	866.374	866.374	866.374	1	1	3949961.17387277	3586360.76541328	3853679.93929671	4033345.66987547	3978889.28203719	4022062.49507062	4034839.17488063	3948615.57475078	3951636.78038594	3997448.32515752	4071172.42113977	3693226.55625492
1001	82.53739830163	82.53739830163	82.53739830163	1007.82	1007.82	1007.82	1	1	2328292.9800052	2162636.52033235	2322961.93359331	2555216.18882812	2310830.68093663	2327158.49392579	2345086.3185434	2366271.63487413	2343872.15739747	2486750.922065	2183725.63076324	2242916.90972461
1002	82.5374213215628	82.5374213215628	82.5374213215628	1121.3	1121.3	1121.3	1	1	1184568.17623828	1224377.51762187	1315071.63207031	1383681.66161687	1339451.79277812	1421616.85102345	1377376.26071094	1437012.278775	1183802.29717285	1390915.39027187	1318801.63623437	1258397.5173
1003	82.5810402368612	82.5809865161365	82.581081583177	1304.495	1303.95	1305.06	12	12	304342.812573243	462111.510532924	187689.053191962	341604.569291993	334444.429327298	137529.037797155	176560.074114585	258151.896160715	161085.017168458	185081.184912762	225741.069903318	393192.327223076
1004	82.6011220077588	82.6010531702782	82.6012213748992	1303.965	1303.57	1304.5	12	12	354764.128372896	286825.592572114	344230.438974614	335564.876062949	322622.227239987	348451.316382962	369506.245492788	374441.46521935	314855.449553411	357576.566584126	349713.174393779	299702.776650765
1005	82.6411449196606	82.6410868093611	82.6412232677127	1303.965	1303.57	1304.5	12	12	848839.949755862	747373.097079322	823123.982349319	841167.612502791	789130.188183591	819989.540844032	863830.848818368	877973.125731029	749079.083341347	832244.824986054	828876.168582592	746694.012048327
1006	82.7595920732557	82.7595432682147	82.7596583720789	1304.11	1303.61	1304.73	12	12	241423.058480318	199052.892433893	225109.104038089	234125.436076471	221070.740107424	226002.734661457	239221.911508413	245965.096567007	215964.519759113	229010.442006461	227978.089827974	214011.511264272
1007	82.9470038600572	82.9465668149285	82.9474807640086	1304.11	1303.22	1304.73	12	12	167414.108979116	162480.505045071	143278.623354868	154673.878752253	140432.718842772	167449.538806502	171453.888822115	135743.025122601	140534.469871418	174978.428915319	154535.783554688	156044.177922175
1008	82.9968879007311	82.9968879007311	82.9968879007311	2455.57	2455.57	2455.57	1	1	792268.319466382	538372.702269024	923952.315385039	744875.093559567	696683.879789691	1258761.18518657	1103473.20331753	799702.551996459	1031752.31952078	1123868.06338954	912353.556499724	598256.352242694
1009	83.0610035154862	83.0607204957746	83.0610738510915	1304.49	1303.22	1305.82	11	11	48175900.8326311	42074243.5290657	49074132.683935	44593823.4386254	56427390.4078422	51829105.178845	55839105.6052632	48882856.275	54677968.5079484	64862884.2969281	43899910.0040417	43212467.6023508
1010	83.0609116298423	83.0607736477535	83.0610823700557	2531.37	2528.45	2535.46	13	12	28548219.3654065	41152272.6511518	2796467.98951188	53561378.3410995	47908682.8015716	53690309.0115093	29978550.0433205	46198763.2918386	82206434.7374691	28948230.6523543	61464357.5520734	33575688.7043923
1011	83.0608883737621	83.0606801223976	83.0610036775897	2079	2077.52	2081.71	11	11	94593127.7935372	69683554.6850825	65037426.032166	67010919.4835186	62496512.2755202	90465193.6934028	113728917.594613	93163982.0067271	92404727.898877	89475092.240498	85721745.6433862	72978839.4666132
1012	83.0609367498316	83.0608327755889	83.0609938523257	597.133	594.755	598.206	9	9	73410248.2639764	61638263.4398515	78300978.0247142	66998809.5967545	60121919.1826398	91334005.7067395	111582306.648473	77209682.2296824	84088719.7540622	103038561.945471	107540476.424039	60113542.0209955
1013	83.0605047221345	83.0602629291749	83.0610042432224	1968.11	1960.63	1969.81	11	11	50881112.0417815	36192183.1838512	73017340.9233805	36568484.1668291	41326229.9530679	51217254.0805814	35924993.8407115	68963309.8552357	50282985.0190075	64294332.6172102	75293651.3669296	88144340.2462848
1014	83.0609403969709	83.0607747861574	83.0611696052291	2460.535	2459.3	2462.42	10	10	38135070.5806968	29956065.5556454	47845468.9492065	39607785.4850098	36048096.0482911	46929387.9632451	48659292.5034314	48565587.9618043	41578403.5812659	47711648.9046667	41142405.6854699	24510910.6124608
1015	83.060936061665	83.0606572500169	83.0611773071041	830.3485	825.89	834.735	8	8	34643670.4576141	31496399.6970234	37282168.6469948	38558968.1845538	21668137.8344187	38562505.668225	39181601.4921094	46892173.7054906	103288724.939373	20724597.5438081	19776091.4584491	28943031.5282232
1016	83.0608864667746	83.0606334437282	83.0611338183511	966.079	952.292	980.089	11	11	75423030.7428451	47259421.709741	89803178.0044185	46775031.4777315	52974107.6662408	53799328.650151	33742987.2367963	52736585.993891	58639000.2221668	53408864.5359976	53198121.9361287	46179179.8061905
1017	83.0607448477265	83.0606312814118	83.0610294849064	2371.84	2361	2384.5	11	7	10615339.7999997	8177007.26682712	41442081.7370346	14850004.0965637	4891098.40920422	10716389.4640177	29208403.9303534	8715134.63156595	10222932.8644231	18955998.3261996	10668959.1741518	5844941.49306728
1018	83.060800257247	83.0603549009621	83.0611088285315	1067.595	1059.13	1088.73	14	12	33676961.0453613	3556527.41520259	113946263.703614	29289643.143973	4544235.34584955	94705112.1541401	67920235.5197348	62304472.5768464	98699531.0646794	56281990.2768458	68873126.3509019	44074038.3596285
1019	83.0562063879327	83.0560108450552	83.0608357964952	122.625	120.196	125.85	7	6	80895.8940083313	97538.2386797119	2910102.04141927	2116478.29717101	1668114.88160437	3004115.29567187	2904515.88911155	131792.721339529	94061.236001953	113363.567008364	2776465.5276493	1548128.90306185
1020	83.0607904338471	83.0604761167207	83.0611440713995	2299.245	2288.17	2312.01	12	12	15794591.9423113	16547499.4566315	45973006.0578838	15443110.3643878	34981450.648926	23545481.1353625	31512227.3541386	53977574.4798585	75354492.6220158	53224558.565036	33391401.5925542	41882598.5937986
1021	83.06092878204	83.0606586386761	83.0610559889569	1241.68	1232.17	1249.49	10	8	129089553.10459	13249308.0826713	55228669.7148935	23803954.0991399	49078636.0808765	77366005.4789696	59259486.5729787	54396924.1076863	113553810.56909	8118742.04083506	54441982.6704786	50410139.1540303
1022	83.0608775581317	83.0605281805311	83.061123437292	1159.54	1147.58	1173.4	13	10	5121930.97167474	50224716.9672086	9224783.48592716	4647457.63838373	26546976.0857063	31322119.0891305	52063437.6473399	10184821.810399	55782891.5638913	113980630.172772	52270754.9577119	28057587.195007
1023	83.0609106253435	83.0607186929898	83.0610345588781	1129.19	1119.65	1137.1	8	7	26961454.8930782	24142253.2015	34438141.9255692	53939755.3351487	53283605.8769665	44526067.9507986	33509377.305	31440820.296	32351569.6308003	34049455.0082	5030903.03287752	9521619.44965189
1024	83.0608037185907	83.0606259114672	83.061013217462	1615.92	1608.1	1621.89	8	7	18992940.1017457	14131491.838089	21988089.9704728	18352479.3883836	13626866.3548827	21211825.1895259	14122402.6717666	40533083.897956	2785766.22432864	21920997.0920417	11338924.7267865	16755425.2960021
1025	83.060762139739	83.0604489145312	83.0610131153156	2410.545	2392.82	2420.48	12	12	62461459.0346669	34567776.5347392	37683741.5556268	35661929.200176	44215680.8640301	44698567.472249	33090927.9717011	43469595.8580299	57571128.201807	31756402.1749844	51366498.8421396	36786063.7583784
1026	83.0608526178979	83.0606152385831	83.0609592526639	773.7215	767.671	786.84	6	6	65705712.7894341	24511208.2257045	71238604.7275211	64094652.2498311	59223291.6753884	88349658.2514656	73715683.4668201	94641385.0759875	72624022.000685	96043490.0866581	55598026.1708405	31181878.7266307
1027	83.0608871494567	83.0606974260071	83.0610214666881	925.093	921.085	939.479	7	7	4351913.85389049	32623110.2705427	53337858.8559728	61327528.9963776	25644741.4754566	48324367.2441158	49192571.1921038	53697972.26767	49008695.1298207	51768673.312458	45574742.91475	36895704.7642621
1028	83.0608543449781	83.0607655757311	83.0610537542582	1030.12	1014.47	1035.28	9	8	18529635.8337671	47336653.2076715	37693902.2345163	50299946.5988786	17489875.8785007	4944858.10002659	39938283.7238709	37602411.5677418	38632448.4948388	50796652.9216771	60682935.8328464	44730229.6833737
1029	83.0608283492409	83.0607324022135	83.060959163322	2220.37	2213.8	2229.32	7	7	55157804.540565	24546295.0577605	3052508.70155894	19961686.3760617	28100375.253672	31844949.9753191	53773410.730398	39760074.4402681	33296854.9684871	22475121.4696803	29799551.8504556	26670532.8692188
1030	83.0608709407128	83.0605198427723	83.0610824197039	1207.99	1193.41	1222.24	9	9	43909261.5999999	35068421.3086843	34959973.6963647	24693229.3783215	65799761.2509148	78726177.0339241	80020473.778164	132459292.100798	45772972.0480904	47381176.3833335	87097771.7535313	4137619.16139316
1031	83.0607304874568	83.060591866035	83.0610121740563	1539.04	1520.01	1553.61	10	10	20806593.0885937	16737189.3197841	16938979.4747309	57820976.9683123	11035309.9901234	70428264.2192158	23085694.3992742	2053842.57849125	7859402.07534224	35782323.8561014	27959719.9385714	42205942.8943914
1032	83.060858423391	83.0607520154452	83.0609031377417	1384.22	1377.7	1392.04	7	7	56208709.5587272	33097368.4429167	34627843.9062766	53894564.4647317	32114346.6083009	12798225.824869	35788397.3500001	32733416.4549321	36838254.0002043	16549243.1003682	33174773.7830707	27868884.5949729
1033	83.060792408077	83.0606201938168	83.0610788509513	809.274	803.62	811.513	5	4	5687921.42370007	4642870.77202083	4095845.00026035	5334225.51800007	34367959.2357297	6450868.33139373	27176505.8145099	5703743.65893739	7160219.60859379	6112756.82430005	5869684.58340008	5588202.68493747
1034	83.0607323197767	83.0606319744256	83.0609696923058	901.717	890.588	904.534	6	6	9482206.7637424	33077951.9048011	21389098.5555383	38116439.0216941	35118317.6064307	64747861.2315345	41036516.325	41616158.9387664	43612136.529158	44650564.4503948	53872318.2283024	32836477.8363243
1035	83.0607655484437	83.0605781501123	83.0609218558767	1579.715	1564.1	1591.76	8	8	40834897.1752319	12599562.0607397	28690153.880625	54835402.1176151	13028244.2863606	30545762.6081249	16210507.8720397	28134972.6060268	28976098.2469345	5901441.56914005	19031383.9603629	26649067.6019952
1036	83.0609210027561	83.0605001692603	83.0610665731535	875.878	871.705	886.191	8	8	51274246.9150392	3164915.41448412	49771391.4815136	42036138.8930844	38075388.1517405	53628722.3737074	57843963.7173548	57592325.5146558	50699823.9269321	73238928.8641124	49466925.7332146	73639565.0613234
1037	83.0608487092021	83.0606882771373	83.0610607560271	1743.95	1734.2	1759.92	9	8	2564724.32313844	40081762.5077071	25468032.8306251	19769491.4122293	39387348.736634	29810408.4539486	20921599.9765141	2960643.61769537	23545250.3137657	26817140.9789189	26301149.7694407	22952125.6830839
1038	83.0608007411273	83.0605191838148	83.0610087704877	1829.33	1823.85	1841.72	7	7	33157233.7598405	28943151.0845702	19163344.0864682	29662159.0328511	35039036.9752234	35598061.6409506	36391910.774548	35122737.6759487	89931755.0831167	7061212.85695383	33171129.8928192	40411296.741498
1039	83.0608332530643	83.0606462189549	83.0610236732211	1107.51	1100.87	1113.13	6	5	38478891.1921875	3920525.26176264	40221159.2721096	37589824.4002734	35090452.0792968	42402138.7496093	68580979.0515534	47411926.3032946	40848386.2194143	50898426.138956	34605854.1293378	32059794.8704636
1040	83.0609247274043	83.0607303562408	83.0612814135293	2241.76	2239.6	2246.34	5	5	20840687.291818	21044502.9224164	2445273.75277514	20056388.2077274	2534806.68482674	22034900.2026325	22793779.6227271	19983857.4062501	21259825.0833334	22882671.4314017	27215170.062335	30493506.2849814
1041	83.0608398821324	83.0606895318494	83.0608883725339	1258.41	1254.31	1265.4	5	4	14053872.5390625	11109580.9441667	47075401.8034718	25014430.4937787	12740375.8925	15487246.7961458	7340319.11262315	14544428.945	14813105.6135416	15137235.32375	21429784.2132867	12352295.653125
1042	83.06072056629	83.0605502044882	83.0608789708732	1665.71	1654.17	1669.29	6	5	2585387.53368738	7165926.31983171	13955657.1950684	8480004.08884614	8181345.4557692	28231526.1105703	10367934.2	9187365.84615381	9400972.30269225	10878302.7897073	2624692.10344079	7974189.97014421
1043	83.0606724734071	83.0604853074459	83.0608204328569	2340.355	2322.25	2349.38	8	8	33271435.7605227	10184189.2346923	29968366.7404267	27282716.7488305	26683433.3655225	44167757.5715409	42000774.3986977	29815163.7449404	30995518.9813242	30257240.7501524	19644910.0316769	19320839.5159451
1044	83.0608948103461	83.0605607456269	83.0609769532999	1710.32	1702.74	1714.32	5	5	26235896.409286	25023818.2609308	48991935.5187632	29560082.208657	28444164.9920745	33905145.7835107	13142518.9492676	31218180.5770515	33052516.9510639	35775922.4291373	50910771.4881416	27900516.9102526
1045	83.0608290183347	83.0607229384662	83.0609944687824	2203	2199.03	2206.21	4	4	21382372.1713969	10767056.3721498	20418116.0518383	20247514.9397243	15373856.1755409	23290013.3166735	23689163.5774284	20655826.1260112	21871612.6230514	22588516.0081983	21971232.9478035	23444779.8303023
1046	83.0608606720422	83.0608177259211	83.0609513272031	741.089	738.351	744.139	3	3	76447460.9760295	55814354.205868	89993785.3611996	73983360.049993	68716994.344745	86930224.5573961	84770622.9876705	80890394.7208399	96293772.0813459	88202866.0427459	81943933.8560941	3700037.66348882
1047	83.0607829828479	83.0606396602077	83.0610900485793	2171.515	2163.28	2182.31	6	4	8951959.93830355	7362643.04517856	21748902.3709517	8854009.65401786	8578482.03343764	4054884.91791316	9957377.55428555	8896755.6326784	9178959.40928568	1980247.79678633	8299156.04134639	10592906.0278361
1048	83.0607082297377	83.0606337111739	83.0608509264919	1478.19	1473.76	1482.3	4	4	5835071.6992187	4640538.84421872	17020182.4204377	5671463.9807812	3117950.98178414	4580325.38064392	6493570.74523433	6034373.25828123	6930271.17465291	7128129.61666663	13301550.5463541	4925911.85820321
1049	83.0607412517494	83.060517979156	83.061002028632	991.339	983.627	1003.34	5	4	29750684.561476	22473635.0513558	31110642.9345913	69245910.6743003	27260240.1161538	47670828.5675062	33294636.0378366	21228948.3349705	32039654.0625	5158651.53582667	30914205.1489904	25043650.3007548
1050	83.06077992885	83.0605813458381	83.0608704034013	1404.07	1403.92	1407.71	3	3	28100042.7654267	22119748.1019055	29539016.0109145	27638489.504695	25668439.4713263	32361638.051875	11522785.9383143	69073340.3368447	29791929.1695427	31060455.4435367	28953554.0846189	56680522.2849113
1051	83.0607597522794	83.0604820841353	83.0608956926068	1682.785	1679	1688.91	4	4	26636237.2577745	22027499.6418292	28259299.5708841	36511572.5323653	24914608.5214482	29410729.3376524	28947619.028994	2019824.08426028	37643339.3083594	29460677.8997561	27299245.4284757	19583649.7927404
1052	83.0609529474395	83.0607659774885	83.0610329185219	755.6035	750.508	762.042	4	4	37879713.3164833	24582018.9362159	35835347.9700169	32081923.5044781	22928920.6081751	37589983.7014105	38838856.8351336	34508986.8884687	36427947.6484155	38205171.7370777	35428393.4193649	27470547.5891926
1053	83.0608106676907	83.0607139592879	83.0610826750401	1640.58	1638.83	1647.54	4	4	22789538.5226834	7050301.2651923	9347765.62673071	8524285.49855767	7681721.33333345	9937953.30894229	9612377.50471168	2048243.17113283	9426972.59653844	23278745.6825226	9016341.07009611	2421261.04744389
1054	83.0607658802809	83.0604246317192	83.0609813134443	1858.77	1848.31	1867.18	6	6	3028795.93814882	33355190.7500251	26488584.1184558	24215755.9526786	23420390.2378571	38382211.8116477	35845386.302514	2937912.03008792	26911014.8520893	26782083.6106785	44691188.9754982	23129756.0136963
1055	83.0607240427777	83.0606118828791	83.0610266499595	1499.48	1490.92	1513.21	6	6	17405364.2692566	12159613.4668751	2825364.43691576	14937827.07375	6912385.37082653	17328534.8184783	81586353.9905575	15869600.5842391	19973164.1401418	18877534.6366455	16328060.6422916	13550976.2033696
1056	83.0607695531225	83.0605610186069	83.0609780876381	1368.275	1367.42	1369.13	2	2	42082580.6647775	34538880.9732812	51684677.75922	41178067.4029554	39385552.2846398	47695112.5853124	44441180.212053	43738833.3932916	45709947.8477603	46390655.2566101	44042401.5275728	37132737.4358645
1057	83.0609281399545	83.06059865747	83.0610106473384	1465.1	1459.32	1467.28	3	3	32918088.4374936	38107064.501153	46373841.5708955	43018853.3594123	40990220.5067538	50544489.5438619	49369113.9647948	55661069.3214517	47989412.0607463	49999984.413069	46030695.1510075	38398406.7845171
1058	83.0606938416111	83.0606352802594	83.0607524029629	1433.065	1432.29	1433.84	2	2	29765762.598608	23199758.2681533	31101782.6267046	41200486.2125864	26389021.9449419	33484402.7731535	22771415.8067571	30516403.6918183	31918224.25125	33375772.7440909	30585155.9892613	26169184.0921876
1059	83.0859669447412	83.0859234012745	83.0860199943752	16.74405	10.6886	23.1536	6	6	0	3720262.6658671	0	0	0	7470213.4911875	4652864.8821417	5163301.90983048	3307391.80118851	2541567.19791245	6024595.73771093	3303129.28306895
1060	83.085934153702	83.0859237221795	83.085956413587	559.0525	554.233	562.921	4	4	19354380.0956526	12575382.5208007	23027430.6703539	18143402.4685806	16209394.3550195	24577096.6210967	23844815.4199315	3985341.34271181	4703594.04111412	24052599.3281006	6930613.77739802	5451311.07816515
1061	83.0858619341662	83.0858619341662	83.0858619341662	2569.19	2569.19	2569.19	1	1	21703868.7347448	14868124.4570632	24000868.1428572	20358091.3904273	19570478.4625874	23431732.0256381	24107976.2271683	23111274.1003509	23476857.619592	24778127.8541456	2871802.88264161	17211400.1202169
1062	83.0859209948167	83.0859209948167	83.0859209948167	193.44	193.44	193.44	1	1	6541728.6164117	3244688.31378761	8649450.41145894	5911758.42579942	5242082.78656694	9347778.38402544	8338817.55384673	7168527.42163645	9142332.00925327	9124809.26429538	3123174.04454528	4131150.97792987
1063	83.1798945193851	83.1797402245379	83.1809329109218	1304.315	1303.59	1304.73	4	4	114101.344469807	113386.023020242	155976.642333987	100872.613010255	87616.3485298302	122235.097934128	124564.72806241	127980.331778869	103092.633723365	166192.399239784	157813.163727363	113081.935744852
1064	83.2023657359976	83.2021210715167	83.2026104004785	1304.09	1303.61	1304.57	2	2	118712.244365233	108720.244558293	107330.71852112	100872.613010255	92574.4203792328	126299.542213541	124667.199868977	107984.173392333	103262.082496744	127559.838533528	158059.341897378	99676.3861290561
1065	83.5173308328517	83.5172963477105	83.517365317993	2449.11	2449.11	2449.11	2	1	816241.44900488	800982.005912386	905709.394987586	726861.424808028	774621.03085295	914743.148563891	1001914.41824023	841743.189204249	821114.918096752	987814.328979909	877994.375089281	713016.928467358
1066	83.6890930829608	83.6890712312164	83.6891149347051	1304.475	1304.41	1304.54	2	2	106375.472894756	83078.4436268024	89442.1559399427	96070.7571946361	110419.413949383	94814.3719287103	94130.9066455073	103126.331921793	83240.7677571609	99507.6864036209	101259.827522379	138411.055371095
1067	83.7178391671338	83.7177169303782	83.7178579516243	1304.57	1304.54	1305.34	3	3	106323.848635863	154124.682746393	89442.1559399427	113767.488302525	110419.413949383	94814.3719287103	94130.9066455073	103126.331921793	83240.7677571609	99507.6864036209	101259.827522379	138449.353947566
1068	83.7855111485391	83.7854903995519	83.7855318975263	1304.7	1304.5	1304.9	2	2	73301.9118041986	49531.6914331059	109030.488508302	61044.1804671218	53483.7841162116	107805.942963491	113076.531384277	83387.3769295241	117023.618326822	122334.38927171	88418.9351094557	37103.8401171879
1069	83.8861982849485	83.8853788388619	83.8870919613366	1304.03	1303.81	1304.5	6	6	230340.109387205	342244.682825524	103095.041270658	261169.597203773	253036.753780186	115824.782754657	106704.866962139	222600.137904458	103505.02556315	126494.66456264	93237.5879423007	283622.332812503
1070	83.9020218099432	83.896712290322	83.9052084107068	1304.14	1303.59	1304.57	21	12	325608.647485353	391950.231301079	371186.330163386	423459.547584884	404349.932158953	111671.749747721	394330.0826144	412682.551950524	357035.35129604	288579.565006104	296465.855323662	347969.746931661
1071	83.9699105261633	83.9697896716515	83.9699689343453	1304.89	1304.5	1305.41	12	12	216674.018388389	178286.774423076	187167.216862796	220829.317427107	185331.701111778	185746.73853841	193925.924341633	222330.017188896	182196.190446214	203670.700395509	207593.868718449	194446.645353815
1072	84.0074130561967	84.0068313170725	84.0088889717083	1304.145	1303.81	1304.57	12	12	472752.26188965	337123.510724217	579112.107114678	446905.165184463	399516.267486854	636702.600102542	634737.052491868	540662.020448562	577414.437407229	640430.990251468	551763.163225448	370399.850112679
1073	84.0565325686194	84.0559392419826	84.0566997476517	1967.14	1960.33	1968.84	17	12	2304421.42462497	1777467.5623538	5524737.88356595	2369162.33716883	1693924.39967869	2845849.55001074	3058749.36461319	2606865.61933259	4686448.34209781	2685401.89806738	1755994.41286437	3744356.89015135
1074	84.0565033163968	84.0561317188178	84.056622893215	2420.6	2416.96	2425.63	5	5	508203.220452781	410429.462358654	2045393.77451359	1352865.64145718	1611434.10436991	2071908.39929313	1506622.16480117	1912194.41410065	2119219.75418752	2189788.31033404	1948495.64928514	1102511.53255284
1075	84.0563114134556	84.0561533109721	84.0564520183592	2303.84	2301.59	2306.74	3	3	1617136.26784772	1142076.11063653	1624341.20617812	990909.693776923	630220.646825237	1851377.81988564	1850887.47607326	1634528.98749807	1839957.97436603	1805180.40271003	956405.541162738	1290621.62303791
1076	84.0564072742075	84.0559643740529	84.0566627679603	1819.445	1811.04	1825.39	4	4	1851992.92983022	2382805.006128	2494538.557779	1722005.50142428	1846480.54505158	2102266.88159566	2220545.27714468	813201.554308439	1746802.23649151	2259089.82392578	1919363.43947303	1808621.18913989
1077	84.056371855647	84.0561478376271	84.0566197768693	1727.16	1718.96	1731.17	4	3	1163613.19334882	584673.151198151	1272610.37707031	1093004.71085834	1048888.97232237	1742936.9548518	1755882.53629958	1298782.51804636	1315497.37433488	1373088.12396587	1223354.6984411	1020668.35913857
1078	84.0565797875042	84.0565267489237	84.0566514657667	1670.76	1665.01	1673.91	3	3	833222.763571435	558153.963667534	879171.715277774	761334.43622685	711191.348010709	642939.707310271	1067155.23304621	846559.567717012	868034.020236548	916183.141289061	1134540.11008497	684435.280138893
1079	84.0565277789314	84.0565277789314	84.0565277789314	1877.97	1877.97	1877.97	1	1	1109230.21447684	878237.313571428	1152203.42995815	1005960.20734864	968695.095361331	1149934.95428572	1457297.03386496	1113587.7595187	1224108.81685965	1239779.6602009	1101121.39621094	1019216.94662807
1080	84.0565499269164	84.0565499269164	84.0565499269164	1764.85	1764.85	1764.85	1	1	2946619.64720958	2469950.80187924	3198591.06884383	2745219.28634511	2716001.0250432	3334296.50928159	3360469.72329738	3451679.78346992	3361299.47357125	3444463.11975076	3052886.30803222	2812327.95887832
1081	84.0561047116008	84.0561047116008	84.0561047116008	1775.5	1775.5	1775.5	1	1	570807.392362131	502823.860233227	661138.667332259	529590.902362132	527163.614499078	649475.430814575	633990.417474723	695248.009736903	649948.5304228	680128.46048253	593520.994246323	666368.984032934
1082	84.0565458683174	84.0565458683174	84.0565458683174	1849.57	1849.57	1849.57	1	1	1881891.28784812	1610824.58088235	2147932.02648207	1877135.23113302	1788023.33692708	2061959.398341	2276942.77436582	2050419.98035692	2150677.82546249	2196439.65794531	1914974.33431525	1773436.17157399
1083	84.0559090624271	84.0559090624271	84.0559090624271	1796.09	1796.09	1796.09	1	1	1224447.20813282	1041529.9915804	1359023.81429687	1167591.72214286	1242082.09507094	1352322.9245625	1401103.88538114	1264059.02276785	1372183.71156696	1426487.26950335	1294861.11626953	1208848.52664342
1084	84.0562225480657	84.0562225480657	84.0562225480657	1705.43	1705.43	1705.43	1	1	1216253.5388324	956704.625913464	1285438.65872596	1077746.75375601	1064140.4201535	1400040.25208935	1427022.62692529	1269179.89880208	1373796.39658253	1386038.68917267	1250113.15581836	1022706.28286808
1085	84.0565824181959	84.0565824181959	84.0565824181959	1747.73	1747.73	1747.73	1	1	3566270.02393268	2935590.19075229	3888110.52538254	3293635.05210533	3272580.12709686	4141461.39429353	4090677.20799367	3923345.42137577	4119176.00171565	4096729.83957654	3628330.67544383	3247157.55500573
1086	84.0811605813343	84.080904533216	84.0812171905309	636.593	633.066	644.318	13	9	3792844.19807864	3353724.6099648	6099126.96625347	3673678.09483558	2281011.46282158	2650629.65900513	5215203.37590923	5189092.79467726	530278.710747729	5217296.5760835	6044946.496875	6339922.59311337
1087	84.0753467529275	84.0752018626829	84.0765795729048	1304.54	1304.15	1304.73	5	5	748772.886201923	233204.24208374	882372.962282144	169139.65108538	212384.854732432	917014.407249475	830388.282494368	139181.481091219	803768.23860577	882853.758967851	741951.937599158	232251.635446288
1088	84.0812476454691	84.0812027731323	84.0813129754556	139.667	134.802	141.782	6	6	2707998.33574798	2500471.39105321	4551859.63917481	2547392.65598772	2340807.22916894	4990824.66658428	4130899.4523487	2735098.91883238	2215642.11037598	4189181.52245386	4659976.80297252	1384123.56545212
1089	84.0811963803728	84.0810577908317	84.081283535823	585.707	582.567	595.279	10	7	4035210.77146333	5249868.16217863	7563281.53439377	3893767.99263574	2891856.60028865	2341633.93899368	5641974.78346963	5499198.6630168	7180278.93345718	5791937.87027507	6603189.73694442	1891369.22553223
1090	84.0811973468789	84.0811315281801	84.0812534305668	212.52	197.764	219.342	9	8	4069338.20008127	253262.763882812	7865278.76033051	7703606.76512385	3682126.42018612	3348888.42614577	5994919.24285547	3875194.97347623	8088143.57161883	6216992.74091797	6993780.59222988	3674349.54459472
1091	84.0811099314101	84.0806981601876	84.0811717920164	1272.61	1264.63	1275.62	9	6	2344075.09836847	1793354.92047594	4361885.16136023	2333218.29677398	710401.452651546	2719639.1187829	2674273.46937705	1497592.81705005	1521370.61478076	2748483.20137392	2533355.09018812	438373.999230687
1092	84.0811465881123	84.081121306586	84.0811850276338	768.091	764.323	769.173	4	3	2293910.56205581	187318.687832683	3465877.82542281	2121660.35800432	4982146.30790192	2809322.14644532	3123220.62903404	2475411.50788411	3545247.82123903	3016377.44044996	3611625.37128991	2055603.41505467
1093	84.0811241320454	84.0808681188743	84.0811520541594	826.939	826.939	840.618	5	3	3169048.201085	3166287.52404965	3727708.30397994	2847383.87912568	2821510.31066777	4387445.51756963	4292550.04600367	3413901.92890897	5256757.3625734	4339440.15314303	5455233.84729081	4379564.35238047
1094	84.0812400998459	84.0811888378475	84.0812745978804	100.252	84.152	101.764	7	7	1915470.43574853	2316913.36411652	2405230.19667378	3726525.3804407	1719759.1520576	460437.108713965	3099215.85824552	674293.370256144	3518452.94583973	2923567.38619698	3367623.34956406	1430186.19292996
1095	84.0811152862442	84.0810311739549	84.0811211669778	1162.7	1156.25	1163.27	5	3	2092935.48355967	1617997.08574218	1313492.65903788	2005493.83188165	1392704.20853464	2766750.08880615	2700972.22472739	2386419.0015975	2726194.12032033	2866316.89973958	2751942.75256836	1799651.62841959
1096	84.0811496382297	84.0809778307963	84.0812716042073	618.159	618.159	620.594	3	2	5590263.01189411	5473760.36739037	9443963.61751093	5348013.19789374	1308668.39526909	7792236.49398126	8017535.18851083	6117833.52984142	16690169.8228398	8037078.69133021	9315351.84292126	5403225.49629031
1097	84.0811061722014	84.0810491088546	84.0811112926657	1109.71	1107.72	1111.18	4	3	1858946.13798549	1467692.46071429	2199679.54332031	1753835.52119373	784198.145397949	2364163.52356865	2273168.10553664	2027182.59291295	2454533.09714657	2472436.16686011	2347176.29106212	1467058.95386719
1098	84.0810949436102	84.0809816332937	84.081165014882	1055.75	1047.73	1061.92	5	4	2119898.85351563	1562905.78018285	2990731.17260818	1986877.92046569	2229032.56957764	2837915.08745418	2872296.04199519	2393269.65018841	1201369.4801001	2863506.07746094	2997145.67592678	2006845.87249929
1099	84.0812344913408	84.0811487734075	84.081247516268	381.504	374.352	386.676	5	5	1383957.05150817	228442.531816405	5966608.45385881	1290198.68893164	2472875.744311	2127304.01076729	1969130.3648995	1389806.84845774	3636054.12443969	2162129.22343395	2400078.72671164	1102911.45013867
1100	84.0809676020879	84.0807766043915	84.0811585997844	778.975	778.975	778.975	2	1	4403198.16896875	4370981.08165118	6853222.80501258	4048292.37212514	3951310.13308526	5760447.60144181	5879680.87796848	4961364.07718949	7001840.36640418	5873156.55634833	7112161.6846483	3957409.5288847
1101	84.0811723953622	84.0810656003358	84.0812246323389	441.592	438.977	447.076	4	3	1887734.57687461	2024519.35395569	3310491.90685587	1808997.22962292	1744685.66912979	2626682.06334052	2639656.59979492	2076036.67864974	1626126.52986188	2921580.84964063	3221373.03659791	1564419.38245384
1102	84.0811066662044	84.0810161141054	84.0811433715839	936.934	936.934	944.856	4	2	720418.82687109	1241447.04448823	1102884.65014063	645160.43982788	688298.74949573	866430.136068847	871030.445433833	720960.678355221	272723.602973959	955434.711472657	992865.753640626	671164.454818721
1103	84.0810885708914	84.0808505376739	84.0810885708914	1094.47	1094.47	1095.21	3	2	794695.467791741	565086.616545406	913973.129882804	688449.274511713	646330.420850834	977357.75212403	947512.404799797	163911.491894542	1773614.11618007	951294.297753912	914599.664641104	594256.457414546
1104	84.0811963689141	84.0811893655277	84.0812271810162	495.286	493.351	495.358	3	3	2541969.89610375	1350548.02700627	4374608.45863164	2147642.39483134	2205106.10536681	3782976.96642912	3827479.91540025	2772537.9201795	4550191.01461128	3873803.78202422	4318275.56472904	3017794.48906336
1105	84.0809585369073	84.0807181578122	84.0810903727241	1221.15	1219.66	1223.39	3	2	1709235.40122071	1198714.22214626	1998236.17854729	1598503.34672418	1126134.37705855	2007454.88127639	2209475.31934966	1828824.11945313	1748242.01431762	2097170.26480956	1934504.76602104	1339091.05506239
1106	84.0812267747606	84.081200626005	84.0812746438268	34.1465	27.0344	40.9038	5	5	1531050.10827985	218596.829139974	2913748.97409644	1618201.55967586	1387149.02583899	2549223.39884125	2513801.60271411	1759240.64166804	2051295.78135822	2579444.84971453	2956078.73769186	1528920.5389956
1107	84.0811660540323	84.0805607830125	84.0811927478774	689.417	681.773	692.582	4	3	2930056.68450641	2209417.30142533	5361253.47833852	3041418.85694078	2749143.25873032	4126338.03181027	4318580.27344281	3144664.04846816	2448800.64870238	4423406.455778	5256360.75654482	3001460.76918783
1108	84.0811010022307	84.0810236509091	84.0811783535522	704.755	704.755	704.755	2	1	2538565.90634961	2543517.96837587	4574010.35888211	2692364.67804063	2479693.27282163	3551958.48717161	3635435.97686329	2735562.26882968	4641157.84746424	3801937.99655	4543221.6937644	2621131.56621341
1109	84.0812411638454	84.0812368000342	84.0812660594861	320.9965	317.679	330.553	4	4	2791714.09224015	187926.467000648	6048330.32473569	2668617.70615302	1783085.12460948	5506491.87888687	3840017.33667708	2999570.23864164	5046104.77382813	4120626.04173368	4806832.6485377	2351846.79252412
1110	84.0812152499352	84.0811945858904	84.0812229657783	262.854	262.524	267.851	3	3	2177473.10133464	218084.551736329	3970473.56600082	2099984.77180325	1951976.22946555	3830724.74945526	3247864.6826837	3058792.46392064	4218506.53142909	3513597.69369079	3961238.27327123	1949772.80254267
1111	84.0810673231769	84.0809657843087	84.0811070326314	1235.615	1231.5	1245.5	4	3	1312847.64037905	880037.300130207	1495949.34791811	1230848.65645761	1141660.97988932	1543221.76472801	1561631.52253038	914866.516003011	704570.80325196	1537229.02732573	1462434.38455584	1170096.02868845
1112	84.0812239213961	84.0811689097698	84.081273500913	412.5665	406.987	420.629	4	4	1452604.79289012	247173.533970624	2672071.51793988	2504781.84330134	1186247.78712305	2055081.22879586	2018458.77092391	2024800.58383374	2660612.4045985	2243246.19719735	2608309.69480299	1285557.85737517
1113	84.0811676516247	84.0810932078886	84.0811777491354	713.77	712.454	722.472	3	3	2064375.97066386	1856647.39991384	3276219.03104513	1959166.68270375	1910587.49948535	2788116.58354118	2888281.41957422	4041858.47577334	3268591.34374522	3019575.03094384	3578755.1674869	2191862.44003492
1114	84.0811611608589	84.0811383443935	84.0811839773244	880.057	880.057	880.057	2	1	1153614.0463575	1076464.04930078	1670986.47966999	931436.134505626	967276.325012344	1434274.51746484	1485759.59038	1266361.64630625	1876116.07777203	1445798.86671797	1713448.33497812	991919.6034375
1115	84.0811941374324	84.0811941374324	84.0811941374324	608.396	608.396	608.396	2	1	238539.952800769	225173.588320313	412866.006874999	242235.085093747	198800.135861333	296857.250046878	319463.02734375	217799.906624997	586506.580846352	311847.655874996	383473.344726562	256827.850621107
1116	84.0812334323236	84.0811689373967	84.0812791420554	339.772	337.197	348.469	3	3	3319937.60059138	2836052.38196819	6196598.26321708	3517257.76827849	3019755.3630542	4814069.51259056	4669944.54167301	2489591.02706913	6057893.83874829	4997161.89578636	5729696.16276137	3255593.4460188
1117	84.0809384364094	84.0807470540714	84.0811298187475	890.2655	889.799	890.732	2	1	156667.256749996	143634.981445315	221059.095816405	121634.821234377	121377.241179693	186229.64765625	180103.328453131	3589725.61613818	167768.957357421	172731.940800783	196041.459621088	120125.510896484
1118	84.0812162830554	84.0812115467661	84.0813409957582	462.825	457.646	465.664	3	3	3020764.26905357	2378932.7297433	3724530.72898455	2593227.19313554	2585040.52042945	4322843.76777734	4279428.10030739	4235066.0424405	5417116.05207143	4633337.30795201	5136730.25485093	2503577.00483956
1119	84.081283431567	84.0812069616975	84.0813599014365	290.1235	289.958	290.289	2	2	3412503.88668578	2990262.18992389	6416003.73793594	2322854.76211263	3018206.41406797	5201815.75928098	5177995.19910322	3964692.70142073	8734555.31370863	5347624.67180085	6215404.99642584	2936604.16203802
1120	84.0812491232646	84.0812322832239	84.0812659633054	153.642	153.452	153.832	2	2	1332885.92640394	1079679.95222639	2255950.60256149	1603995.64401866	845672.341491838	2043989.21294922	1895797.3683355	1255373.58159249	2295384.43075846	1926686.13085829	2235852.20679241	934420.053324834
1121	84.081073185947	84.0808187279861	84.081114258763	986.279	980.992	991.566	4	2	747681.697676471	619865.898172568	1140600.41536811	714807.070260107	823350.673760208	969574.31012867	1021729.16370833	732005.447244869	1124920.83530425	1033400.06465648	1089208.1214637	664363.320761716
1122	84.0810697700678	84.0809963594128	84.0811431807229	867.84	867.84	867.84	2	1	2297137.1632091	2159814.11189131	3570895.19568858	1923960.42583785	2017021.88249221	2921169.55993719	3046251.6996744	2434586.47439683	3577150.41278799	2985736.50172801	3559193.44074448	2070613.14095642
1123	84.0811295229946	84.0811190763126	84.0811399696765	1323.735	1321.62	1325.85	2	2	1108647.01028662	1006541.79079932	1094236.00427303	1099486.52775741	1053465.70883789	1357197.58529297	1293957.70671199	767728.554951044	1238139.04432178	1333694.70194238	1139567.04894727	990367.028904785
1124	84.0812285177325	84.081205478605	84.0812515568601	549.914	548.245	551.583	2	2	2250812.73342302	1863111.91155392	3806091.51650161	2266340.62199573	1892161.65814958	3167007.72359494	3177528.66791636	2349144.56781428	4035737.86584375	3242961.74038786	3833194.83464476	1924660.30337201
1125	84.0812407552789	84.0812251267139	84.0812563838438	60.65365	58.07	63.2373	2	2	725382.395980915	740631.933143919	1460910.01476172	638935.371201638	687601.542807366	1553357.17409165	1236621.48427985	838578.362861719	1321165.24097969	1152582.70453092	1345208.9987923	618189.272037723
1126	84.0811060645273	84.0809762616601	84.0812358673944	509.0695	505.888	512.251	2	2	1433334.14004385	1149285.24580079	4748445.93009893	1213543.06119673	167614.395699224	2032382.51080611	2055195.56916903	1527858.89928374	2511389.43146875	2105822.23771428	2432107.25162251	1160766.43041903
1127	84.0812319881779	84.0812319881779	84.0812319881779	301.777	301.777	301.777	1	1	811440.931096452	690927.110646934	1449592.99917367	707710.346487378	659977.126455829	1210576.07930589	1234142.98028365	990895.12776852	1578593.48904207	1300975.28814543	1547704.70888822	676732.161251951
1128	84.0810961775052	84.0808892754086	84.0811560567479	1963.265	1959.87	1969.77	8	6	2568725.67041366	825908.563637338	1352476.53208759	2328763.29286812	786482.305743719	2936227.19004694	3105784.03375088	1369859.73931427	1011754.77455653	2902818.18276129	2608834.90665602	325487.727155829
1129	84.0812366958069	84.0812366958069	84.0812366958069	247.332	247.332	247.332	1	1	134510.219484377	105854.773570313	165705.467648438	168105.464871093	84744.6018632832	176404.886125003	174118.803679686	94414.0134999998	189718.966125003	185782.915781251	183013.316406253	126685.587468751
1130	84.0810861528543	84.0810861528543	84.0810861528543	1175.38	1175.38	1175.38	1	1	1781233.51951029	1303756.76434675	2367216.6741854	1753972.33657059	1751620.57720941	2415839.62665776	2385079.11008669	2035270.84390244	2299092.7578164	2404023.39980945	2265587.23685213	1572290.26171208
1131	84.0812173287953	84.0812173287953	84.0812173287953	2638.17	2638.17	2638.17	1	1	169785.677285182	140165.070703132	280746.386132858	138413.077500005	104738.972167961	238406.017500009	343484.65658283	271367.457968729	235469.512500009	256605.381562478	266624.249023417	141512.946289069
1132	84.0811832968736	84.0811832968736	84.0811832968736	807.136	807.136	807.136	1	1	1123776.17807066	1167156.84196365	1818018.86615676	1021579.07056386	1062873.65599439	1558390.05615829	1581143.29734902	1263952.77880434	1857455.6435788	1658053.78843495	1966064.29119294	1122057.33945826
1133	84.0811836836756	84.0811836836756	84.0811836836756	733.887	733.887	733.887	1	1	1304629.05837402	1269137.94222922	2350065.89864211	1267339.4649349	1238908.87428516	1769837.10574333	1931653.01893197	1436889.78182373	2188350.262	1987843.46896094	2338703.78663087	1323324.52010937
1134	84.0812207632377	84.0812207632377	84.0812207632377	2599.86	2599.86	2599.86	1	1	1301821.26436572	974775.806972653	2280425.9191406	1290111.00159801	1112074.76619977	1680723.31997024	1939308.3479803	2037465.89150298	1894065.57852305	1769533.04832589	2213724.95703123	1165451.19209819
1135	84.0811536788737	84.0811536788737	84.0811536788737	911.295	911.295	911.295	1	1	752083.55128585	670163.926049978	1167589.70575137	667284.97821806	670178.510498849	944925.011096044	1047533.77847243	807678.00209766	1104075.08539131	994821.002318935	1180434.41826953	774192.404589844
1136	84.1485280148697	84.1484655055882	84.1485546078234	1304.14	1303.59	1304.57	11	11	245262.009994575	369887.462950719	160973.014197822	273957.639217355	269005.535167517	121019.287786959	153582.235276442	218518.785552456	358287.81902494	136098.195023663	188530.014299666	317610.182838659
1137	84.1661580741768	84.1661299217862	84.1661635445667	1304.28	1303.61	1304.57	4	4	114397.283709781	198183.284271874	87819.0403011069	130475.367829777	131899.203884376	73210.2500463868	91304.3980236806	114935.330112305	81723.0800645616	83491.3557791935	101974.059076606	161125.978421806
1138	84.2609443092791	84.2411628439559	84.2619376048019	1304.555	1304.41	1305.49	4	3	1460218.39029621	79504.8568530264	1022973.77397018	94815.7507666027	1555039.34870962	860526.84019177	1000492.67318181	1335121.3942649	894812.704389193	926551.201155595	1160104.48470349	87514.8647911655
1139	84.2702513408715	84.2701955635366	84.2702801171749	1303.965	1303.57	1304.5	12	12	1490592.0741475	2126322.58933485	1043124.92500278	1647165.45596122	1600126.808389	888762.917631142	1026613.6787142	1381441.02067709	914077.882001635	933565.346796885	1195692.54219237	1730852.90934245
1140	84.3321781496318	84.3320962472727	84.3386162550057	1304.54	1303.59	1305.07	15	12	144925.911322022	119814.757214543	127346.703813476	141631.770081505	121680.408024714	140267.024817244	136383.440991587	141713.083039363	121812.713307917	151374.832630709	132700.77514788	130073.626333383
1141	84.3744520245288	84.3744195341372	84.3744754953055	1304.45	1303.64	1304.73	6	6	112880.966040978	181625.442046273	154770.21525696	129106.473980243	132818.709025691	140363.931376952	157510.517915852	95648.9220064602	137034.194357095	148625.145403959	189339.661378783	159279.116830678
1142	84.3922003009834	84.3921429730037	84.3922518458846	1304.03	1303.59	1304.73	12	12	239082.420788575	361270.883888219	148809.300530348	282953.604501256	280346.640872896	125104.691834435	154032.017847378	219455.332006139	136881.976423903	137738.494928677	189251.944880023	317061.464708532
1143	84.4402780943666	84.4400162045842	84.4411162238698	1304.9	1303.95	1305.06	3	3	238867.031220294	360921.974370113	88867.939103393	282553.9525175	280017.049386396	98665.0902944712	157510.517915852	215648.55220703	136663.163144938	148387.560031127	74699.6601851394	316688.70918294
1144	84.4580497771308	84.4485067697882	84.4593977999307	1304.275	1303.81	1304.73	12	11	135574.956685383	86417.7281892894	192927.116112018	138016.864302662	219262.67123983	100968.84079427	194502.647807616	161195.093982872	198743.490172525	226082.600105544	173185.861379393	106482.504800618
1145	84.4847301526173	84.4847301526173	84.4847301526173	1304.41	1304.41	1304.41	1	1	243271.4791313	217848.119557884	222528.506969107	92935.7055904145	213839.040018645	222424.397327772	228692.785471411	248560.332213242	217192.29325994	244161.357524855	232616.914240059	223696.714056287
1146	84.5247539909727	84.5246677160175	84.5248264545599	1304.73	1303.98	1305.34	12	12	250252.04058838	221728.120378767	219938.559234791	257181.544235491	219520.752345627	217770.697159705	234548.362855749	252190.805122769	211698.106821988	226956.398324848	231238.240784254	224051.680883788
1147	84.5628576623096	84.5616945000076	84.5646865732384	1304.28	1303.64	1304.73	12	12	414250.965865385	408932.049064	482488.563743018	388998.722323842	381492.798414962	534890.501834545	516121.220221359	458998.260368305	485446.036718753	551767.3587936	473325.849994421	380941.606413385
1148	84.5747731849729	84.5747286666665	84.5870071515131	1304.41	1303.98	1304.73	9	8	120733.390096435	269508.991086649	116905.562006838	114189.40050171	325187.197143113	121439.010048827	127172.329021809	138530.479139403	120892.470178411	113520.952298583	461910.716317476	298343.975751067
1149	84.6162110368887	84.6161551365139	84.6163380431053	1304.52	1304.08	1304.9	12	12	315336.644433595	256902.119942907	305332.023137019	312255.143160305	277474.033841646	307659.11123326	318643.29304988	336462.489818639	283803.971014874	327133.338081406	315304.427611608	282130.456358923
1150	84.6424273271472	84.6424093526197	84.6424453016746	1304.09	1303.61	1304.57	2	2	391263.947210576	122658.008935548	476032.936929603	364109.562959874	325187.197143113	534339.352425127	510944.192938637	454028.728064775	483332.143219398	537659.734309298	467487.41551554	99251.5525709882
1151	84.8279989024977	84.8279846031868	84.8375845550445	1304.94	1303.95	1305.49	4	4	118876.774009602	147578.077746393	114152.238237306	121658.509130162	108811.629774985	119430.160907452	123205.022505696	115112.904078651	108878.969796424	117753.144732666	94247.2409281406	142438.281577149
1152	84.8903831835256	84.8898211663878	84.8906275197147	1304.65	1304.08	1305.06	8	8	145248.377051594	94642.2787711578	111300.648137019	215005.534062096	210630.708911135	93064.9090885411	108226.891225962	117681.750405649	140114.070793677	139507.684305826	158764.816223142	102502.241516926
1153	84.9093323155716	84.9064789756106	84.9114481844767	1304.11	1303.57	1304.57	18	12	178928.830147987	304770.703900239	142532.225980227	355935.996230843	337391.201472354	128413.60298914	193768.531306965	168295.602326252	221457.51570012	128201.653709435	139835.925651292	170726.065564903
1154	84.9590796319728	84.9586078292651	84.9595996619099	140.4535	137.722	143.003	12	12	3649204.86966895	2867878.09196548	3618243.94018849	3397810.0540902	3535084.05474041	4477118.31622458	3950189.12636286	3627360.95465255	3285471.57845666	3511645.71252598	3048595.71952381	2748610.95987161
1155	84.9596398198163	84.958698835311	84.9605287986121	9.6822	8.5654	12.6155	9	8	3201432.19746207	1707146.02914102	0	2346604.79413275	1807212.56380803	2671600.63274367	3065502.50452177	3705729.18758959	0	2604811.142102	2234110.53100496	2133450.63104678
1156	84.9600101718564	84.9598190346649	84.9601575777571	2448.36	2447.76	2449.33	4	4	538279.297883519	477424.092697425	752406.184605415	565412.980628596	610846.073263668	625121.733341027	628749.078156475	574266.881295925	648787.49481561	645007.593195937	650689.481838568	444184.700495672
1157	84.959954575673	84.9598386578476	84.9600678293007	2569.39	2562.57	2577.97	4	4	1397457.3948946	872366.149960938	1195992.14223633	1145804.4040246	900146.991812683	1482196.20816685	1290962.44999476	1062530.75733613	91866.799259027	1248551.32672851	2104523.03492727	973043.353277063
1158	84.9596821542243	84.9590768434341	84.9601692038352	2691.93	2681.54	2698.39	5	4	5248907.98641509	1251169.86493026	0	0	1717312.17977083	1727934.88149554	0	0	1067371.83814032	1652206.22511718	1315696.00532594	0
1159	84.9600391181291	84.9599553799108	84.9601228563473	2487.29	2486.94	2487.64	2	2	536901.825805661	198082.558238078	332183.844738278	237872.463521974	34884.8817297343	293325.836494144	288613.724383227	263715.330357733	291692.320529913	292536.586997591	275114.121352285	250402.42190121
1160	84.959501102207	84.9593629746473	84.9596392297667	79.2119	79.0899	79.3339	2	2	3489051.28415067	2659625.36246067	3436855.52721666	3107948.47914775	3230608.91226409	3931316.91816005	3721990.56584352	3564983.89215391	3876733.34655781	3794182.69960172	3214267.42526671	3038171.5694304
1161	84.9599012423132	84.9598088097267	84.9599936748996	2624.45	2620.38	2628.52	2	2	1322267.02011718	1031239.18001171	1298178.6712435	1236685.93000066	745378.041557312	1494976.22141702	1574360.33208514	1310844.01771889	2234123.50511176	1583784.40313378	1228835.70897722	1193218.05185547
1162	84.9599185614777	84.9598075181357	84.9600296048196	2651.535	2647.09	2655.98	2	2	184646.782499963	151948.96347657	117935.711250004	152477.651250006	161700.716250006	220983.047382794	109870.081249977	151804.263750006	109411.338750004	196740.777265608	222586.660312508	160229.612753894
1163	84.9597890128692	84.9597890128692	84.9597890128692	2522.3	2522.3	2522.3	1	1	329478.940365096	303015.440525124	426540.795980111	326649.559330609	314083.300926464	438745.102844906	440364.717251418	388726.667847524	439100.126617696	423161.236022725	370165.777376814	292857.297558593
1164	84.9601013670383	84.9601013670383	84.9601013670383	2533.48	2533.48	2533.48	1	1	424036.43147861	330492.946630858	446067.961135481	460094.722418774	479355.249173534	533924.043362483	524787.91817116	466665.720971681	511850.638235092	540084.086146124	445523.765185553	382729.977688208
1165	84.9600159293126	84.9600159293126	84.9600159293126	2509	2509	2509	1	1	541957.934848758	524637.664599361	703734.405513329	534770.353096204	573623.269855769	725636.771838185	735133.420091641	625380.28974384	691265.671567515	743466.41423879	696890.797073063	540709.952265867
1166	85.0399657500469	85.0399293889643	85.040357056529	2307.06	2298.79	2317.51	10	10	244153.847986652	399578.544573759	490095.599629844	448463.379238646	516904.597518074	251542.31307432	609307.259152728	589745.50471991	588887.148083106	433592.183815726	731315.50136787	413969.773576519
1167	85.0399799034621	85.039940620037	85.0400251665632	2421.45	2409.4	2429.54	10	10	348346.623464167	666070.001621705	1013309.04821585	706803.509968117	394738.461310022	674180.741389264	833622.578875552	535264.440886804	534085.302823553	749999.833556293	944699.380108906	600252.295344528
1168	85.0400295756063	85.0399886259316	85.0400579250062	1964.06	1959.71	1969.47	7	5	1185702.88464425	958702.431413935	1101844.19294251	1162382.1338739	1060049.98450474	1301972.94544733	1721744.5773509	1411688.34115617	1371611.1996936	1709066.07547715	839036.420786131	1142659.23222811
1169	85.0401474881797	85.0401192800338	85.0401756963255	2366.995	2362.27	2371.72	2	2	320991.060031822	377740.496093153	479197.954665527	392855.013524233	406021.899973087	358949.555128297	367472.214757048	626354.026327576	482147.080063831	421693.651531618	408960.323343808	397703.28131014
1170	85.0398853298458	85.0398853298458	85.0398853298458	2329.07	2329.07	2329.07	1	1	45520.2035742165	19109.3658691388	42826.9090494802	25616.8567382848	29994.6648193401	23259.4487207036	20518.080432127	31141.5937866254	16404.9938964867	26905.2350805637	25134.9351733373	31483.3979370088
1171	85.0400118063074	85.0400118063074	85.0400118063074	2340.06	2340.06	2340.06	1	1	465249.810409534	401264.278501805	556937.798468151	479511.540630819	450919.504833358	469312.065465088	414344.627611886	514296.691899934	519260.929796479	450914.068339117	474519.460145085	444860.54146651
1172	85.0399462589006	85.0399462589006	85.0399462589006	2386.7	2386.7	2386.7	1	1	222986.521388049	206203.80426636	306917.078325409	230252.018608616	217535.667260745	188428.693264602	223484.101353427	280911.110802558	253308.609819782	233243.93768155	243110.172794745	218924.734406071
1173	85.0652567247716	85.0651898382717	85.0652726003416	19.3069	10.6828	21.8812	3	3	0	3163144.59576549	0	0	0	0	0	3910037.54326317	0	1442315.60982479	3549131.05439721	3693881.66651502
1174	85.0752336602538	85.0752336602538	85.0752336602538	1964.63	1964.63	1964.63	1	1	32774809.9648062	28745219.6068298	40404070.4366798	29597466.40915	28795015.7376996	37018588.4764965	39844524.5606717	33591522.7306303	36847991.6649697	36350777.7980421	34607841.2828399	29596508.2678499
1175	85.0652716844804	85.0652716844804	85.0652716844804	2698.31	2698.31	2698.31	1	1	1414694.97257342	1328206.24449376	1384419.8583883	1334134.43576561	1462144.45507032	1242453.75706405	0	1336178.56919764	1290873.27382341	1304196.25672499	1374331.58808749	0
1176	85.0651838279174	85.0651838279174	85.0651838279174	133.863	133.863	133.863	1	1	1589473.57987793	1551615.84021854	1764026.55899645	1835639.53478906	1653743.35318123	1650655.61633434	1726602.26695292	1710050.21481034	1693359.07170117	1505884.54672536	1676335.20168318	1745272.88573202
1177	85.0752375087458	85.0752375087458	85.0752375087458	1814.98	1814.98	1814.98	1	1	35599744.8085966	32437713.1352479	41001395.8013158	32860969.285	33762432.6380483	37814941.7868751	40613388.6239224	36990765.5978071	43646432.7002634	40576567.3544079	36465670.4070176	34642006.9250915
1178	85.0632189173883	85.0632189173883	85.0632189173883	553.275	553.275	553.275	1	1	1873233.33742839	1583702.88890424	2026659.20290762	1964881.06667785	1836086.09278837	2023759.79107256	2015973.29514584	1885161.80950995	1971793.17441939	2096118.31954354	2029556.31006618	2064095.92287145
1179	85.0764897770874	85.0764031812373	85.0765268222191	2542.05	2539.97	2543	9	9	21876809.4964055	16238462.4559515	22404285.1095666	21271508.2985393	20006183.7223312	22047693.3389751	21591504.6950099	22133907.8788187	23159002.2068811	23041481.7189464	20493745.4042791	19402029.0014502
1180	85.0764556232768	85.0763497186447	85.076601161111	1274.585	1272.97	1276.56	12	12	6648386.77479768	6629080.66509933	9006793.35189997	8806861.56962276	7463756.15821034	9212749.70252175	7826197.56351459	8911446.8134477	5945226.52587857	6208572.31490722	7808588.0831789	8503272.0978925
1181	85.0764792756995	85.0762026040999	85.0767593964194	2309.33	2303.03	2315.56	13	12	38386005.0337419	47085057.7777761	30819726.8652362	45278281.7181458	36080555.38695	51876390.2904129	42830693.621858	53878382.4305318	58600244.2670431	40553357.8761456	47785265.4812104	44631435.3052013
1182	85.0763659228855	85.0760682503858	85.0766756726545	2427.785	2418.17	2429.36	12	12	27306530.3065427	39583059.4181624	43826739.6401344	48286888.448861	34538867.6231665	45843198.981125	30097174.0655942	44170493.5267091	35877575.2062284	22983692.4984507	27264540.5626705	36958608.0562915
1183	85.0765146855606	85.0763478048981	85.0766534595293	1359.55	1348.42	1364.17	10	10	35066260.353308	26632085.9304199	18516245.3302069	12516889.9777993	7849815.73937121	37195937.1914399	41083183.6961901	29368713.7042842	26769386.8004319	13954582.4964576	5014367.23793783	24093831.2758406
1184	85.0765216704855	85.0764788619591	85.0766219873203	1323.44	1322.33	1324.69	5	5	5922059.49992403	5558922.00275171	6615858.43572336	5966603.559853	5718561.1994922	6095573.79657095	5880022.6314453	6162631.41186655	6029147.6487336	6056751.52922959	5815294.59698572	7300467.63899731
1185	85.0764527280713	85.0763957811003	85.0766145457694	1557.54	1553.06	1564.37	5	5	18936352.0364362	6596610.69827342	9217540.98462694	18235658.6749468	17785221.78625	40185157.7300237	20764276.8218617	18963879.1210571	28997261.0311333	21847840.8441793	18555320.0440692	18216718.5384109
1186	85.0762215504497	85.0760775449507	85.0766178453772	1903.59	1898.51	1907.85	4	3	2823543.76814782	18822913.4759678	19732647.7766727	20522865.8693652	20561367.9735741	49903457.8599637	25913821.9921875	22812145.6488709	25287335.1019355	24498975.9389515	22946424.2676411	20820542.9695313
1187	85.0762981362843	85.0762451902835	85.0763900357414	2392.845	2385.99	2395.77	4	2	14100659.026087	13900362.6664192	15807316.8647281	14491384.1130435	14359438.5026824	14839230.1828806	15514144.3335938	15386298.9411457	15934541.5441667	30670258.1135046	2672446.56546901	13635318.0895705
1188	85.0764950240013	85.0763034234951	85.0766777401866	2375.345	2370.13	2376.22	4	4	12737536.283145	4362264.29964296	6225490.78505838	3917713.07187509	4432700.38339295	4708260.43928553	12262352.5531122	4902242.10749978	5147354.39776779	4989168.58187495	2530673.22930019	4410656.34035695
1189	85.0763126615279	85.0760580899297	85.0763763558882	1793.37	1791.8	1793.4	3	3	44489998.7356377	35821019.7468657	41971518.3081988	37014573.5833582	37191211.0944636	42997754.3566232	44329113.0758396	41953802.1460355	45923238.6143283	35495399.0354554	39826634.4249053	38836691.2422794
1190	85.0765047226389	85.0764722043	85.0767935769987	1470.235	1465.79	1476.92	4	4	8235546.40834241	6947528.00983696	8647032.53580171	7799502.5951087	5663794.48017369	1153052.42886233	12443352.6649067	24322789.8476957	8933081.44430707	8728532.70006795	8166876.40519021	7694509.4141712
1191	85.076389288844	85.0762804366899	85.0768166029712	1749.82	1748.5	1753.65	3	3	33393858.6309476	32933177.5470895	37846422.8054465	32841568.932872	32608843.062738	65338452.3684195	37205705.8065424	37592046.928889	18943575.2475766	38813162.9960019	34963524.1519657	33891859.9127083
1192	85.0765665585272	85.0763724559982	85.076629969925	1915.92	1913.98	1924.76	3	3	13455147.9111112	17222190.4145395	15740637.8527776	12362520.8109723	12077835.2125	14670639.7092708	14695293.8211805	4533187.34444462	60100387.3419638	14867750.5985069	14210541.5894097	12295766.6912153
1193	85.0763575983879	85.0761847553794	85.0764533774291	1621.995	1607.25	1640.46	8	8	48193118.9235025	14640044.5455937	32177261.4413223	28024162.8419117	28488244.2908189	31841256.5069636	33119012.1565545	43655850.2190117	14594130.0406864	11170922.440348	28212079.5879431	27895708.73375
1194	85.076416158478	85.0762518818355	85.0764322156818	1679.59	1672.18	1681.94	3	3	6304662.75226562	1321368.23075563	6129430.08545448	5526829.55988634	5919133.68953122	6909799.34179682	6752062.0476562	6472706.80401038	33461388.2920186	6815026.06453123	6127924.02833329	2333945.20120731
1195	85.0765741255281	85.0762130636472	85.0767761591311	1660.09	1659.29	1665.86	3	3	20736507.1627107	18078306.4811119	16745728.0149855	19319079.5223692	18697786.5263393	16390150.3868001	22196590.9328633	20792505.2951671	21597735.8520163	21746283.3750149	24265012.8603997	19479311.9011264
1196	85.0764744997104	85.0762672391152	85.0765252523683	1885.34	1881.14	1888.69	3	3	16492057.7901631	13490649.1274148	18504061.5143181	14752672.999443	40693402.39153	17184188.3877841	17986787.9202273	13350931.219896	18790658.1028261	3934493.26948492	16619852.0297727	14550448.4277274
1197	85.0762841974764	85.0762503327824	85.0765071922045	1693.59	1687.83	1695.85	3	3	17756979.0405147	15649008.917886	34921829.2247168	22360166.3249652	17012954.8404375	20005329.4904822	18737893.3099342	18409967.6350643	20176726.6078392	20190519.6709822	17712263.1686029	16703498.01
1198	85.0762925545299	85.0760661651084	85.0765192129921	1840.675	1831.99	1849.72	4	3	19253112.2221253	15706146.5101852	3167106.60065434	16551647.5558333	16481233.0206944	19443887.2931019	20041699.4295834	45489832.8758167	20799572.5423843	20046521.8066666	18265089.2388889	16574972.5056481
1199	85.0763906613038	85.0762966210139	85.0766285410293	1500.27	1497.07	1505.4	3	3	31958269.0074695	6577610.64187497	7875269.04656256	7202100.69687497	7714511.76011732	8245680.81412498	1689090.78880049	7425465.91687498	8112317.82300007	8159523.08349999	7452720.99687496	7048404.06767193
1200	85.0765387499296	85.0765314209397	85.0765460789196	211.8625	211.698	212.027	2	2	3409931.50958654	2434504.23554657	3633201.48876593	3379425.08404734	3266144.74677765	3827774.54711158	3877155.34013822	3516872.78734225	3802350.40480622	3812652.79413729	3764368.17857272	2732476.05197352
1201	85.0764326497729	85.0764319598636	85.0764333396822	584.621	584.321	584.921	2	2	10693418.7693713	9018266.50818785	10914191.5092884	10335312.1924054	9928639.58376341	11850168.673298	11691060.0541742	10801460.5148984	11324103.1073456	11785067.6861121	10720185.7539687	9794978.23252575
1202	85.0765966560572	85.0765851672417	85.0766081448728	1446.475	1443.7	1449.25	2	2	15088618.5994149	867575.278435075	16749875.007487	15205169.7782713	14914844.2447135	16880161.9719681	16645838.0842553	15474750.5594216	17114002.2955053	34193113.6355019	15634951.4569336	14580965.6529255
1203	85.0763810171762	85.0763167513396	85.0764452830127	1710.46	1708.38	1712.54	2	2	18594521.6367332	13455304.9242522	16327348.3614732	14254412.2047657	13711406.5909144	16190029.7692592	15673531.8744214	15916521.4255245	16705710.2132638	14172035.4755847	14693632.401713	14533442.4601563
1204	85.0762789818852	85.076172173109	85.0763857906613	1765.265	1762.88	1767.65	2	2	25330196.5074077	23651631.2115556	29121331.1657361	23861410.8264631	24547048.0435278	28512848.2275	28971833.4267362	21537968.3202181	30137699.1159167	30664728.1043478	26115890.9994886	34039232.9547318
1205	85.0761243649109	85.0759412202415	85.0763075095804	1863.065	1859.93	1866.2	2	2	45885364.8102626	48029512.2449678	52972289.3652175	42096258.6511096	40991535.1337224	48005416.2674449	46884973.6587379	47507785.5788133	52637525.2138316	50976417.1665036	47336295.7898641	42213455.0546874
1206	85.076537612626	85.076537612626	85.076537612626	1486.02	1486.02	1486.02	1	1	651650.020000012	576900.397500011	707626.09437502	667073.382499858	656345.255937518	703288.547500013	808200.938437333	723768.618125013	1174117.71117678	751726.901875021	698588.11937502	683785.353125013
1207	85.0764555386842	85.0763916006542	85.0765194767141	1414.64	1409.66	1419.62	2	2	24263485.7087635	20969867.7141899	25772010.4123476	24314708.9103704	23353519.627623	26652264.7942129	26438780.9408789	24325890.4865046	25431884.4434063	26572370.225355	23656534.6137578	24777589.8473892
1208	85.0765921265309	85.0765526341718	85.07663161889	1521.97	1517.06	1526.88	2	2	23284788.5200961	19537465.6520948	24935994.540077	22670405.7508221	22525187.8087501	26310281.2739039	26705785.8203977	23779814.4346591	25559982.56925	25781486.4537789	23489827.0067693	24828864.4238307
1209	85.076229670821	85.076229670821	85.076229670821	1734.2	1734.2	1734.2	1	1	23419977.0490057	21600092.5983665	25843268.8414062	23861449.0071779	22478375.0014275	26686197.8749291	25675456.5792046	25348753.9950709	27630121.1621093	26506828.844233	24267808.9725213	23509551.5862361
1210	85.0764520841553	85.0764520841553	85.0764520841553	636.593	636.593	636.593	1	1	2066755.88494921	1604956.14767554	1964714.529375	1798797.8596465	1650813.53400586	2317728.58832892	2147114.36174072	2073145.8625337	1923730.18447167	2204113.15659962	1999084.039875	1695119.63405518
1211	85.0762491472343	85.0757707230299	85.0772627270882	1967.08	1957.93	1970.77	14	12	44625453.6983153	34314372.6071976	59442914.2861763	85682691.6655089	34107071.133307	50758708.7681514	64933912.4192327	44031102.8269321	47226852.3703396	65534410.5318688	42127094.0038798	113566786.857621
1212	85.0764329560404	85.0755461453315	85.0772094726563	1814.98	1807.19	1815.79	5	3	36726547.272606	33411787.0534688	42279649.6412712	16023865.4725727	52982848.3145645	39104800.8752544	42009475.2016561	38258731.3724153	44842907.6414542	41919074.818284	37620107.982839	35693574.8713125
1213	85.1355960808023	85.1355447343754	85.1356261026394	1304.14	1303.59	1304.73	11	11	147872.585401142	119657.528173013	145161.838115986	145708.89577355	1146904.59783855	138514.916702473	150111.436870116	155293.183688401	131722.160307616	141776.636319579	143037.445482584	131083.108475435
1214	85.1774529851081	85.1773423623698	85.1775105386806	1304.45	1303.81	1304.88	12	12	355746.227208496	308606.068028041	336939.717237719	352294.373420062	324836.412199518	344758.171566687	362510.891305661	361557.706587893	321896.871861748	355443.922115655	346311.605039063	308467.723700419
1215	85.1961326046877	85.1961326046877	85.1961326046877	1304.54	1304.54	1304.54	1	1	349614.534695229	119474.881078725	336288.751787114	351796.782497156	314953.546525882	344402.933883461	358630.263906248	356416.756723834	318798.056114907	354314.262590896	345732.637592364	308382.393763024
1216	85.3896497410593	85.3895944504722	85.3896763009049	1303.965	1303.57	1304.5	12	12	306770.231144832	226480.698497595	357601.532897386	286477.796195161	284141.001393478	391880.291515174	373885.284643553	338925.92011268	360340.652924109	383178.958147536	355548.997818081	246934.338052132
1217	85.4959701921809	85.495933534823	85.4960811030237	1303.98	1303.57	1304.5	13	12	784363.002198714	590949.476274037	885865.201132103	729357.796076312	703448.049586463	968475.81157785	956953.605100921	865053.302451923	881724.634474192	939618.354009493	869022.97764843	625021.488244627
1218	85.6206207631667	85.6165718353038	85.6283100389972	1304.14	1303.64	1304.88	21	11	81595.9515954584	100298.616637074	200473.856850589	160448.237969797	144314.202180174	114759.458017577	224007.544932392	192811.229296876	199213.224734699	131424.951565505	99051.1693672681	117330.101350913
1219	85.7406566840723	85.7398460138412	85.742164567512	1304.28	1303.81	1304.73	12	12	231726.637414552	153190.660631009	291092.79853864	216510.441310687	182369.501171874	337708.092921318	309159.909175504	261530.483541018	285208.898354842	337193.068461916	272608.182672992	165327.946176382
1220	85.8763510995038	85.8762945428827	85.8763738125279	1304.11	1303.57	1304.57	10	10	138686.822147216	99496.9915917957	173586.56374512	137727.570534104	143947.002062583	198551.214230769	192681.749880184	172846.540591633	167687.336010296	190440.416678466	175556.537687424	111839.032444254
1221	86.0117773392423	86.011572224681	86.0118047365345	1304.45	1303.59	1304.88	12	12	296895.59963379	488382.307234074	192546.06269531	361864.972158901	333495.523740231	146384.032520927	177512.653850913	271222.712938702	177353.058221681	171375.605515835	227804.601671873	389934.575530832
1222	86.0796972553768	86.0796437471197	86.0797615712661	2426.34	2418.17	2431.31	11	11	528485.496938206	776968.875356014	1250848.02432246	153352.749053953	558956.502531763	936786.355215566	540887.167480525	502044.368279856	721998.934483672	1086423.48886724	512155.347111377	378002.489733539
1223	86.079687268325	86.0796661865447	86.0797449303762	2306.53	2300.89	2317.58	11	11	495188.083725587	744291.182828186	833553.370859379	909737.017640556	521846.817086006	382629.715664282	634737.830562231	814857.049674427	824256.375077523	450075.115649995	1139828.68519685	713161.961982295
1224	86.0796925352702	86.0796709086877	86.0797147630849	2381.32	2372.81	2388.69	6	6	104585.739867553	473083.272235577	555035.558833196	51201.8673144582	471120.031274036	526942.526277114	754167.269988329	605626.158752412	558417.80269682	562157.781953641	542020.049985224	465445.475064774
1225	86.0796842956449	86.0796498910989	86.0797375325939	2340.485	2334.67	2350.39	6	6	179716.794949774	296645.439070765	362751.520941599	502723.883082107	209155.70156824	352749.10863281	359002.149471149	337140.788029599	376602.886891712	86851.6815820371	634085.01847504	211159.332438151
1226	86.0797164045868	86.0797164045868	86.0797164045868	1966.39	1966.39	1966.39	1	1	1232044.59637585	1151605.45639053	1544269.32835914	1201244.95790361	1123348.74490193	1453834.18258926	1521454.4241143	1337347.62754448	1461668.83641152	1539143.7466199	1300945.01390333	1196699.7075374
1227	86.0822239929605	86.0821999956147	86.0822594950931	1303.88	1303.59	1303.98	4	4	106548.07032981	94567.3168678981	121847.803505861	92362.8657075645	96288.6304459646	126106.949667968	124886.455728352	100224.923306884	131723.566046236	135413.163594877	127836.038186598	97403.4903577776
1228	86.1967358909897	86.1878166486561	86.1970939530391	1304.11	1303.81	1304.73	6	6	161313.614413791	142797.410815429	174123.687933819	182982.443134768	157183.810388826	187964.704979655	176738.03859375	143433.130600585	173098.995608755	148439.364997908	169762.321018065	156252.93738227
1229	86.2218322151369	86.2050551907853	86.2230081303168	1303.965	1303.59	1304.73	6	6	160271.751720967	142039.249245384	106893.045906372	179123.642349078	151441.861233133	97306.0162337233	158165.153814366	94335.6933349602	100916.968906948	132622.710710448	98118.1021914436	151368.65749423
1230	86.2329459141533	86.2325438051074	86.2329889027979	1304.49	1303.98	1304.88	11	11	165584.431253661	138055.702339679	151340.332554934	178845.702617938	145505.657448729	142927.403621418	153593.113709309	172416.874536831	151267.082809835	161079.922054913	165260.028273738	149856.087888746
1231	86.2742509947332	86.2741033404233	86.2743055827982	1304.495	1303.98	1304.88	12	12	456151.075512697	445701.245533351	422107.519363136	477166.63448591	441400.804986101	392638.978272184	426698.152853194	477343.171556921	380286.239532647	416005.395806364	452525.799425224	434241.289610876
1232	86.3043397742256	86.3041395411614	86.3043910020135	1304.52	1304.08	1304.9	12	12	329561.438964845	456281.417236328	237944.464981861	384189.481136301	371881.355597441	199297.84888672	217191.998410995	311075.419871653	202620.368462613	217055.608919854	266093.932600447	419814.042491979
1233	86.3132950395187	86.312340050908	86.3151171285235	1304.495	1303.98	1304.88	12	12	393297.960998537	299117.902292666	498002.705324352	360076.541655274	323669.537312356	573290.709135047	544430.521936854	450230.07822917	511620.788292973	592708.583071293	479541.378995113	296394.31753493
1234	86.3829319570662	86.3828683416061	86.3919628987634	1304.54	1303.59	1304.57	3	3	98228.5417369481	125955.395085825	114729.58289906	93862.8784046526	97165.6406460854	122647.774492186	111958.655790129	96367.3816273089	105952.174409625	124285.374173583	105596.784835758	109904.349869793
1235	86.4218813235388	86.4218813235388	86.4218813235388	1304.57	1304.57	1304.57	1	1	98035.3685968581	98319.6160600124	116939.940242366	88669.3660759949	93598.9101682357	122406.341865236	115927.175908202	96177.8685857587	102728.668577769	124244.010089221	110675.74732999	78604.8333648675
1236	86.4803999102468	86.4796379879303	86.4819946339578	1303.98	1303.59	1304.49	11	11	302220.108752442	218952.255925479	359538.969551157	277117.690658483	250846.691173376	384096.804167133	387680.713500281	340195.262042412	355486.712919171	399583.894655199	355307.900982419	236893.020514864
1237	86.4988509255262	86.498043416895	86.5004060592583	1303.81	1303.57	1304.41	13	12	312749.971852938	217262.604945912	361765.498777794	293733.629742432	265196.864819335	394588.990659555	384860.231520433	340835.418783483	360047.280281573	399604.894460769	351152.228320313	248387.699912951
1238	86.5869953043888	86.5869505949259	86.5870342970746	1304.73	1303.98	1305.65	11	11	252230.274584962	363443.256640623	151707.257966655	286787.666164202	272291.068104767	112245.472897386	939344.640528096	225450.049993491	138385.443403321	148752.2384947	196295.082689733	320946.973634906
1239	86.6072554168614	86.6063566991242	86.6088463185252	1303.965	1303.57	1304.5	12	12	765926.895678708	568783.109146633	890161.217459029	715549.973966111	669090.493143754	955026.970177878	952840.730380869	832138.025926342	859088.107941088	945021.868009214	875471.151241627	599187.777276438
1240	86.6719118205725	86.6714278665189	86.6792469120605	1304.45	1303.81	1304.88	12	11	139064.214817458	122040.794405047	127738.114152269	142980.841898287	118974.567501219	128132.672680288	133321.714673665	135585.971777343	118414.509085286	136882.151608323	135032.77819824	128881.295941631
1241	86.7550364695271	86.7550215916616	86.7550513473926	1304.555	1304.54	1304.57	2	2	81379.1054536941	120426.353948317	96977.8106982436	89153.9562532562	96625.6491495779	98806.6402897129	92070.1072322587	83364.3643672683	77060.0884879552	101761.618094889	83845.1625268549	97616.2285325267
1242	86.8197792724328	86.8197792724328	86.8197792724328	1304.41	1304.41	1304.41	1	1	81412.4602800946	120172.595827415	92690.5159836657	79091.6456180836	90554.0014240063	93258.2628116131	86834.4103622149	79975.7269864158	72862.9581205602	101769.990091441	83714.5732910164	98152.4185156256
1243	86.8825109307735	86.8824555487793	86.8825553617222	1304.28	1303.81	1304.88	12	12	408852.674962024	604128.683331887	268227.187154014	454125.468073382	436630.088055888	224546.67502302	258763.647291669	359848.668019531	244263.054323244	263372.454075524	311719.43425781	503741.715101145
1244	86.9041251781428	86.8905880326604	86.9042190434628	1304.49	1303.61	1304.99	23	12	161450.339987792	246699.948919268	203669.903144534	281859.786221078	264623.819646345	245407.145733173	291076.239871545	292620.104889573	212548.030432941	254819.044003906	200534.967509014	122173.495585123
1245	86.9473661562516	86.9473072822256	86.9473901888303	1304.03	1303.61	1304.5	12	12	690067.830639651	628753.709664481	660121.731811515	691485.707105888	640088.331159853	652880.766954523	681578.101224892	723350.027837614	617294.223119309	660826.991360914	680843.050563618	617032.974188059
1246	86.9987909909929	86.9987909909929	86.9987909909929	1303.61	1303.61	1303.61	1	1	81362.1163423283	110137.988854168	74088.727436968	77865.7537841802	87196.9875022199	59198.1081640616	67683.1276251782	74778.7915682711	57415.7011696561	62627.2110681149	64349.6524924529	106946.289465998
1247	87.0445148534156	87.0444919331701	87.0445156611642	560.045	558.366	561.82	3	3	5821399.96946897	7806127.0016927	5900501.18462862	5825746.16150085	6025692.20624586	5735665.34398438	6502546.2725274	5745077.92743994	6030065.19195924	5826578.94642527	5463278.37752264	6218249.40629716
1248	87.0445181639916	87.0445039642232	87.04453236376	13.9117	11.4055	16.4179	2	2	0	0	0	0	0	0	0	4736250.0086513	0	0	3767515.84005048	4721540.54547108
1249	87.0445287977124	87.0445287977124	87.0445287977124	2569.43	2569.43	2569.43	1	1	1206442.34364298	1698760.94281252	1377298.67844532	1144845.84986954	1354253.581175	989849.44619062	1304236.0349076	1141146.09201093	1104044.80917656	1341281.19122812	1265893.21837345	1394418.4967922
1250	87.0443444356134	87.0443444356134	87.0443444356134	118.838	118.838	118.838	1	1	7906488.26412096	10908738.6976357	7799353.51336617	8253872.93488913	8487264.26028076	7629130.10246053	8317695.18293003	8389109.66091561	8973832.22943225	8784842.02644205	7909131.20793742	11062830.7536565
1251	87.0444658706416	87.0444658706416	87.0444658706416	2634.95	2634.95	2634.95	1	1	222722.782500008	487825.616015609	269782.07250001	216989.496835921	272510.495976542	224256.052207012	232628.568750009	264398.19750001	203284.887070295	233423.062500009	243340.147500009	225219.83605467
1252	87.0445284030391	87.0445284030391	87.0445284030391	2595.45	2595.45	2595.45	1	1	4405382.07566075	6318292.11198724	4723171.27075782	4530467.08656057	4916903.08038514	4147429.76801276	4657633.51688711	4684608.90039998	4587524.39505281	4449634.34352165	4783636.83594357	5460914.50752631
1253	87.0445669203124	87.0445669203124	87.0445669203124	2698.83	2698.83	2698.83	1	1	0	0	0	0	2173419.03819295	2040448.0446289	0	0	2094159.65604617	2069029.49851562	0	0
1254	87.0445616337711	87.0445616337711	87.0445616337711	2678.68	2678.68	2678.68	1	1	3499281.65144531	5177148.86853658	3606396.05550392	3565541.25564063	3801349.93464845	3205388.04722656	3482515.49934497	3418826.5299375	3430630.71807392	3433783.33101562	3499346.269	4021297.0879219
1255	87.0444634304392	87.0444634304392	87.0444634304392	197.421	197.421	197.421	1	1	3941416.48803341	5291047.26589312	3892376.3716511	4083310.90123662	4371016.27487583	3729140.93405707	3901498.04673098	3689810.39666967	4114146.92319456	4000531.10003881	3679426.99216916	5701685.57376005
1256	87.0568381450116	87.0565484188526	87.0571595395	1303.88	1303.61	1305.06	8	8	160073.070830077	139571.13941976	181955.380644206	167304.446234492	152809.57329061	136255.350360577	143979.324803937	202495.42999748	167153.495194561	198510.54502047	150856.040786132	143492.758702674
1257	87.080008721502	87.0800006133381	87.080016829666	117.993	116.227	119.759	2	2	1091503.87079269	865165.689115685	1471468.26079261	1005137.20510614	1031457.12221123	1268734.25014655	1359823.52540673	1313191.5643584	1516719.40365213	1367122.47821025	2075004.86107087	945510.190073953
1258	87.0921023989235	87.092081603337	87.0921641048256	2548.755	2544.66	2550.7	12	12	3722742.44890814	3276890.07192691	3211607.38332251	3234172.79244371	3527620.27277111	3503710.91892425	3830493.76810303	3354079.49759613	3902597.45858438	2825205.71438306	3824950.17498097	2348612.34477988
1259	87.0752156088097	87.0752057773832	87.0752217045859	1303.95	1303.59	1304.73	3	3	155865.194280893	139411.681613992	137925.130366656	149329.0742951	146571.088727362	136337.929360793	139883.961029831	79094.0993090814	143948.635084634	79799.5580273433	72704.895170491	143265.422004617
1260	87.0920917210526	87.0919713753978	87.0921141125226	583.673	581.497	584.288	4	4	1581931.27246627	1374096.30892408	1791303.34932253	1695361.69988329	1699356.83934057	1927902.42475507	1788915.24650404	1781534.57860138	2000028.41581762	1823812.14803005	1740200.82254369	1549174.01018942
1261	87.09200750305	87.09200750305	87.09200750305	1969.23	1969.23	1969.23	1	1	918830.321401919	680980.756396234	1181092.04193704	720071.58942963	700563.613934903	1033806.71236069	1187474.61139481	932221.373751469	964196.190511738	1028692.63183353	960148.528576324	782591.560135052
1262	87.0921279009081	87.0921279009081	87.0921279009081	171.548	171.548	171.548	1	1	653138.132662342	494215.807880511	925627.221375558	667495.574419236	667207.959898222	867138.181930854	802240.062014509	525438.649896961	889386.880705636	874345.751830357	817607.362662249	613291.883099226
1263	87.1590812828155	87.1589123944118	87.1597231256397	1304.14	1303.81	1304.88	9	9	151349.504270832	141844.943048651	173427.892393801	138957.237326662	148368.047227581	211578.587207031	221806.894696655	163314.451100886	194706.340056965	199246.015931115	207159.223666249	138441.664161045
1264	87.1660761302658	87.1650558563807	87.1662208142603	1304.28	1303.81	1304.73	12	12	155321.121166993	91336.8341625966	190673.540266116	189609.939722221	152412.63355062	201956.287115884	202369.282301683	176583.995137531	202600.507332355	207756.384538762	186945.205680804	104577.924130483
1265	87.2106116807902	87.2104043293231	87.210844985369	1304.52	1304.08	1304.9	12	12	155567.981249185	145330.361529446	134817.031911623	157668.299156903	123192.080057982	125413.491661659	140281.65260498	153927.780808511	135603.098473306	131869.142245718	161919.18160006	158541.175174654
1266	87.2540484020629	87.2534059065377	87.2547378576793	1304.65	1304.41	1305.65	8	8	174441.697420372	108111.52125202	111218.644831731	134375.232555747	659687.44579143	1002454.32269532	996644.768437495	125573.601858473	109890.060323079	1002009.36525878	135747.456902794	149203.745848794
1267	87.276475052883	87.2761799540494	87.2767896858752	1304.145	1303.81	1304.57	12	12	788513.443835452	607432.252319578	929203.743344714	779091.785409977	695040.401334631	1031951.72422433	1017831.6576914	893404.360118497	931925.18351368	1023669.87973699	908644.661579093	636318.499506314
1268	87.3478397455825	87.3478397455825	87.3478397455825	1304.57	1304.57	1304.57	1	1	756381.666874994	542861.03548502	916713.419655775	733572.824074715	659687.44579143	1019596.68712239	996644.768437495	853328.42796793	908782.602682286	1002009.36525878	878703.544691563	83767.1188157298
1269	87.400370681965	87.4002117348431	87.4004435696358	1303.81	1303.06	1304.41	10	10	177942.874302643	123262.909666342	169080.745374758	159744.830955153	150642.005035512	174616.999658202	204250.794817707	161979.791763822	162033.576905923	180729.5586407	185386.888409016	110395.768035483
1270	87.4043821337536	87.4024704849866	87.404547671576	1304.11	1303.57	1304.73	12	12	311280.91290039	97177.9606400234	213389.252485351	148994.612460561	131231.088938551	243595.974160907	232427.672003456	196545.757575335	220583.545847732	238355.2380685	202511.86665809	120425.200747445
1271	87.4646831555262	87.4646595185207	87.4647067925316	1304.06	1303.98	1304.14	2	2	123205.034715019	93783.1035777703	110587.441036379	117574.041723634	96106.5824298656	114167.309202473	160566.739537022	134331.957828034	145666.69572443	152064.914885474	149200.953156074	90641.2041614885
1272	87.5282530453049	87.5273541916706	87.5291929297408	1303.95	1303.49	1304.14	5	5	123205.034715019	93783.1035777703	144827.512734377	110314.186980793	96106.5824298656	162902.877450282	158298.134990986	134541.50685913	145906.121588541	151899.900424804	147360.150681558	90759.9221761077
1273	87.5536763244197	87.5528265961975	87.5542072097951	1304.45	1303.81	1304.57	6	6	168257.028159361	228353.27091346	295718.368425297	180862.967341658	185870.081841571	321279.463502602	315701.305037433	129633.503135517	295703.02241699	339639.634759616	285709.190363361	213409.498260967
1274	87.5748727455391	87.5748200065184	87.5748997366815	1304.495	1303.98	1304.88	12	12	232828.841308595	126718.408701922	296290.800419918	222485.617624163	182412.260477388	321610.850262278	317809.672640791	264105.351533954	295374.554744216	335853.550874399	284883.392762278	159832.295336913
1275	87.668194759434	87.6681502593361	87.6682236122635	1304.03	1303.64	1304.5	10	10	137497.12362508	101187.687357955	185920.360817874	147785.251441368	119978.14991089	217061.906791993	205936.823658354	164730.096028238	182689.910087889	206971.695241887	172351.720639647	100814.272929689
1276	87.7530553362781	87.7432733613796	87.7530977213243	1304.275	1303.81	1304.88	12	9	130123.332356896	115878.793359376	155059.581840823	110171.253094484	110287.248190919	175983.708528645	164516.525229491	141908.841913044	156109.696564127	182713.398958627	142328.620479328	95057.4529394523
1277	87.8193560828872	87.8193560828872	87.8193560828872	1304.54	1304.54	1304.54	1	1	131247.356065469	114978.456799879	153862.711962893	125826.763622031	110224.113521526	178980.372885741	161226.645063476	138920.272378132	159540.931045735	187439.058881085	142328.620479328	100219.630748699
1278	87.8638184348684	87.8637655765666	87.8638486528034	1304.28	1303.81	1304.73	12	12	652725.446777837	423465.504368988	793868.073006407	608912.09166225	545246.746833682	888758.992124725	882233.707651376	737202.488504466	789762.021960105	889181.903077921	761596.748186386	491635.812552582
1279	87.8784691760645	87.8781460684148	87.8946995180897	1304.57	1304.14	1304.99	9	9	94617.531603816	102941.575285456	133914.646944055	608052.046335049	549801.311842047	132626.743539663	133359.835118003	742107.978252703	115537.510285081	132945.098424596	110344.589277345	99884.0037729113
1280	87.9936746173519	87.9936260143134	87.9937064465061	1304.45	1303.95	1304.73	8	8	136799.224816894	66986.3645108313	176060.344790042	119067.467993164	98904.8464819347	196932.038533383	198717.680338041	169195.361104267	179742.307057881	207958.185793049	163320.452156981	91883.1904097485
1281	88.0246761075908	88.0245088464896	88.0248433686919	1303.7	1303.59	1303.81	2	2	136855.294668854	66986.3645108313	176103.720090556	118878.8284739	98961.497650036	201567.233700281	194155.531171877	86980.3938822422	179919.567715733	100792.066898803	164462.001188297	91845.5980726213
1282	88.0397497262548	88.0397083524655	88.0397815559277	2690.77	2681.99	2694.87	9	9	1078674.37972941	678601.467513895	859852.901727753	0	283497.125948392	1512585.86664492	1404770.51277671	1198682.25147709	1016759.24762922	1306479.13022811	1845088.9049071	0
1283	88.0397688286922	88.0397296213325	88.03985409555	2578.65	2572.97	2585.28	7	7	603557.095833332	1833123.51233052	573592.017073573	568511.952635633	970640.295993577	3624552.12513697	107531.063366696	592887.990403644	127613.724279781	403902.666938035	1410790.83690019	489410.528990886
1284	88.0397419850075	88.0397142289798	88.0397745872519	2598.515	2594.01	2604.34	4	4	1152203.46372784	806790.336622123	712987.908065246	1107719.78643845	1167463.37703947	918398.285070617	1263415.24745566	3885356.3683093	1246317.42899889	1339917.34994088	799439.689008154	986513.613355257
1285	88.0397300298746	88.0397162785179	88.0397437812313	2561.715	2560.49	2562.94	2	2	1193277.6535592	738779.715059722	985134.785061806	1512534.06535004	997814.228393553	1256318.17827171	1251316.54864859	1250846.60609773	1234764.78239858	1284247.4946991	1222450.54340302	972690.002076259
1286	88.0397870321547	88.0397870321547	88.0397870321547	205.339	205.339	205.339	1	1	1894078.33942444	1171477.93500665	2164500.22082783	1774480.64992838	1599276.46908596	2276999.75997224	2168769.09962772	2065868.90578703	2019233.00187749	2261542.64075539	1988886.23103288	1388034.064604
1287	88.039744144437	88.039744144437	88.039744144437	2666.15	2666.15	2666.15	1	1	757670.323803389	528648.023039634	797580.566638024	618695.063635742	709485.284180944	801711.089811198	917178.282578757	744667.570408858	798797.636031903	790883.543192702	780223.443883461	563063.048875006
1288	88.0398167142685	88.0398167142685	88.0398167142685	2622.62	2622.62	2622.62	1	1	579811.679697811	388907.918440584	568732.061166979	525717.147972009	564133.267886289	625095.676907545	647553.567044263	688584.173659553	636411.124635409	725964.248870402	559847.967000878	463297.817013887
1289	88.0542695162115	88.0537596174826	88.0545554677582	1304.03	1303.57	1304.73	8	8	105333.982625195	535602.215518468	142530.398096926	90051.5878352875	405454.264994675	182940.649844877	169521.395745442	147573.769393029	147948.132602915	400461.026999285	119930.490037184	426413.472077417
1290	88.0762345392717	88.0759708958028	88.0767206690927	172.559	172.266	173.014	13	12	16367214.3984631	16902704.7923962	17689091.9103952	15789528.234408	15977757.997068	16904449.214847	18018984.1502265	16815102.881699	18388895.5308453	17723877.610413	17811551.6026261	16747335.2593639
1291	88.0760681737525	88.0759866799044	88.0761022464921	1363.42	1344.73	1369.36	10	6	961952.551330424	2188670.87430556	3843052.1704893	1984397.64158528	1883484.74477431	2315085.89009333	3019724.35863438	2241057.11914062	250066.466054695	2393808.73607388	2467468.24568794	2059526.4227456
1292	88.0760503753265	88.0760351739006	88.0761126317215	1261.32	1255.62	1266.89	7	6	7980364.63489136	9372811.99003097	9729199.22786071	8190568.08572635	8584653.38163333	9783005.28719852	12129374.634936	9349013.57665823	8807076.60158278	10907836.8183668	10458494.3165497	9835141.73917897
1293	88.0760828002969	88.0760657922032	88.0761185824706	815.892	803.069	818.543	6	5	5340957.04276685	5333753.22335453	2508934.13106656	4597117.30703442	4901176.1806039	5648448.30512585	6312382.84334591	4867773.05755934	6863019.15320837	5752039.39610473	6358940.62051732	5183161.15188964
1294	88.0761074617337	88.0760703876125	88.0761649350597	725.012	715.118	729.015	6	6	3174756.50674135	4122039.1165589	909513.280835701	3614426.6793777	3473976.05580688	4460638.158113	12961377.3751734	3748578.35427345	7039329.40999743	6405847.30075486	4992480.60063163	3100765.50995276
1295	88.0761086187316	88.0760581584284	88.0761736114222	761.5175	756.256	766.185	6	5	6380262.67117498	5665320.01732813	2085593.82254032	4918656.87563476	4801033.38002929	5903667.43403516	6568367.14053951	5139304.98388714	6438037.27115711	5815175.32981449	6386580.21187498	5700696.57476074
1296	88.0760764312558	88.0759876620262	88.076095528799	1959.35	1957.92	1961.98	4	3	4915408.01147737	5190045.2102561	5853962.02288584	4998336.98935189	4746769.66782079	5705451.19677934	5754127.72772042	5599663.56455357	6014928.29797533	5692572.36264749	5940433.79822366	5153891.71603294
1297	88.0760531595234	88.0759619555872	88.0760815942584	1821.355	1816.14	1829.33	6	5	856663.898743053	1561475.65408203	2743070.20815589	1479115.52515827	1394750.5091748	1736876.38834822	1809752.32211636	1687166.12226143	1845699.67749949	1799128.58149738	1783651.6015346	1983060.63330328
1298	88.0760300598144	88.0760260364058	88.076067522895	1969.34	1968.59	1969.94	3	3	2748541.80026961	2714077.71538144	3820700.98998055	2576739.57686121	2449779.89133864	3039625.69962316	2366800.14945517	2958201.81441707	3075608.51294621	3089364.2525357	3098257.08808443	2659267.50343336
1299	88.0761782702114	88.0760072298321	88.0762206086045	617.2135	605.055	624.643	6	6	9554894.33524152	10082913.4402921	12180171.9871302	9322748.1742959	9523164.92038031	11509084.7912296	6027828.01521485	9920178.52409598	12523698.5546923	12057817.6134904	12775584.816855	22446504.5151281
1300	88.0761327999188	88.0760662125911	88.0761864043752	2475.845	2469.9	2484.73	6	6	4787152.59866408	4567400.04949815	3925342.67237856	4392404.26915916	3967317.56506023	4894979.27951709	5298766.30102539	5574934.97293847	1284404.72684325	4543311.9204002	5941554.98659071	4669596.84890626
1301	88.0760991720819	88.0760816197852	88.0761200387919	1323.875	1322.47	1325.25	4	4	2120920.61463458	2395361.93070857	2596028.62649147	2092001.69629815	2128081.52744141	2331248.73876954	2620093.78218376	2394612.04984829	2549664.74778342	2376625.1294504	2624522.42263393	2000130.17681973
1302	88.076189999921	88.0760237171688	88.076218650869	584.782	582.214	590.872	5	5	9190596.22445429	9271502.97027142	9006617.49864014	8206373.88491165	8186698.05353108	10332154.892	10553229.0682506	8845210.71709202	11720620.7194251	11037821.3174603	10991413.5994635	8460833.18086615
1303	88.0760242044162	88.0759374104011	88.076038187536	2038.725	2037.36	2047.08	4	4	107264.878769531	139537.253085935	155418.516367187	142517.556640625	126468.789583332	159873.40205077	209527.923378908	193703.872734374	162096.435546875	1505755.12031223	160554.26953125	143142.407812498
1304	88.0760564076372	88.0760083822936	88.0760942774585	1148.82	1134.72	1154.52	6	5	5298307.00817853	5679587.64381221	1968828.71472527	5328641.06206019	5337627.39544994	6031397.21341434	7172229.02823458	5583739.63338252	6152180.06756611	6457870.29899273	6506062.37091145	3228567.34944757
1305	88.0760260347354	88.0760075738024	88.0761174765945	934.134	921.525	936.206	5	5	6254109.73213736	5936189.5033875	756267.848288081	5162879.28085228	5265920.93513368	6109635.41974409	6169048.84702082	5426059.55786892	3764722.43769426	8450926.97573302	6850007.57636111	4526904.67326593
1306	88.0760591619125	88.0760082310588	88.0760747110443	2304.16	2297.62	2305.65	5	4	2121851.28223222	2091886.77151455	2045382.59014868	2063788.44636009	1870613.15463335	2339407.6660742	2411816.57227273	2300742.90819781	3437073.12664658	2623846.65056684	2315850.9465554	1136520.08743986
1307	88.0761794887817	88.076135043548	88.0762544116521	2698.3	2697.98	2698.31	3	3	2217360.67877603	2268417.35464411	2532455.19029267	2243942.50024302	1984502.11007812	2661721.20808157	0	2645585.69025606	2643484.85256074	4379239.04513911	2676255.41194854	2195597.14067566
1308	88.0760641240204	88.0760432822614	88.0761284315952	1932.265	1925.62	1933.75	4	3	458855.231785709	434840.538169652	499558.903928579	446248.925937493	447401.029012272	466387.522734379	492173.431517848	459232.98718749	418782.338103523	379530.288577884	531475.95624441	1066481.36025852
1309	88.0760325197348	88.0759992367385	88.0760742833929	2417.915	2416.69	2420.49	4	4	1946613.99429547	2163560.5430764	1225999.93198663	2094747.951951	1923025.93803516	2308510.98250954	2376832.80593431	2437408.788625	2359019.20404965	2438309.88805259	2408140.27875976	2158808.26546952
1310	88.0760605312626	88.0760091899974	88.076071985751	1415.8	1410.83	1424.95	6	5	1315588.73412538	1175957.87047697	2345329.54677498	1112384.19427426	1079967.18511513	1252933.91985609	1285798.35331003	1174616.73428659	1131573.44179687	1377950.57052735	1306811.76580592	199101.78259115
1311	88.0760589292642	88.0760328272426	88.076081722426	1772.46	1763.86	1777.59	5	4	1246221.2668801	1249315.664098	1444619.25519354	1169183.14386363	1123134.91963422	1362471.80386364	1393864.50339666	1280140.85324574	230103.223541669	4094147.11929321	1462222.83782672	1168274.62592843
1312	88.0760445725621	88.0760179049644	88.0760667649737	1476.82	1469.41	1494.64	7	6	172123.285546879	1408703.39762695	3077077.88144404	1346813.12390625	1288290.67833252	1595006.42560222	7091698.08995871	1447495.6853776	400281.56156249	1256885.31839165	1603380.41397758	502029.023256847
1313	88.0760424500703	88.0760337274528	88.0760521809305	1443.43	1442.01	1444.72	3	3	234703.667031237	198428.405546879	272346.3356954	184992.004531239	166012.808203129	194461.625859379	379988.074890634	180660.168457035	201930.151640631	261871.419101549	196982.603125004	236428.099843756
1314	88.076033544309	88.0760079718319	88.0761112144594	1868.985	1855.21	1877.21	6	6	423289.173000306	1637045.00442839	2568613.94627133	1545672.77036459	1475705.50413794	1775745.51906789	3108842.44366455	1912382.62437501	1290168.18035157	2011176.07449887	1874501.68854948	1005357.03035034
1315	88.0760381179687	88.0760321911184	88.0760467845989	2231.21	2230.54	2235.8	4	3	673411.621822918	599614.627582022	652848.08047525	575751.782796876	634499.366730459	736263.849218752	780056.602952133	670053.700286468	1983949.03225269	648864.974989584	724190.479875001	732621.671636696
1316	88.0760100163592	88.0759659504145	88.0760606038344	2169.71	2155.84	2180.57	7	6	142714.622290044	431019.361289066	942803.999333921	401972.960916019	384732.973285159	463562.172792973	1788646.72722524	464638.073845885	902685.25889648	146019.449254138	465714.665919925	149179.80129395
1317	88.0760340836872	88.0760304415099	88.0760492486707	1237.07	1236.02	1243.42	4	3	2078630.21322265	417781.747539064	506237.453613281	433570.040664064	430048.29742185	454875.109863281	513939.740156253	452016.979980469	516619.760742188	582276.338653564	507587.270507812	503232.377421858
1318	88.0761269830097	88.0761269830097	88.0761269830097	2489.5	2489.5	2489.5	2	1	256864.332226547	276685.883906201	378042.399453103	270571.658671859	233998.688085924	311512.021562558	295792.34136717	362905.852460916	466213.978645824	364059.978476541	412626.836874976	236934.494296891
1319	88.076018283722	88.0760154799573	88.0760761488337	2084.89	2072.33	2092.71	6	5	1714964.67248803	1286462.59855897	1836625.07558898	1224211.47035278	1152493.9376758	1450175.4613512	1347628.02613282	1221087.98467895	2022956.75749387	183828.252669263	1337717.25098695	176385.4635498
1320	88.0761970356313	88.0761433129034	88.0762358708052	285.788	273.356	292.469	5	4	5734000.48849982	6029928.64092299	10798842.2541378	5547641.74296763	5629334.06994048	7138513.23959486	7269006.50999702	6135716.20139633	10699919.5867258	682196.624569828	7338774.14193369	2665768.16631106
1321	88.0760428169273	88.0759975457602	88.0760664173385	1082.445	1067.36	1092.17	6	6	3422306.81677414	3648450.83507812	4801018.09720825	3396581.9486206	3396766.68106445	3963972.4096094	3331687.8468909	3575019.26128906	8041987.66643431	841830.714961929	4171890.50537109	4175090.4338159
1322	88.0760381075333	88.0760338259539	88.0760436083582	2397.04	2387.6	2397.76	4	3	2365196.81894943	1939139.19720861	2134697.98089626	1848185.06132814	1735148.8575697	2090433.1379427	2309068.71017739	2154241.47444045	4208055.98138794	2052910.2541267	2186118.51335285	1903220.77527871
1323	88.0760343821099	88.0759884855476	88.0760628334032	1045.82	1040.5	1050.89	4	4	4320237.24487061	3696524.78951612	519225.809374992	3260024.62557129	3384350.60688232	3784392.77351309	5116046.70840244	3587985.59286794	4093278.16357421	4020805.03585693	4305723.10809978	2353077.97905321
1324	88.0761579783068	88.0761347649548	88.0761607440231	2660.06	2655.35	2660.68	3	3	7255300.23128952	5565484.1429942	7039265.68259276	5255032.45956104	4996629.5892951	5939924.87036457	6628050.56734916	6418105.63074775	6408742.16217258	6380496.83521955	6894645.28406612	5291355.59341764
1325	88.0760830451277	88.0760510023445	88.0761148480112	878.452	873.533	887.797	5	5	6996066.52642334	7441951.20192535	3227035.18850551	6225975.75829217	6456865.38599247	7572346.17131684	6072931.60294257	6775139.47839222	9823188.31416835	8197564.69717912	8533674.7555897	6955353.07028819
1326	88.0759914247804	88.0759914247804	88.0760150431585	2132.03	2132.03	2136.01	3	2	509254.947288419	514917.817572132	566613.60762019	501542.118676766	499968.908674888	535449.287936206	589227.72224122	569596.690835345	1103948.68376719	148745.78249997	570246.628485564	521428.731814902
1327	88.0762128322488	88.0762128322488	88.0762128322488	2542.05	2542.05	2542.05	2	1	438804.748750025	484670.433125028	579511.101562534	445868.657812526	400360.070625023	421636.423359347	516677.42578128	573824.835937533	780512.610356365	498892.890234461	652048.210859496	452798.892734349
1328	88.0760619696642	88.0760277827275	88.076092133571	1572.78	1572.68	1584.69	3	3	983079.911449253	1037860.8586374	356837.668710926	960582.967424164	953634.873678762	1110932.96494714	1082767.5764614	1024921.42178997	1066666.43685662	1075893.20241727	1138734.29415442	3282226.60038541
1329	88.07615885078	88.0761107894246	88.0761607137855	2643.79	2638.13	2645.88	3	3	5535627.12587649	5495508.28716013	6671652.62289451	5204129.37879101	4955986.51910154	5871504.16247855	4468476.83929984	6438048.38191401	3055520.70376464	8156063.30525248	6677739.23819334	5029399.50390243
1330	88.0761707398685	88.0761278640249	88.076195993377	2570.91	2562.01	2571.14	3	3	6168165.72520905	5319173.519637	4980989.27927853	5294963.73200007	5134724.47566964	5873643.18254016	6291646.17658033	6838326.0783794	6599625.9169285	4524056.65096439	7261788.12225896	5112944.72654465
1331	88.0760722603803	88.0760164852216	88.0760745015905	2216.69	2215.14	2220.24	3	3	1203902.02055495	873655.928466374	156449.18867188	840619.150522026	898919.76042969	993893.588964845	1043287.02862092	1010112.55292629	975698.992695313	939140.263087787	1051090.66886039	930173.208643003
1332	88.0760554038215	88.0760264810522	88.0760683755182	1516.74	1512.01	1523.94	4	4	163246.329702151	932657.301354985	1115506.88367188	897382.168046866	869387.298425298	1033735.82575195	1625148.74906055	1056888.92979005	1583134.22814411	1070394.47201661	1034652.47691651	2136306.87329976
1333	88.0760830287444	88.0760635575013	88.0761024999875	847.878	847.128	848.628	2	2	554211.513296876	578359.179125006	1126632.30289191	458479.460479172	467311.110291664	536782.960781238	588541.578807273	492253.157812501	630758.304687511	590920.412739565	648981.543984366	400752.243281253
1334	88.0760348983602	88.0760187624267	88.076035547831	1558.53	1541.33	1563.42	5	4	2536904.89778157	2591095.89046875	5912314.38897309	2485171.44315431	2538598.43415737	2990527.24399554	1971851.15786483	2837723.82977702	2726016.00945596	3235121.29155761	3123744.98504464	2521235.02267863
1335	88.0760480857265	88.0759774062219	88.0760581829989	1391.86	1388.11	1395.33	3	3	227521.708229155	650928.029765627	670440.0390625	531754.182717014	508631.640082465	693314.884882799	343909.220514515	651841.197187502	674593.609890626	2222553.07387767	687776.067821196	583667.451402346
1336	88.0760440184486	88.076034670495	88.0760533664021	1224.09	1223.39	1224.79	2	2	1751536.83441612	1878249.396875	2524672.08511463	1619046.36753084	1809826.62296875	2004255.41819901	2158993.13405839	1925579.89895148	2089988.91019534	2058841.79209704	2128583.16182566	1725853.53645835
1337	88.0760430864456	88.0760245076832	88.0760709027896	1634.83	1628.34	1644.4	5	4	1392362.71113575	977202.437430559	1170055.95922091	968798.935036894	923567.908203127	1178128.11764756	1118854.49001737	1191642.13554471	1302994.25741489	1315320.43452682	1146168.00859375	220023.491406253
1338	88.0760196967689	88.0760091622121	88.0760226529179	2115.17	2109.99	2122.1	4	4	870741.012100424	1103861.52844801	1576003.77286892	995584.164073443	921967.496810942	1092253.05962655	236474.452480449	1094721.03121995	1076687.0528211	1171448.40253305	993732.559959389	1766606.93699288
1339	88.0760712282008	88.0760503373309	88.0760845620024	992.961	991.259	998.68	3	3	3557657.51196533	3913530.74498291	4538535.52680244	3510258.07169435	3356332.32172925	4043763.14200709	4162351.60101562	3496553.27798891	4244325.78341236	8992490.80553368	4530627.40895581	2953153.79625719
1340	88.1179055424971	88.0975390906372	88.1197692730924	1304.54	1303.64	1305.42	9	9	438870.058398434	211169.222602733	111269.63780142	144853.035969426	136634.975893553	129650.471272536	117927.050021785	482956.370335283	487936.417923174	141644.436546109	86613.6553979486	163448.018543419
1341	88.1658732993084	88.1657687808077	88.1659142299103	1304.145	1303.81	1304.57	12	12	304972.097718823	190162.986239843	367306.423493996	275075.742266323	242564.10575045	389866.223125699	387467.585320873	323182.125127607	367259.64575456	397841.832231099	355690.040424108	218491.965039062
1342	88.1813895303451	88.1813895303451	88.1813895303451	1303.98	1303.98	1303.98	1	1	286359.949902341	182823.030268556	361434.533403725	270123.662734372	242715.079260251	105763.887448167	379708.055445969	316967.489362791	361423.377869464	391068.003559568	355095.394008786	218431.524661461
1343	88.2601434605069	88.2600986552674	88.2601702149602	1304.14	1303.95	1304.57	7	7	119896.535519612	183467.60238814	149000.795980227	120279.342069185	236730.157428979	175802.340704751	171730.023201497	317480.080237922	362930.005893106	409917.624817112	152274.744468993	86401.0346870923
1344	88.291345142284	88.290487323674	88.2930331129612	1304.11	1303.64	1304.54	12	12	296740.791419633	183855.015123196	354227.520681496	273533.391683873	240670.466299271	407355.433752094	402024.172267257	318129.717385817	372914.898509443	417033.709815502	334001.08310826	204976.849966195
1345	88.3055343671056	88.3020793468365	88.3119034254034	1304.14	1303.59	1304.73	23	12	208546.901579026	79091.2263321931	178470.226944583	145020.029444298	195268.775548094	201274.783258462	203172.117194009	164780.34792518	173655.769690754	204165.550502928	198282.712333984	226546.380742938
1346	88.4220658701148	88.4213108290288	88.4237981123913	1304.14	1303.64	1304.54	13	12	758324.149538486	507532.343269228	908506.704963284	704114.170881078	636453.080895432	1011369.13420759	1009527.90499164	838563.038803392	896457.796102547	1029440.48479248	861135.175812492	568558.140660227
1347	88.472063017195	88.4719273850344	88.4722320027421	1304.15	1303.81	1304.73	11	11	121553.360419062	966609.387175103	141660.909488874	96479.8565054102	93383.0422551081	163015.432574	174722.319853663	122130.937074653	164308.505010498	156216.669091099	133022.018906249	90460.7128124998
1348	88.4955559048193	88.4946932445106	88.497149543621	1304.03	1303.61	1304.5	12	12	664919.645358075	979717.413124997	450910.853198934	743909.324496374	732509.832756159	361593.059665878	403775.619199221	599260.579241177	388112.233580081	389617.587509067	513876.204735347	800022.812102401
1349	88.5093754772126	88.5092381410603	88.5096305067976	2454.31	2452.88	2460.23	13	12	4901400.5329154	5341534.36907748	7761450.89707031	4699194.08699358	5545009.62623464	10569034.4163719	5759583.39857091	5206573.00110705	5174484.57968748	6273711.64853441	4703139.04874514	6255662.42657134
1350	88.5093845511235	88.5092842591814	88.5094305346832	2494.18	2489.76	2498.74	4	4	3304535.35832136	3485806.98930006	3693333.59296031	4111982.87667304	3510695.79593339	4793136.4057939	4203986.74812296	3322831.97292867	4304763.2665788	4163177.24562079	3523881.75977091	2976065.99274047
1351	88.5093691527418	88.5093380799166	88.5094244786405	2531.26	2523.99	2533.3	3	3	870403.830195321	1059822.5069336	1548438.75985642	980962.346953111	1109747.80584962	2463887.56513375	1494400.57087501	1005479.42053713	1620594.95058398	1599973.4280664	1962773.38743376	1049066.77734375
1352	88.5094241622378	88.5094241622378	88.5094241622378	2511.75	2511.75	2511.75	1	1	3326271.11149467	3866790.25245515	5186257.98796206	3600083.53846509	3853334.05135249	8076731.47822774	5574668.9266058	3325752.34346871	5507519.62158119	5843535.45265987	4309213.51463521	3933498.66145624
1353	88.5094299586305	88.5094299586305	88.5094299586305	2572.01	2572.01	2572.01	1	1	414852.380327144	562316.118359175	694241.590960693	441631.973109132	561061.501530851	1554141.88718262	931646.847078448	386878.224243164	899158.98637696	814325.175732428	686515.108076173	485002.37413167
1354	88.5746435636094	88.5745993962933	88.5746791559295	1304.45	1303.59	1304.73	8	8	178946.578406033	282170.656406248	122605.65437256	213061.972712589	206467.074522531	102857.828408202	106982.845361328	164759.907736426	103657.215963541	94800.7683544916	126302.513052456	240126.588626802
1355	88.6267717253571	88.6203687101926	88.6283782210539	1304.14	1303.61	1304.49	7	7	134415.975534104	217601.767824518	95910.2516271987	155732.648490084	163840.763273737	102857.828408202	106982.845361328	110726.995368245	103657.215963541	121502.593916015	127805.668471272	182542.874710787
1356	88.6957338151381	88.6948545544679	88.697282524494	1304.73	1304.41	1305.07	12	12	153492.969868163	144769.669672475	147367.181650737	156787.307259116	147569.268633563	134452.001222205	133701.454391275	174157.719502704	133700.93532552	142758.2261561	156744.595076622	166467.526588791
1357	88.7061178859479	88.7060413005413	88.7163072142935	1303.98	1303.59	1304.5	15	12	777403.754075201	1188980.29064598	92788.1688427748	918690.896131065	890428.121599755	445391.124520091	510949.19605632	723843.268718756	472827.057027673	491446.15754688	87540.1022473138	974436.33070243
1358	88.7789812922388	88.7786805177324	88.7792820667451	1304.24	1303.98	1304.5	2	2	153517.112365721	252047.347459312	104370.709031984	174964.145996092	180998.960558677	125999.618396935	98642.519882812	132009.718431802	88503.8800179031	110739.173442007	109300.602555541	202103.904140627
1359	88.8186424676485	88.8186003463799	88.818690000902	1304.15	1303.64	1304.54	7	7	152007.303774038	252291.005991585	104370.709031984	175012.55887545	181212.003716571	96916.8682031244	98642.519882812	131928.484670759	88503.8800179031	108186.429531062	109483.638473773	202159.826637619
1360	88.8909220703548	88.8887648258725	88.9004533903767	1304.275	1303.81	1304.73	18	11	109991.668261311	144679.732112379	309646.964399419	212664.086908428	186984.724407961	169376.356835936	172091.879882812	141036.044111937	307119.338919269	173710.687291259	287726.594464287	177401.936218667
1361	88.9088061151302	88.9079432891798	88.910540499224	1304.45	1303.98	1304.88	8	8	117258.600811767	138150.904927202	145236.360410158	104920.9463424	186984.724407961	166611.484762369	169610.190126953	273769.026391598	154560.858846028	175303.189463297	134775.061103922	171863.016729404
1362	88.9809943617516	88.9809943617516	88.9809943617516	1304.41	1304.41	1304.41	1	1	607817.591235347	393561.756438806	776493.551184093	89558.1191669167	531116.280485032	891616.506920567	864864.692024735	723771.157713618	773311.00121256	889771.195458979	750176.040231928	483883.969322922
1363	89.0093665758804	89.0093665758804	89.0093665758804	2449.32	2449.32	2449.32	1	1	467074.685000001	903504.980188622	501886.934109272	425750.614386563	405760.576474094	626859.898018346	437243.544010326	467001.374915965	474203.411455079	490751.422695573	408846.532426889	2565812.94975382
1364	89.0218854092743	89.0208871084123	89.0241652187358	1304.28	1303.81	1304.73	12	12	663596.247033694	588456.0005707	777996.635874711	583902.959054828	625729.800718745	899414.093301482	882159.036223967	731592.032643235	788484.941702155	905143.967650675	762723.565312502	600245.712564524
1365	89.0446180849277	89.0445535465914	89.0448437296314	1304.52	1303.98	1304.99	12	12	137738.079777017	128840.924543108	135374.698918269	151403.801609702	120821.696166992	123014.759933143	122658.669453876	147183.783508864	132956.990137766	132975.755622211	139515.739995493	140872.724631911
1366	89.0597299423234	89.0593761010274	89.0602602276119	679.035	676.71	679.935	13	12	25622177.3908035	18881716.2842207	23802237.7348574	26274075.2903657	23872990.8403742	18906158.8969169	21800152.022179	29253078.1504308	29203342.0815781	20570947.6877747	27218236.6824215	24124038.8139225
1367	89.0600816718954	89.0598561283208	89.0603050577138	15.4945	11.6472	21.341	12	12	54270134.3616403	36961379.3163147	61252510.8452638	40982618.2766199	40209430.8527266	60926519.5411895	73469076.9975974	49650936.3231763	48756720.4731554	23252496.2882537	60654129.7254258	33141917.9455798
1368	89.0601801642012	89.05982996387	89.0602758080572	2698.63	2698.31	2698.88	4	4	11135480.0022321	9492074.20848208	14664317.7660715	4093761.66742239	10267693.9884285	12553530.2543766	0	0	8862966.64861588	7281386.03933019	0	0
1369	89.0601300979796	89.059994628724	89.0603311534811	2562.96	2560.49	2577.89	7	6	1977595.45209215	35688489.2931202	74778352.1729082	67806282.9060221	36980529.2920072	24260395.7653272	28740421.0976171	126923942.764106	34818324.5769776	27452424.8632144	42351690.9671095	3087091.55407591
1370	89.060202642987	89.0600701534483	89.0603319502356	2545.71	2530.52	2553.16	6	6	64394846.3615885	55852759.1128086	60521854.9870886	69331964.4544934	67783847.5134376	35344079.5010677	43980489.2784901	65228051.0078176	86407302.6164066	36831654.638271	63256874.1464766	23110472.4042999
1371	89.0600756681129	89.0600245487119	89.0603001532238	2625.02	2624.18	2630.3	4	4	38185188.1184375	32015923.3904999	35953892.6104592	58303211.6089722	20235851.9076936	21139855.3675637	20913831.2369993	38941509.6881128	29869828.1022377	24392067.3799124	34073358.3894317	35577427.8618
1372	89.0599645187774	89.0598697004845	89.0600593370704	2665.86	2664.54	2667.18	2	2	18219384.8664133	15311218.5402717	8196930.77684956	18315249.274148	30235768.0114723	9929160.91133522	12043216.126712	17688845.2507957	14126893.6863587	11571499.9813045	16905105.5173294	15964675.7303123
1373	89.0599897402005	89.0599431143902	89.0600363660109	2687.12	2685.85	2688.39	2	2	23803398.182258	20143196.6761897	22677479.9476612	25726606.6979836	24526739.783629	14015054.8266532	7282077.1573467	24240861.134133	18868792.1599595	15427242.3024696	39549593.9559688	22250847.4971777
1374	89.0602113718641	89.0602113718641	89.0602113718641	2650.55	2650.55	2650.55	1	1	50833507.4717802	40542849.9576982	46220422.013889	51954534.8344047	50237840.4122024	27065469.7551663	32147258.7334921	49183330.26	37132911.6378429	30307654.519375	47382458.81122	45461707.4929588
1375	89.0600971801532	89.0600971801532	89.0600971801532	2593.25	2593.25	2593.25	1	1	14049232.1176421	10414469.5405147	12429108.7641175	13749091.7323529	13638270.8106987	6995646.29529425	8342076.37441169	13049311.0972062	10202012.1982355	8095387.82529404	12262539.7286398	11828504.4099268
1376	89.0600617280624	89.0600617280624	89.0600617280624	563.095	563.095	563.095	1	1	55952081.1514743	37804515.0527855	51029052.6553918	55653712.1366977	51283298.2501679	33327101.568	39604539.4626031	56987985.411973	50985396.9587195	34204156.6029505	52387619.5233712	44808762.38975
1377	89.0797592162366	89.0796767009752	89.079783577854	1304.725	1304.14	1305.41	8	8	116123.177618817	79753.3324316397	103325.158807091	121175.981708235	312947.826224256	90627.4921875	301703.728945309	400354.700390622	331152.453759764	106672.972371169	110080.872456054	108766.551106709
1378	89.1186808802317	89.1116385861421	89.118829443143	1304.15	1303.81	1304.73	23	12	141358.324188702	113414.597259615	242261.962364032	167321.864075645	155861.997906492	131666.961714243	143999.881404622	137939.263369547	126390.172249348	151539.678467924	135669.200490535	134540.682946777
1379	89.3168315616128	89.3168315616128	89.3168315616128	1304.08	1304.08	1304.08	1	1	99458.2314690484	98904.2989689126	115867.367477756	96589.1682771822	90229.2291022407	137598.606476509	137409.529699322	115953.478173015	113345.402953559	150963.417802193	120393.364611817	93942.0607177734
1380	89.3523029243707	89.3355479927721	89.3540502847686	1304.49	1303.81	1304.57	7	7	93238.822571207	90890.5955979562	323615.342285161	99095.5229418957	235151.660162356	358867.584223192	85090.999714355	91193.3741446933	313909.613533377	107683.525274564	291851.460897552	84453.8344974764
1381	89.3977325748965	89.3933327196063	89.3986274906272	1304.15	1303.22	1304.88	17	12	294564.264042217	147662.854627403	236601.779304203	357273.88115422	277618.967407226	254288.02917518	268318.091180666	306489.78532527	245339.199361978	265464.827828651	239164.36440655	123619.280361703
1382	89.4204071015992	89.4203572470748	89.420444267256	1304.52	1303.98	1305.07	12	12	233523.658129884	123531.988825119	324241.775390621	229946.839152484	170607.330826011	365912.050488283	343438.324280136	278887.213805588	316699.979403601	373967.032252723	292173.932460938	155859.163985501
1383	89.5065011096764	89.5046400590376	89.5085214896265	2453.96	2452.6	2454.87	25	12	104195082.381408	114893803.907789	107398166.933101	117582328.770068	120632451.72902	115184240.91385	115203424.263086	101465077.231236	112351122.316311	104704945.286372	104293833.421019	112154192.227397
1384	89.5069106789595	89.5055813720901	89.5087676337062	2495.13	2491.37	2498.16	19	12	93953250.5300637	79953825.0131283	107724806.088412	115004440.579506	71786724.4752378	65012029.236183	81097234.2636325	83431686.6703622	82371642.8651564	108793690.301301	86706031.623619	83585948.4829761
1385	89.5069672818158	89.5066999061732	89.5071236471196	172.916	172.279	173.951	12	12	6301167.56679792	5667683.39250635	7102823.05713462	6034670.12034007	6302265.92279069	8043370.7922987	8664318.09235452	6852793.43047186	8240989.11218434	8696052.77644702	6984704.71296932	6738478.76024867
1386	89.5069951881664	89.5068291837598	89.5072424673719	214.248	213.526	216.499	12	12	6598320.47833191	4976274.28102908	7733377.52325541	6619271.64913926	6346224.8359329	8650752.00268618	8538941.36928647	6331093.88335035	8350241.52168921	8649840.49221442	7331653.88053871	5606031.68170092
1387	89.506802122779	89.5066943488594	89.5069368002032	598.837	597.134	602.253	12	12	32877830.7763558	31855402.7016544	38889729.9427601	34222217.6785045	33546280.5068759	43362649.6479375	31760785.7411903	32839597.1919225	28550975.8104218	27667492.3209882	50812960.0945058	23371432.5211952
1388	89.506740257415	89.5065630087519	89.5067920334547	689.0925	682.31	692.636	8	8	18696877.0949838	30669802.4060035	31618910.4048187	19087575.15728	34347773.4246914	25819649.6761023	21413217.1172695	18698422.6153062	9251664.53264598	11016474.842481	18708619.0886962	19032271.1660156
1389	89.5066091869457	89.5058317781602	89.5078774835444	2573.91	2565.38	2587.97	7	4	19211969.2901786	22132496.3773708	23837735.1997943	19714978.97	21317934.7802458	70706968.6767602	29250864.6237497	19280377.2493303	22989086.6800046	25712689.5589488	23150543.6370314	21722492.3903572
[truncated: 7,046 more rows]
