# Supplementary material for: iMet-Q: A User-Friendly Tool for Label-Free Metabolomics Quantitation Using Dynamic Peak-Width Determination
Source: PLoS One. 2016 Jan 19;11(1):e0146112. doi: 10.1371/journal.pone.0146112 (PMC4718670; doi:10.1371/journal.pone.0146112)
Supplement: S2 File — (ZIP) [file pone.0146112.s002.zip › XCMS_Standard_Mixture_Centroid/XCMS-Std-fp-pw_25_40-ppm45-sn10.csv]

mz	mzmin	mzmax	rt	rtmin	rtmax	npeaks	Standard_mzXML_Centroid	s1.1	s1.2	s1.3	s1.4	s1.5	s1.6	s2.1	s2.2	s2.3	s2.4	s2.5	s2.6
1	50.0780911537259	50.0654761543442	50.0943501036206	1304.57	1304.15	1305.41	14	8	134468.891784668	196583.087340744	108245.638300783	149383.235370342	140908.403928786	102287.404526367	114908.276829427	113073.068227163	90310.8487613926	106559.370453726	110014.716646206	177502.483813476
2	50.186427003524	50.1834900802553	50.1864688382135	1304.28	1303.81	1304.57	20	12	181554.049007885	123120.819636418	485911.3476402	153689.643496469	323318.150670447	565278.991537391	166047.45607701	159728.517271206	498935.841706196	157095.73483538	464338.532511162	144337.254420823
3	50.2282851235485	50.2282448639514	50.2380809894755	1304.495	1303.95	1305.07	16	12	212235.088903809	136940.759501138	263834.547758793	201984.223024091	175746.712127281	286739.790098031	96342.177592773	246085.476253004	266906.333955078	309404.97992488	260872.02255033	166144.397945462
4	50.2669515645984	50.2625832131222	50.2710138238853	1304.145	1303.64	1304.73	24	12	380590.853068577	357315.575913459	166165.042020357	200231.349598106	351772.680496919	318972.107969449	148077.65219351	196614.587686943	287018.205492412	342492.035757536	358219.17592634	193911.914836237
5	50.3103527970095	50.3101392631676	50.31882802589	1304.41	1304.41	1304.54	3	2	374227.156158444	98471.1404296869	331301.547872319	114265.27634074	354847.108130701	301112.932633171	339844.950213214	366369.469176131	310042.069538348	330312.963102212	352297.178111686	351998.391473724
6	50.3453321400819	50.345279309164	50.3498758660048	1304.805	1304.41	1305.49	14	12	281389.334582521	231053.241885515	247252.420181358	285256.4526137	248971.391704098	239629.255509209	254045.069286298	278151.457449778	250588.996978192	265920.428546319	271983.814151786	257248.377332939
7	50.3630312410415	50.3626569949959	50.3632914539346	1304.54	1304.41	1304.57	3	3	133073.7551062	134361.331778845	119654.883396608	99804.026333383	121396.295119223	111207.249511718	129461.623687744	134026.524460448	109514.557244465	128311.658716947	122512.507272338	116437.413829627
8	50.3859818787223	50.3859808820244	50.386044659724	1304.41	1303.61	1304.57	5	5	89722.729956054	95562.4216479501	116269.918838779	104740.561112154	121465.829041638	106231.004939629	129482.906216709	92680.3754589837	109514.557244465	123574.886564941	114599.389324617	90568.3213942304
9	50.4395533986616	50.4395391798321	50.4395881055031	1304.49	1303.61	1305.65	6	6	133073.7551062	83465.8924560554	119654.883396608	126021.559020057	113509.133097447	111207.249511718	129461.623687744	129598.187613431	109514.557244465	128106.54555664	121696.983459285	107543.781524188
10	50.4846749687381	50.4846479533673	50.4846875071137	1304.45	1303.81	1304.88	12	12	256663.825329591	184737.080624999	313536.981671313	256016.146604566	224164.038390064	342401.050736609	339893.000036274	293376.036084683	302196.510322266	339556.072482564	317954.174238282	203679.900373722
11	50.5031774524021	50.5031528255128	50.503213041902	1304.88	1304.41	1304.99	5	5	256432.59665812	190135.595667614	307579.575849612	83196.8588802093	220502.062597214	126837.902804361	121242.56496845	287729.457950103	302036.120939272	131953.037697346	118803.755400392	205809.080786578
12	50.5707956696557	50.5707495664471	50.5708417728642	1304.45	1304.41	1304.49	2	2	91881.6858781549	139601.686481935	139269.132674563	89236.7825899561	139131.40429769	133341.213134765	141979.390957031	157463.541845702	131280.358833007	138756.817705077	144238.086444905	137346.628483074
13	50.6026269614407	50.6025686306844	50.6026562500146	1304.495	1303.98	1304.88	12	12	167351.687033421	148650.593448437	139538.720620115	155422.156538461	137755.743926532	137365.6017041	138759.08631557	166769.902016928	131415.769208287	144767.669565082	144479.629034599	137264.672934194
14	50.7136536909186	50.7119141225067	50.7147381394238	1304.14	1303.61	1304.73	13	11	188251.652827511	283011.554086538	155182.090703123	261327.006836635	247118.050992525	126354.911790865	153986.906445313	186424.095700871	143354.507081474	181188.462560472	159985.026010045	256562.274799601
15	50.7429846447171	50.7429731272864	50.7429961621479	1303.895	1303.81	1303.98	2	2	167102.255166901	147538.982572799	166943.399156607	164564.700527345	152455.017633612	141589.767736002	168475.863243965	118246.238512979	152515.874581852	176768.943367363	162301.86664373	160023.653231535
16	50.9840418738195	50.9802474309549	50.9850520062053	1303.98	1303.57	1304.54	14	12	405187.345183739	377622.522797474	474487.261998354	391683.923431864	366439.786930024	90325.4200744621	513816.201883373	463279.490959823	455991.442760292	100604.240178222	453734.230379466	372645.44351929
17	51.003424215074	51.0034034040207	51.0034383763188	1304.06	1303.59	1304.57	8	8	165396.729303384	270416.247310015	196261.555187991	148689.05077759	333910.978121342	226480.292589768	513153.384285479	187679.912952974	455749.427436962	219404.769433592	190260.950177814	123529.204455972
18	51.0330697068156	51.0330148124974	51.0330800267432	1303.965	1303.59	1304.49	10	10	147596.921910806	270416.247310015	191765.602949594	147795.418855168	334102.237171078	209805.775517577	205971.010045572	168770.958822834	191684.972475585	200588.031990966	189440.419923377	118207.091040166
19	51.1173900073398	51.1173900073398	51.1173900073398	1305.42	1305.42	1305.42	1	1	270991.563685194	236358.375654297	239142.949181465	277658.337935904	240294.150687147	227241.973982602	222337.274373222	269778.802685543	228379.291470168	86510.6599751787	252053.072105826	268138.433577772
20	51.1467146266327	51.1466107364493	51.1467310636587	1304.65	1304.08	1305.41	12	12	280404.18022461	256535.746210936	244526.952087748	289160.181728516	249776.147521033	236065.781155135	228505.036010046	275837.862857144	236891.299446128	237611.49563407	261820.007148435	272019.689643741
21	51.1956626622253	51.1954051291913	51.195845406822	1304.15	1303.59	1304.73	9	9	96649.9763395175	103330.565362454	104247.407988283	123549.872509767	115686.071868012	100503.941108398	103023.779315593	114507.724799053	90886.8726057937	125346.305508376	89829.7811193841	113801.043644831
22	51.2499100739908	51.2274027110235	51.2500450855524	1304.5	1303.98	1304.54	3	3	278479.791471352	122858.940808293	298702.994655766	308463.636590173	315577.595262048	85776.7803027338	323093.042902017	285616.757617184	284378.260213952	99352.9982116695	301330.368290574	409057.427038355
23	51.2506539348191	51.2506539348191	51.2506539348191	1303.98	1303.98	1303.98	1	1	270189.656606885	568281.986825287	298776.584947623	303035.197929689	315758.353233311	105376.808880208	318420.167570138	285616.757617184	284378.260213952	319874.419143285	301330.368290574	409057.427038355
24	51.2893910444491	51.2847653149111	51.2894179046587	1304.41	1303.81	1304.88	19	12	247283.419010779	184169.905931489	293661.361889653	239088.091257887	308240.81763822	314571.332754605	321960.724510674	276565.778618539	278815.461336261	318167.643369892	158127.576227679	214247.635866135
25	51.3083489110543	51.3083293001253	51.3197096063185	1304.45	1304.41	1304.5	4	3	84383.1471089675	568281.986825287	293880.227450287	82063.9955611175	295802.987599434	309131.433353164	317721.000488721	285616.757617184	284378.260213952	118394.706280517	301330.368290574	409057.427038355
26	51.3387489123702	51.3386902993561	51.3388323656385	1304.45	1303.81	1304.88	8	8	113581.690356446	568281.986825287	133878.888599856	101836.280739747	315758.353233311	317798.582947589	132312.152599283	119341.88976481	133222.145965168	134858.156705729	135424.171577758	409057.427038355
27	51.3776613958073	51.3776377022046	51.3776807185384	1304.145	1303.59	1304.73	12	12	238354.471426157	208102.847848556	214062.046830116	238678.663269981	221339.169037334	202018.253748497	211938.363306363	233924.495883413	199918.767787711	220134.423883714	229863.137042411	226234.945451471
28	51.4100027744734	51.4095388715697	51.4102156828318	1304.15	1303.61	1304.73	14	12	364750.569343172	402468.267894965	297517.56404994	374031.350704211	336803.320212502	273006.255632674	283422.384536949	338342.637439904	283065.151383791	305284.071562503	321884.671891742	380492.194554095
29	51.4597643891449	51.4595971099175	51.4604820040672	1303.965	1303.59	1304.49	10	10	135638.440591002	174839.802735937	112675.956068209	129613.453380408	131018.066129244	98762.2514438099	100296.447115385	128655.164606585	79995.8556754552	104666.727480468	123428.135164621	140564.462965745
30	51.7970512936541	51.7969114910019	51.7977110869167	1303.98	1303.59	1304.49	3	3	81274.1200301101	67023.436177202	88592.9305575292	66300.2708318541	65383.1964235621	102072.486034405	103832.965349788	83724.272682291	83461.6387386062	101388.131850585	90068.1901723219	60416.2185563157
31	51.8702550417099	51.8694143010489	51.8739140890809	1303.98	1303.16	1304.57	15	10	159142.713300897	152643.647704326	187848.067434488	158314.872005209	148301.844414061	131071.371707482	159529.96086238	88942.9949912107	160742.107687173	139652.409353027	155982.198182091	148965.461001352
32	51.9243078697887	51.9242381989072	51.9253022444545	1304.28	1303.59	1304.73	12	12	289830.060302735	546637.793316956	182100.226934986	410012.642456055	408175.149984974	133826.590563401	168519.275311106	294744.270810735	155709.419868816	156068.815852614	216305.010536131	454096.122224307
33	51.9374400985805	51.9374400985805	51.9374400985805	1304.73	1304.73	1304.73	1	1	283702.796879441	442646.587393458	182300.273293681	318980.827505329	306597.655291195	137614.954186791	180357.072285154	237727.799569331	74743.1181355791	148808.196040481	211235.980690698	383166.06868452
34	51.9572972474673	51.9572972474673	51.9572972474673	1303.59	1303.59	1303.59	1	1	49342.3480610788	70365.7731577147	62225.6468594643	49348.2386683242	67987.7562169304	83092.8695276977	68536.6450661406	37266.733928001	56240.8152410339	84315.3666943354	37595.0030912636	65774.8528369144
35	52.0787559902526	52.0786872572848	52.0794026412656	1304.54	1303.81	1305.07	5	5	98340.0019531242	139481.153749999	76869.3376757824	108205.415867262	98730.5502910904	83532.704973144	89281.76719401	84172.6061927207	76900.7503694656	76340.5528381343	86260.1672886143	128691.672508826
36	52.2069023839424	52.206853365174	52.2069514027107	1304.355	1303.98	1304.73	2	2	306111.840660306	303001.943076921	261735.860709232	311133.822634652	290941.375048425	91677.6075063851	261637.235735676	88219.6254404998	239123.243220403	242832.998938552	279166.013199054	291090.272239332
37	52.237248770716	52.2372335677964	52.2372687632287	1304.145	1303.81	1304.57	12	12	311519.144983363	300369.294374998	262242.511620393	308440.646503154	291128.427494764	234601.165359074	261975.181015626	302832.489846004	239123.243220403	242789.599737027	279633.50748884	291090.272239332
38	52.288081296236	52.2880295780845	52.2881393936258	1304.45	1303.95	1304.73	8	8	139464.171920072	136297.862729492	106466.945305363	128675.055650809	119443.806909179	82143.192226562	101109.204329833	115191.738149789	80869.4552457677	87628.3151397236	102083.433330829	137808.126395357
39	52.3945450430647	52.3944119303223	52.3946781558071	1304.555	1304.54	1304.57	2	2	98219.9468823235	101610.531610576	55215.1059960946	82243.7347106943	91691.3010538747	51735.5443492548	52628.5577172849	76213.516488369	48728.2390110079	42747.55357666	61710.8506458635	89165.4866756177
40	52.604149315583	52.604149315583	52.604149315583	1304.99	1304.99	1304.99	1	1	66025.3427292882	36033.6685587561	98161.7923773208	66108.5667952482	71506.983876547	96995.5425024429	93484.7870763223	86058.444759114	86946.7635843909	109039.244944254	71030.395859376	38819.8923982744
41	52.7637847405051	52.7637602697345	52.7640560615097	1304.54	1303.95	1305.41	11	11	283109.125927735	475287.490363766	185597.354002509	340354.081741769	333228.776850257	147725.726205358	749493.51909931	265719.368298612	171486.430188478	174955.990405972	212760.613526786	397136.336307897
42	52.7976260619239	52.7974683859743	52.7976459800916	1303.88	1303.57	1304.41	12	12	539472.42953523	378997.20402043	640774.351773212	501400.527155948	471914.649652615	727073.96787598	738570.001600172	611997.845022323	626509.857778321	731848.340935761	624080.706780136	436665.118033042
43	52.8581062241186	52.8579421577608	52.8700316514501	1303.965	1303.49	1304.49	16	12	90843.4755293776	172609.320407309	92105.9368505873	102853.306396079	236321.1027663	421379.295725099	404839.595086389	336222.255887278	355183.369422435	426559.356391226	104493.386510823	221012.005472505
44	52.8898254345673	52.8898030050606	52.8898487532592	1304.52	1304.08	1304.9	12	12	284399.886627443	273656.180576869	263569.901460712	299320.529505332	269675.942692682	246644.488402624	261820.399804689	289806.510658052	256473.710101843	257905.81240009	277905.509899554	270984.812841796
45	53.0492663935824	53.0398236635403	53.0502993737247	1304.11	1303.22	1305.41	22	12	204275.992055288	351418.906129806	221261.033122562	193128.623649714	177045.913131102	238331.426804387	245178.674663785	215137.528171385	214948.44462565	131622.521785715	221612.64962346	315666.545195313
46	53.1498500692435	53.1490961947686	53.160282393182	1304.11	1303.95	1304.41	4	4	426851.338670981	388849.813316763	171010.047370608	76102.5407137053	408342.418600672	392490.26235352	186521.902197266	441788.701757807	378420.410561075	414763.880129612	179866.270073648	389772.806123937
47	53.1920460112555	53.1814158336484	53.1923352430994	1304.275	1303.61	1304.88	12	11	182830.893854572	142081.33427584	204448.724219974	208908.725170898	408342.418600672	194110.092146809	198771.666947427	212965.488613281	180913.558320311	216103.914499324	207774.271887204	167322.192973631
48	53.2124934594456	53.2121602684376	53.2125335375236	1304.03	1303.61	1304.5	12	12	434095.600891115	380796.61403245	401854.877138678	429543.23430739	405734.171382961	401559.549442663	433196.967766465	442692.702890624	378621.362076322	424270.221834545	427928.158647085	390681.680462473
49	53.2737285906765	53.2737042007459	53.273752980607	1304.45	1304.41	1304.49	2	2	94722.0273636567	237911.328299386	441881.854891273	93231.8799243165	329199.605208818	484454.751196936	471679.029362798	405601.625980052	429717.261459266	455482.997012419	418293.754302973	264803.339455218
50	53.3357890540755	53.3354066057215	53.336538164083	1303.965	1303.57	1304.5	12	12	362599.91102295	233106.078347984	441122.14453125	334102.606998466	323276.504758863	484255.161228378	469065.837439904	401949.82935697	422873.200131085	455564.41564979	415167.18370643	264944.685167517
51	53.4292924447354	53.429255768916	53.4294355230715	1303.95	1303.59	1304.49	9	9	177872.456619591	159002.124982245	172519.723575442	157945.364816518	151876.206816851	178746.623478189	196471.372810871	178919.991094969	166113.054658203	169988.856086425	176148.651906738	129294.926312725
52	53.5045229334903	53.5037430498638	53.5049896194328	1303.64	1303.49	1304.57	5	3	68965.5718512507	129246.085086264	56195.6984730119	119574.612674152	75958.3931693896	68789.0223366467	66198.7856516342	55256.4685067476	51366.6692693541	61633.9366699215	56062.6590514018	130699.677556903
53	53.6238019150144	53.6238019150144	53.6238019150144	1304.54	1304.54	1304.54	1	1	56905.557987467	89241.7804086533	49098.3373168953	63789.8732682299	76920.3711584481	53939.020216471	34125.5359431964	45582.6792687985	35265.9975667315	77815.9245827074	64152.980836995	88876.6199088551
54	53.6585607122773	53.658551499643	53.658564051955	1304.32	1303.98	1304.99	4	4	74234.8683405085	45995.0348144533	93831.9268359368	65985.4689728342	44074.0795192469	106822.477019856	103193.237965745	76984.5013966873	93080.2793424473	117473.709742713	85774.4795743809	39043.8664794924
55	53.7529746856601	53.7529374331267	53.7529949519256	1304.65	1303.98	1305.42	12	12	132748.74591271	130298.805183292	140300.580378606	151697.358574969	124994.267443849	129078.980408654	148651.456565754	149712.455342548	128814.807629744	144338.922215403	142301.505471003	130571.706276292
56	53.7677415131215	53.7677415131215	53.7677415131215	1304.54	1304.54	1304.54	1	1	393944.044114708	96561.207938058	508221.391676683	369855.884495198	326562.821245492	596115.896484375	583331.262651368	462070.816952373	525115.015898813	599375.891155138	490930.149359975	304331.101812273
57	53.8025939019702	53.8025639665542	53.8026145446702	1304.28	1303.81	1304.73	12	12	388729.677319337	238182.377253604	504217.680398888	370021.365876651	318872.53801307	596896.524444059	580989.310546878	458786.758728966	518613.298341347	599115.451536695	489237.343769533	299262.743907751
58	53.863225263535	53.8604958152465	53.864778591821	1304.14	1303.49	1304.73	23	12	155111.905573542	197229.173599758	190444.02117826	186602.339757361	162925.269993895	332810.096672016	188546.995565655	131488.517763264	115648.246826985	189926.786629733	135835.559952798	145953.351594426
59	53.8972873019943	53.8970680567635	53.8977125769711	1304.455	1304.14	1305.49	4	4	194422.110624553	165985.377405896	100969.177214357	104784.823046875	160981.349211631	299697.204620766	290649.4257666	225193.833298559	258638.641246446	128729.257392954	242827.014088947	95086.4754184969
60	53.9165727920032	53.9066684269639	53.9173959916744	1304.15	1303.81	1305.49	13	12	138726.803340595	138329.601343148	188205.682172799	126020.191420491	105446.083297118	196076.220791714	189095.69966518	160696.160809152	177448.652153319	184433.481575	162568.910641742	130953.85593192
61	53.9455876511592	53.9455876511592	53.9455876511592	1304.54	1304.54	1304.54	1	1	201625.596446532	118587.16124399	259615.212033695	177736.407976483	160981.349211631	299697.204620766	290649.4257666	230695.19216105	259063.754069009	313228.416370944	242827.014088947	157248.217727866
62	53.9519960859935	53.951589997549	53.9523470761476	1303.61	1303.22	1304.49	3	3	100195.199911748	127032.325360576	194252.277643847	340971.965995214	97313.6409750005	164376.573876037	187031.620117773	255586.146499022	175040.60220703	173493.336159668	227309.375389609	356234.264695131
63	53.9892472111568	53.9891452031159	53.9892797020745	1304.49	1303.95	1304.73	7	7	166015.533211083	281279.782753319	187815.981810823	186149.876122001	185086.700419919	155998.354586357	176367.599877233	145413.249182478	167324.553548678	168951.972677284	112219.240128349	235428.169906181
64	53.9983505408153	53.9983091677388	53.9983961941808	1303.965	1303.59	1304.49	12	12	289799.621782408	424718.73449519	186852.798863431	316719.847389572	306178.22370042	153307.295416621	168858.980467356	255544.148194111	164442.809097719	155111.634624023	218213.812868304	346452.546206429
65	54.0368713165245	54.0368152560783	54.0370053451496	1305.11	1304.57	1305.42	6	6	112460.958395433	424765.257255854	182342.676029831	105857.773895265	298474.632333987	148880.306942473	165617.278817914	109463.909529215	160169.958249288	106040.021085612	111089.831433293	103636.538457219
66	54.0518040381047	54.0517613307429	54.0518225898287	1304.11	1303.64	1304.54	12	12	1209930.79144044	1755808.76803153	839958.616360201	1401224.88763889	1346653.18190357	707663.6713644	829148.487222226	1124869.90542188	740732.811312506	749852.636260425	976867.577291007	1440657.64523438
67	54.0836075177735	54.083578816709	54.0836487991893	1304.495	1303.81	1304.9	12	12	227607.05822754	178544.510733172	187955.590814491	210644.693560321	179128.562156324	200247.003663505	212021.630885883	221536.28496244	184555.265237629	197373.717355018	202992.918455529	175644.410836087
68	54.0868968953723	54.0868463223029	54.1144511153379	1304.14	1303.06	1304.88	21	12	458936.60732422	269770.326784854	578847.43586983	197481.465733924	188767.414817457	681861.955837056	659175.290764513	528631.749592635	589097.468487798	676168.520880306	553401.685647323	243022.054694476
69	54.1441050682628	54.143926976415	54.1443570519941	1303.77	1303.49	1304.14	4	4	1184028.80978159	1733601.2618608	112936.277384035	80541.7361450204	1316112.57109553	739443.220657547	790048.023014923	1099269.28647016	720877.675435005	148396.222452392	123057.743725935	1429046.93017757
70	54.1493457972326	54.1490287298359	54.1495684877319	1304.145	1303.81	1304.57	12	12	238399.939952333	126811.572707331	305419.056364182	201573.722042142	178994.652548452	374395.031043528	330879.611586218	267095.28357422	325278.154775663	369958.691106145	304905.695524554	153346.860734675
71	54.2017585615441	54.1824567421672	54.2025983564023	1304.5	1303.81	1305.65	13	11	119964.3508436	149619.107945668	141854.726755373	107175.168023212	84202.1157142049	162804.533336839	159470.067566965	128595.282859074	150441.179654947	162260.818163687	133400.923013071	94708.974337769
72	54.2294079156878	54.2137301836189	54.229432286796	1304.805	1303.98	1305.65	10	10	114089.644531249	149790.24091227	114942.463341346	120202.852554119	119496.715673423	114237.932382115	114143.934940012	119300.415859374	113942.460986329	122779.309962064	103805.637742105	113959.334082844
73	54.242865526076	54.242853254582	54.2428777759556	1304.54	1304.41	1304.57	3	3	138795.307265421	148536.425471754	146807.48376343	109498.631064077	119496.715673423	167670.942586262	160833.374217122	140597.18746053	159002.728701985	165162.990368089	142525.699020995	119018.8181096
74	54.3057139147016	54.305678550348	54.3057267933895	1303.88	1303.59	1304.14	4	4	105981.132556373	107518.274254262	102537.873599855	97183.1558078841	92242.2841126603	110762.723480112	117637.796665484	93318.7462915032	85383.8092356168	104478.796483154	90726.5512984206	101444.355229049
75	54.3700152769891	54.3487524905611	54.3702515400333	1304.495	1303.95	1305.07	16	12	164663.449081216	128161.617690428	126401.37161133	163099.406563316	164128.312192007	141116.559853515	140698.893085123	181180.176057692	163536.809108072	89091.0867655433	182027.861650015	158277.912132813
76	54.3785212346635	54.3782826131123	54.3788658396022	1303.81	1303.57	1304.41	7	7	149253.847014723	262723.941050179	164815.320234377	168420.524545522	167867.668409422	166532.638948567	169878.127548827	134336.32245524	158060.004241535	179923.973884276	124880.453990884	203644.066740534
77	54.5170730418836	54.5170504842976	54.517229939605	1304.495	1303.61	1305.06	10	10	135144.589161658	113180.51794922	116772.66391226	134113.119989483	120322.876224459	121908.427215168	112938.998286132	130248.128119741	115797.744547525	129626.400837403	135800.265172776	134166.592769681
78	54.5940111787183	54.5940044035424	54.5940179538942	1304.32	1304.14	1304.5	2	2	110173.38279785	60067.3789240059	87923.2916711439	87331.9795685375	84411.6857346419	173277.016861685	150783.871434213	120683.860440339	148132.55913574	89653.6956990556	141902.238099256	58914.0624311971
79	54.6449776542956	54.6445394693336	54.6457202159011	1304.11	1303.81	1304.88	6	6	111605.34265963	60136.0834423821	150274.567828867	87367.7244848643	84529.2700231943	177174.355438059	150907.912131347	120763.127343749	148376.038029784	155587.190543619	142192.602663762	58938.1759145096
80	54.784684795197	54.7743892008658	54.784782232801	1304.03	1303.59	1304.73	8	7	142274.976963332	120827.094620029	143493.659714358	99930.9211645519	117648.114421609	148232.342502253	156909.225822753	127461.181736246	185776.792638492	140229.140767821	145156.209476724	128342.2948402
81	54.8052207056602	54.8051225609149	54.805235636509	1304.14	1303.98	1304.5	3	3	147194.290173527	121082.234789663	75811.0325877028	134917.471972656	117580.765975343	93804.4415701734	210964.225168456	176151.273117112	189976.624120343	86205.1237751122	181280.902700571	128545.951194411
82	54.8365417466278	54.8364713840833	54.8409566603888	1304.73	1303.22	1304.99	9	9	127629.370142008	120965.295545246	182252.469287112	121746.544550781	97506.1682861329	210098.449243165	205204.25896345	153594.806170246	183148.535345051	205395.008890787	164361.805511568	128394.825249022
83	54.8797962009886	54.8797962009886	54.8797962009886	1304.54	1304.54	1304.54	1	1	662990.141555985	110094.651730769	475535.235915534	761607.401883147	706204.918597013	396666.201933591	442988.594874672	622414.353159175	407518.463209633	436664.891504846	541447.792907711	796600.203906258
84	54.8852565452445	54.8852328605906	54.8852807122194	1304.45	1303.61	1304.73	8	8	136869.897767052	197316.42646334	475535.235915534	161062.974861027	158133.058366511	396666.201933591	442988.594874672	127282.759294085	407518.463209633	99938.850838717	107658.320709228	165668.412988281
85	54.943676648509	54.9436126410131	54.9437100228224	1304.145	1303.81	1304.57	12	12	668168.343627932	998889.653899378	484460.525892799	766378.808217928	706658.952876663	402877.753107829	443560.78370815	630727.716826828	416581.763072269	444010.46013428	548094.558394526	804156.125647323
86	54.9796279812744	54.9795941687327	54.9796799305822	1303.88	1303.57	1304.41	12	12	896836.610363773	655270.639819708	1066635.74513252	843346.856808734	800986.085125004	1184823.61513672	1182835.60798829	1016818.93134246	1050868.69817351	1171522.09875782	1031283.50720424	717192.240363422
87	55.0105561235251	55.0078239472706	55.0132861568892	1304.54	1304.41	1304.57	4	3	890894.997029616	103326.799969951	1064575.0114673	82234.8570178232	788272.688465992	1183608.19596353	1181309.76226074	1009567.91783243	1044185.77514322	1165616.68680826	1029559.39640258	93712.0651930585
88	55.0436051276913	55.0344915449141	55.0438809140611	1304.11	1303.61	1304.73	22	12	183649.323067157	334538.660391795	224814.827438968	185571.70494103	418178.721983923	241188.695201821	247835.698182779	551818.553728965	223039.30173828	262194.86021259	215346.050495604	139610.369796955
89	55.0565545327532	55.0562947658683	55.0567718399279	1304.5	1303.81	1305.34	11	11	210927.803124624	543289.550616042	190783.245695804	218298.937027446	185377.447000735	175799.002638345	188235.710502929	234690.337787934	174878.240932616	210891.233806512	211844.217739633	202226.148574056
90	55.0776147782886	55.0775277051753	55.0776330794477	1304.45	1303.81	1304.88	12	12	572614.395605471	537514.166418266	529631.99128208	590550.207553712	540779.693371922	504687.551206057	549586.172489426	587398.299157368	493517.844666183	525240.847426761	563372.779074869	535291.87656843
91	55.0980481519105	55.0926748911363	55.108262697284	1304.45	1303.57	1305.06	26	12	256644.381359864	356667.548865684	124422.608660891	145939.186598557	279241.514118839	275251.181368106	159431.333702568	243067.628219867	152181.110592698	154929.300224959	216863.91577567	322364.763997629
92	55.1290504557223	55.1289606136882	55.1290767311516	1304.52	1304.08	1304.9	12	12	304183.918981935	163192.080450962	406992.327116345	281525.302449777	236988.883405949	486225.255568193	453081.407428853	355199.828993389	428006.535348962	502008.178325526	393122.727271206	223645.178044245
93	55.1879589067162	55.1769027102861	55.1932581075392	1304.145	1303.81	1304.88	20	12	201420.816252791	158937.825441706	108488.435976564	133743.662843674	134545.174151	273664.040052959	283501.85539363	217203.85108774	259236.253745115	312098.080557392	91051.4992187493	135106.639864408
94	55.2370680274058	55.2370262011624	55.2371840679017	1304.495	1303.81	1304.9	12	12	578536.23182468	761762.074014419	400963.550336909	640861.549959543	603028.165687421	339704.410157647	389201.929731449	532199.473235681	348464.494539065	363272.937486051	456640.757176341	685642.664247002
95	55.2473651527153	55.2469420475834	55.2481862743538	1303.965	1303.59	1304.49	12	12	249366.491101262	165739.783783052	297068.160395312	224020.406281925	206696.778817983	299081.884698016	315956.087962243	268328.256579242	285979.849779898	316375.346199081	283545.266852839	190121.456173001
96	55.2760669349384	55.2738732332243	55.2782606366525	1304.72	1304.54	1304.9	2	2	99380.5573940015	125422.295573918	76481.0985058605	92541.1541206879	101079.822014568	92716.1560997596	79876.9059147131	93444.4235772234	72815.9536245493	81497.116347249	80396.4906603998	114729.058263752
97	55.3546422407156	55.3545424558117	55.3550602181574	1304.14	1303.61	1304.5	9	9	227902.905685096	156018.981123455	227505.200042728	219492.932588936	177197.746570233	261594.316242112	870336.574820959	233011.644791258	770549.754845373	244402.555665384	851078.555950515	173788.490090737
98	55.3875498266919	55.3875159861187	55.3875741929628	1304.28	1303.59	1304.73	12	12	297647.013162112	465728.576622595	189252.574216119	348855.879051288	324616.085937681	148069.691371373	170151.320680805	267468.018388023	167277.961106772	168340.868943918	219270.826214842	379504.298487375
99	55.3985967254918	55.3985469937621	55.3988365877023	1304.03	1303.57	1304.54	12	12	355784.671249248	309142.670694109	336262.514589849	348436.155254656	339443.142583758	357878.988301532	360960.080628253	374722.007883864	309140.894747719	361971.999619141	349203.808383413	312176.289524488
100	55.4205767067831	55.4205248105919	55.4239541911069	1304.08	1303.57	1304.73	23	12	169669.716050368	771436.915205465	824673.223307746	845559.880153242	795971.592882359	822299.495121376	263870.252837613	890674.934614958	769421.376809085	820462.567878074	848247.208292413	743218.149346452
101	55.4467242226721	55.4467242226721	55.4467242226721	1304.54	1304.54	1304.54	1	1	858053.482753086	91050.0072235571	823532.707243665	860081.798250335	809284.332208668	824739.623268224	870336.574820959	897850.339440911	770549.754845373	820873.464106822	851078.555950515	750440.490260425
102	55.4845063068259	55.4844090854923	55.4852427363343	1304.275	1303.59	1304.88	10	10	167677.395294188	99871.166095526	204209.710686038	176257.234083179	112351.796511028	233258.342053984	227849.105397948	201819.515391751	184715.444635415	229134.648660983	185659.419757361	130648.741368689
103	55.5515908597656	55.5511838962667	55.5523931365193	1304.03	1303.57	1304.54	12	12	265094.890696613	177589.529654446	328241.032475022	247831.090416541	237495.929790789	373562.209713791	346827.925310871	312525.367558595	337000.822833158	347955.888671875	326529.891044921	197741.599815955
104	55.5745432319949	55.5745432319949	55.5745432319949	1304.54	1304.54	1304.54	1	1	265094.890696613	99448.3039438095	332074.034642949	247539.726064049	237216.716042076	373044.236599932	350269.387916258	312002.884305214	337375.580489907	351368.728864934	326371.42534627	199999.538933921
105	55.6189537037239	55.6188929093175	55.6189681494553	1303.95	1303.64	1304.41	5	5	265203.545049712	177916.558460583	327843.495837405	126669.310155031	237352.590112306	107873.064441731	350326.969600944	132668.215159504	336821.96122425	347428.24307528	119023.418682454	107513.480565954
106	55.651132084539	55.6509237814652	55.6513221654632	1304.03	1303.57	1304.54	12	12	177378.771250812	148028.845868389	219046.658076547	197732.476548414	170278.675675047	230114.231595051	242945.693975422	210512.50540283	196622.515509439	227211.01744704	225083.054498197	151765.105880032
107	55.7161204714965	55.7155073034356	55.7279875851141	1303.95	1303.16	1304.73	7	7	183218.054837533	113174.439496867	204782.568519178	184736.170795456	165638.349131304	136415.043001301	121436.234864097	114771.070917968	186557.351717121	114244.633278808	118778.994874877	116268.681027513
108	55.8624398115955	55.84711862813	55.8639132815375	1303.725	1303.22	1304.14	8	7	108214.651993518	188702.908312174	91142.9563073744	133430.924729816	114594.971828612	91788.5540429681	136738.743949753	101088.34925476	118928.96242106	139403.962174625	122002.396325682	115207.351901043
109	55.9005756664849	55.9005660747485	55.9005852582212	1304.225	1303.95	1304.5	2	2	108214.651993518	153918.381232245	116858.268861862	111496.748242188	101761.144145509	137487.641553624	141701.399679508	122889.356589576	115008.652382811	130392.98056844	117418.873566487	123217.099550782
110	55.995095278214	55.9950727822935	56.0054421228047	1304.54	1303.95	1305.07	7	5	625131.025368421	85607.1340852872	777669.341597131	97259.8184626649	84087.5236267081	890718.524673283	857323.332064994	733439.096255284	787338.903380529	888380.160952143	83244.6924552403	89627.4433274486
111	56.010804489939	56.010804489939	56.010804489939	1304.54	1304.54	1304.54	1	1	632626.439048661	143747.050757211	786603.696240246	587633.285825609	527283.115301113	903927.797167963	869552.613614905	733439.096255284	787338.903380529	895825.010384616	760792.916987706	486438.627337245
112	56.047693393533	56.0469393714731	56.0478609232656	1304.41	1303.81	1304.73	13	12	638120.110668948	481243.488054384	788126.351478784	605083.902281321	547685.084519604	904860.162095428	879911.194775388	747287.863763027	794567.020518978	919748.391192458	766559.56430761	516857.483616284
113	56.1103885484208	56.103505756107	56.113720960083	1304.15	1303.64	1304.9	33	12	166304.338009315	290394.4527643	251873.774461674	162704.418848879	302796.603288385	291113.949769381	357104.837618	208384.942192007	253781.397431639	293687.068976112	403675.510781251	213823.623322941
114	56.1488199609183	56.1485330754271	56.1493141658326	1304.41	1303.81	1304.9	13	12	355658.025624278	347794.887527041	286476.290914311	328013.570489031	305842.210830466	260408.351015626	277295.149939904	310413.798808595	246235.943017579	287352.190034931	282401.042112379	344245.423476899
115	56.1696007783298	56.1690857079489	56.1699820029736	1304.14	1303.49	1304.57	13	12	268541.075730252	150276.101099759	364435.905275525	248962.793340594	217343.081811301	432845.053015487	392237.306912439	305960.900926271	388706.052907617	448690.607994562	347106.010279019	188114.518014265
116	56.2062307635941	56.2015726360997	56.2071291887345	1304.08	1303.59	1304.99	15	12	814390.193864839	1185136.6660225	534965.519715395	890758.223578742	883661.308960336	444881.391780136	491865.676899419	714588.842425787	464104.624890303	115598.669004313	611112.693065424	978362.980729168
117	56.2463502495426	56.2463016303765	56.2561070978676	1304.08	1303.22	1304.57	17	12	429401.49007764	182329.900150239	281025.522767156	119482.297752028	473668.736300913	229740.625715144	276079.0174721	394457.781566118	255047.408923016	262086.882122281	327174.430680804	522822.725205428
118	56.2729953156334	56.2726537780503	56.2736276261998	1304.45	1303.95	1304.73	8	8	184518.556855108	281637.233479566	104607.419505113	202440.329013582	207897.232006835	877124.606971154	1007561.84481725	143606.223352866	900705.856387471	927242.489707783	138672.980859375	232654.185116811
119	56.2969684926234	56.2969503630343	56.2969866222125	1305.53	1305.41	1305.65	2	2	87541.6265808099	1959923.85636538	1004236.06580967	1558020.38978162	1530599.09660956	850993.654016344	980007.897618952	79493.4379085281	882690.561242887	876645.328865403	1148421.76261542	1632249.41493162
120	56.3128493705095	56.3127856357833	56.3129299401794	1304.03	1303.61	1304.5	12	12	1439027.12015821	2097766.90776837	1022695.09847376	1609692.51421387	1605892.61725622	878273.222527905	1008081.74257	1373884.86924841	903009.580012377	939125.861132817	1175479.26211913	1695053.00119071
121	56.3500036280218	56.3466327108526	56.3501381041778	1304.15	1303.61	1305.07	23	12	138644.578073729	115993.485804037	137537.303392052	145679.590430626	633864.412612295	124811.497560096	1019659.63182908	852714.263489948	925721.448238569	147022.382018855	887475.702482414	134863.405382361
122	56.3794063788699	56.3697214874449	56.379429178872	1304.41	1303.22	1304.73	11	7	114958.347336989	190864.007228124	909363.169260817	128028.729022686	141361.274194335	1026477.60958984	1000691.50307993	118512.477403846	896604.441502273	1002523.43184081	86820.5515700118	176951.945365083
123	56.4066639493586	56.406174696116	56.4070993938425	1304.08	1303.64	1304.5	11	11	188806.637640382	527171.595422172	254983.530955904	147059.737931941	127506.975359496	283347.729922923	290873.772741887	207775.809115514	254475.466376951	318117.195211634	252096.247340961	97126.8851111775
124	56.413415510119	56.4106848857426	56.4167824325913	1304.11	1303.59	1304.73	24	12	148617.670546124	191641.700917187	197101.725666507	141549.75752986	124297.307263793	214776.441121653	208704.661228026	171615.533895262	183276.856136066	554914.903874864	196696.498476968	237243.767337739
125	56.4518040862816	56.4516442762837	56.45182596801	1304.73	1304.41	1305.07	11	11	139341.583179838	122579.151601562	131336.650657598	135782.059472656	114437.413898314	105992.242556965	124736.817272601	136374.137352121	293408.098155923	127834.405917969	130151.038989633	129595.297365159
126	56.4730265421615	56.4723724863445	56.4787269787419	1304.41	1303.64	1304.9	13	12	226607.519848634	214327.801455637	336503.278292517	251646.991659459	186698.601673993	361931.540495956	327221.1215346	256500.311890775	346855.42841797	399038.599500004	305786.886169431	204349.238407076
127	56.5017667407361	56.501684597502	56.5052948478801	1304.65	1304.08	1305.41	18	12	165097.912225811	134000.829370929	163995.665020754	169216.687425818	148971.302461346	132557.711818182	125693.345554387	184597.544135366	112608.728116862	176766.914980093	173263.13335036	143213.763309732
128	56.5161116203207	56.5160114709739	56.5161632312587	1304.49	1303.22	1304.73	7	7	117844.576411132	210429.204302883	282930.574779057	154862.797261868	156077.138958739	321034.553393553	297937.875310057	109012.542558186	293408.098155923	338873.702691757	106722.665381028	160781.228263972
129	56.617239290403	56.6172299713313	56.6172486094748	1304.555	1304.54	1304.57	2	2	113690.229740396	140058.769585336	101124.111269533	116629.317166342	122402.476590984	108453.160781249	112289.508156738	111886.2338444	93359.082727864	116209.043019612	115462.862181396	133091.447089092
130	56.6556550557491	56.6506284282135	56.6608800822242	1304.115	1303.57	1305.06	20	11	135699.474154866	98978.1765527353	144377.007512019	147284.217610051	210445.391474607	102892.746264648	132835.261437174	139223.97463116	131062.570513508	167416.625345929	177992.893989663	274784.853708119
131	56.7850505874599	56.784898481961	56.7852026929589	1304.22	1303.95	1304.49	2	2	72333.9767272944	177854.662100498	188749.835867367	205384.896797764	176871.601046699	199699.490651635	213640.516038261	206194.06010298	183020.409540126	198195.882674891	74557.8536240636	162152.880576173
132	56.8078002861795	56.8076556564446	56.8112337243544	1304.15	1303.59	1304.88	21	12	113853.542354735	178230.222472956	153877.959338381	205710.806034029	185898.626853024	163571.173577974	163739.437370605	133046.476170043	180328.70510091	197359.300281461	192006.231227464	162410.188305663
133	56.9232251077126	56.9231819218115	56.9233118408674	1304.06	1303.59	1304.54	6	6	130588.945301513	79211.7492016592	144574.55629761	123794.82268466	112992.795642756	164996.866843449	154141.265989881	141674.693463688	152308.379295541	151307.292821044	147374.129153645	89199.1116788003
134	56.9810650572093	56.9807768921072	56.981196131811	1303.965	1303.57	1304.5	12	12	342997.333154298	233001.869703977	399754.460963304	303266.937545071	297076.129201096	438537.06259417	419677.016445315	367591.722765068	407416.756030602	421124.743695071	396041.207896206	259391.41433481
135	57.091418549303	57.0908348739804	57.0922392380928	1303.95	1303.16	1304.73	9	9	336748.712255854	138940.901263022	107655.821619875	115750.198582106	115449.59217811	398653.34004971	100228.03666504	129223.796806233	388091.045667315	112685.064147949	109733.120452473	127073.630742938
136	57.1174277059642	57.1137225860603	57.1185178329118	1304.14	1303.59	1304.88	20	12	273674.926180138	242953.093395431	244824.788452152	101245.348268479	265674.619439227	184566.268157088	170750.229732144	131036.959009602	407311.122235599	193264.511436298	139637.070251116	244208.508475435
137	57.1518235236299	57.1474803792331	57.153063772626	1304.45	1303.59	1304.9	22	12	158657.455073241	607324.712596152	212857.705854495	152395.038820237	441696.531431704	235995.450149738	236223.698605142	195612.415879657	225346.073914513	248572.099985727	199439.318143029	111082.332315266
138	57.18791197864	57.1878297488697	57.1993041163437	1304.14	1303.61	1304.49	5	5	86891.8354309076	80576.8932853197	107009.184254152	75560.4056241871	414436.786816406	125522.19247884	239922.057745913	350995.983975492	228836.46647727	247466.95171342	297288.435813213	500077.345681821
139	57.2108314996863	57.2096046340743	57.2207917756263	1304.635	1304.08	1304.9	4	4	384292.351717856	110323.762469951	280270.459995121	448542.366374293	441412.737720952	96918.9675691725	168263.970252404	80337.7617708328	234874.421591795	247466.95171342	308464.878959959	500077.345681821
140	57.2614927048336	57.261456699937	57.2615144312355	1304.52	1303.95	1305.07	10	10	287891.172680665	467026.584369365	185583.650834958	340771.950641044	332037.482122521	952319.02470006	957648.250616635	264314.256945613	165963.099554689	183140.612151044	233224.69172949	392198.02780692
141	57.299759719667	57.2997206475129	57.3104384139779	1303.98	1303.57	1304.73	13	12	759199.892233798	569996.785060935	871091.061287656	719873.154416958	675200.131476343	952319.02470006	958142.393160817	850674.703917103	870646.332915046	956672.340259125	869476.350033485	613837.67040772
142	57.3107176234036	57.3105228811773	57.3115384381568	1304.57	1304.14	1305.41	9	9	262613.163846572	356615.707247594	154946.414139122	276012.913024554	274856.334795964	951337.758317051	952003.113484696	229403.612109376	868425.173172702	145823.236317663	188441.448800224	325762.315885415
143	57.3587638353123	57.3574697369839	57.3681645037015	1303.98	1303.57	1304.73	25	12	355453.350010671	217759.715276441	436026.88793119	333416.542535119	291958.077517833	508780.447454797	475484.986185829	342149.3212192	431805.455072302	484186.593821365	424608.41310268	258291.946428034
144	57.3815717699193	57.3814446238286	57.3816513550317	1304.57	1304.41	1305.07	5	5	101707.005960693	279315.323064632	388379.059037646	93572.7571313487	89513.7585371901	413811.615777703	415892.40475763	359867.265997864	384315.192975847	420706.144964484	101330.103402945	79428.2279361988
145	57.4040040050871	57.4038802758669	57.4040270598913	1304.495	1303.98	1304.88	12	12	286255.462841798	261700.948037859	264286.186314171	295852.382543944	265097.661420146	229541.380129206	260335.093991352	290179.094540264	239513.479381977	246997.63248723	279534.269380581	273004.566478098
146	57.425651883309	57.416050960815	57.4262767073139	1304.555	1303.59	1305.41	24	12	320343.964367677	258369.331466938	433691.71475132	215072.496611328	242371.950704251	493131.821190594	122827.123421223	163610.658941557	122524.052751653	504178.04194406	138975.769104002	224722.583778733
147	57.4584119234606	57.4580620199982	57.4586926665582	1304.45	1303.95	1304.73	12	12	416767.010864259	228554.633360876	537560.5132366	386047.82607108	326398.373082556	619515.792022882	608091.75569011	490398.340532556	573828.310565923	666005.536149906	524749.179628901	285745.466301619
148	57.4799453090708	57.4794643417809	57.4807266376011	1304.73	1304.41	1305.07	12	12	171866.055713703	162743.896141826	156699.381445315	178494.39560359	163956.867918703	142743.458308918	141775.083098708	188174.346102121	140631.476227213	141108.188859049	164106.521822416	167609.813996769
149	57.5164787682404	57.5162330329771	57.5169162604739	1304.475	1303.59	1305.41	12	12	195421.995324708	107294.056364182	289851.20686392	182099.992629769	149219.637139281	324425.157196569	312116.13686899	260795.829698661	291817.342075894	333455.846751428	277706.668674879	119253.781617837
150	57.5264618079328	57.5219332727418	57.5329440718234	1304.14	1303.49	1304.9	17	12	166941.4228951	78966.3674338938	168580.287574369	150647.581067811	107733.853302611	274680.022607046	199982.576322115	214496.749208233	190395.155608723	216642.338798013	158031.64622884	73989.9572159824
151	57.5736546391323	57.5736114891441	57.5737744282506	1304.73	1304.41	1305.41	10	10	243604.341552735	346536.24308894	160991.272989908	277026.077354911	256009.278864933	477288.526442308	466938.675636269	211132.897282367	141261.53254948	141489.328335311	184931.742544389	316140.959487679
152	57.5846473779163	57.5842015577588	57.5854820586369	1304.03	1303.59	1304.54	12	12	344052.367591311	218787.075174278	435813.231632597	318231.066530413	293222.064062499	471665.641976843	464212.340849614	400628.945786461	439454.622951176	478608.562463943	431563.836400387	268345.776847956
153	57.6232660409876	57.6227886405942	57.6240418761856	1304.5	1304.08	1304.88	11	11	305339.435831887	458971.63620192	191614.755478513	353763.298858146	330821.365553127	477913.547131698	174235.666756187	265338.681352867	183086.979431317	175870.23111119	223361.820062498	391098.508180107
154	57.6647410799433	57.6647410799433	57.6647410799433	1304.54	1304.54	1304.54	1	1	250313.550623371	102682.821721754	197500.570883792	260211.266942955	250402.602996422	184756.852618814	202415.652076822	225141.980705565	185709.912055663	194658.131419396	207400.325868732	292912.160716149
155	57.6998348575481	57.6864796940911	57.6998579546417	1304.41	1303.61	1304.49	3	3	77834.5395629877	81189.6540258796	197500.570883792	81733.5142337473	250402.602996422	184756.852618814	202415.652076822	225141.980705565	185709.912055663	190452.945651854	207400.325868732	292912.160716149
156	57.7338270687451	57.733685881743	57.7387024419102	1304.52	1303.59	1305.65	14	11	229414.793365724	351805.789927884	133867.23252216	273750.219762485	239118.089982721	144147.013070913	123436.015214029	211429.191452539	185709.912055663	150269.689147386	177204.764481027	292993.21001352
157	57.7707382051315	57.7689064839846	57.7728545196036	1304.11	1303.61	1304.73	24	12	432823.708728029	374699.725871392	411482.885766596	431633.320983539	402913.654894079	401293.782097518	423917.376487168	276096.664411273	386354.171245817	412688.052166228	434738.290323726	385212.911853965
158	57.8356094802058	57.8281810355025	57.8357099780078	1304.285	1303.81	1304.88	8	7	82958.8930110671	373910.17196378	411403.758420416	432561.838412277	398822.97088298	124510.03700358	124703.079400634	103265.676637835	104959.530937124	126978.210303861	77145.3849147537	385526.301004974
159	57.9466108662226	57.9461962508451	57.9467432785318	1304.28	1303.81	1304.73	12	12	348493.419688767	212673.66458233	424071.767815085	303215.888885966	300281.020504055	474041.283272184	441899.298835103	381675.262695315	422723.552129886	463612.093337754	396073.000848215	244354.977257361
160	57.985684206345	57.9856723967951	57.9857119111332	1304.54	1303.22	1304.57	3	3	87204.6437361647	114058.78921274	59113.0743420419	83930.59807129	80506.2586340323	63099.0923697913	71534.5170369463	80818.3253621413	63578.9272428381	66758.028641827	92047.3569413242	108556.03447829
161	58.086819399875	58.0832058443352	58.0966333802132	1304.49	1303.81	1304.99	13	11	125402.223855168	159583.585123046	101815.159262697	110847.593783367	107427.916913311	112006.377201021	103141.71325646	116899.320821815	96263.3172705072	109343.480067984	119757.057650959	103180.976617188
162	58.15885342236	58.1585530470908	58.1588790846253	1304.11	1303.95	1304.5	6	6	174843.257116031	307166.403142757	111453.513134767	77742.5920784514	211529.493596858	139013.936598557	114485.538301594	166531.875408378	119413.917499111	120131.17195479	111933.38710205	241460.255078127
163	58.2400052806896	58.2399635918147	58.2400301507894	1304.15	1303.81	1304.41	3	3	174929.217419432	307517.737264	128916.835647585	215467.617803485	214136.584002163	131221.127089843	123226.038125813	166872.637866586	119610.192840168	120480.28644287	152199.634718423	241776.509505211
164	58.2645282292492	58.2405247335814	58.2645634234879	1304.28	1303.61	1304.88	16	12	264832.963452146	155479.955841345	353958.2109375	249126.961465218	230797.121888145	387389.117207031	379348.334140627	316668.21288161	354436.304434345	396829.449752855	140370.158789061	197167.461489633
165	58.2725329475497	58.2721861827843	58.2854956110367	1304.57	1303.57	1305.34	12	10	113231.902974008	155291.790672265	359795.979217535	106368.780099285	241695.475026044	138125.757704379	126024.148370768	99998.811266044	114870.056931559	131977.635443209	111406.137224936	74645.5814798984
166	58.3908409500844	58.3903028184655	58.3915920692973	1304.06	1303.16	1304.57	12	12	224449.884631348	342257.992031248	152493.46230957	260652.700018779	253494.122804126	143127.247269113	134249.809653322	213734.948741682	126345.451897786	140107.999159123	169883.202053572	281285.746819895
167	58.405746421322	58.4057131091878	58.4058764436606	1304.815	1304.41	1305.42	4	4	382826.964327054	342795.552805399	483195.150015985	96014.3410192882	326411.567709963	80487.2899235021	515334.31238547	98289.2948730467	492534.077412991	89548.346610514	466053.448188925	306395.156455968
168	58.4366236693689	58.4360069717556	58.4366565793149	1304.28	1303.81	1304.73	12	12	388947.821948244	298926.954345703	495114.20347551	380899.554379043	336271.359308379	551354.332094031	524732.1473019	454669.338690108	505776.37483464	561790.735564666	472247.177243305	311774.802864582
169	58.496383012165	58.4956981824828	58.5065029189422	1304.14	1303.59	1304.73	19	12	292399.456921388	151076.974609374	140760.470137942	274329.996443361	226534.716583721	458058.703548179	150375.26583252	344023.026003909	418292.017859935	179740.469026692	145557.967469888	211282.167707707
170	58.5347235693487	58.5342975780056	58.5355819487823	1303.965	1303.59	1304.49	12	12	243705.211504269	365662.376778844	149842.13662222	288895.150296876	268704.897760478	131552.043489333	142642.559070174	217577.372344077	134844.973277994	146147.741601938	187191.332226563	316831.031993689
171	58.5658690534075	58.5654104938455	58.566618144247	1304.11	1303.59	1304.57	12	12	332049.959960939	199155.439945912	438960.698661406	307592.262053034	268355.076855468	503679.924977681	493870.521547157	394621.384035159	442717.939574874	537685.035043948	416411.680479912	262574.619655762
172	58.5928682615723	58.5927400353685	58.5931838106859	1304.275	1303.06	1304.99	10	10	107880.289527345	2084159.59606537	183004.118346353	121889.86919887	1605634.27044712	171075.676103704	170535.705079754	135178.929076277	140054.16890332	142920.785877685	117306.074960936	84984.9660691478
173	58.6052973010122	58.6049259395925	58.6062218837296	1303.88	1303.57	1304.41	12	12	1490173.51948821	2192753.56502857	1042135.86256556	1671705.84679706	1660044.57446778	885362.632960383	1007965.05361492	1373263.17369113	920492.663090177	945285.190691788	1198527.88365722	1732397.79111328
174	58.6479487571163	58.6477988940399	58.6479692155472	1304.41	1303.64	1304.88	7	7	178427.936707538	280578.498283397	1037329.30380071	186990.038007061	194081.037563851	885678.42036959	986958.623798077	140051.216651786	897650.994300124	929136.960596831	127361.795072545	236432.170147235
175	58.6760759264304	58.6756081685326	58.676904252645	1304.115	1303.61	1304.57	10	10	241334.467555882	365872.379302882	326246.812438401	266791.247190504	274348.114302884	119199.267279146	142052.533645369	217503.761534599	302850.217515775	138564.321810478	186208.080368304	316616.291675329
176	58.718768149278	58.71874399646	58.7187894551282	1304.11	1303.61	1304.57	12	12	491756.032711429	755394.920761342	326402.038708143	567040.611859378	551953.934627503	271558.000560827	309744.127308565	459243.49298973	303624.813568362	304592.527610563	394504.234409176	638762.665743584
177	58.7584672651122	58.7582689537321	58.758592254354	1304.14	1303.81	1304.57	13	12	493096.833027707	340558.86746328	582154.745882386	455233.729426994	406398.803753798	648190.561633469	625573.552553717	533676.157932692	574688.067032231	659228.712718757	566122.261662592	363586.919365584
178	58.7799277860736	58.7794693299907	58.780142907248	1304.555	1304.41	1305.41	4	4	96925.2876299578	157588.450083202	569356.858806161	138004.43765963	396702.310303146	634242.891975907	619298.874778643	524065.073935136	566433.389809567	642055.280976187	561244.220868323	156442.689670973
179	58.8190849687187	58.8181606912764	58.8228409501542	1304.145	1303.64	1304.73	22	12	295869.073967567	160264.583303224	180024.417377932	275326.281109149	310447.889062499	431656.992044505	420765.312854355	154801.634161551	407571.316829424	192199.67973445	367255.653674666	132875.540091646
180	58.8289552713028	58.8287394454421	58.829336461826	1304.49	1303.95	1304.99	7	7	106810.401271785	327499.83303874	163084.956085111	444274.05832895	397169.245100284	179633.240342548	163669.093702568	524065.073935136	147664.259456381	185866.343677134	124434.831733774	361232.482150069
181	58.8888707549655	58.8882230565887	58.8898211705272	1304.45	1303.95	1304.73	12	12	287026.385302735	224812.84224459	375006.900894681	270809.018614677	231659.899896709	428370.671621793	405493.796250002	343763.814354717	383748.813051062	480486.857358402	350579.24510066	233938.71584097
182	58.9291009472091	58.9285660849766	58.9293486120962	1304.54	1304.41	1304.57	3	3	335901.766849459	165067.385375434	375037.521514898	114897.264605243	307479.523675948	427929.279894203	413749.554685057	361995.451578773	380396.379707029	458098.415953651	368523.140828855	138536.899297626
183	58.9408746991305	58.9371134172252	58.9409179829871	1304.03	1303.59	1305.06	14	12	328302.056884767	284459.004690503	316798.557363286	328704.022273136	301090.273230918	321497.290840543	332003.71872768	345317.584006911	292958.393795571	98844.2070227045	340969.305636162	302639.598450645
184	58.9650073090179	58.9649872114444	58.96501193476	1303.98	1303.81	1304.5	5	5	136326.582425868	120431.492817827	138514.414955834	138667.05888672	128546.759534802	131002.895813801	136232.29435384	141627.997516422	120268.029292805	143279.979850887	130033.869502359	120452.838220881
185	59.0122190590882	59.0121842857784	59.0122302727802	1304.14	1303.59	1304.73	9	9	119799.469139403	108551.287232258	105091.231080324	119359.019212241	128294.459712359	135338.160950818	109603.970854492	117774.266235351	104906.610847981	131127.413662861	120266.800548095	120452.838220881
186	59.0495884981409	59.0495807201408	59.0496336435606	2694.44	2683.56	2697.53	5	5	1510269.73138129	1651874.66677518	2257355.15120825	1800664.93226928	1555618.21932943	1450405.61210863	1593891.02060076	3584855.81517397	1839609.926027	1664142.98116892	0	0
187	59.049577890145	59.0495524524037	59.0495870574899	558.412	553.823	562.136	4	4	2285872.6964022	1912608.45798916	3667567.67223988	2212233.10778718	2155643.75430199	3375011.78338173	2553711.11860652	2131213.01882022	3081288.60450296	1828137.17517519	3152923.44686691	2324700.12585376
188	59.0495807774778	59.0495807774778	59.0495807774778	2635.29	2635.29	2635.29	1	1	1147083.5965474	1108893.41011186	1929146.53508522	1196242.68024304	1278007.61465732	1247044.33431041	1459625.42012882	1832089.20913575	1441958.23452238	1231565.88618165	1960792.3425719	1289137.31796702
189	59.0893091071556	59.0893091071556	59.0893091071556	1303.61	1303.61	1303.61	1	1	57011.9476596303	114214.848423756	58637.7735713078	75604.2685735614	68480.6559497069	76668.0034130859	58227.7126069524	65032.5566212815	50977.9198591496	54837.7258416519	64358.7825129581	98827.9733894228
190	59.2495044697207	59.2493253782131	59.24952170995	1303.81	1303.49	1304.14	5	5	87004.000586824	67592.1104003909	115557.216998293	88428.652138671	79381.9287539955	125941.818624674	126863.476358311	110496.687439371	119907.186377343	115637.287115478	123742.87413574	68559.83580892
191	59.2631736575855	59.2631444984263	59.2633408840834	1304.88	1304.14	1305.41	9	9	108513.875512696	201266.925758461	143898.118137019	91003.329449464	221079.832080081	187544.212475587	170996.709088041	115696.390229491	160743.690012019	194813.592546388	136193.312942458	213258.606811928
192	59.320621111572	59.3204772401952	59.3210970601551	1304.45	1303.81	1304.88	12	12	355451.919093072	298529.045850359	309248.263342848	277767.136151591	248484.640207143	312350.097946081	247115.697403156	297964.808454026	218930.17986328	270650.125375978	361668.858093449	316845.712626956
193	59.357587856889	59.3441308534515	59.3583338875478	1304.03	1303.57	1304.5	12	11	254688.715818276	630853.923046878	292282.683837895	85726.1648550177	223859.808033165	317275.432789711	268751.454176683	283159.267985492	290132.969449868	312095.764498119	292384.68129964	181694.26758188
194	59.3688065477023	59.3687787666148	59.3689931974931	1304.14	1303.59	1304.73	7	7	169078.315988768	630853.923046878	209028.751589359	154811.727203778	775549.056296169	228265.750722655	1070861.18021321	192175.589794922	955942.926780883	218956.611906737	214483.136043293	664274.194295104
195	59.4304121827865	59.4303878419229	59.4304610946201	1303.965	1303.57	1304.5	12	12	862570.313551435	642649.13951322	990439.15142496	806092.121812504	776017.418374396	1073998.00940151	1072244.3643778	947240.024866074	967378.334986174	1042440.1701308	974734.779999014	665328.27908278
196	59.5472102143985	59.5472102143985	59.5472102143985	1303.61	1303.61	1303.61	1	1	79085.6272105812	80297.828942058	69629.6873146757	79069.1838307888	76955.152752575	61013.9145667605	75447.5040474084	77638.8860236156	58198.7695245921	76968.1140930171	63613.1737133779	80466.7620885125
197	59.5767754640748	59.5720842855318	59.5772473359087	1304.14	1303.61	1304.73	15	12	394159.515844728	319815.972752402	90556.6538234299	379392.961450194	353804.615367712	107625.277280971	413061.495640348	426476.832689733	377953.970078123	134574.282610562	407099.348867938	337468.616295446
198	59.6127799270194	59.612319290685	59.613629383928	1304.45	1303.95	1304.73	12	12	317616.092006656	464817.194475446	192901.71366699	369346.6243278	324624.926190654	159663.132098912	174829.256501117	272401.585319013	173983.742651369	179159.401574708	229810.756708006	398541.30821045
199	59.6507578565109	59.6507298522576	59.6507769377822	1303.95	1303.57	1304.5	11	11	254349.266208308	181671.231508791	295634.138049321	244284.131911057	232801.18948568	331490.409693509	334505.047851562	290499.675127704	305639.544833609	320119.78776217	294259.188224282	193503.316462589
200	59.7092191085193	59.7092191085193	59.7092191085193	1304.54	1304.54	1304.54	1	1	255126.567278716	77353.011236573	295706.972278944	243897.110653411	232934.534410513	331139.413948859	334048.904604495	287407.198452594	303296.838202462	323150.588992308	294379.796138135	189612.681202061
201	59.7699003808377	59.7698743997143	59.769931047711	1304.03	1303.61	1304.5	12	12	407475.41567383	306714.213647835	459017.972379065	367074.978846152	361660.971711238	491453.35981864	488184.420625003	438307.017840403	454978.896090336	489432.43148682	462624.675117189	321143.298773014
202	59.7815124811044	59.7810431659477	59.7823711642597	1304.555	1304.08	1305.41	12	12	332623.190771486	452952.701790863	228332.231585516	369054.311307897	359343.464862927	181915.206417411	202032.427352122	317074.719634333	183457.077716147	208011.28896066	262159.014073661	410239.463822197
203	59.8320730967208	59.8313412348815	59.8427628974245	1304.11	1303.16	1304.73	18	12	206887.662909875	130455.839405926	114099.944919435	189626.114907601	158795.899147948	296971.394685409	295895.096311386	229459.612399554	247583.96313395	127299.19814979	237191.121652644	143845.875283205
204	59.9040473484264	59.9029493811835	59.9199411472598	1304.5	1303.95	1305.41	13	9	117942.805200196	360725.106230467	166574.196701097	104787.78938176	254559.678747561	196437.301039342	158348.761148274	123671.926705979	168355.696701097	160845.469460042	152591.723663505	327312.641939602
205	59.9443200598813	59.9387594490128	59.9449817679844	1304.495	1303.81	1305.41	22	12	355611.062231447	365511.272875599	188419.422589981	109386.697860952	86570.9113131006	211618.288167551	174945.327223558	275982.700861328	172376.502251326	221443.386164552	160101.046305804	378985.108555037
206	59.9618256553496	59.9613549473743	59.9626707274722	1304.52	1304.08	1304.9	12	12	231233.021643067	220588.005168268	222723.099334811	236928.216562124	218177.160146859	197295.804086538	209442.451809646	242474.496228377	194107.466891151	207228.031029898	228812.131305804	218420.574310771
207	60.0005128707108	60.000090171997	60.0011310595498	1303.965	1303.49	1304.57	12	12	218015.440325929	105455.757239177	287132.593554687	189366.660583845	167703.934254807	341331.446141533	327712.125	234839.752697566	294185.677161208	329634.449019682	259294.150529972	145261.961608885
208	60.0108520577552	60.0108358145361	60.0108683009743	1303.785	1303.59	1303.98	2	2	9490162.47765624	7531107.08052091	9199052.53968747	9455613.87086804	8405039.24477936	118028.40692959	9994686.33783086	9211158.41625009	9218612.31169127	104903.288371581	9222043.04999995	8356577.44451388
209	60.0448554690428	60.0447583626089	60.0448779688184	2591.28	2580.83	2597.93	613	4	178811.930944819	504403.41935155	965016.300219716	785541.540885432	684512.622465821	891267.799005222	2761091.23455524	953007.47628646	968003.097460937	990002.76328125	945289.268809867	708124.000253901
210	60.0448210441733	60.0447676130703	60.0448805668246	2675.13	2663.09	2682.51	529	5	747562.27318209	475354.503093749	598444.743133952	664525.590852364	684654.908437502	1022092.08060397	924642.567794125	843043.647841055	973141.133050496	94623.1276692738	1133470.36876043	568788.81602201
211	60.0448398907511	60.0447742479577	60.0448843772191	2573.74	2570.19	2573.74	331	3	0	0	211295.060156236	0	0	0	0	0	0	176505.591406301	191371.972148425	0
212	60.044836118982	60.0448218328753	60.0448815438385	2534.52	2520.24	2540.89	359	4	552931.916391618	346209.147485352	190887.161603993	578654.931503923	459814.742431641	692909.482265602	674313.993749998	624329.196699199	302094.012812518	321167.592718523	7537261.21336621	428870.729218738
213	60.0448156891782	60.0448062659209	60.044915147988	2555.42	2543.94	2561.44	257	5	9269125.69765558	4615219.00865858	262698.879531221	6871155.97312311	210482.402265603	8199297.79378412	10074127.3758246	7570723.47025693	8384144.11231144	7518399.13436894	7782112.27737381	5369746.04070913
214	60.0448356896975	60.0447844608621	60.0448825530854	2628.02	2622.62	2632.41	169	4	895513.504184578	645434.931754283	941482.050366219	836877.153749304	789514.674790739	1220314.66593481	2708959.16451791	1128389.33421335	1181602.04061243	1509448.79273437	1088331.78501088	700080.735933325
215	60.0448185982356	60.0448185982356	60.0449111932892	2640.96	2640.96	2643.84	126	1	355337.746657484	221698.703636724	362309.729496081	228313.757699217	253471.937729497	382903.681359379	375305.229544926	321150.607499997	344553.897644527	340829.044964855	364109.117298834	219637.362350853
216	60.0446852759724	60.0444998694881	60.0452285416387	2274.58	2263.52	2275.65	82	12	63483779.6532296	92214597.0238105	85004904.8456257	72466694.2271774	103392842.244983	89305994.6052222	105596163.371184	71971472.1969321	88485872.9128545	60291868.3326603	105776963.178341	48742524.1715146
217	60.0448135423856	60.0445681568551	60.0451668249557	2073.03	2067.83	2075.81	72	7	109682060.028228	79289292.781732	106762871.686295	98596695.3998135	103744552.790993	119410820.498158	4156412.81943568	106956159.656915	208086008.478476	57198739.6628776	156495921.695991	87842701.0075531
218	60.0446884673329	60.0445554533046	60.0448411569778	2130.58	2120.93	2130.58	35	1	10580938.3664063	8331906.80156277	11011338.4992188	10305684.8125004	9543492.04531281	11648555.7998438	11621248.0640626	10651206.3746875	11579205.4431254	11892685.8531247	12754113.9814617	9142191.2465628
219	60.073426831531	60.0729473350113	60.0743176839519	1303.965	1303.57	1304.5	12	12	402111.626123048	278338.029579325	489927.034647036	378162.909181564	352000.430656549	556478.831598077	546751.129400115	450561.107578124	489087.878391465	565692.662393628	485877.982449778	325005.770278695
220	60.1145476406022	60.1140737402181	60.1154146878763	1304.28	1303.81	1304.88	12	12	407522.102123482	612274.990784505	278161.396471815	465753.771964791	428515.906633111	229868.583542133	257271.791295575	363568.430368089	242221.346979494	265096.505848961	328927.342898434	505534.97592634
221	60.1272039563598	60.1269903325077	60.1272299255245	1304.65	1304.14	1305.07	12	12	162827.056360269	136456.144328049	166621.72928467	172341.281943361	148901.678709719	156855.373647837	170431.185052584	180431.814577824	150425.002836913	167885.558911509	163646.523697915	141190.366415639
222	60.1818528357414	60.1814285582154	60.1822771132674	1304.49	1304.41	1304.57	2	2	89892.7199245737	118564.348364259	82585.4633422855	88539.1366297325	93998.3760201224	86644.7187597657	87156.6593225733	91913.4459887696	75890.8090345595	99525.3614370881	93710.5134342447	96549.9560584431
223	60.2736854895978	60.2736620620358	60.2738278601701	1304.03	1303.59	1304.14	4	4	165233.349731887	100981.344726563	96233.9842639174	145210.091661045	143443.245656295	96309.266693209	86108.4877620438	195232.066185411	209868.957325992	102766.883555439	196252.754978433	125514.443757103
224	60.309122426956	60.3090900795466	60.3092487304116	1304.495	1303.81	1304.9	10	10	165165.65334147	100981.344726563	203019.001918948	144898.598697511	137986.075832521	224801.810246394	224100.994436848	191810.785659178	210213.909589842	234502.50649414	201201.494658203	120916.354511311
225	60.3338123811772	60.3336214525455	60.3338839715181	1304.73	1303.95	1304.88	3	2	165233.349731887	100981.344726563	202868.950919746	145210.091661045	137986.075832521	225984.514959164	224009.7621946	139909.43767578	209868.957325992	241141.68222656	153452.38279663	125514.443757103
226	60.3848290468876	60.384474970303	60.3919065343865	1304.5	1303.59	1304.99	9	8	79539.9208288568	56934.0616491693	114544.091282961	85227.2226818857	69251.3234155281	167655.889272837	123203.707707332	117099.676881103	137899.408512834	152022.783560384	108207.841754559	61716.3004451492
227	60.4592870703674	60.4592628771608	60.4593136473914	1304.11	1303.64	1304.54	12	12	431858.066088869	284221.915180287	532420.827815504	401131.052104493	358754.943558442	616272.33535017	589551.574612168	485319.689196618	537818.648369796	596474.718736227	513483.025178573	318095.427486477
228	60.4631392818064	60.46311679308	60.488207603006	1304.49	1303.81	1304.9	13	12	203863.823999024	173926.050504807	184393.275578616	203493.37385066	188880.298931415	197258.087965263	190079.399188702	209319.195862166	191255.981979417	216610.227427806	196470.035926983	181047.695738806
229	60.518445976129	60.5007431716157	60.5185268267331	1304.57	1303.61	1305.8	14	10	152790.156238426	235609.582774999	536444.438027352	163423.581809645	166104.610540595	106008.446425781	99169.3081868485	118431.883011568	533550.568325192	99366.4887797034	114152.120188804	206480.785374098
230	60.6316586332768	60.6316586332768	60.6316586332768	1303.98	1303.98	1303.98	1	1	62548.0393399316	64980.7924538355	78213.9533968846	56308.6028653235	56567.098862083	99980.8921614577	84416.4965358673	59783.3283402868	80132.3055761709	88620.0566867887	78609.8367376161	60254.424051847
231	60.6853782934953	60.6852325902267	60.6854173065973	1304.08	1303.81	1304.88	7	7	117116.30451549	72029.1889559662	152205.835297854	120003.926730783	99890.0903488997	180172.806489257	172695.525288899	138668.025644123	172635.283203876	168304.475806994	147659.459002281	87485.3958016696
232	60.7234477735478	60.7234367368663	60.7242018847438	1304.14	1303.81	1304.9	3	3	117116.30451549	72029.1889559662	86868.3728320325	117257.112629617	99890.0903488997	123152.357841796	172723.915150037	138452.04954057	92128.6901155593	168304.475806994	147562.53779519	87485.3958016696
233	60.7721621728936	60.7718994633875	60.7724248823996	1304.01	1303.61	1304.41	2	2	360855.610339353	138583.616677247	462025.09890581	93830.2818303031	308373.673169835	539577.903478187	512652.360436795	430166.114556271	459399.659713539	520465.168696286	449629.486703691	271900.558736982
234	60.7980185354442	60.7979919476412	60.7980491791302	1304.28	1303.81	1304.73	12	12	364811.793334962	224893.670802282	466975.294997901	341518.550056339	307033.343504919	540134.456240934	517901.672581131	426851.361412259	454520.292089841	529442.787286464	450382.440887278	267739.005669695
235	60.8576948657836	60.8576063654021	60.8578015710637	1304.73	1303.98	1305.42	12	12	152841.156688745	113406.457420248	119243.803117678	141990.578474308	125507.277837665	140443.775390625	130617.523441686	149698.36985652	113904.562094351	120257.332601842	139070.495700871	138240.467668269
236	60.9328684107753	60.9325383149107	60.93319850664	1304.345	1304.15	1304.54	2	2	136112.370855712	151616.586358172	123117.737446734	143168.181959634	100747.397734374	140962.880152697	127520.062063211	144458.570139159	113652.072070312	115388.794083251	126004.971868784	137167.108082684
237	60.9814886507625	60.9718428630929	60.9815122611322	1304.41	1303.98	1304.88	13	9	121544.136513671	82322.9349609379	119470.550414663	114536.220019126	110254.216440838	118791.372389573	100076.655717773	132054.49213623	155670.521689078	120831.534371995	150841.13873605	102285.88068034
238	61.0063321149206	61.0062110123651	61.0064538413216	173.282	172.559	174.166	12	12	21601100.1687209	16545948.939045	22819082.9280606	18405623.1135093	19032355.6793874	22717384.8257956	23800825.8375497	22286144.1996333	23704784.8626397	24574358.7500805	22199699.3842684	17975125.9363525
239	61.0061863527527	61.005945641019	61.0065924102414	2493.24	2488.82	2504.49	17	9	40692643.1109837	23002316.9622713	51972276.1713854	3528511.70193705	16664669.1749459	30654874.126555	76581048.7019229	28081905.0053353	38542392.5139421	40609125.3485289	14140729.6635206	17370684.6833592
240	61.0064091593571	61.0061793302094	61.0064886004169	214.525	213.206	217.442	12	12	21450453.5523378	13979259.4508236	23072058.211959	20938257.4739131	18637619.9771667	24626744.0886059	23508137.1297938	23518123.4722795	23906419.5210822	25142392.6577304	26050151.6286185	16336312.178602
241	61.0063673426864	61.0061901460068	61.0065240502944	2563.56	2552.26	2574.67	14	5	24587594.4150468	5012611.26450006	1937856.42260363	6167197.01700004	2875614.04111797	6853619.5875002	6916849.0059377	6388105.31418739	6684729.20087503	8132402.78560021	6538125.17900004	22743166.4608155
242	61.0063213756192	61.0060125129061	61.0065680381902	2524.39	2509.88	2533.58	15	11	2095799.76654309	43544885.0147245	2251746.5800929	4232229.57111724	14295777.9768079	96675517.4170755	22300895.6975003	43745277.4530895	28114854.5266184	31086977.9532503	76016779.3814877	7444757.19959769
243	61.006264357524	61.005980561786	61.0072427056084	2449.36	2449.16	2449.65	11	8	21861243.124761	22198439.2790773	25912051.1535233	23955491.5586035	24759715.7142623	25390881.6050363	29136372.6849472	25473143.3931762	26993272.7590238	26130163.3874055	28156318.5668735	22921086.18192
244	61.0061315508465	61.0060227450989	61.006353585495	692.001	678.714	694.888	11	11	28249413.8035742	34032192.1202363	26663148.1701318	25164632.0023874	21867340.5827071	44345978.5672389	23458938.0241198	18436737.5079452	17920511.4227152	22940576.1701759	22946859.4812766	21747176.4685616
245	61.006127269061	61.0059714134891	61.0061950417778	764.997	758.779	781.265	11	11	22921372.2205677	23605625.3354671	23069819.7804361	26411937.3103654	23554497.0787157	37896242.9254182	28463766.3583174	22374980.5858595	21010763.1440448	21677699.1327389	23120491.49025	24449728.021248
246	61.0059165567102	61.0057863955649	61.006200670387	995.4085	986.269	1013.29	14	12	20050581.5612316	10096159.9965041	9659086.21719843	9799343.88738937	1590536.37678732	20560283.8695088	10985339.6366303	16734208.3877664	8665824.12503906	12455064.9830015	21266494.4779861	2113389.4664717
247	61.0064002650596	61.0062089597552	61.0065109465516	76.0617	67.7217	84.3006	11	11	39435569.8943885	28082585.102789	42148189.1628116	21450386.844626	37167508.1407972	44527207.144901	44716095.3692766	24050324.7382939	45691708.8863375	46822715.4044697	44623256.3143699	18782198.1673213
248	61.0062532081369	61.0060284827726	61.0063837254733	590.0575	582.096	598.51	12	12	56057769.408851	42941290.4845777	25187385.3025723	30491542.3017603	29033196.4572845	37347713.7119135	24456337.3287808	37117204.0762223	40740144.0914884	39392648.4370539	36651458.9067803	29702047.0041777
249	61.0063720235412	61.006270292483	61.0065409179698	450.941	439.895	468.152	13	11	10180800.6802562	10094387.0759072	38357730.9762767	1717420.68591472	5982401.10703372	28181021.4965002	2653950.34398257	30717707.1958262	35986312.3101573	24100552.4453713	12314545.5099014	14680275.2141106
250	61.0063574988562	61.0061218645671	61.0066514872146	287.09	275.56	307.504	12	12	1841628.90628856	24208030.9010687	28664697.020271	9547720.21871411	1587568.58719008	31604265.5740179	17854515.0920484	27502576.995967	38683051.2675764	2069174.72867648	25101125.7998479	21058930.7913007
251	61.0058476750868	61.0057653324538	61.0060587324499	1156.765	1143.85	1161.41	10	8	3654409.39900295	5276490.1104396	5881055.23352316	5204826.51530744	3625513.71810354	5924565.45381554	6064807.33714064	3270753.37407144	8091033.5020752	6096684.02074095	9521780.42970835	8184063.11743863
252	61.0059424714766	61.0058225898077	61.006091342772	1042.37	1028.32	1049.96	9	9	9043000.85582141	7672892.51106731	13594047.6878608	5562110.02738156	7322606.72843747	10630469.0544705	10122044.3398682	13626092.3822638	9850261.97873264	1632123.17622062	12305020.6318359	5527632.20908439
253	61.0059479335664	61.0058549120071	61.0061970992984	940.664	928.728	956.938	13	12	13355375.9188068	14049901.273155	34972677.8655441	1759671.92760678	1694702.64884985	24676073.0534245	37625490.7390281	33849370.0105105	19993881.5298953	15070319.3873972	9849588.28003468	20273382.6818782
254	61.0059746167938	61.0059050472729	61.0060828091709	1185.33	1176.28	1192.09	10	7	2835679.62362901	1924109.02369027	23205828.0654071	862391.2920947	964067.224230943	16673009.9772894	2583145.2780515	548340.667382804	2691509.22757355	6113959.32094115	2506832.13996322	2029820.23448991
255	61.0059236128745	61.0058181759665	61.0060754430987	1097.44	1094.28	1098.22	5	5	13993520.9053594	10747829.9811988	15129347.2349558	13457289.7483282	12894975.8368333	1161593.64371581	15347371.3967084	14227748.1437656	11159050.0731118	21612212.8603478	15970249.5526117	7430456.65106868
256	61.0064198236797	61.0061593899704	61.0065781864748	396.674	386.536	407.362	9	9	2009765.34484733	18864806.135175	18033753.1302238	39282687.4778565	22187689.4519097	33264738.9653169	23635715.3422392	28080752.4719236	25421765.7337476	19311022.2543093	16141408.3966863	20569800.328614
257	61.0059350248752	61.0058564624167	61.0060521808926	1084.625	1070.45	1092.02	6	6	22466100.7472514	6431390.86468293	9141949.6778125	11292394.5089073	8005710.92167094	6437079.95892692	7883708.08116938	1061098.73033934	9218769.66584101	9425909.91176467	8659058.8722151	7334462.87343753
258	61.0063826870782	61.0062346893016	61.006515202298	503.009	481.793	512.458	9	9	31786335.3540265	24260719.2059988	31705066.6951637	40493424.174619	14467809.8369871	19415439.1701865	34536767.3229802	17867632.1541931	28867846.3175156	17780317.7687468	33675420.3464655	38685496.5041292
259	61.0060835603293	61.0059521985846	61.0062804219294	851.423	844.983	851.63	5	5	7831420.30950612	8494225.50770832	1775763.53111036	10153328.6666296	9764952.05550119	9757361.25378514	11820168.5732801	15246738.6956065	11642732.314743	11701823.0139896	19552947.2561428	9070766.22920601
260	61.0061039423138	61.0059730086932	61.0063295505987	803.202	790.56	810.203	7	6	9997746.60801564	7946376.28125002	11525935.6755735	9658102.71346875	9304955.48424482	11564812.217625	16502016.6931323	15063898.92953	10087256.8126134	9282193.24364682	5408367.16680263	8898914.75173998
261	61.0062491421307	61.0062108644083	61.0062904018281	38.47075	36.6064	42.8144	4	3	16210807.8185936	16949433.870812	17648116.9821402	15671752.2812411	15065597.2993862	19274508.2033722	18652769.2358751	18080975.2508475	18845102.9144129	19170600.956119	18164200.8308625	11290696.3798791
262	61.0064599934508	61.0061479690589	61.0066830418994	348.818	338.562	354.852	6	6	14132027.994609	22184803.2851163	21629476.4211811	18218785.9767812	17114432.267694	21808597.7388023	14018320.3666052	11806410.2979985	21587465.1234128	17441501.6443815	33198410.9690135	16520999.6972386
263	61.0061571746558	61.005927298543	61.0062031353827	721.754	718.752	724.965	4	4	17792744.2128247	13673722.5979059	18324960.2351758	17094047.7707134	16148215.3570838	19840563.2897629	18504365.0045875	17916415.882838	18919386.2539319	18502954.7717695	21120508.8917424	17233907.92315
264	61.006068207462	61.0058906767776	61.0061964247375	884.986	873.42	894.975	7	7	12133528.3742941	7169673.65646	9960726.53435	14566689.6583148	5989431.05722696	10411923.99036	9804840.94158855	9689069.26608626	2090515.27083541	1839578.38175197	10980948.7405547	17306878.7755075
265	61.0062160143124	61.0061166961051	61.0063624939761	649.1235	633.105	654.309	6	6	17563887.8391955	13689631.7523824	21454299.4539581	17037412.6531206	14519341.5803079	20309985.2204202	21167616.8656755	20285913.1558537	13492378.4500178	26110286.9641847	40825788.5924621	16175052.9465998
266	61.0063543740001	61.0062905151278	61.0064346239871	420.057	413.07	424.225	4	4	3504950.8104286	1103472.29493617	3816585.4076116	3315677.29649998	1676363.14246254	4035094.26754019	3987892.64389287	4126697.83357029	3960385.04966519	4003642.36138395	20456467.1561705	1694466.27310647
267	61.0060352254482	61.0059524511381	61.0061158447006	834.0685	824.806	836.255	4	4	14879923.6569408	11786477.0914865	15856576.0891951	9195375.09532454	8227754.8409568	17325478.4665091	16392569.6707474	16078312.3017171	24283391.0744907	16250068.3669206	15998975.1944647	13549028.7561813
268	61.006349636878	61.0063306988488	61.0063685749071	2543.65	2542.56	2544.74	2	2	3088370.68718748	2399737.23632812	5546820.19634916	2991194.03374981	2392124.58122046	3320072.70765623	3358608.41062498	3141863.6962498	3235411.87937498	3390309.75156248	3204757.36140623	2570755.51757812
269	61.0063716533515	61.0062825242796	61.0066061534979	527.431	522.468	527.822	3	3	20054741.4469633	15555467.903982	21723316.3598431	19173794.5435643	18210242.6648505	25585786.8113533	22601344.1460306	20907936.1277022	22519379.7970037	9220157.15322866	30486723.9191327	16779711.2644547
270	61.0064716699642	61.0064276051009	61.006558632834	327.492	321.779	330.795	3	3	16121362.8781098	12358629.9641275	29204980.3774786	9716064.67462068	14565198.7822297	20594029.9393073	18450124.3659299	16701697.8928708	18306840.5006976	18714235.4182449	17728140.7552993	14312627.5196192
271	61.0063286222639	61.0062025577581	61.0064546867697	611.9025	611.353	612.452	2	2	8646493.97948715	6709416.14211578	2292736.42388667	8187258.92404409	7662514.79676652	9749134.53711766	19588501.437396	8757983.88346504	9504194.42437501	9416406.98339884	8728433.13253674	6859366.81269488
272	61.0063999029094	61.0063829811169	61.0064168247018	260.875	258.162	263.588	2	2	13950238.2087671	11038783.3426985	15444227.9479517	13254529.2766648	12942101.7524546	16254967.2717017	21194431.7586861	14621736.360875	15935234.4452708	16358522.7099375	14996994.3365956	10657469.6421944
273	61.0059765681985	61.0059329848291	61.0060201515679	911.6955	908.602	914.789	2	2	14674616.598279	13339315.2209097	15965414.2425594	14110636.1521989	13512684.2239003	16191676.3848971	16334036.0997393	15278691.7783498	15848927.6904101	17533196.7971218	15510051.2434314	12886312.6134092
274	61.006116830145	61.006116830145	61.006116830145	1229.06	1229.06	1229.06	1	1	1349634.32547795	1112432.47357078	1468782.85405791	1268741.54096966	1178877.53728861	1549871.74659925	1837308.28409247	1352732.2326103	1520846.81450366	1424418.39029413	1308959.1554228	1254835.0817831
275	61.0059334791967	61.0059334791967	61.0059334791967	1113.05	1113.05	1113.05	1	1	7159197.70710935	6403010.4245106	7682135.00752294	7113261.14994942	6834942.50687502	7954664.88343293	7947729.08646137	7485972.20762864	7827584.56156711	8187536.4521094	7468691.93357539	6425281.69359377
276	61.0058224430097	61.0058224430097	61.0058224430097	1124.09	1124.09	1124.09	1	1	569312.127656219	446118.101015656	575548.242656219	886615.490917957	577874.739374969	613155.698906292	599358.233437468	615956.71953122	583310.560937466	614326.103906292	517763.259374972	578592.29250004
277	61.0063911251627	61.0063911251627	61.0063911251627	369.568	369.568	369.568	1	1	25180115.7416908	19879467.7211444	27951433.1491053	24501835.9996875	25080015.8966311	28465451.2839821	28580679.1204276	26039966.6833482	28116455.7244888	28570589.1771094	26657054.70625	21354189.9909424
278	61.006723805022	61.0061020795123	61.0284537637062	136.169	132.657	154.031	13	9	17786805.3689792	14945047.7936318	21382945.1574468	22530110.6345031	17799243.2776777	20501994.4121333	21068237.7987554	13001268.4634067	22038580.4111812	19258132.4841893	18533414.111525	6534665.69949546
279	61.0281669637268	61.0279339410411	61.028746467652	561.251	556.062	563.095	11	11	12706459.0233638	16727994.3371771	32657030.3307969	14577808.3212161	24013932.1945106	15646889.927027	9912174.93764278	13526987.7580096	13256829.6683618	11378390.6096322	16630556.8389529	29546377.6283351
280	61.0283718095809	61.0279194254402	61.0287030987521	197.5815	195.223	203.271	8	8	10796748.6301411	11337773.0179892	22836884.891125	11479804.2364114	10429271.0515103	23483073.5414792	23329150.5189	9830109.36228177	9233745.70830078	23394748.1185	10834571.1683326	10803335.933237
281	61.0063717835156	61.0061272590445	61.0287601108784	2599.225	2592.91	2603.64	8	7	9836461.31871529	17996398.0864461	14267258.0646068	21424833.2345838	21188879.3111649	70795826.447989	23599007.7611628	1670052.1908326	44054626.5836958	23942077.9523908	23306799.316463	4023025.69866274
282	61.0063862065284	61.0061307331767	61.0288366066764	2614.925	2612.49	2630.1	8	6	14695879.7334374	8032695.7251972	15441152.0956035	14031902.969	29993526.2337616	15753293.3208835	4593595.34743099	14654147.8220691	15996354.2615625	9382265.33503368	17694093.6552018	10225392.4805662
283	61.0064701984948	61.0062583961068	61.028688001033	2653.835	2652.14	2657.79	6	5	14812039.3716117	15172531.3433879	3039189.82590895	27234939.8151822	16990787.0404119	20332991.5128491	20385011.3692118	20230409.7021357	19806453.2312712	20528100.4888636	31885802.1431798	16478944.9368751
284	61.0065686653868	61.0061396050412	61.02865149665	2583.26	2576.77	2586.56	6	5	13419126.6521738	8853808.62303524	4477124.92856551	31582917.0338603	2176442.40176671	14070886.7342048	13854560.7650567	10122875.4124067	13462493.0471024	13924921.5984658	12696667.6385796	11740548.7886956
285	61.0285343179454	61.0283367236743	61.0287817415156	6.71975	1.8696	15.5343	6	5	0	5354093.92449002	0	7610230.60126453	0	10173608.6839648	8705932.94920192	0	0	13575538.1050285	13047263.8094395	7437487.30116725
286	61.0064846154561	61.0062617501258	61.028590595382	2674.315	2668.96	2685.87	4	4	17455150.7205833	14354165.11375	18650495.3244672	16646331.1912777	17942524.4181799	20033489.2594444	19256902.8009375	18372976.2289305	24028168.9458494	20831432.7924731	18547492.5618252	3770911.50879079
287	61.0282763549977	61.0281889244527	61.0283637855428	99.3994	97.3658	101.433	2	2	18833053.9845467	14725441.1426178	20677726.3918391	18312958.9596471	17652102.1191556	21172757.1363191	7440327.96007819	19352037.9327059	13473450.0309143	21094732.2737109	20105867.8737969	16001002.235073
288	61.0288129333986	61.0284574044468	61.0288129333986	685.591	685.591	689.422	26	2	3990552.98075671	14330231.0869199	19500466.8732562	1491137.63473917	16971861.2485899	20918344.3516125	20365287.0816187	19013485.4627973	20101931.3533292	20400756.7468891	19051438.0783289	15709029.674175
289	61.0443568822068	61.0259945696827	61.044986843834	1304.275	1303.59	1304.88	8	7	129719.127828034	82322.9349609379	124606.715869343	87569.3215287282	110254.216440838	169053.536870116	170221.694549967	100645.697826416	138154.383183592	205968.606816031	111244.987131911	97946.0534490418
290	61.0286873225332	61.0284585255865	61.0287024547584	2553.25	2549.44	2560.55	6	6	4181463.83086688	17137066.6326014	22943076.4653716	20666792.4842231	8183337.77112494	23636967.3072973	2899654.94649603	21798330.1105066	15993759.5581516	23622120.8554052	7464560.7634482	3532390.41091204
291	61.0287361952192	61.028627170918	61.0288019383082	2537.31	2528.65	2537.85	3	3	41348722.1997225	34250928.7087501	5310101.24407979	40298938.6350693	38326080.9475	44854822.7724595	44866251.3967744	7129239.79396743	43464852.8451413	45191774.5458066	42535516.2767741	2326715.25241966
292	61.0286873012331	61.0286873012331	61.0286873012331	2698.68	2698.68	2698.68	1	1	5532617.03346538	0	0	0	7743335.78579557	9548282.22677553	0	0	9166943.95632099	9812553.34374986	0	0
293	61.0860943906469	61.0859749639951	61.0869572692445	1304.49	1304.14	1304.73	7	7	184912.848624494	281405.070072114	109103.024197822	200903.544546596	203203.414389272	288755.835817055	289380.492831216	156432.250295759	249529.298875263	315389.384194712	232479.428579507	241445.834611628
294	61.1191179249638	61.1186291010676	61.1200261467263	1304.28	1303.81	1304.73	12	12	183210.214733323	110448.669143629	250504.28492432	181886.39547213	160808.57583496	288158.689643556	289677.114695872	226198.997306781	253889.773996233	309841.691716497	230690.086925224	137293.659194711
295	61.1611488789647	61.1598810498905	61.1621430129839	1303.965	1303.59	1304.49	14	12	846010.816513312	1286112.64241586	545347.771120312	975162.549184572	917314.330501869	454675.649437781	512669.357941086	764248.619210771	495490.592780929	477763.975220057	626419.372688471	1048876.27768066
296	61.2259604936373	61.2256482540813	61.2265559429868	1304.45	1303.81	1304.57	6	6	162499.869289099	250965.157025239	532999.203222664	177512.267358398	177542.926716496	442371.286207933	492224.366759316	122746.034216308	470869.580395884	477578.095505371	619034.788315804	204346.093712333
297	61.3242643779533	61.3239623448983	61.3245617307844	1304.08	1303.22	1304.57	11	11	170773.442975666	101874.055195312	191050.494394529	183531.807945838	171980.412255859	212229.371063702	207180.238950894	212860.420036273	206359.628314678	212920.943736479	191077.091166295	142568.896101261
298	61.3882061981957	61.3878789556967	61.3884535895001	1304.5	1303.95	1304.73	5	5	65923.3033433939	21148.8576216265	101556.253924007	54719.3353191587	49188.0484479317	160476.48453125	91606.6589994682	92582.4206047847	128678.087652994	178824.13804988	109569.850707193	28126.9615487395
299	61.4633885572349	61.4629129713369	61.4643301672508	1304.275	1303.81	1304.73	10	10	156529.926838378	364244.59527699	216695.511567007	151833.365979942	380584.705644943	252753.388972356	236467.13291341	192345.794873047	220402.094474282	267158.250063476	193899.071698404	121292.368971353
300	61.5083451219444	61.5083451219444	61.5083451219444	2574.86	2574.86	2574.86	1	1	403826.833244437	292080.69749324	390734.984293871	394133.964086911	354847.310267332	443957.757384292	425420.733410958	462260.088281251	461308.511037037	518506.798364884	534306.803876466	345206.593553498
301	61.5086480753363	61.5086480753363	61.5086480753363	2537.15	2537.15	2537.15	1	1	374006.504868164	265183.646137693	406362.267502659	393501.467262535	381657.452932414	434203.200778374	545624.167520676	414551.923484177	507987.982957121	465507.233641248	573973.246295202	343566.616855611
302	61.5083361710164	61.5083361710164	61.5083361710164	2506.19	2506.19	2506.19	1	1	259693.960624427	134153.048946533	198312.045649705	204441.706778494	202929.835831803	287927.226479202	221919.800565836	209395.97707376	265324.14422651	321060.986663604	304364.348963079	209797.754755286
303	61.5087340287421	61.5087340287421	61.5087340287421	2672.35	2672.35	2672.35	1	1	318536.123357781	284446.441763395	375707.281467983	330401.659069674	265856.948142538	396220.887867704	408602.796773506	347101.733929818	354497.248957721	393657.845649713	451789.30226992	250118.100323143
304	61.5080655305445	61.5080655305445	61.5080655305445	2448.23	2448.23	2448.23	1	1	386118.209270444	378472.441019158	479116.115611866	403972.47551084	317753.959200058	471691.389818489	482755.635704636	448718.521472592	495773.722167122	491198.895927064	557946.628552169	353270.957709627
305	61.5084391609965	61.5084391609965	61.5084391609965	2626.27	2626.27	2626.27	1	1	150547.042724941	195225.95202992	204344.190518797	185313.381464731	168958.662051449	188381.372381035	202509.497834914	195108.487085518	232198.295242584	221074.544335937	264242.931538296	165796.237180841
306	61.5190768119805	61.5190525842179	61.5191012475413	1304.11	1303.64	1304.54	12	12	411201.847729494	365013.739218748	375208.869542518	416211.937446987	381032.669364106	375627.571459265	393340.274168529	420609.561819896	362474.505544997	396908.137373398	406568.208816965	372406.28192608
307	61.5448040015572	61.5447666598124	61.5448678468826	1304.08	1303.64	1304.54	11	11	170028.628269042	141956.624279784	163068.602069094	172457.816080416	380584.705644943	167336.01945613	166497.085188801	168769.705241291	155111.308133137	167935.677868089	173824.793119709	152667.165838622
308	61.8857924240167	61.8857924240167	61.8857924240167	1304.73	1304.73	1304.73	1	1	278486.17584561	265232.79593395	266716.739439811	299009.695694249	264185.133502754	261493.736248221	257086.312481359	312880.118079719	102233.319194335	247196.931095523	262356.280016864	277666.167068539
309	61.9240446910144	61.9240023217224	61.924464665063	1304.495	1303.98	1304.88	12	12	341857.741284181	290327.881036657	293216.772359092	299484.170804536	268500.734579702	261770.910105543	257437.36343149	317404.731169086	244016.9002032	251379.336195162	328929.048326697	321752.177043268
310	61.9489455675839	61.9489455675839	61.9489455675839	1304.41	1304.41	1304.41	1	1	278486.17584561	265232.79593395	266878.65244496	122430.548599041	256182.999277789	261507.289916551	252829.32800781	312880.118079719	243887.389375885	247196.931095523	269800.017302914	277666.167068539
311	61.9642634895823	61.964236064204	61.964289524898	1303.95	1303.57	1304.5	11	11	263324.144085787	161251.123317873	319511.801931157	259544.840923602	619995.211346443	369741.756733022	381762.035454801	305500.618423227	334694.06179199	360090.089768254	320363.84549429	206473.770992337
312	61.9946904808255	61.9946904808255	61.9946904808255	1304.54	1304.54	1304.54	1	1	704222.822282518	130927.181983173	839508.476057811	657815.827727342	640476.576837503	949672.552475388	937385.024590624	794225.094696385	836003.529831248	905938.866600532	821713.74691699	547572.736103031
313	62.0411573765976	62.0411344848715	62.041176525417	1304.03	1303.57	1304.54	12	12	689119.458129885	498917.420760213	832917.229972087	646065.018915262	614553.544304009	941407.950989122	923228.580239961	785614.043270091	827881.102556485	895274.64006697	812311.467890627	538278.6632512
314	62.0842386370237	62.0842386370237	62.0842386370237	1304.54	1304.54	1304.54	1	1	83397.0592968746	123025.48008789	60115.9368270878	86338.8394531253	94085.8214709476	49626.7545353188	61430.2801568601	72735.7612003578	49680.5855389402	64068.6197827148	52332.5712766523	115318.188602601
315	62.1982577491204	62.1982333918405	62.1982821064003	1303.785	1303.59	1303.98	2	2	77599.191964665	76462.9145241481	101836.137579347	82140.4728400218	79784.9166703297	107886.944779146	103074.517411295	99638.4908215325	93187.5289274082	111354.060776774	96327.73593872	78545.1732111155
316	62.2761822601227	62.2759822256075	62.2762062772744	1304.03	1303.64	1304.5	8	8	196491.640166013	138185.860573509	247560.608144535	188651.925542743	166801.796271308	278442.963061522	274440.663642577	236392.359496865	249972.539398079	267650.351644381	236784.941480711	150909.836491511
317	62.4032813087011	62.3977779186459	62.4033071965746	1303.81	1303.22	1304.41	13	12	216809.110614483	162026.944357912	233148.385239261	196385.332577749	190934.652283934	242756.984120342	89843.2084545894	219736.203164875	225957.531904295	238524.70442871	232727.554631159	162424.254182316
318	62.5633083128402	62.5633083128402	62.5633083128402	1304.08	1304.08	1304.08	1	1	100878.369817115	77719.7177024151	154656.081649504	109453.511802202	105990.046079102	174698.781874114	121322.128610839	139286.207385252	161659.136617541	188201.442021926	147122.207204369	92533.3581134594
319	62.6488670172869	62.6484457335556	62.6499125114174	1304.08	1303.81	1304.73	7	7	107742.958672281	77719.7177024151	157877.177433894	113417.253241375	105929.371371665	173552.672400715	173791.6169222	135130.987499999	161924.848544921	188201.442021926	147605.336791616	92533.3581134594
320	62.7271607463379	62.7264978290442	62.7280690160958	1303.95	1303.59	1304.49	11	11	227309.955672199	167951.228673046	293892.06346436	225248.066564002	201031.26566732	338876.135578801	350840.989253306	282538.357429387	288744.908203123	333391.74051232	285120.027151442	186151.512524413
321	62.7710027736465	62.7669234685824	62.7845163707206	1304.5	1303.95	1305.46	15	9	100628.047185246	100856.795691105	124431.215207521	114534.540777118	103146.277180988	111383.951075846	90873.7699479162	111363.823233924	109559.666225585	107689.163375714	112225.321880258	96127.0600773734
322	62.9786093847411	62.9785276691322	62.9786232709628	1304.45	1303.81	1304.88	8	8	128027.413418375	70273.3174538355	163027.015697024	115553.87043213	96262.3649107784	168338.907528411	178848.964383951	148479.843374022	161587.57399414	179311.688020833	150791.215097248	88304.211593573
323	63.142978355625	63.138748053765	63.1430700441071	1304.5	1303.95	1305.41	17	12	141329.353466797	131548.85060697	109140.427265627	147919.145887169	134472.683317683	130476.229620536	123847.091646635	91376.4121001838	123058.497942708	122109.276851806	143346.226754393	150123.444255791
324	63.1831159253185	63.1831109008885	63.1831209497484	1304.555	1304.54	1304.57	2	2	101408.822773437	131086.768374398	87811.244857179	98884.0048343924	101687.63792684	80402.5132259109	85125.1634855139	97971.1366674797	87823.0375520828	67738.7216003415	93875.7092317701	117977.844118088
325	63.2560671883471	63.2560382675311	63.2561014365886	1304.555	1304.41	1305.07	6	6	128079.731225961	187003.750336537	87891.5717248548	145326.755215219	145477.695676832	73174.7148958328	79683.5541540523	115144.314139122	82609.0089339187	74706.924202787	92517.2902762851	164845.171326622
326	63.4652376811495	63.4649743298041	63.465501032495	1303.88	1303.22	1304.54	2	2	94455.9314697258	90739.3102043264	103597.609596947	83382.9976123039	89912.8841534414	105653.145468748	112109.186718751	94179.0069234205	97894.4518782546	109955.510518798	85207.0422136883	84147.7462467457
327	63.5051956752865	63.5003545282803	63.5054638618114	1304.49	1303.81	1304.9	4	3	94409.5157785852	90548.1075639209	103597.609596947	80645.1981267761	90665.6170483403	98768.1307045205	87470.1287532548	94032.3226762239	80568.9715608719	109765.885346678	85172.1327404779	84037.6772523088
328	63.5640740710469	63.564062035475	63.5641029377572	1304.65	1304.41	1305.41	8	8	96098.6625142727	96975.1199534249	94973.9105236831	104959.669903159	91237.8398217784	89107.5486778846	91495.9422013342	100621.649370493	79933.6245010643	105253.686294321	103543.66627482	106463.974751164
329	63.6512329609969	63.6512329609969	63.6512329609969	1304.57	1304.57	1304.57	1	1	182851.454507277	271654.363316763	133615.495018423	206191.872826706	213077.684252043	105729.996704544	119086.522159092	173082.329380772	102074.515771485	115418.479755858	139849.515479401	84836.813408204
330	63.67832864832	63.6782405189585	63.6783442964586	1304.49	1303.98	1304.88	11	11	187987.599597169	272227.992439902	136714.867773087	206519.062590143	213206.364064377	105842.066658654	121453.539313476	187831.301835938	102141.559788411	114389.488050631	144522.465033804	241407.747939828
331	63.88525552509	63.8701284668786	63.8887465201114	1304.145	1303.16	1304.54	16	12	216490.522413987	257099.064102342	115930.871993878	202091.372372671	218731.385015399	78250.4716422521	171745.885366587	242641.913360877	146864.131041917	93347.1312215165	170061.685915179	233613.268671672
332	63.9623556380245	63.9621099368597	63.9629162918428	1303.98	1303.59	1304.49	9	9	156371.199898588	145194.502268068	137197.723337404	160325.132324218	1387567.12539063	140593.028883714	173897.091346154	147807.441551983	2059216.41302082	127794.810563964	143133.150431721	1542824.6866146
333	64.0149129481862	64.0085229518532	64.0153648742737	2081.03	2078.01	2083.09	15	8	295646483.4225	212896830.711753	484857335.341462	299874157.605958	260750113.804353	382440382.389134	295908213.447566	300731670.37855	289843081.679538	388795702.448877	357743411.364684	238935741.53007
334	64.014859055594	64.0080003091961	64.015437627351	2269.65	2265.03	2276.08	16	10	123050319.371487	137705774.912079	298104477.56041	949537.706529909	182233519.898586	648499.686078728	182557656.250781	245503378.557522	185628812.058545	252903972.621154	218321368.967638	156039522.572001
335	64.0146608983246	64.0144761540679	64.0148456425814	2138.145	2135.9	2140.39	2	2	61933640.4580992	45814203.4297493	74802862.0713458	58344420.2172003	54784411.2303997	75472275.5799991	146108523.187931	69142536.1224992	11731962.0432133	74941014.5687491	68550468.9081002	50904032.2733501
336	64.0154396054123	64.0154396054123	64.0154396054123	2124.68	2124.68	2124.68	1	1	43006907.9011768	35453895.468322	50189932.7124995	41627114.9947062	38371241.9500002	51420186.6076475	49779077.7164696	46165971.5307348	50713573.6058812	50602206.8685291	48644458.1476473	35898339.2500002
337	64.014528907603	64.014528907603	64.014528907603	2158.7	2158.7	2158.7	1	1	9084651.64999886	6956548.87916689	10937585.7574995	8647019.90000027	8259622.38625088	10767571.3299995	14566615.2359673	10266512.091667	10884193.4833337	11673696.7333337	10496060.866667	7649394.76666691
338	64.0161704628379	64.0161647096378	64.0161925439879	2672.66	2669.45	2678.02	82	3	347550.765341222	208352.045497071	528616.964362743	282338.603590858	242450.17218125	637471.469815849	563485.807020705	472736.268522751	504180.324612892	607992.780141104	375241.130033	249872.296253126
339	64.0161878631462	64.0161878631462	64.016190201967	2658.04	2650.69	2658.04	81	2	454525.793867982	278965.053796388	714391.291340879	355179.73567921	327739.793894094	815574.34214326	649876.205750983	789483.721960203	668017.385888472	784977.697212524	688025.857499999	337062.923847305
340	64.0161090858881	64.0157229902259	64.0182064756794	2440.75	2439.46	2441.96	16	12	62727671.4145317	43750771.0716441	78350234.5267943	65297654.2871537	52652654.3251376	77256005.4403539	87148631.202264	66504917.7971042	56012120.5694227	73848448.5765262	79825601.8113803	50776564.1410699
341	64.0154191255015	64.0141654989487	64.0179628617889	2188.86	2173.9	2210.76	28	9	80982756.5214715	92921967.9685787	92524773.7909093	70281824.1063152	71598499.5466421	49117585.6762731	140143117.342765	16386456.9958745	91034860.2524996	57219273.6110567	68355141.4975044	106308637.713536
342	64.0154550115276	64.0144061775993	64.0181775356733	2229.24	2216.08	2241.9	21	5	9904709.92377228	12576863.3349999	19139169.0962498	79268363.7433534	14471147.2374999	11609683.7853519	19298254.7287499	10655801.9077583	144132779.158517	21880125.5585707	18745108.1124999	14410722.3149999
343	64.0160836684246	64.0148161835104	64.0169048098172	2377.19	2363.08	2395.23	15	8	110538388.601003	29081103.034375	60586114.8661907	39617434.4538334	10879642.3575257	53198202.7851986	51914133.5261107	101633649.220469	51468200.7742643	33857285.6455964	12700735.1796295	27522744.5336386
344	64.0159178575992	64.0157489985575	64.0168680916188	2349.85	2341.55	2351.77	7	5	55461739.7301939	14365430.0790365	66597926.6129307	52291710.2698169	47345046.6086206	80870422.9250224	73458748.3856732	60912744.8914296	44425719.4030576	69909277.7520128	55355136.0910916	43407308.7826274
345	64.0162361164671	64.0161500082182	64.0162484362481	1996.35	1994.8	1997.73	4	4	40081848.9752911	26502451.8046606	53063588.967426	41458377.0368245	33943964.5856008	57003742.2750377	54231102.3693592	47947088.3525109	53637116.7771617	55097198.9875502	52151999.6896425	31128883.5502344
346	64.0163527506282	64.0154785519269	64.0243408568835	2270.06	2265.67	2275.84	91	12	122937177.543192	135099394.940722	841116.804163582	572554.888886286	164966017.555334	877682.152252491	771456.650752651	243956630.32438	185804497.216673	254334055.986845	226788458.151092	200789032.341852
347	64.0164015526998	64.0154790535618	64.0195916526858	2081.03	2077.27	2083.09	57	12	386850308.484344	237493855.26669	462513371.963801	287068764.238195	281589534.062289	363929800.005743	292577804.630871	279733087.591258	269028188.234791	369008725.049501	339510476.358761	243032835.884973
348	64.0162550599766	64.0161599973832	64.0163159590672	1325.045	1321.48	1327.55	4	4	10889810.2028462	6104475.60506336	12871834.1937684	10826447.0275047	8933598.3428052	16303825.0021678	14837494.9794034	11902328.6545135	13845102.7460511	14840826.1563068	12486682.2439347	7769362.59331497
349	64.2702166895765	64.2701952651766	64.270311616306	1304.555	1304.14	1304.99	12	12	139061.165121695	130267.334296874	113176.513861086	147073.693374398	124454.17975891	104417.756610577	113525.080826322	144392.427451172	111590.299394531	127544.605852614	128989.845803572	141524.58690655
350	64.6020220510402	64.6020220510402	64.6020220510402	1305.41	1305.41	1305.41	1	1	82258.4496826175	166891.865914963	174870.805438702	189484.832167972	183370.506164738	160030.743840144	167304.043726713	193065.068666241	169283.442315956	178482.578076173	196523.819828726	190845.772331354
351	64.6468190348955	64.6463233408812	64.647812237292	1304.515	1303.59	1304.9	12	12	210516.497479746	164206.233590744	171173.672139047	194346.83015794	188063.684226637	159392.52624442	170600.25158203	188662.00483173	165377.072034255	177574.222657189	196523.819828726	190552.275354942
352	64.7023009980027	64.702109437326	64.7025759385369	1304.97	1304.54	1305.42	6	6	123854.03537775	100055.022896634	143101.461632082	118125.424955242	96549.7898109956	81480.6653938797	88296.9803116858	100300.286940695	115101.552115885	131710.879663085	128227.662698103	110906.554517934
353	64.7723432744217	64.7713233898987	64.7782404997478	1304.5	1303.81	1305.49	17	11	161190.17983073	92337.3268278003	177592.393421633	143262.247953696	122657.486556302	210730.207788898	179132.619901529	165611.648488581	179344.24888409	187348.449355844	193890.132816256	263606.908071638
354	64.8277404053144	64.8276834522242	64.8278001578176	1304.14	1303.81	1304.73	9	9	117385.278442007	371841.827663354	165346.726179202	198239.444182945	196507.198262535	203765.357462972	193397.975400392	141343.097380559	169742.378702798	207610.936435547	163883.922620442	98460.3755074047
355	65.0194996156323	65.0194616888934	65.0195365993472	2270.68	2262.77	2275.65	14	11	2180886.07908128	2102127.57080512	5600294.77080378	4063444.98937107	2852598.39609782	2855709.8970392	3723989.73774079	3145767.42718796	2627155.09569097	2785908.91070058	4829242.41206298	2783421.53337241
356	65.0195124371825	65.0194802069271	65.0195858131844	2080.34	2075.33	2082.97	8	8	4272767.03381442	2852839.22975007	6156586.17732675	3337121.6295634	2092500.50992089	4230977.53150888	6402872.99640142	4644836.72476857	6684106.33879124	5319684.97215127	5137076.93950386	1704740.07531479
357	65.0195434017492	65.0195059695706	65.0196271679009	2438.82	2438.36	2439.28	4	2	773569.234412925	645147.146689453	1242551.80220339	1312917.96535139	855199.568886486	1381034.30075039	1353538.5330306	1148181.79052798	1339069.52923689	1270877.34833349	1174371.37316124	773204.911149553
358	65.1387431370116	65.1387431370116	65.1387431370116	1304.5	1304.5	1304.5	1	1	73279.9213889389	45157.7767392578	103934.13264471	58086.402826705	48181.5749227631	109044.511701883	119895.777877307	92470.9500865577	94015.3037428965	124409.570131429	96414.1415094558	41886.1007439633
359	65.1812271781635	65.1811205579024	65.1813337984246	1304.24	1303.98	1304.5	2	2	221883.640935721	120396.599653765	274531.07206854	195032.057768112	177550.826851919	128241.211674804	293184.462347742	248563.093186254	279610.146666367	133821.565899658	260961.680879352	156074.277766336
360	65.2092602571555	65.2087552373883	65.2102468820879	1304.14	1303.64	1304.73	11	11	229756.970309243	120534.308182779	274734.127595219	207537.326838728	186013.739077523	312492.452613701	293384.831408504	249071.710353065	275433.344536131	319998.524281182	276421.587554253	179351.864171424
361	65.461253644314	65.461196774524	65.4614054260461	1303.76	1303.49	1304.54	4	4	103901.198062274	104398.815062662	309528.560083012	101731.301448567	341425.16667725	283864.096969399	310492.617028807	347490.481561684	288717.671673175	294483.471620203	96070.648385416	337638.229877488
362	65.531758413973	65.5317126217069	65.5317760814979	1303.965	1303.59	1304.49	12	12	351597.676928712	352227.007493988	310087.391006204	359318.754477162	346745.448014948	284258.243174579	310893.666650392	348072.392712055	288396.963345854	301000.084611441	328703.363989956	338174.001588791
363	65.6032371005461	65.6031770496453	65.6033615637124	1304.11	1303.64	1304.54	12	12	876945.363623411	861379.819091797	789877.155322255	895577.849405693	868456.412660005	740789.979942063	784089.296184904	893634.642963549	733109.730635748	767575.595696852	837843.40873925	841309.958605959
364	65.6869762849626	65.6867398061922	65.6870095641351	1304.45	1303.95	1304.73	12	12	205694.6758667	187500.091147835	161408.21005033	206477.573277869	196895.596441066	143653.917273996	145540.05063101	192061.001083335	160639.485455228	176404.880075684	170498.072397085	201644.13813086
365	65.8157950969261	65.8157950969261	65.8157950969261	1304.49	1304.49	1304.49	1	1	86376.2260419928	43175.6107613699	64806.7920075326	59420.4748011999	50220.3864481019	64238.5713431225	59869.6273737448	60637.828560268	44042.1073249165	40996.1852838546	42064.5068638394	72034.1883796026
366	65.8587782562116	65.8587782562116	65.8587782562116	1304.41	1304.41	1304.41	1	1	133556.381542968	103608.763053386	190555.377610476	99554.4221970775	126962.84498047	212906.224029133	205414.247773436	171837.448739216	180802.069427082	215648.60708496	175656.83350301	119114.612490236
367	65.9430729723038	65.9425331238682	65.944104421296	1304.5	1303.98	1305.07	11	11	138818.57186899	103490.391690341	187176.392314456	135554.292566856	122214.908544109	215081.256020132	205728.555288462	168308.286097506	180802.069427082	219224.862414727	180169.342545823	111497.413046499
368	66.1258692578461	66.1258603110342	66.1258782046581	1304.555	1304.54	1304.57	2	2	108289.095144449	143658.268383413	51765.0424804695	100159.583915203	104012.480469972	53698.917482096	50922.5999707029	73120.7999532058	49592.709427083	38820.1049886066	62210.8220243322	132620.399988731
369	66.3487894660461	66.3284375436821	66.3503374529496	1304.49	1303.61	1305.41	19	12	176772.082543946	139921.958049879	161813.467706205	110100.578739015	150982.530705378	150586.933772785	140405.271496932	139312.485543619	156293.361748047	184018.480400391	152506.722307945	158146.633173076
370	66.3638003658479	66.3631987829018	66.3644254271659	1304.08	1303.95	1304.5	5	5	234162.366148345	126877.937642046	112251.568875734	192290.386928268	173535.720354671	130922.84813777	117943.43452067	251705.977519084	283799.858014023	130474.777841421	114262.410296725	169633.573231535
371	66.3926122981559	66.3920117398575	66.3966959063947	1304.15	1303.81	1304.73	13	12	229736.354931641	127145.854855768	295739.629171313	191336.399323918	170316.10732875	347758.835007164	323619.767064734	252221.025748948	75583.3565836584	342839.312145998	284333.640066965	155718.910295222
372	66.5772327090836	66.5772066881585	66.5772768156593	1304.45	1303.95	1304.73	8	8	133908.942732872	210785.629952567	87722.6312548841	163998.830361703	152064.685789137	69913.9492529292	76966.5429252112	116065.581404747	65014.5261800126	59647.6190651627	100689.594126383	181048.768851412
373	66.7213852000308	66.7189538718372	66.7238827140144	1304.145	1303.81	1304.57	24	12	175437.175454477	166962.667860516	162296.156513674	176129.473121995	155639.018396934	157587.412248347	159707.948167067	174808.077765067	150123.42314453	162605.107338867	165625.691986608	157099.105998347
374	66.7533192520042	66.7528156530983	66.7540098159114	1304.08	1303.81	1304.5	5	5	840468.666892743	806562.399289776	796856.832572805	77773.4673543303	794525.240861155	762188.158764212	113821.017534993	98194.6279646803	744588.739421155	120599.043996175	110377.347252291	790918.729215204
375	66.7824874606797	66.7818692353019	66.783475231538	1304.49	1303.95	1304.73	11	11	176006.839065347	101920.880577391	244189.079477163	173695.812470811	799076.155356454	292712.47047468	278589.616347655	221778.050214843	261721.85372183	295721.562205153	236988.875010578	121964.889241535
376	66.79776221233	66.7972118928399	66.7981138511444	1304.145	1303.61	1304.73	12	12	911057.934926218	930004.994891824	819053.011954509	967131.690781343	868293.78259555	794158.120709629	832046.440987964	957542.769666887	768023.075659512	820889.099739592	881994.942243156	889072.303875211
377	66.8454679932256	66.8454347795272	66.845493748097	1303.965	1303.59	1304.49	12	12	385476.607301795	353792.557163459	368477.150948656	382983.819358472	371200.242305813	353834.989446151	377059.59780649	396689.557895132	344943.292275392	375466.945788228	379491.306880581	370103.745259914
378	66.8824460602622	66.8818888297412	66.8831850154688	1304.145	1303.81	1304.57	12	12	277039.497859159	259988.057816805	189456.668721079	257299.600878907	224269.844540639	161145.930449218	213592.366637836	250086.977477679	172002.100871234	193483.298364259	206253.63311384	239349.560054837
379	66.9236615994394	66.923645948114	66.9236922530382	1304.57	1303.61	1305.41	5	5	99816.5477478965	85566.9927343758	181986.91450928	103799.403635255	189248.984088544	178729.120721027	192680.950689289	95801.074059495	181891.955322264	208154.586324055	189892.478429767	93035.357940204
380	66.9316283755853	66.9315116945188	66.9486397241936	1304.28	1303.81	1304.73	14	12	192396.612289497	157635.685018028	174699.62571552	190012.117268253	170074.899129844	173283.378403321	179753.182641603	104144.648048502	109628.048919396	203342.905625699	180772.849571815	184076.857271634
381	66.9768273269923	66.9766982786006	66.9830114881685	1304.49	1303.81	1304.88	13	12	250844.988121995	167969.508404446	295943.789948735	249293.903796386	210127.77481649	328326.482124374	325306.377178486	282846.835659178	291890.317217548	344798.320375004	303273.412740384	190993.75279447
382	66.9974340718857	66.9973890698025	66.9974564309102	1304.65	1304.08	1305.41	12	12	268930.669018556	245379.096237979	237917.436394389	285550.509235143	244874.241556489	222638.802632534	234674.321139789	271728.541657367	235930.408917645	237961.951421878	264622.057282367	260544.034791086
383	67.0597540412858	67.0596717383796	67.059836344192	1304.555	1304.54	1304.57	2	2	148165.016366373	85494.8247566101	142031.22379761	150894.477095135	143570.700087892	137783.773308918	142980.623828938	159593.526703287	129929.703857421	140460.929803466	145701.996001993	90806.6252610423
384	67.1166157225632	67.1100677726747	67.1169110391366	1304.49	1303.81	1304.88	22	12	139267.674434813	116118.303121743	135651.555681154	147676.476248873	131092.510097658	130952.42131022	115253.694726564	135427.544042969	112684.94583759	137650.510925105	123965.638645426	128879.801431884
385	67.1907206827228	67.1906740025153	67.1907421979529	1304.45	1303.81	1304.88	12	12	735122.857225591	643057.848749996	706154.640464809	751484.086619002	686637.231458904	672676.435097659	707662.493311368	772805.126856777	652500.268261073	718382.26865756	726709.621489957	670652.717478378
386	67.2044294114479	67.2044294114479	67.2044294114479	1304.41	1304.41	1304.41	1	1	717848.996756026	641702.820170457	688865.696335234	87127.0222843434	670142.548360711	657261.527258529	691297.078085042	756695.33528053	639762.70852627	702627.802345517	716933.276171881	664591.038661226
387	67.2775437865391	67.2774983243487	67.2775697133092	1304.73	1304.14	1305.41	11	11	147856.782965745	129866.117015789	130415.163632061	159276.967488142	241931.387124026	130491.145530724	136384.973229632	150385.612363281	122006.619296874	130301.871719501	151598.004408483	139215.246317232
388	67.3182365618609	67.3181979483063	67.3182561676765	1304.41	1303.81	1304.57	9	9	107132.477587139	118703.092764422	102133.403583984	120840.013003104	112403.437420653	213777.829731444	220359.828378091	120055.721635045	211171.068347167	97815.1157838793	108208.863683036	120400.345812049
389	67.3470750059721	67.3464706801385	67.3480858844199	1303.95	1303.59	1304.49	11	11	229036.160922036	221665.579386395	211490.644661396	237393.166699218	242069.961685015	205424.716647134	203316.20771647	233847.203819985	199922.736296011	192577.54918579	233921.60735921	230680.778558818
390	67.3926508257763	67.3926083906531	67.3926763186367	1304.45	1303.95	1304.73	12	12	334639.374609376	335497.824502328	295124.028258227	351223.969788644	317366.560896183	279983.421764789	285140.978038506	345084.68423077	282141.716853518	305844.507189595	311742.213046876	318416.537537559
391	67.4083602857794	67.4074338319155	67.4087267853032	1304.08	1303.59	1304.57	9	9	165132.155007323	326787.576455967	241251.72546204	176991.615745852	350706.907348633	305872.192587515	277691.073253579	243973.395047199	485889.844213417	280251.671715086	243862.224254149	117285.686888834
392	67.436850938211	67.4363987164197	67.4369667179053	1303.88	1303.22	1304.5	12	12	389986.719348146	261895.530231369	484078.455220418	364301.645366961	345668.948153754	531435.395241701	526593.31933268	448933.573212139	483809.313054762	526835.684492888	478142.104391019	293580.95437575
393	67.5242720947147	67.5242682575336	67.5242759318958	1304.32	1304.14	1304.5	2	2	85871.7953613268	75751.2539861509	102229.559956056	87747.7151695673	70541.5057790309	115071.184724785	116024.504346148	92077.5445478947	115241.967805396	120066.860275268	96276.532847566	78273.0751145246
394	67.5638466908007	67.5428826441604	67.564816707863	1304.475	1303.95	1304.9	10	10	784886.937031249	126429.764579326	147757.312674654	164440.890296349	152950.16666399	92234.9104000149	157579.196367188	167826.86266146	143709.216457869	707252.915418044	158609.368476563	148216.031926081
395	67.6128524515412	67.6123400997193	67.6139788416617	1303.965	1303.57	1304.5	12	12	808225.586748049	774548.54890273	729594.331644103	796447.705694058	779320.496784855	699675.508610494	731622.711849893	813351.486324225	674510.235781602	707469.913192716	789354.45507188	723270.97835787
396	67.6591377393624	67.6586850429456	67.6598638139573	1304.315	1303.98	1304.88	4	4	89341.8513533522	181371.90082564	104763.515318697	228731.810380861	199395.699711916	123489.104555664	303787.506204832	298012.689315514	279863.097086289	323542.594306637	107588.340541994	198073.524366123
397	67.7017595856641	67.6999793891456	67.7023895195514	1303.95	1303.59	1304.49	11	11	232682.625212808	178558.963266225	243328.846596683	238222.056798376	199509.910488282	239420.709790037	150752.702654622	252437.029085787	237946.170802407	256100.217670897	259349.856230673	180877.062350803
398	67.7181645586034	67.7174373000902	67.7188528113957	1304.03	1303.95	1304.49	4	4	90358.8705973301	181371.90082564	289089.217108712	228731.810380861	199509.910488282	121364.177218424	125142.378889973	298012.689315514	279863.097086289	323542.594306637	117035.88500122	198073.524366123
399	67.74653966348	67.7459529228217	67.7472190094405	1304.45	1303.81	1304.88	12	12	269731.409631349	191119.455656549	285735.166215825	225728.76534142	192530.460907451	334666.118239183	300352.549720051	303017.458510045	285281.092269006	324033.964333684	311491.41233774	212136.09649752
400	67.7533955371803	67.7533955371803	67.7533955371803	1303.61	1303.61	1303.61	1	1	77785.401787109	139256.174730859	87367.9843078619	71144.8914713545	95134.3786248782	75309.7200410966	78357.0704935707	87983.3143737789	64615.4497619626	64438.69734375	75353.5593490604	113144.549683228
401	67.9439097087334	67.9439097087334	67.9439097087334	1303.95	1303.95	1303.95	1	1	65356.7330406595	58895.5393732247	68915.0974431824	75174.6903506752	61288.657390359	74003.4759197433	92546.593519177	69991.9918079714	51105.3902503545	68822.5823783728	88759.0234790032	51961.643677202
402	67.9641328422075	67.964063815469	67.9654349783963	1304.57	1304.41	1305.07	5	5	261145.897649738	129622.897851563	328723.15181397	127033.1977971	108369.864421795	360281.600911456	355379.195447589	128568.269462139	304147.264173175	379588.997052	306870.367460121	128089.387267127
403	68.0088127349378	68.0083927547787	68.0090517393796	1304.73	1304.08	1305.06	6	6	255092.261811963	197803.920170455	112112.215745192	241338.592148439	206908.472393801	135077.857962239	121934.825428873	107071.478254207	109477.503084309	144838.902771935	306870.367460121	209556.106157672
404	68.0242398552455	68.0240335899581	68.0289162973864	1304.14	1303.61	1304.73	23	12	226086.002515461	133340.494266763	311373.153786626	212921.832624699	183248.087111252	192914.527692307	223201.517052178	270094.4709375	299217.489222003	366542.951138071	209509.69389509	191991.88058143
405	68.0587539434276	68.058732625493	68.0587601800505	1304.41	1304.08	1304.5	3	3	143456.709023435	83677.6036709876	179892.160126067	88399.3161938487	113145.835257902	207584.306580258	142713.079026692	154323.539390978	177994.569042079	137502.969439697	163030.085759945	93957.3493288358
406	68.1256056070096	68.1172820474225	68.1270490342216	1304.03	1303.81	1304.5	14	8	143397.934560546	83677.6036709876	145089.427510988	117829.367538175	113368.344275125	160246.377324218	161412.432001952	153519.214080606	144417.29122233	174808.683978271	141295.746000976	93957.3493288358
407	68.1845024801678	68.1840169935014	68.1852869256435	1303.98	1303.59	1304.41	7	7	380138.01416015	257742.947887075	194625.658999587	132072.942281903	314418.632391692	221932.060237166	209732.501824543	432400.020241471	181517.836254882	219648.716180419	179013.578763833	286684.26521307
408	68.214607595047	68.1855338633497	68.2154249361315	1304.08	1303.64	1304.54	13	12	142716.248830565	218745.625039061	455307.064013679	340947.122346378	306018.573873196	536352.8310519	497721.052283654	422936.904663461	461459.302841799	544602.372280974	443560.180404577	110941.814287111
409	68.229928166295	68.2156118922919	68.2299583188638	1304.73	1304.15	1305.41	13	12	379139.683361818	233924.195402643	251679.184613557	286297.4122161	242799.822107872	247375.064049945	251689.214472658	275895.105945871	254397.716135093	266380.92768799	270715.453141742	248667.9035655
410	68.2796798680903	68.2796567600833	68.2797077436322	1304.52	1304.08	1304.9	12	12	254009.582696814	199406.073176081	252459.44658128	265291.096416766	248503.267980256	254381.237318639	260036.422181921	274443.482469952	241008.285674955	279042.076541575	258314.166010045	248692.88085374
411	68.3639837546174	68.3636412916198	68.3641645229261	1304.08	1303.59	1304.88	11	11	198241.91413161	202386.321242678	176854.737557376	208260.242330228	319870.796541345	146893.534615884	176595.357806333	199315.43503155	156502.945493163	152854.777337035	203762.10046038	188122.556062199
412	68.3686105690842	68.3685940153295	68.3686492538119	1304.54	1304.41	1304.73	5	5	351854.34196004	86389.948945312	342251.513415532	113518.993645021	319870.796541345	349468.285546873	348938.688688149	114685.107714844	330259.693045245	111894.555673828	364937.462607826	100001.364513752
413	68.4174250721449	68.4147606006562	68.420218403733	1304.765	1304.54	1305.42	4	3	343361.443714927	145270.060069531	335661.482650482	360171.546003198	320054.013591976	349468.285546873	125093.630463867	371251.937402341	330259.693045245	121598.576707763	364937.462607826	326393.126009118
414	68.4285689275218	68.4285249998246	68.4286010580832	1304.555	1304.14	1304.99	12	12	352171.613684083	309709.021135603	342914.021184426	365629.078448661	319092.032729867	349828.747935269	349389.397405136	376850.994438805	338607.385559085	378530.334860276	365548.590652903	326483.439547024
415	68.4841214987496	68.4703039094171	68.4842543949367	1303.95	1303.57	1304.5	17	12	218170.307983023	212318.193885215	87563.5099145521	239327.191246619	225434.399874769	190978.146956881	210663.658184933	97593.8063667799	175314.230096027	189191.236647949	90005.5790087884	101388.219856772
416	68.4998548267482	68.4998022696607	68.4999237497294	1304.41	1303.81	1304.88	11	11	138876.846246744	516856.16127486	178658.138122561	126289.589197186	117364.620057374	195224.670445962	197304.815096028	166123.330552133	178329.47743815	212545.708165941	179213.456379958	103971.492001952
417	68.5531262252926	68.5464526023077	68.5597401266848	1303.95	1303.57	1304.5	24	12	556699.805399669	517947.561917064	500125.222762968	556084.28616211	696109.938003303	476816.143786274	505281.301794088	710148.411210939	483854.512724776	608461.566159672	515907.440156251	522505.007702987
418	68.5892395270227	68.5892179193704	68.589261134675	1304.03	1303.98	1304.08	2	2	2654344.24274144	2698532.88429609	2452404.0724432	2738166.02418326	2629464.06109376	110923.167930063	93758.2472900386	2733537.44740558	2289151.95436847	2384972.29604003	2581043.67498533	2475846.90385419
419	68.6147703677746	68.6147507684109	68.6147899477443	1304.805	1304.5	1304.9	4	4	2646195.15333809	2629868.71571373	2442726.99203483	2700964.47076174	2590079.67687147	147249.833530272	2554890.12028406	119844.45305664	2273794.8278906	140740.004801432	122891.386331382	2414261.66037727
420	68.6361407467992	68.6360285855008	68.6504036678817	1303.98	1303.57	1304.73	17	12	2702538.29993654	2784745.00969039	2479535.58231302	122474.045293532	2688600.06944047	2415249.67314454	2628420.85485389	2797098.77274813	2315393.8449424	187415.26262207	163370.981798753	2520928.28522136
421	68.650526631452	68.650526631452	68.650526631452	1304.08	1304.08	1304.08	1	1	531779.454132627	518410.674236508	495344.828031787	552315.22217685	532697.057343753	471847.480877135	171732.83995524	555753.090988984	470284.225775917	501821.195458091	512901.354398975	516132.830649861
422	68.6862903219979	68.6814299878845	68.6863458662954	1304.15	1303.61	1304.73	23	12	183970.065098469	288402.077589061	240519.894361478	166473.763465985	144382.762361027	284823.617942457	275096.874108072	321888.3892811	250327.087598408	294290.424861111	223493.241199543	123797.747225247
423	68.7127043138789	68.7125981416436	68.7127805622143	1304.05	1303.61	1304.49	6	6	121648.033506945	120873.438930664	503927.326559495	109260.250708007	116613.853107909	483425.412878605	516882.914963942	113573.021333706	474734.364384762	502688.11262695	100257.53674861	516808.83959636
424	68.7257647306895	68.7257196056647	68.7257914053711	1304.03	1303.61	1304.5	12	12	552931.254287834	530019.653078049	504167.092148431	557413.473563756	535280.837589112	483253.048219868	518568.119709127	567754.236799484	474965.092721822	510227.244154579	523790.401127925	520861.861328475
425	68.7760303279172	68.7754610581182	68.7760781203783	1304.45	1303.81	1304.73	10	10	171367.980821036	120597.956298828	118912.177387694	132706.73554124	120518.268712439	151262.484825721	125386.305924945	133477.842615685	118461.712241909	129947.256122001	163524.17462853	151362.929435847
426	68.8231713493474	68.8231442070972	68.8231896872427	1304.88	1304.14	1305.42	7	7	155377.920905537	134311.978631038	103547.403907472	80113.3700594085	146551.868038886	117461.756223958	103682.859714355	164661.572105822	107974.186123046	124155.805460611	99520.1979910717	151542.03132635
427	68.8365183468615	68.8316891309226	68.8365664514626	1304.57	1303.22	1305.41	15	12	137962.994326985	154900.831762695	138056.836146242	121902.855886336	116125.400253295	136086.815354191	143100.807519531	153728.673531669	128920.371886268	152375.268454778	142097.228219403	130058.960536545
428	68.8901622394589	68.8616189677958	68.8903639127129	1304.5	1303.98	1305.34	9	8	475419.377656687	68109.4374879804	432872.672102057	99672.3802963871	90794.7209979714	169784.609029947	163185.211931965	127870.826840445	399601.698613279	111048.488338622	449036.532706295	84955.3577110874
429	68.9096355220723	68.9095919822087	68.909694269663	1303.965	1303.57	1304.5	12	12	489290.607315359	473359.69479567	433504.339541015	495726.202794469	481124.076701471	425789.190814734	453862.604873747	471147.88700893	399601.698613279	428676.383401928	457068.484185269	450993.135658615
430	68.9917966180164	68.9914878128904	68.992097163203	2454.05	2452.6	2455.8	14	12	13082244.4645435	12356367.9088918	13836612.950878	14386811.8670608	13000917.6688387	19267012.1398838	15424405.0386139	12419985.5782359	14287139.8238007	13874922.3407561	11317309.7579496	13079527.5077508
431	68.9917238068947	68.9914985224915	68.9918761022498	2498.86	2489.27	2511.75	14	11	5682418.61812909	5049432.81951074	10499033.2108076	3221190.30596926	4640761.61154294	969946.241396541	6154491.50762039	4326328.04948692	4192816.56989178	8536389.49956085	5953386.29329183	8166136.92273965
432	68.9916871687682	68.9915976828128	68.9918463930723	2579.305	2575.88	2587.02	6	5	1361000.24883621	1275629.02171336	2566541.04524388	1531454.95610157	1441523.74466056	5574746.7942052	5699862.71712163	1427668.20670832	441528.321250023	4115298.24268149	1999709.12402345	1319842.74533406
433	68.9916258166173	68.9914698231189	68.9916815838728	2561.44	2559.71	2563.52	4	3	1036311.03843751	959567.809967446	664766.553144565	1078899.45653645	1067028.58731768	3248905.39708656	1916764.95270181	1102720.62181642	1742948.75104162	1834569.33893228	7831688.21811335	1150066.1230589
434	68.9915695826946	68.9914349608751	68.9917789569427	2538.655	2533.58	2544.84	6	5	4110831.31641293	3828431.40887277	6088366.70765621	4291566.98906245	4407994.96775176	6731381.41006037	713992.870073284	4109646.45582452	9614580.52123274	9219586.89319886	5359127.37270188	4441735.3853125
435	68.9997234460142	68.9992707625376	69.0007400809553	1304.5	1303.95	1305.41	9	9	112965.899224039	226267.189506393	170707.61376343	272058.933776635	239684.454098013	177499.172955228	152804.743084309	135670.104789663	153757.069379882	182760.019217007	128137.122109781	86184.9226741529
436	69.0459261317296	69.0458661536582	69.0460198716299	1304.73	1304.14	1305.41	11	11	262349.396093751	248496.673083089	259506.192370605	277681.551510185	239829.20201322	266208.28632562	238816.187811106	304476.638569338	244704.968235354	268299.300016394	268277.785556638	269392.196722677
437	69.0918913062478	69.0715584477109	69.0919072002146	1304.49	1303.98	1304.88	9	8	146864.486434732	258468.197407672	209964.740760216	135981.523100588	244295.202368167	253175.476162108	240747.409254808	253300.430422138	217469.273116861	250688.826988244	195832.702868304	237997.83499645
438	69.1036396635114	69.1034260320103	69.1038263675528	1303.88	1303.16	1304.54	12	12	208345.383508302	254768.638311297	158516.170872805	201164.784219125	207338.369783277	148640.04489746	166004.376499836	187933.656218449	155867.120035806	141499.142644042	167943.625103666	225950.075011753
439	69.272697616275	69.2726092482367	69.2728553943637	1304.5	1304.08	1305.65	5	5	141814.932083627	79120.9164417617	101902.209840089	120121.483242632	95084.0588103698	197687.631021841	127413.604073893	107073.074972769	111576.451197916	128717.407450421	166335.817939898	91963.1402894182
440	69.3024602492591	69.3024208423445	69.3025255223819	1304.275	1303.81	1304.73	10	10	146463.917609675	79120.9164417617	168284.177885745	111538.182721762	95029.6273079438	194101.968346353	190992.499208983	141258.714864908	177420.448557942	201066.790472506	166676.179219501	83753.135531412
441	69.4125969298212	69.3897455881503	69.4130393440326	1304.615	1303.98	1304.99	4	4	208287.929163704	190146.040163353	185263.812523084	217277.779404298	188344.772693982	86825.5174511713	137348.870568847	130085.527177734	187343.532914593	143660.828334553	202683.242325108	216184.306055577
442	69.434690836476	69.4341035088775	69.4357851294073	1304.495	1303.98	1304.88	12	12	208984.752110877	202931.34284746	189288.334298377	217622.560526216	194393.827937199	183277.513749303	173165.640543619	222376.187880108	190707.446458567	201827.031544365	202538.691215444	221328.107966496
443	69.4851416149287	69.4804100998528	69.4869970598434	1304.41	1303.81	1304.88	23	12	167285.734995116	82553.8824682608	235009.428991703	158801.455219914	281655.06385404	288701.994534739	277334.571824778	200490.854145132	235952.067908278	287248.073295523	215103.661690204	115561.793998835
444	69.5015222879796	69.50149538985	69.5015297552335	1304.49	1303.98	1304.88	9	9	144128.124600422	269157.914222302	204320.036821292	136142.113593752	281323.934110924	242132.641681314	235736.64303711	175622.827960204	210960.606731769	256992.476041542	195153.133955078	274795.808339845
445	69.5323768582401	69.5323200950988	69.5324336213814	1303.965	1303.95	1303.98	2	2	294431.493036217	269157.914222302	287206.757764897	303755.959824221	281323.934110924	103416.965670072	287200.426241047	296613.906858128	260362.257152873	302783.792531069	82709.1044791661	274795.808339845
446	69.6346001775703	69.6346001775703	69.6346001775703	1304.49	1304.49	1304.49	1	1	72898.0893241368	66421.8089089136	78819.0770028417	62323.4023322092	60069.0097465381	83303.5712215917	81430.8589093563	84525.1738813909	67824.1581551838	84784.484712357	79288.8907958991	62156.6554265806
447	69.8266404600887	69.8222953079263	69.8305293096402	1304.11	1303.57	1304.88	24	12	269817.195725912	247355.198028845	245422.992649865	369342.303473424	340561.321844951	321548.125204326	254828.582511162	276245.413543528	228604.054104816	332843.9798122	346679.92044643	249976.858049128
448	69.8356931306407	69.8356514105832	69.8357588452606	1304.515	1304.15	1304.73	6	6	112038.269659705	123593.095276442	335149.789954839	127756.157528948	106740.014182128	326601.498676756	356237.804453123	126016.769858074	323952.013513995	343360.438354868	346956.093016762	120674.017134915
449	69.8675091838223	69.8670904788871	69.8678597267227	1304.45	1303.95	1304.73	10	10	153950.338507486	195193.08560697	1501893.59124026	172704.173722956	135739.852790715	120629.148402193	142294.084769693	142375.231330565	131454.449545898	1487520.67998223	139734.523480712	183876.038119741
450	69.8984171872318	69.8978250801936	69.8993301159975	1304.535	1304.08	1304.9	10	10	167275.650891114	1546205.02031248	202802.876953125	142558.616880698	1522200.46745689	241177.486478365	226801.70939378	170448.38449829	209102.141346154	242613.715330905	194363.479970706	140176.015085855
451	69.9143514035381	69.9142366445206	69.9191378656431	1304.14	1303.57	1304.73	23	12	169301.291954751	1553114.57082932	237365.630024418	152367.167311448	131152.033767091	1511416.15757011	278604.135183294	1657264.31720314	241281.637177733	1512201.18416147	223672.508130258	117375.77386099
452	69.9502642422972	69.9502638463063	69.9503082685466	1303.95	1303.59	1303.98	3	3	638841.829506382	609430.351598014	611475.285293862	663195.388135658	616118.662058775	116805.206261392	613276.475795461	669211.385937491	575549.788401981	120007.935362548	89224.2989778639	621483.078536936
453	69.9659281131562	69.9658937297377	69.9659492138536	1304.03	1303.61	1304.5	12	12	660926.649536677	620887.283996872	619973.896997062	672564.363829746	620487.497408961	589544.976563898	627238.050693366	685037.429136869	587242.856021164	639391.270809903	642005.016428573	627353.676173271
454	69.9930625303145	69.9879278081859	69.9931147643114	1304.5	1303.95	1305.06	12	10	130714.366273872	113549.385177283	100835.04940796	123353.556227463	118988.829262501	588937.511363928	154215.333785574	124392.161501116	100269.063112605	148149.73301595	104676.108800224	630174.110155309
455	70.0123810409293	70.0121147034264	70.0125302455847	173.343	172.38	174.895	8	8	4153669.95142016	5685021.13864894	4221940.52153385	4124496.65196596	4051849.15839243	4446413.0677207	4546208.23443896	4459061.68902279	4363076.24777734	4457358.23078424	4588065.20664388	3917868.24523557
456	70.0117565573849	70.0115194933065	70.0123395295696	2449.33	2447.94	2449.97	11	11	5664830.97846956	7558797.26336084	5199956.2312207	6143025.80944336	5129216.89093503	6701963.06761283	6019868.00956053	5942710.04802031	5669813.19930029	5802413.39594182	5541495.74908188	5553118.55164294
457	70.012179273597	70.0120595885067	70.0123735251171	2552.89	2540.33	2560.13	9	9	3601787.4140941	6054153.99611136	2712297.3839556	471752.456044949	2333637.24958346	530326.648398465	4936909.21028269	2988516.38579151	448174.095622528	2777995.38017967	2762170.02343749	9612057.53414843
458	70.0117731032967	70.0116842341871	70.0123491493522	2485.67	2481.78	2491.62	7	6	6875685.38015014	4752306.67181395	6187103.56518868	5087440.33371688	5107962.48568121	4879537.62679688	4906592.18070314	5100593.26347657	4306516.55349455	3129668.44744419	4195915.89831354	7970671.04711657
459	70.0118481034538	70.0114048602863	70.0119860718208	2511.045	2510.82	2512.75	4	4	5950133.72221153	8160922.55349227	5747752.51525042	5993554.11156253	6030379.47152735	5797386.05131005	4182352.15463267	7209458.49765559	6130913.47295672	5905641.70468756	9066214.20450804	5997318.16522032
460	70.0124323938928	70.0122335307963	70.0127436476636	2664.05	2655.02	2677.75	9	8	2784114.77784182	2665858.40142579	1821216.31103556	1941925.51993789	2695219.55572265	2753827.67229839	3747853.29944646	3759747.32476395	4008196.17252531	2194432.48447901	5551389.3766117	344212.498419612
461	70.0122170659596	70.0120824219522	70.0126856474117	2621.68	2608.28	2634.03	11	11	5681328.40666893	10520028.0445773	302357.924218727	3320759.56695879	1938286.2650776	1998190.9082746	402698.86804689	459120.699099882	2143173.74650214	2164392.82928528	1443519.89671109	5262695.91512127
462	70.0123438877247	70.0122773047502	70.0124679470651	593.7615	591.959	601.313	6	6	8152753.95150894	11429583.5954435	8236058.00760937	8116027.81601954	2582825.90915723	8249882.6199964	8484821.14887865	8714587.30657126	8251347.52268321	8971814.78696612	13536531.4794462	7169152.94367703
463	70.0123169888132	70.0121383871457	70.0125517540477	214.9235	213.663	216.813	4	4	4524829.8617741	4029900.67382886	4543858.2475113	4460259.68384142	4617873.41556248	4954586.33730601	4622693.53369049	4622802.81382545	4593172.64220745	4705665.40336071	5275031.67876619	4394974.38670898
464	70.0121251041882	70.0117951517654	70.0122285243562	2521.97	2517.61	2524.39	4	4	2783507.16401361	3623875.77013673	2883645.54262205	3765272.43821251	3612383.80630209	3559442.48843749	3762544.36054036	3732798.84621741	7553791.9531848	2318107.23791955	3862029.91395837	3663901.34287106
465	70.0118129252347	70.0117118746258	70.012199613509	725.614	723.823	726.197	3	3	4167442.18435445	3920814.90661492	4123668.23525206	4106866.78230242	4051787.63429054	4163817.43395395	3902840.47675288	3944211.65731193	3838275.33846537	4578097.35254421	2407788.06733244	3948644.65132853
466	70.0119776217339	70.0116746427073	70.0120100311292	2499.52	2498.86	2501.91	3	3	7279879.23831521	6922386.46579998	7006760.1681742	8692877.71762244	660228.204589887	7385243.32379207	7132991.15048912	7361074.06875339	7205544.49866847	7062029.57716537	7373797.31646394	7147993.57812327
467	70.0121565264847	70.0121504084681	70.0123427496093	2599.84	2599.57	2604.6	3	3	4089019.46485643	3914598.38099032	4150216.22343539	2704211.86402087	4212460.26331294	4430239.84259964	3985485.57401044	4018822.36305339	4041863.59010121	4136608.77093747	4109691.37207137	4002844.78330234
468	70.0122330749796	70.0121747819643	70.0122646861256	2579.135	2572.8	2583.48	4	4	3702199.4479234	3364029.57636719	3186808.97249991	3758540.62212449	4859967.73315428	3662062.50774194	3862048.30742191	3707750.50605842	3737075.72089721	6748564.33156247	612041.701840814	3487986.30062496
469	70.0125240148007	70.0124887988822	70.0125283988274	84.0985	80.6998	85.6061	3	3	3487805.0179489	3301981.57002859	3668868.43359085	3716351.35398582	3622770.01635459	3718566.14341531	3646191.69753064	3560378.22617918	3766862.27956442	3900060.77581478	4344262.74312827	3557244.96695355
470	70.0122413637552	70.0121992004812	70.0123226244958	695.832	691.07	696.366	3	3	7052647.11543737	6545918.18503642	6655259.51982227	7108749.79552024	6575103.07338669	8761181.88811859	6871273.71337219	6926542.57543903	7015279.93930379	6848334.87414999	6832861.884575	6307120.32776934
471	70.0125751384327	70.0124751407987	70.0126751360666	136.5095	135.368	137.651	2	2	3870875.13951562	3400573.75740946	3896900.81834219	3806757.20096875	3975678.05663097	3759274.4166408	3647545.95534214	3635669.74916979	3730692.16284115	3836892.37702887	3703807.51261285	3631500.35658841
472	70.0119966384176	70.0118739805955	70.0121767824881	768.976	763.133	771.335	3	3	4714417.73624684	4186496.54439787	4666054.64384984	4833741.80330524	4390996.13424752	4798421.78509487	4607680.43862424	5476993.49833991	4632021.24708556	4573083.52184069	3379754.8508899	4406129.37590861
473	70.006480147177	70.0064382612082	70.0065086539032	1304.28	1303.81	1304.73	12	12	273239.721744069	241984.451081729	246915.050660955	265922.108353364	247278.82937575	234777.265039761	251903.442600448	275567.644494794	229964.712910155	262956.334060758	245865.246177456	242205.746788611
474	70.0122684192369	70.0122253312788	70.012311507195	637.19	633.105	641.275	2	2	5642092.46028947	5857658.43818401	5485851.17844743	5919615.0134303	3529531.39711786	4964386.35106175	4332526.93407675	4677228.25633594	4399829.89110638	4579579.6467821	4468082.44026352	4141118.28955301
475	70.0124378094057	70.0124378094057	70.0124378094057	70.1037	70.1037	70.1037	1	1	7613531.40301086	7303468.9252623	7730927.61971799	7811584.26400134	7679990.75055865	7888852.9713583	7712045.46332132	7655069.87796205	7798066.0882283	7985094.15459934	7935141.04652138	7352115.04429741
476	70.0122363700502	70.0122363700502	70.0122363700502	652.649	652.649	652.649	1	1	4653319.35141918	4832055.33132545	4345580.46269337	4766431.10128719	4619999.9362026	4155460.7725	3310281.92214574	3490320.60536638	3400333.98455172	3485019.62177372	3387187.45627129	3411806.29180848
477	70.0362894051595	70.0361771976947	70.0448427395313	1304.41	1303.06	1305.41	23	12	107342.465280574	135741.358273924	147942.402606025	113994.387216421	138279.210608849	134507.077530693	127341.716774088	160860.823850661	128776.890442082	150122.52973107	112265.360276818	156592.327778508
478	70.0581150436717	70.0496529591948	70.0582048280955	1304.49	1303.64	1304.88	23	12	141499.88575358	121392.830174278	128463.205256696	140528.759681114	308021.470887168	120783.059842999	129635.511418269	135664.28283203	120309.204685246	133338.831965331	136823.654581474	132976.018462665
479	70.0654641011468	70.0653523043063	70.0655448969401	583.529	581.252	591.939	11	11	3873640.18890483	5142215.64914319	6176430.55411836	3744571.60124024	7542507.30901516	4980005.1276255	3827060.59433101	2364112.56278696	6084212.39838896	4416166.36724507	6756606.94009199	3794865.58659307
480	70.0654961404384	70.0654679175698	70.0655290801186	213.463	210.735	217.025	4	4	3037519.9514043	4479939.03987975	6298561.63500118	3054167.61994026	3227887.28673303	4085665.32795977	3963522.00300073	3144411.08800577	5463553.67884801	1635779.62729417	5264187.20459821	3890360.18664555
481	70.0655038038649	70.0654763445915	70.0655312631384	635.7665	634.003	637.53	2	2	2708007.62383183	3743543.06355403	4148415.95279347	2395581.63045553	2839709.68711187	2581768.53507229	3110904.34443189	2611855.77232083	4100510.12883594	3216011.79507829	4333096.72007979	3628556.20883328
482	70.0763639618984	70.0761766514136	70.076407595507	1304.52	1303.98	1305.34	10	10	184320.868350584	122343.652967121	216267.045589603	178370.400831708	679489.751210054	228189.949474282	231567.294594725	206397.965434569	659640.975841611	244697.93931866	211888.811134845	134778.176650389
483	70.0655390817568	70.0655390817568	70.0655390817568	2533.39	2533.39	2533.39	1	1	3369099.35159557	4983147.8634732	5689655.44326707	3649659.76227734	3253780.03326416	3204502.41464086	4227499.57483423	5528336.54371386	4674130.64594826	3982088.4129047	6262998.87105938	4013850.13632163
484	70.0654075761123	70.0654075761123	70.0654075761123	139.19	139.19	139.19	1	1	1595067.30568257	2498858.09985537	2859092.69492617	1591971.36630345	1734099.30750721	1766196.58083727	2095450.390092	1450971.35920333	2788405.72503084	1884258.0324873	2603957.16349774	1938002.78812541
485	70.065556805698	70.065556805698	70.065556805698	543.28	543.28	543.28	1	1	1790133.27912866	2161562.75474633	3054027.69459933	1478901.32419745	1733531.42231555	1999766.07139807	2251050.47610132	1585270.14596008	2882615.24302735	2087319.82861865	2695497.04549146	2097948.70807543
486	70.0655060733949	70.0655060733949	70.0655060733949	279.091	279.091	279.091	1	1	198715.412515627	362872.544653648	442059.418652342	197658.638399086	212726.730670572	220878.792468748	234223.833854166	182091.699531251	323785.117968748	257351.410367185	315981.825218753	197834.579799479
487	70.0655246084589	70.0655246084589	70.0655246084589	2566.39	2566.39	2566.39	1	1	2847090.12904576	3737279.75355229	4393210.47730868	2880767.39367346	2739702.89147734	2356568.2857788	3266161.3676738	4294249.69237087	3563686.89923389	3142882.17947426	4316841.24046872	2948094.07256858
488	70.0655087555092	70.0655087555092	70.0655087555092	58.7584	58.7584	58.7584	1	1	936688.652890967	1338208.70587125	1727042.27568454	847763.810403955	1008871.93684469	1057355.69393609	1142131.56709281	924242.174822491	1540198.42058289	1091949.82996023	1540277.7000018	1075904.94220918
489	70.0655221330942	70.0655221330942	70.0655221330942	392.028	392.028	392.028	1	1	1580173.07122917	2297319.22800521	2832548.79080724	1563827.0540166	1601154.60817539	1782960.28193776	1941250.42942344	1559943.9369224	2733537.71914453	1892555.30659635	2554200.63955495	1980333.57817137
490	70.0655352846885	70.0655352846885	70.0655352846885	101.041	101.041	101.041	1	1	1740964.11228529	2581337.17916356	3219373.18249767	1715824.75878684	1900155.18879977	2005890.57021591	2264504.86283836	1626238.55223678	3085129.68148179	2154384.61147988	2739213.19622384	2276542.80195215
491	70.0654335197589	70.0654335197589	70.0654335197589	423.579	423.579	423.579	1	1	686844.081083005	900430.839334874	1121892.32209418	580870.700210937	621251.62142365	649551.607575394	745219.455046875	618616.311275567	1054209.99486363	723438.831882101	949167.073924715	725147.250227274
492	70.0655668650574	70.0655668650574	70.0655668650574	319.304	319.304	319.304	1	1	2482833.6026943	3580168.44208403	4232872.8604373	2452585.39139063	2593998.23998601	2758646.02807739	3011613.17311303	2269848.70849154	4054517.4523916	3013954.59119677	3922776.73157731	3086144.20237671
493	70.0654063126268	70.0654063126268	70.0654063126268	482.897	482.897	482.897	1	1	995225.761644316	1292907.88672697	1715097.21223987	907240.31404579	919328.007317708	1193018.05260938	1169324.26494662	979226.470269531	1656776.75594097	1201718.79988932	1566905.02879775	1262946.27402385
494	70.065559519996	70.065559519996	70.065559519996	362.388	362.388	362.388	1	1	739777.082791926	1173799.01897526	1496348.20065843	755098.871632291	832455.645862498	923703.703930988	1009588.71139427	856206.495244271	1486348.6320776	1010249.21593099	1351521.54061875	963283.911478124
495	70.1066064347428	70.1065469224083	70.1066499206582	1304.45	1303.81	1304.88	12	12	507788.175244142	378259.50504507	585354.168103368	491640.308672624	454264.403570085	642269.885267162	643191.212638117	563447.714110576	558501.388415716	624248.375529222	569655.412049278	394600.06371319
496	70.1286795860037	70.1285961131591	70.1288943536997	1304.45	1303.81	1304.88	12	12	733703.763476565	657930.48179277	696313.711323233	758869.762754605	681129.313191103	676437.995433876	711080.870556648	774750.641545579	667568.778031256	716375.1131618	727820.196055657	689981.144209414
497	70.1803495395254	70.176057359536	70.1804720123989	1304.815	1304.54	1304.99	6	5	308443.398853757	142848.446490384	295820.591605229	303617.421679691	295074.518369551	91691.6438069676	189448.04904576	203808.08109245	285356.814496132	302473.246763822	303337.134451622	179085.407414202
498	70.1955060345948	70.1804945473678	70.1955611013401	1304.45	1303.81	1305.41	18	12	263089.57453758	245544.68715745	228080.321688326	190124.089847505	239745.086006985	222580.741422992	232492.567340699	254919.318004056	176175.477655204	224203.918331581	192974.310502233	235608.629868513
499	70.214779327299	70.2147303840724	70.2148118459149	1304.49	1303.98	1304.88	9	9	134927.648782144	134368.218885216	128601.980046389	148804.523193185	295074.518369551	131838.317264873	129494.54289388	154724.630103666	281747.218732241	301989.726839191	142326.467377554	133269.919559325
500	70.2461286964982	70.2428200329125	70.2493742896098	1304.49	1303.64	1304.9	24	12	292728.592793719	182729.692160456	280532.135588383	231427.055733548	192697.897653126	182058.260843332	204996.281390787	222122.801277794	185794.07492488	283171.001783729	217928.651986929	192432.428834885
501	70.2564150550618	70.2562622980745	70.2564947827489	1304.49	1304.15	1305.41	4	4	96368.0759337438	1254328.4431108	1335051.00428469	109154.517660757	95188.3291410002	1329135.35053385	1387594.96073242	1448191.18678975	1218348.7139595	1348092.74124348	1371413.20225498	95797.0016442862
502	70.3356726441072	70.3356528815934	70.3356993378062	1304.145	1303.64	1304.73	12	12	1414549.49576444	1265303.03083147	1352583.77485839	1422651.11666992	1314427.91457448	1330506.29983818	1399124.61006349	1467538.59720314	1237589.20809669	1354477.67547007	1393329.23990233	1252778.37199742
503	70.3577816629124	70.3503396699634	70.3578043102168	1304.54	1304.41	1304.57	3	3	222074.810073647	135939.946941105	207985.206571658	79288.5283916764	198552.510565595	204635.829303384	225792.85648885	228018.037912596	195947.379405923	218515.368572717	216399.355465086	119660.50233436
504	70.3886851617862	70.3885728157075	70.3887710758744	1304.245	1303.95	1304.5	4	4	222074.810073647	193183.933771157	207985.206571658	119527.567441815	198552.510565595	198909.952928802	192364.802115654	227662.898743782	195625.837923471	165808.799401292	152662.937346755	210810.106750079
505	70.4104121444143	70.3946075404562	70.415208747105	1304.54	1303.81	1305.41	21	12	110700.009446364	155649.75053185	198714.923360191	115098.701554988	111055.542611083	228903.003766741	200841.746397236	192819.519661457	97157.626017252	217951.81695613	173753.890121694	125066.743162184
506	70.4286618893851	70.428620844962	70.4286885138577	1304.52	1304.08	1304.9	12	12	218549.235333253	186166.256831429	208387.81053327	222014.439740459	198304.563016451	200962.615630581	215888.522454177	227674.87918795	189878.041152342	212096.46781843	212507.035140474	208835.197145432
507	70.4587076138498	70.4585356618399	70.4587805527811	1304.45	1303.81	1304.88	12	12	202905.767571796	179947.17731971	166113.852076588	186917.118851412	183641.921368877	148495.180226863	164013.2004548	191711.477339243	153488.130927359	170954.102931084	174951.997633929	180653.656122295
508	70.4728347738437	70.4722143069916	70.4731560175106	1304.28	1303.81	1304.73	12	12	194660.35556259	155806.632635215	188267.528779294	175909.361930964	159369.744484862	183775.236686199	203544.11313101	178513.583002233	194824.863055012	194026.436454731	201791.060156251	155813.693158428
509	70.5045975691169	70.5025750341962	70.5059412718784	1304.08	1303.61	1304.73	15	12	298227.282370196	227673.652996421	317129.227098213	285275.007142051	274059.923825307	332986.828404717	165710.036808894	303257.64913161	159771.074809569	336190.054196775	319768.083487953	239154.845560396
510	70.551968244919	70.5519198924423	70.5520944964783	1304.11	1303.64	1304.54	12	12	857233.13146973	824650.626778844	803164.780623594	891071.985823104	826647.950271934	797127.266455779	831863.804493638	897006.2696998	766815.46189584	819442.357505217	843076.419667961	793324.09254011
511	70.5684112085518	70.567769537042	70.5688085828502	1303.95	1303.57	1304.5	11	11	322226.229640297	219628.08142578	415060.39145847	319937.004129731	850333.664726572	463234.300265549	476602.389352211	380102.931563311	417838.4917985	456406.953634315	378251.774067758	238107.156141355
512	70.599398758589	70.5993272727647	70.5994899718858	1303.965	1303.57	1304.5	12	12	777397.9166626	548318.31260817	926810.137374081	716362.1698768	682335.723942681	1036181.40955009	1036675.42773717	859541.992232571	908082.193437833	997819.630523514	893149.371160717	570721.17913912
513	70.619407371378	70.6042228784787	70.6194531983368	1304.5	1303.57	1304.9	15	11	201365.565209959	88813.7490525598	178607.503322757	100419.264736703	850333.664726572	183703.818453775	201048.203860427	228810.960587334	172421.918636067	192026.828554688	205427.919550373	100201.363587364
514	70.6370876733753	70.6369146828403	70.6371172020202	1304.11	1303.59	1304.57	12	12	170969.410890925	177562.713088941	162931.460039062	181096.699554912	166314.175200194	156662.773838642	163308.515625	169952.227420372	152158.37767578	157656.688336839	161953.535034555	173038.343725412
515	70.6930452885195	70.6929359024682	70.6931507982688	1303.965	1303.81	1304.14	6	6	121564.866249554	60247.3056019179	144977.623033449	101508.676579369	96674.0267467157	186166.077495116	165248.309661458	146512.276500243	164694.05595703	186904.945464309	142411.802248127	88156.1998703841
516	70.7878528484601	70.7872195938421	70.7890602450527	1303.965	1303.57	1304.5	12	12	642964.568757959	627334.925415622	575155.078267291	652519.026397183	624160.422320547	550260.10925391	569057.292654858	664690.435952938	534827.863424946	542063.754869911	604697.462829243	587701.729199216
517	70.8376857895393	70.8374248087819	70.8378914387897	1304.235	1303.49	1304.88	6	6	161089.668189979	612392.461479498	568736.437717512	135581.534811197	620554.156284627	151391.938826622	553172.014237399	123464.759188058	143264.576280924	538426.371621091	141179.661552326	587539.156106777
518	70.8681286443885	70.8680068845089	70.8691007551886	1303.975	1303.64	1304.41	4	4	188075.723195132	123821.960502486	105543.670780176	113327.227703452	159834.473558018	261658.123226204	252333.513808596	105719.673098144	235982.194816079	246607.679679507	227692.143037311	112264.302910157
519	70.8845639364984	70.8842004720692	70.8848010525308	1303.965	1303.59	1304.49	8	8	222659.703233975	123821.960502486	215103.639759525	180706.82488078	159742.975249636	268835.963980243	252292.038872069	212983.973679401	235982.194816079	247661.033620604	226023.665774113	141084.456370715
520	70.9310923344251	70.9305227172281	70.9315708173352	1304.49	1303.81	1304.88	11	11	198227.346716307	131256.370974933	176889.987147219	148752.986621502	159834.473558018	219506.344371743	209783.121035969	193812.430170897	189659.992018228	203001.608649901	226375.889862873	149213.109513752
521	71.0607314086434	71.0606881354976	71.0608140855154	1969.23	1961.14	1969.81	12	12	2073722.63009201	1676249.08486964	1886096.70198504	1962416.4249476	1743239.78882075	2290955.39828942	2901346.19453037	3434797.90311445	3761367.38338395	1660212.82144263	3178807.55547946	1710857.21643576
522	71.0859173556482	71.0858433668557	71.0859667893452	634.003	626.271	634.785	7	6	7628525.59550717	5577033.85639454	7959845.06348582	5300223.03578794	5323113.2162755	5225816.79999419	6889990.88454755	6023062.95578994	547173.739049813	7438436.39970314	6998120.75727851	5812636.4731684
523	71.0858723928207	71.0858235116663	71.0859016781279	1264	1259.95	1274.68	10	8	5910906.36713292	5267616.82762954	5960642.62138298	4321719.5732822	4649116.34934791	5198204.87404854	7004237.30933324	2384614.27801829	5127472.90363149	5628743.29750207	5907977.49954418	3650511.48708252
524	71.085891358114	71.0857773348778	71.0859174602181	1138.23	1136.55	1142.41	7	7	3924157.87997832	3774502.29063113	4003444.52451041	3439815.54329657	3508146.45269079	4043784.41017919	3956928.8472902	4508942.52292543	4045661.74139478	4257241.69138325	4209988.33569715	4767483.71758134
525	71.0859301796206	71.085877689766	71.0859633111545	98.5867	96.4029	101.433	6	6	4850559.73344882	4838260.81300054	6066863.23740329	4697499.12700399	4811925.70431964	6584542.56371552	6091708.28120487	3684312.29897969	9862319.12313987	6674175.64250661	6405962.65837211	4731131.94859288
526	71.0858993753988	71.0858614303313	71.0859177152943	896.2385	894.041	898.717	6	6	1949414.60842768	3229581.79096205	2171927.39044712	2504492.53080871	2723635.81763051	3468196.19078035	3098500.33841671	2208954.52913759	6711256.76043315	3255511.84663787	4638095.94879192	2958498.35777901
527	71.0858673071972	71.0858081484163	71.0859406901544	1964.36	1959.86	1970.77	8	8	2368512.22903416	2306200.76762414	2072211.53937403	2205195.33159027	2315131.35355843	1563614.09974095	3018936.7435437	2414650.93646049	1870868.01164882	2228074.72706677	1530801.91140224	1097046.53274231
528	71.0859409214787	71.0858360518	71.08597422416	563.405	558.027	569.695	8	8	3060019.16131335	6099462.63033549	15172434.9439558	5895599.48941421	6089400.51684391	9390077.67397318	8115502.56912357	8506907.90386352	4970695.63731358	8471654.08037316	3999886.78714237	626707.262647698
529	71.085950373055	71.0858949204943	71.0859762847489	149.507	139.665	152.58	6	6	5800590.0685	5829613.60168945	7866993.77084126	5594999.74731051	5702194.30205057	3786986.36726156	3167616.12386325	5967048.49879081	7760929.16729148	7441112.05979167	7218336.31406056	2485552.98821177
530	71.0859047595372	71.0858397060088	71.0859368855093	1002.31	995.923	1005.04	6	5	5164008.37792365	4027839.55909594	4877995.26636612	3083048.72544547	3336575.75639573	4131101.66847204	4049598.69029337	3468976.40090281	3670522.16334667	4195884.32395646	4741355.74404428	3555963.68320562
531	71.0858838418598	71.0857633657232	71.0860343037147	208.5125	199.329	213.663	6	6	6875085.96682965	6732442.07388889	8981733.00840774	6750106.15061868	6476908.71213168	10076292.6910706	10506965.2155318	10527298.7404441	7081145.62865264	9193442.93913004	8705623.75741066	2892549.94837261
532	71.0859228977839	71.0859012760275	71.085926941516	1341.1	1340.06	1341.94	3	3	1482748.11650391	1825278.88546142	2063717.78315081	1535476.71896728	1592675.51534075	1839792.72958239	1853235.34931152	1692615.3380964	2010329.53071899	2035453.22958287	2460420.52328478	1656835.00322807
533	71.0859259270538	71.0859259270538	71.085944585088	803.069	803.069	808.065	3	2	309232.079132813	2158261.77386915	2419222.07269972	1868914.02936413	2080190.83574415	2445713.96297385	2519053.91669043	1890044.6122483	2615438.33636719	2391705.71092391	2356934.97217392	4019382.30650167
534	71.0859114365787	71.0858975212429	71.085961857344	919.431	912.226	930.688	4	3	4325966.0901895	3066879.89999835	4002325.25516227	2444913.27014087	2633229.48005114	3129959.32864795	3259508.14927841	2623203.31602759	3486026.89218963	3062606.55356104	3226246.1942522	2239532.35863745
535	71.0859278446548	71.0858817366635	71.085949268192	756.4595	753.655	766.37	4	3	5909332.01461702	1942569.25910781	2245658.1977832	1709269.67229062	1800414.60446777	4052434.0786923	430544.967383053	1754646.5918707	2219091.41728712	2278434.46983905	2219382.20432969	1726056.78013672
536	71.0858952135138	71.0858758261577	71.085936309345	833.805	823.639	841.276	4	3	3107279.67630521	3074204.53988237	3592266.67314196	2813436.82909397	2801133.01777902	3019041.44432916	3292223.24248393	2877761.92035937	3527176.91045313	3465964.43707835	4906988.16524831	2900904.88680468
537	71.0859010809853	71.085862976276	71.0859689206331	311.677	311.294	317.6	3	3	8746658.89574587	4932323.38521253	6818632.98839844	4716083.89180923	4741239.95953995	6666626.78685501	6716745.91426393	5080174.73479143	6945217.06383648	6736506.62530633	6418690.89647565	2608973.3579161
538	71.0859018999447	71.0858796486529	71.0859078675225	728.996	723.823	732.754	3	3	3852151.77027428	3918523.11543902	4709879.98468216	3438966.85650279	3730717.54427744	4767960.4005907	4653808.65964558	3785787.49139974	9005675.58230983	4481743.94774771	4444761.57500831	3598349.03895205
539	71.0858951024299	71.0858915085201	71.085910268164	1058.05	1057.28	1066.42	3	2	220346.054687514	1676394.3950136	1940682.7730316	1595658.93541342	1688707.5394922	1843637.90940896	1937299.48803713	1593753.99580672	1983162.09249511	1911150.0703125	3918295.40149796	1621594.03805706
540	71.085913677432	71.0859019467604	71.0859281304462	686.252	682.796	691.15	3	3	4610731.22312891	4516196.85896467	3283494.79146024	4001075.49957553	4127445.55334833	6594758.21287559	5461307.27128737	4356298.4706606	5845516.62646824	5633009.30898607	5464319.4349606	4469741.46102922
541	71.0859445391516	71.0859367397847	71.0859523385185	225.1835	223.062	227.305	2	2	9512984.69234193	9401795.90517995	11993590.8192325	9384430.55915643	9202743.68751832	12960021.5318149	12208448.1363626	9692904.30208576	12850189.9793917	12828090.7832133	13080398.4066724	9188322.42003196
542	71.085943421062	71.0859119387404	71.0859749033837	496.01	494.408	497.612	2	2	4447769.57122716	4493209.1963077	6287319.49407693	4236872.08229026	4352731.10460547	8769372.06357	5848577.45376842	4571937.95877865	6257386.67434855	6111963.11221834	5915041.83800641	2744070.27031208
543	71.0858772572481	71.0858598364081	71.0858946780882	1237.165	1236.17	1238.16	2	2	1589252.14008681	1936185.69504628	2056589.97676619	1538372.6576794	1644958.92236327	1981145.34876396	2052365.74426619	1629566.28581054	2019445.97787037	2023821.81573495	2284322.68490896	1699503.25601272
544	71.0859101263098	71.0859096007001	71.0859106519196	1187.8	1185.11	1190.49	2	2	2767237.61101147	3249776.38098072	3448282.67338475	2825710.76464428	3100661.25875001	3500595.65962766	3398849.00021738	2963460.77818982	3674067.32636302	3546112.72076132	3748113.50593919	3004706.78852227
545	71.0859543897297	71.0858574587601	71.0859856897193	472.793	463.287	485.153	4	4	3865778.88226402	4068883.99058073	3973105.3530255	3884250.48406597	3869596.17404948	5503963.52280012	8791312.33825545	4218563.66369141	5776860.24217231	5557019.82510714	5417155.02812397	3991509.41961415
546	71.085897032339	71.0858455022925	71.0859485623856	291.563	289.001	294.125	2	2	7042788.26219493	6974696.25044395	9516203.52388508	6944280.99441129	6623017.96654914	9213301.2545917	9244042.82238181	5906443.29309936	12458553.5661424	9556466.11276966	9139252.79200126	6934356.95776637
547	71.0859988270405	71.0859988270405	71.0859988270405	55.7324	55.7324	55.7324	1	1	2492465.5356772	2587092.3464087	3358979.58167919	2380030.32538661	2303120.5077244	3394626.82916122	3171769.57533984	2546035.85818722	3404940.50941172	3483602.27601119	3390960.54329334	2556509.82496268
548	71.0858856344938	71.0858856344938	71.0858856344938	1325.25	1325.25	1325.25	1	1	1014776.79466052	1181125.60097876	1374051.15303955	1039987.5671228	1092033.69936523	1278214.43991211	1238239.71311865	1104236.54467724	1339091.81534131	1346585.55383765	1335148.95523535	1099495.65972998
549	71.0858866708879	71.0858772659348	71.085896075841	520.8805	516.016	525.745	2	2	2686024.1267134	1373826.30564773	1830960.89028125	1381377.36953053	1284757.54064489	1844064.99053695	1878139.91593892	460943.653225098	1990720.05156249	1862061.81562501	1800022.75055114	1286769.18483026
550	71.0859475287418	71.0859475287418	71.0859475287418	269.557	269.557	269.557	1	1	5328333.99817057	5396938.40597418	7132113.47489262	5432651.80822998	5120789.61367676	7099817.85984907	6934017.49962101	5647739.38234701	7472027.07337799	7275080.89834807	6935688.64884961	5504267.62581458
551	71.0859903550481	71.0859903550481	71.0859903550481	241.983	241.983	241.983	1	1	4646532.60662195	4568833.11052287	6061322.698375	4494267.57448828	4460303.5953992	6220285.35944454	5806744.38851738	4714660.76625977	6542157.35646236	6153730.85439375	5849428.2055207	4449913.78355849
552	71.0859556499731	71.0859556499731	71.0859556499731	64.678	64.678	64.678	1	1	4238653.77834095	4159401.52730962	5588992.63785342	4103051.25029729	3981168.74365234	5545349.86972633	5265150.47233108	4324916.05466016	5649155.5865	5796405.8726625	5504690.76856604	4421068.74655346
553	71.0858946375303	71.0858946375303	71.0858946375303	950.253	950.253	950.253	1	1	4056638.50314741	4575756.31193209	5108967.34790877	4017527.12988994	4208339.96203321	5117953.92508004	4977181.08527885	4185317.35878015	5270938.68941475	5108662.33910251	5337999.83482008	4374420.45820909
554	71.0858635848241	71.0858635848241	71.0858635848241	1849.83	1849.83	1849.83	1	1	1157643.84295557	1288489.98119922	1303408.67446582	1076143.34941113	1148527.18041797	1268484.87736084	1317549.37830078	1273597.07761564	1276672.49780175	1371314.09850586	1370619.64597852	1242314.33637304
555	71.0859035685369	71.0859035685369	71.0859035685369	1101.17	1101.17	1101.17	1	1	2593106.33006836	3226735.3930586	3292132.42435742	2495862.03069336	2763205.62133789	3388041.33921778	3189963.87788379	2660784.66628418	3324728.14877929	3266563.45282422	3410461.80631445	2644664.61018553
556	71.0859209778811	71.0859209778811	71.0859209778811	420.144	420.144	420.144	1	1	3413839.02775446	3155311.7151875	4583475.50815402	3115035.31971764	3111473.96914007	4272196.71407617	4116612.62323158	3394118.31494141	4563298.05355078	4214548.20191666	4424805.61945852	3007035.09632506
557	71.085861917763	71.085861917763	71.085861917763	1080.7	1080.7	1080.7	1	1	216975.789726577	230347.904589832	307674.448958328	182903.666718763	205825.155117176	204831.096464832	245763.994218767	169691.036835928	263567.376445329	233822.481796862	230269.118906266	219680.204296863
558	71.0859541507785	71.0859541507785	71.0859541507785	407.362	407.362	407.362	1	1	526348.933101556	325575.798394533	428659.166492177	275291.479476563	311855.649703123	455059.146593748	448615.319429683	360798.346046866	436847.571335936	460010.134812499	437294.020156255	315624.560097663
559	71.0858762164075	71.0858762164075	71.0858762164075	436.055	436.055	436.055	1	1	2828133.13178906	2600490.41071637	3727010.2258125	2402668.85759091	2493937.83210227	3608427.08541048	3395799.75438282	2736685.21104048	3589730.75977628	3516330.65483096	3405585.80038992	2356765.82289488
560	71.0858786577895	71.0858786577895	71.0858786577895	1456.87	1456.87	1456.87	1	1	633595.247746265	849347.478769525	956480.853161515	694632.566963316	745907.259035328	907364.2223998	820609.435546869	787985.107211279	903654.026790084	876309.711188006	965950.179616294	756781.006131116
561	71.2285531983993	71.2285162717536	71.2285792889373	1304.54	1303.98	1305.41	11	11	148886.03347168	143378.386616586	140277.684340818	166891.346406948	134692.655108173	134750.746865235	529004.277971756	155475.067378907	141514.592548131	136745.337390835	149299.712578125	150963.606155483
562	71.233515078285	71.2334503947218	71.2336455853849	1304.11	1303.64	1304.54	12	12	370846.762524415	240695.65927584	480918.207331731	349307.663222092	328540.961011717	547879.039019952	526760.759887001	434647.508852163	483533.400327153	543320.459305423	465140.358833707	276502.945233623
563	71.2653677776793	71.2651982394293	71.2655544535644	1303.98	1303.57	1304.5	9	9	139173.201858316	88185.5459206325	199000.907677005	135442.992793784	116870.772750356	211836.976752928	230034.517024738	168063.584920372	198561.843951008	223728.956577554	169871.574086099	101751.097770775
564	71.314295719391	71.314295719391	71.314295719391	1303.98	1303.98	1303.98	1	1	160826.176078655	88185.5459206325	198824.772179068	142249.57205966	116870.772750356	100761.258509114	222022.77536932	178600.236221589	199589.212300246	220239.342290036	172953.403027345	101751.097770775
565	71.3282978115422	71.3282558048272	71.3376111811707	1304.08	1303.81	1304.73	12	9	145863.375673013	88185.5459206325	186782.438419192	122500.252477088	116870.772750356	205415.634798176	201655.453489582	132671.698634439	180827.390310871	207520.30124061	160840.65171468	101751.097770775
566	71.4002844791953	71.3883592590297	71.4015757960667	1303.975	1303.61	1304.49	4	4	84349.2160229486	101146.813695913	122882.078704836	364144.165379974	332908.212468266	392711.711341143	406443.308154295	371935.998064626	114766.778635253	402377.5431392	375056.511217155	322878.375850499
567	71.4324288557588	71.4262862245811	71.4337201794097	1304.11	1303.61	1304.9	14	10	218289.689195148	124344.166198325	293107.772686298	207212.694084475	332908.212468266	342995.616887019	109030.410667317	263162.547231069	302504.408424354	353994.333057016	277713.711192157	327482.159171547
568	71.4490010452646	71.4489491977775	71.4541810944518	1304.57	1304.08	1304.99	17	12	356856.528662111	306952.251482282	344772.573364253	371309.703106167	333122.24629394	344369.568094309	130549.262886118	87463.204631347	142787.184726187	379743.008667692	362048.17248884	327692.704471262
569	71.5022984012793	71.5016368066563	71.5023577535762	1304.52	1304.08	1304.9	12	12	447892.04617139	427914.448132323	431758.747868298	461351.092551619	419093.542106744	421729.38857143	431315.521487634	479743.369828129	413829.786378351	449184.841445315	449119.573593751	443775.920630905
570	71.5127461219723	71.5127322095537	71.5127600343909	173.022	172.715	173.329	2	2	403587.703082224	339626.266858002	470286.372197957	397230.112595807	402254.227463795	385559.591685718	475120.273131026	421614.099581117	477111.561563913	373142.960971264	428262.450963239	353118.829911377
571	71.5834767421561	71.5834767421561	71.5834767421561	1305.41	1305.41	1305.41	1	1	80979.0131407751	242153.508492022	217680.979987792	243576.246484378	227802.647513833	213895.941077477	218017.794022623	250289.043287759	204741.576475015	224756.785273062	231253.569023441	228092.713078611
572	71.5922419105584	71.5919181583601	71.5976282521592	1304.41	1303.16	1305.07	18	12	322472.909891075	121128.150495793	270900.406779789	314632.50895057	125393.858298903	238858.993554686	267708.398382165	138940.616102215	267709.176542967	296126.526087516	284035.227506948	298155.231956129
573	71.6476694911647	71.6476529404345	71.64781315521	1304.88	1304.14	1305.42	5	5	96027.6249975579	241876.851962004	134290.154234621	243456.552997161	227896.01690785	213931.103980826	142928.368234676	245900.535706673	204960.551423115	156185.967364501	126677.933951825	227999.393091266
574	71.6618503327664	71.6618138809262	71.6619340344442	1304.73	1304.15	1305.41	12	12	262772.367248536	237217.726512732	250663.037174941	273142.006113282	234166.844373497	248157.023303572	246599.396875001	268472.072828127	243672.392110842	267690.669521137	263573.70935826	255996.844323732
575	71.6930486267847	71.6929964009742	71.6931666186497	1304.08	1303.57	1304.41	5	5	112683.015368651	448390.822798297	99836.2499194351	112695.997430014	263682.834080257	335108.3385831	107201.695291341	121403.136567789	301347.276999286	344178.64897283	310919.061305933	317664.494179689
576	71.7218117733644	71.7214587245352	71.7221115162889	1304.14	1303.81	1304.88	5	5	275974.423753547	448390.822798297	87591.6314603365	278464.115848723	263682.834080257	345115.521793618	89879.1876570634	100815.29748942	301347.276999286	344178.64897283	101149.574168294	94248.0546151965
577	71.7382139667595	71.730589015081	71.7383109126872	1304.49	1303.81	1305.06	18	12	181443.784277887	167079.675341045	314368.643780048	230150.62065054	231716.685250149	320793.14579311	317837.362529996	279902.306507662	284160.231790363	332241.982043808	288392.199913611	195890.128902493
578	71.7702479198409	71.7702479198409	71.7702479198409	1304.08	1304.08	1304.08	1	1	1047291.06149679	1039448.9568537	993061.358913361	1075539.74774503	1037861.37879972	957117.11159447	139560.96282552	1086330.78122335	919673.665440329	983246.429121082	1016554.97567472	984342.270163358
579	71.7884315059828	71.7883623123281	71.7966104718471	1303.98	1303.57	1304.73	15	12	1076599.48205042	1059258.59016301	1003559.92544362	1081718.24426967	1060721.89117939	976088.915616634	1049708.6033073	1114489.86116682	88148.0846988926	1004407.77500782	1028964.84107143	1001807.19661459
580	71.8023542188411	71.8022965583138	71.8024387711626	1303.965	1303.59	1304.49	12	12	346440.703015138	352949.300298436	312607.349463266	368592.00881557	358294.257868752	287862.508424248	316855.277830638	351324.196925224	285019.433846905	319478.310687503	331825.310106028	339980.228879957
581	71.8340490361274	71.8340251470938	71.8341317277975	1304.5	1304.08	1305.06	3	3	1060064.78385823	1039448.9568537	103755.515174279	1081286.30183554	1022955.30154209	957117.11159447	113419.728008626	1086330.78122335	919673.665440329	112221.30008138	1016554.97567472	984342.270163358
582	71.8614452859613	71.8614106497442	71.8703405476991	1304.945	1304.41	1305.06	4	4	3093692.80768461	3104154.91981535	86814.4628869642	67549.3777417	3007187.32218752	94848.9766406244	91068.0799621578	3190453.61622865	2663396.2646484	2795755.28516687	2982252.18457034	2846007.3227699
583	71.8843290760053	71.8841795754942	71.8893046667958	1303.98	1303.57	1304.5	13	12	3193545.77065648	3203619.95998192	2945372.51534928	3196803.17253127	3118991.95982856	2885735.00250388	82856.3054728186	3236254.38998831	2699864.82561916	2832667.12787388	3049009.27643796	2897704.15999349
584	71.9331155002342	71.9330527616822	71.9331318772716	1304.275	1303.81	1304.73	10	10	128669.737680663	61816.0784846998	180771.771442282	104670.429262697	3058494.95903649	206740.621180889	189900.492521158	152198.914796317	173009.232574869	215851.904509976	162088.593494465	2846007.3227699
585	71.938096092181	71.9380737912212	71.9381204514715	1304.28	1303.81	1304.73	12	12	537866.005552663	489212.49155971	503979.237395362	554900.746688369	489828.452942585	493148.754358261	501495.820847987	550662.892316411	479820.829346684	510964.120947269	525917.895669644	506464.0467191
586	71.9725434669036	71.9663884195053	71.9804276865381	1303.98	1303.59	1304.54	25	12	361848.659716798	413014.278028844	308992.114465677	123194.752837756	358206.748491863	289172.060163227	305781.178670482	366461.2347814	299788.833766737	302345.5819058	434007.930184153	410244.946585786
587	72.0201891875487	72.0201610797648	72.0202172953327	1304.49	1304.41	1304.57	2	2	621908.190444711	579859.415986333	434202.065771491	84834.2442129279	544013.735546881	420170.445423174	478845.879029946	498767.383696285	416160.162594398	482990.698503606	466931.929527178	88329.3699312647
588	72.0342701868845	72.0257120204374	72.0343739437745	1304.41	1303.61	1304.88	19	12	99891.8938920077	169562.740837109	159835.522216097	110260.930249023	168953.676397235	155685.996110492	162005.490043249	183883.59524284	159303.459915203	96860.9961320614	183942.944748884	175310.023336087
589	72.0685369015787	72.0684711869921	72.0685766183554	1963.83	1958.74	1969.34	8	8	1773320.16391048	1370911.5567176	1213579.15969341	1257179.99670395	1552129.08533638	1665895.61035127	2663080.29143462	1846470.97043609	3378786.75783813	1423105.34446777	2103878.38939147	1543693.65471024
590	72.0848008818195	72.08089237975	72.099318983794	1304.5	1303.61	1305.65	25	12	111907.595270995	88229.0951427278	146409.155190315	155355.067956138	89072.5651961273	169171.949522531	149439.111749331	162805.86619629	137864.534518772	149889.541161748	144267.94568735	94572.8298209627
591	72.1247207134672	72.1247207134672	72.1247207134672	1304.5	1304.5	1304.5	1	1	159958.600320488	152464.399281738	159565.024081145	162680.733549362	164717.734332165	167359.772425424	169234.631234022	171229.877965644	161973.701802203	118531.974776	163607.102492229	150172.692390803
592	72.156811085269	72.1567234219353	72.156843771975	1304.41	1303.95	1304.73	9	9	160255.362400841	566104.785777701	207394.359510501	137862.048824058	551224.570877135	241667.010722655	231359.093260968	175445.365520832	225066.886241737	241806.787069937	199870.805656737	530986.70778587
593	72.1774952812809	72.1774598412229	72.1775271344964	1303.965	1303.57	1304.5	12	12	584507.196936037	567300.180498795	518252.105197566	585328.22679537	558521.125771858	530930.84062291	559784.050975171	604977.268334265	498520.832469952	516353.543901719	571536.967084467	534880.905752129
594	72.3236045271214	72.3235736661554	72.323639750034	1304.52	1304.08	1304.9	12	12	363280.292333986	307972.609897835	357147.392507668	368472.340839147	329732.607267877	358055.554220147	379590.283806503	383887.640189733	348105.727032881	375280.190246933	363326.747092635	338468.283372144
595	72.3853861725306	72.3728559953292	72.386096812102	1304.14	1303.57	1304.99	19	12	106858.630447997	316440.532086327	149804.061053469	96020.4330749523	263029.626724851	197157.949321664	199665.135474446	226125.18483561	156917.843162434	176134.120933369	211582.535171711	275972.028316555
596	72.5662822786509	72.5661788379189	72.5663857193828	1303.895	1303.81	1303.98	2	2	185980.963030216	106478.890903033	253020.700985379	161765.964638674	144831.928839789	145694.394887694	277439.251059571	206777.808462776	121779.34243089	283446.532555148	236617.816743704	121318.145119628
597	72.5986266829973	72.598401414767	72.6037264878103	1304.03	1303.59	1304.57	12	11	185138.354292367	101938.311531576	239743.152158207	161041.206732586	144096.960842694	287644.682533483	270906.854242038	206232.806429537	237476.945696613	83360.8913488765	233571.569715402	117595.985716959
598	72.7403245737344	72.7397295073975	72.7415395359601	1304.49	1303.61	1305.06	11	11	114959.054715294	105466.397489422	112389.057692308	127137.267768555	115194.324442232	99996.6864483173	108132.130392252	129961.553333083	97047.1893994134	107542.050421696	111693.583125	117113.578179117
599	72.812060216451	72.8120270103304	72.8122002540175	1304.45	1303.81	1304.88	10	10	187029.28058675	108912.799618253	252975.45702393	170130.512722358	147198.282352704	285808.965185545	284300.049476146	212497.21245643	256995.884147134	295269.328803711	244712.491030649	126322.517546198
600	72.8451678944278	72.8451672110857	72.8451685777699	1303.835	1303.59	1304.08	2	2	193463.716333005	108912.799618253	256548.922648484	170518.150070136	147282.595254795	290859.273590195	124649.789009602	214981.346459958	261598.361772014	127224.85736206	241229.777595433	123896.285128729
601	73.0470259142002	73.0466439662421	73.0477842981243	1304.475	1303.95	1304.73	6	6	122502.35619103	205828.83685096	88278.4944854749	152626.734286733	143313.638512244	66886.7693603511	74678.6190584306	117070.299165737	59651.7146582027	61181.5969118089	97075.6894084824	185429.742688927
602	73.0651820567291	73.0650872291855	73.0652567754855	678.451	676.836	679.723	14	12	11406186.1283057	9127166.99731534	13389089.2993382	9844631.83785689	9805273.55836476	13800073.747857	15739924.0609602	11867565.3716747	14555759.5042017	15173798.2412255	14625503.1369081	10755831.5742838
603	73.0651618028143	73.0651026980956	73.0653389379598	744.037	743.203	744.511	12	12	15160763.4355232	12434520.5791425	16647587.1408922	13682037.9670902	13328304.4338869	17650309.2709715	17451672.5475463	14829847.1693124	16515206.2232909	17692248.4611596	15908095.060646	12797250.6054542
604	73.0652499613517	73.0652098451857	73.0653127846928	12.58545	10.5625	21.2568	10	10	12754168.5312398	11318646.5069529	17958949.2523133	9849716.44292383	11570924.1543224	14695696.9677794	10692056.2009274	0	14189034.2611529	9741019.23492898	17222552.9292409	16279154.9236311
605	73.0651735088519	73.0651735088519	73.0651735088519	2543.52	2543.52	2543.52	2	1	6011194.35307113	5753233.27205334	7586863.45967134	6011799.25848197	5178602.46124326	6840579.09504657	7815804.52059945	6936036.05686828	7800495.33973061	7430441.25929276	7683287.83853479	5453301.82820919
606	73.0652145797981	73.065185503413	73.0652436561832	1936.44	1936.44	1936.44	2	1	1019771.97934946	1014874.91754359	1155016.14773288	1047886.34437199	954472.149296874	1278121.09637921	1334272.90260666	1173604.25247295	1208420.34641226	1301050.53705	1223423.5076923	1000532.05626802
607	73.0651302823759	73.0651302823759	73.0651302823759	1272.57	1272.57	1272.57	2	1	1641663.1117931	1724254.2212606	2072578.86287866	1640253.12599169	1529698.56177357	2179037.92300593	2205766.57094001	1804958.74699219	2098454.0797713	2232719.00276733	1967343.16544859	1614264.9716274
608	73.0652040409201	73.0652040409201	73.0652040409201	623.263	623.263	623.263	2	1	10999928.2741843	9711830.45059396	13251417.5559502	9403850.77001704	9459709.78848735	13114165.3147759	13958382.4650271	10591320.4686675	13508053.6498788	14023156.7779776	12945109.5655513	10232780.7516377
609	73.0651250411759	73.0651250411759	73.0651250411759	2103.43	2103.43	2103.43	2	1	274110.950460938	241852.044831852	328694.324970708	263984.164731775	253641.137039067	359375.674859365	417249.505714839	291422.406984375	357478.768255204	346186.370970043	284105.361055995	251731.950227865
610	73.0651993815397	73.0651993815397	73.0651993815397	1170.72	1170.72	1170.72	2	1	397671.589218745	417476.651250003	411793.396874993	325563.290859371	340852.956093771	400070.270833327	490592.929166659	311716.331953121	428787.639583326	407671.410416693	391022.467031277	415095.676875003
611	73.0651536788381	73.0651536788381	73.0651536788381	1862.88	1862.88	1862.88	2	1	994058.1283724	984201.925351997	1136418.55462673	1031629.94719328	1004826.22634549	1354693.62435185	1366072.50515914	1093204.09281249	1249144.1934592	1370885.18182291	1134066.40941256	941549.448594481
612	73.0651865435426	73.0651865435426	73.0651865435426	2409.77	2409.77	2409.77	2	1	2210076.26922327	2115639.8679694	2573956.34577285	2251669.35441225	2021450.38793149	2777520.7319306	3042479.68108776	2414550.65297058	2864222.96626403	2958297.6956851	2557348.15844713	2027781.73952789
613	73.0652340167566	73.0652340167566	73.0652340167566	1181.9	1181.9	1181.9	2	1	2781871.63474432	2737569.91701113	3512052.87764204	2812211.67408617	2740110.77927557	3752583.63596354	3951132.84375	2983074.03563802	3553155.24374999	3733239.8904356	3228482.60487928	2641119.14650159
614	73.0651946172555	73.0651946172555	73.0651946172555	1415.41	1415.41	1415.41	2	1	1199011.70078275	1147575.65558477	1419646.12090144	1128570.73062575	1086670.99658653	1513208.0305619	1659380.48413161	1283615.74765324	1423122.7783684	1562180.81679687	1363926.36675181	1105360.06729191
615	73.0651692046454	73.0651692046454	73.0651692046454	1797.09	1797.09	1797.09	2	1	2893190.6025	2704719.96767323	3361820.22843699	2828327.6432224	2633727.89101563	3549256.13364798	3912421.7932648	3221588.3767048	3323091.6566504	3808759.49965249	3334719.83226512	2696424.78489144
616	73.0652379051391	73.0652379051391	73.0652379051391	2605.6	2605.6	2605.6	2	1	2918550.21681254	3132130.70651285	4114931.74169929	3220104.1876171	2744023.06056638	3481683.02800776	3900380.1619726	4034626.06333009	4113190.07535157	3816236.8846875	3996539.59374024	2830964.81419924
617	73.0651441720225	73.0651441720225	73.0651441720225	2646.34	2646.34	2646.34	2	1	3098257.63500001	3211689.31104736	3653491.2109375	3099381.03725448	2708727.0312723	3475136.93585943	3776255.36216518	3715038.40500001	3795244.63652896	3522600.47982142	3948284.37000002	2705248.9395536
618	73.0651368623321	73.0651368623321	73.0651368623321	2069.55	2069.55	2069.55	2	1	335268.437281244	290290.99251953	400122.635218265	362957.560058592	322505.771468992	489480.673444822	456865.120949218	389130.685854978	396455.505170897	511930.947047526	392925.463670652	283561.167804686
619	73.065164346409	73.065164346409	73.065164346409	1533.73	1533.73	1533.73	2	1	978049.993881249	962543.439855301	1284457.93127344	1010247.97223438	928949.360850001	1328294.61326251	1389223.61344375	1160561.76625781	1309340.5910625	1438522.92779999	1319351.75034844	918879.978242187
620	73.0651712532393	73.0651712532393	73.0651712532393	1961.81	1961.81	1961.81	2	1	3628546.83442858	3358196.00390259	4292563.46734658	3632594.20238213	3381385.37797281	4641193.7868792	4800395.55727398	4082511.72625368	4294048.34603442	4722403.43974683	4200882.36625876	3392673.19423226
621	73.0651662005352	73.0651662005352	73.0651662005352	1775.41	1775.41	1775.41	2	1	1176767.62148959	1097343.41324435	1334750.88441406	1087634.84193165	1096199.80188933	1479958.43134115	1515059.88526939	1324921.26451172	1303966.95370421	1523010.41263021	1386664.16198568	1097826.783
622	73.0651528400384	73.0651528400384	73.0651528400384	1740	1740	1740	2	1	1311839.59471093	1267937.77173089	1631895.48327908	1392986.90887369	1222277.90641005	1841137.45195313	1814717.59236654	1562687.75507324	1675812.44438151	1880176.69806532	1588772.59464397	1263632.11979166
623	73.0651227860388	73.0651227860388	73.0651227860388	1484.73	1484.73	1484.73	2	1	81472.3764062332	118915.456081545	90268.0488281267	77656.2562109397	82422.9842187515	103435.543203127	113093.033593752	90959.9615625026	104774.617500002	113942.880117191	101435.446250003	92568.4451171901
624	73.0651675136932	73.0651675136932	73.0651675136932	2307.46	2307.46	2307.46	2	1	2138513.12221413	1929974.4683853	2316380.81028037	2106835.43428136	1868500.1765839	2705792.54751779	2944199.26760488	2335940.33723967	2765762.84122057	2846331.86360873	2315854.78265331	1936886.19686751
625	73.0652318176736	73.0652318176736	73.0652318176736	2459.52	2459.52	2459.52	2	1	931212.566060868	831992.058134139	1234240.16735403	1022143.57277344	773406.242925587	1280141.21624998	1475152.12978002	1233870.53315173	1294016.67819696	1339014.85312502	1256768.29677633	849125.800929278
626	73.0651981316149	73.0651981316149	73.0651981316149	2566.96	2566.96	2566.96	2	1	6446333.19585943	6234938.05576821	8332887.37576476	6495639.9582237	5637620.19578942	7075774.12627051	8275725.23684211	8142583.88016449	8293710.68128706	7985495.77028782	8145735.55229848	5728124.9653701
627	73.0651932845096	73.0651932845096	73.065225898045	2668.2	2668.2	2678.68	3	1	0	404447.249670333	0	0	0	0	0	0	0	0	0	0
628	73.0651244922905	73.0651244922905	73.0651244922905	839.832	839.832	839.832	2	1	6574868.02212501	5714426.82818498	7438862.45820238	5490956.66544141	5718780.62602404	7876563.28856191	8417225.16051202	6484441.69795973	7727814.22425632	8189727.99525031	7340611.37441977	5846840.92498873
629	73.0651952856924	73.0651952856924	73.0651952856924	1669.18	1669.18	1669.18	2	1	1069207.83483796	1071717.44874783	1286132.43381761	1055491.85812501	990114.636457606	1402184.22604166	1458496.33255208	1157824.01547598	1295826.30828125	1441568.86991898	1245510.5686198	947900.687291665
630	73.0651533017003	73.0651533017003	73.0651533017003	889.091	889.091	889.091	2	1	2955048.56192969	2545487.37387295	3364950.62908504	2590486.82414423	2618863.59748797	3804747.8448774	3996308.7756914	2872138.92572115	3528398.70160156	3663094.70155019	3454486.24809195	2488402.05525541
631	73.065208627512	73.065208627512	73.065208627512	1108.41	1108.41	1108.41	2	1	2430280.46835939	2330596.72109724	3042680.00055554	2233724.99015626	2347348.90265626	3148812.17013888	3282349.11304686	2532964.57286459	2914718.44074075	3157785.77039064	2839623.29671876	2233508.20933593
632	73.0652639678855	73.0652272375659	73.065300698205	563.0445	561.763	564.326	2	2	9853966.42854507	6507707.70285065	11686831.7604767	8181368.04400184	10638735.5550138	11561207.0918506	11942034.3869302	9333805.6876192	12249834.5298688	11640205.7045058	11775927.1037088	8908470.08099256
633	73.0651742060241	73.0651742060241	73.0651742060241	990.388	990.388	990.388	2	1	3023727.14738086	2869973.89487941	3596081.41065422	2893310.77368995	2759713.0731875	3993009.02881177	4202058.13492017	3179684.92369336	3822183.29249414	4011329.41566528	3662236.75584034	2963118.17267273
634	73.0651706100497	73.0651706100497	73.0651706100497	1061.92	1061.92	1061.92	2	1	6451798.50750001	5878796.84284069	7698938.89155006	5923523.52954597	5920815.55968749	7970292.99347828	8339728.55380436	6563376.03731158	7531771.83675612	8372682.58500001	7483625.87578125	5698146.06867979
635	73.0652151786932	73.0652151786932	73.0652151786932	508.518	508.518	508.518	2	1	4078940.28518382	3919025.48510272	5214845.88778646	3463515.35597426	3649024.59271875	4921578.52522744	5265640.94292708	3992993.31652083	5071585.21996875	5055717.52795588	5203015.93627084	3821698.89703993
636	73.0651441294599	73.0651441294599	73.0651441294599	2201.01	2201.01	2201.01	2	1	988950.336259413	877498.987159074	983415.98767046	908084.26190785	869360.117406075	1315840.79179031	1343825.99773437	983731.03860085	1186680.2595293	1265665.49074716	998338.122606003	848963.057837001
637	73.0651612848766	73.0651612848766	73.0651612848766	2348.41	2348.41	2348.41	2	1	1509069.26948157	1436296.96345723	1767001.47042799	1529392.74333984	1445680.85765094	1986842.74245924	2120030.45554385	1675042.19578931	2082135.28874321	2154772.29585428	1754421.77156589	1462102.93621264
638	73.0651306587774	73.0651306587774	73.0651306587774	1358.09	1358.09	1358.09	1	1	1416527.33710938	1309215.01344987	1690063.38373697	1338371.24636718	1269040.5514707	1759008.18643099	1895047.91047786	1442253.19877605	1711642.01162501	1783764.33682031	1540135.51696355	1223008.29442382
639	73.0650919254554	73.0650919254554	73.0650919254554	2140.12	2140.12	2140.12	1	1	69575.5129069089	88148.2039453154	74772.2899121056	64525.902363278	61726.3753906269	78937.4731705694	104756.447181001	91588.263782548	89432.1666764283	98629.8748437457	68819.026790356	49165.2464135718
640	73.0650946604936	73.0650946604936	73.0650946604936	1604.32	1604.32	1604.32	1	1	119030.118593752	136869.418437503	145934.073906253	107917.065566408	103594.980585938	145598.575312502	163949.698613284	122564.14638672	143105.989140628	150623.54150391	143676.716640628	119843.060800783
641	73.0651712905502	73.0651712905502	73.0651712905502	1571.95	1571.95	1571.95	1	1	1212924.25676993	1117087.19050578	1469273.36352371	1144263.43863483	1112354.29769801	1536222.6610749	1606350.65113146	1351586.0282469	1493879.50175108	1709936.83532866	1466481.60891972	1126603.45410157
642	73.0652374541155	73.0652374541155	73.0652374541155	273.256	273.256	273.256	1	1	2467670.69170454	2603490.57041231	3193447.09659375	2184436.18353124	2110552.21161933	2983612.77685227	2759329.11596875	2387566.93249289	3209242.95355112	2836365.70223436	3076809.46279261	2409211.65074574
643	73.0650996507321	73.0650996507321	73.0650996507321	1231.32	1231.32	1231.32	1	1	1800128.11775569	1767626.71688901	2115559.23447442	1715396.15398616	1742065.66441761	2306870.85355115	2373646.00578834	1961021.58529473	2152455.45655008	2327582.44176135	2149273.72529828	1691120.14805575
644	73.0651154083616	73.0651154083616	73.0651154083616	942.997	942.997	942.997	1	1	6291913.70615483	5436327.54357675	7188933.68191953	5521349.81017852	5439448.27758463	7826225.53481587	8063786.42738436	6082955.21917708	7479277.23722539	8042801.72674296	7475437.705453	5643371.37703126
645	73.0651863288332	73.0651863288332	73.0651863288332	2242.53	2242.53	2242.53	1	1	925962.109903498	795051.754437679	993818.513848043	863895.801392843	792745.520381438	1098355.54620079	1285529.8289748	941398.304754906	1078905.62260914	1199023.42905924	959464.087218141	780374.242401199
646	73.0652902439559	73.0652902439559	73.0652902439559	196.639	196.639	196.639	1	1	8802323.32020834	8776954.10160452	11359997.596853	7796866.67839062	8224198.98921806	11045977.7951747	11736907.3892833	8670551.38709446	11560233.2062876	11662847.9544271	11375010.7065625	9024684.04215
647	73.0652253454573	73.0652253454573	73.0652253454573	138.054	138.054	138.054	1	1	10303261.616274	10237671.0817388	13298244.2878822	9402263.89548674	9672467.79046964	13045649.3454285	13410340.7997608	10397042.8101743	13713819.9678856	13441899.8102614	12850594.0815667	10369442.2768308
648	73.065221395685	73.065221395685	73.065221395685	340.35	340.35	340.35	1	1	14858692.2941207	13639139.7233571	18033212.1522017	12709577.2198598	12738275.466931	17058124.1293125	17565251.7001193	13671451.0483011	17957788.1984446	17597603.2458577	17401926.7270732	13426525.1002017
649	73.0651421928746	73.0651421928746	73.0651421928746	1323.39	1323.39	1323.39	1	1	1396389.49665853	1427177.07245064	1692054.826907	1331662.33671875	1334607.27113499	1720894.82370986	1840811.6392513	1513681.8616748	1737284.3397195	1902348.05171876	1551138.26797038	1352940.17230468
650	73.0652804021777	73.0652804021777	73.0652804021777	417.795	417.795	417.795	1	1	2471557.1178375	2489469.32042231	3058674.14885937	2031269.64010156	1994502.2223125	2513365.18279861	3087923.78840624	2269476.24628594	2985685.92509062	3001138.67027812	2926445.53412813	2152916.98845782
651	73.0898593063649	73.0898158163294	73.0977723351052	1304.57	1304.5	1304.73	5	4	321801.492928871	194229.054251535	399252.405541998	291699.582368981	316854.958651534	339487.695117191	425972.20433268	343851.993341615	89287.184698486	95029.3493483324	311307.335751068	86318.3751298007
652	73.1561395247596	73.1560550319075	73.1649455774079	1304.14	1303.59	1304.73	23	12	191253.149951173	176070.112572114	162657.882036884	173723.11745042	177480.907958984	151786.317085336	147718.272385817	189948.561830358	156471.791559244	174070.850782297	172650.523660715	162620.316517052
653	73.2045700270395	73.2045675409519	73.204594354903	1304.41	1303.61	1304.57	3	3	199050.799973957	135035.675183292	176631.529493411	108862.421478741	179462.561841229	178572.810035806	181454.358539224	198113.643531086	164083.636142577	185686.174832482	184065.313830565	130749.204803936
654	73.2547560463475	73.2547097010409	73.2547810526956	1304.11	1303.64	1304.54	12	12	871280.196952404	836870.300311747	797739.561964275	906607.680605742	798448.2761268	787111.977693921	820973.545875659	877861.687479174	757544.985062506	817864.502895842	843178.932118156	793599.067215752
655	73.2598882058795	73.2598438812026	73.2599204840911	1304.28	1303.81	1304.73	12	12	215729.736013371	126098.467116698	291860.012920673	200210.968605393	174994.336328124	344404.812354215	335392.613278462	252480.826870492	297595.193353741	348440.380394115	285580.765525841	161684.912184495
656	73.2933216415173	73.2933015761669	73.293351949244	1304.03	1303.59	1304.41	6	6	838742.656097288	813275.029794038	116609.007084963	76030.7958634449	797966.375997874	134297.882498372	131508.562323404	859769.542249633	737933.436301482	141580.989970092	109506.360276692	787138.296200289
657	73.3100924759264	73.3100668747033	73.3101181953861	1303.965	1303.59	1304.49	12	12	540929.127780673	536613.56437283	494317.651293939	577501.675839935	513995.143344349	449092.274119701	480727.914013677	560694.34563101	469855.868700525	491821.618979844	534326.852791011	531187.596472454
658	73.3391563689369	73.3336449278045	73.339420270341	1304.555	1303.95	1305.41	22	12	159888.640435697	154997.350222355	151077.841525503	108586.59621867	158770.71355356	176431.132703951	173712.585077374	143359.241842447	161682.840083007	194519.944543645	153242.899186448	91687.0358011873
659	73.3855449607002	73.3854346646903	73.3855810864828	1304.52	1304.08	1304.9	12	12	220038.242340089	188826.273602763	201567.607258676	213590.77915978	201896.895266488	203950.551080498	213800.935506419	234364.51890024	190939.572346379	211705.227359901	209353.555094867	204524.214147009
660	73.4090586136946	73.4090290692375	73.4283893075317	1304.45	1303.64	1305.41	14	12	195656.442175294	186362.277814593	155813.013408203	202403.487468073	188172.527535306	152267.003228935	158127.121616909	181703.11648738	156576.900208834	167300.441003419	183635.406010045	198987.388052133
661	73.4610028041202	73.4609216830424	73.4610334153722	1304.45	1303.81	1304.88	12	12	246683.205335787	164497.467361652	291691.118429237	233933.923061526	207488.431577757	333470.82809443	318339.95525616	285899.520810546	299104.522421124	328246.930318134	306180.048816965	195315.570111553
662	73.4846507362347	73.4846065665769	73.4932992759352	1304.5	1303.98	1305.41	13	12	597120.310852053	503669.129867785	586023.727805517	609809.584056223	549656.227629205	590860.274606775	599367.144467079	631882.109468755	550697.756968104	615447.571407649	602654.773911832	545968.019521834
663	73.5402502557805	73.5401123038683	73.5402774436424	1304.88	1304.41	1305.41	13	12	255612.799047852	206814.637265624	240030.867580912	268020.791297433	239547.35906266	229447.195005581	236043.776370445	272584.571792971	229878.174819989	258689.523227889	260203.299543455	243880.230611477
664	73.5321141340477	73.5319553567795	73.5321709340861	173.515	172.906	174.408	9	9	2069768.59111728	1371557.62801572	2617057.29064174	2015934.47380669	1712656.87266926	2574402.59815266	2568937.73868663	2159580.36146616	2760218.80958173	2819504.27940157	2502494.32455669	1718824.6513922
665	73.5318491692626	73.5317884403889	73.5319812923886	596.679	591.306	599.15	12	12	16568983.0969128	12975393.4526149	9562178.62386372	7895217.87004895	14511687.7698957	19170094.4139279	15166278.491327	10792894.1365906	14049785.8584438	11299903.3496883	13629503.3471934	8783585.11978875
666	73.5314514856003	73.5308135360561	73.5318234924523	2449.225	2447.94	2449.62	10	10	9630209.40325428	8705369.69221773	11777414.6771399	9674787.6399316	10849791.9468681	12568767.9293832	11479047.1121173	11026650.9027232	11067891.377575	11228042.6205836	10847748.2311884	9458140.35317354
667	73.5320954416364	73.5319479696228	73.532205714407	213.936	213.526	214.55	9	9	2691839.7386441	1370511.19662971	3353180.88088443	2486341.73951789	2054829.02714861	3425993.41756838	3097048.08752148	2771510.27886877	3378608.16825159	3367167.24641546	3087458.77894606	1850389.74773051
668	73.5315800084731	73.531255212517	73.5318300988069	2493.08	2481.9	2506.59	13	12	22063468.4738518	1028539.21827391	3978988.696944	29122566.3567505	17398033.6102295	11165579.7160465	29794453.8851759	7344000.53100104	1025682.74113641	25075450.2630199	16164057.2457009	12727418.4801123
669	73.5316724851413	73.5315367610736	73.5319049647693	768.156	762.938	778.823	9	9	6386900.08527998	7332843.36439599	10342833.0908236	8064114.13806202	8916276.63945516	10757422.2181695	6167449.11341332	12019548.2922777	6454539.99711845	15288913.8362754	9073175.25220822	8209928.44249746
670	73.532149836753	73.5321270977352	73.5321933208797	133.7485	130.916	135.202	6	6	1456741.65562092	1086639.81806464	1933133.52073049	1394799.79348975	1256283.35515538	2171970.75479517	1936533.64969792	1787017.19754233	2022228.87862331	1755614.98198274	1867972.52477726	995016.037050569
671	73.5320884421069	73.5320523815985	73.5321823663439	77.0241	65.3179	85.9931	9	9	3020323.98997244	1751257.08705943	4052717.591596	2790673.4575386	2500080.62971025	3023392.63673774	1682526.70212525	1266381.49296067	4309256.98161301	938026.693778805	581037.442715322	2145157.91500189
672	73.5318075219179	73.5316940411304	73.5319832244051	1098.09	1078.21	1124.09	11	10	4695933.16753246	5026569.57743567	2982856.4502575	5637075.30124461	7493825.9758738	7249357.38686998	6579721.52336187	8470996.53422412	4127936.47602222	9526211.03297808	3023731.00963833	5271038.29177697
673	73.5317760877585	73.5316578531663	73.5319254228622	937.32	930.625	947.125	9	9	864912.604510265	7232454.32188423	6967540.19758885	695724.925934788	4026551.11503571	16814692.4212642	9091454.34746117	9562958.69484631	15267906.1020468	15606157.074257	11422860.8779203	8134983.79953622
674	73.5319620938903	73.5317901358136	73.5320429608842	1155.45	1150.66	1162.34	7	7	4337219.96556686	3453671.62507086	4549236.16011264	4065999.10181868	585667.96038087	5386801.77258445	5421286.35810806	5820406.75565556	7458548.2269397	4322541.56348307	4611712.43946533	3818572.48905523
675	73.5318193287725	73.5315174124417	73.531970677448	689.092	671.575	700.995	10	10	10912233.8163138	7130423.12185678	10314306.4075099	9256698.68163883	9108109.76286184	17927323.1026726	8931141.9223803	8041368.03886718	16478415.7412685	10382335.538297	13449068.7059871	7914903.02987109
676	73.5318382365568	73.5316337278144	73.5319669496336	994.439	979.923	1011.71	10	10	6612554.97319398	5986935.17148438	5971318.94799151	8509995.72841045	8185125.25131832	700085.020331614	7962699.76832333	3190536.24332103	8795422.67605803	10124598.6008559	511042.883203129	6712830.27224403
677	73.5315844063776	73.5315062694564	73.5318127059786	803.676	791.728	808.658	5	4	6146336.37420169	6476674.97770641	18828578.376789	8059857.88304072	7351549.50978757	9594558.89006469	6589931.88792882	8692290.71147093	9335852.91031106	9517827.13380014	11700962.9008664	6967392.15036273
678	73.5318366351247	73.5315491111824	73.53190832545	865.0485	858.135	872.889	6	5	9536348.28929818	5005842.0689085	7061774.42592724	6280495.94572097	3339360.4046771	4792781.820636	18438053.621185	6747693.94172322	7232541.41048217	7255677.71847055	5492003.66716246	5592548.77920691
679	73.531757101724	73.5316772496191	73.5319237467651	1046	1037.72	1057.43	7	6	5800362.38109377	4667091.01235796	609346.573754875	5497976.20874999	5218050.15103271	3103798.21346925	6411889.95133901	6228331.63495738	8550185.75697327	7075135.25333886	6543364.23396478	5056382.15581499
680	73.5317447620084	73.5316205112351	73.5319132984988	642.4825	640.007	650.336	4	4	6722806.15094451	5368423.04149099	8437067.21437862	7449474.13198738	6026064.7395	7699783.18566647	8086061.9726242	9215640.54365858	7912582.9450545	4276863.19007934	7797351.61887661	6284872.66179326
681	73.5320633268288	73.5318302979293	73.5321180452443	1228.69	1215.99	1233.2	5	5	2624645.69997726	2042937.16742566	3068905.94742808	2489157.86594701	2575034.72339093	3170081.20238606	4368412.7223858	3278779.20366202	3071601.56413675	1636982.25645942	2252214.92279164	2396508.68362874
682	73.5316869657467	73.5314254110304	73.5321000607658	724.1895	717.912	727.634	4	4	7457956.200869	5564051.9314737	7489151.04589117	6938889.14290448	6581503.80730755	8507449.22154486	8702816.6699139	7354511.08375475	7615623.23338077	8143454.88216497	8978553.5697448	6057915.71684314
683	73.532003917881	73.5318327575896	73.5320194798639	1181.36	1178.06	1184.63	3	3	2150442.29818123	3794084.49053066	10540742.105979	4608461.74157457	4536874.39684852	5684433.49841102	5583167.30774299	5027333.59408104	5583120.58879899	5605368.22663798	5204818.597067	4338274.85207098
684	73.5321052611028	73.5319988662953	73.532137316158	284.963	279.762	293.843	4	4	2148161.39328685	1661145.33323148	1791884.25793551	2314467.03783713	2207690.90664739	4747065.47067542	2994826.85384655	2181680.72841593	3372894.13070828	3093734.46646521	3197719.94370887	1920131.278656
685	73.5317682997525	73.5316171432061	73.5317751142872	821.31	817.61	826.265	3	3	9850006.93357814	7318917.43122564	10561167.940125	9294314.30065625	9032506.8833559	10963563.65467	10723052.1325375	10094165.5518	9673151.66157201	4702849.28466679	10524898.2531	8045401.21251298
686	73.5320368909646	73.5320093344016	73.5320644475276	49.17945	48.0579	50.301	2	2	971177.141938491	567219.401422227	1260229.26513304	844134.964180573	843315.260227232	1217347.57173681	1144443.39016678	944123.362951276	1298690.45299512	172534.4989875	2156689.05395929	651351.092738281
687	73.5320919973242	73.5319968675829	73.5321366459042	399.208	394.554	402.942	3	3	1271713.39210547	881462.380605201	1590663.91754084	1274942.20428924	1089642.31512846	1639388.72941087	1553702.74866335	1304014.5967929	1773081.04667317	3813082.57444181	1594153.33957617	1021699.57355327
688	73.5321113132171	73.5320056459401	73.5321427424729	464.117	459.585	469.494	3	3	2726933.17907922	1835167.19635857	3548010.99685812	1356157.21631536	2465429.56665625	3420786.70023844	3241026.90130969	2900612.95716156	3604590.39681562	3450900.01042808	3391682.8613081	2236242.66882384
689	73.5320822390622	73.5319435377345	73.5321199371922	376.994	362.624	384.788	4	4	1517532.97243981	1096973.85286458	1851896.18838079	2219518.37892683	1352721.79910663	1881370.56984317	279142.634623531	1536283.34745313	1960859.50433218	2812179.78043624	3007508.0223333	1239091.25201852
690	73.5321394987176	73.5321229927422	73.532156004693	449.3835	447.451	451.316	2	2	3159393.4800352	1304157.0351921	1270894.66307117	1709545.30989773	1749261.09902018	2264699.42373213	2236976.17718395	2061973.62750104	2484693.23367854	2294757.76085478	2283807.36237666	1628464.0633403
691	73.5317528703088	73.5317397248153	73.5317660158023	2535.325	2532.36	2538.29	2	2	3471381.14804692	2852172.44468751	3759774.54993157	3267586.55267573	3334933.0784375	7742901.7456658	3865823.40562499	3600534.88354497	717869.365356487	3917286.98463871	3768189.61781244	3067635.10812496
692	73.5321246157653	73.5321246157653	73.5321246157653	2602.24	2602.24	2602.24	1	1	2861191.2146394	2078933.30298079	3359179.38049097	2754969.92687802	2538555.43133412	3288053.88810694	3156229.72418266	2968720.8222476	3076353.71953426	3138195.70492788	3147442.36963342	2319166.12578725
693	73.5315338055815	73.5314636629678	73.5316039481951	896.0285	891.659	900.398	2	2	3266656.04423191	2607727.16930903	3756409.68256579	3382643.51111842	3659191.66148104	3870105.69713158	3853537.47393664	3514040.81503639	3558312.4834896	3885078.7865625	3688802.81295231	2989839.16341941
694	73.5321257300954	73.5321257300954	73.5321257300954	2666.75	2666.75	2666.75	1	1	1476567.50993146	999256.855534347	1975666.77584722	1387266.95502657	1154702.99941986	1989882.55782601	1841415.3638517	1790781.36283428	1797119.03185879	1998944.95946704	1792226.14097169	1238013.53225097
695	73.531958607068	73.531958607068	73.531958607068	2573.98	2573.98	2573.98	1	1	6046346.56157808	4800593.35021353	6821786.15401043	5781635.98696872	5563846.84402175	6678698.28346869	6616165.10568754	6342869.43747221	6698197.18910939	7159825.91877213	6619843.75156249	5146477.15582293
696	73.5319520367016	73.5319520367016	73.5319520367016	2633.06	2633.06	2633.06	1	1	3752417.59353997	2909379.27563592	4459893.49994878	3570964.09068425	3354491.78186807	4515714.96446593	4314148.34279457	4208257.39474801	4112790.36846824	4353948.15788615	4294372.90709208	3123836.96492171
697	73.5319276886358	73.5319276886358	73.5319276886358	2557.66	2557.66	2557.66	1	1	3727420.57552629	3111840.9403711	4348081.01144712	3471351.73685853	3433155.0741365	3954010.33263159	3979801.46077305	3702718.38425171	4032076.85659536	4033970.40098685	3824698.31854448	3253328.26660361
698	73.5316973504903	73.5316973504903	73.5316973504903	2520.15	2520.15	2520.15	1	1	2326747.07519531	2212627.73905487	2574942.80273438	2286509.23798835	2136457.44525397	2462997.05488274	2633340.19499992	2518607.87148445	2433354.22851562	2796570.10367179	2325015.37187493	1954711.83273438
699	73.5320106490089	73.5320106490089	73.5320106490089	506.631	506.631	506.631	1	1	3674461.14069302	2365509.175354	4650115.23784711	3186972.9166879	3148085.96786924	4745645.39036491	4423539.9228096	3746293.25500075	4906631.82043269	4425300.02794336	4334379.32675353	2976194.93282104
700	73.532100900315	73.532100900315	73.532100900315	419.719	419.719	419.719	1	1	2952726.25513704	1866187.60830291	3505957.32272688	2588335.25479045	2522183.33644336	3695748.12865101	3238142.4119314	2894607.76190104	3506303.04258008	3299574.02480493	3372018.11516813	2280060.99361249
701	73.5769856191985	73.5563472503763	73.577044111857	1304.49	1303.49	1304.88	15	9	98806.3942590325	134465.396096754	159318.635740359	102103.615221229	81201.1196240226	110282.725493163	111334.314064941	118302.411098632	143077.244086468	154054.505251685	120103.666634615	85981.0958571211
702	73.6071587320591	73.6066333057254	73.6142673474725	1304.49	1303.98	1304.9	19	12	146380.973986815	146622.087873943	138007.0720459	152762.259899902	134492.636121825	131125.1549149	132991.710486779	163277.586071214	136538.681215124	143445.711140138	154404.929804243	163172.155735426
703	73.7067074148481	73.7066651872381	73.7067320558142	1304.45	1303.81	1304.88	12	12	730968.951293948	643857.789399035	696150.601522033	752749.343507816	682899.343411957	669627.551399277	722801.706803382	767350.210950527	666235.745966477	712597.162991774	732323.528537948	679403.699338729
704	73.7234293093018	73.7225595427368	73.7304011807167	1304.345	1303.64	1304.54	4	3	718277.373696722	93489.4335486773	694805.64286378	741241.146218044	100443.096345402	668937.569378251	712945.08466471	759130.447198888	658643.145706376	702304.437260738	731099.222227371	99633.8873730479
705	73.7790977641258	73.7790977641258	73.7790977641258	1304.54	1304.54	1304.54	1	1	269886.88732701	143153.218926758	252193.054671806	277428.507179828	246469.710220773	249844.809827006	264359.231683874	272026.683822546	246663.82361398	261183.389114586	263153.825415035	260786.484948033
706	73.7919246807206	73.7864222994229	73.7921335023679	1304.5	1303.64	1305.06	23	12	182670.14295936	96799.6685752648	210020.864754642	174559.847019606	132200.585223797	114775.228264723	110514.627024739	212539.530766226	219360.059306642	232730.198608749	215572.841243239	134912.703840519
707	73.8387002643413	73.838671611154	73.8387370626411	1304.145	1303.64	1304.88	12	12	271898.580737125	236743.164998081	250562.443929266	275230.189870257	243958.934436973	245950.300186943	263406.811824778	272303.526643231	241133.128767417	251752.428571214	262599.928128661	255913.1349235
708	73.8893971177935	73.8883095250279	73.88962290989	1304.495	1303.59	1304.88	4	3	80273.2258699538	637623.675000003	657773.278583103	696412.777476035	633084.114794482	649994.993868969	676687.540643636	712806.504598712	618759.834731881	112221.758792724	106788.177179768	641086.40195668
709	73.9387458271817	73.9384675954333	73.9387701141963	1304.145	1303.81	1304.57	12	12	709033.221000617	670038.805133102	671947.930066955	732274.35755543	663278.537128154	670882.636627924	699646.965185554	737905.82486473	634862.066931972	688433.24961496	696389.357182123	660381.582975262
710	73.9557781873349	73.9557487378116	73.9558400991484	1304.08	1303.81	1304.5	5	5	387941.233774852	251928.133806819	197831.170920413	356566.992732602	330449.13438388	216406.520056965	224666.603223876	184633.142723591	479502.119525917	213227.93465983	463882.547103609	288785.883013141
711	73.9896467334445	73.9896096149559	73.9896757480801	1304.03	1303.57	1304.54	12	12	387461.951495363	249830.534041465	481150.558143029	355947.679625524	322946.186128747	544026.046156531	530823.942908654	444248.19400691	479756.748173829	535520.062104117	464831.757317457	286543.939941405
712	73.9948513447762	73.9948283492524	74.0111079100835	1304.49	1303.95	1304.73	12	11	79258.8253605768	134930.33952524	131338.527563476	159157.307008713	129453.167651367	137320.197064733	536036.106655271	150843.880170201	122304.451533204	148407.712775531	134598.070195313	140466.776678936
713	74.0328870832885	74.0327111763221	74.0330180410769	2447.79	2447.24	2449.36	5	5	861918.202724705	518668.155375409	862838.367897376	945654.853220762	660734.51565926	819460.495281981	1105415.21363339	1136677.41923599	858238.359910231	1235300.08172714	764733.501174879	622827.259755673
714	74.0300883745128	74.0300278095233	74.0302450596996	1303.98	1303.59	1304.57	11	11	127394.394449462	118300.265403647	128976.22586426	132792.054843345	330449.13438388	122319.638804758	122758.48445638	127452.791430288	111147.200384114	121704.085393066	118726.825260416	126652.740572333
715	74.0605159444218	74.0602056433895	74.0607479706033	173.673	172.906	174.403	12	11	12498224.753831	12238694.0456106	12757884.6910325	12075626.5709769	12019185.8287	14095438.4474095	14965773.162711	12800488.5057845	12979663.3648319	14792558.2857524	13261701.844296	12065823.3380842
716	74.0604498273748	74.0603557008825	74.0604949372144	590.9595	589.744	592.959	14	9	11995622.052499	8747217.7770772	8900088.83078882	9620892.92350465	10627650.4690696	12782189.6270816	11703061.7552178	10070275.2502801	10773525.0417704	13587437.7347419	9463084.25099018	10825304.6717849
717	74.0603873014487	74.0603784094141	74.0604361514888	2092.71	2085.73	2101.13	7	3	1459634.4833482	1332286.89624541	1345327.64639788	1333725.49478069	1340576.23752233	1915876.70388441	1973376.73934375	1381187.50374609	1505472.49009487	1272851.97983178	1457249.45552083	1322568.97782285
718	74.0604388694774	74.0604320620983	74.0604409351394	1320.42	1317.98	1328.51	6	3	1987412.17775127	1859434.35102144	1978047.23966129	1797318.71875844	1871718.38288009	3673542.65102458	2793728.56099608	2029056.23689452	2131042.76776573	2896392.4614388	1943855.203125	1777613.18625823
719	74.0604369246025	74.0604211319716	74.0604373646291	1964.99	1961.64	1972.78	6	3	4084382.1146293	3710483.53248548	4258195.15955748	4130449.64822635	3835758.27527183	5442258.50298383	5426102.17140491	4105871.70438035	4168390.51159194	4816947.4411264	6690273.98181066	3964737.50678632
720	74.0604098404457	74.0604056758557	74.0604198380686	986.5625	985.598	987.373	6	3	385289.372578123	271088.914750001	362693.526140625	410953.930839837	400068.28635937	324494.476406256	590494.832109379	333910.457505215	429588.245374994	514322.36444531	2039507.0274824	247148.090843753
721	74.0604216368178	74.0603979678943	74.0604615395716	2470.56	2469.69	2474.25	6	3	3406060.24914018	3053424.00621586	3727361.99624203	3367929.2784101	3247078.2809423	5480953.02425811	5162647.14268632	3615533.28797111	4569725.37498049	5367592.20288388	3736675.98700195	3128732.49709079
722	74.0604169573742	74.0603979212716	74.0604301858687	1543.105	1539.13	1544.85	6	3	2996529.08699014	2620512.99070312	3339132.20197368	2933402.71419272	2883445.07949561	5854674.56372836	4133861.14475946	3229904.62312226	3170468.72947266	3503840.73021288	3270027.81771732	2823129.68252364
723	74.0604223765065	74.0604223765065	74.060458722971	1380.22	1373.84	1382.56	5	2	2395621.02314732	2126222.98089751	2510166.48642858	2348191.68566313	2313867.11336216	488153.28907814	3310306.1781994	2446861.32633928	2469198.75010044	6209490.16580994	2372837.08289063	2054388.81153201
724	74.0604128607238	74.0603838485787	74.0604708902568	2323.56	2323.56	2327.36	5	2	1033807.13477678	1026605.16251861	1127588.75588729	1072266.54095238	1049910.58812499	1374718.52	1575093.11870538	973645.080515611	1205425.36924218	2484914.7498598	452240.722243674	948691.400453136
725	74.0605103520457	74.0605103520457	74.0605174544254	2604.44	2599.57	2604.44	5	2	5878602.25100032	5193796.53492186	6395785.96281402	5771337.29319853	5730757.56367183	10233955.2885393	8040147.23428918	6150031.26189603	7431778.96369945	6183339.43384358	6356660.42194557	5633019.5781896
726	74.0604523255268	74.0604357063629	74.0604687338782	2544.66	2534.24	2547.49	6	3	4350513.47425428	4010951.77260416	4398877.61304684	4240319.92888492	3911199.01195401	10021384.2441927	5788494.34353692	4331956.85333804	5225397.78571019	923788.542140632	5260148.53920406	4034765.98321874
727	74.0604464239354	74.0603443570678	74.0604464239354	1026.46	1021.14	1026.46	5	3	414670.107421865	264419.921367195	307906.18302083	361084.117734367	323466.62402345	333682.904707034	515629.003828113	267645.157734371	426245.661210941	3694354.87403193	358557.176953135	263686.169531247
728	74.0604350262007	74.0604057125592	74.0604694478348	1920.32	1913.75	1920.67	4	2	228910.455312485	227707.457812504	217506.345625003	230985.349544274	166958.381406253	216685.023222655	226220.35605469	275582.622630214	293706.669921858	437931.933437483	212008.352442629	165173.429179689
729	74.060431176232	74.0604195803009	74.0604347231697	1834.41	1830.83	1848.31	6	3	1140919.02298108	1013544.18839844	1135480.07676866	1111228.49429482	1075624.016875	3167414.16857255	1453742.52107639	1076589.70761103	1137773.71628472	635016.282823668	607858.577814402	1056846.62845486
730	74.060382104712	74.060382104712	74.0603957289573	2065.73	2065.73	2074.15	4	2	1141266.58175558	1004834.08644301	1222341.47102105	1138443.90987779	1128878.60272767	210436.841567374	1776269.28474826	1193832.00080356	1363912.35238064	2994403.23784504	1244946.29890793	1070262.57752757
731	74.0604284977018	74.0604069603629	74.0604828472885	1709.6	1702.27	1709.6	5	3	227488.923020819	167253.950944013	233306.99572917	187202.097395836	219749.517395836	1830473.2688856	316128.649348965	187577.593880209	214483.418789064	380612.641835943	1478166.76585722	203598.12708332
732	74.0603956485731	74.0603614250751	74.0603956485731	2182.31	2182.31	2187.64	5	2	1225219.72218529	1141977.8985257	1235727.41541504	1236173.84532258	1228315.50482232	1795685.07395506	1697862.27210433	1316371.06682862	1461676.81742555	2286843.78997335	1030589.41944671	1206523.27874496
733	74.0604407488626	74.0604264945967	74.0604407488626	723.74	717.289	723.74	5	2	926820.678911453	816966.671007817	929725.157536457	882932.679993932	802572.775763899	1210933.31265017	1267713.70170833	969336.227276042	900928.862328132	2252974.12035416	362671.129386079	837356.856889761
734	74.0603988059028	74.0603889443032	74.0604157093921	1264.14	1250.42	1274.86	6	3	2826165.91366926	2685787.90231249	3070058.75810157	2873153.39820138	2719995.254204	3240241.41546947	3970577.8505764	2933428.43370739	2881848.35562676	3612939.25475292	4858606.80235978	2619833.93440829
735	74.0604045935033	74.0604045935033	74.0604469395003	1060.87	1060.87	1066.56	5	2	1005304.5448828	808312.168849435	981500.830877131	987088.602187487	959868.75187498	1321525.78909091	1447647.91281248	857829.79867898	1099840.44983725	394052.948437481	2020113.58305177	832849.097549719
736	74.0604626310322	74.0603837161703	74.0605078617411	2406.53	2389.89	2416.29	9	3	3262227.13250249	2857772.65826945	3338770.94450675	3197508.51475324	3123177.45965402	4223476.60281922	4490746.49006141	3306755.32952381	3826028.58774121	145659.263100589	4600752.44377243	3131557.95329242
737	74.0604454933013	74.0604454933013	74.0604454933013	833.718	833.718	833.718	3	1	3980365.66941947	3427438.25156665	4156464.67414229	3816920.68573105	3849102.97833909	5664839.28970379	5477414.23334375	4175906.60347615	4306184.69717054	5684911.67798818	4291961.28254155	3562944.81140624
738	74.0604333359697	74.0604178721243	74.0604333359697	906.479	906.479	906.577	3	2	2171425.62027	1813862.26513541	2150856.65837437	1931191.75690501	1833548.20523063	5789464.5141774	3024088.72505468	2199331.98169988	2168199.38081781	2960860.82231563	381091.46707031	1793294.98535742
739	74.0603857489641	74.060346375821	74.0604126055588	2295.59	2295	2302.83	4	3	1897292.75158918	1692314.80829745	1871436.65695312	1934384.81526973	1852149.20515246	4076180.77578775	2561698.70598132	1921868.53649486	2294486.38251333	1490889.14763641	2010027.86789646	1814443.19933022
740	74.0604127308376	74.0604024497358	74.0604639175415	692.987	689.279	695.828	4	3	2916367.60991536	2675069.54886667	3035582.13764883	2798019.47763333	2668116.35540624	4292839.64695171	3876166.84194686	2967025.31047162	2990446.49497655	4592427.50171207	3100980.26752162	2665477.28830886
741	74.0604370065054	74.0604370065054	74.0604370065054	1506.77	1506.77	1506.77	3	1	278929.184843739	202998.428759768	311349.770214833	233560.460332035	259508.784257802	367379.588671884	362597.901279283	259525.90070313	276331.139804693	417397.591924813	259329.90070313	261095.206230459
742	74.0604550653016	74.0604550653016	74.0604550653016	776.855	776.855	776.855	3	1	2729924.67084851	2561742.58029565	3061447.01440039	2795905.83324463	2708155.24577685	3974268.79003442	3905178.42191162	2841616.42180884	3034892.06124022	4107155.94627368	2988210.56112524	2645031.04871582
743	74.0604421897128	74.0604421897128	74.0604421897128	1466.78	1466.78	1466.78	3	1	1113436.3816875	966905.044617185	1166852.08792968	1068080.52625001	1036774.7205921	1654430.31914062	1608099.39316406	1218427.90962109	1190625.8943457	1700723.69452381	1186019.48287109	980266.87028906
744	74.0604339339503	74.0604339339503	74.0604339339503	1139.96	1139.96	1139.96	3	1	3448874.23126952	2856612.04921876	3541522.5555264	3213520.83220145	3100595.82022879	4554154.01410716	4570009.90791666	3251807.43351004	3236835.66940549	4728158.37852709	3609540.60014508	2945111.03322546
745	74.0604163472181	74.060330902182	74.0605355143536	2573.98	2569.19	2574.93	3	2	3231978.90750002	2744089.86201626	3211714.50764063	2947084.67771937	2994217.21418269	3845627.20885626	4192806.43352165	3136456.9088822	3772130.54063403	5562774.52728914	2404869.15704157	2885425.1264719
746	74.0604259244432	74.0603964609344	74.0604259244432	1802.29	1800.85	1802.29	3	2	1069967.79527343	1089114.22593751	1140357.0673273	1102643.81549342	1114477.57898849	1930796.04822071	1643207.566875	1148283.5821875	1178838.51679689	1567815.08592722	893270.249427008	1171225.37425194
747	74.0605049008473	74.0605049008473	74.0605208737313	653.761	642.214	653.761	4	2	5385299.87109375	4738892.03393285	5360993.33809513	5163102.07180529	5122795.08223167	6405339.36444721	7648445.61991872	5819130.2705006	6122817.36774519	9291757.76013399	5783307.01962133	5334627.02732452
748	74.0604133293833	74.0603885774929	74.0604133293833	1183.74	1183.74	1191.54	4	2	1155474.9566741	946120.157226559	1218961.51375781	1057050.28	1124441.26970573	3219959.38931037	1670948.4325	1063552.56398439	1250874.78703682	356761.700244165	1191429.7171875	952662.811411826
749	74.0604240698212	74.0604164223064	74.0604240698212	1093.43	1093.43	1102.1	4	2	2287820.2269639	1992873.93613147	2300751.41911272	2329569.16895474	2166627.14208149	3462524.59987042	2933507.07950334	2327088.36166487	2410782.82193965	3314346.786217	2482022.95098634	2068195.33547414
750	74.0604241277145	74.0603752335545	74.0604241277145	2227.67	2215.86	2227.67	4	2	678241.811904299	560533.495139169	719966.094017706	638408.52494139	625444.394670412	1668974.49365048	929258.211958012	673099.913534001	857475.156893387	416321.823536798	692738.162556154	688305.902292063
751	74.0604486560407	74.0604486560407	74.0604486560407	438.47	438.47	438.47	3	1	2807210.05954484	2505828.18899049	3061288.53805876	2706648.64715727	2822175.43870482	4147947.53765897	3966768.69097826	2992403.90855197	3033834.81749762	4213722.9742428	3098204.62778872	2637581.04463347
752	74.0604047963714	74.0604047963714	74.0604264533953	1487.17	1478.87	1487.17	3	2	2251438.64267579	1975954.71746326	2377734.9130664	2177788.10776042	2287834.45396711	3173201.28393837	3244125.86388393	2424208.66988281	2518495.68200036	3304520.85247548	2641765.86636894	2056809.63863281
753	74.0603643358257	74.0603643358257	74.0603643358257	1679.1	1679.1	1679.1	3	1	2042878.29570312	1784901.43141277	2041595.33359375	1972009.77084961	1843361.72917535	2715031.25855903	2591509.88873046	2051571.99908637	2153012.99192383	2844853.01917097	2043622.33680556	1828070.78997883
754	74.0604452118662	74.0604452118662	74.0604578572584	924.104	924.104	927.83	3	1	4510166.58201605	4096594.51100206	4643274.35492202	4332446.93294319	4386377.80583266	6370996.02762699	6319588.9198203	4640988.3875544	4878560.34330512	5345252.94188753	4651141.61185226	4075899.84202692
755	74.0604368596905	74.0603753461997	74.0604368596905	1764.72	1764.72	1771.7	3	2	2728016.35301683	2546460.41730769	3053640.98935096	2873993.98453426	2756512.3834961	4001502.24798227	4040731.71762169	3149617.78806641	3089560.21923754	2323353.58794182	4487766.00104532	2741502.46136943
756	74.0604135561349	74.0604135561349	74.060463528223	1866.8	1859.42	1866.8	3	2	506396.441894523	524574.468906246	653597.639253482	509602.923828131	462247.330468755	711724.743984363	707579.662475578	612851.972074646	533182.238925786	407297.639237066	938466.061057285	527427.092986104
757	74.0604411130365	74.0604411130365	74.0604411130365	801.197	801.197	801.197	2	1	2355531.61832566	2048113.30833068	2417213.69613281	2308806.24255556	2275292.42725692	3239022.09682662	3228146.89573677	2291422.17031009	2507356.94064482	3175266.92607573	2487294.36558051	2120560.7432539
758	74.0603763778526	74.0602857053343	74.060467050371	263.609	263.609	263.609	2	1	5045612.65272485	4513726.75327641	5373122.25560214	4824728.09708705	4716478.69842587	7129280.5226006	6575919.36548209	5071267.16781746	5422808.57879192	7125155.90431213	5173680.49059718	4632438.90754687
759	74.0604693002494	74.0604693002494	74.0605231125677	884.046	884.046	890.569	3	1	2664248.63296313	2452398.58960571	2729178.25191532	2593691.84947327	2650230.83986389	3811392.91322755	3733361.19059327	2746007.53282226	2735266.46418579	3902079.02603126	2889981.22024841	2359604.58103125
760	74.0603789224569	74.0603789224569	74.0604106662278	2138.32	2133.12	2138.32	3	2	2119323.33928335	1919924.28926908	1996605.95616435	2034168.26506837	1990636.63094803	2877820.25051831	2979996.09354493	2101670.66963643	2308674.71009617	3166669.50348543	2078029.35896015	1954100.52318628
761	74.0604224058386	74.0604224058386	74.0604224058386	1420.75	1420.75	1420.75	2	1	2836905.34793719	2457315.046875	3027057.37902644	2792574.44121094	2677345.32304688	3944686.64263296	4008294.30389875	2938386.70238581	3022125.45158504	3897712.24790039	3213145.62807688	2587927.96038762
762	74.0604559742975	74.0604559742975	74.0604559742975	945.597	945.597	945.597	2	1	284391.427968746	276457.01757552	330268.569244787	341459.407148433	327940.49800781	437206.02622397	465424.875906258	313837.381515623	342449.936223953	419093.298765622	493405.341380261	293710.074895836
763	74.0603936793834	74.0603936793834	74.0603936793834	1112.2	1112.2	1112.2	2	1	2928231.7501326	2686066.20433595	3149113.16199014	3013245.20676397	2812430.54829152	4384631.17892477	4026048.99881372	3057389.7171577	3102733.78711349	4166975.26749176	3411884.06810434	2708965.39981909
764	74.0604099428418	74.0603556608557	74.0604099428418	862.692	853.475	862.692	3	2	1950948.74286006	1778206.40348029	2038314.22097487	1889244.05909919	1919829.80609171	2863413.98303245	2748907.79459578	1829848.21929492	2016072.17729619	2589802.95094531	2169433.10135498	1731385.9312223
765	74.1918020112977	74.1918020112977	74.1918020112977	1304.73	1304.73	1304.73	1	1	98186.3352836093	86693.5750960276	79735.4023864758	93354.7373954275	89410.1996150726	81671.6461637364	83754.6753043616	101507.415107422	79488.0360039814	88390.8433736162	80964.6374613438	101853.594908039
766	74.2958589224918	74.2958589224918	74.2958589224918	1304.08	1304.08	1304.08	1	1	59995.8451558052	34505.4286843041	99232.053506748	61167.1628608846	64126.414528587	95954.2047043688	99351.0817350256	70780.644284889	98457.5347585215	99430.342754349	89252.6886674369	42807.2131542971
767	74.530985641928	74.5307420838847	74.5315933763309	2449.16	2447.47	2449.36	5	4	902008.197531126	731669.308431243	1119621.42689783	1035446.44771744	989769.836413572	1230874.84293247	1129056.62403258	739590.817426389	897401.428287968	1118873.72857107	1006613.29439469	781033.100513304
768	74.670181749852	74.6700143076906	74.6740509410162	1304.145	1303.64	1304.57	14	12	234977.103680889	141460.742424879	297212.920222356	305908.709871198	283610.07972412	320537.775540865	310641.610501803	293486.334288987	282448.698203123	328127.480213342	271104.066512169	128852.472616811
769	74.7044732938563	74.7044476112473	74.7044787592585	1304.08	1303.98	1304.49	3	3	85709.5370109043	178430.0764826	290690.211328128	208387.279660868	189664.13147461	129921.835236002	130026.894050292	259239.632546161	281985.211661928	322894.401561165	270550.458147641	178509.811123936
770	74.7570136021777	74.7570126743962	74.7570235843331	1303.81	1303.59	1304.14	3	3	76170.3150905528	28644.0965731535	104462.280219728	64329.4295197092	55056.1683345173	115338.056779118	116484.004828659	76834.377228337	117798.843222655	123608.91276123	93570.9977436953	49864.8406809307
771	74.9585596208762	74.9583419457399	74.9585877517586	1304.65	1304.14	1305.41	12	12	264499.98947754	244582.013148717	243433.311776643	272280.410626395	240413.380799278	224612.432445592	228708.621089566	262862.218828126	228331.723071289	249429.586637139	252541.323018552	256526.420322964
772	75.0457513088864	75.0456231565685	75.0457786430502	1304.45	1303.61	1304.73	4	4	102940.837128155	88562.6233178719	242963.000123295	111073.181072622	240130.737128909	224380.992535806	229138.798784992	111774.469636962	228585.636580402	249474.172751653	248056.128687742	256663.34801307
773	75.0557285162885	75.0557006948599	75.0557733522454	197.7585	195.734	200.16	12	10	3017463.92110224	6629744.9692125	2831907.48944723	3124434.30057391	2719850.89591011	2894793.24022353	3428826.52761091	2908002.17118452	2814044.21502233	2977903.64039159	2450621.35926837	3017215.76526562
774	75.0557114532452	75.0556571468885	75.0557592243969	99.7513	86.9568	101.737	10	10	3167802.7596896	7494384.62747181	4478570.55912369	3553430.16647077	5365468.93308309	3866733.62474392	8016212.31379473	1666380.09193238	4181884.58856177	6715037.5238117	3939860.75437434	3694340.20744651
775	75.0557344454954	75.0556974275674	75.055826283487	2688.32	2682.95	2693.92	11	11	6748995.55961394	4010017.89516015	5746442.15339151	4326565.22811421	3103639.47215182	5097891.96630429	3196972.38267281	6471100.73819114	4716607.90110858	4548737.1367022	4280949.95521085	4274488.38121972
776	75.0557339435742	75.0556619321981	75.0557762558926	154.366	153.538	156.132	8	6	2892744.56898532	4763931.50377841	1191270.21591459	2698337.96259656	1458046.08853994	1531407.7824939	1863548.70613139	1246671.84666337	1362474.40018499	1608889.26635724	1332189.15818038	5721694.49713477
777	75.0557130726334	75.0556938743067	75.0557473323504	2624.83	2620.59	2630.3	5	5	3467334.85933418	8721972.30612573	3650269.97086847	2916260.34916185	4002365.31863734	3283406.47718858	6557841.00114457	4426899.6703343	3462280.70839755	3376536.71938952	4319578.41587912	3986165.39276697
778	75.0557219443623	75.0556785159373	75.0557465444264	2646.84	2638.01	2649	5	5	1826987.84796876	4129778.17578125	1872005.55914842	411842.802421916	1849162.07072344	1591746.71206208	2933359.65267933	1207807.27429911	1757905.96953125	1718681.52699463	2068049.65201954	2574604.60831249
779	75.0557130550149	75.0556941038515	75.0557320061784	2599.215	2596.86	2601.57	2	2	1736655.2723641	4583851.2508356	1955058.69358696	2080694.96021741	2233289.32683423	1597229.57422894	1695688.91548915	2531659.08391602	1773403.29102924	1083623.33306705	2186690.95961957	2869967.22204823
780	75.0557435956898	75.0557379802463	75.0557492111334	237.997	234.974	241.02	2	2	4778536.24845014	9181943.47464913	4208206.17698653	5365058.95884835	6804150.59133217	4864182.49210909	5015596.95378139	4798589.35517704	5819441.61384265	4812100.83720703	5758112.38035284	10745841.2527028
781	75.0557079639934	75.0557079639934	75.0557079639934	2660.68	2660.68	2660.68	1	1	264665.178437543	641099.350781281	333404.677500013	251736.463046916	254672.826914043	252306.343828132	235343.370312507	300427.230000011	265783.036679665	230981.186210918	299655.742500011	339651.069648412
782	75.0557368222627	75.0557368222627	75.0557368222627	136.775	136.775	136.775	1	1	2390393.82425223	4517894.58537472	2736326.65963811	2645184.65699721	3526526.81207087	1642198.72243485	1666104.82159181	1881019.90594266	2225928.48222461	1610292.63271603	2820263.37558022	6031598.42285291
783	75.0557230515063	75.0556479750906	75.0809034525943	558.4365	551.545	568.109	16	11	7177924.69468938	5520354.51144515	4217594.42007803	3450096.77088295	4994185.44914495	5103093.03767175	11953612.0346911	4424180.76345829	5299891.58081101	4659394.53689569	5823921.25225059	4572299.11088737
784	75.0557243627061	75.0556459606096	75.0808828454473	2577.895	2567.11	2588.11	8	7	1324905.79360552	12052266.1713672	1101762.03505543	2916868.78140928	4155633.46221975	2787550.30748182	2950015.37250759	5925910.44128583	3470027.33185764	2269369.12111178	2368437.67316405	7619348.43181075
785	75.0808777386455	75.0808611505427	75.0809610370788	15.2622	12.3492	20.1946	4	4	0	14152839.102468	0	0	6351227.03026984	0	0	0	0	0	6304330.93822279	7352706.23628769
786	75.0808937143698	75.0808937143698	75.0808937143698	124.384	124.384	124.384	1	1	4510392.14676375	7962857.76094592	5010763.45281618	4779315.34060888	6358626.73528799	3504024.71670223	3525322.90553848	3740665.63728677	4144365.20408054	3513634.40107986	5024235.8041911	10647990.0231865
787	75.0808577371829	75.0808577371829	75.0808577371829	2522.02	2522.02	2522.02	1	1	87903.6889843913	425735.391666625	135750.338671883	133931.613320337	137516.038085929	24905.5949999985	48269.5140625028	150528.732578116	73838.5954296918	31834.2805078143	143874.027968758	225604.710976549
788	75.08085444428	75.08085444428	75.08085444428	2534.17	2534.17	2534.17	1	1	83593.3407812549	409898.243906226	82453.3319140673	99707.439726545	117539.292421854	17154.5309179614	39349.1564062523	120999.571757791	56419.0331640658	32152.0170312519	130397.218125041	164020.67343751
789	75.080917456353	75.080917456353	75.080917456353	255.311	255.311	255.311	1	1	4743998.7036	9198162.86514281	5356366.57341605	5372941.62818303	6611838.44678409	4887502.41899744	4877577.55986492	4844560.79788644	5055789.807175	4714990.281475	5792832.47268499	11031128.2710349
790	75.0808924259423	75.0808924259423	75.0808924259423	2639.05	2639.05	2639.05	1	1	3756184.36089357	11945962.6703333	5317914.86635023	5498876.65464844	5509646.25622914	4950091.94549023	5147725.21944596	6202291.49282291	5040031.36618381	4983973.83133211	5917300.59035937	7435017.06369107
791	75.0808857962915	75.0808857962915	75.0808857962915	196.472	196.472	196.472	1	1	3550389.52078125	6443321.02291832	4163901.34528675	3917133.8323584	5357829.46339773	2737066.29288336	3131504.41728052	3188180.11911737	3376406.64763867	2871505.96325391	4365758.26621023	8630838.14427187
792	75.0808387393946	75.0808387393946	75.0808387393946	2652.43	2652.43	2652.43	1	1	3755866.77549108	8620924.76647527	3912818.39636627	3912795.04793787	4000505.18306142	3551764.05283668	3654807.98734747	4311791.85026043	3648082.38044643	3701630.59273625	4269161.10736373	5369066.34009233
793	75.1017783974307	75.1017783974307	75.1017783974307	1304.54	1304.54	1304.54	1	1	114810.058013508	115606.851376201	102891.725771486	107671.513039959	127618.165003257	84713.7928027338	109974.197784016	104834.501481526	94470.6385530593	110632.431638371	102282.552863769	112122.902309572
794	75.1461231251472	75.1461090042093	75.1461372460852	1304.28	1304.15	1304.41	2	2	113181.925048827	146339.270534669	102891.725771486	101763.979381385	95138.693496469	84713.7928027338	109974.197784016	104834.501481526	94470.6385530593	105360.844768066	102282.552863769	112122.902309572
795	75.2037237366092	75.20305624046	75.2049355109192	1304.03	1303.59	1304.57	12	12	425400.211728698	998126.25060405	211918.536769642	547463.552612022	518846.443291765	141435.762533053	171137.191212334	342770.215727791	160961.521117514	179455.276447056	279056.398987347	679932.579557293
796	75.2118316878649	75.2117881497008	75.2119497632621	1304.45	1303.95	1304.73	12	12	131401.76297119	90854.3818676747	175219.52027344	137226.522445913	121722.291324556	177970.460884164	185298.751752233	162206.486417518	177263.097324917	207009.950745568	169189.317520751	106201.423066405
797	75.265705115294	75.2655962356381	75.265731970527	1304.03	1303.61	1304.5	12	12	539726.865209963	518687.646327427	504774.229619134	558591.530341798	516572.791503904	467881.220462474	514642.756540181	559275.998655136	477997.541995121	506034.2934525	527899.260083707	519474.75891218
798	75.3072043877632	75.3072043877632	75.3072043877632	1304.54	1304.54	1304.54	1	1	539240.624790849	111214.054023437	503799.00892823	553435.934147142	515965.47909343	467399.117195635	513978.87269531	558340.995056555	472935.362547197	506124.748250827	527016.712452389	514462.995598964
799	75.3536640415244	75.3536587303125	75.3536693527363	1303.795	1303.64	1303.95	2	2	1277809.8829421	1255795.31250001	1207485.37945225	1322922.35700285	1258406.72050959	1170136.82421873	1239549.7021449	1344453.66901854	1134622.654847	1208954.30990766	93583.9568546543	87162.0291178395
800	75.3686277668785	75.3685079032769	75.3686769585828	1303.965	1303.57	1304.5	12	12	1323198.53246781	1301210.96204327	1223656.95815777	1354017.48468244	1283329.59968009	1185949.47817802	1262396.30999838	1364241.18361056	1158137.60966761	1224263.16162808	1287793.38885546	1233503.40312465
801	75.4263808782421	75.4262668943997	75.4264929682989	1304.28	1303.81	1304.73	12	12	331244.356265192	314316.751336327	285689.907156107	347195.053279623	308003.493368013	274240.2664209	262831.923194756	334007.926749804	277182.524540367	295952.074704243	305224.208463864	309554.910385045
802	75.4568982167196	75.4567964344085	75.4570563379004	1304.145	1303.64	1304.73	12	12	291647.53590088	276643.678679385	263892.555632136	292924.087259614	285280.220179161	245923.833933455	258429.691396486	317776.896167536	231947.92470703	269780.674338032	272826.317887836	288118.061710395
803	75.5146401206858	75.5140379849929	75.5199189201421	1304.49	1303.06	1305.49	11	9	123056.842041016	109861.749203725	258037.101013187	129322.692818509	118336.248007201	108342.68565486	108448.669027478	106334.908780799	239963.887674152	103514.917243653	272370.203930459	111954.967260742
804	75.683425952767	75.6833875884621	75.6837780378024	1304.11	1303.59	1304.57	10	10	182203.568799234	164225.721574518	144468.416997072	175777.107025615	153586.216357831	140549.025679086	149147.538010817	167966.872001138	134359.726445312	143797.114801683	162064.05343994	165492.943462665
805	75.9065984354806	75.9065984354806	75.9065984354806	1303.61	1303.61	1303.61	1	1	68215.11175631	98735.3937445938	69571.5721172626	75231.7791663534	70369.1160381608	67054.5406655648	73283.3203125	80278.7289336687	59162.901538837	69456.0042152627	77823.0956948616	72833.185813927
806	76.0396622735303	76.0396338766439	76.0397497647479	2425.225	2419.95	2429.01	12	12	1632014.09654305	2295216.56120516	2347692.18958139	1779662.61312263	2651179.77366073	1729112.56328636	2318605.18516727	1524829.66695759	2156680.36814875	1363954.75011268	1891570.95023523	1696970.1576762
807	76.0396804818412	76.0395906743868	76.0397338683039	1965.65	1961.64	1971.76	12	12	3980293.02844907	3328973.95475049	4791188.01658397	2739028.17840345	2385922.97383226	2544969.61055077	4731924.28016519	4099576.22101829	5494185.73556674	3363432.22278391	4808880.22626799	4288542.72486093
808	76.0396593430901	76.0396428879455	76.0397017150871	2307.645	2300.9	2319.15	12	12	1711919.89230666	1643113.22455416	3430463.5521124	2173802.21705649	1701682.37894653	1788628.55755371	3223669.42889437	1912446.14696829	3049279.82706031	2808800.16180099	1162771.42372675	1391085.46357498
809	76.0396850011846	76.0396759668854	76.0396940354838	2354.895	2354.25	2355.54	2	2	1488222.69726313	1861789.6153472	1550074.1943099	1279940.01219982	1597972.26259015	1274905.60205831	1494528.49262571	1560271.27439703	1513142.54495093	1401078.57370793	1495895.33659755	1472942.29163861
810	76.0761370901416	76.0759904192932	76.0762385828909	172.721	172.266	173.951	12	12	2543088.28831326	3179428.24330811	2289187.1871756	2725798.6569184	2775536.73988445	2045436.55516496	2469640.78351507	2551705.52164512	2409285.76027686	2375560.13076062	2551612.9594739	3133300.17093348
811	76.2450813149108	76.244214435181	76.246241892625	1303.95	1303.57	1304.57	9	9	137997.129943847	158427.11013822	121110.625408382	151500.143017578	139647.130871581	107886.635523791	136916.029260253	157370.309764403	96376.19071289	123230.438668212	143878.679916053	145844.130818058
812	76.3413002740828	76.3413002740828	76.3413002740828	1304.54	1304.54	1304.54	1	1	106952.551163965	129841.7903125	90952.5610632811	98740.2939861325	105366.945768751	83387.4953748045	72640.1378498046	101022.411360937	50833.8114109374	81180.2421516303	87579.16001582	125523.531508302
813	76.404799505135	76.404799505135	76.404799505135	1304.41	1304.41	1304.41	1	1	76554.2689313287	47639.7832297587	76872.7825914425	67321.6928120939	74661.7494406966	82055.8876118616	72641.6072172399	66803.9600696901	78681.4627814266	86231.3498064621	76782.8797651818	62661.0568483669
814	76.6170608443565	76.6166272271981	76.618228979345	1304.495	1303.81	1304.88	10	10	192150.413952637	265559.932259614	124267.688569338	208218.57152569	202253.986271784	96568.1389990228	102689.12168457	173446.514547992	106073.861977538	116858.680927359	142485.969852013	239907.164028695
815	76.6533917303624	76.6533917303624	76.6533917303624	1304.54	1304.54	1304.54	1	1	55999.7414772732	94319.8783048492	33330.7194526814	68549.3487557711	78498.5164692832	18662.8815500712	15878.2250625886	53205.8102516861	18703.1894904117	34682.2882486978	32666.0692160869	124718.511726741
816	76.6713412212938	76.6713412212938	76.6713412212938	1304.54	1304.54	1304.54	1	1	62454.1801973465	142668.473365384	39092.5075067144	77448.6892704273	91134.3390690115	24144.9173486327	15891.2871101887	59815.7240742997	18733.9310904947	34737.8185396635	32717.0261385089	124881.862757163
817	76.8459589250122	76.8459478222581	76.845987481661	1303.98	1303.95	1304.14	3	3	72868.0314910323	53835.5402343752	79949.7926477063	77735.6106090204	64057.9129230295	82980.5282592767	93135.0110395961	80682.8320889549	83069.9785333796	107484.269221856	74156.3670597325	65135.6780184663
818	76.8999203091703	76.8998916554399	76.8999484646202	1304.03	1303.61	1304.5	12	12	301332.137828777	284509.297999608	243019.235387134	290208.445237379	274785.252674278	232999.632539761	249802.21629883	276991.613839286	223424.981411832	247377.736076313	273597.278102679	280174.270926689
819	76.9175359309945	76.9175359309945	76.9175359309945	1304.54	1304.54	1304.54	1	1	293072.150291339	148194.172265624	242549.72372681	289867.259651696	274462.199472659	232759.550486652	249479.97401774	277910.772397866	227602.780482583	250989.945588379	273139.875245766	276549.025514326
820	76.9906798809845	76.9905471889127	76.9907316734849	1304.015	1303.59	1304.57	10	10	136866.563255897	121502.993422852	136656.39104849	117236.529693134	118386.610858623	125465.546339517	87846.5429673554	113133.814202009	92548.2919921868	87076.9656358925	113823.595195313	128978.044799456
821	77.0385815859543	77.036887519144	77.0388110389231	1304.73	1304.08	1304.9	4	4	262414.791631801	236838.33052948	241820.408518473	252633.693091584	225793.132337493	253739.862260743	370240.151994922	243128.367660798	244920.210720471	220439.708278504	221329.942164916	264760.579421082
822	77.0358020809147	77.0358020809147	77.0358020809147	742.671	742.671	742.671	1	1	249929.39457901	271153.433797741	210072.439839521	252093.242330806	232576.035363815	217154.820969713	333541.566751396	561600.001774861	329424.368663859	332551.109044235	337765.124107827	282331.213775178
823	77.0873523606111	77.0873523606111	77.0873523606111	1304.41	1304.41	1304.41	1	1	89096.6794282657	62167.3143377133	81549.7581178985	88363.1680078135	78815.1164062506	99369.1571271316	84261.6907368598	81245.4060213945	99974.0462961635	87402.0303071723	97813.0156538539	83104.2232639387
824	77.180760641686	77.1799702941634	77.1813867058224	1304.73	1304.41	1305.41	7	7	133428.146643067	188703.603798076	73585.9173889171	144786.923171387	128361.574674681	55844.5606542965	83627.2056091304	107142.27273137	68937.2338842774	73927.9243464544	94448.1080243388	167078.69929387
825	77.3430930814058	77.3423742591552	77.3443840717116	1304.145	1303.49	1304.88	12	12	150784.024978966	142958.241820913	132773.116948244	145658.430288461	151807.901393479	122174.630827824	126973.96363732	160655.889261568	130026.49696289	138296.136159667	150430.972242338	152193.421736027
826	77.4041019538379	77.403854291111	77.4043496165648	1304.555	1304.54	1304.57	2	2	78962.9430017084	190418.305895432	31060.2637463384	81286.5414855966	92758.4537137869	45117.8324819712	67314.9639438102	21283.3228883714	38438.4655686599	55173.9745971677	45141.170948768	149450.159780971
827	77.5747709939514	77.5742131847638	77.5753159152617	1304.41	1303.81	1304.88	11	11	169978.025292969	195262.731387499	126932.787624859	168992.484964693	158330.192249754	118320.060750732	127719.414663462	142714.746160715	102643.959070637	123083.901627103	129001.970943081	194433.489654071
828	77.8421834754743	77.8421834754743	77.8421834754743	1304.54	1304.54	1304.54	1	1	91938.9006764646	130460.615416541	68607.0141304687	81616.5635971685	95689.6552042965	59739.7597656249	63264.2316242187	88310.8091148436	51079.5870605468	39631.1365739559	48507.8481937503	109838.917529296
829	77.9025656137819	77.9025656137819	77.9025656137819	1304.14	1304.14	1304.14	1	1	80485.9398856602	30682.5403670244	110744.313100962	71142.8174159757	64017.7862695317	122906.904742027	122012.779449462	97113.2460546869	112322.229349772	121925.729675292	94340.1419775404	55611.527230631
830	77.9984134032424	77.9976946868732	77.9987944367723	2455.84	2452.88	2462.87	12	12	2728286.82390805	1769235.1221369	4390214.22273296	2421957.95409668	1892676.04795089	1647550.63052845	2371890.62319567	1796512.0967477	3349281.32019775	1816020.47127276	1279520.66442333	1961180.55210832
831	78.0678516413293	78.067800494689	78.0678753290932	1304.54	1304.08	1304.9	11	11	173701.859173585	156873.984846754	161011.034736331	179276.22557373	159714.402577313	144097.143873697	138404.41336914	164032.419407301	154243.837335487	156423.303553185	164928.755466496	169561.495795147
832	78.3544889891792	78.3537163650089	78.3557578143823	1303.81	1303.57	1304.41	11	11	195798.001351724	164029.870213218	227009.713491214	185714.01320519	179351.853283914	239276.619375	243352.312337238	220590.946612454	229614.786258137	238895.612908278	223750.225052208	163357.655763596
833	78.6100057552563	78.6099671627968	78.6100186299463	1304.275	1303.98	1304.73	6	6	131737.427302245	212212.339293325	136408.151623537	132859.191531137	235394.566641848	124864.829640299	136657.688110864	140880.410590819	218024.128844102	255519.609232952	255392.367138674	224268.490873581
834	78.6470797737182	78.647036173946	78.6471113069524	1304.45	1303.81	1304.88	12	12	249723.655396634	211763.35826923	254294.31948486	254723.337841796	233855.68380972	237693.387560847	248610.908214287	270098.302751117	218382.485400389	255907.671514423	255914.958568209	224624.365009014
835	78.6716552685369	78.6716552685369	78.6716552685369	1303.61	1303.61	1303.61	1	1	87549.1605295619	73354.7586686204	63175.958180931	73882.5691779124	67500.0103833011	64354.6446058229	63767.2354367904	82986.4397780546	45012.5376864351	51682.3368420407	72414.3067462702	61538.868299006
836	78.9353299310012	78.9345326411312	78.9365530495046	1304.45	1303.81	1304.57	6	6	184064.63425926	456983.666881248	91448.3579743833	249689.665420827	258427.332393751	62468.9059060435	60259.1346419585	159534.061482567	76639.6781442382	62741.8698014951	110109.840633204	323864.456888603
837	79.0367991151796	79.0367716985466	79.0372684207585	1303.95	1303.57	1304.41	9	9	154111.687756911	138547.270552202	163917.470983889	142762.677336237	144536.570280541	169375.089506835	196423.158123371	182684.726645132	154770.419147134	187342.909420165	169082.650127704	135080.557854227
838	79.0511556835424	79.0511556835424	79.0511556835424	140.624	140.624	140.624	1	1	870280.84273291	1041964.41644265	883372.947663291	899916.739890534	793793.455356468	713750.915302019	1448768.44017175	770818.564540698	781437.278174169	699121.736512207	903039.218152298	857631.920532215
839	79.0510377982919	79.0510377982919	79.0510377982919	109.165	109.165	109.165	1	1	87955.3551025391	106332.023984375	94746.303726237	87224.9103496092	104740.673625	89393.25853125	195787.522619567	81633.8882734374	106141.939845052	79336.7963603519	90158.9960091143	106106.026130208
840	79.0510709524871	79.0510709524871	79.0510709524871	82.1343	82.1343	82.1343	1	1	466110.608244905	575439.820464551	510625.334962143	534282.545451308	596441.190187025	496508.383565969	805964.282326828	534521.505982931	532805.192120164	492757.32707972	500395.044003968	544376.723539538
841	79.0509829402096	79.0509829402096	79.0509829402096	227.013	227.013	227.013	1	1	558351.543173913	655952.873209493	421148.442088973	545045.893894022	571229.789311141	474433.659781972	911867.877399063	562909.585973389	516872.014339844	400868.074249645	540068.136609375	567215.521225883
842	79.0511360062673	79.0511360062673	79.0511360062673	264.559	264.559	264.559	1	1	414716.460644532	433626.291331686	375595.572873679	434895.827256511	412124.025116498	341101.565026309	657549.4541144	397828.080150506	355267.126439338	305709.585777573	396205.201209272	389511.943938248
843	79.0511533204976	79.0511533204976	79.0511533204976	339.514	339.514	339.514	1	1	254993.884101564	355595.103798076	281750.959487631	261069.848757487	328776.833489584	221679.301815756	510714.878906251	265226.172363282	253905.137092937	209592.782036459	246195.862022949	306591.635258138
844	79.0511713684485	79.0511713684485	79.0511713684485	30.0208	30.0208	30.0208	1	1	0	903783.52924076	0	0	0	614709.248400143	1117508.91566619	0	0	677877.732146239	735589.326598365	816655.180739756
845	79.051246087145	79.051246087145	79.051246087145	385.572	385.572	385.572	1	1	42019.2793124999	51127.4803710931	42257.1331230466	47611.1283828134	42626.8339843745	40390.7026269545	103712.518192382	26784.2517529308	44473.0124179685	32498.4023710934	46669.6180019519	35422.1721874999
846	79.1125183587944	79.1123312645609	79.1125500534993	1304.49	1303.81	1304.57	7	7	128520.620568848	107857.519647216	107307.406252443	130927.901180421	107891.606859539	95612.2477962233	115418.840559895	124560.310094573	119327.913429361	106997.112185622	121268.01951172	119721.90329402
847	79.1745170621312	79.1737923401641	79.1748715515791	1303.95	1303.22	1304.57	7	7	85855.7708435051	128215.0274292	72110.1196893305	111357.888719764	105268.28363037	84916.547801983	81663.8951725256	86383.575803222	70320.0725504553	82015.6467150874	97963.9131696431	102685.356308218
848	79.6199053520417	79.6198603003692	79.6199336021989	1304.08	1303.59	1304.73	5	5	85134.1760236138	79779.1750355117	78838.5549133312	91028.8831262217	65868.7158369962	83993.7587295818	90777.1556095373	103872.389939185	83798.970821126	82863.7106945796	94945.15019381	78599.0411727633
849	79.8159380177925	79.8158166505285	79.8161371704497	1304.01	1303.22	1304.57	4	4	74181.1618254206	152499.640528845	48684.7942602546	119158.276082474	102266.932351683	56032.3638590491	48743.5711555987	50676.3280916337	28802.1105940753	68230.4023531401	70687.3400614415	117954.969304011
850	79.8803228518955	79.8803228518955	79.8803228518955	1305.34	1305.34	1305.34	1	1	151229.552263847	99454.2567160871	177988.442642047	81020.0181188974	115614.67137651	182968.421335229	182129.220636539	164703.659372778	169421.480358663	191299.947677998	176502.34503063	107976.438900036
851	79.9155578688581	79.9144227310975	79.917160170007	1304.11	1303.59	1304.73	12	12	178365.590612794	144347.932042453	188153.803405198	174889.809005032	145849.509052733	226186.274152644	192352.026742788	190046.383931478	183832.981876626	198719.896069335	216030.682742746	152204.543907752
852	79.9901839022687	79.9900939524433	79.9902559857592	2464.28	2460.34	2465.49	12	12	27439185.9446501	21287952.8998533	22146649.1821148	26979538.3472762	25571146.6493451	31017358.4701905	33891566.3923357	29339981.0853495	32966078.358441	33839693.2633675	30659138.260956	24604550.9932502
853	79.990048499545	79.9900166734355	79.9900775635968	2265.73	2261.85	2269.77	10	8	3593270.53092262	4071819.00286563	6173499.02815387	4800494.03856608	3916584.41773164	5161672.00895528	7021901.74188367	4805435.21263744	3748461.38582678	5273990.84314048	4787608.11344552	4076667.13099557
854	79.9901350712535	79.9900894521612	79.9901544617883	714.739	707.663	715.517	8	7	10560696.7398638	4267119.23801467	11624744.5314	11700670.8498362	7941588.11723516	13028562.629965	5725017.95682144	11280419.7006964	12238743.8337868	14462559.220669	14581424.5381479	8580384.72416912
855	79.9901175809367	79.9901022835639	79.9901751698147	601.002	598.072	604.008	8	8	8046257.4259029	4822846.17495706	14512614.9065532	7581315.30400892	6514877.20990761	18559603.74731	10491838.0482059	8661304.95815625	9713290.62031585	9244410.84691611	9880037.02762091	5554900.38134972
856	79.9900947914325	79.9900587912669	79.9901409280212	1995.26	1994.41	1995.67	5	5	2038096.7029948	1459439.78351514	3038469.34678139	2072314.02267293	2041442.08455001	2689592.3772937	2658735.75858982	2360456.19272607	2662635.21068656	2685452.33811034	2427851.37403996	1721940.51867737
857	79.9901492320176	79.9901004557368	79.9901683747143	1325.795	1324.54	1326.83	4	4	3607709.470258	2750050.62957849	3848714.52576659	3479794.13171875	3840929.21952996	4223774.14065588	4021492.34290968	3676729.27033794	3878328.64552002	4280281.20791373	3676861.77829306	3064649.77488371
858	79.9901741320029	79.9901369760895	79.9902922606241	756.538	754.237	757.091	4	3	4825621.92835715	6430403.05718676	5344543.56264286	4619040.84729837	4667793.18111012	5975021.96702008	1391780.12420876	5039699.03917635	5443698.82339286	5943976.69952977	5159280.77105805	3807826.24415401
859	79.9901192141366	79.9900366557282	79.9902546542884	967.921	951.785	981.947	7	6	10205474.6587707	7435888.23600001	9177137.64314963	10028561.7546914	814556.879832976	11930052.1877555	9069143.38573598	12521592.0175187	12106500.9463241	12614444.6990625	18490619.337445	8849874.52726875
860	79.9900641053094	79.9900599809363	79.9900749996128	1692.185	1689.64	1699.34	4	4	459667.505214842	258498.27299805	2423336.95561409	404291.494010422	148085.606044924	613000.195175778	444431.542491314	483667.767447913	344251.921791299	634749.354855142	508492.988103839	285447.699853514
861	79.9900657934681	79.9900574760511	79.9901057830735	1627.035	1618.6	1627.78	4	4	693575.521744792	431224.976123047	1592846.99977429	623823.477554686	790834.549854524	886714.287401044	669208.117504881	704477.909342448	262530.471499012	879496.536166668	772617.207614582	536181.919734376
862	79.9900593682687	79.9900485094746	79.990084808453	1761.535	1756.69	1770.05	4	4	453133.170814567	291080.569426845	695776.288799991	485188.167037568	667387.998809264	585611.820783699	152385.690466311	555045.162414982	512448.732960943	623905.839140626	604026.152688419	373789.585151656
863	79.9901083748461	79.9900027262963	79.9901310529451	1232.465	1226.82	1237.44	4	4	8680069.70559374	6572245.16345833	17592628.5802546	8261078.50873263	7823853.9607726	10165807.2696528	10135453.0375	6839711.29345004	7395904.7808132	9927010.83871527	10581914.8847846	7505380.32815624
864	79.9901192216564	79.9900660571583	79.9902489663681	1065.63	1057.61	1079.77	5	5	7592810.59782809	5574526.79438544	10191627.3864045	7474315.64726038	1145298.32629395	9084652.66497988	5882965.34929895	7897476.64359378	16887072.3946771	8943643.51359891	8452492.08076018	6615294.57995836
865	79.9901284954732	79.9900865812425	79.9901737388783	1275.78	1269.16	1280.71	4	4	4171776.98154245	2988853.1780921	4573861.68098466	4204024.47262321	3908094.89992311	4811307.95833331	4911397.87479168	4195014.18954929	3786200.18741326	4675871.04515111	6191981.12274266	3328750.99557977
866	79.9900731248894	79.9900670214725	79.9900854003417	1730.95	1727.98	1735.42	3	3	385069.104496376	283326.647287249	500960.239999621	440181.148995534	832128.175881956	646643.762465122	564226.060962609	492529.685491078	180311.516857914	558207.569315009	499870.628424948	312556.396100725
867	79.9901470406778	79.9900367412026	79.9902577693209	1160.47	1156.25	1170.73	4	4	6970389.88343751	5133543.82273707	9673856.50408202	6892632.34471871	4500739.53122958	7823356.61025868	1029438.71748045	6708307.82716595	28505404.8173424	7707338.1065625	6885547.15388469	6022426.06889009
868	79.9900453351311	79.9900323847369	79.9900893998133	1905.96	1895.54	1916.94	4	4	238015.105623699	121663.968729167	454415.698610096	161950.392169271	58973.3732690395	319681.606223957	554734.815203017	234949.641811848	49584.8692968755	282341.796911457	192006.129048551	145624.295712891
869	79.9900621020548	79.9900560578171	79.9900966293371	1790.2	1789.25	1795.19	3	3	212648.795112301	137405.606081541	246746.142822268	204570.835556638	563199.141977626	315920.926406253	126681.490546876	216281.759589846	141883.751132815	302832.366142574	263084.954658198	159422.385102541
870	79.9902136225884	79.9902136225884	79.9902136225884	2654.49	2654.49	2654.49	2	1	847952.362070854	781357.451986293	1101601.55191922	765912.600151462	737237.242282203	1152931.57125995	1122219.79417103	975144.460312502	1118175.20074368	1142476.18074422	1053349.50697413	680308.071188064
871	79.9901115940048	79.9900644967801	79.9901643035406	1368.76	1359.25	1376.11	4	4	3086669.70064968	2315613.24074835	4645455.60152489	3152623.25209294	3665205.92087492	3896872.55488075	2357543.15824687	3154431.46648027	399339.115364596	3778824.36101151	3310169.57384458	2520038.82213712
872	79.9901228084897	79.9901228084897	79.9901228084897	2675.81	2675.81	2675.81	2	1	592654.255970125	651343.501292971	685499.900478073	576407.823555128	560297.2981122	727015.84861983	729379.050483398	646880.575507152	662050.48713135	719664.297918588	743901.470046166	538795.427993494
873	79.990060711946	79.9900559758328	79.9901300103447	2092.445	2081.4	2099.24	4	4	3481703.49708098	2740398.02240702	4258045.89816655	3340209.81216264	178971.098437506	4110711.78122395	4992877.03429861	3609732.94088247	5013484.88796648	4141970.40187673	3948109.95744673	2849378.24323841
874	79.9901503553968	79.990124384678	79.9901763261156	831.0405	830.614	831.467	2	2	6063028.59197691	4218250.07060598	6379188.45519699	5660624.41489809	5566141.09787631	6717314.54626918	7021380.03178531	6056173.03272728	6768111.47875001	7127584.03739129	6207116.85404348	4569117.84028408
875	79.9901265611713	79.9900044442623	79.9901438687518	654.3795	643.146	660.618	4	4	5243864.32257008	3700037.41282777	5540018.85703427	5193352.09317845	4560375.8466394	8160948.18354189	5334445.88898005	10056031.1935679	4585358.91055649	7401240.88437594	6306637.13545314	4234221.85435937
876	79.9901337122159	79.9901337122159	79.9901337122159	2605.55	2605.55	2605.55	2	1	3205213.60796765	1771181.93760667	4148921.27623603	2820509.86605922	2475907.34614119	4627281.13148437	4201870.5596116	3464246.17418179	4283832.07672466	4527167.80479406	4000177.82459167	2100498.37433915
877	79.9901958937125	79.9901367257566	79.9902550616683	812.227	810.521	813.933	2	2	6534303.05115188	4348111.48787759	6893840.40001125	6139771.90332814	5541456.97608398	7767063.28992186	6585647.08825397	6776315.88121251	7012767.27462498	7692910.41694998	8273718.22131674	5109219.04525501
878	79.9900745173235	79.9900603381979	79.9900886964491	1247.75	1247.73	1247.77	2	2	5438710.0283177	4250167.40285159	5854367.14008083	5387326.15356249	3976083.96874268	6558924.68772394	8674987.07275378	5891223.76537498	6005495.41145831	6434348.87341149	5732040.48940628	4773860.44265624
879	79.9900189546657	79.990004685908	79.9900332234234	1826.495	1825.39	1827.6	2	2	716214.088984902	431904.461122018	703569.545582272	692253.301038852	832457.570382254	994962.678832346	969309.177646748	762187.045176808	954773.159665329	1004579.58235167	875001.446901471	509632.635824006
880	79.9900322838096	79.9900227139846	79.9900418536345	2389.385	2389.38	2389.39	2	2	624204.453280481	495208.237728892	831967.224999998	614327.021376439	522163.639496527	906561.436532344	878825.015252646	716616.818728929	761347.385148024	857393.245257849	739507.293442466	478511.489404598
881	79.9900878035802	79.9900601183219	79.9901154888385	1398.675	1396.19	1401.16	2	2	1522787.08632031	1099290.80198438	1604351.4813457	1533301.09672656	1422882.54713672	1917380.52323438	1609127.3018592	1659313.41075	2069885.68824132	1798371.45030469	1713119.69518555	1242917.28495313
882	79.9901014482272	79.9900697495895	79.9901112930132	1461.51	1456.69	1467.9	3	3	1805236.8991797	1255581.76943359	2873359.52507972	1680878.02944734	1525990.64867789	2247075.51967881	2743762.21483866	1958340.17795719	2008061.24654682	2154689.39213342	1838338.01247144	1412978.1703125
883	79.99010191646	79.9900086492563	79.9901951836636	1540.22	1538.6	1541.84	2	2	1568360.89006062	1057056.61714843	1916096.99452181	1590820.20643252	1475804.02071093	2130427.56119612	216711.988007817	1773723.70721445	3675378.88512165	2073286.70809637	1844637.75642317	1269716.53207974
884	79.9900234835047	79.9900098304977	79.9900371365117	2226.1	2225.2	2227	2	2	169019.851777329	127406.5111133	245791.585117175	195836.60619139	161116.720410143	192173.148749962	254260.006158843	162813.782226549	185610.241093734	223819.604570294	181592.35867188	140188.594492191
885	79.9900352518397	79.9900238223732	79.9900466813061	2209.58	2207.89	2211.27	2	2	1892160.67591229	1530628.66006301	2007248.75039455	1784421.71874496	1230762.99020811	2014910.51497658	2084820.4892238	1949823.54982811	2856889.50590944	2059797.61525389	2131642.33837954	1610988.0959022
886	79.9900698180292	79.9900619350912	79.9900777009673	1524.575	1522.73	1526.42	2	2	709442.338828124	467398.052932942	169008.181562503	710744.282128908	1152290.51178159	893241.370996095	858228.061318362	752751.855732421	698066.123671873	789475.730688922	690309.362400566	584553.718098958
887	79.990174239536	79.9901696452323	79.9901788338396	1037.49	1036.21	1038.77	2	2	10105453.2580369	7264092.7983093	11938101.9291179	9500063.96133814	7790025.8399804	11604686.8587179	11290487.2293215	10188588.5821875	10316578.1027385	11566957.9734375	10090344.9090625	8273477.40033657
888	79.9900320214798	79.9900160263637	79.990048016596	1870.25	1867.18	1873.32	2	2	1229029.47550964	741189.149848422	1472585.48078052	1086126.08144013	937666.585797608	1724696.33857422	2777639.96867938	1315740.00320539	465819.632050781	1646471.79653125	1299320.681786	822734.896535011
889	79.9901542807921	79.9900880812156	79.9902204803687	1007.64	1004.79	1010.49	2	2	7337095.93181035	5437651.34896553	7511660.78634701	7247241.02680497	6155840.49574218	8253032.9008482	10897462.6581185	7705474.15265623	6778777.10377219	8676570.22781251	7666749.1671282	6168269.53448274
890	79.9900770786273	79.9900547799762	79.9900993772784	1413.625	1410.16	1417.09	2	2	1628569.64745384	1197741.15322266	1405877.0904236	1585514.74670455	1902801.63264958	2205616.53476903	1976701.20583807	1694748.66767578	1781303.83729226	1955223.56130681	1763186.25234375	1324675.36318005
891	79.9900064956086	79.9899796014648	79.990017095234	2152.52	2142.65	2158.7	3	3	529522.516230455	472134.503776032	1605332.25967065	570223.272226581	555904.349348947	557212.788686525	245218.992968758	563257.317949237	972768.291237978	601896.189355489	606033.131584204	480176.504674481
892	79.9901741107878	79.9901741107878	79.9901741107878	789.627	789.627	789.627	1	1	9086121.69910388	6454690.01435526	9771153.69739864	8888284.15224326	7828005.61928256	11114263.069223	10837532.2484189	9550228.96477703	9734573.23293749	11311048.8062204	9664361.03057769	7249081.04768159
893	79.9900986466883	79.9900325270136	79.990164766363	1575.51	1571.7	1579.32	2	2	1546802.22128906	1009224.36570052	579672.713323035	1428601.21557162	2423409.57493802	1914427.38627083	1801770.83011588	1567588.50703906	1705269.16339063	1911016.18070834	1655293.51529427	1194231.19875261
894	79.9900901852726	79.9900825832797	79.9900977872655	881.256	878.069	884.443	2	2	10765220.3041786	5622602.43600792	11210033.7141116	10446882.4035	13097242.353172	13285494.9475378	12797236.7166518	11770530.6718983	11737612.0614978	12608479.0728096	11678430.2243525	8993565.90506032
895	79.9900256308261	79.9900250144434	79.9900262472088	2368.925	2364.79	2373.06	2	2	361006.509811196	254467.341418036	838088.521628287	348153.466041995	289088.172346105	481399.891780594	436786.536357926	364572.760708513	75251.3259069796	433392.562784886	434142.76740039	258922.514350586
896	79.9901565738858	79.9901565738858	79.9901565738858	800.685	800.685	800.685	1	1	5330792.32336578	3944631.07605681	5872992.95456534	5460282.83098579	5025605.31268925	6711453.06888636	6493703.51596591	5749647.85872373	6113547.65918255	6797045.35293747	5648589.81898579	4401568.62814559
897	79.9900412113455	79.9900412113455	79.9900412113455	1588.5	1588.5	1588.5	1	1	2185103.37393055	1468948.4418533	2417468.41244851	2099892.88690539	1980632.32508334	2653363.03930904	2814456.47264632	2244593.08031815	2484200.4106441	2691536.57869793	2365064.19966667	1675339.97607031
898	79.9901571650211	79.9901571650211	79.9901571650211	635.344	635.344	635.344	1	1	6691867.67360734	4762721.58120834	8054513.59448486	7187321.33659068	6218470.25685339	9148962.51333611	9027485.39025889	7931519.37307236	8638504.75623646	9198821.61307314	8316254.76263298	5459627.30820791
899	79.9901704582402	79.9901704582402	79.9901704582402	677.727	677.727	677.727	1	1	881529.783125004	547886.931132814	1056326.57864062	970989.783726551	976214.019989494	1088822.87210938	1130842.91807811	1025290.50189842	1015016.42890626	1209957.3497461	947044.714382811	764727.267375
900	79.9901185577459	79.9901185577459	79.9901185577459	2698.88	2698.88	2698.88	1	1	0	0	0	0	220371.676873048	0	0	0	393082.631835235	436088.508042684	0	0
901	79.9900508599335	79.9900508599335	79.9900508599335	1813.01	1813.01	1813.01	1	1	1760010.39193788	1116410.33124147	2318757.41699243	1746266.05638874	1510689.86993997	2509158.92349228	2437141.97975904	1938315.59890208	2384265.39557399	2566601.30061523	2130026.26964749	1354028.77860504
902	80.0624282423433	80.0623844186391	80.0624760191639	1303.98	1303.16	1304.49	9	9	158918.396484376	249566.950564902	88889.7613183607	178471.507211538	181432.953573842	88028.5923490083	91376.3120841484	142704.869313616	100291.800315755	89912.3057226557	109101.052274169	204899.027351261
903	80.1589779259447	80.1588025285312	80.1590064828926	1304.03	1303.59	1304.54	12	12	805914.255049734	1158794.54363142	543297.472526499	923264.243815525	890732.977971003	445339.295920761	515998.308234055	736281.333261724	470858.161765955	480274.390158859	638055.33597506	976559.672418389
904	80.2164297679187	80.2164024942234	80.2164418124083	1304.73	1304.5	1305.41	5	5	99633.1407629387	1148224.67088069	542247.825168465	902783.085962738	875358.281969004	444880.419778643	511006.223175453	111539.362424665	97321.187213541	117017.182296424	623427.705519201	95471.1551870489
905	80.2721010910097	80.2720602751987	80.2721663055276	1304.45	1303.81	1304.73	8	8	172589.174731446	292731.598318358	98671.707386944	206017.771908803	206719.993534029	79733.660117187	91657.2119891827	156980.233828125	86685.6182434093	95969.402456806	142280.766512277	249753.723086984
906	80.395045750969	80.3950380164431	80.3950534854949	1304.49	1304.41	1304.57	2	2	120605.196439303	89805.5913916024	140675.941120608	92175.1878079924	94276.1540336111	157243.805076496	159559.006688639	141708.915286457	151853.829611002	173809.075561899	148620.141600137	90579.8167339615
907	80.4299441912778	80.4293043121891	80.4314433285791	1304.41	1303.81	1304.88	9	9	119939.290411783	89702.9899325288	134420.063675539	109572.631931715	94276.1540336111	156817.62118164	148467.786840822	140784.404403545	149554.616096827	173413.39624477	140358.679516226	104449.924034832
908	80.4798833315468	80.4797711767443	80.479918693835	1304.73	1304.41	1305.06	7	7	114453.387440592	88911.6738148086	106885.417456056	117459.789666342	102738.868784995	111565.712853307	118818.56062093	119036.856419771	97875.0348274733	115544.687442158	107862.345392252	102896.471185772
909	80.6178876452025	80.6178737158463	80.6179015745587	1303.7	1303.59	1303.81	2	2	56543.2967365048	38203.614630682	84732.2072088076	73735.4219051851	65322.7279015007	91307.2047230101	110488.420155363	88404.2628354893	88120.6379194788	100030.228066406	81408.6478844093	44898.7919415841
910	80.7599816679732	80.7491310562149	80.7600184713499	1304.03	1303.59	1304.54	12	11	80871.598065185	144688.769426081	126297.64395863	161176.992056978	154414.163160399	122330.580666316	131412.433570149	152947.63121175	122352.287705077	123310.916883544	139756.603275552	149574.51418457
911	81.0004192711509	81.0003858398278	81.0004513775272	1304.65	1304.15	1305.41	10	10	123959.691573768	109214.622194823	123374.81397217	132000.510908203	112921.742807616	109961.937909459	124018.531949055	132894.068091947	107270.439961689	132262.03371059	128425.302698103	110681.271760441
912	81.0407864206634	81.0407357166016	81.0411222634073	123.5365	122.721	124.384	6	6	109302.706825684	113619.675181681	118915.279729329	150956.672625	108955.098516358	125984.49998998	130966.445599162	213935.056181682	180064.663234192	126729.968797923	138916.738578613	115207.342898171
913	81.0696982415318	81.0691869917001	81.0698725398922	12.4956	10.6876	16.4317	7	7	0	5495740.27514764	7330771.43322154	0	0	4453178.12364031	4170836.31847575	6881987.97629704	4145920.12918043	4905864.72719542	8799223.61698024	4482362.32266894
914	81.069675729845	81.0689736853411	81.0698684350866	558.616	554.233	562.687	7	7	6267044.74716214	7089055.36680616	3810114.5645748	6081435.48080295	6030695.99430054	5935971.56234126	7674219.14053786	5876218.69882802	7768347.91328224	6171891.45036815	2746467.96312418	7859273.27377008
915	81.0695152241014	81.069295445755	81.0700220083446	194.568	194.396	195.734	3	3	4142286.02643859	4711008.41412972	4995365.18682821	4014139.07621439	4337155.18520135	3970463.25503089	4162177.2977689	4143782.3645407	4296992.33534793	4297231.37376083	4451526.3335767	4590464.15328467
916	81.0698231729844	81.0696613527448	81.069984993224	144.3465	140.605	148.088	2	2	5095206.34509115	6007615.59427257	5600289.35992144	5355911.90330512	5412626.63863672	4903225.13625	5191364.46173334	4946904.84685301	5274460.58622519	5435953.90237652	5298432.519364	5651904.27570331
917	81.0694239404985	81.0692466747258	81.0696012062711	2694.415	2690.74	2698.09	2	2	3522728.37178707	3833941.79541995	3667374.88787108	4603516.68525808	3490729.26409671	3072384.21565183	2817998.67942378	3680044.03272216	3483250.06347656	3356811.1696582	3729680.2005273	3609708.04467778
918	81.0696650487429	81.0696650487429	81.0696650487429	101.213	101.213	101.213	1	1	4134489.16772012	4688723.9435715	4437817.46051204	4290850.02035201	4425887.53842898	4030994.20474596	4261311.74642955	4117151.71607894	4609580.51560302	4104408.0497349	4394201.03295138	4510273.81655655
919	81.2375576466405	81.2367939974669	81.2383769476228	1304.235	1303.49	1304.57	4	4	86537.1918876133	70003.1528320316	74072.9038982607	97574.8598307282	93709.6606014744	80067.9703531896	75550.9002294913	92382.8994673283	83996.5093306097	79375.8277898606	78601.6820001783	91739.3860705558
920	81.2957570076889	81.2957335785801	81.2957583090083	1303.98	1303.59	1304.14	3	3	87018.6276362735	45699.7149316405	86901.6950889072	69741.0647398797	70443.343801048	105362.363312174	99601.8775088788	86728.4070396846	104059.465910202	112771.377355956	91669.7372807159	63427.1628693185
921	81.520246788236	81.5200846924922	81.5204502050506	854.826	846.766	864.665	10	9	21213050.3986188	18667004.9441429	6545169.60940866	20655498.374775	46230438.65913	25441893.4955451	27708386.2516421	15344863.8562362	48771168.8553079	87386566.5938512	61463969.4846231	15376248.696889
922	81.5202999271594	81.5201117938475	81.5204665047014	931.0495	910.289	953.439	14	11	84541480.9665093	45065397.4981018	74600134.9425199	48043349.1393815	30124287.6935238	85888284.3767555	118512417.132355	29414282.878525	84758271.7003489	4456815.23847856	84424616.8823428	16745434.1641461
923	81.5202885698709	81.5201778215853	81.5204616301137	810.515	804.609	811.784	5	5	3352330.74852476	16631786.1886945	20858072.0777499	19533530.0297847	18812442.1189758	24274784.6265331	56068483.7205216	20297796.2424965	21288912.7374445	21922363.0259722	24173756.0927483	15546582.6429
924	81.5203059836911	81.520262212575	81.520367765506	875.948	871.941	880.613	4	4	17430809.9756562	14241235.7339375	4235381.60869134	58556410.5656858	15865166.4703098	18309241.8209999	17477156.44725	17417809.9243477	17280077.1339166	18677986.6833593	17781654.0777891	17954987.7460572
925	81.5201650029438	81.520019972476	81.5204483695121	721.544	719.678	724.965	3	3	42961845.1217926	36096532.2083689	45363335.6106341	42307012.746372	40701967.2164107	46839861.7203688	45294855.6967226	42450769.96706	46529240.8025761	45335239.1978643	42775522.3595511	43903039.3930111
926	81.520241208788	81.5202371089638	81.520423545839	791.761	784.985	794.17	3	3	12382597.566341	2934107.97204852	13218213.6821819	12358629.2608182	22006326.318008	13734140.2367272	13653778.8947954	13237295.6420455	12741656.1993749	42239607.1450309	12661257.1407897	11200420.9959488
927	81.5205433192412	81.5203125018773	81.5206962975519	173.282	172.559	173.951	12	12	31379812.680837	26103439.9219712	32868642.9489379	29082320.9737845	28179992.2041776	31754166.6567828	34801927.3508506	31972784.8912069	34136707.6002308	32780530.0410549	32517847.6239058	28799993.6253569
928	81.520285327729	81.5192930433485	81.521106565727	2492.055	2489.36	2495.89	18	12	118592318.627415	117637577.211653	128607948.330482	8486140.22666931	98153297.501737	42020886.0149695	134178307.634493	87889383.3054854	146839300.684233	95341892.9963823	123511337.898324	79403152.0495445
929	81.5205840291466	81.5203566829883	81.5207303848557	215.3295	213.936	218.394	12	12	30672791.4636094	34771795.1803309	36355700.5305875	30628353.5432915	30156671.4391539	35716324.607965	35434810.8686587	34315516.8053749	33878095.5865074	37221715.8287116	36008307.411259	28002009.6411915
930	81.520413371491	81.5202469857364	81.5207128606317	596.843	592.018	600.741	12	12	62022365.6090163	86006447.8578366	59389777.0754021	52728211.9140036	51244156.3563236	57457112.4104429	80991145.556004	73696129.9672279	78763043.0992579	74544613.1498723	68888345.9994571	60348286.0713791
931	81.5207947781861	81.5190800926977	81.5215712762129	2449.135	2448.43	2449.62	12	8	69475701.6820962	59478486.9170051	72729198.2493979	66671600.2837217	63881436.2330362	75511490.5251374	77258084.075726	70757432.7550311	67858364.3925	75287056.5044619	76284994.6866831	60419247.1521727
932	81.5205428380779	81.5204179525967	81.5206505746314	135.202	132.901	137.274	7	7	25615691.0487216	22215122.8792216	29185968.42855	25083055.3599957	26117727.7266915	27890672.9922558	27561590.6388608	26902634.9264207	28279518.8501665	28015235.8227855	26402307.7357063	25095431.5207029
933	81.5203564317635	81.5202121751847	81.5208649855485	765.55	760.639	776.995	12	12	44918222.834888	29555006.8006433	63891732.7526503	81896696.1976853	36653159.4934972	68330579.954474	50180972.6262727	73308048.6769315	63917933.4946434	51599653.6324725	54191225.4354552	55399960.5462708
934	81.5203464029545	81.5200878201223	81.5206065407849	690.2345	678.707	693.961	12	12	97351182.4754098	79156343.7148677	59158835.6843845	95349470.8729741	86229403.7367885	60228060.0602861	132873102.949825	42248163.9972274	48550690.9620535	51672438.5921887	92829478.3769777	14882434.9977429
935	81.5205521006638	81.5205142729905	81.5207793189854	71.04215	69.6596	72.0272	6	6	54035203.3594365	45131834.4028992	56357875.6382878	52731539.5863187	48198685.1129694	59754185.2479168	59281508.2139046	53021877.7841453	57212666.2029831	60243371.37636	56302994.5484639	46711061.7477881
936	81.5203358242736	81.5201733711505	81.5206117209421	1090.525	1076.8	1110.34	16	12	1477935.02573008	7643637.82031972	3028490.61952169	60942715.806985	27316426.5814086	35678624.1143986	51432413.9597605	47395083.4869022	33538353.1759439	53892111.6977622	29496455.4625667	12129991.2367456
937	81.5204555863068	81.5203253234463	81.5208017285255	286.799	285.095	289.001	7	7	26155808.050521	31702139.8905641	47180574.3509743	37422231.3866049	15907858.8462942	41332473.2337586	41176731.904589	47698749.6358866	32717374.4895216	42372688.3179915	54256895.8791609	26985467.3474948
938	81.5203456638452	81.5201729310306	81.5204875176892	1041.68	1036.69	1043.32	8	8	30408467.203125	15277089.6017705	38319175.528699	29045568.2055921	31898385.6482666	23951934.0057434	36507498.7972723	33658918.1045577	31735177.8076481	22402415.759004	28753928.646404	27221782.8806578
939	81.5204058579522	81.520111400949	81.520607649326	1183.755	1173.83	1196.74	12	12	15639249.663484	10299018.3551034	57632373.6970902	1763973.59140622	46896680.5865411	49076099.6918261	15154269.4920569	19139250.6617072	7299612.66504931	13361316.1533227	10276854.9652098	8577179.03672062
940	81.5203590627039	81.5201648468346	81.5204900556922	998.513	987.534	1005.26	11	11	47124678.4255787	40759470.5698623	59268303.1683581	72820843.2186612	18769246.4603175	45724352.5146795	59339013.2444755	50702357.2039778	58982145.7340121	53760214.7910279	3659705.85651133	52511125.3844654
941	81.5205780112339	81.5203367138695	81.520623889246	82.26975	77.1703	84.6571	6	6	28476802.8497103	23971036.1123122	32971145.4917628	27806930.8439016	27727063.3682418	31415794.7749804	31109096.6636955	59121089.7179239	62536348.4663779	32070826.3604663	29406110.0464698	22112564.3297568
942	81.5204154898411	81.5201766591414	81.5206147774318	1150.12	1145.71	1156.74	7	7	17027333.4363971	17467049.6122485	19932334.6886837	6447388.4859091	17702531.8386078	19954554.0519697	20215693.7658712	31308741.9685937	20516719.250914	20370997.5854546	27469216.5595051	23038195.9250242
943	81.5204674838152	81.520295740276	81.5207001066517	454.786	452.751	468.443	9	9	67458186.259816	21294781.7629218	27716602.9976053	13620934.550213	30986965.1962532	27909654.024227	29250244.6723678	39282787.9317542	19509581.7719227	41870927.7166444	2963365.42691237	22985637.2960016
944	81.5205177612053	81.5203848558237	81.5207454465323	504.27	488.641	530.493	11	10	17249338.7430324	13948390.8350069	15951931.4126533	45907445.546967	44279549.6365781	14676682.3237671	24380974.4198896	3182864.62433273	46548700.3830558	25741872.7189097	2655080.43891372	11566431.6829444
945	81.5204625335961	81.5203376467557	81.5207045592404	424.707	420.422	426.452	5	5	22695581.3887292	10716635.1010744	19757041.5338629	14910472.54265	10574342.3574242	24968597.8471136	25181413.0606618	23915089.8127941	25470088.1396342	25781123.0893107	24876029.7740625	31362963.6515465
946	81.5204658302058	81.5203863188146	81.5205108864816	400.288	390.477	404.854	6	6	28849178.6948378	23462963.3308586	31242792.9022455	28086355.0162768	20330453.3789698	57618002.2337766	30764407.389625	27015110.0931053	31379954.8928443	13725745.0385773	44860370.8408685	25460601.3864286
947	81.5205871317828	81.520281404792	81.5207669290816	321.274	309.396	337.035	7	7	2086816.64662699	10735818.975281	15157765.8359438	19328589.5062602	15036138.8745643	41733500.9570942	7610713.80965954	14923282.7391666	15553867.667625	15911374.879744	15273309.9481607	13157413.2915816
948	81.5204733383156	81.5202094575049	81.5207074907025	2616.77	2613.24	2627.37	5	5	27743841.8456595	17603232.2635197	29655931.9979513	27502155.9055554	40785625.5152952	31318347.9043141	13360844.3187504	28626943.9968752	29476049.3940626	29932859.0211978	29010435.4380729	23500975.4191507
949	81.5204479264542	81.5204464867236	81.5205005775112	651.717	650.109	652.203	3	3	34863796.3981382	30235444.7852369	36802079.2608801	35172784.5556776	32821440.1273422	38190526.2022585	42593770.7742715	49145602.6644591	41507875.1947349	42235990.6639357	27375052.8684376	18147171.8120122
950	81.5205098021894	81.5203085787201	81.5206272605606	637.9475	629.362	642.214	4	4	43225550.1166957	37518397.7194498	51336330.6811537	47477815.2312427	33955803.5478721	51724659.6200179	50138935.0630689	48291480.3978043	48804090.4879493	52132073.3292647	49394263.5604689	41463221.9564281
951	81.5203425126568	81.5200865966143	81.5204938084187	827.29	823.1	829.288	3	3	44145029.2117946	50717751.2325636	46324124.3281845	4003892.55647768	41484390.52275	48268049.7581606	47910795.4321696	48686226.9626137	47952980.7276696	47914017.0428214	46786065.2923572	39839311.8093749
952	81.5205636728183	81.5204300249898	81.5208389994716	271.019	263.609	275.03	4	4	29192225.397757	24583900.0557065	31009037.5753338	21779054.7338093	26993778.1177222	43305600.4420558	17659338.9022064	29714082.1402083	31143794.1942273	32229189.0334224	30770291.6537	26486536.5691291
953	81.5206155602343	81.5204482760679	81.5206513879356	372.039	371.259	375.262	3	3	27372595.3080529	20795625.7825642	26555629.1967795	24856920.789	23685051.6357923	27018846.1151597	26607444.21325	25330918.573	12402205.4517979	29063324.2818154	26648072.6609797	22224924.5621706
954	81.5205695716163	81.5204652095672	81.5206453881157	2655.365	2649.26	2664.85	4	4	48334319.8538313	29711427.3670762	37692175.5436016	33885325.6948782	32713363.4836019	37255916.2380387	37394157.004163	35977534.9870691	36684348.7277543	31432403.3012227	45507629.7906351	24510250.9734387
955	81.5204945851988	81.5199155150568	81.5205475988181	2597.495	2587.36	2605.55	4	4	34061030.6635433	22186628.7383008	27491660.4328125	17492278.7824705	24873853.7670901	27642923.5917187	27386071.0460545	19104998.1844913	33883257.6968147	27768138.4216406	26993110.6128323	23547363.7705467
956	81.5205480283153	81.5204605374334	81.5206355191972	352.622	351.332	353.912	2	2	11965569.001875	10446043.482691	12825577.029375	11758051.6904853	11083299.2765294	13066190.3564963	10479727.2109067	12257320.1880662	13245563.7703235	13129421.0374338	17539754.2656195	10598927.278147
957	81.5205182057726	81.5204430150241	81.5205933965212	47.2086	42.0983	52.3189	2	2	24900385.5105844	21487506.971	28081034.0246839	24845504.4880547	25643412.475453	28849013.1938609	27801790.3776273	26092476.7524034	28845635.4248205	28161205.7434432	27752619.4437733	24240215.9505926
958	81.5205665213143	81.5205665213143	81.5205665213143	1216.93	1216.93	1216.93	1	1	4258624.61852677	3807225.08939731	4461201.9648214	4281132.91446427	3903955.67537945	4510821.19921881	5246514.85683244	4454023.9850223	4524919.9469197	4449563.97642855	4412746.73026784	3969648.17126115
959	81.5205920759025	81.5205920759025	81.5205920759025	1232.27	1232.27	1232.27	1	1	10087366.7028245	9104314.56675268	10629703.3711824	9908620.91103963	9626683.79801534	10605416.1319606	11046224.111253	10513845.7355634	10871187.7803335	11441552.295482	10574130.4132016	9715495.40464036
960	81.5207241871939	81.5204871392705	81.5209612351173	870.085	868.238	871.932	2	2	58532733.907208	42696508.7695125	52741793.2079287	50119041.883725	48685838.1528	54989216.039175	55145597.7414587	52474114.32675	54642853.3259176	53917759.4728506	53279201.7605512	46549997.8039599
961	81.6679264166382	81.6679239611176	81.6679288721589	1304.555	1304.54	1304.57	2	2	63241.7633337398	108708.459933894	42427.289377442	80044.2001831064	80332.1038352467	37697.8889501951	18037.2110807291	62268.1275777176	20978.6671354165	38252.97641805	49119.9583219397	94667.3377234822
962	81.7740186358346	81.7739556106741	81.7740552428891	1304.145	1303.81	1304.57	12	12	420600.341212385	590500.013786054	273605.371043523	456017.930071848	434571.438972354	221977.983477959	267411.319939781	380425.133275464	241488.166679364	258747.666406252	328910.323579099	501002.988683037
963	81.8393307126525	81.8393141939082	81.8393660799591	1304.14	1303.64	1304.73	9	9	406888.316692705	589255.733203128	173647.212714846	120997.756560248	109125.730939129	207023.758657227	193083.327944335	153650.231541466	187241.731420523	200353.997942458	323118.557682289	91721.6763883473
964	81.8905596257919	81.8905505919867	81.8905686595971	1304.555	1304.54	1304.57	2	2	86190.9646687819	114332.42045072	53717.5020190438	78237.4043363453	72015.0394388843	68224.7600618485	73877.9854964189	68701.0049088537	21479.9081933592	70291.4856221514	76413.9155718988	94744.9453538157
965	81.9790461196817	81.9789342431525	81.9791703403455	1304.45	1303.81	1304.88	12	12	194896.237604165	184738.131845388	195712.900021702	227031.56839495	206268.522876267	196497.638378906	213543.372953145	221543.675564904	184431.213059895	209901.490741812	204295.513044025	196397.067504884
966	82.0173208726271	82.0172512733391	82.0173828171334	1304.45	1303.81	1304.88	12	12	562631.371044924	531310.582782449	533165.005268552	598141.464036692	535461.236474441	504782.112223774	534087.368256141	587092.120036808	487781.602043809	521370.003746167	566650.497204243	517626.896703056
967	82.0219193392735	82.0211897793404	82.0222118307371	2448.44	2447.94	2449.62	10	10	6020548.23212884	3249182.89597413	4185374.67408692	5997743.14910548	3573973.11615557	3254402.01663996	4101028.59093536	3598775.12109374	3859926.34761231	3734209.30361982	4151414.8486279	3080109.96691741
968	82.0212149479233	82.0211052625172	82.0221473507028	2489.06	2477.99	2501.91	11	10	2415960.96557828	4347060.0107455	4535950.65544267	2909190.48721283	5309115.60743762	1385470.18712161	447262.885862621	4777697.10462466	420033.554575187	4718416.00554797	3153479.69289695	2121847.7663086
969	82.0217114320839	82.0213784145802	82.0220692647058	2622.52	2616.57	2627.67	7	6	594745.749899081	436093.796081657	136286.258925766	681277.233203598	1433659.49637847	406133.590883113	712359.080957575	652041.699028559	694472.441897319	656614.951700679	758168.394445791	1583197.72894897
970	82.0213057207549	82.0212138651108	82.0214775077041	2519.75	2515.95	2526.06	6	4	1581393.83789062	1308807.56133321	1599918.46873812	3415625.54982061	1338457.50075917	1710458.05597825	1667366.03396738	2296307.21807129	1615132.40258151	327800.668320279	2340094.53043701	1381853.07492527
971	82.0218010298458	82.0213503522519	82.0220263921786	2676.77	2666.96	2683.56	7	7	295977.276208489	650199.548509613	979410.431090117	913329.47834065	1241092.40700222	981683.00919059	1147067.11416947	920786.703016336	1004042.50167151	1504337.92400101	1689447.74740423	721692.54708848
972	82.0215781900362	82.0214090750369	82.0218916968454	2585.045	2577.49	2592.12	6	6	505259.544757368	1107700.09617554	1811937.71961501	1477549.15970703	1195797.87345606	1659408.1026079	1624739.50310985	916534.411890061	1649472.64553466	1930448.43781426	2521078.27244746	1672035.12001808
973	82.0216181453321	82.0214985245471	82.0219117701818	2602.72	2600.52	2608.42	4	4	533287.068963689	800204.198785407	671856.464225264	757326.642807359	527904.531236991	164913.676569018	634122.751413144	659120.903873693	635854.733455882	637622.435920412	625199.273269318	425940.626513101
974	82.0220119029361	82.0216888652017	82.0223013055532	2638.91	2635.98	2649.6	5	5	995016.879467533	746160.689338047	803945.439375005	490957.9003357	686777.925327619	815392.401588545	832944.153345519	997133.189808399	1241007.03434753	847542.639436533	839269.026692708	659928.134054939
975	82.0216461493728	82.0214643945181	82.0217445873085	2697.86	2697.34	2698.49	3	3	449003.114504493	329811.246279932	639229.260477494	0	438185.895798024	565054.207561988	0	583309.119155722	538173.268316909	514462.058657225	0	0
976	82.0214411939898	82.0214193922032	82.0214629957763	2539.01	2537.85	2540.17	2	2	1081922.3694922	867574.695624992	1539883.965364	1078509.37279502	826461.231505959	1185407.26942967	1178993.30476974	1109885.3003906	1227278.93235961	1255937.91508592	1151239.10063379	933539.322265614
977	82.0215057511464	82.0213369345679	82.0216745677249	2563.525	2561.6	2565.45	2	2	1035546.95835938	805321.658951181	1183659.43385938	1021048.73076717	1936091.95403435	178082.60029946	1235275.96719141	1148583.54271172	1247260.27765625	1052096.9342578	1135295.84451824	821109.096806249
978	82.0214100632293	82.0214074693606	82.021412657098	720.048	718.14	721.956	2	2	2378104.66701457	1605034.88893937	2607095.20300561	2226923.79458533	2070929.99951812	2718672.47187109	2705650.26954537	2409599.60699333	2551150.36525391	1281937.82561438	4295255.91056695	1995952.85551075
979	82.0214515522274	82.0212488560465	82.0216542484084	934.388	929.693	939.083	2	2	3012226.90405957	2050670.67263007	3206055.71577355	2717180.79454999	2635753.72020422	3092448.69221953	3184951.72946245	3097534.8829003	3119471.07119208	3692250.89195453	3454521.73918703	2405272.16355224
980	82.0213278910248	82.0213278910248	82.0213278910248	777.78	777.78	777.78	1	1	3904002.67103088	2917999.96085562	4234153.04657635	3701664.70801183	3440821.90416634	4507024.8788883	4367692.80335772	4187278.917963	4052799.66179549	4982355.84722773	4105619.97884914	3229163.95243626
981	82.0217143115384	82.0217143115384	82.0217143115384	214.55	214.55	214.55	1	1	682844.258809883	445674.88686591	819155.364452266	661797.306769258	576845.105392031	882947.249539843	759163.312334585	668293.761563815	753453.611585742	844977.034581675	750531.076409297	512113.521808593
982	82.0214167797278	82.0214167797278	82.0214167797278	171.321	171.321	171.321	1	1	1230770.9481222	931880.847469816	1397194.30656731	1070354.95831332	1115782.06990123	1389119.34497138	1467946.29534302	1209490.28288935	1388749.17528956	1542785.22639582	1275306.45078377	1005585.37765523
983	82.0452598690796	82.0447474686441	82.0545236563761	1304.73	1304.08	1305.34	20	12	257563.5305542	357823.895961217	154628.556839423	298668.544620536	262601.843641075	183842.693703265	181842.246199778	234427.915094867	163404.890867638	204943.828674317	200856.753632813	334765.607990723
984	82.0490072923178	82.0488348334597	82.0495731214863	122.577	122	123.331	9	9	156063.303816101	424709.667747703	199592.047405832	168145.487620583	553174.976686198	150735.094114048	599366.488608189	219876.447144368	189868.34498101	171378.553105248	185770.359251383	171672.999281982
985	82.1344036025586	82.1342180676096	82.1344592509428	1304.73	1304.08	1305.41	9	9	152052.725504807	140309.070589191	137040.05331299	146950.666238608	151039.248405763	127308.138338449	128729.71887207	152473.630021785	127810.540305739	196372.723008219	133796.670041096	137753.678097367
986	82.2084106635207	82.1978708688673	82.2093624168613	1304.11	1303.81	1304.54	6	6	182885.013069511	91686.5624414052	115172.14937256	163695.149672409	162047.98086426	228108.517154946	124021.771589354	94953.0095930982	196041.076504792	124618.11363732	103102.97394381	141960.344016336
987	82.2255591871112	82.2253515081534	82.2269376464564	1304.03	1303.57	1304.57	12	12	188880.074645997	124065.949729819	208292.14254639	173864.305051057	162238.717946213	228343.80185547	251967.218703787	201494.300214843	206908.51875338	227594.495692233	214132.758046876	142185.609788161
988	82.307193085927	82.307135522367	82.3072287464725	1304.52	1304.08	1304.9	12	12	335758.008544923	453498.519603363	236915.413196844	379795.860691267	382984.055704251	190111.811395788	230148.009454755	303451.847451825	198989.926418807	203432.133303224	272934.097834822	417095.021680037
989	82.3259643800699	82.3251309420162	82.3273591986844	1304.03	1303.61	1304.5	12	12	403124.555773927	300202.717962739	450542.517937575	380727.937971378	352600.987195762	489985.750032438	482455.452357704	445236.664190108	441437.558876578	481515.075549129	447797.526127233	315172.225837214
990	82.4248810796299	82.4248663521108	82.4248958071489	1304.555	1304.54	1304.57	2	2	59374.85641276	88862.4723106966	55650.439962159	71656.1370731616	69907.2681949878	39804.128895597	61004.4933715817	75454.0060635643	39876.8395552197	59842.792486572	61355.3095902882	77049.1194042962
991	82.4800760807604	82.4800760807604	82.4800760807604	1304.54	1304.54	1304.54	1	1	55548.3039971921	81857.8384107418	56699.168527222	86877.0221028649	72839.8379380292	55609.7988173419	60059.0299403888	72567.5125724281	51352.057184448	65379.6613989258	57340.0194782514	79937.2660583499
992	82.5374880558724	82.5373914453745	82.5375858628123	2449.345	2448.72	2458.93	12	12	13550076.0695555	3767458.11955024	3578309.99081315	3542236.87231031	4092059.92328714	4961854.80871617	3999181.89665107	3692839.71644261	5195178.59092315	3646310.93883874	4510253.94179898	3596283.71750233
993	82.5374405279505	82.5374118473718	82.5375381256842	2493.95	2482.86	2500.46	11	10	5344028.22041919	4160750.40802128	3128913.172694	4073176.79577029	2512016.61402938	6200090.84040386	2712784.24436386	3107781.62011368	3088814.15673547	332826.908906269	4154208.98190217	2994767.75358339
994	82.5374287349722	82.5374132184234	82.537440136959	598.1415	588.489	600.925	4	4	3764564.44472393	5366543.24017359	3813708.22789874	3586950.43237399	3454193.76714102	2866934.95697462	4134834.95970075	3786488.79678847	3699935.54853817	3821055.54212642	3624645.88227489	3444947.72865039
995	82.5374373105722	82.5374091186006	82.5375099228711	684.767	682.527	694.888	3	3	3509027.18072624	3352250.07259887	3642713.73515471	3662400.32215444	3804613.54981888	5219702.43297273	3685889.75380868	3646941.9634636	3810431.26247289	3873410.85333886	3661845.38650537	3443854.48661799
996	82.537385512878	82.5373712398788	82.5373997858772	640.647	639.08	642.214	2	2	3070148.17488562	2657051.87744395	3118500.41667951	3216632.30716388	2866144.36878057	2930789.21081297	3168618.00070317	3150201.74743781	3068761.09441163	3331398.7179632	3355760.45070677	3194480.04448921
997	82.5374372222386	82.537427830132	82.5374495939797	724.03	719.674	730.153	3	3	2951639.71895313	2729808.26133074	1854873.61092091	2668982.73285937	2839773.50621896	2743813.02745442	2877960.83313444	3043357.03494712	3259759.93945422	2874601.82988124	2648486.75159505	2647091.21193761
998	82.5374480107908	82.5374357483123	82.5374602732694	761.897	759.295	764.499	2	2	3274507.42805479	2952145.51121875	3083572.88244591	2712291.16002752	3094858.0651899	3461688.65602734	3782196.63766922	3400455.39620244	3070996.30960276	3384678.01332031	3406667.52631543	3200853.37398197
999	82.5374212359431	82.5374212359431	82.5374212359431	2612.9	2612.9	2612.9	1	1	51325.7130859277	25241.1511718702	56000.2143750021	37361.0192382741	24717.0081542921	39866.7546386833	39807.1874999827	44842.0707031379	32203.005371103	36958.5825000014	70282.1468945259	32039.4400976581
1000	82.5374090788134	82.5374090788134	82.5374090788134	1181.79	1181.79	1181.79	1	1	779206.470703121	725375.917023922	740565.839696048	887832.265585553	877024.968510738	853045.354598393	870984.250618495	773602.675781253	754225.699449466	740959.453208004	788912.186692703	804603.288510738
1001	82.5374436883919	82.5374436883919	82.5374436883919	2528.68	2528.68	2528.68	1	1	3359850.41502931	3049124.97655661	3236790.40595212	3300032.95879687	3264210.13916016	3198668.82180368	3204254.44109374	3407179.24910154	3249190.25617187	3250634.99954587	3615538.54426686	3230111.80959507
1002	82.5374036523831	82.5374036523831	82.5374036523831	866.374	866.374	866.374	1	1	3949961.17387277	3586360.76541328	3853679.93929671	4036416.49008627	3978889.28203719	4022062.49507062	4034839.17488063	3948615.57475078	3951636.78038594	3997448.32515752	4071172.42113977	3693226.55625492
1003	82.53739830163	82.53739830163	82.53739830163	1007.82	1007.82	1007.82	1	1	2328292.9800052	2162636.52033235	2322961.93359331	2555216.18882812	2310830.68093663	2327158.49392579	2345086.3185434	2366271.63487413	2343872.15739747	2486750.922065	2183725.63076324	2242916.90972461
1004	82.5374213215628	82.5374213215628	82.5374213215628	1121.3	1121.3	1121.3	1	1	1184568.17623828	1224377.51762187	1315071.63207031	1383681.66161687	1339451.79277812	1421616.85102345	1377376.26071094	1437012.278775	1183802.29717285	1390915.39027187	1318801.63623437	1258397.5173
1005	82.5810402368612	82.5809865161365	82.581081583177	1304.495	1303.95	1305.06	12	12	304342.812573243	462111.510532924	187689.053191962	341604.569291993	334444.429327298	137529.037797155	176560.074114585	258151.896160715	161085.017168458	185081.184912762	225741.069903318	393192.327223076
1006	82.6011220077588	82.6010531702782	82.6012213748992	1303.965	1303.57	1304.5	12	12	354764.128372896	286825.592572114	344230.438974614	335564.876062949	322622.227239987	348451.316382962	369506.245492788	374441.46521935	314855.449553411	357576.566584126	349713.174393779	299702.776650765
1007	82.6411449196606	82.6410868093611	82.6412232677127	1303.965	1303.57	1304.5	12	12	848839.949755862	747373.097079322	823123.982349319	841167.612502791	789130.188183591	819989.540844032	863830.848818368	877973.125731029	749079.083341347	832244.824986054	828876.168582592	746694.012048327
1008	82.7595920732557	82.7595432682147	82.7596583720789	1304.11	1303.61	1304.73	12	12	241423.058480318	199052.892433893	225109.104038089	234125.436076471	221070.740107424	226002.734661457	239221.911508413	245965.096567007	215964.519759113	229010.442006461	227978.089827974	214011.511264272
1009	82.9460269654275	82.9434154790794	82.9478264708811	1304.11	1303.22	1304.73	16	12	99243.8338454025	178191.171186898	108090.652737004	170838.269196026	140432.718842772	196269.424487306	156344.763704428	85006.0743186597	206252.185523856	237177.929097379	200648.993152902	156044.177922175
1010	82.9968879007311	82.9968879007311	82.9968879007311	2455.57	2455.57	2455.57	1	1	792268.319466382	538372.702269024	923952.315385039	744875.093559567	696683.879789691	1258761.18518657	1103473.20331753	799702.551996459	1031752.31952078	1123868.06338954	912353.556499724	598256.352242694
1011	83.0609734243979	83.0607337135385	83.06112715293	1304.495	1303.22	1305.82	12	12	48178692.3829083	42079823.3413267	49085258.76444	44597117.3347443	56440210.5584077	51831024.5203027	55848135.0198604	69130853.438811	54681562.8110018	64879413.3662717	43125355.9442522	43212467.6023508
1012	83.0609116298423	83.0607736477535	83.0610823700557	2531.37	2528.45	2535.46	13	12	28548219.3654065	41152272.6511518	2796467.98951188	53567765.0582252	47908682.8015716	53695393.6270336	29978550.0433205	46198763.2918386	71528939.8951906	28953002.8977673	60013114.8934032	33578787.7558721
1013	83.0608736008764	83.0606801223976	83.0609784044067	2079	2077.52	2081.71	11	11	94608377.5371791	69689119.3548324	65044082.8988676	67018368.4962466	62496512.2755202	90471710.4786034	113738125.353865	93178730.4119244	92414394.3601543	89486042.5112207	85723756.0161926	72978839.4666132
1014	83.0605590879802	83.0603198482978	83.0611313978268	1968.11	1960.63	1969.81	11	11	50892896.2378692	36200549.5958476	73042300.3432556	36577302.3030757	41337208.0098817	51229704.50528	35945434.8281822	69740996.2960359	50282985.0190075	64316734.821201	75314581.4634658	88179332.1779606
1015	83.0609319287535	83.0608429766084	83.0610084728118	596.984	594.318	598.206	9	9	73410248.2639764	61641238.643632	79998545.1395371	66998809.5967545	60155251.1962431	91337862.3819511	111582306.648473	77209682.2296824	82973827.0358539	103045792.871038	107543710.71247	60113542.0209955
1016	83.0609322070395	83.0607775908677	83.0611415228901	2460.535	2459.3	2462.42	10	10	38145556.3432399	29956065.5556454	47848464.5280286	39613819.9869954	36048096.0482911	46932456.3779725	48663128.3551759	48569389.7572283	41579011.9840217	47711648.9046667	41145402.3010677	24510910.6124608
1017	83.0609442284554	83.060676790504	83.0611999461531	830.3485	825.89	834.735	8	8	34643670.4576141	31496399.6970234	36350009.1957321	38562952.2060039	21668137.8344187	38562505.668225	38138710.7890179	46892173.7054906	103298050.342291	20724597.5438081	7486063.43961103	28943031.5282232
1018	83.06090084734	83.0606016710875	83.0611681019565	966.079	952.292	980.089	11	11	75426239.4626946	47267475.4456812	89818882.8807483	46775031.4777315	52974107.6662408	53806439.660995	33753368.8105875	52740195.9198703	58646718.3752787	53413335.3123324	53206913.8017617	46179179.8061905
1019	83.0607870246362	83.0603854608929	83.0610690965015	1067.595	1059.13	1088.73	14	12	33681094.6099647	3556527.41520259	113961349.844824	29293719.1990539	4544235.34584955	94705112.1541401	67939356.1085419	62308203.6941872	98717635.115913	56288780.1351311	68886389.1351429	44083586.9332401
1020	83.0608608280886	83.0603116137555	83.0610559889569	1241.61	1226.82	1249.49	11	9	129112761.551079	13249308.0826713	55228669.7148935	23807821.1027151	49085931.1827149	77383707.6449886	59259486.5729787	25564628.2913396	113553194.663521	8126013.07012314	54441982.6704786	50410139.1540303
1021	83.0607783529113	83.0605054716883	83.0611440713995	2299.245	2288.17	2312.01	12	12	15794591.9423113	16547499.4566315	45978360.5565426	15446439.9890451	34981450.648926	23547891.7821833	31518197.6690851	53985113.6168799	74652346.7970053	53229021.1608858	33391401.5925542	41882598.5937986
1022	83.0607664214539	83.0607389429814	83.0610187619442	1615.92	1608.1	1621.89	8	7	18992940.1017457	14131491.838089	21991155.5675659	18352479.3883836	13626866.3548827	21211825.1895259	14126213.828777	39219804.1202146	2786037.95129153	21920997.0920417	11337037.6157629	16755425.2960021
1023	83.0607697786227	83.0604915413898	83.0610013658815	2410.545	2392.82	2420.48	12	12	62465016.4328751	34571561.6452899	37689212.2689479	35667964.7324537	44223509.0713474	44703125.2212268	33098292.3008163	43476130.1621193	58436663.3767093	31760788.3717274	51376237.6972355	36786063.7583784
1024	83.0607677102166	83.0605610522346	83.0608994698828	2371.625	2361	2384.5	10	7	10615339.7999997	8177007.26682712	41450394.9999271	14852301.2377441	4891098.40920422	10716389.4640177	29217433.98822	8717272.07871572	10222932.8644231	18961922.1567074	10668959.1741518	5844941.49306728
1025	83.0562072831294	83.056004192773	83.06076448414	122.058	120.196	125.85	6	6	80895.8940083313	97538.2386797119	4352490.60880787	3050136.29628183	4080659.58645173	4540345.75241753	4343166.94569589	130591.597534504	103812.781745216	113363.567008364	4054989.96067882	2355487.78453776
1026	83.0608857832596	83.0606974260071	83.0610038379112	925.093	921.085	939.479	7	7	4351913.85389049	32623110.2705427	53340659.9043704	61327528.9963776	25647856.5989815	48324367.2441158	49192571.1921038	53709860.8980914	46758766.9433819	51777850.0572086	45574742.91475	36895704.7642621
1027	83.060832052123	83.06063286272	83.0610687918595	1030.12	1014.47	1035.28	9	8	18529635.8337671	47339722.9976899	37693902.2345163	50308032.6535139	17500868.6991941	4944858.10002659	39938283.7238709	37602411.5677418	38632448.4948388	50800051.4039208	60695136.2928813	44730229.6833737
1028	83.0609280461167	83.0608129776028	83.0610781844232	1128.31	1119.65	1137.1	7	7	26971008.2861265	28598534.8024168	34443389.176699	53939755.3351487	53287800.5545995	33650550.4373094	39996647.6399998	37587445.4760001	38618171.7972917	40229194.9000001	4973606.11630851	9521619.44965189
1029	83.0607894812062	83.0607324022135	83.0609379928681	2220.37	2213.8	2229.32	7	7	55161571.3793354	24546295.0577605	3052508.70155894	19961686.3760617	28100375.253672	31844949.9753191	53773410.730398	39760074.4402681	33298415.5530261	22478856.6819781	29799551.8504556	26670532.8692188
1030	83.0607520154452	83.0607196650446	83.06093666497	1384.22	1378.37	1392.04	7	7	56211227.1262162	15726183.8696047	34627843.9062766	53894564.4647317	34036257.245976	12802510.6888785	35788397.3500001	32733416.4549321	36851390.6484815	16551427.787281	33174773.7830707	27868884.5949729
1031	83.060774510606	83.0606417382588	83.060919266034	1541.36	1538.16	1553.61	7	7	20834784.5968751	16784614.5031249	16941218.2590777	57822961.9070525	11037103.9796744	70434416.7938214	23630108.4301563	2053842.57849125	7859402.07534224	35781511.4785268	21778846.6239452	18834636.5026953
1032	83.0608391989817	83.0608045557569	83.0609532760192	742.644	741.089	744.511	4	4	52977626.2771506	38530360.1321065	89993785.3611996	51005164.6276383	47308425.7026311	59742068.8218576	59213443.188502	32617773.274812	98037862.2550585	60975920.5004456	56471140.454246	3700037.66348882
1033	83.060882730057	83.0605577228918	83.061123437292	1159.54	1147.58	1173.4	11	10	5121930.97167474	50239004.9517043	15301811.6494749	4647457.63838373	39396202.1437499	46912976.4224644	52120338.5426722	25300370.9594085	55786342.518122	115280841.423211	52291358.7834218	28060581.5390662
1034	83.0607782639799	83.0606157388722	83.0610383166701	1579.715	1564.1	1591.76	8	8	40840699.5708838	12601307.6529614	28690153.880625	54835402.1176151	13030260.6961748	30545762.6081249	16217231.519951	28134972.6060268	28976098.2469345	5905624.91022962	19033597.8151535	24885904.2622569
1035	83.0609599658502	83.0605001692603	83.061049539931	878.868	871.932	890.588	9	9	51277723.3392403	3164915.41448412	21389098.5555383	42036138.8930844	38078789.6364895	56135532.0319133	43665358.9898986	57599677.0794082	54003798.9226276	73252897.8781883	52652394.7059796	73639565.0613234
1036	83.0609617135889	83.0607659774885	83.0610329185219	755.053	750.508	762.042	5	4	37879713.3164833	24582018.9362159	35835347.9700169	32081923.5044781	22928920.6081751	37589983.7014105	38846019.0363618	34508986.8884687	36427947.6484155	38205171.7370777	35428393.4193649	27470547.5891926
1037	83.0608352628447	83.060587615784	83.0609629880568	1107.51	1097.76	1113.13	7	5	18384265.6295834	3920525.26176264	19649937.6809167	18231322.0762498	16933254.197	20464778.2945	5632548.68344475	47416438.4545107	19627420.6333333	29647233.9155029	5257094.29698479	16992313.5162501
1038	83.0608375898744	83.0605386565929	83.0610582847733	774.309	767.671	786.84	6	6	51273404.0147862	24514426.1862596	55443840.3560526	50077432.565909	46148368.884614	88356816.1461861	57540366.4977368	30503909.2650215	56487232.0172807	95024772.9499395	55600738.7184996	31189145.1984694
1039	83.0609269440931	83.060869519285	83.0609982379717	1205.66	1193.41	1207.06	5	5	34746630.3160713	21292601.7411666	34429290.814213	25923567.3387092	65805956.7577832	80112852.0781037	37293145.8199998	34878243.3918748	36052408.7882144	37093618.5175448	34626421.8691965	4137619.16139316
1040	83.0608916402598	83.0605718328474	83.0610304766807	1829.33	1823.85	1841.72	7	7	33157233.7598405	28943151.0845702	19168530.1656222	29664887.9802421	35044648.7800448	35598061.6409506	36391910.774548	35126983.7666805	89960012.5058473	7061212.85695383	33171129.8928192	40421137.1446252
1041	83.0608466275043	83.0606398175622	83.0609120233871	1258.41	1255.25	1265.4	5	4	4505276.76666659	3518610.4035416	26348508.5806586	4308195.18309072	4998807.3046875	5975803.60249999	7345233.1222208	4433255.2599999	4646931.22166655	4679722.01499991	21441116.752725	3791060.45166659
1042	83.0609247274043	83.0607303562408	83.0612814135293	2241.76	2239.6	2246.34	5	5	20840687.291818	21044502.9224164	2445273.75277514	20056388.2077274	2534806.68482674	22034900.2026325	22793779.6227271	19983857.4062501	21259825.0833334	22882671.4314017	27217763.1374541	30493506.2849814
1043	83.0608766302311	83.0606815672536	83.0610420579479	809.832	803.62	811.513	4	4	5687921.42370007	4642870.77202083	4095845.00026035	5334225.51800007	34373828.2583733	6450868.33139373	27181356.9843979	5703743.65893739	7160219.60859379	6112756.82430005	5869684.58340008	5588202.68493747
1044	83.0609600188891	83.0608270905451	83.061112813076	1217.355	1215.61	1222.24	4	4	59963476.1713748	47480906.7901501	39992813.1578944	57282922.8227248	54483770.9856	64192310.163675	80058470.6062321	55953417.9716133	62229422.564175	64562051.472	87122903.5102574	51246073.5233126
1045	83.0607108478477	83.0605502044882	83.0608901140526	1665.71	1654.17	1669.29	6	5	2585387.53368738	7165926.31983171	13955657.1950684	8480004.08884614	8181345.4557692	28235113.9108182	10367934.2	9187365.84615381	9400972.30269225	10879922.3685338	2624692.10344079	7974189.97014421
1046	83.0607195367227	83.0606348333571	83.0609250637704	2340.355	2322.25	2349.38	8	8	33276537.4851332	10184189.2346923	29968366.7404267	27287270.9098184	26689845.1663246	44174630.1724505	41996883.269688	29815163.7449404	30995518.9813242	30257240.7501524	19644910.0316769	19324576.3249325
1047	83.0607555621094	83.0605968016873	83.061003851471	1497.99	1490.92	1513.21	7	7	17411486.4455113	11668246.5216478	2825364.43691576	14316690.94625	6912385.37082653	16682400.1434659	81606035.0008037	15152356.5347727	19977952.3738879	18879686.5921508	15691202.3521469	12261128.3216734
1048	83.0608030539077	83.0605281739641	83.0609735488021	1710.32	1702.74	1713.34	5	5	26244042.4152582	24476784.8029687	49011818.696234	28916543.1868479	27274330.410639	32422992.8928889	13144521.9494557	30534977.7899999	31669452.1682917	19762170.6487209	47178891.1905381	27294998.6225
1049	83.060895648958	83.0607562017308	83.0611122174366	2203	2199.03	2206.21	4	4	22063956.870375	10767056.3721498	20418116.0518383	20865023.2213037	15374156.3378173	31516304.6983611	23689163.5774284	20655826.1260112	22510110.9343571	23275442.1854821	21971232.9478035	23444779.8303023
1050	83.0606990587434	83.0605423603303	83.0607625176814	1446.22	1442.07	1449.25	4	4	28931017.7816859	22672747.2489826	29463505.9533928	28221809.5043023	26374761.1192151	38382369.7989924	32009827.3288664	29851931.9055813	29354440.0056039	54933119.1071311	29775157.0321657	8476841.68716711
1051	83.0607738290639	83.060645119937	83.0610456520332	1745.84	1734.2	1759.92	8	8	7188703.70701103	40089359.0894824	25468032.8306251	19769716.8336909	39388798.2406866	29816803.9634393	21610788.7660841	2960643.61769537	23558252.4585361	26817140.9789189	26301149.7694407	22952125.6830839
1052	83.0607073181342	83.0605613526246	83.0609074611413	902.0105	898.1	905.231	4	4	42561655.0844694	33081292.7260626	45579941.4606844	40948164.0647561	39792785.50975	61420212.1925541	43127407.3848512	44832871.7217713	46873301.8977074	47998742.0325153	53872318.2283024	36205130.3156737
1053	83.0608029842534	83.0606574622859	83.0609415960612	853.3345	850.587	860.931	4	3	38253607.4336677	27703172.6221621	15891213.6635541	36889832.0802632	33872996.8679493	55572770.9877342	41621174.300473	38817656.0450423	40611832.492	43069348.6222944	32494315.2306325	30920659.7205743
1054	83.0607249502157	83.0606682467537	83.0608686144053	1478.19	1473.76	1482.3	4	4	5835071.6992187	4640538.84421872	17022843.0216559	5671463.9807812	3117950.98178414	4580325.38064392	6493570.74523433	6034373.25828123	6930271.17465291	7128129.61666663	13303890.5563134	4925911.85820321
1055	83.0607718757459	83.060517979156	83.0610624547406	991.339	983.627	1003.34	5	4	28550469.8369149	21706821.4154475	29953873.96669	69252673.7397153	26283496.041375	45237892.3188301	32020790.9609	21228948.3349705	30906493.5321	5158651.53582667	29782986.37755	24084722.86256
1056	83.0607332905089	83.0605597614958	83.06076625948	1682.785	1679	1688.91	4	4	26636237.2577745	22027499.6418292	28259299.5708841	35905892.9691613	24914608.5214482	29410729.3376524	28947619.028994	2019824.08426028	37660357.0645729	29460677.8997561	27299245.4284757	19587923.3184602
1057	83.0608166062785	83.060732772341	83.0610554897331	1640.58	1638.83	1647.54	4	4	22791775.5461999	7050301.2651923	9347765.62673071	8524285.49855767	7681721.33333345	9937953.30894229	9612377.50471168	2048243.17113283	9426972.59653844	23281176.3580973	9016341.07009611	2421261.04744389
1058	83.0606870975752	83.0606312217272	83.0610062089436	1404.07	1403.92	1408.69	3	3	15276429.1967612	11931137.5264773	16219641.424034	15048136.3808522	13874451.7290909	17043937.2261363	11527016.9999598	16949926.8348079	15665023.75	16778426.0961648	15671405.3118182	15898672.2289431
1059	83.0607474262158	83.0604356703861	83.0609423368209	1858.77	1848.31	1867.18	6	6	3028795.93814882	33388966.6171853	26488584.1184558	24215755.9526786	23420390.2378571	38389320.0317343	35859091.0700947	2937912.03008792	26911014.8520893	26782083.6106785	44696741.8953698	23129756.0136963
1060	83.0606672441086	83.0603564005792	83.0609780876381	1368.275	1367.42	1369.13	2	2	42884739.3388645	35131529.7066341	51684677.75922	41955552.1010833	40072570.2601666	48498306.8982478	46223773.9755981	44517752.4592213	46582684.7945901	47209868.8110833	44810347.1679917	37766512.9046721
1061	83.0859856902446	83.0858907728749	83.0860199943752	16.74405	10.6886	23.1536	6	6	0	3720262.6658671	0	0	0	7470213.4911875	4652864.8821417	5165622.85263834	3311772.17808366	2541567.19791245	6024595.73771093	3303129.28306895
1062	83.0859288471823	83.085794591383	83.085956413587	562.687	554.233	562.921	5	4	22656407.1654452	14931628.9087365	26759715.8167969	21538961.7523108	19053412.5921174	27673902.3009329	26758997.17995	3676037.94038911	5712876.31960127	27840071.3208219	6930613.77739802	5451311.07816515
1063	83.0858021946006	83.0858021946006	83.0858021946006	2569.19	2569.19	2569.19	1	1	21703868.7347448	14868124.4570632	24000868.1428572	20358091.3904273	19570478.4625874	23431732.0256381	24107976.2271683	23111274.1003509	23476857.619592	24778127.8541456	2875884.78557081	17211400.1202169
1064	83.0859209948167	83.0859209948167	83.0859209948167	193.44	193.44	193.44	1	1	6541728.6164117	3244688.31378761	8649450.41145894	5911758.42579942	5242082.78656694	9347778.38402544	8338817.55384673	7168527.42163645	9142332.00925327	9124809.26429538	3123174.04454528	4131150.97792987
1065	83.0859809738102	83.0859809738102	83.0859809738102	2692.15	2692.15	2692.15	1	1	0	0	0	0	0	0	0	0	8592495.89929195	4527161.59080772	0	0
1066	83.1799556222649	83.1798334165054	83.1809329109218	1304.14	1303.16	1304.73	5	5	114101.344469807	113386.023020242	155976.642333987	100872.613010255	87616.3485298302	122235.097934128	189143.624484861	132730.314546203	103092.633723365	166192.399239784	157813.163727363	113081.935744852
1067	83.2023657359976	83.2021210715167	83.2026104004785	1304.09	1303.61	1304.57	2	2	118712.244365233	108720.244558293	107330.71852112	100872.613010255	92574.4203792328	126299.542213541	124667.199868977	107984.173392333	103262.082496744	127559.838533528	158059.341897378	99676.3861290561
1068	83.517331484562	83.517331484562	83.517331484562	2449.11	2449.11	2449.11	1	1	816241.44900488	800982.005912386	905709.394987586	726861.424808028	774621.03085295	914743.148563891	1001914.41824023	841743.189204249	821114.918096752	987814.328979909	877994.375089281	713016.928467358
1069	83.6890930829608	83.6890712312164	83.6891149347051	1304.475	1304.41	1304.54	2	2	106375.472894756	83078.4436268024	89442.1559399427	96070.7571946361	110419.413949383	94814.3719287103	94130.9066455073	103126.331921793	83240.7677571609	99507.6864036209	101259.827522379	138411.055371095
1070	83.7178391671338	83.7177169303782	83.7178579516243	1304.57	1304.54	1305.34	3	3	106323.848635863	154124.682746393	89442.1559399427	113767.488302525	110419.413949383	94814.3719287103	94130.9066455073	103126.331921793	83240.7677571609	99507.6864036209	101259.827522379	138449.353947566
1071	83.7855111485391	83.7854903995519	83.7855318975263	1304.7	1304.5	1304.9	2	2	73301.9118041986	49531.6914331059	109030.488508302	61044.1804671218	53483.7841162116	107805.942963491	113076.531384277	83387.3769295241	117023.618326822	122334.38927171	88418.9351094557	37103.8401171879
1072	83.8861982849485	83.8853788388619	83.8870919613366	1304.03	1303.81	1304.5	6	6	230340.109387205	342244.682825524	103095.041270658	261169.597203773	253036.753780186	115824.782754657	106704.866962139	222600.137904458	103505.02556315	126494.66456264	93237.5879423007	283622.332812503
1073	83.9019334271971	83.8986591241126	83.9052084107068	1304.08	1303.59	1304.57	23	12	325608.647485353	391950.231301079	261870.779222506	330708.728084667	310026.6492272	244689.066590909	394330.0826144	292460.09766902	357035.35129604	249777.7954541	296465.855323662	347969.746931661
1074	83.9699105261633	83.9697896716515	83.9699689343453	1304.89	1304.5	1305.41	12	12	216674.018388389	178286.774423076	187167.216862796	220829.317427107	185331.701111778	185746.73853841	193925.924341633	222330.017188896	182196.190446214	203670.700395509	207593.868718449	194446.645353815
1075	84.0074130561967	84.0068313170725	84.0088889717083	1304.145	1303.81	1304.57	12	12	472752.26188965	337123.510724217	579112.107114678	446905.165184463	399516.267486854	636702.600102542	634737.052491868	540662.020448562	577414.437407229	640430.990251468	551763.163225448	370399.850112679
1076	84.0564437810413	84.0559392419826	84.0565467850007	1964.81	1960.33	1968.84	12	12	2307306.01537437	1777467.5623538	5534368.97454007	2227873.23915926	1693924.39967869	2847642.75161304	3057775.98507965	2571422.77464875	4655935.30254918	2685401.89806738	1772359.01906968	3635027.02215759
1077	84.0563996797344	84.0560408342828	84.0565060952156	2421.52	2416.96	2425.63	6	6	508203.220452781	1347902.08961361	2155594.75866519	1354463.32393508	1181443.20738338	2166174.97176963	1526250.85968859	2001937.8310124	2271912.87938312	2303314.21387207	2032054.01156734	1068194.68029409
1078	84.0563114134556	84.0560906335556	84.0564079355983	2303.84	2301.59	2306.74	3	3	1617136.26784772	1142076.11063653	1624341.20617812	995319.923616739	635559.5081664	1851377.81988564	1850887.47607326	1634528.98749807	1839957.97436603	1805180.40271003	959540.148747045	1290621.62303791
1079	84.0562353733612	84.0560204239877	84.0563267259265	1817.72	1811.04	1825.39	3	3	1328829.256489	2430332.80235124	1363914.64180381	1257057.90458728	1328981.74967105	1510957.65345292	1590672.87131168	1456992.63755859	1746802.23649151	1620794.3687171	1372388.90231496	1355094.90126903
1080	84.0564959702631	84.0564293305621	84.0565626099641	1722.035	1718.96	1725.11	2	2	1468716.7809001	1232716.0896555	1533725.00407609	1334650.53514087	1332783.42204123	1609907.32028066	1755882.53629958	1620697.41750333	1662765.82168966	1695500.10570478	1495231.62422789	1301523.31159491
1081	84.0565277789314	84.0565277789314	84.0565277789314	1877.97	1877.97	1877.97	1	1	1109230.21447684	878237.313571428	1152203.42995815	1005960.20734864	968695.095361331	1149934.95428572	1458736.30640869	1113587.7595187	1224108.81685965	1239779.6602009	1101121.39621094	1019216.94662807
1082	84.0563507977801	84.0563507977801	84.0563507977801	1764.85	1764.85	1764.85	1	1	2946619.64720958	2469950.80187924	3198591.06884383	2745219.28634511	2716001.0250432	3334296.50928159	3360469.72329738	3472848.99764034	3361299.47357125	3444463.11975076	3052886.30803222	2812327.95887832
1083	84.0565144048211	84.0565144048211	84.0565144048211	1849.57	1849.57	1849.57	1	1	1881891.28784812	1610824.58088235	2147932.02648207	1881738.71717203	1788023.33692708	2061959.398341	2276942.77436582	2050419.98035692	2150677.82546249	2196439.65794531	1914974.33431525	1773436.17157399
1084	84.0561961502079	84.0561961502079	84.0561961502079	1796.09	1796.09	1796.09	1	1	1224447.20813282	1041529.9915804	1359023.81429687	1167591.72214286	1243755.6406938	1352322.9245625	1401103.88538114	1264059.02276785	1372183.71156696	1426487.26950335	1294861.11626953	1208848.52664342
1085	84.0561787291621	84.0561787291621	84.0561787291621	1705.43	1705.43	1705.43	1	1	1142162.94837679	872662.444286026	1187460.24898763	986773.898450526	971389.093644477	1290242.08398763	1302290.14819468	1171168.45825738	1285392.00808594	1274507.77404297	1160400.86614865	942141.021598308
1086	84.0565267489237	84.0565267489237	84.0565267489237	1665.01	1665.01	1665.01	1	1	1218896.00149391	858162.094870604	1300773.16331982	1094240.20624023	1044761.04360156	1438361.5002705	1447012.83957603	1253424.42773438	1308865.09801026	1323026.61341308	1134540.11008497	1017167.88473438
1087	84.0564932224312	84.0564932224312	84.0564932224312	1747.73	1747.73	1747.73	1	1	2764220.94937433	2336090.95479403	3001304.45556686	2545168.90107932	2546644.52943644	3179845.84503555	3140594.80582032	3064765.71233576	3241752.4118886	3190117.40650279	2823302.84754506	2545931.4699241
1088	84.0811691547563	84.080769042961	84.0812171905309	636.692	633.066	644.318	12	8	3884994.50311825	3362551.3269334	6133087.01019444	3682640.01141877	2277703.99005477	2661917.4108464	5257159.00474234	5189092.79467726	6318974.89240122	5396474.54621625	6270841.10882548	6347013.06439604
1089	84.0756706554604	84.0752018626829	84.079830126957	1304.555	1303.61	1305.07	6	5	377665.272656251	233204.24208374	420605.903038499	169139.65108538	186262.246676837	406315.990071151	408726.67386998	139181.481091219	417787.021825524	457803.661187505	354228.08263393	232251.635446288
1090	84.0811900512795	84.0808475397344	84.0812534305668	213.936	205.088	219.342	9	8	4226476.4739	253262.763882812	7876231.28471092	7715513.61076791	4977015.99386873	3381442.76102442	6168108.42926605	3875194.97347623	8404830.08833566	6387895.3323769	7244298.66595852	3679535.15759801
1091	84.0812095259216	84.080680740006	84.0812681054404	139.667	134.802	141.782	6	6	2707998.33574798	2503913.69328015	4559383.60558335	2547392.65598772	2340807.22916894	5109458.19620306	4130899.4523487	2735098.91883238	2233017.65792236	4189181.52245386	4659976.80297252	1386405.20708672
1092	84.0810700184335	84.0806981601876	84.0811117787467	1264.86	1264.63	1275.62	8	5	2087416.09435921	1389543.79357013	4375105.5084206	2076902.45175782	707534.459590565	2383142.71251613	2515789.09617188	2113931.13209069	1521370.61478076	2468841.06592052	2302156.41356148	449140.984848629
1093	84.0811143391373	84.0806741003221	84.0812248633052	585.707	580.962	595.279	10	7	4035210.77146333	4631108.57170885	7578542.0672969	3912706.85331803	2891856.60028865	2357195.3394887	5641974.78346963	5503450.31897934	7180278.93345718	5791937.87027507	6603189.73694442	1891369.22553223
1094	84.0810881285584	84.0808505376739	84.0811061722014	1095.21	1094.47	1111.18	9	5	1822415.76077316	1425792.14325171	2200631.55609932	1712862.59460033	828813.765593264	2320905.47727897	2228999.41666826	163911.491894542	318760.194072267	2414378.4593226	2285451.72618712	1474023.59808106
1095	84.0811660540323	84.0805607830125	84.0811927478774	686.252	681.773	692.582	6	3	2930056.68450641	2209417.30142533	5387199.31165806	3041418.85694078	2749143.25873032	4126338.03181027	4318580.27344281	3144664.04846816	2448800.64870238	4423406.455778	5256360.75654482	3001460.76918783
1096	84.0812368000342	84.0804066082243	84.0812428413066	320.776	316.732	321.734	5	3	3271732.05084056	187926.467000648	6048330.32473569	3030642.72344068	2868916.28120052	5425360.28797876	4564337.51978213	3528153.67720746	5947665.53678241	4977686.57790104	5677951.5070625	2712478.83291406
1097	84.0811586135424	84.0801945952543	84.0812344913408	383.808	373.404	386.676	6	5	2114414.54334688	1660351.69046891	6082851.52338635	1990532.66670497	2475161.45317849	2137658.55016518	2910230.16842279	2147852.39799334	4180502.32387858	3246890.08331801	3673687.567483	1731087.86426618
1098	84.0810311739549	84.0808355916978	84.0811152862442	1162.7	1156.25	1175.38	6	4	1841068.8655599	1314886.66664935	1319936.77985776	1773440.58578125	1301301.69397032	2437260.2427381	2480832.54393895	2112731.95123046	2726194.12032033	2503923.57220983	2361926.20536273	1590026.4219229
1099	84.0811888378475	84.0809481104007	84.0812745978804	100.252	84.152	101.764	7	7	1915470.43574853	2319276.52267846	2407460.91557326	2821049.40117251	1719759.1520576	460437.108713965	3099215.85824552	676570.249680379	3530592.0022506	2923567.38619698	3367623.34956406	1430186.19292996
1100	84.0810997352321	84.0808681188743	84.0811520541594	834.638	826.939	841.555	6	3	3220544.28168778	3207628.61555792	3734538.14548572	2886981.8218327	2879567.54330458	4441123.72937773	4344898.87965579	3463728.41009297	5354344.23837272	4398302.76605078	5532064.1148928	4386512.85700533
1101	84.0806545188439	84.0803089050433	84.0812229657783	264.746	262.524	267.851	4	3	1463509.52568758	218084.551736329	2706156.85588822	1465200.33655078	1368458.85920964	2415705.52895878	2262860.18455829	3082133.39199651	2850679.66649039	2489937.53669231	2691677.8116842	1382317.16815046
1102	84.0811190763126	84.0809329643196	84.0811190763126	1325.85	1320.66	1325.85	3	2	1099402.25603686	1025338.69435156	1094236.00427303	1103470.82157452	1049477.46332908	1349490.555552	1286330.45110202	778422.621313473	1222828.15258789	1348579.11332031	1140131.9092461	987906.727424806
1103	84.0811652056483	84.0808230143397	84.0812162830554	460.714	457.646	465.664	4	3	3020764.26905357	2378932.7297433	3839833.21847621	2593227.19313554	2585040.52042945	4322843.76777734	4279428.10030739	4252290.74471032	5417116.05207143	4633337.30795201	5136730.25485093	2503577.00483956
1104	84.081121306586	84.0810942821239	84.0811322347163	768.091	764.323	770.104	3	3	4457826.50621631	4899802.37251205	6949573.36808204	4096241.18214631	4978634.77592862	5838232.71435982	5953144.39781538	4861058.14702477	7077660.71189648	5953638.24137354	7166610.62547763	2059025.44392941
1105	84.0810046464696	84.0809828436394	84.0811070326314	1237.87	1231.5	1245.5	5	3	1874476.14229687	1329624.68747142	2193383.06224512	1793328.87321532	1649325.51407813	2232713.86059179	2352091.41339551	1515725.44603923	160816.023985186	2370151.03272485	2162884.69677441	1174436.72264887
1106	84.0809012307913	84.0806438617983	84.0811585997844	778.975	778.975	778.975	2	1	4403198.16896875	4370981.08165118	6853222.80501258	4048292.37212514	3951310.13308526	5760447.60144181	5879680.87796848	4975842.43854672	7001840.36640418	5873156.55634833	7112161.6846483	3957409.5288847
1107	84.0812108492018	84.0807039962197	84.0812334323236	337.197	330.553	348.469	5	4	2481004.30102567	2088952.22998196	4564700.27800893	2743386.14098919	1786756.53916892	3603336.27220713	3508967.49871373	2492184.62713375	4685553.90582682	3807531.17875	4398553.96885788	3320532.20027711
1108	84.0811066662044	84.0810161141054	84.0811433715839	936.934	936.934	944.856	4	2	1340977.80776623	2487354.76128179	2156104.17755208	1175315.89983155	1284256.01208032	1712255.67729356	1707344.9486759	1467242.52650627	272723.602973959	1846708.35684521	2155326.70997988	1329695.66539205
1109	84.0811411275356	84.0807447957123	84.0812271810162	495.286	493.351	495.358	3	3	3434401.32211122	3268894.66003771	5936229.11783096	2147642.39483134	3019600.90780699	5130344.37381277	5163032.99600537	3791287.89021784	6187405.98727763	5249217.50584375	5809614.75441294	3024049.53045749
1110	84.0812219555773	84.0811499400716	84.0812746438268	34.1465	27.0344	40.9038	5	5	1531050.10827985	218596.829139974	2913748.97409644	1618201.55967586	1387149.02583899	2549223.39884125	2513801.60271411	1759240.64166804	1807969.73938948	2579444.84971453	2956078.73769186	1528920.5389956
1111	84.0811495689393	84.0804349932032	84.0811791956861	447.076	441.833	447.076	3	2	3327825.43519604	2066455.53573137	6093190.73093533	3149614.86067014	3823457.82049027	4798188.05446669	4649820.96376644	3568875.23696036	5917356.92857639	5137708.08909143	5499393.46951341	2774929.66836133
1112	84.0811319293341	84.0809523942141	84.0811536788737	910.17	905.505	911.295	3	2	1035666.68093571	942447.55587551	1832474.57077876	932769.599706055	874433.281043222	1404997.21467255	1402537.202875	1103725.81498301	1590336.73877556	1387469.43464648	1689705.6522671	774192.404589844
1113	84.0811715024278	84.0806634805267	84.0812391988004	414.467	406.987	420.629	4	4	1644850.03493465	1069200.38849194	2992275.25732422	2504781.84330134	1284008.83937102	2344552.38018931	2238800.79400312	271789.766089846	2894743.5104964	2537718.97083894	2815560.293	1615900.22155087
1114	84.0810586665044	84.0809816332937	84.08109633292	1055.1	1047.73	1062.85	4	4	1728376.16455078	1384719.16112475	2297024.81470312	1600589.30496973	2172437.30877685	2193304.75070899	2255436.44445411	1868281.91075196	1201369.4801001	2216924.90747364	2374328.66276544	1102782.35888546
1115	84.0811496382297	84.0808523000865	84.0811941374324	618.159	608.396	620.594	3	2	5678897.69120427	5473760.36739037	9443963.61751093	5409282.14010187	1308668.39526909	7792236.49398126	8017535.18851083	6184661.14817062	16774356.4884794	8037078.69133021	9427401.16070365	5466281.23328814
1116	84.0812285294203	84.0812247756167	84.0812322832239	153.642	153.452	153.832	2	2	1332885.92640394	1079679.95222639	2255950.60256149	1606724.03994779	845672.341491838	2043989.21294922	1895797.3683355	1255373.58159249	2295384.43075846	1926686.13085829	2235852.20679241	934420.053324834
1117	84.0809594880668	84.0806808958722	84.081043127832	889.799	880.057	890.025	3	3	1551565.36044324	987941.007997494	2275300.48562729	1259481.92148862	1356487.19439776	1882978.89746926	2027720.79750896	3600298.7798505	1882878.12125101	1967293.9502585	2275169.14058823	1326229.48834168
1118	84.0809042652681	84.0807181578122	84.0810903727241	1220.405	1219.66	1221.15	2	2	1244419.35032302	893277.381103516	1427393.19376803	1123322.53458233	559858.590021293	1434558.86105769	1564585.60766827	1333835.59349008	1748242.01431762	1494070.96305964	1384801.73342698	991522.452304687
1119	84.0810708469708	84.0808855579858	84.0811123644364	980.992	980.992	991.566	3	2	747681.697676471	619865.898172568	1140600.41536811	714807.070260107	823350.673760208	969574.31012867	1021729.16370833	728565.407018062	1124920.83530425	1033400.06465648	1089208.1214637	664363.320761716
1120	84.0812133263426	84.0811702688414	84.0812563838438	60.65365	58.07	63.2373	2	2	725382.395980915	740631.933143919	1460910.01476172	638935.371201638	687601.542807366	1553357.17409165	1236621.48427985	838578.362861719	1321165.24097969	1152582.70453092	1345208.9987923	618189.272037723
1121	84.0810278477538	84.0809804163933	84.0810752791144	509.0695	505.888	512.251	2	2	1433334.14004385	1149285.24580079	4759882.86866196	1213543.06119673	167614.395699224	2032382.51080611	2055195.56916903	1527858.89928374	2511389.43146875	2105822.23771428	2432107.25162251	1160766.43041903
1122	84.0805076934697	84.0799917360304	84.0810236509091	708.14	704.755	711.525	2	2	2211990.39838947	1885384.23564916	3674498.1572319	2206100.24499068	2479693.27282163	3065193.86349459	3080341.46830315	2363416.98623959	3719557.6635561	3220335.10129507	3872784.90256089	2129757.77263762
1123	84.0810133434252	84.0810133434252	84.0810133434252	301.777	301.777	301.777	1	1	811440.931096452	690927.110646934	1449592.99917367	707710.346487378	659977.126455829	1210576.07930589	1234142.98028365	993328.402898577	1578593.48904207	1300975.28814543	1547704.70888822	676732.161251951
1124	84.0810773495291	84.0810773495291	84.0810773495291	955.934	955.934	955.934	1	1	1155950.35332242	980524.755037109	1624490.30565922	989377.816370268	1053824.17108624	1429696.73620492	1487639.56475181	1299485.67670674	1614658.29379792	1518520.04915866	1692893.83204192	1065467.12065642
1125	84.0812366958069	84.0812366958069	84.0812366958069	247.332	247.332	247.332	1	1	134510.219484377	105854.773570313	165705.467648438	168105.464871093	84744.6018632832	176404.886125003	174118.803679686	94414.0134999998	189718.966125003	185782.915781251	183013.316406253	126685.587468751
1126	84.0812069616975	84.0812069616975	84.0812069616975	289.958	289.958	289.958	1	1	4571945.99743878	3912201.50875534	8317797.47933614	4134514.75615124	3971285.58994461	6753360.68316497	6780986.80734195	5167570.70121206	8734555.31370863	7096572.265625	8157395.28780949	3800757.87822656
1127	84.0809564218481	84.0809564218481	84.0809564218481	2630.24	2630.24	2630.24	1	1	2527197.0953347	1995323.71838759	4501689.20478512	2248486.16761364	2218034.75174361	3161131.35047055	3566517.62903054	4508913.61656974	3695574.11864345	3534235.8300654	4556945.5718981	2078165.59994118
1128	84.0805901832218	84.0805901832218	84.0805901832218	2664.77	2664.77	2664.77	1	1	2522644.28224687	1922636.78449141	4588967.18339686	2432631.71036764	2075362.618725	3561969.69330469	3794887.93612501	4571536.11088091	3798398.7165547	3875055.85305155	4561576.45250938	2139821.02193245
1129	84.0811836836756	84.0811836836756	84.0811836836756	733.887	733.887	733.887	1	1	1304629.05837402	1269137.94222922	2350065.89864211	1267339.4649349	1238908.87428516	1769837.10574333	1931653.01893197	1436889.78182373	2188350.262	1987843.46896094	2338703.78663087	1323324.52010937
1130	84.0810990291703	84.0810990291703	84.0810990291703	867.84	867.84	867.84	1	1	2297137.1632091	2159814.11189131	3570895.19568858	1923960.42583785	2001226.42305711	2921169.55993719	3046251.6996744	2434586.47439683	3577150.41278799	2985736.50172801	3559193.44074448	2070613.14095642
1131	84.0809733203052	84.0804872367207	84.0811355540313	1964.28	1958.91	1969.77	9	6	2707758.30175733	1420718.24708784	1365561.82875257	2452943.10759968	870852.530442428	3152399.20803957	3319178.76593643	1369859.73931427	1011754.77455653	3073269.6886084	2810780.42251129	327395.955912691
1132	84.0809903036995	84.0809903036995	84.0809903036995	480.298	480.298	480.298	1	1	7677947.9850395	6192177.82148841	13677983.059848	7104865.09365188	6688532.44388591	11365593.0768939	11090087.946289	8113163.14820263	13527171.0942339	11687836.4821663	12985669.8720175	6412549.73895853
1133	84.0804142960511	84.0804142960511	84.0804142960511	2551.44	2551.44	2551.44	1	1	4558042.80393521	3673568.24845486	7713982.28276235	4257489.10573641	3815142.75648533	5698976.434674	6542827.84703991	7646560.56297598	6779455.42387344	6346509.80557484	7997515.63577543	4068233.32107544
1134	84.0810377092551	84.0810377092551	84.0810377092551	1008.05	1008.05	1008.05	1	1	2630811.49283515	2374191.87302182	3866369.87305189	2558615.12037982	2462996.57107556	3456804.13615265	3283768.62786279	3065426.01184019	3720140.54201966	3522130.90069922	3865333.19320619	2310153.97822049
1135	84.0810844352746	84.0810844352746	84.0810844352746	1075.11	1075.11	1075.11	1	1	1614453.16804688	1339961.37901521	2201505.81128931	1521723.69179482	1448232.83570878	2193725.32070312	2087118.44174138	1852519.89545744	2262113.263162	2153440.67671876	2259668.34330591	1349713.18817228
1136	84.0811318323337	84.0811318323337	84.0811318323337	1608.22	1608.22	1608.22	1	1	2598156.0935567	1820683.39952054	2903390.8783288	2438655.60713039	2288462.34660835	3138675.03006709	3001810.69611986	1901012.20139632	2974347.69795304	3143842.22627802	2760674.16697945	2118312.92336956
1137	84.0810291787429	84.0810291787429	84.0810291787429	1190.28	1190.28	1190.28	1	1	1501175.44720313	1054293.92081023	1655782.45235937	1277783.28775781	1232814.69723047	1717317.8732474	1786176.19060938	1456251.7265625	1745617.01988672	1646471.99031251	1553770.21669532	977248.360972935
1138	84.1485280148697	84.1484655055882	84.1485546078234	1304.14	1303.59	1304.57	11	11	245262.009994575	369887.462950719	160973.014197822	273957.639217355	269005.535167517	121019.287786959	153582.235276442	218518.785552456	358287.81902494	136098.195023663	188530.014299666	317610.182838659
1139	84.1661580741768	84.1661299217862	84.1661635445667	1304.28	1303.61	1304.57	4	4	114397.283709781	198183.284271874	87819.0403011069	130475.367829777	131899.203884376	73210.2500463868	91304.3980236806	114935.330112305	81723.0800645616	83491.3557791935	101974.059076606	161125.978421806
1140	84.2609443092791	84.2411628439559	84.2619376048019	1304.555	1304.41	1305.49	4	3	1460218.39029621	79504.8568530264	1022973.77397018	94815.7507666027	1555039.34870962	860526.84019177	1000492.67318181	1335121.3942649	894812.704389193	926551.201155595	1160104.48470349	87514.8647911655
1141	84.2702513408715	84.2701955635366	84.2702801171749	1303.965	1303.57	1304.5	12	12	1490592.0741475	2126322.58933485	1043124.92500278	1647165.45596122	1600126.808389	888762.917631142	1026613.6787142	1381441.02067709	914077.882001635	933565.346796885	1195692.54219237	1730852.90934245
1142	84.332210748234	84.3320962472727	84.3386162550057	1304.54	1303.59	1305.07	15	12	144925.911322022	119814.757214543	127346.703813476	146297.593083308	121680.408024714	140267.024817244	136383.440991587	146461.031346905	121812.713307917	151374.832630709	132700.77514788	130073.626333383
1143	84.3744520245288	84.3744195341372	84.3744754953055	1304.45	1303.64	1304.73	6	6	112880.966040978	181625.442046273	154770.21525696	129106.473980243	132818.709025691	140363.931376952	157510.517915852	95648.9220064602	137034.194357095	148625.145403959	189339.661378783	159279.116830678
1144	84.3922003009834	84.3921429730037	84.3922518458846	1304.03	1303.59	1304.73	12	12	239082.420788575	361270.883888219	148809.300530348	282953.604501256	280346.640872896	125104.691834435	154032.017847378	219455.332006139	136881.976423903	137738.494928677	189251.944880023	317061.464708532
1145	84.4402780943666	84.4400162045842	84.4411162238698	1304.9	1303.95	1305.06	3	3	238867.031220294	360921.974370113	88867.939103393	282553.9525175	280017.049386396	98665.0902944712	157510.517915852	215648.55220703	136663.163144938	148387.560031127	74699.6601851394	316688.70918294
1146	84.4580497771308	84.4485067697882	84.4593977999307	1304.275	1303.81	1304.73	12	11	135574.956685383	86417.7281892894	192927.116112018	138016.864302662	219262.67123983	100968.84079427	202234.156648762	161195.093982872	198743.490172525	226082.600105544	173185.861379393	106482.504800618
1147	84.4847301526173	84.4847301526173	84.4847301526173	1304.41	1304.41	1304.41	1	1	243271.4791313	217848.119557884	222528.506969107	92935.7055904145	213839.040018645	222424.397327772	228692.785471411	248560.332213242	217192.29325994	244161.357524855	232616.914240059	223696.714056287
1148	84.5247539909727	84.5246677160175	84.5249773353615	1304.73	1303.98	1305.34	12	12	250252.04058838	221728.120378767	219938.559234791	257181.544235491	219520.752345627	217770.697159705	234548.362855749	252190.805122769	216133.156375559	226956.398324848	231238.240784254	224051.680883788
1149	84.5628576623096	84.5616945000076	84.5646865732384	1304.28	1303.64	1304.73	12	12	414250.965865385	408932.049064	482488.563743018	388998.722323842	381492.798414962	534890.501834545	516121.220221359	458998.260368305	485446.036718753	551767.3587936	476994.12935826	380941.606413385
1150	84.5747731849729	84.5747286666665	84.5864303360216	1304.41	1303.98	1304.73	9	8	120733.390096435	269508.991086649	116905.562006838	114189.40050171	325187.197143113	121439.010048827	127172.329021809	138530.479139403	120892.470178411	113520.952298583	461910.716317476	298343.975751067
1151	84.6162110368887	84.6161551365139	84.6163380431053	1304.52	1304.08	1304.9	12	12	315336.644433595	256902.119942907	305332.023137019	312255.143160305	277474.033841646	307659.11123326	318643.29304988	336462.489818639	283803.971014874	327133.338081406	315304.427611608	282130.456358923
1152	84.6424273271472	84.6424093526197	84.6424453016746	1304.09	1303.61	1304.57	2	2	391263.947210576	122658.008935548	476032.936929603	364109.562959874	325187.197143113	534339.352425127	510944.192938637	454028.728064775	483332.143219398	537659.734309298	467487.41551554	99251.5525709882
1153	84.8279989024977	84.8279846031868	84.8375845550445	1304.94	1303.95	1305.49	4	4	118876.774009602	147578.077746393	114152.238237306	121658.509130162	108811.629774985	119430.160907452	123205.022505696	115112.904078651	108878.969796424	117753.144732666	94247.2409281406	142438.281577149
1154	84.8899798407746	84.8894005121221	84.8906275197147	1304.65	1304.08	1305.06	8	8	145248.377051594	94642.2787711578	141121.630709135	215005.534062096	210630.708911135	128992.866323241	108226.891225962	161840.232984228	140114.070793677	139507.684305826	158764.816223142	102502.241516926
1155	84.9087707731553	84.9064789756106	84.9114481844767	1304.08	1303.57	1304.57	17	12	178928.830147987	304770.703900239	255596.451453951	355935.996230843	367914.953098707	212193.246686876	193768.531306965	337355.291724373	221457.51570012	214498.070975811	139835.925651292	245516.701536207
1156	84.9587992777504	84.9581053079284	84.9592893846985	140.15	137.722	143.003	11	11	3685371.08015223	2881361.58972124	3532042.74995123	3576628.73053155	3501740.96726739	4238979.93950613	3983324.2626976	3657113.72069339	3160645.40013553	3501808.2110177	3043168.56838998	1302433.27456384
1157	84.9590464580125	84.9584594127133	84.9597657564504	10.0355	8.5654	11.5872	6	6	3222703.73080431	1735015.45835058	0	2379777.00181321	2426228.83209477	2671600.63274367	3084729.39810337	0	0	2713762.68709079	2234110.53100496	2153370.76586495
1158	84.9599942609753	84.959549628032	84.9600917880266	2447.56	2447.3	2448.4	3	3	510088.433215254	445147.71604679	712659.048828119	516705.220381303	566451.066002985	575358.644340376	569751.385919039	530076.711440147	641753.534411274	603429.027521972	587516.735424138	410047.649513802
1159	84.9593552625835	84.9591931666605	84.9594804863189	2574.58	2570.16	2582.72	4	4	1131443.14825995	604292.232324216	799422.202552912	767381.423902166	959098.973840331	1009338.77072835	911726.583450527	729377.008258471	689536.086286759	847789.075489915	773920.266399934	645136.865410966
1160	84.9587515327229	84.9582203259544	84.9594343678455	2686.37	2679.6	2688.07	3	3	3685322.1242826	1835253.50479926	2141050.90806362	2140891.52948606	757603.579808133	2665705.71252343	2600622.74934372	2361710.15700895	1583533.62854183	2505144.73582721	2091210.47187501	2208315.17629688
1161	84.9594531509033	84.9590371562467	84.9598691455598	2697.675	2696.96	2698.39	2	2	853275.462636687	671827.333359372	0	0	284643.060000011	863607.812070296	0	0	766295.362187486	846315.896480472	1344507.85671754	0
1162	84.9592266784331	84.9591268949486	84.9593264619176	2619.655	2618.93	2620.38	2	2	705933.642340305	526479.229797792	689229.001468291	685416.975967364	1206816.5429036	843303.880112592	831064.363083628	705599.792371335	227558.986444698	823924.017402343	635055.709766757	581051.662701061
1163	84.9588422746412	84.9587574940061	84.9589270552763	79.2119	79.0899	79.3339	2	2	3489051.28415067	2659625.36246067	3436855.52721666	3107948.47914775	3288563.89014425	3931316.91816005	3721990.56584352	3564983.89215391	3984950.67253035	3794182.69960172	3214267.42526671	3038171.5694304
1164	84.9595991692787	84.9592973310686	84.9599010074887	2530.24	2527	2533.48	2	2	430939.947600093	322810.070040977	444137.350344337	425122.409618119	486089.316322608	482180.467675789	464385.44517578	462021.235788573	550739.79663818	506682.8455129	340346.225084917	340358.962189619
1165	84.9593182345301	84.9593182345301	84.9593182345301	2509	2509	2509	1	1	541957.934848758	524637.664599361	703734.405513329	534770.353096204	573623.269855769	725636.771838185	735133.420091641	625380.28974384	691265.671567515	743466.41423879	742569.428361577	540709.952265867
1166	84.958755413927	84.958755413927	84.958755413927	2658.87	2658.87	2658.87	1	1	1613889.60730298	1081983.36502039	1340947.94104619	1350293.188125	1426919.93115489	1710933.98066578	1632763.71149796	1414130.08976901	1564991.28488789	1633664.00220788	1598604.27529988	1383923.87439879
1167	84.9597603491511	84.9597603491511	84.9597603491511	2486.94	2486.94	2486.94	1	1	624510.184498831	438132.429753419	684090.306247213	488836.271454057	526234.749422436	646769.452746698	644126.888468424	565059.00089937	627204.781675505	635866.34386509	593591.279023902	521828.723372393
1168	85.040060599992	85.0399349091422	85.0404530737753	2307.06	2298.79	2317.51	10	10	248379.174008787	411113.901907146	442470.897828863	454655.393162897	520648.841794103	253380.351801312	519183.12247805	591499.88567631	590946.443688769	444102.330975071	727360.152292677	417673.774832263
1169	85.0400264834272	85.039940620037	85.0402455570857	2421.46	2409.4	2427.31	9	9	390479.795537392	760712.245762937	988778.96785768	639759.175100638	397730.160606529	682475.974153269	810754.763826622	951648.202623325	529207.169667736	909885.509893371	969358.554096772	566300.651544712
1170	85.040031766662	85.0399968622036	85.0401618561819	1964.06	1959.71	1969.47	5	5	1185702.88464425	958702.431413935	1107803.12594873	1162382.1338739	1060049.98450474	1301972.94544733	1723585.96889918	1416647.28929987	1371611.1996936	1709066.07547715	840612.12901901	1142659.23222811
1171	85.0402725691175	85.0402725691175	85.0402725691175	2371.72	2371.72	2371.72	1	1	532541.907197222	487514.243190917	659932.336909541	545377.803709989	538613.054036457	488703.574600785	490791.530817779	656588.953899038	618973.208254214	559477.881495228	568357.630438637	532802.605849789
1172	85.039947761678	85.039947761678	85.039947761678	2340.06	2340.06	2340.06	1	1	440202.702413738	379450.834156738	538537.933450198	461550.920950302	435994.06693446	456048.71138083	399763.904255804	494986.237619792	493650.937387582	437752.007733564	454178.100788902	424354.78279948
1173	85.0648966820733	85.0648881956283	85.0649051685182	12.58995	10.6828	14.4971	2	2	1637251.86592832	1490184.12403338	1601141.11651313	1561289.6783096	1555549.84776973	1542334.54672122	1517610.4736956	1491207.65345703	1559800.2216493	1457994.22537454	1544592.61921563	1654595.11579236
1174	85.0649418504085	85.0647635345432	85.0651201662738	2695.435	2692.56	2698.31	2	2	1555434.15395926	1502673.93298223	1263451.0149689	1463483.04462471	1641996.52840518	1386099.34702637	0	1481621.89193428	1406750.20643832	1451084.31146064	1524594.80892298	1967471.17890993
1175	85.0650404008855	85.0650404008855	85.0650404008855	133.863	133.863	133.863	1	1	1589473.57987793	1551615.84021854	1764026.55899645	1835639.53478906	1653743.35318123	1650655.61633434	1726602.26695292	1710050.21481034	1693359.07170117	1515214.10676367	1676335.20168318	1745272.88573202
1176	85.0632504713651	85.0632504713651	85.0632504713651	553.275	553.275	553.275	1	1	1873233.33742839	1583702.88890424	2026659.20290762	1964881.06667785	1836086.09278837	2023759.79107256	2015973.29514584	1885161.80950995	1971793.17441939	2096118.31954354	2029556.31006618	2074805.89927973
1177	85.076485830539	85.0763542499393	85.0765606321642	2542.05	2539.97	2543	9	9	21876809.4964055	16238462.4559515	22410552.6521104	21271508.2985393	20011715.7288953	22047693.3389751	21591504.6950099	22133907.8788187	23161663.6877951	23041481.7189464	20495059.4364672	19402029.0014502
1178	85.0764551894331	85.0763497186447	85.0766088320124	1274.585	1272.97	1276.56	12	12	6648386.77479768	6629080.66509933	9009460.59772847	8809693.52887234	7466487.33096585	9212749.70252175	7951260.71096794	8914474.43356933	5945226.52587857	6208572.31490722	7811067.24118579	8503272.0978925
1179	85.0764547134466	85.0762026040999	85.0767997848229	2309.33	2303.03	2315.56	13	12	38399995.594099	47085057.7777761	30819726.8652362	45306535.3832036	36087637.4722154	51878987.2196389	42832943.5005604	53881033.7648373	58700653.2069739	40555042.4209818	47772431.061928	44633182.3088967
1180	85.0762787358982	85.0759846774762	85.0767526724615	1967.08	1961.01	1970.77	12	12	44650300.3798421	34333199.4772881	59478340.9524437	85715092.4063234	34114384.2697198	50768196.125966	65075876.7733808	44061034.0166212	47252354.3175032	65558917.9592338	42141762.31682	113578338.640988
1181	85.0763729175005	85.0760556095571	85.0766115225263	2427.785	2418.17	2429.36	12	12	27310917.3872694	39583059.4181624	43838320.6850595	48303524.7760584	34541260.1930172	45845152.0113548	30101847.5979402	44178651.3230824	35887974.4539013	22982243.0511108	27273562.03639	36455751.1266277
1182	85.0765164635963	85.0763478048981	85.0766534595293	1359.66	1348.42	1367	11	11	35066260.353308	26634387.2778495	18518054.4735349	12516889.9777993	7849815.73937121	37202402.3991066	41085434.899981	29373524.3113284	19232336.6609958	13954582.4964576	5014367.23793783	21882510.3605265
1183	85.0765216704855	85.0764788619591	85.0765861886196	1323.44	1322.33	1324.69	5	5	5922059.49992403	5558922.00275171	6617765.11770735	5966603.559853	5718561.1994922	6095573.79657095	5880022.6314453	6162631.41186655	6029147.6487336	6056751.52922959	5815294.59698572	7302803.4143897
1184	85.076369873537	85.0761125585349	85.0763949731802	1793.385	1791.8	1794.13	4	4	44508080.9567248	29172556.3653993	41983386.0976748	29517216.3228184	22864321.469942	34821386.1361112	35315134.4772641	33551080.6732664	36454788.8700472	35507664.3524127	32292595.8385732	31268965.0417535
1185	85.0763291780326	85.0761843010362	85.0766029045742	1913.98	1898.51	1924.76	7	6	2825250.71978845	20313807.9926635	19733770.2482781	19309616.3029583	19252326.5357499	49917431.4983278	23405839.1656249	4531681.86490727	60131675.7933214	23727160.6438126	21851638.38	19935358.8053334
1186	85.0764527280713	85.0763102823001	85.0766363349323	1557.54	1553.06	1564.37	5	5	19967273.31375	6596610.69827342	9218959.11668789	19311398.081525	18833462.199225	40187315.0640526	22057760.597475	20018896.9484062	28997261.0311333	23137871.3236345	19617680.7347126	19162085.7130625
1187	85.0763982716271	85.0759918963925	85.0764962723049	1621.46	1607.25	1633.91	7	7	24268808.8636364	14640044.5455937	22780417.2551857	22930820.4956931	34879747.911983	26507574.349233	33128170.1738728	28450870.4696711	14594130.0406864	11170922.440348	23266892.2154374	22299834.9340741
1188	85.0764934424951	85.0762519654044	85.0770767873773	1472.175	1465.79	1486.02	6	6	12711025.0149325	10931379.6954011	18228456.8684843	12334790.4846791	5663794.48017369	1153052.42886233	12445274.8958355	23702910.281091	19578056.1266752	13446856.7390626	12530780.686111	12095422.068125
1189	85.0763918366633	85.0763408373095	85.0765584461534	2392.87	2392.82	2395.77	3	2	14100659.026087	13900362.6664192	15807316.8647281	14491384.1130435	14359438.5026824	14839230.1828806	15514144.3335938	15386298.9411457	15934541.5441667	30675730.4715533	3215379.33450587	13635318.0895705
1190	85.0762394862662	85.0761410331771	85.0766620175441	1748.5	1747.86	1753.65	3	3	25202535.2815897	9774681.86164312	28866047.4885106	25052325.0075	24656681.8418616	65354526.5238675	28295379.4123574	28801166.386915	18951438.4812168	29602247.7554521	26456601.0988383	25896311.390891
1191	85.0765314209397	85.0632499637965	85.0765460789196	211.698	204.069	212.027	3	3	3409931.50958654	2467507.16371886	3687015.40850932	3428382.38102704	3266144.74677765	3827774.54711158	3877155.34013822	3516872.78734225	3836433.77851705	3812652.79413729	3764368.17857272	3024131.00385126
1192	85.0762841974764	85.0762503327824	85.0764322156818	1681.94	1672.18	1693.59	5	5	19164849.859375	1321368.23075563	20611349.3908553	22360166.3249652	18619769.3944071	21625674.1086058	18741654.0448388	20727945.4188782	33461388.2920186	21475390.6588541	19020621.9465543	2333945.20120731
1193	85.0764303204322	85.0762746938239	85.0765324765608	1660.09	1659.29	1665.86	3	3	20736507.1627107	18078306.4811119	20074353.9306627	19319079.5223692	18697786.5263393	16390150.3868001	22196590.9328633	20792505.2951671	21597735.8520163	21746283.3750149	24271739.1433544	19479311.9011264
1194	85.0764744997104	85.0761334449439	85.0765539992936	1885.34	1881.14	1888.69	3	3	16492057.7901631	13490649.1274148	18504061.5143181	14752672.999443	44741285.4695245	17184188.3877841	17986787.9202273	13350931.219896	18790658.1028261	3935084.97035955	16619852.0297727	14550448.4277274
1195	85.0764359347191	85.0762966210139	85.0766285410293	1502.835	1497.07	1509.23	4	4	31958269.0074695	7743589.70393936	8700386.82727272	8282141.97085604	7714511.76011732	9507859.81402175	1689090.78880049	8540443.54748642	9313450.12062499	9531672.87940219	8610780.74937499	8169699.34442935
1196	85.0761906257479	85.0758966702411	85.0763292390789	1840.675	1831.99	1849.72	4	3	19255209.3411103	15706146.5101852	3164864.28430668	16551647.5558333	16481233.0206944	19443887.2931019	20041699.4295834	45506275.4604252	20799572.5423843	20046521.8066666	18265089.2388889	16574972.5056481
1197	85.0763094357063	85.0762515613821	85.0764528200329	1807.19	1805.93	1814.98	3	3	36096201.5438794	44913596.6828666	41558031.4796228	16024087.0663454	33626998.0184211	37693047.6163159	40504443.9097522	37497630.7769936	44859913.7038585	41153758.865819	36948031.8786854	34530692.1110236
1198	85.0764326497729	85.0764319598636	85.0764333396822	584.621	584.321	584.921	2	2	10693418.7693713	9018266.50818785	10914191.5092884	10335312.1924054	9928639.58376341	11850168.673298	11691060.0541742	10801460.5148984	11324103.1073456	11785067.6861121	10720185.7539687	9794978.23252575
1199	85.0764644761445	85.0763720029011	85.0765958390943	1708.38	1700.76	1712.54	3	3	18596353.2704754	12973307.8402546	18793562.1311206	13610797.1092593	13207569.8775	15539920.4275841	15047859.2209376	14525725.3155648	15865909.4432813	14176298.3651151	14633124.6509953	14014594.4866666
1200	85.0765782308853	85.0765483168977	85.0766081448728	1446.475	1443.7	1449.25	2	2	15088618.5994149	867575.278435075	16749875.007487	15205169.7782713	14914844.2447135	16880161.9719681	16645838.0842553	15474750.5594216	17114002.2955053	34195069.4369562	15634951.4569336	14580965.6529255
1201	85.0763316433278	85.0760726113733	85.0765906752822	2375.345	2374.76	2375.93	2	2	12742132.7926958	10399230.2882811	13067498.9859376	11225360.0858336	10717524.4830209	11392410.5115623	12264699.0569376	11523670.7404166	12152554.8833336	11993701.1177081	12275625.7993057	10611909.4446528
1202	85.0763069546356	85.076179916129	85.0764339931423	1765.265	1762.88	1767.65	2	2	25330196.5074077	23651631.2115556	29121331.1657361	23861410.8264631	24547048.0435278	28512848.2275	28971833.4267362	21546875.5338867	30137699.1159167	30664728.1043478	26115890.9994886	34048119.5047623
1203	85.0763091725096	85.0763091725096	85.0763091725096	1641.45	1641.45	1641.45	1	1	39717486.2509902	33195860.1837649	40047516.4651228	35859166.6417819	35630629.7304576	42224904.3031399	41514358.5820312	38754354.037645	40551110.7078124	41550286.0489509	37420939.2928125	35893074.4726339
1204	85.0761188270669	85.0759412202415	85.0762964338924	1862.575	1858.95	1866.2	2	2	32968352.4590561	25248990.7006188	38879224.1793751	30261926.6100001	29458688.0000001	34934076.9635715	46899075.6491977	33931401.7471812	37479995.56125	36638426.3442348	33997849.9265307	30189358.6533672
1205	85.076259118836	85.076259118836	85.076259118836	1734.2	1734.2	1734.2	1	1	23419977.0490057	21600092.5983665	25843268.8414062	23864319.8244778	22478375.0014275	26686197.8749291	25675456.5792046	25348753.9950709	27630121.1621093	26506828.844233	24267808.9725213	23509551.5862361
1206	85.0763916006542	85.0763916006542	85.0763916006542	1409.66	1409.66	1409.66	1	1	25726920.3774461	22229285.8286279	27597729.4635417	25711747.1424928	25061789.9342906	27830684.2825754	28284225.5246498	25663095.9328736	27866322.6737033	27956022.8091056	25310552.8342242	24779580.7953859
1207	85.0764520841553	85.0764520841553	85.0764520841553	636.593	636.593	636.593	1	1	2066755.88494921	1604956.14767554	1964714.529375	1798797.8596465	1650813.53400586	2317728.58832892	2147114.36174072	2073145.8625337	1923730.18447167	2204113.15659962	1999084.039875	1695119.63405518
1208	85.07663161889	85.07663161889	85.07663161889	1526.88	1526.88	1526.88	1	1	24592587.4590489	21221970.0145726	26610182.3936956	24165082.6930435	24001551.5930707	28172101.0919429	28379367.7265	25334107.5238259	27198110.8718614	27494168.2125001	25012455.3324094	24830624.9960327
1209	85.0763448183044	85.0763448183044	85.0763448183044	1579.64	1579.64	1579.64	1	1	1793085.85786123	1014381.80390627	1346235.60703128	1180375.67578128	1107502.77750002	1326853.36000002	1310711.32968753	1212408.99609378	1199742.49062502	1339319.99296878	1197769.29125002	1144498.46437502
1210	85.1016117049064	85.1016117049064	85.1016117049064	9.726	9.726	9.726	1	1	0	1430508.91945977	0	0	0	1627477.27119985	0	0	0	1564180.12774083	1632101.98119712	1681430.24077466
1211	85.1355960808023	85.1355447343754	85.1356261026394	1304.14	1303.59	1304.73	11	11	147872.585401142	119657.528173013	145161.838115986	145708.89577355	1146904.59783855	138514.916702473	150111.436870116	155293.183688401	131722.160307616	141776.636319579	143037.445482584	131083.108475435
1212	85.1774529851081	85.1773423623698	85.1775105386806	1304.45	1303.81	1304.88	12	12	355746.227208496	308606.068028041	336939.717237719	352294.373420062	324836.412199518	344758.171566687	362510.891305661	361557.706587893	321896.871861748	355443.922115655	346311.605039063	308467.723700419
1213	85.1961326046877	85.1961326046877	85.1961326046877	1304.54	1304.54	1304.54	1	1	349614.534695229	119474.881078725	336288.751787114	351796.782497156	314953.546525882	344402.933883461	358630.263906248	356416.756723834	318798.056114907	354314.262590896	345732.637592364	308382.393763024
1214	85.389625851058	85.3894869207443	85.3896763009049	1303.965	1303.57	1304.5	12	12	306770.231144832	226480.698497595	365657.43342619	286477.796195161	284141.001393478	397191.196956129	373885.284643553	338925.92011268	360340.652924109	383178.958147536	355548.997818081	246934.338052132
1215	85.4959671148223	85.4957957721561	85.4960811030237	1303.965	1303.57	1304.5	12	12	784363.002198714	590949.476274037	885865.201132103	729357.796076312	706386.572289663	968475.81157785	967472.007693303	865053.302451923	887445.74920991	939618.354009493	869022.97764843	625021.488244627
1216	85.6192020514156	85.6182724225797	85.6283100389972	1304.03	1303.57	1304.5	18	11	226836.015173341	100298.616637074	307382.241313481	228822.627735073	190059.907922361	121663.712773437	314769.477885367	275936.863208706	289417.626134642	130310.132407978	99051.1693672681	144409.59629883
1217	85.7406566840723	85.7398460138412	85.742164567512	1304.28	1303.81	1304.73	12	12	231726.637414552	153190.660631009	291092.79853864	216510.441310687	182369.501171874	337708.092921318	309159.909175504	261530.483541018	285208.898354842	337193.068461916	272608.182672992	165327.946176382
1218	85.8763510995038	85.8762945428827	85.8763738125279	1304.11	1303.57	1304.57	10	10	138686.822147216	99496.9915917957	173586.56374512	137727.570534104	143947.002062583	198551.214230769	192681.749880184	172846.540591633	167687.336010296	190440.416678466	175556.537687424	111839.032444254
1219	86.0117773392423	86.011572224681	86.0118047365345	1304.45	1303.59	1304.88	12	12	296895.59963379	488382.307234074	192546.06269531	361864.972158901	333495.523740231	146384.032520927	177512.653850913	271222.712938702	177353.058221681	171375.605515835	227804.601671873	389934.575530832
1220	86.0796925352702	86.0796709086877	86.0797147630849	2381.32	2372.81	2388.69	6	6	104585.739867553	473083.272235577	555035.558833196	51201.8673144582	471120.031274036	526942.526277114	754167.269988329	605626.158752412	558417.80269682	562157.781953641	542020.049985224	465445.475064774
1221	86.0796842956449	86.0796498910989	86.0797375325939	2340.485	2334.67	2350.39	6	6	179716.794949774	296645.439070765	362751.520941599	502723.883082107	209155.70156824	352749.10863281	359002.149471149	337140.788029599	376602.886891712	86851.6815820371	634085.01847504	211159.332438151
1222	86.0797164045868	86.0797164045868	86.0797164045868	1966.39	1966.39	1966.39	1	1	1232044.59637585	1151605.45639053	1544269.32835914	1201244.95790361	1123348.74490193	1453834.18258926	1521454.4241143	1337347.62754448	1461668.83641152	1539143.7466199	1300945.01390333	1196699.7075374
1223	86.0797162868479	86.0796437471197	86.0814888509398	2426.335	2418.17	2431.31	14	11	528485.496938206	776968.875356014	1532415.95259059	153352.749053953	558956.502531763	1023241.93753044	540887.167480525	502044.368279856	721998.934483672	1086423.48886724	702943.580369821	378002.489733539
1224	86.0796897657675	86.0796706671865	86.0815731117757	2305.53	2300.89	2313.66	13	11	495188.083725587	745987.192324307	833553.370859379	390710.11622006	521846.817086006	382629.715664282	634737.830562231	814857.049674427	711187.101785368	450075.115649995	1333649.16349472	713161.961982295
1225	86.082220569534	86.0821999956147	86.082227416387	1303.95	1303.81	1303.98	3	3	106548.07032981	94567.3168678981	115647.975426137	92362.8657075645	91177.7249338606	126106.949667968	124906.986133702	100068.822516423	131723.566046236	136131.250915748	127836.038186598	97403.4903577776
1226	86.1967358909897	86.1878166486561	86.1970939530391	1304.11	1303.81	1304.73	6	6	161313.614413791	142797.410815429	174123.687933819	182982.443134768	157183.810388826	187964.704979655	176738.03859375	143433.130600585	173098.995608755	148439.364997908	169762.321018065	156252.93738227
1227	86.2218322151369	86.2050551907853	86.2230081303168	1303.965	1303.59	1304.73	6	6	160271.751720967	142039.249245384	106893.045906372	179123.642349078	151441.861233133	97306.0162337233	158165.153814366	94335.6933349602	100916.968906948	132622.710710448	98118.1021914436	151368.65749423
1228	86.2329427685565	86.2325438051074	86.2329889027979	1304.49	1303.98	1304.88	11	11	165584.431253661	142221.678858234	151340.332554934	178845.702617938	145505.657448729	142927.403621418	153593.113709309	172416.874536831	151267.082809835	161079.922054913	169765.456467097	149856.087888746
1229	86.2742509947332	86.2741033404233	86.2743055827982	1304.495	1303.98	1304.88	12	12	456151.075512697	445701.245533351	422107.519363136	477166.63448591	441400.804986101	392638.978272184	426698.152853194	477343.171556921	380286.239532647	416005.395806364	452525.799425224	434241.289610876
1230	86.3043397742256	86.3041395411614	86.3043910020135	1304.52	1304.08	1304.9	12	12	329561.438964845	456281.417236328	237944.464981861	384189.481136301	371881.355597441	199297.84888672	217191.998410995	311075.419871653	202620.368462613	217055.608919854	266093.932600447	419814.042491979
1231	86.3132950395187	86.312340050908	86.3151171285235	1304.495	1303.98	1304.88	12	12	393297.960998537	299117.902292666	498002.705324352	360076.541655274	323669.537312356	573290.709135047	544430.521936854	450230.07822917	511620.788292973	592708.583071293	479541.378995113	296394.31753493
1232	86.3829319570662	86.3828683416061	86.3919628987634	1304.54	1303.59	1304.57	3	3	98228.5417369481	125955.395085825	114729.58289906	93862.8784046526	97165.6406460854	122647.774492186	111958.655790129	96367.3816273089	105952.174409625	124285.374173583	105596.784835758	109904.349869793
1233	86.4218813235388	86.4218813235388	86.4218813235388	1304.57	1304.57	1304.57	1	1	98035.3685968581	98319.6160600124	116939.940242366	88669.3660759949	93598.9101682357	122406.341865236	115927.175908202	96177.8685857587	102728.668577769	124244.010089221	110675.74732999	78604.8333648675
1234	86.4803999102468	86.4796379879303	86.4819946339578	1303.98	1303.59	1304.49	11	11	302220.108752442	218952.255925479	359538.969551157	277117.690658483	250846.691173376	384096.804167133	387680.713500281	340195.262042412	355486.712919171	399583.894655199	355307.900982419	236893.020514864
1235	86.4988777704947	86.4983162506275	86.5004060592583	1303.88	1303.57	1304.41	12	12	312749.971852938	217262.604945912	366302.947960862	293733.629742432	268979.871211124	394588.990659555	390459.613882212	345816.432873885	360047.280281573	399604.894460769	351152.228320313	248387.699912951
1236	86.5869953043888	86.5869505949259	86.5870342970746	1304.73	1303.98	1305.65	11	11	252230.274584962	363443.256640623	151707.257966655	286787.666164202	272291.068104767	112245.472897386	939344.640528096	225450.049993491	138385.443403321	148752.2384947	196295.082689733	320946.973634906
1237	86.6073271871813	86.6063566991242	86.6088463185252	1303.965	1303.57	1304.5	12	12	765926.895678708	568783.109146633	890161.217459029	719961.321239151	669090.493143754	955026.970177878	952840.730380869	832138.025926342	859088.107941088	945021.868009214	875471.151241627	599187.777276438
1238	86.6717304932583	86.6714278665189	86.6792469120605	1304.41	1303.81	1304.88	13	11	139064.214817458	122040.794405047	127738.114152269	147007.431047175	124923.731389159	128132.672680288	133321.714673665	135585.971777343	118414.509085286	141524.797688927	135032.77819824	128881.295941631
1239	86.7550364695271	86.7550215916616	86.7550513473926	1304.555	1304.54	1304.57	2	2	81379.1054536941	120426.353948317	96977.8106982436	89153.9562532562	96625.6491495779	98806.6402897129	92070.1072322587	83364.3643672683	77060.0884879552	101761.618094889	83845.1625268549	97616.2285325267
1240	86.8197792724328	86.8197792724328	86.8197792724328	1304.41	1304.41	1304.41	1	1	81412.4602800946	120172.595827415	92690.5159836657	79091.6456180836	90554.0014240063	93258.2628116131	86834.4103622149	79975.7269864158	72862.9581205602	101769.990091441	83714.5732910164	98152.4185156256
1241	86.882512381922	86.8824555487793	86.8826155648196	1304.28	1303.81	1304.88	12	12	408852.674962024	604128.683331887	268227.187154014	454125.468073382	436630.088055888	224546.67502302	258763.647291669	359848.668019531	244263.054323244	263372.454075524	315352.032559079	503741.715101145
1242	86.9041251781428	86.8905880326604	86.9042190434628	1304.49	1303.61	1304.99	23	12	161450.339987792	246699.948919268	203669.903144534	281859.786221078	264623.819646345	245407.145733173	291076.239871545	292620.104889573	212548.030432941	254819.044003906	200534.967509014	122173.495585123
1243	86.9473661562516	86.9473072822256	86.9473901888303	1304.03	1303.61	1304.5	12	12	690067.830639651	628753.709664481	660121.731811515	691485.707105888	640088.331159853	652880.766954523	681578.101224892	723350.027837614	617294.223119309	660826.991360914	680843.050563618	617032.974188059
1244	86.9987909909929	86.9987909909929	86.9987909909929	1303.61	1303.61	1303.61	1	1	81362.1163423283	110137.988854168	74088.727436968	77865.7537841802	87196.9875022199	59198.1081640616	67683.1276251782	74778.7915682711	57415.7011696561	62627.2110681149	64349.6524924529	106946.289465998
1245	87.0445148534156	87.0444919331701	87.0445156611642	560.045	558.366	561.82	3	3	5821399.96946897	7806127.0016927	5900501.18462862	5825746.16150085	6025692.20624586	5735665.34398438	6502546.2725274	5745077.92743994	6030065.19195924	5826578.94642527	5463278.37752264	6218249.40629716
1246	87.0445181639916	87.0445039642232	87.04453236376	13.9117	11.4055	16.4179	2	2	0	0	0	0	0	0	0	4736250.0086513	0	0	3767515.84005048	4721540.54547108
1247	87.0445287977124	87.0445287977124	87.0445287977124	2569.43	2569.43	2569.43	1	1	1206442.34364298	1698760.94281252	1377298.67844532	1144845.84986954	1354253.581175	989849.44619062	1304236.0349076	1141146.09201093	1104044.80917656	1341281.19122812	1265893.21837345	1394418.4967922
1248	87.0443444356134	87.0443444356134	87.0443444356134	118.838	118.838	118.838	1	1	7906488.26412096	10908738.6976357	7799353.51336617	8253872.93488913	8487264.26028076	7629130.10246053	8317695.18293003	8389109.66091561	8973832.22943225	8784842.02644205	7909131.20793742	11062830.7536565
1249	87.0444658706416	87.0444658706416	87.0444658706416	2634.95	2634.95	2634.95	1	1	222722.782500008	487825.616015609	269782.07250001	216989.496835921	272510.495976542	224256.052207012	232628.568750009	264398.19750001	203284.887070295	233423.062500009	243340.147500009	225219.83605467
1250	87.0445284030391	87.0445284030391	87.0445284030391	2595.45	2595.45	2595.45	1	1	4405382.07566075	6318292.11198724	4723171.27075782	4530467.08656057	4916903.08038514	4147429.76801276	4657633.51688711	4684608.90039998	4587524.39505281	4449634.34352165	4783636.83594357	5460914.50752631
1251	87.0445669203124	87.0445669203124	87.0445669203124	2698.83	2698.83	2698.83	1	1	0	0	0	0	2173419.03819295	2040448.0446289	0	0	2094159.65604617	2069029.49851562	0	0
1252	87.0445616337711	87.0445616337711	87.0445616337711	2678.68	2678.68	2678.68	1	1	3499281.65144531	5177148.86853658	3606396.05550392	3565541.25564063	3801349.93464845	3205388.04722656	3482515.49934497	3418826.5299375	3430630.71807392	3433783.33101562	3499346.269	4021297.0879219
1253	87.0444634304392	87.0444634304392	87.0444634304392	197.421	197.421	197.421	1	1	3941416.48803341	5291047.26589312	3892376.3716511	4083310.90123662	4371016.27487583	3729140.93405707	3901498.04673098	3689810.39666967	4114146.92319456	4000531.10003881	3679426.99216916	5701685.57376005
1254	87.0568381450116	87.0565484188526	87.0571595395	1303.88	1303.61	1305.06	8	8	160073.070830077	139571.13941976	181955.380644206	167304.446234492	152809.57329061	136255.350360577	143979.324803937	202495.42999748	167153.495194561	198510.54502047	150856.040786132	143492.758702674
1255	87.0801082033724	87.0794005686173	87.0803579346718	118.499	116.227	119.759	5	5	957699.693679004	754436.062588329	1283522.75752875	922947.143966263	902530.751939401	1117668.07637409	1337555.95529016	1280090.48500904	786939.433754378	1210556.53459097	1446474.97324296	964152.947037283
1256	87.0921023989235	87.092081603337	87.0921550933585	2548.755	2544.66	2550.7	12	12	3722742.44890814	3279908.3085686	3211607.38332251	3234172.79244371	3527620.27277111	3503710.91892425	3830493.76810303	3354079.49759613	3902597.45858438	2825205.71438306	3824950.17498097	2348612.34477988
1257	87.0752156088097	87.0752057773832	87.0752217045859	1303.95	1303.59	1304.73	3	3	155865.194280893	139411.681613992	137925.130366656	149329.0742951	146571.088727362	136337.929360793	139883.961029831	79094.0993090814	143948.635084634	79799.5580273433	72704.895170491	143265.422004617
1258	87.0920917210526	87.0919713753978	87.0921141125226	583.673	581.497	584.288	4	4	1581931.27246627	1374096.30892408	1791303.34932253	1695361.69988329	1699356.83934057	1927902.42475507	1788915.24650404	1781534.57860138	2000028.41581762	1823812.14803005	1740200.82254369	1549174.01018942
1259	87.09200750305	87.09200750305	87.09200750305	1969.23	1969.23	1969.23	1	1	918830.321401919	680980.756396234	1181092.04193704	720071.58942963	700563.613934903	1033806.71236069	1187474.61139481	932221.373751469	964196.190511738	1028692.63183353	960148.528576324	782591.560135052
1260	87.0921279009081	87.0921279009081	87.0921279009081	171.548	171.548	171.548	1	1	653138.132662342	494215.807880511	925627.221375558	667495.574419236	667207.959898222	867138.181930854	802240.062014509	525438.649896961	889386.880705636	874345.751830357	817607.362662249	613291.883099226
1261	87.1595078452336	87.1591661700145	87.1599461441876	1304.41	1303.81	1304.88	9	9	157403.030589192	141844.943048651	192645.175913089	175720.767600195	148368.047227581	224495.91876277	221806.894696655	174775.335043945	194706.340056965	217943.476890426	207159.223666249	138441.664161045
1262	87.165573097785	87.1650558563807	87.1660163902392	1304.45	1303.81	1304.88	12	12	161380.106030274	91336.8341625966	215280.654807132	189609.939722221	152412.63355062	221529.305037433	218155.733473558	176583.995137531	202600.507332355	222476.593644832	217479.331808036	115742.720286207
1263	87.2106116807902	87.2104043293231	87.210844985369	1304.52	1304.08	1304.9	12	12	155567.981249185	145330.361529446	134817.031911623	157668.299156903	123192.080057982	125413.491661659	140281.65260498	153927.780808511	135603.098473306	131869.142245718	161919.18160006	158541.175174654
1264	87.2540484020629	87.2533634299595	87.2547378576793	1304.65	1304.41	1305.65	8	8	174441.697420372	108111.52125202	111218.644831731	143146.889449391	659687.44579143	1019596.68712239	996644.768437495	125573.601858473	109890.060323079	1002009.36525878	135747.456902794	149203.745848794
1265	87.2757031983959	87.2746168366666	87.2767896858752	1304.08	1303.57	1304.54	14	12	811132.289337025	607432.252319578	954035.5988316	779091.785409977	696966.38826923	1050224.73500349	1024145.46826172	929008.599404662	988602.807445972	1060340.05585418	919446.589484367	641922.975742014
1266	87.3478397455825	87.3478397455825	87.3478397455825	1304.57	1304.57	1304.57	1	1	756381.666874994	542861.03548502	916713.419655775	733572.824074715	659687.44579143	1019596.68712239	996644.768437495	853328.42796793	908782.602682286	1002009.36525878	878703.544691563	83767.1188157298
1267	87.4003165195368	87.4003165195368	87.4003165195368	1303.81	1303.81	1303.81	1	1	177869.970797932	129752.218946939	214142.592052005	162532.603530682	150555.769016929	243258.20936035	238947.545378417	161979.791763822	220979.967024114	243395.363136799	207129.0773114	133170.884777017
1268	87.4023320883289	87.4016872623836	87.4024935351959	1304.14	1303.57	1304.88	13	12	311280.91290039	220560.030694109	382716.728153545	308739.443415714	275488.109364516	418140.367998046	440961.164526366	358718.061570872	382437.135442458	419052.49665702	374848.139987041	230851.515481332
1269	87.4646831555262	87.4646595185207	87.4647067925316	1304.06	1303.98	1304.14	2	2	123205.034715019	93783.1035777703	110587.441036379	117574.041723634	96106.5824298656	114167.309202473	160566.739537022	134331.957828034	145666.69572443	152064.914885474	149200.953156074	90641.2041614885
1270	87.5282343479234	87.5273541916706	87.5291929297408	1303.88	1303.49	1304.14	6	6	123265.607495116	93890.3718334969	154671.26879883	110314.186980793	96106.5824298656	162849.431624348	158298.134990986	137458.632423096	145906.121588541	151899.900424804	147360.150681558	90759.9221761077
1271	87.5533380674353	87.5527070712411	87.5542072097951	1304.41	1303.81	1304.57	7	6	168257.028159361	228353.27091346	295718.368425297	180862.967341658	207563.469998872	321279.463502602	315701.305037433	135052.282026743	295703.02241699	339639.634759616	285709.190363361	213409.498260967
1272	87.5748727455391	87.5748200065184	87.5748997366815	1304.495	1303.98	1304.88	12	12	232828.841308595	126718.408701922	296290.800419918	222485.617624163	182412.260477388	321610.850262278	317809.672640791	264105.351533954	295374.554744216	335853.550874399	284883.392762278	159832.295336913
1273	87.668194759434	87.6681502593361	87.6682236122635	1304.03	1303.64	1304.5	10	10	137497.12362508	101187.687357955	185920.360817874	147785.251441368	119978.14991089	217061.906791993	205936.823658354	164730.096028238	182689.910087889	206971.695241887	172351.720639647	100814.272929689
1274	87.7530553362781	87.7432733613796	87.7530977213243	1304.275	1303.81	1304.88	12	9	130123.332356896	115878.793359376	155059.581840823	110171.253094484	110287.248190919	175983.708528645	164516.525229491	141908.841913044	156109.696564127	182713.398958627	142328.620479328	95057.4529394523
1275	87.8193560828872	87.8193560828872	87.8193560828872	1304.54	1304.54	1304.54	1	1	131247.356065469	114978.456799879	153862.711962893	125826.763622031	110224.113521526	178980.372885741	161226.645063476	138920.272378132	159540.931045735	187439.058881085	142328.620479328	100219.630748699
1276	87.8638184348684	87.8637655765666	87.8638486528034	1304.28	1303.81	1304.73	12	12	652725.446777837	423465.504368988	793868.073006407	608912.09166225	545246.746833682	888758.992124725	882233.707651376	737202.488504466	789762.021960105	889181.903077921	761596.748186386	491635.812552582
1277	87.8784691760645	87.8781460684148	87.8946995180897	1304.57	1304.14	1304.99	9	9	94617.531603816	102941.575285456	133914.646944055	608052.046335049	549801.311842047	132626.743539663	133359.835118003	742107.978252703	115537.510285081	132945.098424596	110344.589277345	99884.0037729113
1278	87.9936746173519	87.9936260143134	87.9937064465061	1304.45	1303.95	1304.73	8	8	136799.224816894	66986.3645108313	176060.344790042	119067.467993164	98904.8464819347	196932.038533383	198717.680338041	169195.361104267	179742.307057881	207958.185793049	163320.452156981	91883.1904097485
1279	88.0246761075908	88.0245088464896	88.0248433686919	1303.7	1303.59	1303.81	2	2	136855.294668854	66986.3645108313	176103.720090556	118878.8284739	98961.497650036	201567.233700281	194155.531171877	86980.3938822422	179919.567715733	100792.066898803	164462.001188297	91845.5980726213
1280	88.0397497262548	88.0397083524655	88.0397815559277	2690.77	2681.99	2694.87	9	9	1078674.37972941	678601.467513895	859852.901727753	0	283497.125948392	1512585.86664492	1404770.51277671	1198682.25147709	1016759.24762922	1306479.13022811	1845088.9049071	0
1281	88.039751646656	88.0396829919743	88.03985409555	2583.66	2572.97	2594.01	9	9	1348958.41553235	1833123.51233052	966405.32671025	1324036.23739645	970640.295993577	3624552.12513697	107531.063366696	3885356.3683093	127613.724279781	403902.666938035	1410790.83690019	1105952.01028001
1282	88.0397444081159	88.0397142289798	88.0397745872519	2602.895	2601.45	2604.34	2	2	713163.032941146	483777.797394276	777297.877088633	669684.756337038	703501.392981762	918398.285070617	796490.727581522	806587.915916264	805852.279292621	837102.700905239	799439.689008154	634261.278055827
1283	88.0397300298746	88.0397162785179	88.0397437812313	2561.715	2560.49	2562.94	2	2	1048963.18149527	650446.572187502	364233.628265842	1512534.06535004	844728.16130371	1057308.20767647	1047338.65773642	1085831.10872592	1077762.27548328	1117482.46429967	1053770.50497733	820168.29006835
1284	88.0397870321547	88.0397870321547	88.0397870321547	205.339	205.339	205.339	1	1	1894078.33942444	1171477.93500665	2164500.22082783	1774480.64992838	1599276.46908596	2276999.75997224	2168769.09962772	2065868.90578703	2019233.00187749	2261542.64075539	1988886.23103288	1388034.064604
1285	88.039744144437	88.039744144437	88.039744144437	2666.15	2666.15	2666.15	1	1	757670.323803389	528648.023039634	797580.566638024	618695.063635742	709485.284180944	801711.089811198	917178.282578757	744667.570408858	798797.636031903	790883.543192702	780223.443883461	563063.048875006
1286	88.0398167142685	88.0398167142685	88.0398167142685	2622.62	2622.62	2622.62	1	1	579811.679697811	388907.918440584	568732.061166979	525717.147972009	564133.267886289	625095.676907545	647553.567044263	688584.173659553	636411.124635409	725964.248870402	559847.967000878	463297.817013887
1287	88.0543458086165	88.0537596174826	88.0545554677582	1304.03	1303.57	1304.73	8	8	105333.982625195	535602.215518468	147329.356157229	90051.5878352875	405454.264994675	182940.649844877	169521.395745442	147573.769393029	147948.132602915	400461.026999285	122891.108778358	426413.472077417
1288	88.0761413962317	88.0758162588482	88.076591201143	172.531	172.266	173.014	12	12	16367214.3984631	16905773.2415681	17692133.791923	15789528.234408	15980036.9725013	16908172.3567367	18027241.2507474	16815102.881699	18388895.5308453	17726750.1903718	17811551.6026261	16750404.5510707
1289	88.0760394316012	88.0760201418942	88.0761126317215	1260.69	1255.62	1266.89	7	6	7980364.63489136	9372811.99003097	10436032.3862029	8190568.08572635	8718608.90813721	9820755.9142191	12129374.634936	9349013.57665823	8807076.60158278	10907836.8183668	8945283.15837439	9835141.73917897
1290	88.0760857748301	88.076055524485	88.0761649350597	723.7835	715.118	729.015	6	6	3174756.50674135	5350187.46790052	6263372.60122058	4716564.43947059	4742651.52790304	5779425.1068557	12964498.9910176	4895555.71152115	7039329.40999743	6405847.30075486	11472824.3813341	3100765.50995276
1291	88.0762133368193	88.0760751585697	88.076263185513	616.5255	605.055	617.919	6	6	9554894.33524152	9741600.46902546	11958916.0934912	8922283.24488926	9198398.17247112	11382901.2299372	6027828.01521485	9669194.96570448	12523698.5546923	12057817.6134904	4956501.82087692	22446504.5151281
1292	88.07604982383	88.0759619555872	88.0760815942584	1821.355	1816.14	1828.09	6	6	856663.898743053	1211358.82498885	1312722.75239258	1063742.33311941	1067010.9860026	1300128.04753348	1472441.43259978	1286482.7834282	1845699.67749949	1799128.58149738	663941.40724999	1983060.63330328
1293	88.0760416850592	88.0759876620262	88.076095528799	1961.81	1957.92	1969.94	6	6	4915408.01147737	4923326.36015625	5568438.87115633	4755062.05957913	4466660.25002058	5432564.29929603	2366800.14945517	5318056.13279991	6014928.29797533	3089364.2525357	6290097.80986442	5153891.71603294
1294	88.076189999921	88.0760237171688	88.076239738961	583.561	582.214	586.204	5	5	9190596.22445429	9466944.85918286	11496964.8965095	8419926.70022334	8380216.24586872	10332154.892	10553229.0682506	9052349.55652325	11720620.7194251	11037821.3174603	11828768.9745359	8638731.37179516
1295	88.0760957964228	88.0760581584284	88.0761736114222	766.185	758.899	781.511	7	6	6380262.67117498	6270660.16968751	7097707.10498048	5459657.88221212	5327184.91784767	6505812.15864805	6568367.14053951	5849985.68447295	9663698.49783863	5815175.32981449	3705897.35254105	5700696.57476074
1296	88.0760830451277	88.0760543464766	88.0761148480112	876.363	873.533	884.986	5	5	6996066.52642334	7080373.18259314	7578267.67211779	5784887.92080116	6134139.22692034	7110508.24376714	6072931.60294257	6410819.58078186	9823188.31416835	8197564.69717912	9057248.98704661	6569849.52194852
1297	88.0760720906652	88.0759866799044	88.0761022464921	1363.42	1353.12	1368.94	6	5	961952.551330424	1723722.80037667	1970104.8873884	1482408.4109375	1471479.47777344	1853863.52894531	3019724.35863438	1781782.72370256	250066.466054695	2393808.73607388	1893962.4634096	2059526.4227456
1298	88.0760329696418	88.0759374104011	88.0760560330065	2038.72	2027.35	2047.08	5	5	107264.878769531	139537.253085935	155418.516367187	187917.205444336	126468.789583332	159873.40205077	209527.923378908	156085.042968749	162096.435546875	1505755.12031223	160554.26953125	384663.028290288
1299	88.0760517761013	88.0760079718319	88.076114105134	1866.99	1855.21	1877.21	6	6	423289.173000306	1301845.31780274	1583793.116875	1178138.60740659	1173887.07839504	1424288.381464	3108842.44366455	1464878.07200748	1290168.18035157	2011176.07449887	449444.947460943	1005357.03035034
1300	88.0760564076372	88.0760083822936	88.0761276943973	1151.17	1145.71	1154.52	5	5	5298307.00817853	5679587.64381221	6600016.22291666	5328641.06206019	5337627.39544994	6031397.21341434	7172229.02823458	5583739.63338252	6152180.06756611	6457870.29899273	3111056.64304804	3228567.34944757
1301	88.0760808224789	88.0760421159895	88.0761185824706	814.573	803.069	818.543	5	5	5340957.04276685	5733983.94351563	6476238.24604103	5035231.68854708	5219792.95331055	6144066.217309	6312382.84334591	5246042.27820157	6867150.07352921	6242438.73133126	6414155.75206746	5183161.15188964
1302	88.0761192740728	88.0760485490757	88.0761507204382	2520.44	2517.38	2526.27	4	3	3139264.69160108	2319657.38569337	2717149.83578121	2010601.26367188	1921262.5625098	2192141.86425781	2313622.67414547	2654503.68896484	2539889.43603516	3556081.5969234	3109878.71416558	2102516.73567094
1303	88.07605742186	88.0760432822614	88.0761284315952	1928.98	1925.62	1933.75	4	4	788777.47184495	700231.87906901	820397.477399101	769408.687463942	693351.960644532	817246.801108784	867946.465168267	796578.92786458	418782.338103523	379530.288577884	2625250.68092107	1066481.36025852
1304	88.076103551404	88.0760615037528	88.0761864043752	2475.73	2463.15	2489.5	7	6	4787152.59866408	4029933.29392186	5247603.71340647	4020415.64870667	3548699.91733485	4368245.27201421	5300806.06148406	4957322.01824178	1284404.72684325	4543311.9204002	3755622.60671063	4669596.84890626
1305	88.0761970356313	88.0761350013176	88.0762358708052	286.678	273.356	292.469	5	4	3726808.07628733	3994758.83698148	5068369.22821155	3654487.83731511	3864645.18455525	4661922.25096876	4001834.87494189	4168422.44571788	10699919.5867258	682196.624569828	4982242.70761805	2665768.16631106
1306	88.0760553589145	88.0760091899974	88.076071985751	1419.77	1410.83	1424.95	5	5	1315588.73412538	410223.820416662	479761.17398437	381364.019674487	373573.538964852	498277.585491085	508307.908158478	456266.308069207	1131573.44179687	1377950.57052735	247577.934967454	199101.78259115
1307	88.0760832097886	88.0760816197852	88.0761200387919	1323.82	1322.47	1325.25	3	3	2120920.61463458	2331389.36697544	2522670.23583985	2092001.69629815	2128081.52744141	2331248.73876954	2620093.78218376	2321754.06331798	2470837.88819475	2376625.1294504	2624522.42263393	2000130.17681973
1308	88.0761818107713	88.0760885403636	88.0762210997789	498.892	480.559	504.27	6	5	2138657.99273438	1927138.02292067	2777822.11390625	1999828.4993101	1967236.60599777	2648385.10960714	616891.465265639	2280648.8009096	18324922.5948273	3566334.35404485	10383980.9878252	414332.21165771
1309	88.0760491831311	88.0760179049644	88.0760751775382	1479.9	1469.41	1494.64	6	6	172123.285546879	928324.782187505	1078808.67216667	874372.98444011	862349.992624993	1033420.36153126	7091698.08995871	926409.119671869	400281.56156249	1256885.31839165	1926482.73888233	502029.023256847
1310	88.0761748746848	88.0760423406227	88.0762067080649	221.259	219.337	224.918	3	3	5741157.33370732	5998768.18390625	7799545.43410061	5609586.83667302	5822357.32641629	7244300.65299924	8621662.13500551	6360988.42295424	7677972.43812195	7613029.66641884	7826551.6399494	5938641.69539744
1311	88.0761597822827	88.0760292584357	88.0761808247296	2648.05	2638.13	2660.06	6	6	7255300.23128952	5037562.05996412	6032614.9142736	4727018.73646535	4406277.60976353	5349402.34187501	4470558.56150373	5884499.96194261	3055520.70376464	8156063.30525248	2810217.88578852	5291355.59341764
1312	88.0760423013079	88.0759849670809	88.0760437452742	2318.17	2317.69	2320.52	3	3	4678957.16976079	4725055.84823291	5363723.25781167	4649309.35382893	4280758.88442574	5294427.35576675	2657351.31486474	5144454.24956971	5337970.34044739	3279902.73066501	9740776.22048853	4546608.61631243
1313	88.0760325197348	88.0759992367385	88.0760432627766	2417.745	2408.48	2420.49	4	4	1946613.99429547	2163560.5430764	2359260.81350886	2094747.951951	1923025.93803516	2308510.98250954	2378956.2128033	2437408.788625	2359019.20404965	2438309.88805259	950764.589219391	2158808.26546952
1314	88.0760226398077	88.0760075738024	88.0761149150702	936.196	934.134	946.527	4	4	6254109.73213736	5985232.87391563	6602328.74170937	5094561.71329633	5307120.05128472	6133322.03077707	6036821.6468924	5490291.50352709	3764722.43769426	8450926.97573302	5904921.9264973	5677490.09578751
1315	88.0761473729107	88.0761165397352	88.0761919336257	2616.11	2615.33	2620.54	3	3	2542821.66148894	2488765.95694852	3122601.63362137	2523169.25617645	2373248.43007807	2619420.90073529	5661799.55849387	3105288.24485291	3064353.46772055	3021483.28020225	3427232.90954424	2160327.87695968
1316	88.0760273383737	88.0760088307748	88.0760478767462	1194.94	1191.26	1195.16	3	3	1687262.49595587	1863329.09153648	2053355.04402572	1620611.10453124	1690922.20664064	1862792.11654411	2020602.7231204	1858311.88229166	5097036.24222005	1936578.03220587	416432.070833327	1841373.23646525
1317	88.0760531343627	88.0759774062219	88.0760682222678	1389.985	1383.71	1395.33	4	4	227521.708229155	1174438.04980262	1308357.15174753	1117062.44583985	1037702.46286184	1286538.88749999	343909.220514515	1165015.95483553	1280519.64448191	2222553.07387767	2769170.94142261	1088952.27103619
1318	88.076044044819	88.0760321911184	88.0760467845989	2231.88	2230.54	2235.8	3	3	673411.621822918	599614.627582022	652848.08047525	575751.782796876	634499.366730459	736263.849218752	780056.602952133	670053.700286468	1983949.03225269	648864.974989584	724190.479875001	732621.671636696
1319	88.0760162042129	88.0759659504145	88.0760767641282	2163.145	2148.94	2174.11	6	6	142714.622290044	422906.7016927	367144.857877597	373297.884685331	323587.964257806	423668.767404517	1788646.72722524	389214.869409715	902685.25889648	146019.449254138	142405.899023442	149179.80129395
1320	88.0760554038215	88.0760264810522	88.0760683755182	1516.74	1512.01	1523.94	4	4	163246.329702151	932657.301354985	1115506.88367188	897382.168046866	869387.298425298	1033735.82575195	1625148.74906055	1056888.92979005	1583134.22814411	1070394.47201661	1034652.47691651	2136306.87329976
1321	88.076034138479	88.0759884855476	88.0760628334032	1045.69	1040.5	1045.95	3	3	4320237.24487061	4542341.73675481	5260277.98233773	3935364.82265625	4148782.47961939	4670440.41698718	5116046.70840244	4324647.61268029	4872606.27851762	4792918.23045673	5362353.46655448	2353077.97905321
1322	88.0760640869951	88.0760245076832	88.0760966968757	1642.11	1628.34	1656.17	6	6	1392362.71113575	889719.232089832	1061768.27739502	847501.400839832	792584.463375	1022043.92366667	2968292.27097532	1065686.89277832	1302994.25741489	1315320.43452682	2110203.99484382	220023.491406253
1323	88.0760589292642	88.0760328272426	88.0760768162095	1774.52	1772.46	1777.59	3	3	1246221.2668801	1143925.84641797	1325405.48344531	1066371.13014259	1023384.55998535	1255542.99090234	1259527.4173125	1177126.79750977	230103.223541669	1283235.42963866	1328655.48425001	1168274.62592843
1324	88.0760766701737	88.0760198773473	88.0760922829965	1700.13	1682.99	1711.58	6	5	1135306.43092239	1301386.39471467	1469003.67006392	1195084.26781419	1099101.03231534	1379637.97680576	2594144.70472727	1369465.69528765	1386145.85828303	2467951.5808977	204084.364531254	979404.464611819
1325	88.0760448549148	88.0760301813858	88.076093322944	1108.35	1101.02	1114.81	4	4	1867171.09662812	2699480.89851564	2914948.97778873	2468318.76632486	2306287.41338316	2706123.99564539	2942099.82071617	2433857.94807066	2839706.44716147	2385206.13367967	3197553.23445452	3256636.50862175
1326	88.0761499368186	88.0760871402156	88.0762128322488	2556.86	2542.05	2571.14	6	6	6168165.72520905	4250624.09159862	5290252.45875004	3944288.48278842	3710799.30711874	4245513.47273127	704935.880624923	4924095.61258119	780512.610356365	4524056.65096439	4040451.08968089	7274312.11475114
1327	88.0762169502169	88.0761794887817	88.0762544116521	2698.14	2697.98	2698.3	2	2	2791816.76409982	2880889.59189536	0	0	2486711.08416442	3338598.70834235	0	0	3371868.90944289	4379239.04513911	0	2195597.14067566
1328	88.0761286130929	88.0760914394848	88.0761543246719	357.9315	352.955	364.542	4	4	3279858.13955682	3492210.67473367	4289229.92212855	3021954.72113393	3113480.3094308	3960681.45040774	3928735.11764965	3323746.53088069	604662.656792862	8963265.05345578	4179717.97714285	3071511.03060946
1329	88.0760671604401	88.0760198636761	88.076114457204	1343.365	1342	1344.73	2	2	4120278.90585205	4577519.47932447	5025614.60421998	4100817.49946997	4015966.44	4708779.03947022	4880637.34159662	4637441.42722143	5975221.98651955	4794850.54838209	4151453.83448246	4375415.99395215
1330	88.0760595722846	88.0759975457602	88.0760664173385	1085.975	1078.51	1092.17	4	4	3422306.81677414	3776110.5462216	4432539.6795786	3617893.4079343	3533723.28196023	4067957.34939158	3331687.8468909	3682849.26727983	8041987.66643431	4296713.03237131	4324477.50397728	4175090.4338159
1331	88.0760340836872	88.0760304415099	88.0760492486707	1237.07	1236.02	1243.42	3	3	2078630.21322265	417781.747539064	506237.453613281	433570.040664064	430048.29742185	454875.109863281	513939.740156253	452016.979980469	516619.760742188	582276.338653564	507587.270507812	503232.377421858
1332	88.076018283722	88.0760154799573	88.0760276815971	2084.89	2079.68	2092.71	4	4	1714964.67248803	1033586.06450571	1108732.95900917	1032215.80731481	938348.232956725	1153613.34113717	1152956.63524234	958070.090884168	2022956.75749387	183828.252669263	1091829.0036193	176385.4635498
1333	88.0760164852216	88.0759786821835	88.0760722603803	2216.69	2215.14	2223.41	3	3	1203902.02055495	873655.928466374	954718.168002707	840619.150522026	898919.76042969	993893.588964845	1043287.02862092	1010112.55292629	975698.992695313	939140.263087787	861127.513720708	930173.208643003
1334	88.0760221405024	88.0760091622121	88.0760226529179	2117.86	2112.48	2122.1	3	3	870741.012100424	852866.993290037	892776.908833026	807013.847906248	734935.940742177	884863.640869141	236474.452480449	839629.224564451	860666.806630847	876478.211273448	807117.514702147	1766606.93699288
1335	88.0760381075333	88.0760338259539	88.0760423891128	2397.4	2397.04	2397.76	2	2	2698167.99714921	2661387.21201364	2992562.41880669	2632221.91717793	2417600.99449219	2934339.11106618	3141259.27048866	2943161.903701	4208055.98138794	2052910.2541267	3087465.04279104	2564513.12009805
1336	88.0760412942032	88.076036401892	88.0761600139234	2379.885	2367.85	2387.6	4	4	2365196.81894943	1969976.52226357	2328010.0861842	1928394.66303043	1772505.7334673	2228212.6170487	1343725.82096981	2208398.66677631	2335730.21962139	2336374.4518421	1132509.70681289	4797309.01828955
1337	88.0760429541917	88.0760337274528	88.0760521809305	1443.365	1442.01	1444.72	2	2	234703.667031237	198428.405546879	270477.452434902	184992.004531239	206875.913671879	258253.156705735	379988.074890634	310757.113623037	261207.820572923	261871.419101549	246712.55382813	236428.099843756
1338	88.1179055424971	88.0975390906372	88.1197692730924	1304.54	1303.64	1305.42	9	9	438870.058398434	211169.222602733	111269.63780142	144853.035969426	136634.975893553	129650.471272536	117927.050021785	482956.370335283	487936.417923174	141644.436546109	86613.6553979486	163448.018543419
1339	88.1658665741905	88.1657687808077	88.1659142299103	1304.145	1303.81	1304.57	12	12	304972.097718823	190162.986239843	367306.423493996	275075.742266323	242564.10575045	389866.223125699	387467.585320873	323182.125127607	367259.64575456	397841.832231099	360536.642427456	218491.965039062
1340	88.1813895303451	88.1813895303451	88.1813895303451	1303.98	1303.98	1303.98	1	1	286359.949902341	182823.030268556	361434.533403725	270123.662734372	242715.079260251	105763.887448167	379708.055445969	316967.489362791	361423.377869464	391068.003559568	355095.394008786	218431.524661461
1341	88.2601434605069	88.2600986552674	88.2601702149602	1304.14	1303.95	1304.57	7	7	119896.535519612	183467.60238814	149000.795980227	120279.342069185	236730.157428979	175802.340704751	171730.023201497	317480.080237922	362930.005893106	409917.624817112	152274.744468993	86401.0346870923
1342	88.291345142284	88.290487323674	88.2930331129612	1304.11	1303.64	1304.54	12	12	296740.791419633	183855.015123196	354227.520681496	273533.391683873	240670.466299271	407355.433752094	402024.172267257	318129.717385817	372914.898509443	417033.709815502	334001.08310826	204976.849966195
1343	88.3055343671056	88.3020793468365	88.3119034254034	1304.14	1303.59	1304.73	23	12	208546.901579026	79091.2263321931	188812.680287335	251133.025994403	195268.775548094	205203.541795246	203172.117194009	200481.903254206	173655.769690754	215243.991287841	198282.712333984	226546.380742938
1344	88.4221364107052	88.4213108290288	88.4237981123913	1304.11	1303.64	1304.54	12	12	758324.149538486	507532.343269228	908506.704963284	704114.170881078	636453.080895432	1011369.13420759	1009527.90499164	838563.038803392	896457.796102547	1029440.48479248	861135.175812492	568558.140660227
1345	88.472063017195	88.4719273850344	88.4722320027421	1304.15	1303.81	1304.73	11	11	121553.360419062	966609.387175103	141660.909488874	96479.8565054102	93383.0422551081	163015.432574	174722.319853663	122130.937074653	164308.505010498	156216.669091099	133022.018906249	90460.7128124998
1346	88.4955559048193	88.4946932445106	88.497149543621	1304.03	1303.61	1304.5	12	12	664919.645358075	979717.413124997	450910.853198934	743909.324496374	732509.832756159	361593.059665878	403775.619199221	599260.579241177	388112.233580081	389617.587509067	513876.204735347	800022.812102401
1347	88.5094013796827	88.5092381410603	88.5096305067976	2454.27	2452.88	2456.75	13	12	4901400.5329154	5341534.36907748	7761450.89707031	4699194.08699358	5545009.62623464	5602872.33130383	5762675.55645382	5206573.00110705	5174484.57968748	6273711.64853441	4703139.04874514	6255662.42657134
1348	88.5093053965813	88.5092280530035	88.5094305346832	2495.12	2489.76	2498.74	5	5	2781700.39761471	2998876.37048097	3214544.19243162	4111982.87667304	3513650.10520559	526265.501743195	3574638.26057371	2835164.48547939	4304763.2665788	3580832.10945798	3017930.31704226	2976065.99274047
1349	88.5093691527418	88.5093380799166	88.5094244786405	2531.26	2523.99	2533.3	3	3	870403.830195321	1059822.5069336	1548438.75985642	980962.346953111	1109747.80584962	2463887.56513375	1494400.57087501	1005479.42053713	1620594.95058398	1599973.4280664	1962773.38743376	1049066.77734375
1350	88.5094241622378	88.5094241622378	88.5094241622378	2511.75	2511.75	2511.75	1	1	3326271.11149467	3866790.25245515	5186257.98796206	3600083.53846509	3853334.05135249	8076731.47822774	5574668.9266058	3325752.34346871	5507519.62158119	5846365.66234508	4309213.51463521	3933498.66145624
1351	88.5094299586305	88.5094299586305	88.5094299586305	2572.01	2572.01	2572.01	1	1	414852.380327144	562316.118359175	694241.590960693	441631.973109132	561061.501530851	1554141.88718262	931646.847078448	386878.224243164	899158.98637696	814325.175732428	686515.108076173	485002.37413167
1352	88.5746435636094	88.5745993962933	88.5746791559295	1304.45	1303.59	1304.73	8	8	178946.578406033	282170.656406248	122605.65437256	213061.972712589	206467.074522531	102857.828408202	106982.845361328	164759.907736426	103657.215963541	94800.7683544916	126302.513052456	240126.588626802
1353	88.6267717253571	88.6203687101926	88.6283782210539	1304.14	1303.61	1304.49	7	7	134415.975534104	217601.767824518	95910.2516271987	155732.648490084	163840.763273737	102857.828408202	106982.845361328	110726.995368245	103657.215963541	121502.593916015	127805.668471272	182542.874710787
1354	88.6957338151381	88.6948545544679	88.697282524494	1304.73	1304.41	1305.07	12	12	153492.969868163	144769.669672475	147367.181650737	156787.307259116	147569.268633563	134452.001222205	133701.454391275	174157.719502704	133700.93532552	142758.2261561	156744.595076622	166467.526588791
1355	88.7061178859479	88.7060413005413	88.7163072142935	1303.98	1303.59	1304.5	15	12	777403.754075201	1188980.29064598	92788.1688427748	918690.896131065	890428.121599755	445391.124520091	510949.19605632	723843.268718756	472827.057027673	491446.15754688	87540.1022473138	974436.33070243
1356	88.7789812922388	88.7786805177324	88.7792820667451	1304.24	1303.98	1304.5	2	2	153517.112365721	252047.347459312	104370.709031984	174964.145996092	180998.960558677	125999.618396935	98642.519882812	132009.718431802	88503.8800179031	110739.173442007	109300.602555541	202103.904140627
1357	88.8186424676485	88.8186003463799	88.818690000902	1304.15	1303.64	1304.54	7	7	152007.303774038	252291.005991585	104370.709031984	175012.55887545	181212.003716571	96916.8682031244	98642.519882812	131928.484670759	88503.8800179031	108186.429531062	109483.638473773	202159.826637619
1358	88.8909220703548	88.8887648258725	88.9004533903767	1304.275	1303.81	1304.73	18	11	109991.668261311	144679.732112379	309646.964399419	212664.086908428	186984.724407961	169376.356835936	172091.879882812	141036.044111937	307119.338919269	173710.687291259	287726.594464287	177401.936218667
1359	88.9088061151302	88.9079432891798	88.910540499224	1304.45	1303.98	1304.88	8	8	117258.600811767	138150.904927202	145236.360410158	104920.9463424	186984.724407961	166611.484762369	169610.190126953	273769.026391598	154560.858846028	175303.189463297	134775.061103922	171863.016729404
1360	88.9809943617516	88.9809943617516	88.9809943617516	1304.41	1304.41	1304.41	1	1	607817.591235347	393561.756438806	776493.551184093	89558.1191669167	531116.280485032	891616.506920567	864864.692024735	723771.157713618	773311.00121256	889771.195458979	750176.040231928	483883.969322922
1361	89.0093665758804	89.0093665758804	89.0093665758804	2449.32	2449.32	2449.32	1	1	467074.685000001	903504.980188622	501886.934109272	425750.614386563	405760.576474094	626859.898018346	437243.544010326	467001.374915965	474203.411455079	490751.422695573	408846.532426889	2565812.94975382
1362	89.0224410913223	89.0208871084123	89.0241652187358	1304.28	1303.81	1304.73	12	12	663596.247033694	588456.0005707	777996.635874711	640806.787415598	625729.800718745	899414.093301482	882159.036223967	745679.015873814	788484.941702155	905143.967650675	762723.565312502	600245.712564524
1363	89.0446180849277	89.0445535465914	89.0448437296314	1304.52	1303.98	1304.99	12	12	137738.079777017	128840.924543108	135374.698918269	151403.801609702	120821.696166992	123014.759933143	122658.669453876	147183.783508864	132956.990137766	132975.755622211	139515.739995493	140872.724631911
1364	89.0596981565818	89.0593761010274	89.0602019325042	679.049	676.71	679.935	12	12	25622177.3908035	18895316.2231697	23802237.7348574	26274075.2903657	23875995.0293342	18906158.8969169	21800152.022179	29253078.1504308	29203342.0815781	20570947.6877747	27218236.6824215	24127752.4277924
1365	89.0600847242228	89.0598223355313	89.0601917693924	15.4945	11.6472	21.341	12	12	54287171.3476699	36966741.7515066	61269911.6720137	40990153.2441522	40222932.2865632	60939159.917041	73473106.6993042	49674518.0888022	48762604.4432708	23254974.9482154	60662353.9270899	33141917.9455798
1366	89.0601193458372	89.059994628724	89.0603048525398	2562.96	2559.55	2577.89	7	6	1977595.45209215	35688489.2931202	75481172.9279152	67821176.9148819	36980529.2920072	24260395.7653272	28740421.0976171	126932010.40866	34818324.5769776	27452424.8632144	42351690.9671095	3087091.55407591
1367	89.0601760217358	89.0600701534483	89.0602531598766	2545.24	2530.52	2553.16	6	6	64394846.3615885	55865585.9075402	60521854.9870886	69331964.4544934	67783847.5134376	35344079.5010677	43983851.2695403	65228051.0078176	86438954.73275	36836766.5920134	63270282.3949716	23122137.9733641
1368	89.0601801642012	89.0601458623959	89.0602144660065	2698.37	2698.31	2698.43	2	2	7427803.73027764	6290689.22624995	13202295.1967112	4093761.66742239	8409953.2302499	4414714.68972211	0	7444340.63722208	6460071.23249988	5399012.21725002	7345147.48840282	0
1369	89.0601118984874	89.0600314355788	89.0602194500041	2625.31	2624.73	2630.3	3	3	45040057.1543009	37747662.8058475	42462612.1713036	58336895.3190688	46555688.4017672	24986927.9912446	20918253.3769643	45403473.690614	35146543.1158896	28246051.6746659	21028632.6315923	41893034.3162287
1370	89.0599990674962	89.0599617689814	89.0600363660109	2687.12	2685.85	2688.39	2	2	23803398.182258	20143196.6761897	22677479.9476612	25726606.6979836	24526739.783629	14015054.8266532	7282077.1573467	24240861.134133	18868792.1599595	15427242.3024696	39554393.0413251	22250847.4971777
1371	89.0601117768743	89.0601117768743	89.0601117768743	2650.55	2650.55	2650.55	1	1	50864938.9944366	40542849.9576982	46220422.013889	51954534.8344047	50237840.4122024	27065469.7551663	32147258.7334921	49183330.26	37132911.6378429	30307654.519375	47382458.81122	45461707.4929588
1372	89.0600918853391	89.0600918853391	89.0600918853391	2593.25	2593.25	2593.25	1	1	14055631.4671508	10414469.5405147	12429108.7641175	13749091.7323529	13638270.8106987	6995646.29529425	8342076.37441169	13049311.0972062	10202012.1982355	8095387.82529404	12262539.7286398	11828504.4099268
1373	89.0600593370704	89.0600593370704	89.0600593370704	2664.54	2664.54	2664.54	1	1	7711795.47048619	6535854.64999979	8196930.77684956	7900004.51999988	7592667.50208324	4287703.54593752	5031230.5718749	7617511.37152786	5874720.92666656	4801187.01142364	7357719.60402765	6933414.48055548
1374	89.0600683237147	89.0600683237147	89.0600683237147	563.095	563.095	563.095	1	1	55952081.1514743	37804515.0527855	51029052.6553918	55653712.1366977	51283298.2501679	33327101.568	39604539.4626031	56987985.411973	50985396.9587195	34204156.6029505	52387619.5233712	44808762.38975
1375	89.0797592162366	89.0796767009752	89.079783577854	1304.725	1304.14	1305.41	8	8	116123.177618817	79753.3324316397	103325.158807091	121175.981708235	312947.826224256	90627.4921875	301703.728945309	400354.700390622	331152.453759764	106672.972371169	110080.872456054	108766.551106709
1376	89.1186808802317	89.1111514458133	89.118829443143	1304.15	1303.81	1304.73	23	12	141358.324188702	129321.531186898	242261.962364032	167321.864075645	159903.185150145	131666.961714243	143999.881404622	137939.263369547	126390.172249348	151539.678467924	135669.200490535	134540.682946777
1377	89.3171639196727	89.3171639196727	89.3171639196727	1304.08	1304.08	1304.08	1	1	100541.368976966	104797.851604846	123536.9431447	97631.8617845844	93643.29872567	143101.531727337	146327.884770834	117281.491140389	114701.209208984	152833.948949691	123790.090777462	95012.8347618364
1378	89.3523029243707	89.3355479927721	89.3540502847686	1304.49	1303.81	1304.57	7	7	93238.822571207	90890.5955979562	323615.342285161	99095.5229418957	235151.660162356	358867.584223192	85090.999714355	91193.3741446933	313909.613533377	107683.525274564	291851.460897552	84453.8344974764
1379	89.3969366459958	89.3933327196063	89.3986274906272	1304.28	1303.64	1304.88	16	12	294564.264042217	147662.854627403	281060.858715824	394610.579402042	356789.204482796	277460.683736102	268318.091180666	355718.472760667	267965.458349608	265464.827828651	239164.36440655	123619.280361703
1380	89.4204071015992	89.4201476091137	89.420444267256	1304.52	1303.98	1305.07	12	12	233523.658129884	123531.988825119	324241.775390621	229946.839152484	170607.330826011	365912.050488283	343438.324280136	278887.213805588	316699.979403601	373967.032252723	292173.932460938	160525.879512845
1381	89.5063846597824	89.5051110585531	89.5090578359264	2453.76	2452.88	2454.87	23	11	104355807.223964	115228802.045305	105401408.875277	117787751.645492	120693618.676711	115461784.15971	115701515.96192	101800104.768284	112693727.557826	104926604.938127	104449965.160476	112604091.353831
1382	89.5066815914132	89.5058877076704	89.5081124251971	2495.13	2491.37	2498.16	17	12	94046525.3559859	80050624.120855	107947452.158456	99770662.0339036	73999446.8801155	65101800.4541298	81325530.2440396	83630787.9188951	89817690.4281349	109070268.859482	86819294.0355813	81350464.8637057
1383	89.5069352730884	89.506681402215	89.5071236471196	172.916	172.279	173.951	12	12	6301167.56679792	5667683.39250635	7107487.33296331	6034670.12034007	6302265.92279069	8047654.15662627	8664318.09235452	6852793.43047186	8240989.11218434	8698996.86329419	6984704.71296932	6740947.4826967
1384	89.5069910573025	89.5068291837598	89.507189821986	214.248	213.526	216.499	12	12	6600367.72892504	4976274.28102908	7735492.55274843	6621739.32141379	6346224.8359329	8656160.31136084	8538941.36928647	6331093.88335035	8350241.52168921	8649840.49221442	7334491.19554061	5611378.44446735
1385	89.5067877297833	89.5066613413123	89.5069368002032	598.837	597.134	602.253	12	12	32883785.2025167	31855402.7016544	38900489.4943363	34222217.6785045	33549817.827893	43374403.6748928	31771873.8180561	32839597.1919225	28560036.4230498	27671542.7048507	51181600.9648692	23385895.8234537
1386	89.5067128796974	89.5065630087519	89.5068443568416	688.976	682.31	692.636	7	7	18701263.8622884	30673865.9066882	20133484.7458926	18383817.5344883	34355406.9052848	25819649.6761023	21413217.1172695	18139456.6293333	9251664.53264598	11027878.5009857	18404260.3910523	19129888.7096919
1387	89.5067282169961	89.5065954896089	89.5067880182305	763.497	761.132	778.975	7	7	14746940.1421308	14546121.6139556	17239116.4474927	15210738.3451526	15137988.5533668	21634033.2026771	18635624.7798974	27721984.5448793	19097800.3577402	29955853.5573207	14097085.8515297	15097136.5362645
1388	89.5071636261384	89.5064048476239	89.5074460144376	2538.95	2534.41	2549.59	5	5	48970012.755	54758380.6196343	62504508.9004568	51748343.1576219	60660025.1867166	98101434.6621841	65797176.5663708	49136359.5923783	56675728.1338818	66158683.8350431	57157202.2695539	56190441.7293153
1389	89.5067993095404	89.5065909977537	89.5069304533686	723.105	720.007	723.409	3	3	13759147.1313105	13513595.1959744	15577130.246488	14279171.6425337	14259373.5797668	18313459.8587997	17013125.9107777	13578357.5109046	16724531.8677128	11681088.1577335	13033606.3930265	13883278.1923251
1390	89.5062965144046	89.5062136620998	89.506710442906	2572.01	2565.38	2574.93	3	2	25071595.4657815	28714774.7501375	37439703.7966462	25848234.1707188	28526776.6501828	9198269.95869189	38529292.2169062	25399683.0625861	38360324.739219	26839044.2336602	31152517.3800001	29019184.7350612
[truncated: 7,053 more rows]
