# Supplementary material for: iMet-Q: A User-Friendly Tool for Label-Free Metabolomics Quantitation Using Dynamic Peak-Width Determination
Source: PLoS One. 2016 Jan 19;11(1):e0146112. doi: 10.1371/journal.pone.0146112 (PMC4718670; doi:10.1371/journal.pone.0146112)
Supplement: S2 File — (ZIP) [file pone.0146112.s002.zip › XCMS_Standard_Mixture_Centroid/XCMS-Std-fp-pw_25_40-ppm50-sn10.csv]

mz	mzmin	mzmax	rt	rtmin	rtmax	npeaks	Standard_mzXML_Centroid	s1.1	s1.2	s1.3	s1.4	s1.5	s1.6	s2.1	s2.2	s2.3	s2.4	s2.5	s2.6
1	50.0780925674471	50.0654761543442	50.0943501036206	1304.57	1304.15	1305.41	14	8	134468.891784668	196583.087340744	108245.638300783	149383.235370342	140908.403928786	102287.404526367	114908.276829427	113073.068227163	98262.4890778457	106559.370453726	110014.716646206	177502.483813476
2	50.186427003524	50.1834900802553	50.1864688382135	1304.28	1303.81	1304.57	20	12	181554.049007885	123120.819636418	485911.3476402	153689.643496469	323318.150670447	565278.991537391	166047.45607701	159728.517271206	498935.841706196	157095.73483538	464338.532511162	144337.254420823
3	50.2282851235485	50.2282448639514	50.2380809894755	1304.495	1303.95	1305.07	16	12	212235.088903809	136940.759501138	263834.547758793	201984.223024091	175746.712127281	286739.790098031	96342.177592773	246085.476253004	266906.333955078	309404.97992488	260872.02255033	166144.397945462
4	50.2669515645984	50.2625832131222	50.2710138238853	1304.145	1303.64	1304.73	24	12	380590.853068577	357315.575913459	166165.042020357	200231.349598106	351772.680496919	318972.107969449	148077.65219351	196614.587686943	287018.205492412	342492.035757536	358219.17592634	193911.914836237
5	50.3103527970095	50.3101392631676	50.31882802589	1304.41	1304.41	1304.54	3	2	374227.156158444	98471.1404296869	331301.547872319	114265.27634074	354847.108130701	301112.932633171	339844.950213214	366369.469176131	310042.069538348	330312.963102212	352297.178111686	351998.391473724
6	50.3453321400819	50.345279309164	50.3498758660048	1304.805	1304.41	1305.49	14	12	281389.334582521	231053.241885515	247252.420181358	285256.4526137	248971.391704098	239629.255509209	254045.069286298	278151.457449778	250588.996978192	265920.428546319	271983.814151786	257248.377332939
7	50.3630312410415	50.3626569949959	50.3632914539346	1304.54	1304.41	1304.57	3	3	133073.7551062	134361.331778845	119654.883396608	99804.026333383	121396.295119223	111207.249511718	129461.623687744	134026.524460448	109514.557244465	128311.658716947	122512.507272338	116437.413829627
8	50.3859818787223	50.3859808820244	50.386044659724	1304.41	1303.61	1304.57	5	5	89722.729956054	95562.4216479501	116269.918838779	104740.561112154	121465.829041638	106231.004939629	129482.906216709	92680.3754589837	109514.557244465	123574.886564941	114599.389324617	90568.3213942304
9	50.4395533986616	50.4395391798321	50.4395881055031	1304.49	1303.61	1305.65	6	6	133073.7551062	83465.8924560554	119654.883396608	126021.559020057	113509.133097447	111207.249511718	129461.623687744	129598.187613431	109514.557244465	128106.54555664	121696.983459285	107543.781524188
10	50.4846749687381	50.4846479533673	50.4846875071137	1304.45	1303.81	1304.88	12	12	256663.825329591	184737.080624999	313536.981671313	256016.146604566	224164.038390064	342401.050736609	339893.000036274	293376.036084683	302196.510322266	339556.072482564	317954.174238282	203679.900373722
11	50.5031774524021	50.5031528255128	50.503213041902	1304.88	1304.41	1304.99	5	5	256432.59665812	190135.595667614	307579.575849612	83196.8588802093	220502.062597214	126837.902804361	121242.56496845	287729.457950103	302036.120939272	131953.037697346	118803.755400392	205809.080786578
12	50.5707956696557	50.5707495664471	50.5708417728642	1304.45	1304.41	1304.49	2	2	91881.6858781549	139601.686481935	139269.132674563	89236.7825899561	139131.40429769	133341.213134765	141979.390957031	157463.541845702	131280.358833007	138756.817705077	144238.086444905	137346.628483074
13	50.6026212387311	50.6025106693634	50.6026562500146	1304.495	1303.98	1304.88	12	12	167351.687033421	148650.593448437	139538.720620115	155422.156538461	137755.743926532	137365.6017041	138759.08631557	166769.902016928	131415.769208287	149181.925097308	144479.629034599	137264.672934194
14	50.7136536909186	50.7129073391747	50.7147381394238	1304.08	1303.61	1304.73	13	11	188251.652827511	297348.211899038	155182.090703123	261327.006836635	247118.050992525	126354.911790865	188503.473713378	186424.095700871	143354.507081474	181188.462560472	159985.026010045	296383.961266073
15	50.7431505320627	50.7431084348821	50.7431926292433	1303.895	1303.81	1303.98	2	2	167102.255166901	147538.982572799	166943.399156607	164564.700527345	152455.017633612	146920.07774414	168475.863243965	122369.429756469	152515.874581852	176768.943367363	162301.86664373	160023.653231535
16	50.9840418738195	50.9802474309549	50.9850520062053	1303.98	1303.57	1304.54	14	12	405187.345183739	377622.522797474	474487.261998354	391683.923431864	366439.786930024	90325.4200744621	513816.201883373	463279.490959823	455991.442760292	100604.240178222	453734.230379466	372645.44351929
17	51.0034357924673	51.0034034040207	51.0035858431864	1304.06	1303.59	1304.57	8	8	165396.729303384	270416.247310015	196261.555187991	154251.454731854	333910.978121342	226480.292589768	513153.384285479	192236.270388371	455749.427436962	219404.769433592	190260.950177814	123529.204455972
18	51.0330697068156	51.0330148124974	51.0330800267432	1303.965	1303.59	1304.49	10	10	147596.921910806	270416.247310015	191765.602949594	147795.418855168	334102.237171078	209805.775517577	205971.010045572	168770.958822834	191684.972475585	200588.031990966	189440.419923377	118207.091040166
19	51.1173900073398	51.1173900073398	51.1173900073398	1305.42	1305.42	1305.42	1	1	270991.563685194	236358.375654297	239142.949181465	277658.337935904	240294.150687147	227241.973982602	222337.274373222	269778.802685543	228379.291470168	86510.6599751787	252053.072105826	268138.433577772
20	51.1467146266327	51.1466107364493	51.1467310636587	1304.65	1304.08	1305.41	12	12	280404.18022461	256535.746210936	244526.952087748	289160.181728516	249776.147521033	236065.781155135	228505.036010046	275837.862857144	236891.299446128	237611.49563407	261820.007148435	272019.689643741
21	51.1956626622253	51.1953190230568	51.195845406822	1304.15	1303.59	1304.73	9	9	96649.9763395175	103330.565362454	113026.897040667	123549.872509767	115686.071868012	100503.941108398	103023.779315593	114507.724799053	90886.8726057937	125346.305508376	89829.7811193841	113801.043644831
22	51.2274027110235	51.2274027110235	51.2274027110235	1304.54	1304.54	1304.54	1	1	96649.9763395175	122858.940808293	94629.738971559	110528.702064617	100743.299680584	100503.941108398	94914.5334773758	108444.162684936	104439.201525878	96251.1762385442	89829.7811193841	105516.825276694
23	51.2505649129773	51.2505120337376	51.2506177922171	1304.24	1303.98	1304.5	2	2	279521.799658329	582163.180608552	311677.388998293	310160.432130449	331339.73081299	113537.947529296	327930.127009276	307485.047177244	297686.036711037	128337.207784803	312259.525302736	427655.318600946
24	51.2893910444491	51.2847653149111	51.2894179046587	1304.41	1303.81	1304.88	19	12	247283.419010779	184169.905931489	293661.361889653	239088.091257887	308240.81763822	314571.332754605	321960.724510674	276565.778618539	278815.461336261	318167.643369892	158127.576227679	214247.635866135
25	51.3083489110543	51.3083293001253	51.3197096063185	1304.45	1304.41	1304.5	4	3	84383.1471089675	568281.986825287	293880.227450287	82063.9955611175	295802.987599434	309131.433353164	317721.000488721	285616.757617184	284378.260213952	118394.706280517	301330.368290574	409057.427038355
26	51.3387489123702	51.3386902993561	51.3388323656385	1304.45	1303.81	1304.88	8	8	113581.690356446	568281.986825287	133878.888599856	101836.280739747	315758.353233311	317798.582947589	132312.152599283	119341.88976481	133222.145965168	134858.156705729	135424.171577758	409057.427038355
27	51.3776613958073	51.3775049814228	51.3776807185384	1304.11	1303.59	1304.73	12	12	238354.471426157	212320.919870792	214062.046830116	238678.663269981	221339.169037334	202018.253748497	211938.363306363	233924.495883413	199918.767787711	220134.423883714	229863.137042411	229891.425711763
28	51.4100027744734	51.4095388715697	51.4102156828318	1304.15	1303.61	1304.73	14	12	364750.569343172	402468.267894965	297517.56404994	374031.350704211	336803.320212502	273006.255632674	283422.384536949	338342.637439904	283065.151383791	305284.071562503	321884.671891742	380492.194554095
29	51.4597643891449	51.4595971099175	51.461050990928	1303.965	1303.59	1304.49	10	10	135638.440591002	204468.964393749	112675.956068209	129613.453380408	131018.066129244	98762.2514438099	100296.447115385	128655.164606585	79995.8556754552	104666.727480468	123428.135164621	140564.462965745
30	51.7970512936541	51.7969114910019	51.7977110869167	1303.98	1303.59	1304.49	3	3	81274.1200301101	67023.436177202	88592.9305575292	66300.2708318541	65383.1964235621	102072.486034405	103832.965349788	83724.272682291	83461.6387386062	101388.131850585	90068.1901723219	60416.2185563157
31	51.8702550417099	51.8694143010489	51.8739140890809	1303.98	1303.16	1304.57	15	10	159142.713300897	152643.647704326	187848.067434488	158314.872005209	148301.844414061	131071.371707482	159529.96086238	88942.9949912107	160742.107687173	139652.409353027	155982.198182091	148965.461001352
32	51.9248844543636	51.9241189304298	51.9374400985805	1304.11	1303.59	1304.73	14	12	304621.462029442	585218.456223756	192418.932577748	410012.642456055	408175.149984974	139382.84685021	219131.881976843	348258.491652833	161768.016467775	156068.815852614	216305.010536131	454096.122224307
33	51.9572972474673	51.9572972474673	51.9572972474673	1303.59	1303.59	1303.59	1	1	49342.3480610788	70365.7731577147	62225.6468594643	49348.2386683242	67987.7562169304	83092.8695276977	68536.6450661406	37266.733928001	56240.8152410339	84315.3666943354	37595.0030912636	65774.8528369144
34	52.0787559902526	52.0786872572848	52.0794026412656	1304.54	1303.81	1305.07	5	5	98340.0019531242	143627.341968148	76869.3376757824	108205.415867262	98730.5502910904	83532.704973144	89281.76719401	84172.6061927207	76900.7503694656	76340.5528381343	86260.1672886143	128691.672508826
35	52.2063454478312	52.2058083435876	52.2069514027107	1303.98	1303.81	1304.73	4	2	306111.840660306	303001.943076921	261735.860709232	311133.822634652	290941.375048425	152837.214479792	261637.235735676	146314.764121443	239123.243220403	242832.998938552	279166.013199054	291090.272239332
36	52.237248770716	52.2372335677964	52.2372687632287	1304.145	1303.81	1304.57	12	12	311519.144983363	300369.294374998	262242.511620393	308440.646503154	291128.427494764	234601.165359074	261975.181015626	302832.489846004	239123.243220403	242789.599737027	279633.50748884	291090.272239332
37	52.288081296236	52.2880295780845	52.2881393936258	1304.45	1303.95	1304.73	8	8	139464.171920072	136297.862729492	106466.945305363	128675.055650809	119443.806909179	82143.192226562	101109.204329833	115191.738149789	80869.4552457677	87628.3151397236	102083.433330829	137808.126395357
38	52.3945450430647	52.3944119303223	52.3946781558071	1304.555	1304.54	1304.57	2	2	98219.9468823235	101610.531610576	55215.1059960946	82243.7347106943	91691.3010538747	51735.5443492548	52628.5577172849	76213.516488369	48728.2390110079	42747.55357666	61710.8506458635	89165.4866756177
39	52.604149315583	52.604149315583	52.604149315583	1304.99	1304.99	1304.99	1	1	66025.3427292882	36033.6685587561	98161.7923773208	66108.5667952482	71506.983876547	96995.5425024429	93484.7870763223	86058.444759114	86946.7635843909	109039.244944254	71030.395859376	38819.8923982744
40	52.7637847405051	52.7637602697345	52.7640560615097	1304.54	1303.95	1305.41	11	11	283109.125927735	475287.490363766	185597.354002509	340354.081741769	333228.776850257	147725.726205358	749493.51909931	265719.368298612	171486.430188478	174955.990405972	212760.613526786	397136.336307897
41	52.7976405031424	52.7974683859743	52.7978494699448	1303.88	1303.57	1304.41	12	12	539472.42953523	378997.20402043	645045.053912259	501400.527155948	483289.712543308	731163.543582592	744119.339870261	611997.845022323	626509.857778321	731848.340935761	624080.706780136	436665.118033042
42	52.8581062241186	52.8579421577608	52.8700316514501	1303.965	1303.49	1304.49	16	12	90843.4755293776	172609.320407309	92105.9368505873	102853.306396079	236321.1027663	421379.295725099	404839.595086389	336222.255887278	355183.369422435	426559.356391226	104493.386510823	221012.005472505
43	52.8898254345673	52.8898030050606	52.8898487532592	1304.52	1304.08	1304.9	12	12	284399.886627443	273656.180576869	263569.901460712	299320.529505332	269675.942692682	246644.488402624	261820.399804689	289806.510658052	256473.710101843	257905.81240009	277905.509899554	270984.812841796
44	53.0492663935824	53.0398236635403	53.0502993737247	1304.11	1303.22	1305.41	22	12	204275.992055288	351418.906129806	221261.033122562	193128.623649714	177045.913131102	238331.426804387	245178.674663785	215137.528171385	214948.44462565	131622.521785715	221612.64962346	315666.545195313
45	53.1498500692435	53.1490961947686	53.160282393182	1304.11	1303.95	1304.41	4	4	426851.338670981	388849.813316763	171010.047370608	76102.5407137053	408342.418600672	392490.26235352	186521.902197266	441788.701757807	378420.410561075	414763.880129612	179866.270073648	389772.806123937
46	53.192042058259	53.1806210820921	53.1923352430994	1304.28	1303.61	1304.88	14	12	189295.839949543	160655.620682812	204448.724219974	220402.673329671	107582.176850001	194110.092146809	198771.666947427	212965.488613281	180913.558320311	216103.914499324	207774.271887204	167322.192973631
47	53.2124934594456	53.2121602684376	53.2125335375236	1304.03	1303.61	1304.5	12	12	434095.600891115	380796.61403245	401854.877138678	429543.23430739	405734.171382961	401559.549442663	433196.967766465	442692.702890624	378621.362076322	424270.221834545	427928.158647085	390681.680462473
48	53.2737285906765	53.2737042007459	53.273752980607	1304.45	1304.41	1304.49	2	2	94722.0273636567	237911.328299386	441881.854891273	93231.8799243165	329199.605208818	484454.751196936	471679.029362798	405601.625980052	429717.261459266	455482.997012419	418293.754302973	264803.339455218
49	53.3358465928811	53.3355538340879	53.336538164083	1303.965	1303.57	1304.5	12	12	362599.91102295	233106.078347984	441122.14453125	334102.606998466	327898.175807541	484255.161228378	473093.446514423	401949.82935697	422873.200131085	455564.41564979	415167.18370643	264944.685167517
50	53.4292924447354	53.429255768916	53.4294355230715	1303.95	1303.59	1304.49	9	9	177872.456619591	159002.124982245	172519.723575442	157945.364816518	151876.206816851	178746.623478189	196471.372810871	178919.991094969	166113.054658203	169988.856086425	176148.651906738	129294.926312725
51	53.5043556553989	53.5040800124663	53.5048751598098	1303.625	1303.49	1304.57	4	3	68965.5718512507	166839.058554689	56195.6984730119	119574.612674152	75958.3931693896	68789.0223366467	66198.7856516342	55256.4685067476	51366.6692693541	61633.9366699215	56062.6590514018	136164.734550593
52	53.6238019150144	53.6238019150144	53.6238019150144	1304.54	1304.54	1304.54	1	1	56905.557987467	89241.7804086533	49098.3373168953	63789.8732682299	76920.3711584481	53939.020216471	34125.5359431964	45582.6792687985	35265.9975667315	77815.9245827074	64152.980836995	88876.6199088551
53	53.6585607122773	53.658551499643	53.658564051955	1304.32	1303.98	1304.99	4	4	74234.8683405085	45995.0348144533	93831.9268359368	65985.4689728342	44074.0795192469	106822.477019856	103193.237965745	76984.5013966873	93080.2793424473	117473.709742713	85774.4795743809	39043.8664794924
54	53.7529792118434	53.7529472069828	53.7531126242066	1304.65	1303.98	1305.42	12	12	132748.74591271	130298.805183292	144309.574669471	151697.358574969	124994.267443849	129078.980408654	148651.456565754	149712.455342548	128814.807629744	144338.922215403	142301.505471003	130571.706276292
55	53.7677415131215	53.7677415131215	53.7677415131215	1304.54	1304.54	1304.54	1	1	393944.044114708	96561.207938058	508221.391676683	369855.884495198	326562.821245492	596115.896484375	583331.262651368	462070.816952373	525115.015898813	599375.891155138	490930.149359975	304331.101812273
56	53.8025939019702	53.8025639665542	53.8026145446702	1304.28	1303.81	1304.73	12	12	388729.677319337	238182.377253604	504217.680398888	370021.365876651	318872.53801307	596896.524444059	580989.310546878	458786.758728966	518613.298341347	599115.451536695	489237.343769533	299262.743907751
57	53.8626325716226	53.8607371548209	53.864778591821	1304.41	1303.61	1304.73	21	12	155111.905573542	296113.718723259	190444.02117826	339433.351732458	162925.269993895	338014.711167691	188546.995565655	231866.934036988	153565.713081618	189926.786629733	135835.559952798	145953.351594426
58	53.8972873019943	53.8970680567635	53.8977125769711	1304.455	1304.14	1305.49	4	4	194422.110624553	165985.377405896	100969.177214357	104784.823046875	160981.349211631	299697.204620766	290649.4257666	225193.833298559	258638.641246446	128729.257392954	242827.014088947	95086.4754184969
59	53.9165727920032	53.9066684269639	53.9173959916744	1304.15	1303.81	1305.49	13	12	138726.803340595	138329.601343148	188205.682172799	126020.191420491	105446.083297118	196076.220791714	189095.69966518	160696.160809152	177448.652153319	184433.481575	162568.910641742	130953.85593192
60	53.9455876511592	53.9455876511592	53.9455876511592	1304.54	1304.54	1304.54	1	1	201625.596446532	118587.16124399	259615.212033695	177736.407976483	160981.349211631	299697.204620766	290649.4257666	230695.19216105	259063.754069009	313228.416370944	242827.014088947	157248.217727866
61	53.9519960859935	53.951589997549	53.9523470761476	1303.61	1303.22	1304.49	3	3	100195.199911748	127032.325360576	194252.277643847	340971.965995214	97313.6409750005	164376.573876037	187031.620117773	255586.146499022	175040.60220703	173493.336159668	227309.375389609	356234.264695131
62	53.9892472111568	53.9891452031159	53.9892797020745	1304.49	1303.95	1304.73	7	7	166015.533211083	281279.782753319	187815.981810823	186149.876122001	185086.700419919	155998.354586357	176367.599877233	145413.249182478	167324.553548678	168951.972677284	112219.240128349	235428.169906181
63	53.9983505408153	53.9983091677388	53.9983961941808	1303.965	1303.59	1304.49	12	12	289799.621782408	424718.73449519	186852.798863431	316719.847389572	306178.22370042	153307.295416621	168858.980467356	255544.148194111	164442.809097719	155111.634624023	218213.812868304	346452.546206429
64	54.0368713165245	54.0368152560783	54.0370053451496	1305.11	1304.57	1305.42	6	6	112460.958395433	424765.257255854	182342.676029831	105857.773895265	298474.632333987	148880.306942473	165617.278817914	109463.909529215	160169.958249288	106040.021085612	111089.831433293	103636.538457219
65	54.0518040381047	54.0517613307429	54.0518225898287	1304.11	1303.64	1304.54	12	12	1209930.79144044	1755808.76803153	839958.616360201	1401224.88763889	1346653.18190357	707663.6713644	829148.487222226	1124869.90542188	740732.811312506	749852.636260425	976867.577291007	1440657.64523438
66	54.0836051286655	54.0835154003218	54.0836487991893	1304.495	1303.81	1304.9	12	12	227607.05822754	178544.510733172	190951.64802509	210644.693560321	179128.562156324	200247.003663505	212021.630885883	221536.28496244	184555.265237629	197373.717355018	202992.918455529	175644.410836087
67	54.0870823051723	54.0868463223029	54.1144511153379	1304.14	1303.06	1304.88	22	12	458936.60732422	269770.326784854	584106.9618729	197481.465733924	188767.414817457	681861.955837056	670854.73103795	532379.976453685	589097.468487798	680573.64908936	553401.685647323	243022.054694476
68	54.1441050682628	54.143926976415	54.1442183469113	1304.045	1303.59	1304.41	4	4	1184028.80978159	1733601.2618608	112936.277384035	84115.214572348	1316112.57109553	739443.220657547	790048.023014923	1099269.28647016	720877.675435005	148396.222452392	123057.743725935	1429046.93017757
69	54.1492998824312	54.148941866704	54.1495684877319	1304.145	1303.81	1304.57	12	12	238399.939952333	126811.572707331	305419.056364182	201573.722042142	178994.652548452	379601.256720844	336520.586236051	278199.325421318	325278.154775663	376526.45814378	304905.695524554	153346.860734675
70	54.2017585615441	54.1824567421672	54.2025983564023	1304.5	1303.81	1305.65	13	11	119964.3508436	149619.107945668	141854.726755373	107175.168023212	84202.1157142049	162804.533336839	159470.067566965	128595.282859074	150441.179654947	162260.818163687	133400.923013071	94708.974337769
71	54.2294079156878	54.2137301836189	54.229432286796	1304.805	1303.98	1305.65	10	10	114089.644531249	149790.24091227	114942.463341346	120202.852554119	119496.715673423	114237.932382115	114143.934940012	119300.415859374	113942.460986329	122779.309962064	103805.637742105	113959.334082844
72	54.242865526076	54.242853254582	54.2428777759556	1304.54	1304.41	1304.57	3	3	138795.307265421	148536.425471754	146807.48376343	109498.631064077	119496.715673423	167670.942586262	160833.374217122	140597.18746053	159002.728701985	165162.990368089	142525.699020995	119018.8181096
73	54.3057139147016	54.305678550348	54.3057267933895	1303.88	1303.59	1304.14	4	4	105981.132556373	107518.274254262	102537.873599855	97183.1558078841	92242.2841126603	110762.723480112	117637.796665484	93318.7462915032	85383.8092356168	104478.796483154	90726.5512984206	101444.355229049
74	54.3700152769891	54.3487524905611	54.3702515400333	1304.495	1303.95	1305.07	16	12	164663.449081216	128161.617690428	126401.37161133	163099.406563316	164128.312192007	141116.559853515	140698.893085123	181180.176057692	163536.809108072	89091.0867655433	186889.377408353	158277.912132813
75	54.3787402934702	54.3782839134478	54.3789872120871	1303.64	1303.22	1304.41	7	7	149253.847014723	262723.941050179	164815.320234377	190530.870130333	184410.538543177	166532.638948567	169878.127548827	134336.32245524	158060.004241535	179923.973884276	124880.453990884	203644.066740534
76	54.5170730418836	54.5170504842976	54.517229939605	1304.495	1303.61	1305.06	10	10	135144.589161658	113180.51794922	116772.66391226	134113.119989483	120322.876224459	121908.427215168	112938.998286132	130248.128119741	115797.744547525	129626.400837403	135800.265172776	134166.592769681
77	54.5940111787183	54.5940044035424	54.5940179538942	1304.32	1304.14	1304.5	2	2	110173.38279785	60067.3789240059	87923.2916711439	87331.9795685375	84411.6857346419	173277.016861685	150783.871434213	120683.860440339	148132.55913574	89653.6956990556	141902.238099256	58914.0624311971
78	54.6449776542956	54.6445394693336	54.6457202159011	1304.11	1303.81	1304.88	6	6	111605.34265963	60136.0834423821	150274.567828867	87367.7244848643	84529.2700231943	177174.355438059	150907.912131347	120763.127343749	148376.038029784	155587.190543619	142192.602663762	58938.1759145096
79	54.784684795197	54.7743892008658	54.784782232801	1304.03	1303.59	1304.73	8	7	142274.976963332	120827.094620029	143493.659714358	99930.9211645519	117648.114421609	148232.342502253	156909.225822753	127461.181736246	185776.792638492	140229.140767821	145156.209476724	128342.2948402
80	54.8052207056602	54.8051225609149	54.805235636509	1304.14	1303.98	1304.5	3	3	147194.290173527	121082.234789663	75811.0325877028	134917.471972656	117580.765975343	93804.4415701734	210964.225168456	176151.273117112	189976.624120343	86205.1237751122	181280.902700571	128545.951194411
81	54.8365417466278	54.8364713840833	54.8409566603888	1304.73	1303.22	1304.99	9	9	127629.370142008	120965.295545246	182252.469287112	121746.544550781	97506.1682861329	210098.449243165	205204.25896345	153594.806170246	183148.535345051	205395.008890787	164361.805511568	128394.825249022
82	54.8797962009886	54.8797962009886	54.8797962009886	1304.54	1304.54	1304.54	1	1	662990.141555985	110094.651730769	475535.235915534	761607.401883147	706204.918597013	396666.201933591	442988.594874672	622414.353159175	407518.463209633	436664.891504846	541447.792907711	796600.203906258
83	54.8852531807294	54.8851204386949	54.8852807122194	1304.45	1303.61	1304.73	8	8	136869.897767052	197316.42646334	475535.235915534	161062.974861027	158133.058366511	396666.201933591	442988.594874672	127282.759294085	407518.463209633	99938.850838717	112251.950240071	165668.412988281
84	54.943676648509	54.9436126410131	54.9437100228224	1304.145	1303.81	1304.57	12	12	668168.343627932	998889.653899378	484460.525892799	766378.808217928	706658.952876663	402877.753107829	443560.78370815	630727.716826828	416581.763072269	444010.46013428	548094.558394526	804156.125647323
85	54.9796279812744	54.9795941687327	54.9796799305822	1303.88	1303.57	1304.41	12	12	896836.610363773	655270.639819708	1066635.74513252	843346.856808734	800986.085125004	1184823.61513672	1182835.60798829	1016818.93134246	1050868.69817351	1171522.09875782	1031283.50720424	717192.240363422
86	55.0101320035907	55.0068344236292	55.0132861568892	1304.025	1303.61	1304.54	4	3	890894.997029616	154203.552409752	1064575.0114673	82234.8570178232	788272.688465992	1183608.19596353	1181309.76226074	1009567.91783243	1044185.77514322	1165616.68680826	1029559.39640258	137275.599809382
87	55.0436051276913	55.0344915449141	55.0438809140611	1304.11	1303.61	1304.73	22	12	183649.323067157	334538.660391795	224814.827438968	185571.70494103	418178.721983923	241188.695201821	247835.698182779	551818.553728965	223039.30173828	262194.86021259	215346.050495604	139610.369796955
88	55.0565545327532	55.0562947658683	55.0567718399279	1304.5	1303.81	1305.34	11	11	210927.803124624	543289.550616042	190783.245695804	218298.937027446	210501.358300451	175799.002638345	188235.710502929	234690.337787934	174878.240932616	210891.233806512	211844.217739633	202226.148574056
89	55.0776147782886	55.0775277051753	55.0776330794477	1304.45	1303.81	1304.88	12	12	572614.395605471	537514.166418266	529631.99128208	590550.207553712	540779.693371922	504687.551206057	549586.172489426	587398.299157368	493517.844666183	525240.847426761	563372.779074869	535291.87656843
90	55.0980481519105	55.0926748911363	55.108262697284	1304.45	1303.57	1305.06	26	12	256644.381359864	356667.548865684	124422.608660891	145939.186598557	279241.514118839	275251.181368106	165548.289047155	243067.628219867	152181.110592698	154929.300224959	216863.91577567	322364.763997629
91	55.1290504557223	55.1289606136882	55.1290767311516	1304.52	1304.08	1304.9	12	12	304183.918981935	163192.080450962	406992.327116345	281525.302449777	236988.883405949	486225.255568193	453081.407428853	355199.828993389	428006.535348962	502008.178325526	393122.727271206	223645.178044245
92	55.1879589067162	55.1769027102861	55.1932581075392	1304.145	1303.81	1304.88	20	12	201420.816252791	158937.825441706	108488.435976564	133743.662843674	134545.174151	273664.040052959	283501.85539363	217203.85108774	259236.253745115	312098.080557392	91051.4992187493	135106.639864408
93	55.2370680274058	55.2370262011624	55.2371840679017	1304.495	1303.81	1304.9	12	12	578536.23182468	761762.074014419	400963.550336909	640861.549959543	603028.165687421	339704.410157647	389201.929731449	532199.473235681	348464.494539065	363272.937486051	456640.757176341	685642.664247002
94	55.2473651527153	55.2469420475834	55.2481862743538	1303.965	1303.59	1304.49	12	12	249366.491101262	165739.783783052	297068.160395312	224020.406281925	206696.778817983	299081.884698016	315956.087962243	268328.256579242	285979.849779898	316375.346199081	283545.266852839	190121.456173001
95	55.2760669349384	55.2738732332243	55.2782606366525	1304.72	1304.54	1304.9	2	2	99380.5573940015	125422.295573918	76481.0985058605	92541.1541206879	101079.822014568	92716.1560997596	79876.9059147131	93444.4235772234	72815.9536245493	81497.116347249	80396.4906603998	114729.058263752
96	55.3546422407156	55.3545424558117	55.3550602181574	1304.14	1303.61	1304.5	9	9	227902.905685096	156018.981123455	227505.200042728	219492.932588936	177197.746570233	261594.316242112	870336.574820959	233011.644791258	770549.754845373	244402.555665384	851078.555950515	173788.490090737
97	55.3875429221926	55.3874188891927	55.3875741929628	1304.15	1303.59	1304.73	13	12	297647.013162112	465728.576622595	189252.574216119	348855.879051288	326821.003136574	148069.691371373	170151.320680805	267468.018388023	167277.961106772	168340.868943918	219270.826214842	379504.298487375
98	55.3985967254918	55.3985469937621	55.3988365877023	1304.03	1303.57	1304.54	12	12	355784.671249248	309142.670694109	336262.514589849	348436.155254656	339443.142583758	357878.988301532	360960.080628253	374722.007883864	309140.894747719	361971.999619141	349203.808383413	312176.289524488
99	55.4205767067831	55.4205248105919	55.4239541911069	1304.08	1303.57	1304.73	23	12	169669.716050368	771436.915205465	824673.223307746	845559.880153242	795971.592882359	822299.495121376	263870.252837613	890674.934614958	769421.376809085	820462.567878074	848247.208292413	743218.149346452
100	55.4467242226721	55.4467242226721	55.4467242226721	1304.54	1304.54	1304.54	1	1	858053.482753086	91050.0072235571	823532.707243665	860081.798250335	809284.332208668	824739.623268224	870336.574820959	897850.339440911	770549.754845373	820873.464106822	851078.555950515	750440.490260425
101	55.4845063068259	55.4844090854923	55.4852427363343	1304.275	1303.59	1304.88	10	10	167677.395294188	99871.166095526	204209.710686038	176257.234083179	112351.796511028	233258.342053984	227849.105397948	201819.515391751	184715.444635415	229134.648660983	185659.419757361	130648.741368689
102	55.5515908597656	55.5511838962667	55.5523931365193	1304.03	1303.57	1304.54	12	12	265094.890696613	177589.529654446	328241.032475022	247831.090416541	237495.929790789	373562.209713791	346827.925310871	312525.367558595	337000.822833158	347955.888671875	326529.891044921	197741.599815955
103	55.5745432319949	55.5745432319949	55.5745432319949	1304.54	1304.54	1304.54	1	1	265094.890696613	99448.3039438095	332074.034642949	247539.726064049	237216.716042076	373044.236599932	350269.387916258	312002.884305214	337375.580489907	351368.728864934	326371.42534627	199999.538933921
104	55.6189537037239	55.6188929093175	55.6189681494553	1303.95	1303.64	1304.41	5	5	265203.545049712	177916.558460583	327843.495837405	126669.310155031	237352.590112306	107873.064441731	350326.969600944	132668.215159504	336821.96122425	347428.24307528	119023.418682454	107513.480565954
105	55.651132084539	55.6509237814652	55.6513221654632	1304.03	1303.57	1304.54	12	12	177378.771250812	148028.845868389	219046.658076547	197732.476548414	170278.675675047	230114.231595051	242945.693975422	210512.50540283	196622.515509439	227211.01744704	225083.054498197	151765.105880032
106	55.7163253083922	55.7155073034356	55.7280397757353	1303.95	1303.16	1304.73	7	7	183218.054837533	113174.439496867	204782.568519178	184736.170795456	165638.349131304	142455.187600911	121436.234864097	114771.070917968	186557.351717121	114244.633278808	118778.994874877	119366.485778742
107	55.8625753264375	55.84711862813	55.8629578249068	1303.64	1303.22	1304.14	7	7	108214.651993518	188702.908312174	91142.9563073744	133430.924729816	114594.971828612	117264.497460937	141817.968780924	101088.34925476	118928.96242106	139644.788367919	127857.435567829	159550.29957635
108	55.9005756664849	55.9005660747485	55.9005852582212	1304.225	1303.95	1304.5	2	2	108214.651993518	153918.381232245	116858.268861862	111496.748242188	101761.144145509	137487.641553624	141701.399679508	122889.356589576	115008.652382811	130392.98056844	117418.873566487	123217.099550782
109	55.995095278214	55.9950727822935	56.0054421228047	1304.54	1303.95	1305.07	7	5	625131.025368421	85607.1340852872	777669.341597131	97259.8184626649	84087.5236267081	890718.524673283	857323.332064994	733439.096255284	787338.903380529	888380.160952143	83244.6924552403	89627.4433274486
110	56.010804489939	56.010804489939	56.010804489939	1304.54	1304.54	1304.54	1	1	632626.439048661	143747.050757211	786603.696240246	587633.285825609	527283.115301113	903927.797167963	869552.613614905	733439.096255284	787338.903380529	895825.010384616	760792.916987706	486438.627337245
111	56.0477315098334	56.0469448190679	56.0480351411807	1304.28	1303.81	1304.73	12	12	638120.110668948	481243.488054384	788126.351478784	605083.902281321	547685.084519604	904860.162095428	879911.194775388	747287.863763027	794567.020518978	919748.391192458	782743.916170246	516857.483616284
112	56.103890259255	56.103505756107	56.1104416061686	1304.14	1303.64	1304.9	15	10	166304.338009315	206755.651251776	251873.774461674	162704.418848879	199992.795305992	291113.949769381	357104.837618	208384.942192007	253781.397431639	293687.068976112	245686.184874443	245597.093269041
113	56.1124336611705	56.1104863151319	56.113720960083	1304.41	1303.81	1304.73	16	12	564450.223657229	431512.619286477	489577.916633294	360101.788813663	484826.773672249	530517.234725518	511255.015681341	495812.578434711	489067.463106169	552532.03900391	492018.982800288	213823.623322941
114	56.1487877655642	56.1485330754271	56.1493141658326	1304.45	1303.81	1304.9	12	12	355658.025624278	347794.887527041	286476.290914311	328013.570489031	305842.210830466	260408.351015626	277295.149939904	310413.798808595	246235.943017579	287352.190034931	286477.574464287	344245.423476899
115	56.1696007783298	56.1690857079489	56.1699820029736	1304.14	1303.49	1304.57	13	12	268541.075730252	150276.101099759	364435.905275525	248962.793340594	217343.081811301	432845.053015487	396835.649379887	305960.900926271	388706.052907617	448690.607994562	347106.010279019	188114.518014265
116	56.2062307635941	56.2015726360997	56.2070047443624	1304.08	1303.59	1304.99	15	12	819972.058341835	1185136.6660225	534965.519715395	890758.223578742	883661.308960336	444881.391780136	491865.676899419	714588.842425787	464104.624890303	115598.669004313	611112.693065424	978362.980729168
117	56.2463502495426	56.2463016303765	56.2561070978676	1304.08	1303.22	1304.57	17	12	429401.49007764	182329.900150239	281025.522767156	119482.297752028	473668.736300913	229740.625715144	276079.0174721	394457.781566118	255047.408923016	262086.882122281	327174.430680804	522822.725205428
118	56.2729953156334	56.2726537780503	56.2736276261998	1304.45	1303.95	1304.73	8	8	184518.556855108	281637.233479566	104607.419505113	202440.329013582	207897.232006835	877124.606971154	1007561.84481725	143606.223352866	900705.856387471	927242.489707783	138672.980859375	232654.185116811
119	56.2969684926234	56.2969503630343	56.2969866222125	1305.53	1305.41	1305.65	2	2	87541.6265808099	1959923.85636538	1004236.06580967	1558020.38978162	1530599.09660956	850993.654016344	980007.897618952	79493.4379085281	882690.561242887	876645.328865403	1148421.76261542	1632249.41493162
120	56.3128493705095	56.3127856357833	56.3129299401794	1304.03	1303.61	1304.5	12	12	1439027.12015821	2097766.90776837	1022695.09847376	1609692.51421387	1605892.61725622	878273.222527905	1008081.74257	1373884.86924841	903009.580012377	939125.861132817	1175479.26211913	1695053.00119071
121	56.3500036280218	56.3466327108526	56.3501381041778	1304.15	1303.61	1305.07	23	12	138644.578073729	115993.485804037	137537.303392052	145679.590430626	633864.412612295	124811.497560096	1019659.63182908	852714.263489948	925721.448238569	147022.382018855	887475.702482414	134863.405382361
122	56.3794063788699	56.3697214874449	56.379429178872	1304.41	1303.22	1304.73	11	7	114958.347336989	190864.007228124	909363.169260817	128028.729022686	141361.274194335	1026477.60958984	1000691.50307993	118512.477403846	896604.441502273	1002523.43184081	86820.5515700118	176951.945365083
123	56.4066639493586	56.406174696116	56.4070993938425	1304.08	1303.64	1304.5	11	11	188806.637640382	527171.595422172	254983.530955904	147059.737931941	127506.975359496	283347.729922923	290873.772741887	207775.809115514	259675.945709634	318117.195211634	252096.247340961	97126.8851111775
124	56.413415510119	56.4106848857426	56.4167824325913	1304.11	1303.59	1304.73	24	12	148617.670546124	191641.700917187	197101.725666507	141549.75752986	124297.307263793	214776.441121653	208704.661228026	171615.533895262	183276.856136066	554914.903874864	196696.498476968	237243.767337739
125	56.4517940753125	56.4511859276934	56.45182596801	1304.73	1304.41	1305.07	11	11	139341.583179838	146805.448670653	131336.650657598	138434.603288386	114437.413898314	105992.242556965	124736.817272601	136374.137352121	293408.098155923	127834.405917969	130151.038989633	133785.628290264
126	56.4730265421615	56.4723724863445	56.4787269787419	1304.41	1303.64	1304.9	13	12	226607.519848634	214327.801455637	336503.278292517	251646.991659459	186698.601673993	361931.540495956	327221.1215346	256500.311890775	346855.42841797	399038.599500004	305786.886169431	204349.238407076
127	56.5017667407361	56.501684597502	56.5052948478801	1304.65	1304.08	1305.41	18	12	165097.912225811	134000.829370929	163995.665020754	169216.687425818	148971.302461346	132557.711818182	125693.345554387	184597.544135366	112608.728116862	176766.914980093	173263.13335036	143213.763309732
128	56.5161116203207	56.5160114709739	56.5163039417677	1304.49	1303.22	1304.73	7	7	117844.576411132	210429.204302883	282930.574779057	154862.797261868	156077.138958739	321034.553393553	297937.875310057	109012.542558186	293408.098155923	338873.702691757	111392.533903388	160781.228263972
129	56.617239290403	56.6172299713313	56.6172486094748	1304.555	1304.54	1304.57	2	2	113690.229740396	140058.769585336	101124.111269533	116629.317166342	122402.476590984	108453.160781249	112289.508156738	111886.2338444	93359.082727864	116209.043019612	115462.862181396	133091.447089092
130	56.6556550557491	56.6506284282135	56.6612509196513	1303.98	1303.16	1305.06	20	11	227303.010004522	98978.1765527353	144377.007512019	147284.217610051	251546.77592529	102892.746264648	159553.613048502	139223.97463116	131062.570513508	109135.209374999	177992.893989663	274784.853708119
131	56.7850505874599	56.784898481961	56.7852026929589	1304.22	1303.95	1304.49	2	2	72333.9767272944	177854.662100498	188749.835867367	205384.896797764	176871.601046699	199699.490651635	213640.516038261	206194.06010298	183020.409540126	198195.882674891	74557.8536240636	162152.880576173
132	56.8078002861795	56.8076556564446	56.8112337243544	1304.15	1303.59	1304.88	21	12	113853.542354735	178230.222472956	153877.959338381	205710.806034029	185898.626853024	163571.173577974	169499.886439615	133046.476170043	180328.70510091	197359.300281461	192006.231227464	162410.188305663
133	56.9232251077126	56.9231819218115	56.9233141728527	1304.06	1303.59	1304.54	6	6	130588.945301513	79211.7492016592	149106.689152644	123794.82268466	112928.112164715	164996.866843449	154115.930476073	141674.693463688	152308.379295541	151307.292821044	147374.129153645	89199.1116788003
134	56.9810650572093	56.9807768921072	56.981196131811	1303.965	1303.57	1304.5	12	12	342997.333154298	233001.869703977	399754.460963304	303266.937545071	297076.129201096	438537.06259417	419677.016445315	367591.722765068	407416.756030602	421124.743695071	396041.207896206	259391.41433481
135	57.091418549303	57.0909758094463	57.0922392380928	1303.95	1303.16	1304.73	9	9	336748.712255854	138940.901263022	107655.821619875	115750.198582106	118758.659134615	398653.34004971	100228.03666504	129223.796806233	388091.045667315	112685.064147949	109733.120452473	127073.630742938
136	57.1174277059642	57.1137225860603	57.1185178329118	1304.14	1303.59	1304.88	20	12	273674.926180138	242953.093395431	244824.788452152	101245.348268479	265674.619439227	184566.268157088	170750.229732144	131036.959009602	407311.122235599	193264.511436298	139637.070251116	244208.508475435
137	57.1518235236299	57.1474803792331	57.153063772626	1304.49	1303.59	1305.06	22	12	158657.455073241	607324.712596152	285383.239716793	152395.038820237	441696.531431704	235995.450149738	512959.440600591	195612.415879657	225346.073914513	248572.099985727	199439.318143029	111082.332315266
138	57.18791197864	57.1878297488697	57.1993041163437	1304.14	1303.61	1304.49	5	5	86891.8354309076	80576.8932853197	107009.184254152	75560.4056241871	414436.786816406	125522.19247884	239922.057745913	350995.983975492	228836.46647727	247466.95171342	297288.435813213	500077.345681821
139	57.2099769306326	57.2095735965702	57.2207917756263	1304.635	1304.08	1304.9	4	4	396354.379833981	110323.762469951	280270.459995121	453967.912470708	441412.737720952	138236.081311305	168263.970252404	114254.540758463	234874.421591795	255492.031852212	308464.878959959	505074.232082108
140	57.2614927048336	57.261456699937	57.2615144312355	1304.52	1303.95	1305.07	10	10	287891.172680665	467026.584369365	185583.650834958	340771.950641044	332037.482122521	952319.02470006	957648.250616635	264314.256945613	165963.099554689	183140.612151044	233224.69172949	392198.02780692
141	57.299759719667	57.2997206475129	57.3104384139779	1303.98	1303.57	1304.73	13	12	759199.892233798	569996.785060935	871091.061287656	719873.154416958	675200.131476343	952319.02470006	958142.393160817	850674.703917103	870646.332915046	956672.340259125	869476.350033485	613837.67040772
142	57.3107176234036	57.3105228811773	57.3115384381568	1304.57	1304.14	1305.41	9	9	262613.163846572	356615.707247594	154946.414139122	276012.913024554	274856.334795964	951337.758317051	952003.113484696	229403.612109376	868425.173172702	145823.236317663	188441.448800224	325762.315885415
143	57.3589081529612	57.3574697369839	57.3681645037015	1303.98	1303.57	1304.73	25	12	355453.350010671	217759.715276441	436026.88793119	333416.542535119	291958.077517833	508780.447454797	475484.986185829	342149.3212192	431805.455072302	484186.593821365	424608.41310268	258291.946428034
144	57.3815717699193	57.3812775135801	57.3816513550317	1304.57	1304.41	1305.07	5	5	101707.005960693	279315.323064632	388379.059037646	93572.7571313487	93751.6795670566	413811.615777703	415892.40475763	359867.265997864	384315.192975847	420706.144964484	101330.103402945	79428.2279361988
145	57.4040040050871	57.4038802758669	57.4040270598913	1304.495	1303.98	1304.88	12	12	286255.462841798	261700.948037859	264286.186314171	295852.382543944	265097.661420146	229541.380129206	260335.093991352	292908.954123885	239513.479381977	246997.63248723	279534.269380581	273004.566478098
146	57.4257073074423	57.416050960815	57.4262767073139	1304.54	1303.59	1305.41	23	12	320343.964367677	258369.331466938	433691.71475132	215072.496611328	247510.7113131	493131.821190594	122827.123421223	163610.658941557	122524.052751653	509680.807872492	138975.769104002	224722.583778733
147	57.4584119234606	57.4580620199982	57.4586926665582	1304.495	1303.98	1304.88	12	12	416767.010864259	228554.633360876	537560.5132366	386047.82607108	326398.373082556	619515.792022882	608091.75569011	490398.340532556	573828.310565923	666005.536149906	542853.205203766	285745.466301619
148	57.4799453090708	57.4794643417809	57.4807266376011	1304.73	1304.41	1305.07	12	12	171866.055713703	162743.896141826	156699.381445315	178494.39560359	163956.867918703	142743.458308918	141775.083098708	188174.346102121	140631.476227213	141108.188859049	164106.521822416	167609.813996769
149	57.5164787682404	57.5162330329771	57.5169162604739	1304.475	1303.59	1305.41	12	12	195421.995324708	107294.056364182	289851.20686392	182099.992629769	149219.637139281	324425.157196569	312116.13686899	260795.829698661	291817.342075894	333455.846751428	277706.668674879	119253.781617837
150	57.5264618079328	57.5219332727418	57.5329440718234	1304.14	1303.49	1304.9	17	12	166941.4228951	78966.3674338938	168580.287574369	150647.581067811	107733.853302611	274680.022607046	199982.576322115	214496.749208233	190395.155608723	216642.338798013	158031.64622884	73989.9572159824
151	57.5736546391323	57.5736114891441	57.5737744282506	1304.73	1304.41	1305.41	10	10	243604.341552735	346536.24308894	160991.272989908	277026.077354911	256009.278864933	477288.526442308	466938.675636269	211132.897282367	141261.53254948	141489.328335311	184931.742544389	316140.959487679
152	57.5846473779163	57.5842015577588	57.5854820586369	1304.03	1303.59	1304.54	12	12	344052.367591311	218787.075174278	435813.231632597	318231.066530413	293222.064062499	471665.641976843	464212.340849614	400628.945786461	439454.622951176	478608.562463943	431563.836400387	268345.776847956
153	57.6232660409876	57.6227886405942	57.6240418761856	1304.5	1304.08	1304.88	11	11	305339.435831887	458971.63620192	191614.755478513	353763.298858146	330821.365553127	477913.547131698	174235.666756187	265338.681352867	183086.979431317	175870.23111119	223361.820062498	391098.508180107
154	57.6647410799433	57.6647410799433	57.6647410799433	1304.54	1304.54	1304.54	1	1	250313.550623371	102682.821721754	197500.570883792	260211.266942955	250402.602996422	184756.852618814	202415.652076822	225141.980705565	185709.912055663	194658.131419396	207400.325868732	292912.160716149
155	57.6998348575481	57.6864796940911	57.6998579546417	1304.41	1303.61	1304.49	3	3	77834.5395629877	81189.6540258796	197500.570883792	81733.5142337473	250402.602996422	184756.852618814	202415.652076822	225141.980705565	185709.912055663	190452.945651854	207400.325868732	292912.160716149
156	57.733829190809	57.7336954353425	57.7387024419102	1304.52	1303.59	1305.65	14	11	229414.793365724	351805.789927884	133867.23252216	273750.219762485	239118.089982721	144147.013070913	123436.015214029	215259.557648632	185709.912055663	150269.689147386	177204.764481027	292993.21001352
157	57.7707382051315	57.7689064839846	57.7728545196036	1304.11	1303.61	1304.73	24	12	432823.708728029	374699.725871392	411482.885766596	431633.320983539	402913.654894079	401293.782097518	423917.376487168	276096.664411273	386354.171245817	412688.052166228	434738.290323726	385212.911853965
158	57.8356094802058	57.8281810355025	57.8357099780078	1304.285	1303.81	1304.88	8	7	82958.8930110671	373910.17196378	411403.758420416	432561.838412277	398822.97088298	124510.03700358	124703.079400634	103265.676637835	104959.530937124	126978.210303861	77145.3849147537	385526.301004974
159	57.9466108662226	57.9461962508451	57.9467432785318	1304.28	1303.81	1304.73	12	12	353650.388058993	212673.66458233	424071.767815085	303215.888885966	300281.020504055	474041.283272184	441899.298835103	381675.262695315	422723.552129886	463612.093337754	396073.000848215	244354.977257361
160	57.985684206345	57.9856723967951	57.9857119111332	1304.54	1303.22	1304.57	3	3	87204.6437361647	114058.78921274	59113.0743420419	83930.59807129	80506.2586340323	63099.0923697913	71534.5170369463	80818.3253621413	63578.9272428381	66758.028641827	92047.3569413242	108556.03447829
161	58.086819399875	58.0832058443352	58.0966333802132	1304.49	1303.81	1304.99	13	11	125402.223855168	159583.585123046	101815.159262697	110847.593783367	107427.916913311	112006.377201021	103141.71325646	116899.320821815	96263.3172705072	109343.480067984	119757.057650959	103180.976617188
162	58.15885342236	58.1585530470908	58.1588790846253	1304.11	1303.95	1304.5	6	6	174843.257116031	307166.403142757	111453.513134767	77742.5920784514	211529.493596858	139013.936598557	114485.538301594	166531.875408378	119413.917499111	120131.17195479	111933.38710205	241460.255078127
163	58.2400052806896	58.2399635918147	58.2400301507894	1304.15	1303.81	1304.41	3	3	174929.217419432	307517.737264	128916.835647585	215467.617803485	214136.584002163	131221.127089843	123226.038125813	166872.637866586	119610.192840168	120480.28644287	152199.634718423	241776.509505211
164	58.2645282292492	58.2405247335814	58.2645634234879	1304.28	1303.61	1304.88	16	12	264832.963452146	155479.955841345	353958.2109375	249126.961465218	230797.121888145	387389.117207031	379348.334140627	316668.21288161	354436.304434345	396829.449752855	140370.158789061	197167.461489633
165	58.2725329475497	58.2721861827843	58.2854956110367	1304.57	1303.57	1305.34	12	10	113231.902974008	155291.790672265	359795.979217535	106368.780099285	241695.475026044	138125.757704379	126024.148370768	99998.811266044	114870.056931559	131977.635443209	111406.137224936	74645.5814798984
166	58.3908409500844	58.3903028184655	58.3915920692973	1304.06	1303.16	1304.57	12	12	224449.884631348	342257.992031248	152493.46230957	260652.700018779	253494.122804126	143127.247269113	134249.809653322	213734.948741682	126345.451897786	140107.999159123	169883.202053572	281285.746819895
167	58.405746421322	58.4057131091878	58.4058764436606	1304.815	1304.41	1305.42	4	4	382826.964327054	342795.552805399	483195.150015985	96014.3410192882	326411.567709963	80487.2899235021	515334.31238547	98289.2948730467	492534.077412991	89548.346610514	466053.448188925	306395.156455968
168	58.4366236693689	58.4360069717556	58.4367761462031	1304.28	1303.81	1304.73	12	12	393767.433728029	298926.954345703	495114.20347551	380899.554379043	336271.359308379	551354.332094031	524732.1473019	454669.338690108	505776.37483464	561790.735564666	472247.177243305	311774.802864582
169	58.496383012165	58.4956981824828	58.5065029189422	1304.14	1303.59	1304.73	19	12	292399.456921388	151076.974609374	140760.470137942	274329.996443361	226534.716583721	458058.703548179	150375.26583252	344023.026003909	418292.017859935	179740.469026692	145557.967469888	211282.167707707
170	58.5347235693487	58.5342975780056	58.5355819487823	1303.965	1303.59	1304.49	12	12	243705.211504269	365662.376778844	149842.13662222	288895.150296876	268704.897760478	131552.043489333	142642.559070174	217577.372344077	134844.973277994	146147.741601938	187191.332226563	316831.031993689
171	58.5658690534075	58.5650987279595	58.566618144247	1304.11	1303.59	1304.57	12	12	332049.959960939	199155.439945912	438960.698661406	307592.262053034	268355.076855468	503679.924977681	504179.765449222	394621.384035159	442717.939574874	537685.035043948	416411.680479912	262574.619655762
172	58.5928682615723	58.5927400353685	58.5931838106859	1304.275	1303.06	1304.99	10	10	107880.289527345	2084159.59606537	183004.118346353	121889.86919887	1605634.27044712	171075.676103704	170535.705079754	135178.929076277	140054.16890332	142920.785877685	117306.074960936	84984.9660691478
173	58.6052973010122	58.6049259395925	58.6062218837296	1303.88	1303.57	1304.41	12	12	1490173.51948821	2192753.56502857	1042135.86256556	1671705.84679706	1660044.57446778	885362.632960383	1007965.05361492	1373263.17369113	920492.663090177	945285.190691788	1198527.88365722	1732397.79111328
174	58.6479487571163	58.6477988940399	58.6479692155472	1304.41	1303.64	1304.88	7	7	178427.936707538	280578.498283397	1037329.30380071	186990.038007061	194081.037563851	885678.42036959	986958.623798077	140051.216651786	897650.994300124	929136.960596831	127361.795072545	236432.170147235
175	58.6760759264304	58.6756081685326	58.676904252645	1304.115	1303.61	1304.57	10	10	241334.467555882	365872.379302882	326246.812438401	266791.247190504	274348.114302884	119199.267279146	142052.533645369	217503.761534599	302850.217515775	138564.321810478	186208.080368304	316616.291675329
176	58.718768149278	58.71874399646	58.7187894551282	1304.11	1303.61	1304.57	12	12	491756.032711429	755394.920761342	326402.038708143	567040.611859378	551953.934627503	271558.000560827	309744.127308565	459243.49298973	303624.813568362	304592.527610563	394504.234409176	638762.665743584
177	58.7584705707861	58.7582689537321	58.7585036634072	1304.145	1303.81	1304.57	12	12	493096.833027707	340558.86746328	582154.745882386	455233.729426994	406398.803753798	656603.927699875	625573.552553717	533676.157932692	574688.067032231	659228.712718757	566122.261662592	363586.919365584
178	58.7799277860736	58.7794693299907	58.780142907248	1304.555	1304.41	1305.41	4	4	96925.2876299578	157588.450083202	569356.858806161	138004.43765963	396702.310303146	634242.891975907	619298.874778643	524065.073935136	566433.389809567	642055.280976187	561244.220868323	156442.689670973
179	58.8190574568094	58.8181606912764	58.822853498691	1304.14	1303.64	1304.73	20	12	295869.073967567	305835.194689001	180024.417377932	332498.485533728	310447.889062499	431656.992044505	420765.312854355	154801.634161551	407571.316829424	192199.67973445	162021.25567871	132875.540091646
180	58.8289552713028	58.8287394454421	58.829336461826	1304.49	1303.95	1304.99	7	7	106810.401271785	327499.83303874	163084.956085111	444274.05832895	397169.245100284	179633.240342548	163669.093702568	524065.073935136	147664.259456381	185866.343677134	124434.831733774	361232.482150069
181	58.8888707549655	58.8882230565887	58.8898211705272	1304.45	1303.95	1304.73	12	12	287026.385302735	224812.84224459	375006.900894681	270809.018614677	231659.899896709	428370.671621793	405493.796250002	343763.814354717	383748.813051062	480486.857358402	350579.24510066	233938.71584097
182	58.9291009472091	58.9285660849766	58.9293486120962	1304.54	1304.41	1304.57	3	3	335901.766849459	165067.385375434	375037.521514898	114897.264605243	307479.523675948	427929.279894203	413749.554685057	361995.451578773	380396.379707029	458098.415953651	368523.140828855	138536.899297626
183	58.9408746991305	58.9371134172252	58.9409179829871	1304.03	1303.59	1305.06	14	12	328302.056884767	284459.004690503	316798.557363286	328704.022273136	301090.273230918	321497.290840543	332003.71872768	345317.584006911	292958.393795571	98844.2070227045	340969.305636162	302639.598450645
184	58.9650073090179	58.9649872114444	58.96501193476	1303.98	1303.81	1304.5	5	5	136326.582425868	120431.492817827	138514.414955834	138667.05888672	128546.759534802	131002.895813801	136232.29435384	141627.997516422	120268.029292805	143279.979850887	130033.869502359	120452.838220881
185	59.0122190590882	59.0121842857784	59.0122302727802	1304.14	1303.59	1304.73	9	9	119799.469139403	108551.287232258	105091.231080324	119359.019212241	128294.459712359	135338.160950818	109603.970854492	117774.266235351	104906.610847981	131127.413662861	120266.800548095	120452.838220881
186	59.0495884981409	59.0495335596878	59.0496336435606	2694.44	2683.56	2697.53	5	5	1510269.73138129	1651874.66677518	2259404.98334072	1800664.93226928	1555618.21932943	1450405.61210863	1593891.02060076	3586873.57164277	1839609.926027	1664142.98116892	0	0
187	59.049577890145	59.0495524524037	59.0495870574899	558.412	553.823	562.136	4	4	2285872.6964022	1912608.45798916	3667567.67223988	2212233.10778718	2155643.75430199	3375011.78338173	2553711.11860652	2131213.01882022	3081288.60450296	1828137.17517519	3152923.44686691	2324700.12585376
188	59.0495807774778	59.0495807774778	59.0495807774778	2635.29	2635.29	2635.29	1	1	1147083.5965474	1108893.41011186	1929146.53508522	1196242.68024304	1278007.61465732	1247044.33431041	1459625.42012882	1832089.20913575	1441958.23452238	1231565.88618165	1960792.3425719	1289137.31796702
189	59.0893091071556	59.0893091071556	59.0893091071556	1303.61	1303.61	1303.61	1	1	57011.9476596303	114214.848423756	58637.7735713078	75604.2685735614	68480.6559497069	76668.0034130859	58227.7126069524	65032.5566212815	50977.9198591496	54837.7258416519	64358.7825129581	98827.9733894228
190	59.2495044697207	59.2493253782131	59.24952170995	1303.81	1303.49	1304.14	5	5	87004.000586824	67592.1104003909	115557.216998293	88428.652138671	79381.9287539955	125941.818624674	126863.476358311	110496.687439371	119907.186377343	115637.287115478	123742.87413574	68559.83580892
191	59.2631727662373	59.2631004032527	59.2633408840834	1304.88	1304.14	1305.41	9	9	108513.875512696	201266.925758461	143898.118137019	91003.329449464	221079.832080081	187544.212475587	170996.709088041	115696.390229491	160743.690012019	203648.13099995	136193.312942458	213258.606811928
192	59.320621111572	59.3204772401952	59.3210970601551	1304.45	1303.81	1304.88	12	12	355451.919093072	298529.045850359	309248.263342848	277767.136151591	248484.640207143	312350.097946081	247115.697403156	297964.808454026	218930.17986328	270650.125375978	361668.858093449	316845.712626956
193	59.3575158428226	59.3441308534515	59.3579055738157	1304.03	1303.57	1304.5	12	11	254688.715818276	630853.923046878	292282.683837895	85726.1648550177	223859.808033165	317275.432789711	306864.46108774	283159.267985492	290132.969449868	312095.764498119	292384.68129964	181694.26758188
194	59.3688065477023	59.3687787666148	59.3689931974931	1304.14	1303.59	1304.73	7	7	169078.315988768	630853.923046878	209028.751589359	154811.727203778	775549.056296169	228265.750722655	1070861.18021321	192175.589794922	955942.926780883	218956.611906737	214483.136043293	664274.194295104
195	59.4304121827865	59.4303878419229	59.4304610946201	1303.965	1303.57	1304.5	12	12	862570.313551435	642649.13951322	990439.15142496	806092.121812504	776017.418374396	1073998.00940151	1072244.3643778	947240.024866074	967378.334986174	1042440.1701308	974734.779999014	665328.27908278
196	59.5472102143985	59.5472102143985	59.5472102143985	1303.61	1303.61	1303.61	1	1	79085.6272105812	80297.828942058	69629.6873146757	79069.1838307888	76955.152752575	61013.9145667605	75447.5040474084	77638.8860236156	58198.7695245921	76968.1140930171	63613.1737133779	80466.7620885125
197	59.5767754640748	59.5720842855318	59.5772473359087	1304.14	1303.61	1304.73	15	12	394159.515844728	319815.972752402	90556.6538234299	379392.961450194	353804.615367712	107625.277280971	419165.873451453	426476.832689733	377953.970078123	134574.282610562	407099.348867938	337468.616295446
198	59.6127799270194	59.612319290685	59.613629383928	1304.45	1303.95	1304.73	12	12	317616.092006656	464817.194475446	192901.71366699	369346.6243278	324624.926190654	159663.132098912	174829.256501117	272401.585319013	173983.742651369	179159.401574708	229810.756708006	398541.30821045
199	59.6507578565109	59.6507298522576	59.6507769377822	1303.95	1303.57	1304.5	11	11	254349.266208308	181671.231508791	295634.138049321	244284.131911057	232801.18948568	331490.409693509	334505.047851562	290499.675127704	305639.544833609	320119.78776217	294259.188224282	193503.316462589
200	59.7092191085193	59.7092191085193	59.7092191085193	1304.54	1304.54	1304.54	1	1	255126.567278716	77353.011236573	295706.972278944	243897.110653411	232934.534410513	331139.413948859	334048.904604495	287407.198452594	303296.838202462	323150.588992308	294379.796138135	189612.681202061
201	59.7699003808377	59.7698127699121	59.769931047711	1304.03	1303.61	1304.5	12	12	407475.41567383	316657.591641014	459017.972379065	367074.978846152	361660.971711238	491453.35981864	488184.420625003	438307.017840403	454978.896090336	489432.43148682	462624.675117189	321143.298773014
202	59.7815124811044	59.7810431659477	59.7823711642597	1304.555	1304.08	1305.41	12	12	332623.190771486	452952.701790863	228332.231585516	369054.311307897	359343.464862927	181915.206417411	202032.427352122	317074.719634333	183457.077716147	208011.28896066	262159.014073661	410239.463822197
203	59.8320730967208	59.8313412348815	59.8427628974245	1304.11	1303.16	1304.73	18	12	206887.662909875	130455.839405926	114099.944919435	189626.114907601	158795.899147948	296971.394685409	295895.096311386	229459.612399554	247583.96313395	127299.19814979	237191.121652644	143845.875283205
204	59.9040473484264	59.9029493811835	59.9199411472598	1304.5	1303.95	1305.41	13	9	117942.805200196	360725.106230467	166574.196701097	104787.78938176	254559.678747561	196437.301039342	158348.761148274	123671.926705979	168355.696701097	160845.469460042	152591.723663505	327312.641939602
205	59.9443200598813	59.9387594490128	59.9449817679844	1304.495	1303.81	1305.41	22	12	355611.062231447	365511.272875599	188419.422589981	109386.697860952	86570.9113131006	211618.288167551	174945.327223558	275982.700861328	172376.502251326	221443.386164552	160101.046305804	378985.108555037
206	59.9618256553496	59.9613549473743	59.9626707274722	1304.52	1304.08	1304.9	12	12	231233.021643067	220588.005168268	222723.099334811	236928.216562124	218177.160146859	197295.804086538	209442.451809646	242474.496228377	194107.466891151	207228.031029898	228812.131305804	218420.574310771
207	60.0005128707108	60.000090171997	60.0011310595498	1303.965	1303.49	1304.57	12	12	218015.440325929	105455.757239177	287132.593554687	189366.660583845	167703.934254807	341331.446141533	327712.125	234839.752697566	294185.677161208	329634.449019682	259294.150529972	145261.961608885
208	60.0108520577552	60.0108358145361	60.0108683009743	1303.785	1303.59	1303.98	2	2	9490162.47765624	7531107.08052091	9199052.53968747	9455613.87086804	8405039.24477936	118028.40692959	9994686.33783086	9211158.41625009	9218612.31169127	104903.288371581	9222043.04999995	8356577.44451388
209	60.0448554690428	60.0447583626089	60.0448779688184	2591.28	2580.83	2597.93	525	4	178811.930944819	504403.41935155	965016.300219716	785541.540885432	684512.622465821	891267.799005222	2763735.28325402	953007.47628646	968003.097460937	990002.76328125	945289.268809867	708124.000253901
210	60.0448210441733	60.0447944628006	60.0448881717354	2675.13	2663.09	2682.51	487	5	767099.804422602	488970.464373335	598444.743133952	686292.097764641	684654.908437502	1056676.25818628	994223.308524165	872248.27888916	1092790.42615879	239263.922172554	1133470.36876043	578004.744326169
211	60.0448292295817	60.0447742479577	60.0448843772191	2571.14	2570.19	2573.74	307	3	0	0	211295.060156236	0	0	0	0	0	0	176505.591406301	191371.972148425	0
212	60.044836118982	60.0448218328753	60.0448815438385	2534.52	2520.24	2540.89	310	4	552931.916391618	346209.147485352	190887.161603993	578654.931503923	459814.742431641	692909.482265602	674313.993749998	624329.196699199	302094.012812518	321167.592718523	7537261.21336621	428870.729218738
213	60.0448156891782	60.0448062659209	60.044915147988	2555.42	2543.94	2561.44	222	5	9269125.69765558	4615219.00865858	262698.879531221	6871155.97312311	210482.402265603	8199297.79378412	10074127.3758246	7570723.47025693	8384144.11231144	7518399.13436894	7782112.27737381	5369746.04070913
214	60.0448185982356	60.0448185982356	60.0449111932892	2640.96	2629.14	2643.84	111	4	355337.746657484	876980.911643918	2029558.88038086	1129284.72986886	1051365.77843591	1703684.72275231	2708959.16451791	1503872.10636001	1545303.28755063	1736673.13684033	1088331.78501088	1020176.99577407
215	60.0448232684578	60.0447844608621	60.0448232684578	2622.62	2622.62	2622.62	49	1	1166301.05549045	801685.620499239	1476293.55415038	1043122.19826329	966932.568354491	1470776.63576823	1528108.68564887	1422177.21398649	1474087.7225369	1544414.98019531	1393320.16956815	866448.835009761
216	60.0447536542389	60.0444281204247	60.0451542068816	2270.48	2265.72	2275.65	31	12	55051736.4639979	92219197.1907617	85025832.6414143	72482604.6819661	103408905.046708	89343489.1185419	105630784.868735	99577782.3132667	88523015.6537667	129438639.376143	105790885.329199	48758769.4821385
217	60.0447757960884	60.0446152931391	60.0451241121949	2074.95	2068.44	2075.81	28	7	109714388.904371	79862896.0286185	114725902.465476	99342057.9597234	102323809.325844	119410820.498158	131340485.244843	107816969.101164	209257082.986723	57241850.6676617	159154943.713264	88490176.2429868
218	60.073426831531	60.0729473350113	60.0743176839519	1303.965	1303.57	1304.5	12	12	402111.626123048	278338.029579325	489927.034647036	378162.909181564	352000.430656549	556478.831598077	546751.129400115	450561.107578124	489087.878391465	565692.662393628	485877.982449778	325005.770278695
219	60.1145476406022	60.1140737402181	60.1154146878763	1304.28	1303.81	1304.88	12	12	407522.102123482	612274.990784505	278161.396471815	465753.771964791	428515.906633111	229868.583542133	257271.791295575	363568.430368089	242221.346979494	265096.505848961	328927.342898434	505534.97592634
220	60.1272039563598	60.1269903325077	60.1272299255245	1304.65	1304.14	1305.07	12	12	162827.056360269	136456.144328049	166621.72928467	172341.281943361	148901.678709719	156855.373647837	170431.185052584	180431.814577824	150425.002836913	167885.558911509	163646.523697915	141190.366415639
221	60.1818528357414	60.1814285582154	60.1822771132674	1304.49	1304.41	1304.57	2	2	89892.7199245737	118564.348364259	82585.4633422855	88539.1366297325	93998.3760201224	86644.7187597657	87156.6593225733	91913.4459887696	75890.8090345595	99525.3614370881	93710.5134342447	96549.9560584431
222	60.2736854895978	60.2736620620358	60.2738278601701	1304.03	1303.59	1304.14	4	4	165233.349731887	100981.344726563	96233.9842639174	145210.091661045	143443.245656295	96309.266693209	86108.4877620438	195232.066185411	209868.957325992	102766.883555439	196252.754978433	125514.443757103
223	60.309122426956	60.3090900795466	60.3092487304116	1304.495	1303.81	1304.9	10	10	165165.65334147	100981.344726563	203019.001918948	144898.598697511	137986.075832521	224801.810246394	224100.994436848	191810.785659178	210213.909589842	234502.50649414	201201.494658203	120916.354511311
224	60.3338123811772	60.3336214525455	60.3338839715181	1304.73	1303.95	1304.88	3	2	165233.349731887	100981.344726563	202868.950919746	145210.091661045	137986.075832521	225984.514959164	224009.7621946	139909.43767578	209868.957325992	241141.68222656	153452.38279663	125514.443757103
225	60.3848290468876	60.384474970303	60.3919065343865	1304.5	1303.59	1304.99	9	8	79539.9208288568	56934.0616491693	114544.091282961	85227.2226818857	69251.3234155281	167655.889272837	123203.707707332	117099.676881103	137899.408512834	152022.783560384	108207.841754559	61716.3004451492
226	60.4592870703674	60.4592628771608	60.4593136473914	1304.11	1303.64	1304.54	12	12	431858.066088869	284221.915180287	532420.827815504	401131.052104493	358754.943558442	616272.33535017	589551.574612168	485319.689196618	537818.648369796	596474.718736227	513483.025178573	318095.427486477
227	60.4631392818064	60.46311679308	60.488207603006	1304.49	1303.81	1304.9	13	12	203863.823999024	173926.050504807	184393.275578616	203493.37385066	188880.298931415	197258.087965263	190079.399188702	209319.195862166	191255.981979417	216610.227427806	196470.035926983	181047.695738806
228	60.518445976129	60.5007431716157	60.5185268267331	1304.57	1303.61	1305.8	14	10	152790.156238426	235609.582774999	536444.438027352	163423.581809645	166104.610540595	106008.446425781	99169.3081868485	118431.883011568	533550.568325192	99366.4887797034	114152.120188804	206480.785374098
229	60.6316586332768	60.6316586332768	60.6316586332768	1303.98	1303.98	1303.98	1	1	62548.0393399316	64980.7924538355	78213.9533968846	56308.6028653235	56567.098862083	99980.8921614577	84416.4965358673	59783.3283402868	80132.3055761709	88620.0566867887	78609.8367376161	60254.424051847
230	60.6853782934953	60.6852325902267	60.6854173065973	1304.08	1303.81	1304.88	7	7	117116.30451549	72029.1889559662	152205.835297854	120003.926730783	99890.0903488997	180172.806489257	172695.525288899	138668.025644123	172635.283203876	168304.475806994	147659.459002281	87485.3958016696
231	60.7234477735478	60.7234367368663	60.7242018847438	1304.14	1303.81	1304.9	3	3	117116.30451549	72029.1889559662	86868.3728320325	117257.112629617	99890.0903488997	123152.357841796	172723.915150037	138452.04954057	92128.6901155593	168304.475806994	147562.53779519	87485.3958016696
232	60.7721621728936	60.7718994633875	60.7724248823996	1304.01	1303.61	1304.41	2	2	360855.610339353	138583.616677247	462025.09890581	93830.2818303031	308373.673169835	539577.903478187	512652.360436795	430166.114556271	459399.659713539	520465.168696286	449629.486703691	271900.558736982
233	60.7980185354442	60.7979919476412	60.7980491791302	1304.28	1303.81	1304.73	12	12	364811.793334962	224893.670802282	466975.294997901	341518.550056339	307033.343504919	540134.456240934	517901.672581131	426851.361412259	454520.292089841	529442.787286464	450382.440887278	267739.005669695
234	60.8576948657836	60.8576063654021	60.8578015710637	1304.73	1303.98	1305.42	12	12	152841.156688745	113406.457420248	119243.803117678	141990.578474308	125507.277837665	140443.775390625	130617.523441686	149698.36985652	113904.562094351	120257.332601842	139070.495700871	138240.467668269
235	60.9328684107753	60.9325383149107	60.93319850664	1304.345	1304.15	1304.54	2	2	136112.370855712	151616.586358172	123117.737446734	143168.181959634	100747.397734374	140962.880152697	127520.062063211	144458.570139159	113652.072070312	115388.794083251	126004.971868784	137167.108082684
236	60.9814886507625	60.9718428630929	60.9815122611322	1304.41	1303.98	1304.88	13	9	121544.136513671	82322.9349609379	119470.550414663	114536.220019126	110254.216440838	118791.372389573	100076.655717773	132054.49213623	155670.521689078	120831.534371995	150841.13873605	102285.88068034
237	61.0063558918432	61.0061761525734	61.0064264794544	173.282	172.559	174.166	12	12	21622170.6902462	16556477.0607232	22837155.1406302	18414656.3460776	19035822.9143724	22719474.9337412	23811505.3868353	22302321.6236339	23711813.7974886	24585378.0377741	22206691.0504061	17987666.5843567
238	61.0064013600041	61.0061869069728	61.0065098755071	214.525	213.206	217.442	12	12	21484151.1965222	13986537.4744203	23094501.0725184	20949199.460655	18637619.9771667	24642516.7867722	23516876.3994348	23530414.3064763	23918230.8320272	25151532.6041434	26056539.4928409	16348955.8086075
239	61.0062240153839	61.005945641019	61.0064726051832	2493.74	2490.69	2509.88	13	9	40734591.8476033	24705216.8362927	52063945.4836614	3528511.70193705	16675639.6502746	32810933.6596593	76637635.9907791	33889212.673587	38580883.6148997	40671111.1019932	30766703.3411506	17393202.3449523
240	61.0061282724458	61.0060296636893	61.0063451992683	692.001	678.714	694.888	11	11	28252561.3851367	34041076.6641919	26663148.1701318	25164632.0023874	21886213.2852807	44342515.8698405	23466181.0617815	18439482.3078964	8558485.49777731	22950228.7582631	22946859.4812766	21765636.7487868
241	61.0063190432927	61.0059895276426	61.0064158518913	2528.65	2514.55	2545.06	15	10	2783204.51676286	61917102.7047568	2257683.30362318	33066508.2200955	14312179.0219418	96752478.9683166	25424554.3421529	2204060.88332018	26660771.4430079	26225218.1564192	101825540.796676	16847724.0511322
242	61.0061280100808	61.0059714134891	61.0062263832529	764.997	758.779	781.265	11	11	22931103.9311859	23605126.6329017	23072538.5935649	26414888.0650095	22816657.8250404	37896242.9254182	28475041.8472711	22374980.5858595	21013743.9700797	21684587.5692786	23120491.49025	24460150.1617906
243	61.0063833904952	61.0061942104686	61.006509553843	76.616	67.7217	84.3006	12	12	39465696.2048927	14659376.9432305	42174935.9475073	21452717.0412031	37172507.7673305	44548915.6455823	44735298.7791123	24073625.690765	45710011.2289969	46834517.4450592	44633356.6963504	18784700.5208136
244	61.0062232212691	61.0060220800004	61.0063505182143	588.9415	582.096	598.51	12	12	56130914.1492478	42964203.6271342	25199138.7841511	30506107.3157685	29055995.8340748	37350090.0960143	24461581.4510065	35787658.7082342	41173239.6649954	39399526.2705819	36664070.5607067	29715271.052921
245	61.0059177421777	61.0057722928547	61.0061850574427	994.822	986.269	1013.29	13	12	20051341.5505988	10096159.9965041	9659086.21719843	9460308.03104227	1594761.84257199	20566326.4023774	10988718.7182686	16734208.3877664	8665824.12503906	12455064.9830015	21270312.3163416	2954854.46184487
246	61.006351296497	61.0060384381527	61.0072427056084	2449.375	2449.32	2449.65	8	6	21814169.1468548	19806089.3218704	25866871.3802893	24000145.3822598	24782314.2930842	25349361.6169711	29139391.7337538	25508106.0155105	27038366.4352566	26078786.1536075	24918856.124982	22935371.0891165
247	61.005876476518	61.0057653324538	61.0060667338057	1156.765	1143.85	1161.41	10	8	3654409.39900295	3788619.27264162	5151703.48431714	4536752.1282465	3625513.71810354	5088782.0388889	6064807.33714064	3270753.37407144	8091033.5020752	5287443.89976854	9521780.42970835	8184063.11743863
248	61.0063741710095	61.0061178355125	61.0066417258207	287.09	275.56	307.504	12	12	1768146.97223242	12953379.0607287	28697394.0799842	9552845.05910303	1587568.58719008	31618781.096208	17860297.2809828	27509534.6512329	20480961.3697955	2069174.72867648	25101125.7998479	21083540.3388183
249	61.0059337668293	61.0058225898077	61.006091342772	1040.53	1028.32	1049.96	9	9	9043000.85582141	7672892.51106731	13594047.6878608	5562110.02738156	7325516.72661744	10630469.0544705	10122044.3398682	13626092.3822638	9672793.67100444	1632123.17622062	12308420.7554296	3475379.95380914
250	61.0059128184211	61.0058549120071	61.0061970992984	940.8045	929.895	956.938	12	12	13355375.9188068	7877855.42454981	34664128.5341437	1759671.92760678	1694702.64884985	24676286.0672199	37639588.0975592	33849370.0105105	10783329.397478	15070319.3873972	9849588.28003468	20284222.771114
251	61.0063677129364	61.0062191219051	61.0065658516708	506.731	481.793	512.458	10	10	31300022.9696349	23304121.0641961	31731878.4057646	40503377.1274933	14467809.8369871	19957172.5390223	34547813.4930188	18251765.2315274	28873789.5347269	17780317.7687468	32332764.5674012	38698483.4909336
252	61.0059236128745	61.0058181759665	61.0060754430987	1097.44	1094.28	1098.22	5	5	13993520.9053594	10747829.9811988	15129347.2349558	13457289.7483282	12894975.8368333	1161593.64371581	15347371.3967084	14227748.1437656	11159050.0731118	21612212.8603478	15970249.5526117	7430456.65106868
253	61.0064032295919	61.006270292483	61.0066260033724	452.877	439.956	468.152	11	10	10189049.5965341	10097221.9533451	36347655.0320704	1717420.68591472	5982401.10703372	19399071.3925263	2653950.34398257	30722842.1058229	35988213.0776454	27239788.3710111	12314545.5099014	14321831.5545329
254	61.0064011444854	61.0061758471288	61.0065275785337	396.674	386.536	406.782	9	9	9898503.14043701	16843144.7643112	28873918.3211378	40638916.9142306	19835419.7868932	33795043.3032426	25219031.3459611	12403438.7781421	25424306.5623919	19325294.8213537	16143954.0313889	18164518.7509167
255	61.0059694435359	61.0059050472729	61.0060251177184	1185.14	1176.28	1192.09	9	7	2835679.62362901	2460447.46928267	23209459.0471137	862391.2920947	964067.224230943	16673009.9772894	3501967.87785327	5980430.06834106	3374331.14918323	6113959.32094115	3253647.91514267	2636187.3227983
256	61.0063945112229	61.0063808458822	61.0064211109492	2563.56	2562.39	2566.4	4	2	5394864.88671856	4006503.1640625	2539594.70879896	5065127.18945294	4951404.60664074	5543716.16531246	5579987.34070325	5203727.37617169	5498834.80781246	10973669.7857456	5375981.32312496	4465487.30187499
257	61.0059350248752	61.0058564624167	61.0060521808926	1084.625	1070.45	1092.02	6	6	22466100.7472514	6431390.86468293	9141949.6778125	11295563.7747491	8005710.92167094	6437079.95892692	7883708.08116938	1061098.73033934	9218769.66584101	9425909.91176467	8659058.8722151	7334462.87343753
258	61.0060835603293	61.0059801685593	61.0062804219294	851.423	844.983	851.63	5	5	7831420.30950612	8494225.50770832	1775763.53111036	10153328.6666296	9764952.05550119	9757361.25378514	11820168.5732801	15246738.6956065	11642732.314743	11701823.0139896	19067767.2447682	9070766.22920601
259	61.0061372797295	61.0060305401164	61.0062334985544	803.202	790.56	810.203	7	6	8419644.06335938	6996993.94781253	11525935.6755735	8181625.84039374	8235124.0184167	9826653.41861244	1602023.4301465	15063898.92953	10090749.3593202	9286274.5036268	5408367.16680263	7523557.75708333
260	61.0063414581949	61.0062801928865	61.006376050459	2554.15	2552.26	2556.96	3	1	1250600.90999947	956291.332500299	1222330.93875007	1046202.9968748	1797130.52209971	1276712.28874946	1314263.40875008	1128388.16125007	1339165.24250008	1351694.97187539	1189985.77375007	1002154.21000006
261	61.0064527954947	61.0061556745292	61.0066074977825	348.818	338.562	354.852	6	6	14152285.6318247	22193737.5427211	21629476.4211811	18218785.9767812	17114432.267694	21808597.7388023	14023943.2208311	11806410.2979985	21587465.1234128	17450343.6853491	33222533.9733	16520999.6972386
262	61.0061657544863	61.0059667622581	61.0062615599641	721.754	718.752	724.965	4	4	17792744.2128247	13673722.5979059	18324960.2351758	17094047.7707134	16148215.3570838	19840563.2897629	18504365.0045875	17922562.7290936	18922313.4293222	18502954.7717695	21127731.5945312	17233907.92315
263	61.0064192375577	61.006410167564	61.006525788647	328.8635	321.779	330.795	4	4	14401231.5856704	11052731.1798068	29212766.258634	9720332.883435	13021121.599803	20606483.0011302	16546981.4306278	14851227.5887178	11320318.6781916	16642858.1919886	15857391.3295772	12775235.6075552
264	61.0060693759075	61.0058906767776	61.0062171418186	884.986	873.42	894.975	7	7	11719929.4076724	7169673.65646	9960726.53435	14566689.6583148	5989431.05722696	10411923.99036	9804840.94158855	9689069.26608626	2090515.27083541	1839578.38175197	10980948.7405547	17309667.8446294
265	61.0062596515483	61.0060923487456	61.0064320445277	645.334	633.105	654.309	7	7	17989029.6474879	14190471.8680627	21454299.4539581	17440810.0088114	14526129.8592284	23725605.2786237	21176305.7571938	20852487.5806429	13492378.4500178	26117072.0656094	40837047.5586605	16646893.8015164
266	61.0060562169581	61.0059646844635	61.0061284589067	834.0685	824.806	836.255	4	4	11059171.2578571	8759248.06272452	11748141.6361979	9201678.71260694	8227754.8409568	12534846.0427454	12152324.7668032	11531170.6261227	12864908.7861269	12096556.4461424	11849365.9673047	13549028.7561813
267	61.0063783655844	61.0062905151278	61.0064346239871	420.057	413.07	424.225	4	4	3504950.8104286	1103472.29493617	3816585.4076116	3315677.29649998	1676363.14246254	4035094.26754019	3987892.64389287	4126697.83357029	3960385.04966519	4003642.36138395	20462026.5657099	1694466.27310647
268	61.0063459763226	61.0062825242796	61.0066397063602	526.86	522.468	527.431	3	3	20054741.4469633	15555467.903982	21723316.3598431	19173794.5435643	18210242.6648505	25589747.432657	22601344.1460306	20907936.1277022	22519379.7970037	9222462.75382332	30488970.0927492	16779711.2644547
269	61.0062364278714	61.0062108644083	61.0062481730843	36.9874	36.6064	42.8144	3	3	16589181.0385487	16949433.870812	18540920.9273981	16061445.7022158	15446626.6399777	20183945.0450902	19531802.724707	18080975.2508475	19731237.3835604	20042580.7064848	18588971.1781788	4985295.18566995
270	61.0063492537157	61.0062615997211	61.0064369077103	611.9025	611.353	612.452	2	2	8646493.97948715	6709416.14211578	2292736.42388667	8187258.92404409	7662514.79676652	9749134.53711766	19595212.8149026	8757983.88346504	9504194.42437501	9416406.98339884	8728433.13253674	6859366.81269488
271	61.0059765681985	61.0059329848291	61.0060201515679	911.6955	908.602	914.789	2	2	14674616.598279	13339315.2209097	15965414.2425594	14110636.1521989	13512684.2239003	16191676.3848971	16334036.0997393	15278691.7783498	15848927.6904101	17533196.7971218	15510051.2434314	12886312.6134092
272	61.006116830145	61.006116830145	61.006116830145	1229.06	1229.06	1229.06	1	1	1349634.32547795	1112432.47357078	1468782.85405791	1268741.54096966	1178877.53728861	1549871.74659925	1837308.28409247	1352732.2326103	1520846.81450366	1424418.39029413	1308959.1554228	1254835.0817831
273	61.0058574528414	61.0058224430097	61.005892462673	1119.04	1113.99	1124.09	2	2	3852023.8171875	6403010.4245106	4148940.05601562	886615.490917957	3565539.43875	4158662.8590625	4090563.73125	3881296.12890625	4077706.1910677	4242151.21734375	3870177.25499132	3403939.20203993
274	61.0063890356009	61.0063890356009	61.0063890356009	369.568	369.568	369.568	1	1	25180115.7416908	19879467.7211444	27951433.1491053	24501835.9996875	25089446.6434803	28465451.2839821	28580679.1204276	26039966.6833482	28116455.7244888	28570589.1771094	26657054.70625	21354189.9909424
275	61.0281392527876	61.0279193043612	61.0285177937447	561.251	556.062	563.095	11	11	12599389.6065404	16727994.3371771	32657030.3307969	14583855.3009224	24016420.3486111	15646889.927027	9912174.93764278	13528823.2809059	13256829.6683618	10787699.1940785	16488304.5003233	29566971.6715558
276	61.0171336345136	61.0061020795123	61.028534736478	136.91	132.657	154.031	12	9	17786805.3689792	14945047.7936318	21388001.0161237	19702097.4397401	17799243.2776777	20501994.4121333	9098470.81069434	13003708.0736011	22041362.5650332	19268819.0185543	18533414.111525	6534665.69949546
277	61.0064933137174	61.0061840425332	61.0284264514199	2601.93	2592.91	2604.66	8	7	4915781.76467099	13001259.7245832	14202136.0150434	21254379.7694337	14613367.0723707	70437393.6203449	16471511.7965087	1670052.1908326	44081655.327326	16771867.092252	15960881.8671876	771649.499200013
278	61.006351503916	61.0061307331767	61.0287428150014	2614.925	2612.49	2625.31	8	6	15860932.8390625	8032695.7251972	17606291.8380682	15104087.6705274	28749188.4628089	18038155.8635889	8887422.71165682	16285603.427754	17211287.547754	9395991.32048794	17283881.3750234	10225392.4805662
279	61.0281802619288	61.0279194254402	61.0286300653884	195.9065	194.998	203.271	8	8	10796748.6301411	11219769.4548127	22218090.11825	11007764.8483687	10429271.0515103	23483073.5414792	23329150.5189	9830109.36228177	9180228.93448741	23394748.1185	10840063.5196996	10827107.3667605
280	61.0064259028654	61.0062869736915	61.028416426559	2653.835	2652.14	2659.72	6	5	14819865.078664	14811636.5494186	4219031.61719405	27259990.8357628	16541691.6319404	19915438.4734748	19931857.300269	20237966.6623766	19345933.4372094	20089718.5004651	31911392.0861273	16126758.6526847
281	61.0064741349579	61.0061297146271	61.0284946248177	2582.39	2574.67	2585.12	6	6	17967582.5831836	8856157.25243384	4488655.34016528	31590556.0787144	11710029.1582699	19995990.6501369	20097476.7241477	10144419.1865276	19653465.2011365	19515466.8700196	18264710.8539063	22752640.4312763
282	61.0285426630137	61.0279092946888	61.0285600401267	9.6265	1.8696	15.5343	5	5	0	5361741.50267072	0	7403910.87543842	0	10181751.5372374	8711728.32158031	0	0	13575538.1050285	13047263.8094395	7443019.74656566
283	61.0064902801182	61.0062617501258	61.0284127931784	2674.315	2668.96	2685.87	4	4	17455150.7205833	14354165.11375	18650495.3244672	16646331.1912777	17946207.3699418	20033489.2594444	19256902.8009375	18372976.2289305	24038218.2730688	20840604.5678048	18547492.5618252	3779577.9257317
284	61.0281247987747	61.0280868114942	61.0281627860551	99.3994	97.3658	101.433	2	2	18442872.2176267	14440078.9865061	20240531.1490308	18312958.9596471	17652102.1191556	21172757.1363191	7273149.18938873	18951349.7867455	13481346.2560976	21094732.2737109	19666352.7519114	15653118.4968414
285	61.0288129333986	61.0284574044468	61.0288129333986	685.591	685.591	689.422	23	2	3990552.98075671	14330231.0869199	19500466.8732562	1491137.63473917	16971861.2485899	20918344.3516125	20365287.0816187	19013485.4627973	20101931.3533292	20400756.7468891	19051438.0783289	15709029.674175
286	61.0284727740995	61.0283115230349	61.0286829323489	2553.45	2549.44	2558.67	6	6	7527222.70741893	21137778.6567153	28169801.8818057	25749924.7922918	8205383.69872468	29181680.6151111	3388395.29051696	27129713.409	16661140.4727647	29240938.3842503	6272653.75988096	4524313.25182316
287	61.0285304901032	61.0284676501751	61.0285933300314	2537.58	2537.31	2537.85	2	2	44431602.792307	36667557.6406709	5335614.48966291	43764131.8438405	41816300.4784928	48852799.9880883	48929226.8454597	7135664.36797508	47373265.5484745	49198866.938603	46213469.3663603	39190443.9633455
288	61.0286946802391	61.0286946802391	61.0286946802391	2526.78	2526.78	2526.78	1	1	27818504.8530057	23477101.3211756	29745263.835863	27309226.1599702	26386879.9939287	30884948.6732142	30918431.3801786	28242059.0208481	29638888.0870239	30304404.2309451	28408078.8049391	3431309.85590349
289	61.0286017819767	61.0286017819767	61.0286017819767	2698.68	2698.68	2698.68	1	1	5546964.57193409	0	0	0	7743335.78579557	9548282.22677553	0	0	9166943.95632099	9812553.34374986	0	0
290	61.0445425595442	61.0440553878494	61.0450891708396	1304.06	1303.59	1304.88	6	6	134017.986352538	87210.0688484708	124606.715869343	119882.497484908	110254.216440838	169053.536870116	170221.694549967	100645.697826416	138154.383183592	219594.299404762	111244.987131911	102285.88068034
291	61.0860943906469	61.0859749639951	61.0869572692445	1304.49	1304.14	1304.73	7	7	184912.848624494	281405.070072114	109103.024197822	200903.544546596	203203.414389272	288755.835817055	289380.492831216	156432.250295759	249529.298875263	315389.384194712	232479.428579507	241445.834611628
292	61.1191179249638	61.1186291010676	61.1200261467263	1304.28	1303.81	1304.73	12	12	183210.214733323	110448.669143629	250504.28492432	181886.39547213	160808.57583496	288158.689643556	289677.114695872	226198.997306781	253889.773996233	309841.691716497	230690.086925224	137293.659194711
293	61.1610752928288	61.1598810498905	61.1616335672705	1303.965	1303.59	1304.49	12	12	857469.951001521	1289235.99441105	545347.771120312	975162.549184572	917314.330501869	454675.649437781	512669.357941086	764248.619210771	495490.592780929	477763.975220057	635566.462180658	1048876.27768066
294	61.2259604936373	61.2256482540813	61.2265559429868	1304.45	1303.81	1304.57	6	6	162499.869289099	250965.157025239	532999.203222664	177512.267358398	177542.926716496	442371.286207933	492224.366759316	122746.034216308	470869.580395884	477578.095505371	619034.788315804	204346.093712333
295	61.3242925723463	61.3236437846663	61.3245617307844	1304.03	1303.22	1304.57	12	11	175756.771658934	101874.055195312	191050.494394529	183531.807945838	171980.412255859	212229.371063702	207180.238950894	212860.420036273	210480.800232872	212920.943736479	191077.091166295	157536.411952636
296	61.3882061981957	61.3878789556967	61.3884535895001	1304.5	1303.95	1304.73	5	5	65923.3033433939	21148.8576216265	101556.253924007	54719.3353191587	49188.0484479317	160476.48453125	91606.6589994682	92582.4206047847	128678.087652994	178824.13804988	109569.850707193	28126.9615487395
297	61.4633885572349	61.4629129713369	61.4643301672508	1304.275	1303.81	1304.73	10	10	156529.926838378	364244.59527699	216695.511567007	151833.365979942	380584.705644943	252753.388972356	236467.13291341	192345.794873047	220402.094474282	267158.250063476	193899.071698404	121292.368971353
298	61.5083451219444	61.5083451219444	61.5083451219444	2574.86	2574.86	2574.86	1	1	403826.833244437	292080.69749324	390734.984293871	394133.964086911	354847.310267332	443957.757384292	425420.733410958	462260.088281251	461308.511037037	518506.798364884	534306.803876466	345206.593553498
299	61.5086480753363	61.5086480753363	61.5086480753363	2537.15	2537.15	2537.15	1	1	374006.504868164	265183.646137693	406362.267502659	393501.467262535	381657.452932414	434203.200778374	545624.167520676	414551.923484177	507987.982957121	465507.233641248	573973.246295202	343566.616855611
300	61.5083361710164	61.5083361710164	61.5083361710164	2506.19	2506.19	2506.19	1	1	259693.960624427	134153.048946533	198312.045649705	204441.706778494	202929.835831803	287927.226479202	221919.800565836	209395.97707376	265324.14422651	321060.986663604	304364.348963079	209797.754755286
301	61.5087340287421	61.5087340287421	61.5087340287421	2672.35	2672.35	2672.35	1	1	318536.123357781	284446.441763395	375707.281467983	330401.659069674	265856.948142538	396220.887867704	408602.796773506	347101.733929818	354497.248957721	393657.845649713	451789.30226992	250118.100323143
302	61.5080655305445	61.5080655305445	61.5080655305445	2448.23	2448.23	2448.23	1	1	386118.209270444	378472.441019158	479116.115611866	403972.47551084	317753.959200058	471691.389818489	482755.635704636	448718.521472592	495773.722167122	491198.895927064	557946.628552169	353270.957709627
303	61.5084391609965	61.5084391609965	61.5084391609965	2626.27	2626.27	2626.27	1	1	150547.042724941	195225.95202992	204344.190518797	185313.381464731	168958.662051449	188381.372381035	202509.497834914	195108.487085518	232198.295242584	221074.544335937	264242.931538296	165796.237180841
304	61.5190770176979	61.5190525842179	61.519207212414	1304.11	1303.64	1304.54	12	12	415193.836987306	365013.739218748	375208.869542518	416211.937446987	381032.669364106	375627.571459265	393340.274168529	420609.561819896	362474.505544997	396908.137373398	406568.208816965	372406.28192608
305	61.5448040015572	61.5447666598124	61.5448678468826	1304.08	1303.64	1304.54	11	11	170028.628269042	141956.624279784	163068.602069094	172457.816080416	380584.705644943	167336.01945613	166497.085188801	168769.705241291	155111.308133137	167935.677868089	173824.793119709	152667.165838622
306	61.8859115588525	61.8859115588525	61.8859115588525	1304.73	1304.73	1304.73	1	1	278486.17584561	265232.79593395	266716.739439811	299009.695694249	264185.133502754	261493.736248221	257086.312481359	312880.118079719	108154.949812825	247196.931095523	262356.280016864	277666.167068539
307	61.9240446910144	61.9240023217224	61.924464665063	1304.495	1303.98	1304.88	12	12	341857.741284181	290327.881036657	293216.772359092	299484.170804536	268500.734579702	261770.910105543	257437.36343149	317404.731169086	244016.9002032	251379.336195162	328929.048326697	321752.177043268
308	61.9489455675839	61.9489455675839	61.9489455675839	1304.41	1304.41	1304.41	1	1	278486.17584561	265232.79593395	266878.65244496	122430.548599041	256182.999277789	261507.289916551	252829.32800781	312880.118079719	243887.389375885	247196.931095523	269800.017302914	277666.167068539
309	61.9642634895823	61.964236064204	61.964289524898	1303.95	1303.57	1304.5	11	11	263324.144085787	161251.123317873	319511.801931157	259544.840923602	619995.211346443	369741.756733022	381762.035454801	305500.618423227	334694.06179199	360090.089768254	320363.84549429	206473.770992337
310	61.9946904808255	61.9946904808255	61.9946904808255	1304.54	1304.54	1304.54	1	1	704222.822282518	130927.181983173	839508.476057811	657815.827727342	640476.576837503	949672.552475388	937385.024590624	794225.094696385	836003.529831248	905938.866600532	821713.74691699	547572.736103031
311	62.0411573765976	62.0411344848715	62.041176525417	1304.03	1303.57	1304.54	12	12	689119.458129885	498917.420760213	832917.229972087	646065.018915262	614553.544304009	941407.950989122	923228.580239961	785614.043270091	827881.102556485	895274.64006697	812311.467890627	538278.6632512
312	62.0842386370237	62.0842386370237	62.0842386370237	1304.54	1304.54	1304.54	1	1	83397.0592968746	123025.48008789	60115.9368270878	86338.8394531253	94085.8214709476	49626.7545353188	61430.2801568601	72735.7612003578	49680.5855389402	64068.6197827148	52332.5712766523	115318.188602601
313	62.1982577491204	62.1982333918405	62.1982821064003	1303.785	1303.59	1303.98	2	2	77599.191964665	76462.9145241481	101836.137579347	82140.4728400218	79784.9166703297	107886.944779146	103074.517411295	99638.4908215325	93187.5289274082	111354.060776774	96327.73593872	78545.1732111155
314	62.2761822601227	62.2759822256075	62.2762062772744	1304.03	1303.64	1304.5	8	8	196491.640166013	138185.860573509	247560.608144535	188651.925542743	166801.796271308	278442.963061522	274440.663642577	236392.359496865	249972.539398079	267650.351644381	236784.941480711	150909.836491511
315	62.4032813087011	62.3977779186459	62.4033071965746	1303.81	1303.22	1304.41	13	12	216809.110614483	162026.944357912	233148.385239261	196385.332577749	190934.652283934	242756.984120342	89843.2084545894	219736.203164875	225957.531904295	238524.70442871	232727.554631159	162424.254182316
316	62.5633083128402	62.5633083128402	62.5633083128402	1304.08	1304.08	1304.08	1	1	100878.369817115	77719.7177024151	154656.081649504	109453.511802202	105990.046079102	174698.781874114	121322.128610839	139286.207385252	161659.136617541	188201.442021926	147122.207204369	92533.3581134594
317	62.6488670172869	62.6484457335556	62.6499125114174	1304.08	1303.81	1304.73	7	7	107742.958672281	77719.7177024151	157877.177433894	113417.253241375	105929.371371665	173552.672400715	173791.6169222	135130.987499999	161924.848544921	188201.442021926	147605.336791616	92533.3581134594
318	62.7271607463379	62.7264978290442	62.7280690160958	1303.95	1303.59	1304.49	11	11	227309.955672199	167951.228673046	293892.06346436	225248.066564002	201031.26566732	338876.135578801	350840.989253306	282538.357429387	288744.908203123	333391.74051232	285120.027151442	186151.512524413
319	62.7710027736465	62.7669234685824	62.7845163707206	1304.5	1303.95	1305.46	15	9	100628.047185246	117608.673076922	124431.215207521	169700.32422814	103146.277180988	111383.951075846	90873.7699479162	111363.823233924	109559.666225585	107689.163375714	112225.321880258	96127.0600773734
320	62.9786093847411	62.9785276691322	62.9786232709628	1304.45	1303.81	1304.88	8	8	128027.413418375	70273.3174538355	163027.015697024	115553.87043213	96262.3649107784	168338.907528411	178848.964383951	148479.843374022	161587.57399414	179311.688020833	150791.215097248	88304.211593573
321	63.142978355625	63.1383361929416	63.1430700441071	1304.5	1303.95	1305.41	17	12	141329.353466797	131548.85060697	109140.427265627	147919.145887169	134472.683317683	130476.229620536	123847.091646635	91376.4121001838	123058.497942708	122109.276851806	143346.226754393	150123.444255791
322	63.1831159253185	63.1831109008885	63.1831209497484	1304.555	1304.54	1304.57	2	2	101408.822773437	131086.768374398	87811.244857179	98884.0048343924	101687.63792684	80402.5132259109	85125.1634855139	97971.1366674797	87823.0375520828	67738.7216003415	93875.7092317701	117977.844118088
323	63.2560671883471	63.2560382675311	63.2561014365886	1304.555	1304.41	1305.07	6	6	128079.731225961	187003.750336537	87891.5717248548	145326.755215219	145477.695676832	73174.7148958328	79683.5541540523	115144.314139122	82609.0089339187	74706.924202787	92517.2902762851	164845.171326622
324	63.4652376811495	63.4649743298041	63.465501032495	1303.88	1303.22	1304.54	2	2	94455.9314697258	90739.3102043264	103597.609596947	83382.9976123039	89912.8841534414	105653.145468748	112109.186718751	94179.0069234205	97894.4518782546	109955.510518798	85207.0422136883	84147.7462467457
325	63.5051956752865	63.5003545282803	63.5054638618114	1304.49	1303.81	1304.9	4	3	94409.5157785852	90548.1075639209	103597.609596947	80645.1981267761	90665.6170483403	98768.1307045205	87470.1287532548	94032.3226762239	80568.9715608719	109765.885346678	85172.1327404779	84037.6772523088
326	63.5640740710469	63.564062035475	63.5641029377572	1304.65	1304.41	1305.41	8	8	96098.6625142727	96975.1199534249	94973.9105236831	104959.669903159	91237.8398217784	89107.5486778846	91495.9422013342	100621.649370493	79933.6245010643	105253.686294321	103543.66627482	106463.974751164
327	63.6512329609969	63.6512329609969	63.6512329609969	1304.57	1304.57	1304.57	1	1	182851.454507277	271654.363316763	133615.495018423	206191.872826706	213077.684252043	105729.996704544	119086.522159092	173082.329380772	102074.515771485	115418.479755858	139849.515479401	84836.813408204
328	63.67832864832	63.6782405189585	63.6783442964586	1304.49	1303.98	1304.88	11	11	187987.599597169	272227.992439902	136714.867773087	206519.062590143	213206.364064377	105842.066658654	121453.539313476	187831.301835938	102141.559788411	114389.488050631	144522.465033804	241407.747939828
329	63.8853059058059	63.8701284668786	63.8872848625122	1304.15	1303.16	1304.57	15	12	216490.522413987	257099.064102342	153099.167037875	285335.307833157	302838.714924503	78250.4716422521	171745.885366587	242641.913360877	146864.131041917	93347.1312215165	170061.685915179	277384.125018779
330	63.9623556380245	63.9621099368597	63.9629162918428	1303.98	1303.59	1304.49	9	9	156371.199898588	145194.502268068	137197.723337404	160325.132324218	1387567.12539063	140593.028883714	173897.091346154	147807.441551983	2059216.41302082	127794.810563964	143133.150431721	1542824.6866146
331	64.0096203496957	64.0077545317623	64.01511176636	2270.75	2265.03	2276.61	11	9	453750.424565734	89559564.3541665	143431717.270844	971291.019102941	111945161.939875	139810869.648289	1403378.57787272	583954.597814939	1332340.52424672	1397706.15360272	1016693.17411936	298591.160746729
332	64.0150771189161	64.0095402377304	64.0154428358656	2080.91	2078.81	2088.63	9	5	259609745.150481	185876196.343527	490018375.793901	247519841.190576	228424656.819506	369168647.491553	297618272.969236	301605841.627014	294490893.807673	317241209.132711	297287421.507076	209261906.19703
333	64.0152539485245	64.0151482160725	64.0153559308963	2141.4	2133.96	2152.95	4	4	10482071.279766	44069889.8749997	69406186.9370834	71467584.4634013	52850062.5619788	70184094.9401044	146523985.301379	64216301.0520823	15055515.4429724	68381596.3566663	66182134.1916674	49007588.1666663
334	64.0161925439879	64.0161647096378	64.0161925439879	2672.66	2669.45	2678.02	91	3	349507.357622931	208352.045497071	528616.964362743	282338.603590858	242450.17218125	637471.469815849	563485.807020705	472736.268522751	504180.324612892	607992.780141104	375241.130033	249872.296253126
335	64.016190201967	64.0161878631462	64.0161916014249	2650.69	2650.69	2658.04	54	2	454525.793867982	278965.053796388	714391.291340879	355179.73567921	327739.793894094	815574.34214326	649876.205750983	789483.721960203	668017.385888472	784977.697212524	688025.857499999	337062.923847305
336	64.0155380761914	64.0148797963886	64.0185220528615	2223.45	2223.45	2243.69	45	6	9800666.2168867	33859387.1412044	46225373.5655479	83810405.6021594	38027077.517059	35105594.3049115	49483755.256765	45824676.3688237	49738683.3235283	49474830.3791173	8674156.34195093	36075283.0705884
337	64.0160543334731	64.0095793632235	64.0172327061982	2201.98	2185.21	2210.76	34	6	122891026.609567	92954179.4080893	144213637.73625	118146007.202236	71663429.3079765	1619094.1666831	140264077.011786	132566854.207794	140826965.246765	118136559.929501	166854853.889681	103544740.070962
338	64.0163103754083	64.0159712626497	64.0164736998968	2440.61	2439.46	2441.96	13	12	71447652.0156703	43750771.0716441	78372319.8244855	65317936.5812734	52671441.0380309	77261420.5439498	87172120.8026434	70000577.0408233	86465931.9031709	73927809.9725935	80211913.7594011	50776564.1410699
339	64.0161910279442	64.0159112371628	64.0174974654785	2373.06	2363.08	2386.46	11	8	40178261.0181723	24708925.0817763	60690201.0264522	34283729.4729965	10869753.9597399	47563399.5056409	38798697.4284504	101760307.765081	42537688.1528784	33904260.0221158	48842875.9543924	27524976.4284592
340	64.0162650108819	64.0161599973832	64.0163679143837	1325.85	1321.48	1327.55	5	4	10889810.2028462	6104475.60506336	12871834.1937684	10826447.0275047	8933598.3428052	16306397.409597	14837494.9794034	11902328.6545135	13845102.7460511	14840826.1563068	12486682.2439347	7769362.59331497
341	64.0161504161861	64.0154778074508	64.0172932012663	2175.55	2173.9	2181.01	6	3	69320455.5357764	52468040.3149133	84086676.6744993	70356233.1094431	64156872.4021546	83538838.9146546	79210392.2577587	16429139.0664312	79975193.5836213	84011936.2640001	81666909.3868965	106382457.690794
342	64.016214727788	64.0155456411922	64.0184125290802	2080.91	2077.81	2083.09	54	12	387483809.803697	237601728.293487	468565162.797974	289522213.971919	281913387.428769	363839049.373378	307681958.821061	280074210.66562	269726857.698112	382520253.314723	358368214.944768	244022235.41363
343	64.0163281773617	64.0155094525352	64.0243276236647	2270.06	2265.67	2275.84	64	12	123140708.865437	135156546.388526	1143300.15535156	572554.888886286	182526320.464083	721531.119426085	186128675.146835	244466384.868247	186172918.008439	254570245.270333	227350005.704298	200871698.031079
344	64.2702166895765	64.2701952651766	64.270311616306	1304.555	1304.14	1304.99	12	12	139061.165121695	130267.334296874	113176.513861086	147073.693374398	124454.17975891	104417.756610577	113525.080826322	144392.427451172	111590.299394531	127544.605852614	128989.845803572	141524.58690655
345	64.6020220510402	64.6020220510402	64.6020220510402	1305.41	1305.41	1305.41	1	1	82258.4496826175	166891.865914963	174870.805438702	189484.832167972	183370.506164738	160030.743840144	167304.043726713	193065.068666241	169283.442315956	178482.578076173	196523.819828726	190845.772331354
346	64.6468190348955	64.6463233408812	64.647812237292	1304.515	1303.59	1304.9	12	12	210516.497479746	164206.233590744	171173.672139047	194346.83015794	188063.684226637	159392.52624442	170600.25158203	188662.00483173	165377.072034255	177574.222657189	196523.819828726	190552.275354942
347	64.7023009980027	64.702109437326	64.7025759385369	1304.97	1304.54	1305.42	6	6	123854.03537775	100055.022896634	143101.461632082	118125.424955242	96549.7898109956	81480.6653938797	88296.9803116858	100300.286940695	115101.552115885	131710.879663085	128227.662698103	110906.554517934
348	64.7723432744217	64.7713233898987	64.7782404997478	1304.5	1303.81	1305.49	17	11	161190.17983073	92337.3268278003	177592.393421633	143262.247953696	122657.486556302	210730.207788898	179132.619901529	165611.648488581	179344.24888409	187348.449355844	193890.132816256	263606.908071638
349	64.8277386243688	64.8275980394187	64.8278001578176	1304.14	1303.81	1304.73	9	9	117385.278442007	371841.827663354	165346.726179202	198239.444182945	196507.198262535	203765.357462972	193397.975400392	141343.097380559	169742.378702798	216620.412526324	163883.922620442	98460.3755074047
350	65.0195066711598	65.0194616888934	65.0195365993472	2270.68	2263.74	2275.65	12	11	2182875.30842895	2102127.57080512	5602752.31954625	4063444.98937107	2852598.39609782	2855709.8970392	3723989.73774079	3145767.42718796	2627155.09569097	2785908.91070058	4829242.41206298	2783421.53337241
351	65.0195090032001	65.0194802069271	65.0195858131844	2080.34	2075.33	2082.97	8	8	4205494.8760098	2831683.78519199	6156586.17732675	3337121.6295634	2092500.50992089	4230977.53150888	6402872.99640142	4603804.77453873	3983418.10562233	5240693.37529463	5167284.19804688	1704740.07531479
352	65.0195665687358	65.0195059695706	65.0196271679009	2438.82	2438.36	2439.28	2	2	773569.234412925	486410.194055553	952578.704510665	873417.916045075	656495.520549954	1038214.32954196	1020768.46044628	851223.5825261	1021390.16280875	941325.018905046	851097.532121998	591731.699540262
353	65.1387431370116	65.1387431370116	65.1387431370116	1304.5	1304.5	1304.5	1	1	73279.9213889389	45157.7767392578	103934.13264471	58086.402826705	48181.5749227631	109044.511701883	119895.777877307	92470.9500865577	94015.3037428965	124409.570131429	96414.1415094558	41886.1007439633
354	65.1812271781635	65.1811205579024	65.1813337984246	1304.24	1303.98	1304.5	2	2	221883.640935721	120396.599653765	274531.07206854	195032.057768112	177550.826851919	128241.211674804	293184.462347742	248563.093186254	279610.146666367	133821.565899658	260961.680879352	156074.277766336
355	65.2092602571555	65.2087552373883	65.2102468820879	1304.15	1303.81	1304.73	11	11	229756.970309243	120534.308182779	274734.127595219	207537.326838728	186013.739077523	312492.452613701	293384.831408504	249071.710353065	275433.344536131	319998.524281182	276421.587554253	183299.086437049
356	65.461253644314	65.461196774524	65.4614054260461	1303.76	1303.49	1304.54	4	4	103901.198062274	104398.815062662	309528.560083012	101731.301448567	341425.16667725	283864.096969399	310492.617028807	347490.481561684	288717.671673175	294483.471620203	96070.648385416	337638.229877488
357	65.531758413973	65.5317126217069	65.5317760814979	1303.965	1303.59	1304.49	12	12	351597.676928712	352227.007493988	310087.391006204	359318.754477162	346745.448014948	284258.243174579	310893.666650392	348072.392712055	288396.963345854	301000.084611441	328703.363989956	338174.001588791
358	65.6032413575908	65.6032055754409	65.6041633803056	1304.03	1303.61	1304.5	12	12	876945.363623411	919761.706841001	789877.155322255	895577.849405693	868456.412660005	740789.979942063	784089.296184904	893634.642963549	733109.730635748	767575.595696852	837843.40873925	841309.958605959
359	65.6869762849626	65.6864832962859	65.6870095641351	1304.45	1303.95	1304.73	12	12	205694.6758667	187500.091147835	161408.21005033	214330.114368614	196895.596441066	143653.917273996	145540.05063101	192061.001083335	160639.485455228	176404.880075684	170498.072397085	201644.13813086
360	65.8157950969261	65.8157950969261	65.8157950969261	1304.49	1304.49	1304.49	1	1	86376.2260419928	43175.6107613699	64806.7920075326	59420.4748011999	50220.3864481019	64238.5713431225	59869.6273737448	60637.828560268	44042.1073249165	40996.1852838546	42064.5068638394	72034.1883796026
361	65.8587782562116	65.8587782562116	65.8587782562116	1304.41	1304.41	1304.41	1	1	133556.381542968	103608.763053386	190555.377610476	99554.4221970775	126962.84498047	212906.224029133	205414.247773436	171837.448739216	180802.069427082	215648.60708496	175656.83350301	119114.612490236
362	65.9430729723038	65.9425331238682	65.944104421296	1304.5	1303.98	1305.07	11	11	138818.57186899	103490.391690341	187176.392314456	135554.292566856	122214.908544109	215081.256020132	205728.555288462	168308.286097506	180802.069427082	219224.862414727	180169.342545823	111497.413046499
363	66.1258692578461	66.1258603110342	66.1258782046581	1304.555	1304.54	1304.57	2	2	108289.095144449	143658.268383413	51765.0424804695	100159.583915203	104012.480469972	53698.917482096	50922.5999707029	73120.7999532058	49592.709427083	38820.1049886066	62210.8220243322	132620.399988731
364	66.3487894660461	66.3284375436821	66.3503374529496	1304.49	1303.61	1305.41	19	12	176772.082543946	139921.958049879	161813.467706205	110100.578739015	150982.530705378	150586.933772785	140405.271496932	139312.485543619	156293.361748047	184018.480400391	152506.722307945	158146.633173076
365	66.3638003658479	66.3631987829018	66.3644254271659	1304.08	1303.95	1304.5	5	5	234162.366148345	126877.937642046	112251.568875734	192290.386928268	173535.720354671	130922.84813777	117943.43452067	251705.977519084	283799.858014023	130474.777841421	114262.410296725	169633.573231535
366	66.3926122981559	66.3920117398575	66.3966959063947	1304.15	1303.81	1304.73	13	12	229736.354931641	127145.854855768	295739.629171313	191336.399323918	170316.10732875	347758.835007164	323619.767064734	252221.025748948	75583.3565836584	342839.312145998	284333.640066965	155718.910295222
367	66.5772327090836	66.5772066881585	66.5772768156593	1304.45	1303.95	1304.73	8	8	133908.942732872	210785.629952567	87722.6312548841	163998.830361703	152064.685789137	69913.9492529292	76966.5429252112	116065.581404747	65014.5261800126	59647.6190651627	100689.594126383	181048.768851412
368	66.7213852000308	66.7189538718372	66.7238827140144	1304.145	1303.81	1304.57	24	12	175437.175454477	166962.667860516	162296.156513674	176129.473121995	155639.018396934	157587.412248347	159707.948167067	174808.077765067	150123.42314453	162605.107338867	165625.691986608	157099.105998347
369	66.7533192520042	66.7528156530983	66.7540098159114	1304.08	1303.81	1304.5	5	5	840468.666892743	806562.399289776	796856.832572805	77773.4673543303	794525.240861155	762188.158764212	113821.017534993	98194.6279646803	744588.739421155	120599.043996175	110377.347252291	790918.729215204
370	66.7824874606797	66.7818692353019	66.783475231538	1304.49	1303.95	1304.73	11	11	176006.839065347	101920.880577391	244189.079477163	173695.812470811	799076.155356454	292712.47047468	278589.616347655	221778.050214843	261721.85372183	295721.562205153	236988.875010578	121964.889241535
371	66.79776221233	66.7972118928399	66.7981138511444	1304.145	1303.61	1304.73	12	12	911057.934926218	930004.994891824	819053.011954509	967131.690781343	868293.78259555	794158.120709629	832046.440987964	957542.769666887	768023.075659512	820889.099739592	881994.942243156	889072.303875211
372	66.8454679932256	66.8454347795272	66.845493748097	1303.965	1303.59	1304.49	12	12	385476.607301795	353792.557163459	368477.150948656	382983.819358472	371200.242305813	353834.989446151	377059.59780649	396689.557895132	344943.292275392	375466.945788228	379491.306880581	370103.745259914
373	66.8824460602622	66.8815813803098	66.8831850154688	1304.145	1303.81	1304.57	12	12	282142.904996022	259988.057816805	189456.668721079	284916.080175782	224269.844540639	161145.930449218	213592.366637836	270574.27561105	172002.100871234	193483.298364259	206253.63311384	239349.560054837
374	66.9236615994394	66.923645948114	66.9236922530382	1304.57	1303.61	1305.41	5	5	99816.5477478965	85566.9927343758	181986.91450928	103799.403635255	189248.984088544	178729.120721027	192680.950689289	95801.074059495	181891.955322264	208154.586324055	189892.478429767	93035.357940204
375	66.9316283755853	66.9314704981545	66.9486397241936	1304.28	1303.81	1304.73	14	12	192396.612289497	157635.685018028	174699.62571552	190012.117268253	170074.899129844	173283.378403321	179753.182641603	104144.648048502	109628.048919396	203342.905625699	185918.895361326	184076.857271634
376	66.9768273269923	66.9766982786006	66.9830114881685	1304.49	1303.81	1304.88	13	12	250844.988121995	167969.508404446	295943.789948735	249293.903796386	210127.77481649	328326.482124374	325306.377178486	282846.835659178	291890.317217548	344798.320375004	303273.412740384	190993.75279447
377	66.9974340718857	66.9973890698025	66.9974564309102	1304.65	1304.08	1305.41	12	12	268930.669018556	245379.096237979	237917.436394389	285550.509235143	244874.241556489	222638.802632534	234674.321139789	271728.541657367	235930.408917645	237961.951421878	264622.057282367	260544.034791086
378	67.059836344192	67.0596717383796	67.0613990479525	1304.54	1304.5	1304.57	3	3	148165.016366373	85494.8247566101	142031.22379761	150894.477095135	143570.700087892	137783.773308918	142980.623828938	159593.526703287	129929.703857421	116121.841271702	145701.996001993	90806.6252610423
379	67.1166157225632	67.1100677726747	67.1169110391366	1304.49	1303.81	1304.88	22	12	139267.674434813	116118.303121743	135651.555681154	147676.476248873	131092.510097658	130952.42131022	115253.694726564	135427.544042969	112684.94583759	137650.510925105	123965.638645426	128879.801431884
380	67.1907206827228	67.1906740025153	67.1907421979529	1304.45	1303.81	1304.88	12	12	735122.857225591	643057.848749996	706154.640464809	751484.086619002	686637.231458904	672676.435097659	707662.493311368	772805.126856777	652500.268261073	718382.26865756	726709.621489957	670652.717478378
381	67.2044294114479	67.2044294114479	67.2044294114479	1304.41	1304.41	1304.41	1	1	717848.996756026	641702.820170457	688865.696335234	87127.0222843434	670142.548360711	657261.527258529	691297.078085042	756695.33528053	639762.70852627	702627.802345517	716933.276171881	664591.038661226
382	67.2775437865391	67.2774983243487	67.2775697133092	1304.73	1304.14	1305.41	11	11	147856.782965745	129866.117015789	130415.163632061	159276.967488142	241931.387124026	130491.145530724	136384.973229632	150385.612363281	122006.619296874	130301.871719501	151598.004408483	139215.246317232
383	67.3182365618609	67.3181979483063	67.3182561676765	1304.41	1303.81	1304.57	9	9	107132.477587139	118703.092764422	102133.403583984	120840.013003104	112403.437420653	213777.829731444	220359.828378091	120055.721635045	211171.068347167	97815.1157838793	108208.863683036	120400.345812049
384	67.3470750059721	67.3464706801385	67.3480858844199	1303.95	1303.59	1304.49	11	11	229036.160922036	221665.579386395	211490.644661396	237393.166699218	242069.961685015	205424.716647134	203316.20771647	233847.203819985	199922.736296011	192577.54918579	233921.60735921	230680.778558818
385	67.3926508257763	67.3926083906531	67.3926763186367	1304.45	1303.95	1304.73	12	12	334639.374609376	335497.824502328	295124.028258227	351223.969788644	317366.560896183	279983.421764789	285140.978038506	345084.68423077	282141.716853518	305844.507189595	311742.213046876	318416.537537559
386	67.4084672393787	67.4080988965943	67.4087267853032	1303.98	1303.59	1304.49	9	9	201482.984398395	326787.576455967	241251.72546204	176991.615745852	350706.907348633	305872.192587515	277691.073253579	243973.395047199	485889.844213417	280251.671715086	243862.224254149	144746.343868814
387	67.4368043088556	67.4363987164197	67.4369667179053	1303.88	1303.22	1304.5	12	12	389986.719348146	261895.530231369	484078.455220418	364301.645366961	345668.948153754	537324.54259731	526593.31933268	448933.573212139	483809.313054762	526835.684492888	478142.104391019	293580.95437575
388	67.5242720947147	67.5242682575336	67.5242759318958	1304.32	1304.14	1304.5	2	2	85871.7953613268	75751.2539861509	102229.559956056	87747.7151695673	70541.5057790309	115071.184724785	116024.504346148	92077.5445478947	115241.967805396	120066.860275268	96276.532847566	78273.0751145246
389	67.5638466908007	67.5428826441604	67.564816707863	1304.475	1303.95	1304.9	10	10	784886.937031249	126429.764579326	147757.312674654	164440.890296349	152950.16666399	92234.9104000149	157579.196367188	167826.86266146	143709.216457869	707252.915418044	158609.368476563	148216.031926081
390	67.6128524515412	67.6123400997193	67.6139788416617	1303.965	1303.57	1304.5	12	12	808225.586748049	774548.54890273	729594.331644103	796447.705694058	779320.496784855	699675.508610494	731622.711849893	813351.486324225	674510.235781602	707469.913192716	789354.45507188	723270.97835787
391	67.6591377393624	67.6586850429456	67.6598638139573	1304.315	1303.98	1304.88	4	4	89341.8513533522	181371.90082564	104763.515318697	228731.810380861	199395.699711916	123489.104555664	303787.506204832	298012.689315514	279863.097086289	323542.594306637	107588.340541994	198073.524366123
392	67.7017595856641	67.7013607584366	67.7023895195514	1303.95	1303.59	1304.49	11	11	232682.625212808	178558.963266225	243328.846596683	238222.056798376	199509.910488282	239420.709790037	237354.287933755	252437.029085787	237946.170802407	256100.217670897	259349.856230673	180877.062350803
393	67.7181645586034	67.7174373000902	67.7188528113957	1304.03	1303.95	1304.49	4	4	90358.8705973301	181371.90082564	289089.217108712	228731.810380861	199509.910488282	121364.177218424	125142.378889973	298012.689315514	279863.097086289	323542.594306637	117035.88500122	198073.524366123
394	67.74653966348	67.7459529228217	67.7472190094405	1304.45	1303.81	1304.88	12	12	269731.409631349	191119.455656549	285735.166215825	225728.76534142	192530.460907451	334666.118239183	300352.549720051	303017.458510045	285281.092269006	324033.964333684	311491.41233774	212136.09649752
395	67.7533955371803	67.7533955371803	67.7533955371803	1303.61	1303.61	1303.61	1	1	77785.401787109	139256.174730859	87367.9843078619	71144.8914713545	95134.3786248782	75309.7200410966	78357.0704935707	87983.3143737789	64615.4497619626	64438.69734375	75353.5593490604	113144.549683228
396	67.9439097087334	67.9439097087334	67.9439097087334	1303.95	1303.95	1303.95	1	1	65356.7330406595	58895.5393732247	68915.0974431824	75174.6903506752	61288.657390359	74003.4759197433	92546.593519177	69991.9918079714	51105.3902503545	68822.5823783728	88759.0234790032	51961.643677202
397	67.9641328422075	67.964063815469	67.9654349783963	1304.57	1304.41	1305.07	5	5	261145.897649738	129622.897851563	328723.15181397	127033.1977971	108369.864421795	360281.600911456	355379.195447589	128568.269462139	304147.264173175	379588.997052	306870.367460121	128089.387267127
398	68.0088127349378	68.0083927547787	68.0090517393796	1304.73	1304.08	1305.06	6	6	255092.261811963	197803.920170455	112112.215745192	241338.592148439	206908.472393801	135077.857962239	121934.825428873	107071.478254207	109477.503084309	144838.902771935	306870.367460121	209556.106157672
399	68.0242398552455	68.0240335899581	68.0289162973864	1304.14	1303.61	1304.73	23	12	226086.002515461	133340.494266763	311373.153786626	212921.832624699	183248.087111252	192914.527692307	223201.517052178	270094.4709375	299217.489222003	366542.951138071	209509.69389509	191991.88058143
400	68.0587539434276	68.058732625493	68.0587601800505	1304.41	1304.08	1304.5	3	3	143456.709023435	83677.6036709876	179892.160126067	88399.3161938487	113145.835257902	207584.306580258	142713.079026692	154323.539390978	177994.569042079	137502.969439697	163030.085759945	93957.3493288358
401	68.1256056070096	68.1172820474225	68.1270490342216	1304.03	1303.81	1304.5	14	8	143397.934560546	83677.6036709876	145089.427510988	117829.367538175	113368.344275125	160246.377324218	165919.51386149	153519.214080606	144417.29122233	174808.683978271	141295.746000976	93957.3493288358
402	68.1845024801678	68.1840169935014	68.1852869256435	1303.98	1303.59	1304.41	7	7	380138.01416015	257742.947887075	194625.658999587	132072.942281903	314418.632391692	221932.060237166	209732.501824543	432400.020241471	181517.836254882	219648.716180419	179013.578763833	286684.26521307
403	68.214607595047	68.1855338633497	68.2154249361315	1304.08	1303.64	1304.54	13	12	142716.248830565	218745.625039061	455307.064013679	340947.122346378	306018.573873196	536352.8310519	497721.052283654	422936.904663461	461459.302841799	544602.372280974	443560.180404577	110941.814287111
404	68.229928166295	68.2156118922919	68.2299583188638	1304.73	1304.15	1305.41	13	12	379139.683361818	233924.195402643	251679.184613557	286297.4122161	242799.822107872	247375.064049945	251689.214472658	275895.105945871	254397.716135093	266380.92768799	270715.453141742	248667.9035655
405	68.2796798680903	68.2796567600833	68.2797077436322	1304.52	1304.08	1304.9	12	12	254009.582696814	199406.073176081	252459.44658128	265291.096416766	248503.267980256	254381.237318639	260036.422181921	274443.482469952	241008.285674955	279042.076541575	258314.166010045	248692.88085374
406	68.3640014645259	68.3636412916198	68.3686186942396	1304.41	1303.59	1304.88	15	11	198241.91413161	86389.948945312	181496.076943362	208260.242330228	319870.796541345	146893.534615884	176595.357806333	199315.43503155	156502.945493163	259888.581866174	203762.10046038	100001.364513752
407	68.4149858142482	68.4147606006562	68.4200363614081	1304.99	1304.54	1305.42	3	3	343361.443714927	149920.848483984	335661.482650482	360171.546003198	320054.013591976	349468.285546873	125093.630463867	371251.937402341	330259.693045245	121598.576707763	364937.462607826	326393.126009118
408	68.4285689275218	68.4285249998246	68.4286010580832	1304.555	1304.14	1304.99	12	12	352171.613684083	309709.021135603	342914.021184426	365629.078448661	319092.032729867	349828.747935269	349389.397405136	376850.994438805	338607.385559085	378530.334860276	365548.590652903	326483.439547024
409	68.4841214987496	68.4703039094171	68.4842543949367	1303.95	1303.57	1304.5	17	12	218170.307983023	212318.193885215	87563.5099145521	239327.191246619	225434.399874769	190978.146956881	210663.658184933	97593.8063667799	175314.230096027	189191.236647949	90005.5790087884	101388.219856772
410	68.4998548267482	68.4998022696607	68.4999237497294	1304.41	1303.81	1304.88	11	11	138876.846246744	516856.16127486	178658.138122561	126289.589197186	117364.620057374	195224.670445962	197304.815096028	166123.330552133	178329.47743815	212545.708165941	179213.456379958	103971.492001952
411	68.5531250834715	68.5464526023077	68.5597401266848	1303.95	1303.57	1304.5	24	12	556699.805399669	517947.561917064	500125.222762968	556084.28616211	696109.938003303	476816.143786274	505281.301794088	710148.411210939	489287.277495935	608461.566159672	515907.440156251	522505.007702987
412	68.5892395270227	68.5892179193704	68.589261134675	1304.03	1303.98	1304.08	2	2	2654344.24274144	2698532.88429609	2452404.0724432	2738166.02418326	2629464.06109376	110923.167930063	93758.2472900386	2733537.44740558	2289151.95436847	2384972.29604003	2581043.67498533	2475846.90385419
413	68.6147703677746	68.6147507684109	68.6147899477443	1304.805	1304.5	1304.9	4	4	2646195.15333809	2629868.71571373	2442726.99203483	2700964.47076174	2590079.67687147	147249.833530272	2554890.12028406	119844.45305664	2273794.8278906	140740.004801432	122891.386331382	2414261.66037727
414	68.6361407467992	68.6360285855008	68.6504036678817	1303.98	1303.57	1304.73	17	12	2702538.29993654	2784745.00969039	2479535.58231302	122474.045293532	2688600.06944047	2415249.67314454	2628420.85485389	2797098.77274813	2315393.8449424	187415.26262207	163370.981798753	2520928.28522136
415	68.650526631452	68.650526631452	68.650526631452	1304.08	1304.08	1304.08	1	1	531779.454132627	518410.674236508	495344.828031787	552315.22217685	532697.057343753	471847.480877135	171732.83995524	555753.090988984	470284.225775917	501821.195458091	512901.354398975	516132.830649861
416	68.6862903219979	68.6813207981574	68.6863458662954	1304.15	1303.61	1304.73	23	12	183970.065098469	288402.077589061	240519.894361478	166473.763465985	144382.762361027	284823.617942457	275096.874108072	321888.3892811	250327.087598408	299095.749126157	223493.241199543	123797.747225247
417	68.7127043138789	68.7125981416436	68.7127805622143	1304.05	1303.61	1304.49	6	6	121648.033506945	120873.438930664	503927.326559495	109260.250708007	116613.853107909	483425.412878605	516882.914963942	113573.021333706	474734.364384762	502688.11262695	100257.53674861	516808.83959636
418	68.7257647306895	68.7257196056647	68.7257914053711	1304.03	1303.61	1304.5	12	12	552931.254287834	530019.653078049	504167.092148431	557413.473563756	535280.837589112	483253.048219868	518568.119709127	567754.236799484	474965.092721822	510227.244154579	523790.401127925	520861.861328475
419	68.7758428524016	68.7742578182916	68.7760761078965	1304.45	1303.81	1304.73	10	10	176634.705503473	120597.956298828	144736.335727537	132706.73554124	120518.268712439	151262.484825721	125386.305924945	133477.842615685	131162.03123605	201334.802046079	163524.17462853	151362.929435847
420	68.8231642071634	68.8229700803229	68.8231896872427	1304.88	1304.14	1305.42	7	7	155377.920905537	134311.978631038	103547.403907472	80113.3700594085	146551.868038886	117461.756223958	103682.859714355	164661.572105822	107974.186123046	129002.443550618	99520.1979910717	151542.03132635
421	68.836505231072	68.8315602854949	68.8365664514626	1304.555	1303.22	1305.41	16	12	137962.994326985	154900.831762695	138056.836146242	121902.855886336	116125.400253295	136086.815354191	143100.807519531	153728.673531669	128920.371886268	152375.268454778	152922.237818468	130058.960536545
422	68.8901622394589	68.8611332295126	68.8903639127129	1304.5	1303.98	1305.34	9	8	481835.638653154	68109.4374879804	432872.672102057	99672.3802963871	90794.7209979714	169784.609029947	163185.211931965	127870.826840445	399601.698613279	119587.730618453	449036.532706295	84955.3577110874
423	68.9096355220723	68.9095919822087	68.909694269663	1303.965	1303.57	1304.5	12	12	489290.607315359	473359.69479567	433504.339541015	495726.202794469	481124.076701471	425789.190814734	453862.604873747	471147.88700893	399601.698613279	428676.383401928	457068.484185269	450993.135658615
424	68.9917786987659	68.9913379536262	68.9919344042298	2454.05	2452.6	2455.8	15	12	13103454.1918965	11666868.1829224	13840079.0315185	14389747.2865987	13013105.6312528	19283654.0324805	15439309.6148755	12419985.5782359	14294583.6335157	13889313.0568681	11166377.1552525	13086940.3106944
425	68.9917235845713	68.9915552303067	68.9918761022498	2495.91	2489.27	2511.75	14	11	5682418.61812909	5052457.17034179	10499033.2108076	3224857.13526238	4462255.7929687	1251866.78841154	4616622.95247467	1009312.26850258	4192816.56989178	8546530.715728	5953386.29329183	8169013.29340176
426	68.9915562220552	68.9914652709109	68.9917288772926	2538.655	2533.58	2544.84	6	5	2767079.96938747	2553829.02290941	4127317.34174999	2917193.57507497	2866308.9287344	1085491.5658154	1378888.87920893	4109646.45582452	9620419.3691379	8890730.47635932	3488580.95678124	2836774.13124375
427	68.9916800918108	68.9916282747854	68.9917800755871	2578.65	2573.23	2587.02	5	5	517692.639438488	498260.183408201	2566541.04524388	555842.530458996	610203.957925363	5577225.14920142	2241571.80454157	472478.010598944	441528.321250023	2891976.9047277	813338.687643205	502802.875722683
428	68.9916002800387	68.9914698231189	68.9916513531958	2560.49	2559.71	2563.52	3	3	1036311.03843751	959567.809967446	664766.553144565	1078899.45653645	1067028.58731768	3248905.39708656	1916764.95270181	1102720.62181642	1742948.75104162	1834569.33893228	7836730.79213351	1150066.1230589
429	68.9918011721906	68.9918011721906	68.9918011721906	637.53	637.53	637.53	1	1	1476256.42463744	1193920.71152088	2009052.70647581	1408079.6470037	1344341.76212761	2914898.84157568	2271719.89281137	1409120.73959178	1984861.49388842	2215599.3668973	1547638.91729032	1065956.7559436
430	68.9997234460142	68.9992707625376	69.0007400809553	1304.5	1303.95	1305.41	9	9	112965.899224039	226267.189506393	170707.61376343	272058.933776635	239684.454098013	177499.172955228	152804.743084309	135670.104789663	153757.069379882	182760.019217007	128137.122109781	86184.9226741529
431	69.0459261317296	69.0458661536582	69.0460198716299	1304.73	1304.14	1305.41	11	11	262349.396093751	248496.673083089	259506.192370605	277681.551510185	239829.20201322	266208.28632562	238816.187811106	304476.638569338	244704.968235354	268299.300016394	268277.785556638	269392.196722677
432	69.0918913062478	69.0715584477109	69.0919072002146	1304.49	1303.98	1304.88	9	8	146864.486434732	258468.197407672	209964.740760216	135981.523100588	244295.202368167	253175.476162108	240747.409254808	253300.430422138	217469.273116861	250688.826988244	195832.702868304	237997.83499645
433	69.1036853187565	69.1034260320103	69.1046831588324	1303.81	1303.16	1304.54	13	12	208345.383508302	274086.251066795	158516.170872805	201164.784219125	207338.369783277	148640.04489746	166004.376499836	187933.656218449	155867.120035806	141499.142644042	195267.923961839	225950.075011753
434	69.272697616275	69.2726092482367	69.2728553943637	1304.5	1304.08	1305.65	5	5	141814.932083627	79120.9164417617	101902.209840089	120121.483242632	95084.0588103698	197687.631021841	127413.604073893	107073.074972769	111576.451197916	128717.407450421	166335.817939898	91963.1402894182
435	69.3024602492591	69.3024208423445	69.3025255223819	1304.275	1303.81	1304.73	10	10	146463.917609675	79120.9164417617	168284.177885745	111538.182721762	95029.6273079438	194101.968346353	190992.499208983	141258.714864908	177420.448557942	201066.790472506	166676.179219501	83753.135531412
436	69.4125969298212	69.3897455881503	69.4130393440326	1304.615	1303.98	1304.99	4	4	208287.929163704	190146.040163353	185263.812523084	217277.779404298	188344.772693982	86825.5174511713	137348.870568847	130085.527177734	187343.532914593	143660.828334553	202683.242325108	216184.306055577
437	69.4346096414314	69.4341035088775	69.4357851294073	1304.45	1303.61	1304.88	12	12	208984.752110877	213334.16471035	189288.334298377	217622.560526216	194393.827937199	183277.513749303	173165.640543619	222376.187880108	190707.446458567	212827.077639325	202538.691215444	221328.107966496
438	69.4851416149287	69.4804100998528	69.4869970598434	1304.41	1303.81	1304.73	23	12	167285.734995116	82553.8824682608	235009.428991703	158801.455219914	281655.06385404	288701.994534739	277334.571824778	200490.854145132	235952.067908278	287248.073295523	215103.661690204	115561.793998835
439	69.5015222879796	69.50149538985	69.5015297552335	1304.49	1303.98	1304.88	9	9	144128.124600422	269157.914222302	204320.036821292	136142.113593752	281323.934110924	242132.641681314	235736.64303711	175622.827960204	210960.606731769	256992.476041542	195153.133955078	274795.808339845
440	69.5323768582401	69.5323200950988	69.5324336213814	1303.965	1303.95	1303.98	2	2	294431.493036217	269157.914222302	287206.757764897	303755.959824221	281323.934110924	103416.965670072	287200.426241047	296613.906858128	260362.257152873	302783.792531069	82709.1044791661	274795.808339845
441	69.6346001775703	69.6346001775703	69.6346001775703	1304.49	1304.49	1304.49	1	1	72898.0893241368	66421.8089089136	78819.0770028417	62323.4023322092	60069.0097465381	83303.5712215917	81430.8589093563	84525.1738813909	67824.1581551838	84784.484712357	79288.8907958991	62156.6554265806
442	69.8266404600887	69.8222953079263	69.8305293096402	1304.11	1303.57	1304.88	24	12	269817.195725912	247355.198028845	245422.992649865	369342.303473424	340561.321844951	321548.125204326	254828.582511162	276245.413543528	228604.054104816	332843.9798122	346679.92044643	249976.858049128
443	69.8356931306407	69.8356514105832	69.8357588452606	1304.515	1304.15	1304.73	6	6	112038.269659705	123593.095276442	335149.789954839	127756.157528948	106740.014182128	326601.498676756	356237.804453123	126016.769858074	323952.013513995	343360.438354868	346956.093016762	120674.017134915
444	69.8675091838223	69.8670904788871	69.8678597267227	1304.45	1303.95	1304.73	10	10	153950.338507486	195193.08560697	1501893.59124026	172704.173722956	135739.852790715	120629.148402193	142294.084769693	142375.231330565	131454.449545898	1487520.67998223	139734.523480712	183876.038119741
445	69.8984171872318	69.8978250801936	69.8993301159975	1304.535	1304.08	1304.9	10	10	167275.650891114	1546205.02031248	202802.876953125	142558.616880698	1522200.46745689	241177.486478365	226801.70939378	170448.38449829	209102.141346154	242613.715330905	194363.479970706	140176.015085855
446	69.9143514035381	69.9142366445206	69.9201419612855	1304.14	1303.57	1304.73	23	12	214555.437715316	1553114.57082932	257040.187739872	182047.637995793	158278.647974571	1511416.15757011	291019.873935547	1657264.31720314	262169.353725584	1512201.18416147	241249.879737724	137835.603916578
447	69.9502642422972	69.9502638463063	69.9503082685466	1303.95	1303.59	1303.98	3	3	638841.829506382	609430.351598014	611475.285293862	663195.388135658	616118.662058775	116805.206261392	613276.475795461	669211.385937491	575549.788401981	120007.935362548	89224.2989778639	621483.078536936
448	69.9659281131562	69.9658937297377	69.9659492138536	1304.03	1303.61	1304.5	12	12	660926.649536677	620887.283996872	619973.896997062	672564.363829746	620487.497408961	589544.976563898	627238.050693366	685037.429136869	587242.856021164	639391.270809903	642005.016428573	627353.676173271
449	69.9930625303145	69.9879278081859	69.9931147643114	1304.5	1303.95	1305.06	12	10	130714.366273872	123442.868183593	100835.04940796	123353.556227463	118988.829262501	588937.511363928	154215.333785574	124392.161501116	100269.063112605	148149.73301595	104676.108800224	630174.110155309
450	70.0123810409293	70.0121147034264	70.0125302455847	173.343	172.38	174.895	8	8	4153669.95142016	5690114.57882961	4221940.52153385	4124496.65196596	4051849.15839243	4446413.0677207	4546208.23443896	4459061.68902279	4363076.24777734	4457358.23078424	4593432.52705404	3920642.86441656
451	70.011788174116	70.0114797737785	70.0123395295696	2449.33	2447.94	2449.97	11	11	5664830.97846956	7558797.26336084	5199956.2312207	6143025.80944336	5129216.89093503	6701963.06761283	6019868.00956053	5942710.04802031	5669813.19930029	5802413.39594182	5543767.86796624	5553118.55164294
452	70.012179273597	70.0120595885067	70.0123735251171	2552.89	2540.33	2560.13	9	9	3601787.4140941	6054153.99611136	2712297.3839556	471752.456044949	2333637.24958346	530326.648398465	4936909.21028269	2988516.38579151	448174.095622528	2777995.38017967	2762170.02343749	9612057.53414843
453	70.0118481034538	70.0114048602863	70.0119860718208	2511.045	2510.82	2512.75	4	4	5950133.72221153	8160922.55349227	5747752.51525042	5993554.11156253	6030379.47152735	5797386.05131005	4182352.15463267	7209458.49765559	6130913.47295672	5905641.70468756	9066214.20450804	5997318.16522032
454	70.0122170659596	70.0120824219522	70.0126856474117	2621.68	2608.28	2634.03	11	11	5681328.40666893	10520028.0445773	302357.924218727	3320759.56695879	1938286.2650776	1826260.42361675	402698.86804689	459120.699099882	2143173.74650214	2164392.82928528	1443519.89671109	5262695.91512127
455	70.0117631678063	70.0116842341871	70.0122925634011	2486.1	2481.78	2491.62	6	6	6875685.38015014	4508695.69170313	6187103.56518868	4579192.93723437	4771938.71266923	4710473.08843242	4591643.81716666	4803096.32214839	4306516.55349455	2209470.69848259	4195915.89831354	7985641.1218651
456	70.0124098052287	70.0122335307963	70.0127436476636	2663.01	2655.02	2666.06	6	6	2762917.31225804	2712496.89502442	2679431.73072582	1941925.51993789	2690205.37718499	2764032.34709172	2783395.17138103	3759747.32476395	4008196.17252531	2194432.48447901	5551389.3766117	2079935.57371583
457	70.0123110145724	70.0122773047502	70.0124833730381	593.7615	589.149	601.313	6	6	8152753.95150894	11453115.8938537	8236058.00760937	8116027.81601954	2591194.41423254	8249882.6199964	8484821.14887865	8717305.04300475	8251347.52268321	8971814.78696612	13536531.4794462	6687405.96102576
458	70.0123169888132	70.0121383871457	70.0125517540477	214.9235	213.663	216.813	4	4	4524829.8617741	4029900.67382886	4543858.2475113	4460259.68384142	4617873.41556248	4954586.33730601	4622693.53369049	4622802.81382545	4593172.64220745	4705665.40336071	5277712.60180754	4394974.38670898
459	70.0120856521764	70.0117951517654	70.0122285243562	2521.97	2517.61	2524.39	4	4	2783507.16401361	3623875.77013673	2883645.54262205	3765272.43821251	3612383.80630209	3559442.48843749	3762544.36054036	3732798.84621741	7556944.41273864	2318107.23791955	3862029.91395837	3663901.34287106
460	70.0118129252347	70.0116362066714	70.012199613509	725.614	723.823	726.197	3	3	4167442.18435445	3920814.90661492	4123668.23525206	4106866.78230242	4051787.63429054	4163817.43395395	3902840.47675288	3944211.65731193	3838275.33846537	4578097.35254421	2407788.06733244	3952042.47338983
461	70.0119776217339	70.0116746427073	70.0120100311292	2499.52	2498.86	2501.91	3	3	7279879.23831521	6922386.46579998	7006760.1681742	8692877.71762244	660228.204589887	7385243.32379207	7132991.15048912	7361074.06875339	7205544.49866847	7062029.57716537	7373797.31646394	7147993.57812327
462	70.0121565264847	70.0121504084681	70.0123427496093	2599.84	2599.57	2604.6	3	3	4089019.46485643	3914598.38099032	4150216.22343539	2704211.86402087	4212460.26331294	4430239.84259964	3985485.57401044	4018822.36305339	4041863.59010121	4136608.77093747	4109691.37207137	4002844.78330234
463	70.0122372782269	70.0121315837677	70.0122413637552	695.832	693.861	696.366	3	3	7473924.22567608	6931792.46211598	6996981.52908036	7616993.72549159	6581304.33998527	8761181.88811859	7338447.14925625	7387357.95625637	7436909.96377356	7278004.72609167	7240102.36806153	6723321.39908642
464	70.0122330749796	70.0121747819643	70.0122646861256	2579.135	2572.8	2583.48	4	4	2923339.0725	2740240.96166017	3186808.97249991	2979490.81777344	4859967.73315428	2843154.82623044	3058008.44501956	2881272.12933591	2953681.66918945	3573745.58865739	612041.701840814	2872043.60757811
465	70.0124809121032	70.012436910597	70.0125283988274	81.91855	70.1037	85.6061	4	4	3994347.29194294	7303468.9252623	4150153.95321819	4153055.30944541	3622770.01635459	4262943.29505965	4213055.10034566	4111897.97934129	4203873.43603087	4485646.64142038	5094833.05462081	3557244.96695355
466	70.0125751384327	70.0124751407987	70.0126751360666	136.5095	135.368	137.651	2	2	3870875.13951562	3400573.75740946	3896900.81834219	3806757.20096875	3975678.05663097	3759274.4166408	3647545.95534214	3635669.74916979	3730692.16284115	3836892.37702887	3703807.51261285	3631500.35658841
467	70.0124807538212	70.0124397252042	70.0125217824382	2676.44	2675.13	2677.75	2	2	2619776.70880042	2577352.0185974	1823374.09515096	2673425.87555441	2528625.14679814	2659374.98944054	3747853.29944646	2635422.62244961	2679129.22223285	2729573.44506048	2585156.53758694	2555993.27793854
468	70.0119401610528	70.0118739805955	70.0120063415101	774.3455	771.335	777.356	2	2	3514366.22640423	3189701.65331653	3461525.85079008	3565201.75138609	3368027.46037046	3633367.5184118	3486283.82806603	3658117.31481249	3523938.67862828	3461292.54939264	3379754.8508899	3646681.83657055
469	70.00637662397	70.0050399357555	70.0064901814045	1304.28	1303.81	1304.73	12	12	273239.721744069	241984.451081729	252351.06399636	265922.108353364	247278.82937575	246294.08979283	263828.771580638	275567.644494794	246616.276212563	276663.2050715	302276.293388672	242205.746788611
470	70.0121767824881	70.0121767824881	70.0121767824881	763.133	763.133	763.133	1	1	5197351.34919549	4765866.66521908	5222341.06189678	5371100.07050199	4926387.14409375	5310600.62223405	5076150.96623748	5476993.49833991	5099225.9276461	5082616.06451729	4894830.69704932	4534889.30773487
471	70.0122386086472	70.0122253312788	70.0122518860156	637.19	633.105	641.275	2	2	5642092.46028947	5857658.43818401	5485851.17844743	5919615.0134303	3529531.39711786	4970546.9717939	4332526.93407675	4677228.25633594	4399829.89110638	4579579.6467821	4468082.44026352	4141118.28955301
472	70.0122363700502	70.0122363700502	70.0122363700502	652.649	652.649	652.649	1	1	4653319.35141918	4832055.33132545	4345580.46269337	4766431.10128719	4619999.9362026	4155460.7725	3310281.92214574	3490320.60536638	3400333.98455172	3485019.62177372	3387187.45627129	3411806.29180848
473	70.0362894051595	70.0361771976947	70.0448427395313	1304.41	1303.06	1305.41	23	12	107342.465280574	135741.358273924	147942.402606025	113994.387216421	138279.210608849	134507.077530693	127341.716774088	160860.823850661	128776.890442082	150122.52973107	112265.360276818	156592.327778508
474	70.0581150436717	70.0494270428686	70.0582048280955	1304.49	1303.64	1304.88	23	12	141499.88575358	121392.830174278	134944.008395647	145089.131604942	308021.470887168	129188.603216552	129635.511418269	135664.28283203	129950.559351156	133338.831965331	188412.580345983	132976.018462665
475	70.0654585741492	70.0653523043063	70.0655448969401	583.529	581.252	591.939	11	11	3877761.07280168	5142215.64914319	6179025.95797661	3744571.60124024	7542507.30901516	4985973.49982498	3830232.66544947	2364112.56278696	6086390.80521844	4416166.36724507	6756606.94009199	3794865.58659307
476	70.0654622617732	70.0654171470485	70.0655290801186	213.463	210.735	217.025	4	4	3037519.9514043	4479939.03987975	6306695.69348978	3054167.61994026	3227887.28673303	4091928.54642769	3963522.00300073	3144411.08800577	5463553.67884801	1635779.62729417	5264187.20459821	3890360.18664555
477	70.0655038038649	70.0654763445915	70.0655312631384	635.7665	634.003	637.53	2	2	2708007.62383183	3743543.06355403	4148415.95279347	2395581.63045553	2839709.68711187	2581768.53507229	3110904.34443189	2611855.77232083	4100510.12883594	3216011.79507829	4333096.72007979	3628556.20883328
478	70.076372943471	70.0761766514136	70.0770512800867	1304.52	1303.98	1305.34	10	10	184320.868350584	122343.652967121	228932.894465335	178370.400831708	679489.751210054	228189.949474282	231567.294594725	206397.965434569	659640.975841611	244697.93931866	211888.811134845	134778.176650389
479	70.0655390817568	70.0655390817568	70.0655390817568	2533.39	2533.39	2533.39	1	1	3369099.35159557	4983147.8634732	5689655.44326707	3649659.76227734	3253780.03326416	3204502.41464086	4227499.57483423	5528336.54371386	4674130.64594826	3982088.4129047	6265301.22222583	4013850.13632163
480	70.0654075761123	70.0654075761123	70.0654075761123	139.19	139.19	139.19	1	1	1451428.34119409	2300222.21796701	2636079.78983351	1466775.65399263	1592845.76788466	1597960.08519643	1924834.58223817	1328280.39757533	2574448.97360893	1717086.99360553	2343384.89030692	1816307.34080424
481	70.065556805698	70.065556805698	70.065556805698	543.28	543.28	543.28	1	1	1790133.27912866	2161562.75474633	3054027.69459933	1478901.32419745	1733531.42231555	1999766.07139807	2251050.47610132	1585270.14596008	2882615.24302735	2087319.82861865	2695497.04549146	2097948.70807543
482	70.0654793381565	70.0654793381565	70.0654793381565	279.091	279.091	279.091	1	1	198715.412515627	362872.544653648	442059.418652342	197658.638399086	212726.730670572	220878.792468748	234223.833854166	182091.699531251	323785.117968748	257351.410367185	315981.825218753	197834.579799479
483	70.0655246084589	70.0655246084589	70.0655246084589	2566.39	2566.39	2566.39	1	1	2847090.12904576	3737279.75355229	4393210.47730868	2880767.39367346	2739702.89147734	2356568.2857788	3266161.3676738	4294249.69237087	3563686.89923389	3142882.17947426	4316841.24046872	2948094.07256858
484	70.0654040764427	70.0654040764427	70.0654040764427	58.7584	58.7584	58.7584	1	1	936688.652890967	1338208.70587125	1729449.48331512	847763.810403955	1008871.93684469	1057355.69393609	1142131.56709281	924242.174822491	1540198.42058289	1091949.82996023	1540277.7000018	1075904.94220918
485	70.0655221330942	70.0655221330942	70.0655221330942	392.028	392.028	392.028	1	1	1580173.07122917	2297319.22800521	2832548.79080724	1563827.0540166	1601154.60817539	1782960.28193776	1941250.42942344	1559943.9369224	2733537.71914453	1892555.30659635	2554200.63955495	1980333.57817137
486	70.0655352846885	70.0655352846885	70.0655352846885	101.041	101.041	101.041	1	1	1740964.11228529	2581337.17916356	3219373.18249767	1715824.75878684	1900155.18879977	2005890.57021591	2264504.86283836	1626238.55223678	3085129.68148179	2154384.61147988	2739213.19622384	2276542.80195215
487	70.0653352892097	70.0653352892097	70.0653352892097	423.579	423.579	423.579	1	1	686844.081083005	900430.839334874	1126529.29832867	580870.700210937	621251.62142365	649551.607575394	745219.455046875	618616.311275567	1054209.99486363	723438.831882101	949167.073924715	725147.250227274
488	70.0655668650574	70.0655668650574	70.0655668650574	319.304	319.304	319.304	1	1	2482833.6026943	3580168.44208403	4232872.8604373	2452585.39139063	2593998.23998601	2758646.02807739	3011613.17311303	2269848.70849154	4054517.4523916	3013954.59119677	3922776.73157731	3086144.20237671
489	70.0653675187232	70.0653675187232	70.0653675187232	482.897	482.897	482.897	1	1	1621578.50173222	2105882.50728515	2666220.62861899	1411991.95886406	1495028.03471767	1788254.63804728	1889243.38331627	1518184.46077209	2635884.0902306	1890055.88749528	2590226.88119127	1853990.76427937
490	70.065559519996	70.065559519996	70.065559519996	362.388	362.388	362.388	1	1	739777.082791926	1173799.01897526	1496348.20065843	755098.871632291	832455.645862498	923703.703930988	1009588.71139427	856206.495244271	1486348.6320776	1010249.21593099	1351521.54061875	963283.911478124
491	70.1066036660765	70.1064689399575	70.1066499206582	1304.45	1303.81	1304.88	12	12	507788.175244142	378259.50504507	585354.168103368	495301.877052657	454264.403570085	642269.885267162	643191.212638117	563447.714110576	558501.388415716	624248.375529222	569655.412049278	394600.06371319
492	70.1286795860037	70.1285961131591	70.1288943536997	1304.45	1303.81	1304.88	12	12	733703.763476565	657930.48179277	696313.711323233	758869.762754605	681129.313191103	676437.995433876	711080.870556648	774750.641545579	667568.778031256	716375.1131618	727820.196055657	689981.144209414
493	70.1803495395254	70.176057359536	70.1804720123989	1304.815	1304.54	1304.99	6	5	308443.398853757	142848.446490384	295820.591605229	303617.421679691	295074.518369551	91691.6438069676	189448.04904576	203808.08109245	285356.814496132	302473.246763822	303337.134451622	179085.407414202
494	70.1955104242553	70.1804945473678	70.1973080389433	1304.41	1303.81	1305.41	20	12	263089.57453758	253503.414916992	228080.321688326	190124.089847505	239745.086006985	222580.741422992	328906.086498414	254919.318004056	176175.477655204	224203.918331581	240731.53217076	235608.629868513
495	70.214779327299	70.2147303840724	70.2148118459149	1304.49	1303.98	1304.88	9	9	134927.648782144	134368.218885216	128601.980046389	148804.523193185	295074.518369551	131838.317264873	129494.54289388	154724.630103666	281747.218732241	301989.726839191	142326.467377554	133269.919559325
496	70.2461286964982	70.2428200329125	70.2493742896098	1304.49	1303.64	1304.9	24	12	292728.592793719	182729.692160456	280532.135588383	231427.055733548	192697.897653126	182058.260843332	204996.281390787	222122.801277794	185794.07492488	283171.001783729	217928.651986929	192432.428834885
497	70.2564150550618	70.2562622980745	70.2564947827489	1304.49	1304.15	1305.41	4	4	96368.0759337438	1254328.4431108	1335051.00428469	109154.517660757	95188.3291410002	1329135.35053385	1387594.96073242	1448191.18678975	1218348.7139595	1348092.74124348	1371413.20225498	95797.0016442862
498	70.3356726441072	70.3356528815934	70.3356993378062	1304.145	1303.64	1304.73	12	12	1414549.49576444	1265303.03083147	1352583.77485839	1422651.11666992	1314427.91457448	1330506.29983818	1399124.61006349	1467538.59720314	1237589.20809669	1354477.67547007	1393329.23990233	1252778.37199742
499	70.3577816629124	70.3503396699634	70.3578043102168	1304.54	1304.41	1304.57	3	3	222074.810073647	135939.946941105	207985.206571658	79288.5283916764	198552.510565595	204635.829303384	225792.85648885	228018.037912596	195947.379405923	218515.368572717	216399.355465086	119660.50233436
500	70.3886851617862	70.3885728157075	70.3887710758744	1304.245	1303.95	1304.5	4	4	222074.810073647	193183.933771157	207985.206571658	119527.567441815	198552.510565595	198909.952928802	192364.802115654	227662.898743782	195625.837923471	165808.799401292	152662.937346755	210810.106750079
501	70.4104121444143	70.3946075404562	70.4153891383277	1304.57	1303.81	1305.41	21	12	110700.009446364	155649.75053185	198714.923360191	115098.701554988	114796.12225891	228903.003766741	200841.746397236	192819.519661457	97157.626017252	217951.81695613	173753.890121694	125066.743162184
502	70.4286618893851	70.428620844962	70.4286885138577	1304.52	1304.08	1304.9	12	12	218549.235333253	186166.256831429	208387.81053327	222014.439740459	198304.563016451	200962.615630581	215888.522454177	227674.87918795	189878.041152342	212096.46781843	212507.035140474	208835.197145432
503	70.4587076138498	70.4584817009807	70.4587805527811	1304.45	1303.81	1304.88	12	12	202905.767571796	179947.17731971	166113.852076588	186917.118851412	188564.182360839	148495.180226863	164013.2004548	191711.477339243	153488.130927359	170954.102931084	174951.997633929	180653.656122295
504	70.4728347738437	70.4722143069916	70.4731560175106	1304.28	1303.81	1304.73	12	12	194660.35556259	155806.632635215	188267.528779294	175909.361930964	159369.744484862	183775.236686199	203544.11313101	178513.583002233	194824.863055012	194026.436454731	201791.060156251	155813.693158428
505	70.5045341337031	70.504151551961	70.5049791986071	1304.11	1303.61	1304.73	12	12	298227.282370196	227673.652996421	317129.227098213	285275.007142051	274059.923825307	332986.828404717	318527.798527644	303257.64913161	313067.262531737	336190.054196775	319768.083487953	239154.845560396
506	70.551968244919	70.5519198924423	70.5520944964783	1304.11	1303.64	1304.54	12	12	857233.13146973	824650.626778844	803164.780623594	891071.985823104	826647.950271934	797127.266455779	831863.804493638	897006.2696998	766815.46189584	819442.357505217	843076.419667961	793324.09254011
507	70.5684848637176	70.5677905521774	70.5690371174503	1303.95	1303.57	1304.5	11	11	322226.229640297	229583.057246092	415060.39145847	319937.004129731	850333.664726572	463234.300265549	476602.389352211	380102.931563311	417838.4917985	456406.953634315	427535.172550763	238107.156141355
508	70.5993948836308	70.5993269673528	70.5994899718858	1303.98	1303.57	1304.5	13	12	777397.9166626	548318.31260817	926810.137374081	716362.1698768	682335.723942681	1036181.40955009	1040519.51346262	859541.992232571	908082.193437833	997819.630523514	893149.371160717	570721.17913912
509	70.619407371378	70.6042228784787	70.6194531983368	1304.5	1303.57	1304.9	15	11	201365.565209959	88813.7490525598	178607.503322757	100419.264736703	850333.664726572	183703.818453775	201048.203860427	228810.960587334	172421.918636067	192026.828554688	205427.919550373	100201.363587364
510	70.6370876733753	70.6369146828403	70.6371172020202	1304.11	1303.59	1304.57	12	12	170969.410890925	177562.713088941	162931.460039062	181096.699554912	166314.175200194	156662.773838642	163308.515625	169952.227420372	152158.37767578	157656.688336839	161953.535034555	173038.343725412
511	70.6927157691969	70.69203591229	70.6930679978728	1303.98	1303.59	1304.49	9	8	141160.305495198	60316.2159187831	176207.551721942	101508.676579369	99964.8652976493	194627.423291015	180330.326186036	164894.845136463	172228.81498449	195657.582053784	142411.802248127	88271.6631315113
512	70.7878528484601	70.7872195938421	70.7890602450527	1303.965	1303.57	1304.5	12	12	642964.568757959	627334.925415622	575155.078267291	652519.026397183	624160.422320547	550260.10925391	569057.292654858	664690.435952938	534827.863424946	542063.754869911	604697.462829243	587701.729199216
513	70.8376857895393	70.8374248087819	70.8378914387897	1304.235	1303.49	1304.88	6	6	161089.668189979	612392.461479498	568736.437717512	135581.534811197	620554.156284627	151391.938826622	553172.014237399	123464.759188058	143264.576280924	538426.371621091	141179.661552326	587539.156106777
514	70.8681286443885	70.8680068845089	70.8691007551886	1303.975	1303.64	1304.41	4	4	188075.723195132	123821.960502486	105543.670780176	113327.227703452	159834.473558018	261658.123226204	252333.513808596	105719.673098144	235982.194816079	246607.679679507	227692.143037311	112264.302910157
515	70.8845803579815	70.8842004720692	70.8848010525308	1303.95	1303.59	1304.49	9	9	222659.703233975	123821.960502486	215103.639759525	180706.82488078	159834.473558018	268835.963980243	252292.038872069	212983.973679401	226218.714464068	247661.033620604	226023.665774113	141084.456370715
516	70.9310923344251	70.9305227172281	70.9315708173352	1304.49	1303.81	1304.88	11	11	198227.346716307	131256.370974933	176889.987147219	148752.986621502	159834.473558018	219506.344371743	209783.121035969	193812.430170897	189659.992018228	203001.608649901	226375.889862873	149213.109513752
517	71.0607314086434	71.0606881354976	71.0608140855154	1969.23	1961.14	1969.81	12	12	2073722.63009201	1676249.08486964	1886096.70198504	1962416.4249476	1743239.78882075	2290955.39828942	2902834.59389279	3434797.90311445	3761367.38338395	1660212.82144263	3178807.55547946	1710857.21643576
518	71.0858920379931	71.0858235116663	71.0859016781279	1264.3	1259.95	1274.68	13	8	5910906.36713292	5267616.82762954	5960642.62138298	4321719.5732822	4649116.34934791	5198204.87404854	7004237.30933324	2384614.27801829	5127472.90363149	5628743.29750207	5907977.49954418	3650511.48708252
519	71.0859097246209	71.0858433668557	71.0859667893452	633.71	626.271	634.785	9	6	7628525.59550717	5577033.85639454	7959845.06348582	5300223.03578794	5323113.2162755	5225816.79999419	6889990.88454755	6023062.95578994	547173.739049813	7438436.39970314	6998120.75727851	5812636.4731684
520	71.0859031869071	71.0858614303313	71.0859177152943	894.315	894.041	898.717	9	6	1949414.60842768	3229581.79096205	2171927.39044712	2504492.53080871	2723635.81763051	3468196.19078035	3098500.33841671	2208954.52913759	6711256.76043315	3255511.84663787	4638095.94879192	2958498.35777901
521	71.0858599156511	71.0858081484163	71.0859406901544	1966.24	1959.86	1970.77	11	8	2368512.22903416	2306200.76762414	2072211.53937403	2205195.33159027	2315131.35355843	1565201.23382607	3018936.7435437	2385351.85574491	1870868.01164882	2228074.72706677	1530801.91140224	1097046.53274231
522	71.0859573953529	71.0858360518	71.08597422416	565.7645	558.027	569.695	10	8	3060019.16131335	6099462.63033549	15172434.9439558	5895599.48941421	6089400.51684391	9390077.67397318	8115502.56912357	8506907.90386352	4970695.63731358	8471654.08037316	3999886.78714237	626707.262647698
523	71.0858952278703	71.0857773348778	71.0859603764535	1138.23	1136.55	1142.41	7	7	2886210.70539608	3774502.29063113	4006772.27316539	3439815.54329657	3508146.45269079	4043784.41017919	3956928.8472902	4508942.52292543	4045661.74139478	4257241.69138325	4209988.33569715	4767483.71758134
524	71.0859174262843	71.085877689766	71.0859633111545	98.5867	96.4029	101.433	6	6	4850559.73344882	4838260.81300054	6066863.23740329	4697499.12700399	4811925.70431964	6584542.56371552	6091708.28120487	3684312.29897969	9862319.12313987	6674175.64250661	6408188.71460866	4731131.94859288
525	71.0859078675225	71.0858796486529	71.0859078675225	732.754	723.823	732.754	6	3	3852151.77027428	3918523.11543902	4709879.98468216	3438966.85650279	3730717.54427744	4767960.4005907	4653808.65964558	3785787.49139974	9005675.58230983	4481743.94774771	4444761.57500831	3598349.03895205
526	71.085950373055	71.0858949204943	71.0859762847489	149.507	139.665	152.58	6	6	5800590.0685	5829613.60168945	7866993.77084126	5594999.74731051	5702194.30205057	3786986.36726156	3167616.12386325	5967048.49879081	7760929.16729148	7441112.05979167	7218336.31406056	2485552.98821177
527	71.0858838418598	71.0857633657232	71.0860343037147	208.5125	199.329	213.663	6	6	6875085.96682965	6732442.07388889	8981733.00840774	6750106.15061868	6476908.71213168	10076292.6910706	10506965.2155318	10527298.7404441	7081145.62865264	9193442.93913004	8705623.75741066	2892549.94837261
528	71.0859001744371	71.0858397060088	71.0859452958386	1002.11	998.717	1005.04	5	5	5168020.41244968	4107910.05233685	3187026.9273268	3254423.1049319	3487433.66507175	4131101.66847204	4241348.99850359	3524811.34422158	3670522.16334667	4460429.65119232	4741355.74404428	3642583.61472449
529	71.0859228977839	71.0859012760275	71.085926941516	1341.1	1340.06	1341.94	3	3	1482748.11650391	1825278.88546142	2063717.78315081	1535476.71896728	1592675.51534075	1839792.72958239	1853235.34931152	1692615.3380964	2010329.53071899	2035453.22958287	2460420.52328478	1656835.00322807
530	71.0859259270538	71.0859259270538	71.085944585088	803.069	803.069	808.065	3	2	309232.079132813	2158261.77386915	2419222.07269972	1868914.02936413	2080190.83574415	2445713.96297385	2519053.91669043	1890044.6122483	2615438.33636719	2391705.71092391	2356934.97217392	4022621.92851143
531	71.0859278446548	71.0858817366635	71.085949268192	756.4595	753.655	766.37	4	3	5909332.01461702	1942569.25910781	2245658.1977832	1709269.67229062	1800414.60446777	4052434.0786923	430544.967383053	1754646.5918707	2219091.41728712	2278434.46983905	2219382.20432969	1726056.78013672
532	71.0859114365787	71.0858975212429	71.085961857344	919.431	912.226	930.688	4	3	4325966.0901895	3066879.89999835	4002325.25516227	2444913.27014087	2633229.48005114	3129959.32864795	3259508.14927841	2623203.31602759	3486026.89218963	3062606.55356104	3226246.1942522	2239532.35863745
533	71.0858952135138	71.0858758261577	71.085936309345	833.805	823.639	841.276	4	3	3107279.67630521	3074204.53988237	3592266.67314196	2813436.82909397	2801133.01777902	3019041.44432916	3292223.24248393	2877761.92035937	3527176.91045313	3465964.43707835	4906988.16524831	2900904.88680468
534	71.0859010809853	71.085862976276	71.0859689206331	311.677	311.294	317.6	3	3	8746658.89574587	4932323.38521253	6818632.98839844	4716083.89180923	4741239.95953995	6666626.78685501	6716745.91426393	5080174.73479143	6945217.06383648	6736506.62530633	6418690.89647565	2608973.3579161
535	71.085913677432	71.0859019467604	71.0859281304462	686.252	682.796	691.15	3	3	4610731.22312891	4516196.85896467	3283494.79146024	4001075.49957553	4127445.55334833	6594758.21287559	5461307.27128737	4356298.4706606	5845516.62646824	5633009.30898607	5464319.4349606	4469741.46102922
536	71.0859445391516	71.0859367397847	71.0859523385185	225.1835	223.062	227.305	2	2	9512984.69234193	9401795.90517995	11993590.8192325	9384430.55915643	9202743.68751832	12960021.5318149	12208448.1363626	9692904.30208576	12850189.9793917	12828090.7832133	13080398.4066724	9188322.42003196
537	71.085910268164	71.0858951024299	71.085910268164	1066.42	1057.28	1066.42	3	2	4877045.77034127	4411760.38056806	4960104.58747882	3783996.16533136	4063148.41988347	4660570.50194651	4530690.57015087	3916625.1173762	4891456.99299569	4642769.60530036	3918295.40149796	4067597.16169029
538	71.085943421062	71.0859119387404	71.0859749033837	496.01	494.408	497.612	2	2	4447769.57122716	4493209.1963077	6287319.49407693	4236872.08229026	4352731.10460547	8769372.06357	5848577.45376842	4571937.95877865	6257386.67434855	6111963.11221834	5915041.83800641	2744070.27031208
539	71.0858772572481	71.0858598364081	71.0858946780882	1237.165	1236.17	1238.16	2	2	1589252.14008681	1936185.69504628	2056589.97676619	1538372.6576794	1644958.92236327	1981145.34876396	2052365.74426619	1629566.28581054	2019445.97787037	2023821.81573495	2284322.68490896	1699503.25601272
540	71.0859101263098	71.0859096007001	71.0859106519196	1187.8	1185.11	1190.49	2	2	2767237.61101147	3249776.38098072	3448282.67338475	2825710.76464428	3100661.25875001	3500595.65962766	3398849.00021738	2963460.77818982	3674067.32636302	3546112.72076132	3748113.50593919	3004706.78852227
541	71.0859700869092	71.0858574587601	71.0859933652086	472.793	463.287	485.153	4	4	3865778.88226402	4068883.99058073	3973105.3530255	3884250.48406597	3869596.17404948	5503963.52280012	8793445.82654227	4218563.66369141	5776860.24217231	5557019.82510714	5417155.02812397	3991509.41961415
542	71.085897032339	71.0858455022925	71.0859485623856	291.563	289.001	294.125	2	2	7042788.26219493	6974696.25044395	9516203.52388508	6944280.99441129	6623017.96654914	9213301.2545917	9244042.82238181	5906443.29309936	12460815.1345046	9556466.11276966	9139252.79200126	6934356.95776637
543	71.0859988270405	71.0859988270405	71.0859988270405	55.7324	55.7324	55.7324	1	1	2492465.5356772	2587092.3464087	3358979.58167919	2380030.32538661	2303120.5077244	3394626.82916122	3171769.57533984	2546035.85818722	3404940.50941172	3483602.27601119	3390960.54329334	2556509.82496268
544	71.0858856344938	71.0858856344938	71.0858856344938	1325.25	1325.25	1325.25	1	1	1014776.79466052	1181125.60097876	1374051.15303955	1039987.5671228	1092033.69936523	1278214.43991211	1238239.71311865	1104236.54467724	1339091.81534131	1346585.55383765	1335148.95523535	1099495.65972998
545	71.0859554869711	71.0859554869711	71.0859554869711	2644.76	2644.76	2644.76	1	1	2064020.66249996	1759538.46250003	2500306.71222654	1886967.49769527	1703934.39682619	2374495.66132813	2382170.72114262	2291618.24999995	2382081.01591798	2533931.02759652	2449620.18750002	1898842.39467831
546	71.0859241327668	71.0858772659348	71.0859709995988	520.8805	516.016	525.745	2	2	2686024.1267134	1373826.30564773	1830960.89028125	1381377.36953053	1284757.54064489	1844064.99053695	1878139.91593892	460943.653225098	1990720.05156249	1862061.81562501	1800022.75055114	1286769.18483026
547	71.0859475287418	71.0859475287418	71.0859475287418	269.557	269.557	269.557	1	1	5328333.99817057	5396938.40597418	7132113.47489262	5432651.80822998	5120789.61367676	7099817.85984907	6934017.49962101	5647739.38234701	7472027.07337799	7275080.89834807	6935688.64884961	5504267.62581458
548	71.0858336745804	71.0858336745804	71.0858336745804	2606.35	2606.35	2606.35	1	1	913805.745595718	973380.357167964	1292055.832334	996548.196484363	927123.435117179	1192537.94085936	1232751.53811525	1249084.58397463	1228140.23137697	1379420.255443	1208427.64916014	888820.719873066
549	71.0859903550481	71.0859903550481	71.0859903550481	241.983	241.983	241.983	1	1	4646532.60662195	4568833.11052287	6061322.698375	4494267.57448828	4460303.5953992	6220285.35944454	5806744.38851738	4714660.76625977	6542157.35646236	6153730.85439375	5849428.2055207	4449913.78355849
550	71.0859556499731	71.0859556499731	71.0859556499731	64.678	64.678	64.678	1	1	4238653.77834095	4159401.52730962	5588992.63785342	4103051.25029729	3981168.74365234	5545349.86972633	5265150.47233108	4324916.05466016	5649155.5865	5796405.8726625	5504690.76856604	4421068.74655346
551	71.0859832143955	71.0859832143955	71.0859832143955	2576.83	2576.83	2576.83	1	1	5235576.69806643	4841655.83496094	6565142.50635516	5067255.25194334	4871810.49423645	5989818.90615383	6483285.3606145	6321813.06494888	6187946.23718148	6856221.28127284	6893059.9583579	4786045.61452093
552	71.0858946375303	71.0858946375303	71.0858946375303	950.253	950.253	950.253	1	1	4056638.50314741	4575756.31193209	5108967.34790877	4017527.12988994	4208339.96203321	5117953.92508004	4977181.08527885	4185317.35878015	5270938.68941475	5108662.33910251	5337999.83482008	4374420.45820909
553	71.0858635848241	71.0858635848241	71.0858635848241	1849.83	1849.83	1849.83	1	1	1157643.84295557	1288489.98119922	1303408.67446582	1076143.34941113	1148527.18041797	1268484.87736084	1317549.37830078	1273597.07761564	1276672.49780175	1371314.09850586	1370619.64597852	1242314.33637304
554	71.0859928258725	71.0859928258725	71.0859928258725	2678.58	2678.58	2678.58	1	1	2373321.8546317	2353929.9565341	3162879.27208705	2366466.81540176	2281758.24261367	3203299.36153276	3182299.98930806	3022785.99071425	2960438.63461311	3284831.11801753	3103873.95206842	2189616.42447918
555	71.0859035685369	71.0859035685369	71.0859035685369	1101.17	1101.17	1101.17	1	1	2593106.33006836	3226735.3930586	3292132.42435742	2495862.03069336	2763205.62133789	3388041.33921778	3189963.87788379	2660784.66628418	3324728.14877929	3266563.45282422	3410461.80631445	2644664.61018553
556	71.0859209778811	71.0859209778811	71.0859209778811	420.144	420.144	420.144	1	1	3413839.02775446	3155311.7151875	4583475.50815402	3115035.31971764	3111473.96914007	4272196.71407617	4116612.62323158	3394118.31494141	4563298.05355078	4214548.20191666	4424805.61945852	3007035.09632506
557	71.085861917763	71.085861917763	71.085861917763	1080.7	1080.7	1080.7	1	1	216975.789726577	230347.904589832	307674.448958328	182903.666718763	205825.155117176	204831.096464832	245763.994218767	169691.036835928	263567.376445329	233822.481796862	230269.118906266	219680.204296863
558	71.0859541507785	71.0859541507785	71.0859541507785	407.362	407.362	407.362	1	1	526348.933101556	325575.798394533	428659.166492177	275291.479476563	311855.649703123	455059.146593748	448615.319429683	360798.346046866	436847.571335936	460010.134812499	437294.020156255	315624.560097663
559	71.0858762164075	71.0858762164075	71.0858762164075	436.055	436.055	436.055	1	1	2828133.13178906	2600490.41071637	3727010.2258125	2402668.85759091	2493937.83210227	3608427.08541048	3395799.75438282	2736685.21104048	3589730.75977628	3516330.65483096	3405585.80038992	2356765.82289488
560	71.0858786577895	71.0858786577895	71.0858786577895	1456.87	1456.87	1456.87	1	1	633595.247746265	849347.478769525	956480.853161515	694632.566963316	745907.259035328	907364.2223998	820609.435546869	787985.107211279	903654.026790084	876309.711188006	965950.179616294	756781.006131116
561	71.2285531983993	71.2285162717536	71.2285792889373	1304.54	1303.98	1305.41	11	11	148886.03347168	143378.386616586	140277.684340818	166891.346406948	134692.655108173	134750.746865235	529004.277971756	155475.067378907	141514.592548131	136745.337390835	149299.712578125	150963.606155483
562	71.2335173460571	71.2334654923213	71.2350925617996	1304.03	1303.61	1304.5	12	12	370846.762524415	317838.112773436	480918.207331731	349307.663222092	328540.961011717	547879.039019952	526760.759887001	434647.508852163	483533.400327153	543320.459305423	465140.358833707	276502.945233623
563	71.2652606887098	71.2651982394293	71.2655544535644	1303.98	1303.57	1304.5	9	9	139173.201858316	88185.5459206325	199000.907677005	135442.992793784	116870.772750356	211836.976752928	230034.517024738	168063.584920372	198561.843951008	223728.956577554	176790.707936197	101751.097770775
564	71.314295719391	71.314295719391	71.314295719391	1303.98	1303.98	1303.98	1	1	160826.176078655	88185.5459206325	198824.772179068	142249.57205966	116870.772750356	100761.258509114	222022.77536932	178600.236221589	199589.212300246	220239.342290036	172953.403027345	101751.097770775
565	71.3282978115422	71.3282558048272	71.3376111811707	1304.08	1303.81	1304.73	12	9	145863.375673013	88185.5459206325	186782.438419192	122500.252477088	116870.772750356	205415.634798176	201655.453489582	132671.698634439	180827.390310871	207520.30124061	160840.65171468	101751.097770775
566	71.4002844791953	71.3876923677796	71.4015757960667	1303.975	1303.61	1304.49	4	4	84349.2160229486	119049.112954873	122882.078704836	364144.165379974	332908.212468266	392711.711341143	406443.308154295	371935.998064626	114766.778635253	402377.5431392	375056.511217155	322878.375850499
567	71.4324288557588	71.4262862245811	71.4337201794097	1304.11	1303.61	1304.9	14	10	218289.689195148	124344.166198325	293107.772686298	207212.694084475	332908.212468266	342995.616887019	109030.410667317	263162.547231069	302504.408424354	353994.333057016	277713.711192157	327482.159171547
568	71.4490010452646	71.4489491977775	71.4541810944518	1304.57	1304.08	1304.99	17	12	356856.528662111	306952.251482282	344772.573364253	371309.703106167	333122.24629394	344369.568094309	130549.262886118	87463.204631347	142787.184726187	379743.008667692	362048.17248884	327692.704471262
569	71.5022984012793	71.500328034709	71.5023577535762	1304.52	1304.08	1304.9	12	12	447892.04617139	465981.746661846	431758.747868298	461351.092551619	419093.542106744	421729.38857143	431315.521487634	479743.369828129	413829.786378351	449184.841445315	449119.573593751	443775.920630905
570	71.512681941687	71.5126038489832	71.5127600343909	173.022	172.715	173.329	2	2	403587.703082224	336860.324988676	470286.372197957	397257.047833581	402254.227463795	382446.123416652	475120.273131026	421614.099581117	472002.391925012	373142.960971264	421843.335619212	353118.829911377
571	71.5834767421561	71.5834767421561	71.5834767421561	1305.41	1305.41	1305.41	1	1	80979.0131407751	242153.508492022	217680.979987792	243576.246484378	227802.647513833	213895.941077477	218017.794022623	250289.043287759	204741.576475015	224756.785273062	231253.569023441	228092.713078611
572	71.5923651676784	71.5919181583601	71.5976282521592	1304.41	1303.16	1304.73	19	12	322472.909891075	121128.150495793	270900.406779789	314632.50895057	346249.513392051	238858.993554686	267708.398382165	138940.616102215	267709.176542967	285840.046307843	284035.227506948	298155.231956129
573	71.6476694911647	71.6476529404345	71.64781315521	1304.88	1304.14	1305.42	5	5	96027.6249975579	241876.851962004	134290.154234621	243456.552997161	227896.01690785	213931.103980826	142928.368234676	245900.535706673	204960.551423115	156185.967364501	126677.933951825	227999.393091266
574	71.6618503327664	71.6618138809262	71.6619340344442	1304.73	1304.15	1305.41	12	12	262772.367248536	237217.726512732	250663.037174941	273142.006113282	234166.844373497	248157.023303572	246599.396875001	268472.072828127	243672.392110842	267690.669521137	263573.70935826	255996.844323732
575	71.6930486267847	71.6929964009742	71.6931666186497	1304.08	1303.57	1304.41	5	5	112683.015368651	448390.822798297	99836.2499194351	112695.997430014	263682.834080257	335108.3385831	107201.695291341	121403.136567789	301347.276999286	344178.64897283	310919.061305933	317664.494179689
576	71.7218117733644	71.7214587245352	71.7221115162889	1304.14	1303.81	1304.88	5	5	275974.423753547	448390.822798297	87591.6314603365	278464.115848723	263682.834080257	345115.521793618	89879.1876570634	100815.29748942	301347.276999286	344178.64897283	101149.574168294	94248.0546151965
577	71.7382139667595	71.730589015081	71.7383109126872	1304.49	1303.81	1305.06	18	12	181443.784277887	167079.675341045	314368.643780048	230150.62065054	231716.685250149	320793.14579311	317837.362529996	279902.306507662	284160.231790363	332241.982043808	288392.199913611	195890.128902493
578	71.7702479198409	71.7702479198409	71.7702479198409	1304.08	1304.08	1304.08	1	1	1047291.06149679	1039448.9568537	993061.358913361	1075539.74774503	1037861.37879972	957117.11159447	139560.96282552	1086330.78122335	919673.665440329	983246.429121082	1016554.97567472	984342.270163358
579	71.7884315059828	71.7883623123281	71.7966104718471	1303.98	1303.57	1304.73	15	12	1076599.48205042	1059258.59016301	1003559.92544362	1081718.24426967	1060721.89117939	976088.915616634	1049708.6033073	1114489.86116682	88148.0846988926	1004407.77500782	1028964.84107143	1001807.19661459
580	71.8023542188411	71.8022965583138	71.8024387711626	1303.965	1303.59	1304.49	12	12	346440.703015138	352949.300298436	312607.349463266	368592.00881557	358294.257868752	287862.508424248	316855.277830638	351324.196925224	285019.433846905	319478.310687503	331825.310106028	339980.228879957
581	71.8340490361274	71.8340251470938	71.8341317277975	1304.5	1304.08	1305.06	3	3	1060064.78385823	1039448.9568537	103755.515174279	1081286.30183554	1022955.30154209	957117.11159447	113419.728008626	1086330.78122335	919673.665440329	112221.30008138	1016554.97567472	984342.270163358
582	71.8614452859613	71.8614106497442	71.8703405476991	1304.945	1304.41	1305.06	4	4	3093692.80768461	3104154.91981535	86814.4628869642	67549.3777417	3007187.32218752	94848.9766406244	91068.0799621578	3190453.61622865	2663396.2646484	2795755.28516687	2982252.18457034	2846007.3227699
583	71.8843290760053	71.8841830051795	71.8893046667958	1303.98	1303.57	1304.5	13	12	3193545.77065648	3206860.26092086	2945372.51534928	3196803.17253127	3118991.95982856	2885735.00250388	82856.3054728186	3236254.38998831	2699864.82561916	2832667.12787388	3049009.27643796	2897704.15999349
584	71.9331155002342	71.9330527616822	71.9331318772716	1304.275	1303.81	1304.73	10	10	128669.737680663	61816.0784846998	180771.771442282	104670.429262697	3058494.95903649	206740.621180889	189900.492521158	152198.914796317	173009.232574869	215851.904509976	162088.593494465	2846007.3227699
585	71.938096092181	71.9380737912212	71.9381204514715	1304.28	1303.81	1304.73	12	12	537866.005552663	489212.49155971	503979.237395362	554900.746688369	489828.452942585	493148.754358261	501495.820847987	550662.892316411	479820.829346684	510964.120947269	525917.895669644	506464.0467191
586	71.9725434669036	71.9663884195053	71.9804276865381	1303.98	1303.59	1304.54	25	12	361848.659716798	413014.278028844	308992.114465677	123194.752837756	358206.748491863	289172.060163227	305781.178670482	366461.2347814	299788.833766737	302345.5819058	434007.930184153	410244.946585786
587	72.0203592286281	72.0201610797648	72.0205573774914	1304.49	1304.41	1304.57	2	2	621908.190444711	579859.415986333	434202.065771491	84834.2442129279	544013.735546881	420170.445423174	478845.879029946	498767.383696285	416160.162594398	482990.698503606	466931.929527178	96385.6062152565
588	72.034083589358	72.0257120204374	72.0343739437745	1304.41	1303.61	1304.88	19	12	99891.8938920077	174193.084537499	165005.626735489	110260.930249023	168953.676397235	155685.996110492	162005.490043249	183883.59524284	159303.459915203	102226.075289964	183942.944748884	175310.023336087
589	72.0684956458528	72.068398487736	72.0685449868776	1963.83	1958.74	1969.34	8	8	1793762.58692393	1370911.5567176	1215034.66970857	1257179.99670395	1552129.08533638	1665895.61035127	2665577.45119951	1850698.17125408	3382155.79180293	1424806.75847861	2103878.38939147	1543693.65471024
590	72.0848008818195	72.08089237975	72.099318983794	1304.5	1303.61	1305.65	25	12	111907.595270995	88229.0951427278	146409.155190315	155355.067956138	89072.5651961273	169171.949522531	149439.111749331	162805.86619629	137864.534518772	149889.541161748	144267.94568735	94572.8298209627
591	72.1248870898072	72.1248870898072	72.1248870898072	1303.59	1303.59	1303.59	1	1	159958.600320488	152464.399281738	159565.024081145	162680.733549362	164717.734332165	167359.772425424	169234.631234022	171229.877965644	161973.701802203	124763.332549438	163607.102492229	150172.692390803
592	72.156811085269	72.1567234219353	72.156843771975	1304.41	1303.95	1304.73	9	9	160255.362400841	566104.785777701	207394.359510501	137862.048824058	551224.570877135	241667.010722655	231359.093260968	175445.365520832	225066.886241737	241806.787069937	199870.805656737	530986.70778587
593	72.1774952812809	72.1774598412229	72.1775271344964	1303.965	1303.57	1304.5	12	12	584507.196936037	567300.180498795	518252.105197566	585328.22679537	558521.125771858	530930.84062291	559784.050975171	604977.268334265	498520.832469952	516353.543901719	571536.967084467	534880.905752129
594	72.3236045271214	72.3235736661554	72.323639750034	1304.52	1304.08	1304.9	12	12	363280.292333986	307972.609897835	357147.392507668	368472.340839147	329732.607267877	358055.554220147	379590.283806503	383887.640189733	348105.727032881	375280.190246933	363326.747092635	338468.283372144
595	72.3854292301081	72.3728559953292	72.3868281901791	1304.14	1303.57	1304.99	19	12	106858.630447997	362657.104170701	149804.061053469	96020.4330749523	263029.626724851	197157.949321664	199665.135474446	226125.18483561	156917.843162434	176134.120933369	268462.58787394	282272.128042367
596	72.5662822786509	72.5661788379189	72.5663857193828	1303.895	1303.81	1303.98	2	2	185980.963030216	106478.890903033	253020.700985379	161765.964638674	144831.928839789	145694.394887694	277439.251059571	206777.808462776	121779.34243089	283446.532555148	236617.816743704	121318.145119628
597	72.5986266829973	72.598401414767	72.6037264878103	1304.03	1303.59	1304.57	12	11	189458.848121995	101938.311531576	239743.152158207	161041.206732586	144096.960842694	287644.682533483	270906.854242038	206232.806429537	237476.945696613	83360.8913488765	233571.569715402	117595.985716959
598	72.7403245737344	72.7397295073975	72.7415395359601	1304.49	1303.61	1305.06	11	11	114959.054715294	105466.397489422	112389.057692308	127137.267768555	115194.324442232	99996.6864483173	108132.130392252	129961.553333083	97047.1893994134	107542.050421696	111693.583125	117113.578179117
599	72.8120616820123	72.8120349926476	72.8122002540175	1304.45	1303.81	1304.88	10	10	187029.28058675	108912.799618253	252975.45702393	170130.512722358	147198.282352704	285808.965185545	284300.049476146	216415.329743089	256995.884147134	295269.328803711	244712.491030649	126322.517546198
600	72.8451678944278	72.8451672110857	72.8451685777699	1303.835	1303.59	1304.08	2	2	193463.716333005	108912.799618253	256548.922648484	170518.150070136	147282.595254795	290859.273590195	124649.789009602	214981.346459958	261598.361772014	127224.85736206	241229.777595433	123896.285128729
601	73.0470259142002	73.0466439662421	73.0477842981243	1304.475	1303.95	1304.73	6	6	122502.35619103	205828.83685096	88278.4944854749	152626.734286733	143313.638512244	66886.7693603511	74678.6190584306	117070.299165737	59651.7146582027	61181.5969118089	97075.6894084824	185429.742688927
602	73.0651820567291	73.0650872291855	73.0652567754855	678.451	676.836	679.723	14	12	11406186.1283057	9127166.99731534	13389089.2993382	9844631.83785689	9805273.55836476	13800073.747857	15739924.0609602	11867565.3716747	14555759.5042017	15173798.2412255	14625503.1369081	10755831.5742838
603	73.0651567171499	73.0648884475205	73.0653389379598	744.068	743.203	744.511	13	12	15160763.4355232	12438251.1638054	16647587.1408922	13473713.2057824	13328304.4338869	17650309.2709715	17451672.5475463	14829847.1693124	16515206.2232909	17692248.4611596	15908095.060646	12797250.6054542
604	73.0652523770326	73.0652294830837	73.0653527828505	12.58545	10.5625	21.2568	10	10	12754168.5312398	11318646.5069529	17958949.2523133	9849716.44292383	11570924.1543224	14695696.9677794	10692056.2009274	0	14189034.2611529	9741019.23492898	17228556.3338498	16279154.9236311
605	73.0652639678855	73.0652272375659	73.065300698205	563.0445	561.763	564.326	2	2	9853966.42854507	6507707.70285065	11686831.7604767	8181368.04400184	10638735.5550138	11561207.0918506	11942034.3869302	9333805.6876192	12249834.5298688	11640205.7045058	11775927.1037088	8908470.08099256
606	73.0650772467271	73.0650772467271	73.0650772467271	1358.09	1358.09	1358.09	1	1	1416527.33710938	1310929.04139216	1690063.38373697	1338371.24636718	1269040.5514707	1759008.18643099	1895047.91047786	1442253.19877605	1711642.01162501	1783764.33682031	1540135.51696355	1223008.29442382
607	73.0651735088519	73.0651735088519	73.0651735088519	2543.52	2543.52	2543.52	1	1	6011194.35307113	5753233.27205334	7586863.45967134	6011799.25848197	5178602.46124326	6840579.09504657	7815804.52059945	6936036.05686828	7800495.33973061	7430441.25929276	7683287.83853479	5453301.82820919
608	73.0652436561832	73.0652436561832	73.0652436561832	1936.44	1936.44	1936.44	1	1	1197135.43159778	1213672.1502346	1384646.77701676	1264093.86123488	1141708.06325731	1547981.67062752	1615578.96510585	1401388.88328818	1430573.69842364	1523920.19074805	1448171.64205645	1206939.26899697
609	73.0651302823759	73.0651302823759	73.0651302823759	1272.57	1272.57	1272.57	1	1	1641663.1117931	1724254.2212606	2072578.86287866	1640253.12599169	1529698.56177357	2179037.92300593	2205766.57094001	1804958.74699219	2098454.0797713	2232719.00276733	1967343.16544859	1614264.9716274
610	73.0652040409201	73.0652040409201	73.0652040409201	623.263	623.263	623.263	1	1	10999928.2741843	9711830.45059396	13251417.5559502	9403850.77001704	9459709.78848735	13114165.3147759	13958382.4650271	10591320.4686675	13508053.6498788	14023156.7779776	12945109.5655513	10232780.7516377
611	73.0651250411759	73.0651250411759	73.0651250411759	2103.43	2103.43	2103.43	1	1	274110.950460938	241852.044831852	328694.324970708	263984.164731775	253641.137039067	359375.674859365	417249.505714839	291422.406984375	357478.768255204	346186.370970043	284105.361055995	251731.950227865
612	73.0651993815397	73.0651993815397	73.0651993815397	1170.72	1170.72	1170.72	1	1	397671.589218745	417476.651250003	411793.396874993	325563.290859371	340852.956093771	400070.270833327	490592.929166659	311716.331953121	428787.639583326	407671.410416693	391022.467031277	415095.676875003
613	73.0652095912773	73.0651932845096	73.065225898045	2673.44	2668.2	2678.68	2	1	0	404447.249670333	0	0	0	0	0	0	0	0	0	0
614	73.0650983734591	73.0650983734591	73.0650983734591	1862.88	1862.88	1862.88	1	1	994058.1283724	984201.925351997	1136418.55462673	1031629.94719328	1004826.22634549	1354693.62435185	1366072.50515914	1093204.09281249	1249144.1934592	1370885.18182291	1134066.40941256	941549.448594481
615	73.0651362220097	73.0651362220097	73.0651362220097	1798.07	1798.07	1798.07	1	1	1582020.1015968	1484575.90616571	1801495.36936738	1502072.84725419	1457089.07798209	2026735.63104992	2057972.27901563	1726864.38817359	1796439.33526368	2036134.29864329	1875141.66878334	1481820.25844322
616	73.0651865435426	73.0651865435426	73.0651865435426	2409.77	2409.77	2409.77	1	1	2210076.26922327	2115639.8679694	2573956.34577285	2251669.35441225	2021450.38793149	2777520.7319306	3042479.68108776	2414550.65297058	2864222.96626403	2958297.6956851	2557348.15844713	2027781.73952789
617	73.0652340167566	73.0652340167566	73.0652340167566	1181.9	1181.9	1181.9	1	1	2781871.63474432	2737569.91701113	3512052.87764204	2812211.67408617	2740110.77927557	3752583.63596354	3951132.84375	2983074.03563802	3553155.24374999	3733239.8904356	3228482.60487928	2641119.14650159
618	73.0651946172555	73.0651946172555	73.0651946172555	1415.41	1415.41	1415.41	1	1	1199011.70078275	1147575.65558477	1419646.12090144	1128570.73062575	1086670.99658653	1513208.0305619	1659380.48413161	1283615.74765324	1423122.7783684	1562180.81679687	1363926.36675181	1105360.06729191
619	73.0652379051391	73.0652379051391	73.0652379051391	2605.6	2605.6	2605.6	1	1	2918550.21681254	3132130.70651285	4114931.74169929	3220104.1876171	2744023.06056638	3481683.02800776	3900380.1619726	4034626.06333009	4113190.07535157	3816236.8846875	3996539.59374024	2830964.81419924
620	73.0651704118217	73.0651704118217	73.0651704118217	2140.12	2140.12	2140.12	1	1	69575.5129069089	88148.2039453154	74772.2899121056	64525.902363278	61726.3753906269	78937.4731705694	104756.447181001	91588.263782548	89432.1666764283	98629.8748437457	68819.026790356	49165.2464135718
621	73.0651441720225	73.0651441720225	73.0651441720225	2646.34	2646.34	2646.34	1	1	3098257.63500001	3211689.31104736	3653491.2109375	3099381.03725448	2708727.0312723	3475136.93585943	3776255.36216518	3715038.40500001	3795244.63652896	3522600.47982142	3948284.37000002	2705248.9395536
622	73.0651368623321	73.0651368623321	73.0651368623321	2069.55	2069.55	2069.55	1	1	335268.437281244	290290.99251953	400122.635218265	362957.560058592	322505.771468992	489480.673444822	456865.120949218	389130.685854978	396455.505170897	511930.947047526	392925.463670652	283561.167804686
623	73.0650946604936	73.0650946604936	73.0650946604936	1604.32	1604.32	1604.32	1	1	119030.118593752	136869.418437503	145934.073906253	107917.065566408	103594.980585938	145598.575312502	163949.698613284	122564.14638672	143105.989140628	150623.54150391	143676.716640628	119843.060800783
624	73.0651712905502	73.0651712905502	73.0651712905502	1571.95	1571.95	1571.95	1	1	1212924.25676993	1117087.19050578	1469273.36352371	1144263.43863483	1112354.29769801	1536222.6610749	1606350.65113146	1351586.0282469	1493879.50175108	1709936.83532866	1466481.60891972	1126603.45410157
625	73.065164346409	73.065164346409	73.065164346409	1533.73	1533.73	1533.73	1	1	978049.993881249	962543.439855301	1284457.93127344	1010247.97223438	928949.360850001	1328294.61326251	1389223.61344375	1160561.76625781	1309340.5910625	1438522.92779999	1319351.75034844	918879.978242187
626	73.0651712532393	73.0651712532393	73.0651712532393	1961.81	1961.81	1961.81	1	1	3628546.83442858	3359906.28352661	4292563.46734658	3632594.20238213	3381385.37797281	4641193.7868792	4800395.55727398	4082511.72625368	4294048.34603442	4722403.43974683	4200882.36625876	3392673.19423226
627	73.0651662005352	73.0651662005352	73.0651662005352	1775.41	1775.41	1775.41	1	1	1176767.62148959	1097343.41324435	1334750.88441406	1087634.84193165	1096199.80188933	1479958.43134115	1515059.88526939	1324921.26451172	1303966.95370421	1523010.41263021	1386664.16198568	1097826.783
628	73.0650996507321	73.0650996507321	73.0650996507321	1231.32	1231.32	1231.32	1	1	1800128.11775569	1767626.71688901	2115559.23447442	1715396.15398616	1742065.66441761	2306870.85355115	2373646.00578834	1961021.58529473	2152455.45655008	2327582.44176135	2149273.72529828	1691120.14805575
629	73.0651528400384	73.0651528400384	73.0651528400384	1740	1740	1740	1	1	1311839.59471093	1267937.77173089	1631895.48327908	1392986.90887369	1222277.90641005	1841137.45195313	1814717.59236654	1562687.75507324	1675812.44438151	1880176.69806532	1588772.59464397	1263632.11979166
630	73.0651227860388	73.0651227860388	73.0651227860388	1484.73	1484.73	1484.73	1	1	81472.3764062332	118915.456081545	90268.0488281267	77656.2562109397	82422.9842187515	103435.543203127	113093.033593752	90959.9615625026	104774.617500002	113942.880117191	101435.446250003	92568.4451171901
631	73.0651675136932	73.0651675136932	73.0651675136932	2307.46	2307.46	2307.46	1	1	2138513.12221413	1929974.4683853	2316380.81028037	2106835.43428136	1868500.1765839	2705792.54751779	2944199.26760488	2335940.33723967	2765762.84122057	2846331.86360873	2315854.78265331	1936886.19686751
632	73.0652318176736	73.0652318176736	73.0652318176736	2459.52	2459.52	2459.52	1	1	931212.566060868	831992.058134139	1234240.16735403	1022143.57277344	773406.242925587	1280141.21624998	1475152.12978002	1233870.53315173	1294016.67819696	1339014.85312502	1256768.29677633	849125.800929278
633	73.0651981316149	73.0651981316149	73.0651981316149	2566.96	2566.96	2566.96	1	1	6446333.19585943	6234938.05576821	8332887.37576476	6495639.9582237	5637620.19578942	7075774.12627051	8275725.23684211	8142583.88016449	8293710.68128706	7985495.77028782	8145735.55229848	5728124.9653701
634	73.0651154083616	73.0651154083616	73.0651154083616	942.997	942.997	942.997	1	1	6291913.70615483	5436327.54357675	7188933.68191953	5521349.81017852	5439448.27758463	7826225.53481587	8063786.42738436	6082955.21917708	7479277.23722539	8042801.72674296	7475437.705453	5643371.37703126
635	73.0651863288332	73.0651863288332	73.0651863288332	2242.53	2242.53	2242.53	1	1	925962.109903498	795051.754437679	993818.513848043	863895.801392843	792745.520381438	1098355.54620079	1285529.8289748	941398.304754906	1078905.62260914	1199023.42905924	959464.087218141	780374.242401199
636	73.0651952856924	73.0651952856924	73.0651952856924	1669.18	1669.18	1669.18	1	1	1069207.83483796	1071717.44874783	1286132.43381761	1055491.85812501	990114.636457606	1402184.22604166	1458496.33255208	1157824.01547598	1295826.30828125	1441568.86991898	1245510.5686198	947900.687291665
637	73.0651244922905	73.0651244922905	73.0651244922905	839.832	839.832	839.832	1	1	6574868.02212501	5714426.82818498	7438862.45820238	5490956.66544141	5718780.62602404	7876563.28856191	8417225.16051202	6484441.69795973	7727814.22425632	8189727.99525031	7340611.37441977	5846840.92498873
638	73.0651533017003	73.0651533017003	73.0651533017003	889.091	889.091	889.091	1	1	2955048.56192969	2545487.37387295	3364950.62908504	2590486.82414423	2618863.59748797	3804747.8448774	3996308.7756914	2872138.92572115	3528398.70160156	3663094.70155019	3454486.24809195	2488402.05525541
639	73.0651421928746	73.0651421928746	73.0651421928746	1323.39	1323.39	1323.39	1	1	1396389.49665853	1427177.07245064	1692054.826907	1331662.33671875	1334607.27113499	1720894.82370986	1840811.6392513	1513681.8616748	1737284.3397195	1902348.05171876	1551138.26797038	1352940.17230468
640	73.065208627512	73.065208627512	73.065208627512	1108.41	1108.41	1108.41	1	1	2430280.46835939	2330596.72109724	3042680.00055554	2233724.99015626	2347348.90265626	3148812.17013888	3282349.11304686	2532964.57286459	2914718.44074075	3157785.77039064	2839623.29671876	2233508.20933593
641	73.0650779370888	73.0650779370888	73.0650779370888	1060.06	1060.06	1060.06	1	1	2059763.73080609	1997563.38330321	2607235.00265625	1865662.67777875	2035261.07203125	2718928.2375	2689392.06365055	2273274.65872281	2409589.56600497	2717348.64703125	2556415.58337634	1859479.0178125
642	73.0652412507549	73.0652412507549	73.0652412507549	449.915	449.915	449.915	1	1	900441.936151042	993701.881986317	1088699.6553125	755759.330833327	719041.10045833	1010067.27696876	1055969.21344791	858402.168572922	1097135.51317709	1120979.64	1046652.92261459	772687.223000011
643	73.0651742060241	73.0651742060241	73.0651742060241	990.388	990.388	990.388	1	1	3023727.14738086	2869973.89487941	3596081.41065422	2893310.77368995	2759713.0731875	3993009.02881177	4202058.13492017	3179684.92369336	3822183.29249414	4011329.41566528	3662236.75584034	2963118.17267273
644	73.0651929717086	73.0651929717086	73.0651929717086	1590.59	1590.59	1590.59	1	1	232243.763011711	260852.434407556	290757.091445303	235849.450558599	223898.053699223	312606.678398444	319586.349140616	250142.339789067	287102.36095313	297438.364453131	267741.898968742	219477.260156253
645	73.0652151786932	73.0652151786932	73.0652151786932	508.518	508.518	508.518	1	1	4078940.28518382	3919025.48510272	5214845.88778646	3463515.35597426	3649024.59271875	4921578.52522744	5265640.94292708	3992993.31652083	5071585.21996875	5055717.52795588	5203015.93627084	3821698.89703993
646	73.0650494931934	73.0650494931934	73.0650494931934	472.596	472.596	472.596	1	1	4061263.92794117	3727217.29998842	4885083.16631618	3324820.44235202	3343644.33927941	4278800.28397266	4813756.14401194	3750002.00219117	5045674.90303493	4817729.02788695	4728296.56255146	3434397.33206251
647	73.0651441294599	73.0651441294599	73.0651441294599	2201.01	2201.01	2201.01	1	1	988950.336259413	877498.987159074	983415.98767046	908084.26190785	869360.117406075	1315840.79179031	1343825.99773437	983731.03860085	1186680.2595293	1265665.49074716	998338.122606003	848963.057837001
648	73.0651612848766	73.0651612848766	73.0651612848766	2348.41	2348.41	2348.41	1	1	1509069.26948157	1436296.96345723	1767001.47042799	1529392.74333984	1445680.85765094	1986842.74245924	2120030.45554385	1675042.19578931	2082135.28874321	2154772.29585428	1754421.77156589	1462102.93621264
649	73.0898593063649	73.0898158163294	73.0977723351052	1304.57	1304.5	1304.73	5	4	321801.492928871	194229.054251535	399252.405541998	291699.582368981	316854.958651534	339487.695117191	425972.20433268	343851.993341615	89287.184698486	95029.3493483324	311307.335751068	86318.3751298007
650	73.1561395247596	73.1560550319075	73.1649455774079	1304.14	1303.59	1304.73	23	12	191253.149951173	176070.112572114	162657.882036884	173723.11745042	177480.907958984	156926.446335637	147718.272385817	189948.561830358	156471.791559244	174070.850782297	172650.523660715	162620.316517052
651	73.2045700270395	73.2045675409519	73.204594354903	1304.41	1303.61	1304.57	3	3	199050.799973957	135035.675183292	176631.529493411	108862.421478741	179462.561841229	178572.810035806	181454.358539224	198113.643531086	164083.636142577	185686.174832482	184065.313830565	130749.204803936
652	73.2547560463475	73.2547097010409	73.2547810526956	1304.11	1303.64	1304.54	12	12	871280.196952404	836870.300311747	797739.561964275	906607.680605742	798448.2761268	787111.977693921	820973.545875659	877861.687479174	757544.985062506	817864.502895842	843178.932118156	793599.067215752
653	73.2599037854207	73.2598438812026	73.2601826142201	1304.28	1303.81	1304.73	12	12	220738.58793795	132994.392511719	291860.012920673	200210.968605393	174994.336328124	344404.812354215	335392.613278462	252480.826870492	297595.193353741	351789.630267162	285580.765525841	161684.912184495
654	73.2933216415173	73.2933015761669	73.293351949244	1304.03	1303.59	1304.41	6	6	838742.656097288	813275.029794038	116609.007084963	76030.7958634449	797966.375997874	134297.882498372	131508.562323404	859769.542249633	737933.436301482	141580.989970092	109506.360276692	787138.296200289
655	73.3100924759264	73.3100668747033	73.3101181953861	1303.965	1303.59	1304.49	12	12	540929.127780673	536613.56437283	494317.651293939	577501.675839935	513995.143344349	449092.274119701	480727.914013677	560694.34563101	469855.868700525	491821.618979844	534326.852791011	531187.596472454
656	73.3391563689369	73.3336449278045	73.339420270341	1304.555	1303.95	1305.41	22	12	159888.640435697	154997.350222355	151077.841525503	108586.59621867	158770.71355356	176431.132703951	173712.585077374	143359.241842447	161682.840083007	201693.409731727	153242.899186448	91687.0358011873
657	73.3855449607002	73.3854346646903	73.3855810864828	1304.52	1304.08	1304.9	12	12	220038.242340089	188826.273602763	201567.607258676	213590.77915978	201896.895266488	203950.551080498	213800.935506419	234364.51890024	190939.572346379	211705.227359901	209353.555094867	204524.214147009
658	73.4090586136946	73.4090290692375	73.4283893075317	1304.45	1303.64	1305.41	14	12	195656.442175294	186362.277814593	155813.013408203	202403.487468073	188172.527535306	152267.003228935	158127.121616909	181703.11648738	156576.900208834	167300.441003419	183635.406010045	198987.388052133
659	73.4610028041202	73.4609216830424	73.4610334153722	1304.45	1303.81	1304.88	12	12	246683.205335787	164497.467361652	291691.118429237	233933.923061526	207488.431577757	333470.82809443	318339.95525616	285899.520810546	299104.522421124	328246.930318134	306180.048816965	195315.570111553
660	73.4846507362347	73.4846065665769	73.4932992759352	1304.5	1303.98	1305.41	13	12	597120.310852053	503669.129867785	586023.727805517	609809.584056223	549656.227629205	590860.274606775	599367.144467079	631882.109468755	550697.756968104	615447.571407649	602654.773911832	545968.019521834
661	73.5402502557805	73.5401123038683	73.5402774436424	1304.88	1304.41	1305.41	13	12	255612.799047852	206814.637265624	240030.867580912	268020.791297433	239547.35906266	229447.195005581	236043.776370445	272584.571792971	229878.174819989	258689.523227889	260203.299543455	243880.230611477
662	73.5321141340477	73.5319553567795	73.5321709340861	173.515	172.906	174.408	9	9	2069768.59111728	1371557.62801572	2620896.18640876	2015934.47380669	1712656.87266926	2574402.59815266	2568937.73868663	2159580.36146616	2762733.45959334	2819504.27940157	2502494.32455669	1718824.6513922
663	73.5318491692626	73.5317165128631	73.5319422873489	596.679	591.306	599.15	12	12	16575285.608328	12978972.0059302	9562178.62386372	7895217.87004895	14526996.4869904	19173101.3137285	15166278.491327	10792894.1365906	13866940.6231428	11971596.7151596	13631568.7087026	8792220.65630457
664	73.5314668901582	73.5308135360561	73.531790942045	2449.225	2447.94	2449.42	10	10	9452249.16621708	8705369.69221773	11777414.6771399	10160735.7464012	10849791.9468681	12571879.8001939	14327357.8750996	11029397.8474105	11067891.377575	10921069.3087541	10847748.2311884	9458140.35317354
665	73.5320954416364	73.5319479696228	73.532205714407	213.936	213.526	214.55	9	9	2691839.7386441	1370511.19662971	3353180.88088443	2486341.73951789	2054829.02714861	3425993.41756838	3097048.08752148	2771510.27886877	3378608.16825159	3367167.24641546	3087458.77894606	1850389.74773051
666	73.5315800084731	73.5312874893363	73.5318300988069	2493.08	2479.49	2503.78	13	12	29321527.7177955	1028539.21827391	3978988.696944	14201907.5149282	17398033.6102295	3969500.94873378	3370003.74849504	7344000.53100104	1025682.74113641	29348299.8516749	15534607.1169468	12727418.4801123
667	73.532149836753	73.5321270977352	73.5321933208797	133.7485	130.916	135.202	6	6	1456741.65562092	1086639.81806464	1933133.52073049	1394799.79348975	1256283.35515538	2171970.75479517	1936533.64969792	1787017.19754233	2022228.87862331	1755614.98198274	1867972.52477726	995016.037050569
668	73.5321091247841	73.5320523815985	73.5321585330085	78.17015	73.7688	85.9931	8	8	2284587.57944824	1341713.74850127	4052717.591596	2790673.4575386	1937258.4917476	3023392.63673774	1682526.70212525	1266381.49296067	4256372.07978219	938026.693778805	581037.442715322	1686198.9804765
669	73.5318037170872	73.5316940411304	73.5319832244051	1098.05	1078.21	1113.43	11	11	4695933.16753246	4307702.97392577	2982856.4502575	5637075.30124461	7493825.9758738	7249357.38686998	6579721.52336187	8470996.53422412	4127936.47602222	9526211.03297808	3023731.00963833	5500067.84078419
670	73.5316291510792	73.5314512504657	73.5318764033952	767.159	762.938	778.823	9	9	6394733.06369455	7332843.36439599	10342833.0908236	4626929.81521459	8916276.63945516	10760354.0581809	6167449.11341332	12795088.6550752	12474347.8561837	15288913.8362754	9073175.25220822	8209928.44249746
671	73.5317710790895	73.5316578531663	73.5319254228622	936.39	930.625	947.125	9	9	864912.604510265	7390081.26944141	6967540.19758885	695724.925934788	4026551.11503571	16620781.6401549	9091454.34746117	9740087.17283091	15446028.8949865	15606157.074257	11597905.8724522	8288522.87656864
672	73.5319620938903	73.5317901358136	73.5320429608842	1155.45	1150.66	1162.34	7	7	4337219.96556686	3453671.62507086	4549236.16011264	4065999.10181868	585667.96038087	5386801.77258445	5421286.35810806	5820406.75565556	7458548.2269397	4322541.56348307	4611712.43946533	3818572.48905523
673	73.5318043090261	73.5315371380906	73.531970677448	689.092	671.575	700.995	10	10	11115565.2191724	7130423.12185678	10314306.4075099	9263466.36297501	9108109.76286184	17939392.5236765	8933954.26218375	8041368.03886718	16492096.3951192	10385526.5358329	13460060.4839624	7914903.02987109
674	73.5318382365568	73.5316337278144	73.5319669496336	994.439	979.923	1011.71	10	10	6616497.37436153	5986935.17148438	5971318.94799151	8249297.92372272	8185125.25131832	700085.020331614	7962699.76832333	3190536.24332103	8795422.67605803	10124598.6008559	511042.883203129	6712830.27224403
675	73.5316924191556	73.5315062694564	73.5318127059786	805.865	803.676	808.658	3	3	6146336.37420169	5868538.74588701	8168829.82536349	7350199.7722436	6866537.66697436	8699638.20131251	6589931.88792882	7903121.79806371	8510561.02046033	8370327.06611555	11704319.9143475	6463798.47399841
676	73.531757210963	73.5316772496191	73.531961662957	1042.96	1037.72	1057.43	6	6	5668556.30015628	4446306.49504092	609346.573754875	5383268.09789062	5218050.15103271	3103798.21346925	6211003.91488095	5918435.98970982	8553322.39408225	6557749.19793526	6543364.23396478	4836138.67861979
677	73.5317447620084	73.5316456235516	73.5318877477904	642.4825	640.007	650.336	4	4	6722806.15094451	5368423.04149099	8437067.21437862	7453368.93260209	6026064.7395	7699783.18566647	8086061.9726242	9215640.54365858	7912582.9450545	4279297.37522685	7797351.61887661	6284872.66179326
678	73.5320633268288	73.5318302979293	73.5321858059915	1228.69	1215.99	1233.2	5	5	2624645.69997726	2048125.84637692	3077043.53593441	2501013.4302476	2585987.9044462	3188510.53893542	4368412.7223858	3294795.33759618	3071601.56413675	1636982.25645942	2255149.18671515	2402290.21995525
679	73.5316760642695	73.5314254110304	73.5318591887038	724.1895	717.912	727.634	4	4	7457956.200869	5564051.9314737	7489151.04589117	6943524.62264393	6581503.80730755	8507449.22154486	8702816.6699139	7354511.08375475	7615623.23338077	8143454.88216497	8985559.67716938	6057915.71684314
680	73.5316968229339	73.5315491111824	73.5318669009869	864.12	858.135	872.889	5	5	9536348.28929818	5490855.13264763	7597705.95237746	6843526.01722451	4003774.19995126	4792781.820636	18438053.621185	7344096.76328126	7749226.32782813	7867297.99293751	6069488.37447958	6062187.28638425
681	73.532003917881	73.5318327575896	73.5320194798639	1181.36	1178.06	1184.63	3	3	2150442.29818123	3794084.49053066	10540742.105979	4608461.74157457	4536874.39684852	5684433.49841102	5583167.30774299	5027333.59408104	5583120.58879899	5605368.22663798	5204818.597067	4338274.85207098
682	73.5320724181441	73.5319988662953	73.5321275575239	284.963	279.762	293.843	4	4	2148161.39328685	1661145.33323148	1791884.25793551	2314467.03783713	2207690.90664739	4747065.47067542	2994826.85384655	2183778.81829587	3372894.13070828	3093734.46646521	3197719.94370887	1920131.278656
683	73.5320945902439	73.5319709191046	73.5321427424729	464.117	461.509	467.582	3	3	2666152.27173453	1783385.95407143	3420826.02775293	2641126.90051235	2424277.02395089	3298959.32837085	3176637.68805357	2859713.10946341	3540538.73240115	1630852.24628827	3391682.8613081	2149935.7527276
684	73.5317682997525	73.5316171432061	73.5317751142872	821.31	817.61	826.265	3	3	8373566.35849554	6216238.44290179	8892788.81498437	7891285.28746578	9032506.8833559	9225635.90513615	9129992.37927455	8486225.1856994	9423837.21129716	842604.554402838	8921101.0329241	6871841.55106865
685	73.5320368909646	73.5320093344016	73.5320644475276	49.17945	48.0579	50.301	2	2	971177.141938491	567219.401422227	1260229.26513304	844134.964180573	843315.260227232	1217347.57173681	1144443.39016678	944123.362951276	1298690.45299512	172534.4989875	2158811.24997765	651351.092738281
686	73.5320919973242	73.5319424579489	73.5321189002147	399.208	394.554	402.942	3	3	1271713.39210547	881462.380605201	1590663.91754084	1274942.20428924	1089642.31512846	1639388.72941087	1553702.74866335	1306328.63405706	1773081.04667317	3814951.83058623	1594153.33957617	1021699.57355327
687	73.532096240262	73.5319435377345	73.5321273647164	376.994	362.624	384.788	4	4	1517532.97243981	1096973.85286458	1851896.18838079	2219518.37892683	1352721.79910663	1881370.56984317	279142.634623531	1536283.34745313	1960859.50433218	2814216.79540381	3007508.0223333	1239091.25201852
688	73.5321394987176	73.5321229927422	73.532156004693	449.3835	447.451	451.316	2	2	3159393.4800352	1304157.0351921	1270894.66307117	1709545.30989773	1749261.09902018	2264699.42373213	2236976.17718395	2061973.62750104	2484693.23367854	2294757.76085478	2283807.36237666	1628464.0633403
689	73.532071727704	73.5320106490089	73.532132806399	508.092	506.631	509.553	2	2	3674461.14069302	1693319.74090278	3332397.89824381	2278951.12891539	2327224.67113715	3420880.54554923	3215746.03863715	2697458.22520052	3649883.6546713	1840475.2818418	3150468.58667578	2183372.29883475
690	73.5317550382044	73.5317397248153	73.5317703515935	2536.265	2532.36	2540.17	2	2	7012781.17	5829038.62850638	7713876.92737137	6588258.37226794	6671887.2134559	7742901.7456658	7477443.67592323	7079233.60060605	8459101.53727145	7842187.44885115	7535685.95669118	6237006.42543196
691	73.5321246157653	73.5321246157653	73.5321246157653	2602.24	2602.24	2602.24	1	1	2861191.2146394	2078933.30298079	3359179.38049097	2754969.92687802	2538555.43133412	3288053.88810694	3156229.72418266	2968720.8222476	3076353.71953426	3138195.70492788	3147442.36963342	2319166.12578725
692	73.5315294424324	73.5314549366696	73.5316039481951	896.0285	891.659	900.398	2	2	3266656.04423191	2607727.16930903	3756409.68256579	3382643.51111842	3659191.66148104	3870105.69713158	3853537.47393664	3514040.81503639	3558312.4834896	3885078.7865625	3688802.81295231	2989839.16341941
693	73.5320818660175	73.5320818660175	73.5320818660175	59.5662	59.5662	59.5662	1	1	1509874.74630365	863542.748211519	1925254.53072911	1344902.21926406	1246529.0705787	2030448.24846062	1871421.10133584	1482226.33144498	2074948.88040476	1822829.04405174	1841313.97337386	1016605.41420359
694	73.5321257300954	73.5321257300954	73.5321257300954	2666.75	2666.75	2666.75	1	1	1476567.50993146	999256.855534347	1975666.77584722	1387266.95502657	1154702.99941986	1989882.55782601	1841415.3638517	1790781.36283428	1797119.03185879	1998944.95946704	1792226.14097169	1238013.53225097
695	73.5319108088525	73.5319108088525	73.5319108088525	2573.98	2573.98	2573.98	1	1	6046346.56157808	4800593.35021353	6821786.15401043	5781635.98696872	5563846.84402175	6678698.28346869	6616165.10568754	6342869.43747221	6698197.18910939	7162252.56366344	6619843.75156249	5146477.15582293
696	73.5319520367016	73.5319520367016	73.5319520367016	2633.06	2633.06	2633.06	1	1	3752417.59353997	2909379.27563592	4459893.49994878	3570964.09068425	3354491.78186807	4515714.96446593	4314148.34279457	4208257.39474801	4112790.36846824	4353948.15788615	4294372.90709208	3123836.96492171
697	73.5319276886358	73.5319276886358	73.5319276886358	2557.66	2557.66	2557.66	1	1	3727420.57552629	3111840.9403711	4348081.01144712	3471351.73685853	3433155.0741365	3954010.33263159	3979801.46077305	3702718.38425171	4032076.85659536	4033970.40098685	3824698.31854448	3253328.26660361
698	73.5316973504903	73.5316973504903	73.5316973504903	2520.15	2520.15	2520.15	1	1	2326747.07519531	2212627.73905487	2574942.80273438	2286509.23798835	2136457.44525397	2462997.05488274	2633340.19499992	2518607.87148445	2433354.22851562	2796570.10367179	2325015.37187493	1954711.83273438
699	73.5315844063776	73.5315844063776	73.5315844063776	791.728	791.728	791.728	1	1	16844571.5996859	12886394.9166549	18828578.376789	16097664.1392079	15064114.6585413	19304628.5632449	19152913.9176466	17384990.2708735	18467613.2038081	19150094.0440204	17862570.8178954	14246115.0775465
700	73.5318096182149	73.5318096182149	73.5318096182149	1125.02	1125.02	1125.02	1	1	1495531.27078123	1170854.82210938	1548131.17519532	1576057.40052548	1390351.37320314	1632793.4539323	1630628.60718751	1424739.80494142	1570205.53685548	1641315.3178906	1482816.31959636	1157052.49593751
701	73.532100900315	73.532100900315	73.532100900315	419.719	419.719	419.719	1	1	2952726.25513704	1866187.60830291	3505957.32272688	2588335.25479045	2522183.33644336	3695748.12865101	3238142.4119314	2894607.76190104	3506303.04258008	3299574.02480493	3372018.11516813	2280060.99361249
702	73.5769856191985	73.5563472503763	73.577044111857	1304.49	1303.49	1304.88	15	9	98806.3942590325	134465.396096754	159318.635740359	102103.615221229	81201.1196240226	110282.725493163	111334.314064941	118302.411098632	143077.244086468	154054.505251685	120103.666634615	85981.0958571211
703	73.6071587320591	73.6066333057254	73.6142673474725	1304.49	1303.98	1304.9	19	12	146380.973986815	146622.087873943	138007.0720459	152762.259899902	134492.636121825	131125.1549149	132991.710486779	163277.586071214	136538.681215124	143445.711140138	154404.929804243	163172.155735426
704	73.7067074148481	73.7066651872381	73.7067320558142	1304.45	1303.81	1304.88	12	12	730968.951293948	643857.789399035	696150.601522033	752749.343507816	682899.343411957	669627.551399277	722801.706803382	767350.210950527	666235.745966477	712597.162991774	732323.528537948	679403.699338729
705	73.7234293093018	73.7225595427368	73.7304011807167	1304.345	1303.64	1304.54	4	3	718277.373696722	93489.4335486773	694805.64286378	741241.146218044	100443.096345402	668937.569378251	712945.08466471	759130.447198888	658643.145706376	702304.437260738	731099.222227371	99633.8873730479
706	73.7790977641258	73.7790977641258	73.7790977641258	1304.54	1304.54	1304.54	1	1	269886.88732701	143153.218926758	252193.054671806	277428.507179828	246469.710220773	249844.809827006	264359.231683874	272026.683822546	246663.82361398	261183.389114586	263153.825415035	260786.484948033
707	73.7919246807206	73.7864222994229	73.7921335023679	1304.5	1303.64	1305.06	23	12	182670.14295936	96799.6685752648	210020.864754642	174559.847019606	132200.585223797	114775.228264723	110514.627024739	212539.530766226	219360.059306642	232730.198608749	215572.841243239	134912.703840519
708	73.8387002643413	73.838671611154	73.8387370626411	1304.145	1303.64	1304.88	12	12	271898.580737125	236743.164998081	250562.443929266	275230.189870257	243958.934436973	245950.300186943	263406.811824778	272303.526643231	241133.128767417	251752.428571214	262599.928128661	255913.1349235
709	73.8892629948712	73.8885833651686	73.8895312407157	1304.5	1304.49	1304.88	3	3	80273.2258699538	637623.675000003	670649.730820322	719450.757328296	652056.835050056	666558.799417313	691059.495820309	712806.504598712	618759.834731881	147016.51311561	106788.177179768	641086.40195668
710	73.9387458271817	73.9384843801913	73.9388668079901	1304.145	1303.81	1304.57	12	12	709033.221000617	673045.54478154	671947.930066955	732274.35755543	663278.537128154	670882.636627924	704803.675903327	745060.067861692	634862.066931972	688433.24961496	696389.357182123	660381.582975262
711	73.9557781873349	73.9557487378116	73.9558400991484	1304.08	1303.81	1304.5	5	5	387941.233774852	251928.133806819	197831.170920413	356566.992732602	330449.13438388	216406.520056965	224666.603223876	184633.142723591	479502.119525917	213227.93465983	463882.547103609	288785.883013141
712	73.9896467334445	73.9896096149559	73.9896757480801	1304.03	1303.57	1304.54	12	12	387461.951495363	249830.534041465	481150.558143029	355947.679625524	322946.186128747	544026.046156531	530823.942908654	444248.19400691	479756.748173829	535520.062104117	464831.757317457	286543.939941405
713	73.9948513447762	73.9948283492524	74.0111079100835	1304.49	1303.95	1304.73	12	11	79258.8253605768	134930.33952524	131338.527563476	159157.307008713	129453.167651367	137320.197064733	536036.106655271	150843.880170201	122304.451533204	148407.712775531	134598.070195313	140466.776678936
714	74.03280888102	74.0327534565163	74.0330180410769	2448.69	2447.24	2449.65	5	5	861918.202724705	552867.950037666	929694.927993666	1162241.09413688	712518.692719052	908110.127283975	1105415.21363339	1136677.41923599	904538.982518132	1235300.08172714	798723.316060969	659691.942257264
715	74.0300883745128	74.0296155257014	74.0302450596996	1303.98	1303.59	1304.57	11	11	127394.394449462	118300.265403647	128976.22586426	132792.054843345	330449.13438388	122319.638804758	132724.71724121	127452.791430288	111147.200384114	121704.085393066	118726.825260416	126652.740572333
716	74.0605052364397	74.060245354203	74.0607479706033	173.668	172.906	174.403	13	12	12498224.753831	12238694.0456106	12757884.6910325	12078180.5048402	12019185.8287	14333779.1635872	14965773.162711	12802527.8954933	12979663.3648319	14792558.2857524	13261701.844296	12065923.7403087
717	74.0604423328281	74.0602986575789	74.0604949372144	591.353	589.744	592.959	12	9	12109973.2095004	8747217.7770772	8900088.83078882	9620892.92350465	10627650.4690696	12782189.6270816	11703061.7552178	10070275.2502801	10773525.0417704	13587437.7347419	9467541.4518314	10825304.6717849
718	74.0603873014487	74.0603784094141	74.0604361514888	2092.71	2085.73	2101.13	5	3	1459634.4833482	1332286.89624541	1345327.64639788	1333725.49478069	1340576.23752233	1915876.70388441	1973376.73934375	1381187.50374609	1505472.49009487	1272851.97983178	1457249.45552083	1322568.97782285
719	74.0604388694774	74.0604320620983	74.0604409351394	1320.42	1317.98	1328.51	4	3	1987412.17775127	1859434.35102144	1978047.23966129	1797318.71875844	1871718.38288009	3673542.65102458	2793728.56099608	2029056.23689452	2131042.76776573	2896392.4614388	1943855.203125	1777613.18625823
720	74.0604098404457	74.0604056758557	74.0604198380686	986.5625	985.598	987.373	4	3	385289.372578123	271088.914750001	362693.526140625	410953.930839837	400068.28635937	324494.476406256	590494.832109379	333910.457505215	429588.245374994	514322.36444531	1835359.81462733	247148.090843753
721	74.0604294524467	74.0604223765065	74.060458722971	1380.22	1373.84	1382.56	4	2	2395621.02314732	2126222.98089751	2510166.48642858	2348191.68566313	2313867.11336216	488153.28907814	3310306.1781994	2446861.32633928	2469198.75010044	6209490.16580994	2372837.08289063	2054388.81153201
722	74.0605103520457	74.0605103520457	74.0605174544254	2604.44	2599.57	2604.44	4	2	5878602.25100032	5193796.53492186	6395785.96281402	5771337.29319853	5730757.56367183	10233955.2885393	8040147.23428918	6150031.26189603	7431778.96369945	6183339.43384358	6356660.42194557	5633019.5781896
723	74.0604369246025	74.0604211319716	74.0604373646291	1964.99	1961.64	1972.78	4	3	4084382.1146293	3710483.53248548	4258195.15955748	4130449.64822635	3835758.27527183	5442258.50298383	5426102.17140491	4105871.70438035	4168390.51159194	4816947.4411264	6690273.98181066	3964737.50678632
724	74.0604291900139	74.060288673515	74.0604464239354	1025.115	1021.14	1026.46	4	3	414670.107421865	264419.921367195	307906.18302083	361084.117734367	323466.62402345	333682.904707034	515629.003828113	267645.157734371	426245.661210941	3694354.87403193	358557.176953135	263686.169531247
725	74.0604169573742	74.0603979212716	74.0604301858687	1543.105	1539.13	1544.85	4	3	2996529.08699014	2620512.99070312	3339132.20197368	2933402.71419272	2883445.07949561	5854674.56372836	4133861.14475946	3229904.62312226	3170468.72947266	3503840.73021288	3270027.81771732	2823129.68252364
726	74.0604216368178	74.0603979678943	74.0604615395716	2470.56	2469.69	2474.25	4	3	3406060.24914018	3053424.00621586	3727361.99624203	3367929.2784101	3247078.2809423	5484442.84201358	5162647.14268632	3615533.28797111	4569725.37498049	5370121.69058315	3736675.98700195	3128732.49709079
727	74.0603988059028	74.0603706371196	74.0604157093921	1264.14	1261.64	1274.86	4	3	2613316.41214192	2514123.00650111	2832770.26380859	2662712.68168713	2529201.51269625	4392240.29747115	3623083.74013393	2698861.64590893	2669032.3516692	3612939.25475292	2766497.60601657	2428067.40092369
728	74.0604284977018	74.0604069603629	74.0604828472885	1709.49	1702.27	1709.6	4	3	227488.923020819	167253.950944013	233306.99572917	187202.097395836	219749.517395836	1830473.2688856	316128.649348965	187577.593880209	214483.418789064	380612.641835943	1478166.76585722	203598.12708332
729	74.0604163472181	74.060330902182	74.0605355143536	2573.98	2569.19	2574.93	3	2	3231978.90750002	2744089.86201626	3211714.50764063	2947084.67771937	2994217.21418269	3845627.20885626	4192806.43352165	3136456.9088822	3772130.54063403	5562774.52728914	2404869.15704157	2885425.1264719
730	74.0604523255268	74.0604357063629	74.0604687338782	2544.66	2534.24	2547.49	4	3	7535161.32214128	6716054.89842449	7754315.43533447	7039528.1749857	6858288.18196411	10024125.9473046	9911603.06502859	7467937.00997249	9027410.05312168	923788.542140632	12841096.1707568	7007175.02960069
731	74.060382104712	74.060382104712	74.0603957289573	2065.73	2065.73	2074.15	3	2	1141266.58175558	1004834.08644301	1222341.47102105	1138443.90987779	1128878.60272767	210436.841567374	1776269.28474826	1193832.00080356	1363912.35238064	2994403.23784504	1244946.29890793	1070262.57752757
732	74.060437580197	74.0604057125592	74.0604694478348	1920.495	1920.32	1920.67	2	2	228910.455312485	227707.457812504	217506.345625003	230985.349544274	166958.381406253	216685.023222655	226220.35605469	275582.622630214	293706.669921858	437931.933437483	212008.352442629	165173.429179689
733	74.060431176232	74.0604195803009	74.0604347231697	1834.41	1830.83	1848.31	4	3	1140919.02298108	1013544.18839844	1135480.07676866	1111228.49429482	1075624.016875	3167414.16857255	1453742.52107639	1076589.70761103	1137773.71628472	635016.282823668	607858.577814402	1056846.62845486
734	74.0603857489641	74.060346375821	74.0604126055588	2296.18	2295	2302.83	3	3	1897292.75158918	1692314.80829745	1871436.65695312	1934384.81526973	1852149.20515246	4076180.77578775	2561698.70598132	1921868.53649486	2294486.38251333	1490889.14763641	2010027.86789646	1814443.19933022
735	74.0604407488626	74.0604264945967	74.0604407488626	723.74	717.289	723.74	3	2	926820.678911453	816966.671007817	929725.157536457	882932.679993932	802572.775763899	1210933.31265017	1267713.70170833	969336.227276042	900928.862328132	2252974.12035416	362671.129386079	837356.856889761
736	74.0603956485731	74.0603614250751	74.0603956485731	2182.31	2182.31	2187.64	3	2	1225219.72218529	1141977.8985257	1194628.98177735	1236173.84532258	1228315.50482232	1735609.58210686	1697862.27210433	1276846.88287865	1416481.06620716	2228421.03041018	1030589.41944671	1206523.27874496
737	74.0604626310322	74.0603837161703	74.0605078617411	2406.53	2389.89	2416.29	6	3	3262227.13250249	2857772.65826945	3338770.94450675	3197508.51475324	3123177.45965402	4223476.60281922	4490746.49006141	3306755.32952381	3826028.58774121	145659.263100589	4600752.44377243	3131557.95329242
738	74.0604127308376	74.0604024497358	74.0604639175415	690.146	689.279	695.828	3	3	2916367.60991536	2675069.54886667	3035582.13764883	2798019.47763333	2668116.35540624	4292839.64695171	3876166.84194686	2967025.31047162	2990446.49497655	4592427.50171207	3100980.26752162	2665477.28830886
739	74.0604045935033	74.0604045935033	74.0604469395003	1060.87	1060.87	1066.56	3	2	1005304.5448828	808312.168849435	981500.830877131	987088.602187487	959868.75187498	1321525.78909091	1447647.91281248	857829.79867898	1099840.44983725	394052.948437481	2020113.58305177	832849.097549719
740	74.0604454933013	74.0604454933013	74.0604454933013	833.718	833.718	833.718	2	1	3980365.66941947	3427438.25156665	4156464.67414229	3816920.68573105	3849102.97833909	5664839.28970379	5477414.23334375	4175906.60347615	4306184.69717054	5684911.67798818	4291961.28254155	3562944.81140624
741	74.060425604047	74.0604178721243	74.0604333359697	906.528	906.479	906.577	2	2	2171425.62027	1813862.26513541	2150856.65837437	1931191.75690501	1833548.20523063	5789464.5141774	3024088.72505468	2199331.98169988	2168199.38081781	2960860.82231563	381091.46707031	1793294.98535742
742	74.060460842201	74.0604023472947	74.0605193371073	264.769	263.609	265.929	2	2	5614599.09279857	5077476.70338542	6123299.61049867	5448535.490187	5385742.34860638	8692095.75069703	7552055.51213099	5764102.3454601	6077214.80280027	7590013.2127876	5930976.37447374	5129362.73213996
743	74.0604370065054	74.0604370065054	74.0604370065054	1506.77	1506.77	1506.77	2	1	278929.184843739	202998.428759768	311349.770214833	233560.460332035	259508.784257802	367379.588671884	362597.901279283	259525.90070313	276331.139804693	417397.591924813	259329.90070313	261095.206230459
744	74.0604202460638	74.0603936793834	74.0604240698212	1097.765	1093.43	1112.2	4	3	2666564.71333179	2460095.21121095	2834411.53504366	2720247.80768381	2526558.80356157	3462524.59987042	3583512.18987823	2802660.7837489	2804194.20308824	3314346.786217	3411884.06810434	2474263.99408595
745	74.0604133293833	74.0603885774929	74.0604133293833	1183.74	1183.74	1191.54	3	2	1155474.9566741	946120.157226559	1218961.51375781	1057050.28	1124441.26970573	3219959.38931037	1670948.4325	1063552.56398439	1250874.78703682	356761.700244165	1191429.7171875	952662.811411826
746	74.0604550653016	74.0604550653016	74.0604550653016	776.855	776.855	776.855	2	1	2729924.67084851	2561742.58029565	3061447.01440039	2795905.83324463	2708155.24577685	3974268.79003442	3905178.42191162	2841616.42180884	3034892.06124022	4107155.94627368	2988210.56112524	2645031.04871582
747	74.0604421897128	74.0604421897128	74.0604421897128	1466.78	1466.78	1466.78	2	1	1113436.3816875	966905.044617185	1166852.08792968	1068080.52625001	1036774.7205921	1654430.31914062	1608099.39316406	1218427.90962109	1190625.8943457	1700723.69452381	1186019.48287109	980266.87028906
748	74.0604339339503	74.0604339339503	74.0604339339503	1139.96	1139.96	1139.96	2	1	3448874.23126952	2856612.04921876	3541522.5555264	3213520.83220145	3100595.82022879	4554154.01410716	4570009.90791666	3251807.43351004	3236835.66940549	4728158.37852709	3609540.60014508	2945111.03322546
749	74.0605049008473	74.0605049008473	74.0605208737313	653.761	642.214	653.761	3	2	5385299.87109375	4738892.03393285	5360993.33809513	5163102.07180529	5122795.08223167	6405339.36444721	7648445.61991872	5819130.2705006	6122817.36774519	9291757.76013399	5783307.01962133	5334627.02732452
750	74.060415848124	74.0603836972104	74.0604629798565	492.26	487.987	499.498	3	3	362568.207316408	298786.938484374	372757.456093751	340936.670613278	408639.37907031	716364.926968745	478225.605000004	412164.558312496	369963.217500003	683651.658500005	2818574.41209014	298244.847164066
751	74.0603717816917	74.0603471905984	74.0604029002674	1609.84	1601.96	1613.81	3	2	98378.0617968768	93456.0330078151	112619.712304689	100375.922109376	137988.421064455	225070.361352543	157502.843437501	106482.336406252	174241.216953108	207436.829140628	222072.196185306	85590.9875390633
752	74.0604111926888	74.0603964609344	74.0604259244432	1801.57	1800.85	1802.29	2	2	1069967.79527343	1089114.22593751	1140357.0673273	1102643.81549342	1114477.57898849	1930796.04822071	1643207.566875	1148283.5821875	1178838.51679689	1567815.08592722	893270.249427008	1171225.37425194
753	74.0604039524024	74.0603950440809	74.0604128607238	2325.46	2323.56	2327.36	2	2	941549.773026336	928141.980057566	1012303.4550987	973810.065314566	954425.756212992	1246311.55933594	1502629.9640625	927455.176439129	1146371.22462171	2292588.91711531	452240.722243674	906715.094025492
754	74.0604121390327	74.0603752335545	74.0604241277145	2227.67	2215.86	2240.79	4	3	290726.767558592	241845.751796873	259733.050436195	246540.270520822	256453.974348966	1668974.49365048	400620.481289076	251904.844791655	275436.452343759	416321.823536798	1247320.70335299	272852.796308592
755	74.0604436466285	74.0603879372496	74.0604478047105	2691.06	2686.22	2697.86	3	1	496685.711093766	495316.472062498	524981.177226518	468297.441992176	429238.499999965	932174.860482362	700729.95515623	514626.124101579	661062.275000019	682804.573398495	529507.65550786	447346.58076171
756	74.0603643358257	74.0603643358257	74.0603643358257	1679.1	1679.1	1679.1	2	1	2042878.29570312	1784901.43141277	2041595.33359375	1972009.77084961	1843361.72917535	2715031.25855903	2591509.88873046	2051571.99908637	2153012.99192383	2844853.01917097	2043622.33680556	1828070.78997883
757	74.0604515345623	74.0604452118662	74.0604578572584	925.967	924.104	927.83	2	1	3590769.46492578	3323324.79983523	3750854.74265643	3510818.27499609	3499598.32127468	5095656.47514346	5062719.31156499	3696962.32636657	3880058.41730637	5345252.94188753	3727437.74606889	3280296.30878907
758	74.0604803017271	74.0603572028819	74.060551352637	390.907	384.788	397.189	3	3	1077127.00410156	1062497.9176836	1208480.44945313	1022961.98500879	976236.530800784	719137.594776206	1508149.50867383	1274234.82739584	1269595.42990365	6689844.94601197	509132.09265259	978456.919433595
759	74.0604403739628	74.0603789224569	74.0605018254687	2136.2	2134.08	2138.32	2	2	1604384.28949804	1490100.64916017	1577750.34904916	1605209.43244921	1565245.65212059	2273067.34271628	2309588.35931253	1675532.5660261	1834529.63630335	1888658.25338956	2080081.05399463	1527846.83667237
760	74.0604061029451	74.0603753461997	74.0604368596905	1768.21	1764.72	1771.7	2	2	2728016.35301683	2546460.41730769	3053640.98935096	2873993.98453426	2756512.3834961	4001502.24798227	4040731.71762169	3149617.78806641	3089560.21923754	2323353.58794182	4487766.00104532	2741502.46136943
761	74.0604372178786	74.0604342239564	74.0604402118008	1891.26	1887.81	1894.71	2	1	2765124.55068151	2362536.50240193	2830938.33553273	2632286.73380984	2797746.62425292	3832274.94863261	4036843.32222819	2826507.23300365	2883204.810812	3680906.05506481	2807570.72122341	2750879.34677125
762	74.060487005685	74.0604856811184	74.0604883302516	417.0675	413.453	420.682	2	2	3103169.99131563	2862522.3449952	3284811.62985	2941207.155315	3055739.855805	8748644.48532239	4215035.44295001	3262524.38216719	3288894.46515438	4270684.19763562	346043.193234375	2802881.65027884
763	74.0604156248833	74.0604047963714	74.0604264533953	1483.02	1478.87	1487.17	2	2	2251438.64267579	1975954.71746326	2377734.9130664	2177788.10776042	2287834.45396711	3173201.28393837	3244125.86388393	2424208.66988281	2518495.68200036	3304520.85247548	2641765.86636894	2056809.63863281
764	74.0604031245567	74.0604031245567	74.0604031245567	763	763	763	1	1	2344050.43859514	2264547.17344419	2696176.01313058	2536189.76944153	2326303.61420201	3824103.17685622	3458220.88262583	2549085.71331962	2731097.46881627	3630274.43105022	2511651.78082031	2203051.04554604
765	74.0605139848118	74.0605055526218	74.0605224170019	333.6795	330.378	336.981	2	2	4966024.68078125	4536371.91375558	5654552.70802604	4925237.01018155	4789290.66313671	10635096.0622096	6756903.74799847	5104891.10252381	5360382.86882583	6766850.0166168	3037442.67234988	4506974.19317039
766	74.1911986628623	74.1905953144269	74.1918020112977	1304.11	1303.49	1304.73	2	2	98186.3352836093	86693.5750960276	79735.4023864758	112279.652845177	89410.1996150726	81671.6461637364	83754.6753043616	101507.415107422	79576.4297054031	88390.8433736162	80964.6374613438	101853.594908039
767	74.2958589224918	74.2958589224918	74.2958589224918	1304.08	1304.08	1304.08	1	1	59995.8451558052	34505.4286843041	99232.053506748	61167.1628608846	64126.414528587	95954.2047043688	99351.0817350256	70780.644284889	98457.5347585215	99430.342754349	89252.6886674369	42807.2131542971
768	74.5311663901986	74.5308699109813	74.5315933763309	2449.1	2447.47	2449.36	4	4	839030.065385418	717012.06854965	1095463.72597704	969685.702301093	909990.535475255	1230874.84293247	1089585.7737617	638714.472034648	897401.428287968	1104212.69339356	1011055.03921702	737056.272304689
769	74.6702127470571	74.6700493478262	74.6740509410162	1304.145	1303.64	1304.57	14	12	234977.103680889	315549.045787258	297212.920222356	305908.709871198	283610.07972412	320537.775540865	310641.610501803	293486.334288987	282448.698203123	328127.480213342	271104.066512169	128852.472616811
770	74.7044732938563	74.7044476112473	74.7044787592585	1304.08	1303.98	1304.49	3	3	85709.5370109043	178430.0764826	290690.211328128	208387.279660868	189664.13147461	129921.835236002	130026.894050292	259239.632546161	281985.211661928	322894.401561165	270550.458147641	178509.811123936
771	74.7570136021777	74.7570126743962	74.7570235843331	1303.81	1303.59	1304.14	3	3	76170.3150905528	28644.0965731535	104462.280219728	64329.4295197092	55056.1683345173	115338.056779118	116484.004828659	76834.377228337	117798.843222655	123608.91276123	93570.9977436953	49864.8406809307
772	74.9585596208762	74.9583419457399	74.9585877517586	1304.65	1304.14	1305.41	12	12	264499.98947754	244582.013148717	243433.311776643	272280.410626395	243943.29610526	224612.432445592	228708.621089566	262862.218828126	228331.723071289	249429.586637139	252541.323018552	256526.420322964
773	75.0457513088864	75.0456231565685	75.0457786430502	1304.45	1303.61	1304.73	4	4	102940.837128155	88562.6233178719	242963.000123295	111073.181072622	240130.737128909	224380.992535806	229138.798784992	111774.469636962	228585.636580402	249474.172751653	248056.128687742	256663.34801307
774	75.0557337192635	75.0557006948599	75.0558146999672	197.7585	195.734	200.16	10	10	3017463.92110224	6779694.31003736	2831907.48944723	3124434.30057391	2719850.89591011	2894793.24022353	3428826.52761091	2995323.66552709	2814044.21502233	2977903.64039159	2450621.35926837	3017215.76526562
775	75.0557142768148	75.0556571468885	75.0557592243969	99.61	86.9568	101.737	11	11	3185369.66179772	7171455.12085778	4483130.86205317	3553430.16647077	5365468.93308309	3866733.62474392	8016212.31379473	1666380.09193238	3034783.2567312	6715037.5238117	5761783.49279914	1730667.20040747
776	75.0557344454954	75.0556974275674	75.055826283487	2688.32	2682.95	2693.92	11	11	6748995.55961394	4010017.89516015	5746442.15339151	4326565.22811421	3103639.47215182	5099889.12323158	3196972.38267281	6471100.73819114	4716607.90110858	4548737.1367022	4280949.95521085	4274488.38121972
777	75.0557433986239	75.0556619321981	75.0557762558926	154.406	154.108	156.132	5	5	2896627.16175464	4763931.50377841	2828951.92755176	2793983.27465424	1458046.08853994	1531407.7824939	1863548.70613139	1246671.84666337	1362474.40018499	1608889.26635724	1332189.15818038	5913306.09463447
778	75.0557130726334	75.0556938743067	75.0557473323504	2624.83	2620.59	2630.3	5	5	3467334.85933418	8721972.30612573	3650269.97086847	2916260.34916185	4002365.31863734	3283406.47718858	6557841.00114457	4426899.6703343	3462280.70839755	3376536.71938952	4319578.41587912	3986165.39276697
779	75.0557219443623	75.0556785159373	75.0557465444264	2646.84	2638.01	2649	5	5	1826987.84796876	4129778.17578125	1872005.55914842	411842.802421916	1849162.07072344	1591746.71206208	2933359.65267933	1207807.27429911	1757905.96953125	1718681.52699463	2068049.65201954	2574604.60831249
780	75.0557119478231	75.0556870733835	75.0557368222627	137.0245	136.775	137.274	2	2	2323444.88432509	4517894.58537472	1616892.46875157	2561938.00375579	3426795.2558316	1619323.95091782	1666104.82159181	1821734.89724566	2141512.28477821	1578168.01925586	2820263.37558022	5662147.57516319
781	75.0557130550149	75.0556941038515	75.0557320061784	2599.215	2596.86	2601.57	2	2	1736655.2723641	4583851.2508356	1955058.69358696	2080694.96021741	2233289.32683423	1597229.57422894	1695688.91548915	2531659.08391602	1773403.29102924	1083623.33306705	2186690.95961957	2869967.22204823
782	75.0557435956898	75.0557379802463	75.0557492111334	237.997	234.974	241.02	2	2	4778536.24845014	9181943.47464913	4208206.17698653	5365058.95884835	6804150.59133217	4864182.49210909	5015596.95378139	4798589.35517704	5819441.61384265	4812100.83720703	5758112.38035284	10745841.2527028
783	75.0557079639934	75.0557079639934	75.0557079639934	2660.68	2660.68	2660.68	1	1	264665.178437543	641099.350781281	333404.677500013	251736.463046916	254672.826914043	252306.343828132	235343.370312507	300427.230000011	265783.036679665	230981.186210918	299655.742500011	339651.069648412
784	75.0557246173044	75.0556479750906	75.0809034525943	557.654	551.545	568.109	13	11	7177924.69468938	5520354.51144515	4217594.42007803	3450096.77088295	4994185.44914495	5103093.03767175	11953612.0346911	4424180.76345829	5299891.58081101	4659394.53689569	5823921.25225059	4572299.11088737
785	75.0557243627061	75.055698735997	75.0808828454473	2577.895	2567.11	2588.11	8	7	1324905.79360552	11956744.9547755	1101762.03505543	2916868.78140928	4155633.46221975	2744797.80641257	2935040.55243207	5861506.68549187	3448228.63592099	2269369.12111178	2372384.67619347	7538951.75227211
786	75.0808777386455	75.0808611505427	75.0809610370788	15.2622	12.3492	20.1946	4	4	0	14152839.102468	0	0	6351227.03026984	0	0	0	0	0	6304330.93822279	7354755.11456216
787	75.0808937143698	75.0808937143698	75.0808937143698	124.384	124.384	124.384	1	1	4510392.14676375	7962857.76094592	5010763.45281618	4779315.34060888	6358626.73528799	3504024.71670223	3525322.90553848	3740665.63728677	4144365.20408054	3513634.40107986	5024235.8041911	10647990.0231865
788	75.0808577371829	75.0808577371829	75.0808577371829	2522.02	2522.02	2522.02	1	1	87903.6889843913	425735.391666625	135750.338671883	133931.613320337	137516.038085929	24905.5949999985	48269.5140625028	150528.732578116	73838.5954296918	31834.2805078143	143874.027968758	225604.710976549
789	75.08085444428	75.08085444428	75.08085444428	2534.17	2534.17	2534.17	1	1	83593.3407812549	409898.243906226	82453.3319140673	99707.439726545	117539.292421854	17154.5309179614	39349.1564062523	120999.571757791	56419.0331640658	32152.0170312519	130397.218125041	164020.67343751
790	75.080917456353	75.080917456353	75.080917456353	255.311	255.311	255.311	1	1	4743998.7036	9198162.86514281	5356366.57341605	5372941.62818303	6611838.44678409	4887502.41899744	4877577.55986492	4844560.79788644	5055789.807175	4714990.281475	5792832.47268499	11031128.2710349
791	75.0808924259423	75.0808924259423	75.0808924259423	2639.05	2639.05	2639.05	1	1	3758203.2397281	11945962.6703333	5317914.86635023	5498876.65464844	5509646.25622914	4950091.94549023	5147725.21944596	6202291.49282291	5040031.36618381	4983973.83133211	5917300.59035937	7435017.06369107
792	75.0808857962915	75.0808857962915	75.0808857962915	196.472	196.472	196.472	1	1	3550389.52078125	6443321.02291832	4163901.34528675	3917133.8323584	5357829.46339773	2737066.29288336	3131504.41728052	3188180.11911737	3376406.64763867	2871505.96325391	4365758.26621023	8630838.14427187
793	75.0808387393946	75.0808387393946	75.0808387393946	2652.43	2652.43	2652.43	1	1	3755866.77549108	8620924.76647527	3912818.39636627	3912795.04793787	4000505.18306142	3551764.05283668	3654807.98734747	4311791.85026043	3648082.38044643	3701630.59273625	4269161.10736373	5369066.34009233
794	75.1017783974307	75.1017783974307	75.1017783974307	1304.54	1304.54	1304.54	1	1	114810.058013508	115606.851376201	102891.725771486	107671.513039959	127618.165003257	84713.7928027338	109974.197784016	104834.501481526	94470.6385530593	110632.431638371	102282.552863769	112122.902309572
795	75.1461231251472	75.1461090042093	75.1461372460852	1304.28	1304.15	1304.41	2	2	113181.925048827	146339.270534669	102891.725771486	101763.979381385	95138.693496469	84713.7928027338	109974.197784016	104834.501481526	94470.6385530593	105360.844768066	102282.552863769	112122.902309572
796	75.2037237366092	75.20305624046	75.2049355109192	1304.03	1303.59	1304.57	12	12	425400.211728698	998126.25060405	211918.536769642	547463.552612022	518846.443291765	141435.762533053	171137.191212334	342770.215727791	160961.521117514	179455.276447056	279056.398987347	679932.579557293
797	75.2118316878649	75.2117881497008	75.2119497632621	1304.45	1303.95	1304.73	12	12	131401.76297119	90854.3818676747	175219.52027344	137226.522445913	121722.291324556	177970.460884164	185298.751752233	162206.486417518	177263.097324917	207009.950745568	169189.317520751	106201.423066405
798	75.265705115294	75.2655962356381	75.265731970527	1304.03	1303.61	1304.5	12	12	539726.865209963	518687.646327427	504774.229619134	558591.530341798	516572.791503904	467881.220462474	514642.756540181	559275.998655136	477997.541995121	506034.2934525	527899.260083707	519474.75891218
799	75.3072043877632	75.3072043877632	75.3072043877632	1304.54	1304.54	1304.54	1	1	539240.624790849	111214.054023437	503799.00892823	553435.934147142	515965.47909343	467399.117195635	513978.87269531	558340.995056555	472935.362547197	506124.748250827	527016.712452389	514462.995598964
800	75.3536640415244	75.3536587303125	75.3536693527363	1303.795	1303.64	1303.95	2	2	1277809.8829421	1255795.31250001	1207485.37945225	1322922.35700285	1258406.72050959	1170136.82421873	1239549.7021449	1344453.66901854	1134622.654847	1208954.30990766	93583.9568546543	87162.0291178395
801	75.3686277668785	75.3685079032769	75.3686769585828	1303.965	1303.57	1304.5	12	12	1323198.53246781	1301210.96204327	1223656.95815777	1354017.48468244	1283329.59968009	1185949.47817802	1262396.30999838	1364241.18361056	1158137.60966761	1224263.16162808	1287793.38885546	1233503.40312465
802	75.4263808782421	75.4262668943997	75.4264929682989	1304.28	1303.81	1304.73	12	12	331244.356265192	314316.751336327	285689.907156107	347195.053279623	308003.493368013	274240.2664209	262831.923194756	334007.926749804	277182.524540367	295952.074704243	305224.208463864	309554.910385045
803	75.4568982167196	75.4567964344085	75.4572167323259	1304.145	1303.64	1304.73	12	12	291647.53590088	276643.678679385	263892.555632136	292924.087259614	285280.220179161	245923.833933455	258429.691396486	317776.896167536	231947.92470703	269780.674338032	272826.317887836	293902.924525465
804	75.5146401206858	75.5140379849929	75.5199189201421	1304.49	1303.06	1305.49	11	9	123056.842041016	109861.749203725	258037.101013187	129322.692818509	118336.248007201	108342.68565486	108448.669027478	106334.908780799	239963.887674152	103514.917243653	272370.203930459	111954.967260742
805	75.683425952767	75.6833875884621	75.6837780378024	1304.11	1303.59	1304.57	10	10	182203.568799234	164225.721574518	144468.416997072	175777.107025615	153586.216357831	140549.025679086	149147.538010817	167966.872001138	134359.726445312	143797.114801683	162064.05343994	165492.943462665
806	75.9070780379931	75.9065984354806	75.9075576405055	1303.61	1303.61	1303.61	2	1	68215.11175631	98735.3937445938	69571.5721172626	75231.7791663534	70369.1160381608	67054.5406655648	73283.3203125	80278.7289336687	59162.901538837	69456.0042152627	77823.0956948616	72833.185813927
807	76.0396622735303	76.0396338766439	76.0397497647479	2425.225	2419.95	2429.01	12	12	1632014.09654305	2295216.56120516	2347692.18958139	1779662.61312263	2651179.77366073	1729112.56328636	2318605.18516727	1524829.66695759	2156680.36814875	1363954.75011268	1891570.95023523	1696970.1576762
808	76.0396804818412	76.0395906743868	76.0397338683039	1965.65	1961.64	1971.76	12	12	3980293.02844907	3328973.95475049	4791188.01658397	2739028.17840345	2385922.97383226	2544969.61055077	4731924.28016519	4099576.22101829	5495989.04066572	3363432.22278391	4808880.22626799	4288542.72486093
809	76.0396593430901	76.0396428879455	76.0397017150871	2307.645	2300.9	2319.15	12	12	1711919.89230666	1643113.22455416	3430463.5521124	2173802.21705649	1701682.37894653	1788628.55755371	3223669.42889437	1912446.14696829	3049279.82706031	2808800.16180099	1162771.42372675	1391085.46357498
810	76.0396850011846	76.0396759668854	76.0396940354838	2354.895	2354.25	2355.54	2	2	1488222.69726313	1861789.6153472	1550074.1943099	1279940.01219982	1597972.26259015	1274905.60205831	1494528.49262571	1560271.27439703	1513142.54495093	1401078.57370793	1495895.33659755	1472942.29163861
811	76.0761370901416	76.0759904192932	76.0762385828909	172.721	172.266	173.951	12	12	2543088.28831326	3179428.24330811	2289187.1871756	2725798.6569184	2775536.73988445	2045436.55516496	2469640.78351507	2551705.52164512	2409285.76027686	2375560.13076062	2551612.9594739	3135389.02336607
812	76.2450813149108	76.244214435181	76.246241892625	1303.95	1303.57	1304.57	9	9	137997.129943847	158427.11013822	121110.625408382	156334.124258188	139647.130871581	107886.635523791	136916.029260253	157370.309764403	96376.19071289	123230.438668212	143878.679916053	145844.130818058
813	76.3413002740828	76.3413002740828	76.3413002740828	1304.54	1304.54	1304.54	1	1	106952.551163965	129841.7903125	90952.5610632811	98740.2939861325	105366.945768751	83387.4953748045	72640.1378498046	101022.411360937	50833.8114109374	81180.2421516303	87579.16001582	125523.531508302
814	76.404799505135	76.404799505135	76.404799505135	1304.41	1304.41	1304.41	1	1	76554.2689313287	47639.7832297587	76872.7825914425	67321.6928120939	74661.7494406966	82055.8876118616	72641.6072172399	66803.9600696901	78681.4627814266	86231.3498064621	76782.8797651818	62661.0568483669
815	76.6171078096602	76.6166272271981	76.618228979345	1304.495	1303.81	1304.88	10	10	192150.413952637	265559.932259614	124267.688569338	208218.57152569	206865.739062499	96568.1389990228	102689.12168457	173446.514547992	106073.861977538	116858.680927359	142485.969852013	239907.164028695
816	76.6533917303624	76.6533917303624	76.6533917303624	1304.54	1304.54	1304.54	1	1	55999.7414772732	94319.8783048492	33330.7194526814	68549.3487557711	78498.5164692832	18662.8815500712	15878.2250625886	53205.8102516861	18703.1894904117	34682.2882486978	32666.0692160869	124718.511726741
817	76.6713412212938	76.6713412212938	76.6713412212938	1304.54	1304.54	1304.54	1	1	62454.1801973465	142668.473365384	39092.5075067144	77448.6892704273	91134.3390690115	24144.9173486327	15891.2871101887	59815.7240742997	18733.9310904947	34737.8185396635	32717.0261385089	124881.862757163
818	76.8459589250122	76.8459478222581	76.845987481661	1303.98	1303.95	1304.14	3	3	72868.0314910323	53835.5402343752	79949.7926477063	77735.6106090204	64057.9129230295	82980.5282592767	93135.0110395961	80682.8320889549	83069.9785333796	107484.269221856	74156.3670597325	65135.6780184663
819	76.8999203091703	76.8998916554399	76.8999484646202	1304.03	1303.61	1304.5	12	12	301332.137828777	284509.297999608	243019.235387134	290208.445237379	274785.252674278	232999.632539761	249802.21629883	276991.613839286	223424.981411832	247377.736076313	273597.278102679	280174.270926689
820	76.9175359309945	76.9175359309945	76.9175359309945	1304.54	1304.54	1304.54	1	1	293072.150291339	148194.172265624	242549.72372681	289867.259651696	274462.199472659	232759.550486652	249479.97401774	277910.772397866	227602.780482583	250989.945588379	273139.875245766	276549.025514326
821	76.9906798809845	76.9905471889127	76.9907316734849	1304.015	1303.59	1304.57	10	10	136866.563255897	121502.993422852	136656.39104849	117236.529693134	118386.610858623	125465.546339517	87846.5429673554	113133.814202009	92548.2919921868	87076.9656358925	113823.595195313	128978.044799456
822	77.0371467080751	77.0367342500577	77.0383705972735	1304.405	1302.3	1304.9	4	4	274078.709187419	258371.928715909	536686.168597573	275371.392231175	243811.047877604	319728.169693319	373400.301577344	263114.522134677	379715.27359782	235587.649062545	231602.306974283	289718.261386363
823	77.0358020809147	77.0358020809147	77.0358020809147	742.671	742.671	742.671	1	1	249929.39457901	271153.433797741	210072.439839521	252093.242330806	232576.035363815	217154.820969713	333541.566751396	561600.001774861	329424.368663859	332551.109044235	337765.124107827	282331.213775178
824	77.0873523606111	77.0873523606111	77.0873523606111	1304.41	1304.41	1304.41	1	1	89096.6794282657	62167.3143377133	81549.7581178985	88363.1680078135	78815.1164062506	99369.1571271316	84261.6907368598	81245.4060213945	99974.0462961635	87402.0303071723	97813.0156538539	83104.2232639387
825	77.180760641686	77.1799702941634	77.1813867058224	1304.73	1304.41	1305.41	7	7	133428.146643067	188703.603798076	73585.9173889171	144786.923171387	128361.574674681	55844.5606542965	83627.2056091304	107142.27273137	68937.2338842774	73927.9243464544	94448.1080243388	167078.69929387
826	77.3430930814058	77.3423742591552	77.3443840717116	1304.145	1303.49	1304.88	12	12	150784.024978966	142958.241820913	132773.116948244	145658.430288461	151807.901393479	122174.630827824	126973.96363732	160655.889261568	130026.49696289	138296.136159667	150430.972242338	152193.421736027
827	77.4041019538379	77.403854291111	77.4043496165648	1304.555	1304.54	1304.57	2	2	78962.9430017084	190418.305895432	31060.2637463384	81286.5414855966	92758.4537137869	45117.8324819712	67314.9639438102	21283.3228883714	38438.4655686599	55173.9745971677	45141.170948768	149450.159780971
828	77.5747709939514	77.5742131847638	77.5755155674872	1304.41	1303.81	1304.88	11	11	169978.025292969	195262.731387499	126932.787624859	168992.484964693	158330.192249754	118320.060750732	132511.751953125	142714.746160715	102643.959070637	123083.901627103	129001.970943081	194433.489654071
829	77.8421834754743	77.8421834754743	77.8421834754743	1304.54	1304.54	1304.54	1	1	91938.9006764646	130460.615416541	68607.0141304687	81616.5635971685	95689.6552042965	59739.7597656249	63264.2316242187	88310.8091148436	51079.5870605468	39631.1365739559	48507.8481937503	109838.917529296
830	77.9025656137819	77.9025656137819	77.9025656137819	1304.14	1304.14	1304.14	1	1	80485.9398856602	30682.5403670244	110744.313100962	71142.8174159757	64017.7862695317	122906.904742027	122012.779449462	97113.2460546869	112322.229349772	121925.729675292	94340.1419775404	55611.527230631
831	77.9984232081705	77.9976946868732	77.9987944367723	2455.84	2452.88	2462.87	12	12	2728286.82390805	1773492.23359819	4390214.22273296	2421957.95409668	1892676.04795089	1647550.63052845	2371890.62319567	1796512.0967477	3349281.32019775	1816020.47127276	1279520.66442333	1961180.55210832
832	78.0678516413293	78.067800494689	78.0678753290932	1304.54	1304.08	1304.9	11	11	173701.859173585	156873.984846754	161011.034736331	179276.22557373	159714.402577313	144097.143873697	138404.41336914	164032.419407301	154243.837335487	156423.303553185	164928.755466496	169561.495795147
833	78.3544889891792	78.3537163650089	78.3557578143823	1303.81	1303.57	1304.41	11	11	195798.001351724	164029.870213218	227009.713491214	185714.01320519	179351.853283914	239276.619375	243352.312337238	220590.946612454	229614.786258137	238895.612908278	223750.225052208	163357.655763596
834	78.6100057552563	78.6099671627968	78.6100186299463	1304.275	1303.98	1304.73	6	6	131737.427302245	212212.339293325	136408.151623537	132859.191531137	235394.566641848	124864.829640299	136657.688110864	140880.410590819	218024.128844102	255519.609232952	255392.367138674	224268.490873581
835	78.6470797737182	78.647036173946	78.6471113069524	1304.45	1303.81	1304.88	12	12	249723.655396634	211763.35826923	254294.31948486	254723.337841796	233855.68380972	237693.387560847	248610.908214287	270098.302751117	218382.485400389	255907.671514423	255914.958568209	224624.365009014
836	78.6716552685369	78.6716552685369	78.6716552685369	1303.61	1303.61	1303.61	1	1	87549.1605295619	73354.7586686204	63175.958180931	73882.5691779124	67500.0103833011	64354.6446058229	63767.2354367904	82986.4397780546	45012.5376864351	51682.3368420407	72414.3067462702	61538.868299006
837	78.9347019615265	78.9342336244444	78.9365530495046	1304.49	1303.81	1304.57	7	6	184064.63425926	500219.292474998	91448.3579743833	249689.665420827	258427.332393751	62468.9059060435	60259.1346419585	159534.061482567	76639.6781442382	62741.8698014951	110109.840633204	323864.456888603
838	79.0368100813507	79.0367716985466	79.0372684207585	1303.95	1303.57	1304.41	9	9	154111.687756911	138547.270552202	163917.470983889	142762.677336237	144536.570280541	175208.003030598	196423.158123371	182684.726645132	154770.419147134	187342.909420165	169082.650127704	135080.557854227
839	79.051124839911	79.0510948092373	79.0511427216808	1964.74	1961.98	1968.11	3	3	432649.633674745	1412126.11042136	378948.619456095	461440.487911739	891639.574224341	364491.014591164	378748.898269241	428540.32466132	346878.885128422	334946.783817106	398707.619319936	1455784.62239689
840	79.0511823427589	79.0511157016325	79.0512027507133	1229.44	1229.01	1238.81	3	3	120070.723987926	940685.342453703	113608.033460582	121645.266521664	344742.445465641	100641.233247514	135971.108643466	110585.224534357	128756.288551136	140499.035602361	113962.088006037	132803.074986163
841	79.051298531099	79.0512570905771	79.0513748363758	2282.14	2280.24	2286.92	3	3	132487.702446288	380109.522656251	98024.5210955116	140457.475187603	800590.029156956	111833.919344161	105826.990035208	121664.117108346	94098.512161543	109190.595700041	114920.557698783	65954.25022584
842	79.0512066075724	79.0511464072964	79.0513080208615	2641.6	2637.54	2643.5	3	2	838223.355569823	984139.630975277	789242.838283035	830970.974798019	2530686.13458281	702690.053773343	744307.260743413	823390.523723323	739643.312122555	678762.388732548	839058.127106278	998817.824374995
843	79.0512639731545	79.0511845611079	79.0512748665701	1608.27	1606.8	1612.15	3	3	124365.554981904	242135.24875122	100201.951109547	115545.900061179	811802.974438351	89905.9120312505	84718.7660498039	100979.334711053	94962.6656484089	87148.4346386723	96002.2266492417	170842.397475741
844	79.0510196106218	79.0509176962312	79.0511215250123	2698.785	2698.69	2698.88	2	2	0	1004421.54798852	0	0	969868.751810428	382255.551233554	0	0	395950.293925773	394867.569140616	0	0
845	79.0511814640051	79.0510933244472	79.0512130653379	557.703	552.239	559.918	3	3	684856.422214212	1231706.45520573	719891.937650693	717411.862811006	1624680.66124918	616766.455701143	663246.811006003	697140.469928307	751834.179025677	648514.265560835	727693.932905659	1710266.05318194
846	79.0512079390373	79.0511678281363	79.0512480499383	1903.765	1902.36	1905.17	2	2	311141.231326381	755744.942552402	244676.876078506	281537.195623953	308399.325343425	226015.608522368	218731.411328124	253154.110925176	244844.673870849	227686.806509486	235142.127048339	820169.705865558
847	79.0512288884776	79.0511913496442	79.051266427311	775.5195	775.493	775.546	2	2	224621.530296296	235813.252607423	172928.211419336	214858.522197997	443067.673620693	174577.61802832	163309.262227148	211687.430795899	156515.084318359	201674.967069142	191115.563745769	819304.194570258
848	79.0510557874071	79.0510506383893	79.051223029137	1858.95	1848.35	1859.18	3	3	282482.432523654	1084434.12979745	236596.926093425	311343.747278646	712647.495049653	253841.347466935	246094.613943088	265639.376897298	249527.100772705	242437.790987631	272764.238593751	1057051.79762364
849	79.0510850464228	79.0510768246861	79.0510932681595	2559.06	2556.79	2561.33	2	2	139764.083333333	114272.848959968	138626.395791019	146238.554026697	172695.289905595	119556.236048716	127026.256399531	141436.83252496	115711.281203609	131535.622508134	173064.947265625	697655.299814058
850	79.0511853721558	79.051152091957	79.0512186523545	862.5995	861.079	864.12	2	2	465771.677614604	457683.169246842	323988.276079883	367180.166970672	893660.119753693	311438.018045678	279556.653465105	388600.912344444	347562.56429323	338678.169080453	358888.390502505	1478899.63940317
851	79.0511405279707	79.0511024624176	79.0511447344771	2488.42	2482.97	2494.06	3	3	639061.316860612	1356843.80240777	580273.641126184	622710.998002926	964187.755766592	560742.545224432	545457.1078125	576001.936574128	544601.340201704	522898.03689045	557610.469767092	3041234.09891088
852	79.0511853112961	79.0511379518366	79.0512326707555	534.174	534.057	534.291	2	2	319292.391412354	207976.159951174	273962.610263672	258699.259866293	290497.503247887	207364.902987794	282676.032493976	257255.22805886	253618.923913574	269130.884942383	261007.311364747	1108323.25318283
853	79.0511555935814	79.0510466191182	79.0512645680447	1544.76	1543.07	1546.45	2	2	123489.100142887	159104.921021792	121461.871385048	144978.224589845	664904.58546268	118952.937906558	123342.304901315	118071.587574013	121634.57834961	119388.387791685	101682.32803441	80128.7429687515
854	79.0511035733042	79.0510531245751	79.0511540220332	364.681	363.019	366.343	2	2	401936.274269802	267059.338967287	389987.14034375	447113.148190104	457784.776035774	399015.815755963	341506.884855036	389358.106052632	384865.026556641	354067.260089572	457424.708625325	1533239.49050594
855	79.0513228739791	79.0512912344195	79.0513545135387	2063.325	2062.95	2063.7	2	2	52454.1927471921	86140.4000305244	45995.3903917089	49235.8867016614	230747.406357506	48759.5298209612	42948.5537413185	46704.5433430977	52286.8564322903	47994.8549262142	43608.6111364744	59806.3524443901
856	79.0510958831307	79.0510481303408	79.0511436359207	407.7445	406.466	409.023	2	2	882157.581393396	3248444.96214071	895685.417265625	1028661.32931528	958547.886644177	756980.925406251	867612.964619518	900253.504036532	955574.437783381	814895.078358333	891692.87278054	1109936.02999451
857	79.0511798450943	79.0510320969978	79.05123997926	1180.02	1172.59	1185.14	3	3	118143.59381836	703629.616806063	90985.3604956058	102352.599660645	757317.298831311	76181.7126013187	92178.2638763405	99062.0103021244	70807.5586743166	101025.697262574	95138.2423535159	158186.734533702
858	79.0511027657085	79.0510746334193	79.0511308979976	1047.04	1047.02	1047.06	2	2	558231.416513673	1565235.18546624	472002.536032105	556984.66928418	554055.854106446	394269.802026123	419516.684012208	527654.380427003	427836.069806153	414154.221053956	493530.176028199	1471449.06570545
859	79.051253365501	79.0512045821022	79.0513021488997	1719.875	1718.46	1721.29	2	2	178616.278960775	500684.126887632	138293.172026367	181783.315144232	194117.626161839	148239.842138673	146679.430494792	148477.24602877	161294.355756654	129698.507828839	153599.516489439	456178.983277208
860	79.0511635910177	79.0511307837696	79.0511963982659	1643.62	1643.6	1643.64	2	2	103820.674974976	279430.159770421	94920.3537322995	101258.692121582	110490.628738403	84704.7108084107	82263.3539135744	96967.5209144593	87668.845323242	86682.0875940706	98044.1765122985	352380.366902707
861	79.0512454566142	79.0511834300782	79.0513074831501	1262.5	1259.93	1265.07	2	2	269114.867441588	344885.528191733	247928.118149414	286583.769550783	237879.056167603	237449.257695675	246741.23073025	264701.587916667	238364.951196289	252677.79085865	282055.837384079	1196610.07290324
862	79.0511681805234	79.051143428013	79.0513270478278	1425.14	1419.91	1435.96	3	3	174126.004241286	344633.005302122	151215.595257568	187068.155829608	845631.215687421	160335.398509205	170452.010164297	176355.345073784	151685.345498409	145283.295272123	167845.055435926	828328.412359156
863	79.0511130588951	79.0510684925494	79.0511576252407	973.775	972.73	974.82	2	2	407863.325148003	2041177.98044411	424575.10724886	451781.567283555	863654.535126803	373358.94871129	392819.406502861	434818.916982557	416559.197187256	375961.023335559	433533.277530314	529182.836230468
864	79.0512154830669	79.0511371104009	79.0512938557329	2374.685	2372.75	2376.62	2	2	178516.014905036	436875.671785715	165676.809214877	189714.60862995	207835.831812367	179607.307252239	154225.574803004	172463.637993585	175473.598539198	146633.911892553	165762.995976563	708526.945172843
865	79.0513838913047	79.0513770678046	79.0513907148049	2168.105	2166.17	2170.04	2	1	27073.3552164722	28881.2032405586	17406.8731038417	23543.3370605439	21851.3299820954	26176.1882486987	17563.5063281257	24468.4592447924	20131.1971777334	22534.7855957038	25183.1947045886	71748.019285891
866	79.0512583650789	79.0512338464402	79.0512828837176	1684.28	1682.99	1685.57	2	2	282902.49526985	382961.060193818	273260.053325893	315885.975010064	1295667.81424251	238405.375584941	254349.430269601	278316.641337443	260207.675158493	274361.050569295	285147.151340282	380519.448167202
867	79.0510025660529	79.0509551461056	79.0510499860002	1806.44	1803.97	1808.91	2	2	133934.264706698	56872.1725158705	111320.174889788	139815.356643954	687031.567541219	102161.75087193	108760.195404719	118878.797056995	135456.83338623	117846.458586426	124084.673925782	142139.948529718
868	79.0511449190226	79.0510497033923	79.051240134653	319.698	316.995	322.401	2	2	1169445.93867925	1169721.98962413	1230868.83065378	1196370.02142628	1282965.95314206	1051270.80165109	1116357.99807835	1238078.52352911	1211948.18828352	971664.459912476	1147613.34684793	4162536.93761579
869	79.0511620741411	79.0510458093744	79.0512783389079	1365.65	1361.96	1369.34	2	2	164955.138200684	1179463.55782851	175188.301921387	182600.365469745	64897.4305700629	143971.895173972	163309.748385667	183497.565576172	159669.485171622	175273.318008354	187693.93743427	231049.041408057
870	79.0512111228083	79.0511859915278	79.0512362540887	1013.295	1010.18	1016.41	2	2	329571.378339844	1243246.79827055	277400.990028485	311566.793129883	594034.324921873	258870.292730713	267225.836718749	259855.101738281	242068.499771117	275383.490654297	282868.460504963	326164.784212646
871	79.0511637958345	79.0511637958345	79.0511637958345	650.291	650.291	650.291	1	1	330174.494482326	933114.861621792	282838.993928814	296414.553847862	330346.618586523	271893.058151728	232837.642850855	267635.256230128	266245.894002392	244223.495381323	248088.594665811	316840.444659912
872	79.0511065093454	79.0510780595041	79.0511349591868	1394.505	1391.14	1397.87	2	2	54595.2884838866	367276.808519439	56235.9253591934	58751.6773168945	68080.8338507077	48660.1587677002	67217.2060900877	49213.8800903319	47473.1010955808	52653.7721411131	57892.8137689223	52852.2766406198
873	79.0510626004367	79.0510593934661	79.0512912956086	2329.8	2322.1	2338.68	3	3	116390.762760417	371489.450973811	86827.0381673172	134783.015163845	437628.619031252	98748.9975576449	96793.0683832462	111298.891155327	108072.600672742	99771.2618254945	106226.670833607	356345.364418941
874	79.0512179483056	79.0510978087866	79.0513380878246	2401.03	2397.17	2404.89	2	2	158630.784678649	192741.993851899	133671.490957031	155473.251741537	622762.206451241	162643.191099694	133306.903087666	138843.124933976	143251.480437118	114539.13749273	129107.676094599	251597.003416468
875	79.0511228014184	79.051089403862	79.0511561989747	2126.195	2121.97	2130.42	2	2	148489.590534988	169886.627705964	117733.045626554	147425.027157779	764655.170978838	122198.229967943	117463.854554442	113590.572459163	128210.841204834	117271.156344995	136144.58588952	49637.3590136794
876	79.0511406885332	79.0511406885332	79.0511406885332	2580.54	2580.54	2580.54	1	1	380648.05327691	508471.611805924	370507.790460434	452503.393979316	994020.973635946	312337.803329325	404006.598991608	395545.749302662	337469.889873592	352063.636374701	380254.71926796	479220.404044783
877	79.0512569432277	79.0512569432277	79.0512569432277	156.944	156.944	156.944	1	1	447581.756546387	1117045.09960795	449673.824894265	440168.756071156	421230.051046875	358400.799598788	349061.688516741	403692.256578436	382270.110893222	369084.970658296	481542.902669212	443725.787350186
878	79.0510989351718	79.0509698238922	79.0512280464514	458.6995	454.638	462.761	2	2	689120.831237903	1022597.53989258	706601.439025958	684177.965743857	1788719.22752093	551662.378335042	618678.911610351	668237.159633204	633392.91358776	550063.129112566	644031.128460938	713206.668846355
879	79.0509895366778	79.0509895366778	79.0509895366778	1288.21	1288.21	1288.21	1	1	285594.282532617	293127.270562499	272043.17833853	275438.876566017	541589.311796499	290276.00353457	302730.595435937	293815.1049	252487.510005273	277813.087805567	290386.270504687	274326.910146093
880	79.0512013089793	79.0511233150365	79.0512793029221	1112.12	1108.41	1115.83	2	2	350717.808461506	238758.666140618	286005.356131184	329605.467637124	339401.524458007	282484.680654909	253139.131899006	284158.115988158	257776.569803059	268847.206472777	289853.928366088	1602531.0520892
881	79.0510189874022	79.0510189874022	79.0510189874022	97.5535	97.5535	97.5535	1	1	531256.636944148	1388258.16773076	522264.503463818	546417.343661133	595544.130543426	506532.757853001	500170.99844369	568230.747980702	502371.435449813	460073.232401965	530641.121320949	583133.508199594
882	79.0511390216479	79.0511390216479	79.0511390216479	1497.07	1497.07	1497.07	1	1	20330.2406835918	22798.9355297855	19652.9266992191	12901.7071777346	70822.0445792659	21104.0016357427	14880.7138183597	14581.642254639	13754.3196093754	14330.2943481449	18308.482978516	23047.6687109379
883	79.0510811571931	79.0510811571931	79.0510811571931	832.398	832.398	832.398	1	1	1217485.13554626	3983288.99252306	1113813.10424994	1193691.20558796	1370118.24508052	1001418.195941	1055566.81886726	1169380.66785817	1024599.78286339	1022038.15936733	1128797.72965093	1357019.27974931
884	79.0511806763132	79.0511806763132	79.0511806763132	1378.52	1378.52	1378.52	1	1	14620.2506249971	16964.3773632817	8468.17341308618	12403.6365332034	17381.4920458989	11415.9844677738	12082.3792041019	10664.5797460941	12137.2216210941	7376.1645166017	12751.5238525364	53356.2142993179
885	79.0512827757647	79.0512827757647	79.0512827757647	2076.3	2076.3	2076.3	1	1	529598.395891307	663014.725584413	461855.461733495	504019.754728605	565388.006119806	428911.345486607	449932.962597178	477043.94639421	453678.410184362	466320.097574475	489020.806996019	1461962.67037935
886	79.0510970623601	79.0510970623601	79.0510970623601	671.205	671.205	671.205	1	1	32275.9206445335	27436.2014541008	20035.1243017591	29074.659257813	120180.571302736	0	17385.1312226578	18940.1049785158	27752.6206093741	18826.8402626952	36178.0939453146	25668.3487499986
887	79.0511964452271	79.0511964452271	79.0511964452271	2606.54	2606.54	2606.54	1	1	50695.5893164024	149313.526592607	69474.4631054635	51801.1027343775	31936.6936523453	28758.753889158	30394.9415625012	66714.8577148469	46695.2388720668	40240.2512207051	64177.3914648541	81558.2811523477
888	79.0511661989857	79.0511661989857	79.0511661989857	753.362	753.362	753.362	1	1	564853.469658521	1859265.70663184	505150.232533156	558210.387169785	639477.727789085	479299.831401924	438996.055690231	566789.808412792	489560.810162928	503075.903980514	485894.634519361	630229.901116155
889	79.1125183587944	79.1123312645609	79.1125500534993	1304.49	1303.81	1304.57	7	7	128520.620568848	107857.519647216	107307.406252443	130927.901180421	107891.606859539	95612.2477962233	115418.840559895	124560.310094573	119327.913429361	106997.112185622	121268.01951172	119721.90329402
890	79.1745170621312	79.1737923401641	79.1748715515791	1303.95	1303.22	1304.57	7	7	85855.7708435051	128215.0274292	72110.1196893305	111357.888719764	105268.28363037	84916.547801983	81663.8951725256	86383.575803222	70320.0725504553	82015.6467150874	97963.9131696431	102685.356308218
891	79.6199053520417	79.6198603003692	79.6199336021989	1304.08	1303.59	1304.73	5	5	85134.1760236138	79779.1750355117	78838.5549133312	91028.8831262217	65868.7158369962	83993.7587295818	90777.1556095373	103872.389939185	83798.970821126	82863.7106945796	94945.15019381	78599.0411727633
892	79.8159380177925	79.8158166505285	79.8161371704497	1304.01	1303.22	1304.57	4	4	74181.1618254206	152499.640528845	48684.7942602546	119158.276082474	102266.932351683	56032.3638590491	48743.5711555987	50676.3280916337	28802.1105940753	68230.4023531401	70687.3400614415	117954.969304011
893	79.8803228518955	79.8803228518955	79.8803228518955	1305.34	1305.34	1305.34	1	1	151229.552263847	99454.2567160871	177988.442642047	81020.0181188974	115614.67137651	182968.421335229	182129.220636539	164703.659372778	169421.480358663	191299.947677998	176502.34503063	107976.438900036
894	79.9155578688581	79.9144227310975	79.917160170007	1304.11	1303.59	1304.73	12	12	178365.590612794	144347.932042453	188153.803405198	174889.809005032	145849.509052733	226186.274152644	192352.026742788	193838.01351454	183832.981876626	198719.896069335	216030.682742746	152204.543907752
895	79.9900572998775	79.9900166734355	79.9900775635968	2265.79	2261.85	2272.76	15	9	3593270.53092262	4075453.96261204	6173499.02815387	4800494.03856608	3916584.41773164	3515367.10908156	7021901.74188367	4430251.79467251	3748461.38582678	4882239.91175414	4787608.11344552	3753608.26824573
896	79.9901839022687	79.9900939524433	79.990269803582	2464.28	2460.34	2465.49	12	12	27439185.9446501	21290867.1306913	22146649.1821148	26982331.3366651	25577632.9174674	31017358.4701905	33891566.3923357	29343064.6460546	32966078.358441	33839693.2633675	30662663.277082	24607499.7508145
897	79.990082126464	79.9900499076705	79.9901409280212	1995.26	1993.78	1995.67	7	6	2106153.93271081	1499438.3279562	3038469.34678139	2144927.91847	2041442.08455001	3001141.37421917	2658735.75858982	2432481.18224365	2662635.21068656	2789378.76842125	2429139.97378867	1794885.40792282
898	79.9901147673657	79.9901022835639	79.9901751698147	600.689	598.072	604.008	9	8	8046257.4259029	4822846.17495706	14512614.9065532	7581315.30400892	6514877.20990761	18559603.74731	10491838.0482059	8661304.95815625	9713290.62031585	9244410.84691611	9880037.02762091	5554900.38134972
899	79.9901350712535	79.9900894521612	79.9901544617883	714.739	707.663	715.517	8	7	10560696.7398638	4267119.23801467	11624744.5314	11700670.8498362	7941588.11723516	13028562.629965	5728041.95367621	11280419.7006964	12238743.8337868	14462559.220669	14581424.5381479	8580384.72416912
900	79.9901215973902	79.9900776359845	79.9901683747143	1325.685	1324.54	1326.83	6	5	3757117.88284029	2865989.32688282	3848714.52576659	3627128.99566666	3844784.12619788	4645592.02237575	4021492.34290968	3852015.80181251	3878328.64552002	4374488.48263194	3887333.06549999	3202761.45628471
901	79.9900625280746	79.9900574760511	79.9901057830735	1625.075	1617.72	1627.78	8	5	1118530.684475	740428.592845318	1592846.99977429	1056632.94692188	790834.549854524	3204414.99941492	219179.350468754	1206069.46459376	262530.471499012	1455568.5072	1272619.77274531	854018.379703131
902	79.99005113446	79.9899907664731	79.9900893998133	1904.57	1895.54	1916.94	9	5	405841.428035889	231293.822059326	454415.698610096	330493.665336913	39667.0724023445	1380210.74831527	554734.815203017	422064.257313757	49584.8692968755	523859.265081789	397976.98359375	244225.165633138
903	79.9900653149876	79.9899972095039	79.9900859324819	1696.6	1689.64	1713.27	10	5	595408.277602538	345006.493560791	2424723.19939097	492966.584619139	148085.606044924	2021948.58347935	444431.542491314	620468.778591307	344251.921791299	816305.865953371	656304.469486083	370768.680732422
904	79.9900631331379	79.9900485094746	79.990084808453	1760.52	1756.69	1770.05	7	4	453133.170814567	291080.569426845	695776.288799991	485188.167037568	667387.998809264	585611.820783699	152385.690466311	555045.162414982	512448.732960943	623905.839140626	604026.152688419	373789.585151656
905	79.9900621020548	79.9900560578171	79.9900966293371	1790.2	1789.25	1797.9	7	4	442652.614166666	279402.367626954	530355.824944661	408163.697830946	563199.141977626	1639386.28844912	126681.490546876	456885.491132817	141883.751132815	652746.079375001	526051.457899304	353799.417609592
906	79.9900644967801	79.9900297917109	79.9901643035406	1375.46	1365.48	1383.54	6	4	3386164.330625	2570106.14190771	4645455.60152489	3433251.96184059	3665205.92087492	2976484.99225219	2357543.15824687	3521728.15476017	3756604.79638444	4075970.00306548	3690400.13064861	2779683.8885129
907	79.9901218152872	79.9900719695756	79.9901737388783	1278.235	1269.16	1280.71	6	5	4121929.04748355	2988853.1780921	4573861.68098466	4147319.32169203	3908094.89992311	576900.800952994	4697033.01580695	4057531.90292866	3786200.18741326	4675871.04515111	6191981.12274266	3328750.99557977
908	79.9901469603357	79.9900366557282	79.9902546542884	967.952	964.886	981.947	6	5	10494451.3516463	7529555.72340397	9177137.64314963	10268389.7167706	814556.879832976	12185833.0072858	12798742.2467561	12521592.0175187	12106500.9463241	12898858.01559	18490619.337445	8998946.47212195
909	79.9900887961448	79.9900603381979	79.9901310529451	1245.79	1236.13	1247.77	6	5	6836022.57086147	5275539.49039487	17592628.5802546	6703637.32520268	3976083.96874268	10169252.1250407	8674987.07275378	7242926.77920606	7395904.7808132	7934628.71489445	7220546.527386	5985649.96925678
910	79.9900322838096	79.9900227139846	79.9900418536345	2389.385	2389.38	2389.39	4	2	624204.453280481	495208.237728892	831967.224999998	614327.021376439	522163.639496527	906561.436532344	878825.015252646	716616.818728929	761347.385148024	857393.245257849	739507.293442466	478511.489404598
911	79.9901503553968	79.9900896481973	79.9901763261156	830.614	826.939	831.467	4	3	4842254.26178472	4218250.07060598	5017619.38113629	4483792.18885852	5566141.09787631	5625769.66969966	5455041.25832898	5049126.11911805	5621556.36356893	5660724.65009724	4939734.50106774	3766819.20976304
912	79.9900352518397	79.9900238223732	79.9900466813061	2209.58	2207.89	2211.27	4	2	1892160.67591229	1530628.66006301	2007248.75039455	1784421.71874496	1230762.99020811	2014910.51497658	2084820.4892238	1949823.54982811	2856889.50590944	2059797.61525389	2131642.33837954	1610988.0959022
913	79.9901516437255	79.9900660571583	79.9902489663681	1062.265	1057.61	1079.77	6	5	7592810.59782809	5574526.79438544	10191627.3864045	7474315.64726038	1145298.32629395	9084652.66497988	5882965.34929895	7897476.64359378	16887072.3946771	8943643.51359891	8452492.08076018	6615294.57995836
914	79.9902136225884	79.9902136225884	79.9902136225884	2654.49	2654.49	2654.49	3	1	847952.362070854	781357.451986293	1101601.55191922	765912.600151462	737237.242282203	1152931.57125995	1122219.79417103	975144.460312502	1118175.20074368	1142476.18074422	1053349.50697413	680308.071188064
915	79.9901228084897	79.9900765928105	79.9901228084897	2675.81	2665.87	2675.81	4	2	658937.264148392	747862.03435928	802845.016859567	649877.478786911	598925.583396049	940961.61895419	729379.050483398	722129.054400711	794841.526898519	807378.317471302	853280.777691017	617321.267954885
916	79.9900731248894	79.9900670214725	79.9901613102259	1730.95	1727.98	1735.42	4	3	385069.104496376	283326.647287249	500960.239999621	440181.148995534	833718.863565099	646643.762465122	564226.060962609	492529.685491078	180311.516857914	558207.569315009	499870.628424948	312556.396100725
917	79.9902922606241	79.9901369760895	79.9903172391039	755.985	754.237	757.091	3	3	4825621.92835715	6430403.05718676	5344543.56264286	4619040.84729837	4670718.92062668	5975021.96702008	1391780.12420876	5039699.03917635	5443698.82339286	5943976.69952977	5159280.77105805	3807826.24415401
918	79.9901281065986	79.9900367412026	79.9902577693209	1160.47	1156.25	1170.73	6	5	8934643.38749998	6768253.60036057	9673856.50408202	20671066.5435492	4500739.53122958	10407296.2875	1029438.71748045	8967070.04495592	28505404.8173424	10215548.8033173	9172993.66658651	7854401.12679887
919	79.9901337122159	79.9901337122159	79.9901337122159	2605.55	2605.55	2605.55	3	1	3205213.60796765	1771181.93760667	4148921.27623603	2820509.86605922	2475907.34614119	4627281.13148437	4201870.5596116	3464246.17418179	4283832.07672466	4527167.80479406	4000177.82459167	2100498.37433915
920	79.9900597331336	79.9900573724776	79.9901300103447	2095.17	2089.72	2106.91	5	4	3481703.49708098	2740398.02240702	4258045.89816655	3340209.81216264	3112077.01214047	1912754.95903565	4992877.03429861	3656498.93416512	5013484.88796648	4141970.40187673	3948109.95744673	2849378.24323841
921	79.9900332234234	79.990004685908	79.9900332234234	1827.6	1825.39	1827.6	3	2	716214.088984902	431904.461122018	703569.545582272	692253.301038852	832457.570382254	994962.678832346	969309.177646748	762187.045176808	954773.159665329	1004579.58235167	875001.446901471	509632.635824006
922	79.9900098304977	79.9900098304977	79.9900371365117	2225.2	2225.2	2227	3	2	169019.851777329	127406.5111133	245791.585117175	195836.60619139	161116.720410143	192173.148749962	254260.006158843	162813.782226549	185610.241093734	223819.604570294	181592.35867188	140188.594492191
923	79.990048016596	79.9900160263637	79.990048016596	1873.32	1867.18	1873.32	3	2	1229029.47550964	741189.149848422	1472585.48078052	1086126.08144013	937666.585797608	1724696.33857422	2777639.96867938	1315740.00320539	465819.632050781	1646471.79653125	1299320.681786	822734.896535011
924	79.990065290074	79.9900027262963	79.9901278538516	1227.81	1226.82	1228.8	2	2	8280767.44564728	6222172.33020834	8646141.19470237	7826416.55634673	7330439.45805804	9555783.39723215	9624871.30125373	6839711.29345004	8656128.88920014	9410656.09184524	10581914.8847846	7085432.12429688
925	79.9901367257566	79.9901271805467	79.9902550616683	813.933	810.521	815.244	3	3	6023316.26651698	4351196.25117188	6377525.60000135	5630774.30743205	5454857.73835871	5725985.1126766	6585647.08825397	6468790.90653124	6945677.84123958	7059246.4259239	8273718.22131674	4913182.67646094
926	79.9900554878323	79.9900554878323	79.9901096337512	1654.2	1654.2	1658.98	3	2	1300108.45599121	809136.302391969	1373886.94244385	1202633.20214539	1083734.89331913	1833703.91175669	1455633.27289029	1335914.37322998	1650155.42240058	1631169.06295899	1379831.58458679	987072.914401245
927	79.9901074953156	79.9901074953156	79.9901074953156	1359.25	1359.25	1359.25	2	1	255243.487617196	180992.746250006	290104.030703133	206076.439375006	201253.135839848	306974.747734349	261301.515820319	252231.007031256	399339.115364596	303313.236171885	280247.512109383	180571.914882796
928	79.9900777009673	79.9900619350912	79.9900777009673	1526.42	1522.73	1526.42	3	2	709442.338828124	467398.052932942	169008.181562503	710744.282128908	1152290.51178159	893241.370996095	858228.061318362	752751.855732421	698066.123671873	789475.730688922	690309.362400566	584553.718098958
929	79.9900547799762	79.9900547799762	79.9900993772784	1410.16	1410.16	1417.09	3	2	1628569.64745384	1197741.15322266	1405877.0904236	1585514.74670455	1902801.63264958	2205616.53476903	1976701.20583807	1694748.66767578	1781303.83729226	1955223.56130681	1763186.25234375	1324675.36318005
930	79.9901209378905	79.9900086492563	79.9901951836636	1541.84	1538.6	1543.31	3	3	2283293.49691407	1567107.39417968	2725579.75724563	2321470.36176757	2112685.89773615	3219545.21292405	216711.988007817	2563070.14432883	3675378.88512165	2971423.27568802	2645305.46637518	1876457.62246138
931	79.9900559758328	79.9900559758328	79.9900559758328	2081.4	2081.4	2081.4	2	1	128829.068125019	103287.784394534	165801.147050767	136923.277031238	178971.098437506	140850.805156254	175131.366406235	145876.173847678	189430.902265609	165981.817500006	178836.815625027	130776.147871083
932	79.9900064956086	79.9899796014648	79.990017095234	2152.52	2142.65	2158.7	5	3	529522.516230455	472134.503776032	1605332.25967065	570223.272226581	555904.349348947	557212.788686525	245218.992968758	563257.317949237	972768.291237978	601896.189355489	606033.131584204	480176.504674481
933	79.9900262472088	79.9900250144434	79.9900952017126	2364.79	2353.33	2378.14	5	4	103612.689041745	69737.517284458	838088.521628287	90913.2900646992	217976.644339426	50828.9948632822	107412.645184154	100657.2905385	75251.3259069796	117080.323242183	135267.51811523	73563.8638741647
934	79.9901185577459	79.9901185577459	79.9901185577459	2698.88	2698.88	2698.88	2	1	0	0	0	0	220371.676873048	0	0	0	393082.631835235	436088.508042684	0	0
935	79.990122710123	79.9900800572161	79.9901653630298	860.243	860.004	860.482	2	2	4261762.60431736	3111487.07911305	4405810.85548243	4122571.52835936	4035275.88006616	8010226.49570259	5324549.94160292	4449163.06018946	3070641.79518152	5108941.6849629	4440922.29061034	3441772.13947265
936	79.9900508599335	79.9900508599335	79.9900508599335	1813.01	1813.01	1813.01	2	1	1760010.39193788	1116410.33124147	2318757.41699243	1746266.05638874	1510689.86993997	2509158.92349228	2437141.97975904	1938315.59890208	2384265.39557399	2566601.30061523	2130026.26964749	1354028.77860504
937	79.9901696452323	79.990136209247	79.9901788338396	1038.77	1036.21	1045.32	3	3	11335404.9640234	8202886.30933594	11938101.9291179	10654363.8600071	7790025.8399804	8666925.71407808	12939767.1271875	11476070.1923437	12048297.7209765	12953719.1615625	11397594.8136541	9211631.97073863
938	79.9901265611713	79.9900044442623	79.9901438687518	654.3795	643.146	660.618	4	4	5243864.32257008	3700037.41282777	5540018.85703427	5193352.09317845	4560375.8466394	8160948.18354189	5334445.88898005	10056031.1935679	4585358.91055649	7401240.88437594	6306637.13545314	4234221.85435937
939	79.9900951777789	79.9900697495895	79.9901112930132	1464.705	1456.69	1472.03	4	4	1740050.56933594	1198064.51155348	2873359.52507972	1599968.48206731	1525990.64867789	585002.252216789	2743762.21483866	1893863.12578126	2008061.24654682	2154689.39213342	1773501.75789842	1371159.15147612
940	79.9900342821146	79.9900342821146	79.9900342821146	1939.08	1939.08	1939.08	2	1	502884.796572766	401194.009192592	658691.209271363	443114.975877213	390975.656439383	696841.062719376	775263.22955215	501980.347582261	648333.658190469	731925.224335937	565284.866262557	390720.120098055
941	79.9900699831173	79.9900699831173	79.9900699831173	2116.17	2116.17	2116.17	2	1	105410.287500004	86501.6925000033	127794.308359377	119258.422500005	179086.728007839	133190.745000005	117788.771250004	117855.151562531	147902.610000006	116182.693476593	124858.271171908	101383.645976589
942	79.9900878035802	79.9900601183219	79.9901154888385	1398.675	1396.19	1401.16	2	2	1522787.08632031	1099290.80198438	1604351.4813457	1533301.09672656	1422882.54713672	1917380.52323438	1609127.3018592	1659313.41075	2069885.68824132	1798371.45030469	1713119.69518555	1242917.28495313
943	79.9900583516764	79.9900345586476	79.9901748863244	1101.17	1098.54	1109.58	3	3	890947.469062488	732560.21531249	1008087.11578124	888894.334218738	1158687.85053224	1446605.8262378	1063804.79625007	998827.477083317	936686.537500061	1097275.58343749	930385.993593814	842546.737968739
944	79.9900715997354	79.9900715997354	79.9900715997354	1490.22	1490.22	1490.22	2	1	191368.493203129	118320.809140613	183324.402363284	169146.95712891	234597.162785649	233911.648242166	197372.455546879	179293.75166016	206841.437578129	221882.475292974	209828.058359356	146765.845078128
945	80.0624282423433	80.0623844186391	80.0624760191639	1303.98	1303.16	1304.49	9	9	158918.396484376	249566.950564902	88889.7613183607	178471.507211538	181432.953573842	88028.5923490083	91376.3120841484	142704.869313616	100291.800315755	89912.3057226557	109101.052274169	204899.027351261
946	80.1589779259447	80.1588025285312	80.1590064828926	1304.03	1303.59	1304.54	12	12	805914.255049734	1158794.54363142	543297.472526499	923264.243815525	890732.977971003	445339.295920761	515998.308234055	736281.333261724	470858.161765955	480274.390158859	638055.33597506	976559.672418389
947	80.2164297679187	80.2164024942234	80.2164418124083	1304.73	1304.5	1305.41	5	5	99633.1407629387	1148224.67088069	542247.825168465	902783.085962738	875358.281969004	444880.419778643	511006.223175453	111539.362424665	97321.187213541	117017.182296424	623427.705519201	95471.1551870489
948	80.2721010910097	80.2720602751987	80.2721663055276	1304.45	1303.81	1304.73	8	8	172589.174731446	292731.598318358	98671.707386944	206017.771908803	206719.993534029	79733.660117187	91657.2119891827	156980.233828125	86685.6182434093	95969.402456806	142280.766512277	249753.723086984
949	80.395045750969	80.3950380164431	80.3950534854949	1304.49	1304.41	1304.57	2	2	120605.196439303	89805.5913916024	140675.941120608	92175.1878079924	94276.1540336111	157243.805076496	159559.006688639	141708.915286457	151853.829611002	173809.075561899	148620.141600137	90579.8167339615
950	80.4299441912778	80.4293043121891	80.4314433285791	1304.41	1303.81	1304.88	9	9	119939.290411783	89702.9899325288	134420.063675539	109572.631931715	94276.1540336111	156817.62118164	148467.786840822	140784.404403545	149554.616096827	173413.39624477	140358.679516226	104449.924034832
951	80.4798833315468	80.4797711767443	80.479918693835	1304.73	1304.41	1305.06	7	7	114453.387440592	88911.6738148086	106885.417456056	117459.789666342	102738.868784995	111565.712853307	118818.56062093	119036.856419771	97875.0348274733	115544.687442158	107862.345392252	102896.471185772
952	80.6180118447622	80.6178737158463	80.618149973678	1303.7	1303.59	1303.81	2	2	56543.2967365048	38203.614630682	84732.2072088076	73735.4219051851	65322.7279015007	91307.2047230101	110488.420155363	88404.2628354893	88120.6379194788	104941.935175781	81408.6478844093	44898.7919415841
953	80.7599816679732	80.7491310562149	80.7600184713499	1304.03	1303.59	1304.54	12	11	80871.598065185	144688.769426081	126297.64395863	161176.992056978	154414.163160399	122330.580666316	131412.433570149	152947.63121175	122352.287705077	123310.916883544	139756.603275552	149574.51418457
954	81.0004192711509	81.0003858398278	81.0004513775272	1304.65	1304.15	1305.41	10	10	123959.691573768	109214.622194823	123374.81397217	132000.510908203	112921.742807616	109961.937909459	124018.531949055	132894.068091947	107270.439961689	132262.03371059	128425.302698103	110681.271760441
955	81.0407780754099	81.0407357166016	81.0408204342182	123.391	122.721	124.061	2	2	98665.9573890905	111538.514479648	112117.02340239	118257.303273926	110354.187641416	118020.903416155	121880.987430269	118788.421567557	180064.663234192	116064.094172305	138916.738578613	113109.105152355
956	81.0696482445032	81.0691869917001	81.0697982529051	12.4956	10.6876	16.4317	7	7	0	5495740.27514764	7332696.45769164	0	0	4453178.12364031	4170836.31847575	6886111.10711823	4145920.12918043	4905864.72719542	8799223.61698024	4485273.30301508
957	81.069675729845	81.0692518781987	81.0698684350866	558.616	554.233	562.687	7	7	6267044.74716214	7089055.36680616	3815176.29022498	6081435.48080295	6030695.99430054	5935971.56234126	7674219.14053786	5876218.69882802	7768347.91328224	6171891.45036815	2746467.96312418	7869148.94616684
958	81.0694877600664	81.069295445755	81.0700220083446	194.568	194.396	195.734	3	3	4142286.02643859	4711008.41412972	4997297.78449194	4014139.07621439	4337155.18520135	3970463.25503089	4162177.2977689	4143782.3645407	4296992.33534793	4297231.37376083	4451526.3335767	4590464.15328467
959	81.0698231729844	81.0696613527448	81.069984993224	144.3465	140.605	148.088	2	2	5095206.34509115	6007615.59427257	5600289.35992144	5355911.90330512	5412626.63863672	4903225.13625	5191364.46173334	4946904.84685301	5274460.58622519	5435953.90237652	5298432.519364	5654706.23433182
960	81.0692466747258	81.0692466747258	81.0692466747258	2698.09	2698.09	2698.09	1	1	2680378.2699316	3039485.66199377	2844435.43400389	2732946.44791989	2775346.3293469	2356818.00965494	2817998.67942378	2798541.41370113	2669544.48343096	2588434.37546872	2845127.24565431	2758024.37065433
961	81.0696650487429	81.0696650487429	81.0696650487429	101.213	101.213	101.213	1	1	4134489.16772012	4688723.9435715	4437817.46051204	4290850.02035201	4425887.53842898	4030994.20474596	4261311.74642955	4117151.71607894	4609580.51560302	4104408.0497349	4394201.03295138	4510273.81655655
962	81.0708664705382	81.0708664705382	81.0708664705382	660.175	660.175	660.175	1	1	2489878.34363035	3014922.14975	2560679.6560459	2328313.23513184	2636956.15873505	2360379.75769944	2303165.84126087	2228828.8423673	2472626.4120646	2265825.07257635	2460273.64386718	2473422.29100945
963	81.2375576466405	81.2367939974669	81.2383769476228	1304.235	1303.49	1304.57	4	4	86537.1918876133	70003.1528320316	74072.9038982607	97574.8598307282	93709.6606014744	80067.9703531896	75550.9002294913	92382.8994673283	83996.5093306097	79375.8277898606	78601.6820001783	91739.3860705558
964	81.2957570076889	81.2957335785801	81.2957583090083	1303.98	1303.59	1304.14	3	3	87018.6276362735	45699.7149316405	86901.6950889072	69741.0647398797	70443.343801048	105362.363312174	99601.8775088788	86728.4070396846	104059.465910202	112771.377355956	91669.7372807159	63427.1628693185
965	81.5203322842691	81.520035288066	81.5204642514827	855.822	846.766	868.238	11	10	29778031.6925133	15242372.0538088	6545169.60940866	16888071.6321719	46236896.2319618	25441893.4955451	27712217.1776211	18473034.4619576	48781216.2642373	57363198.1725076	30354284.8463721	15379238.0093861
966	81.5202885698709	81.5202042236113	81.5204253152114	810.515	804.609	811.784	5	5	3352330.74852476	16631786.1886945	20858072.0777499	19533530.0297847	18812442.1189758	24279344.7031732	56074537.4689964	20297796.2424965	21288912.7374445	21922363.0259722	24173756.0927483	15546582.6429
967	81.5203560661247	81.5200426991945	81.5204108016032	950.864	943.658	953.439	4	3	13548049.3594312	10896021.8476924	13807306.7769231	11810952.8486353	30131734.5681788	13939460.1344327	13003903.9703124	13547401.9227885	12953566.0882813	27602390.7299196	13563829.2686442	11567970.3652597
968	81.5202956329526	81.5202671933765	81.520367765506	875.948	871.941	880.613	4	4	17430809.9756562	14241235.7339375	4235381.60869134	58556410.5656858	15871225.581261	18309241.8209999	17477156.44725	17417809.9243477	17280077.1339166	18677986.6833593	17781654.0777891	17962422.1436027
969	81.5201650029438	81.5201198082056	81.5203798090767	721.544	719.678	724.965	3	3	42961845.1217926	36096532.2083689	45363335.6106341	42307012.746372	40701967.2164107	46839861.7203688	45294855.6967226	42463449.0715056	46544557.9432972	45335239.1978643	42775522.3595511	43903039.3930111
970	81.5201972005313	81.520169269952	81.5202251311106	792.0375	791.761	792.314	2	2	28336692.4441923	23235311.697525	29582321.1015432	27931210.7909808	20996661.1212322	31158442.7359615	29729595.7464001	29371856.7170072	29768687.20617	42243093.8000725	29443934.3159856	24333695.74839
971	81.5205276076898	81.5202708076749	81.5207185936513	173.282	172.559	173.951	12	12	31400545.523833	26108937.477786	32873148.2508242	29084326.3923268	28188171.8341349	31762266.5648328	34801927.3508506	31976941.9021583	34152335.0929917	32782869.1202166	32534199.5484029	28803088.3730753
972	81.5203970527711	81.5192930433485	81.521106565727	2492.055	2489.36	2495.89	16	12	118778412.281074	117672966.583933	130370355.699152	8498129.2325592	99116628.0574674	42058456.8389563	134255860.407839	87949710.5698767	147074848.824565	95415898.8919736	123569141.554775	79449319.1354512
973	81.5205796169033	81.5203566829883	81.520694176915	215.3295	213.936	218.394	12	12	30678312.4799968	34780524.7801051	36357904.6721049	30628353.5432915	30164202.5456833	35724022.5178127	35447800.5879213	34320155.0190672	33883123.9164814	37232844.5524265	36019095.1434316	28005324.5767463
974	81.5204268030355	81.5202321941878	81.5206852369831	596.843	592.018	600.741	12	12	62043748.4253084	86021881.5977409	59392564.2465993	52728211.9140036	51265170.430017	57460167.5161121	81001509.1690398	73702895.9190725	78781380.5803468	74574042.9648623	68898014.3721606	60354791.8874058
975	81.5205465039353	81.520432284698	81.5206655059133	135.155	132.901	137.274	8	8	26974007.4809464	22217758.4214665	29187815.3281856	25083055.3599957	26120374.3982881	27890672.9922558	27561590.6388608	26902634.9264207	28282357.2814056	28015235.8227855	26407458.5861101	25098390.2257401
976	81.5204100586578	81.520232022108	81.5208182038762	765.55	760.639	776.995	12	12	45831278.4542381	29555006.8006433	63905874.4686484	80774864.2752593	36664369.9086104	68346642.1796268	50180972.6262727	73320652.3286728	63921421.2906024	51607189.2595558	54197250.3512465	66128593.4869655
977	81.5203327913995	81.5201378918079	81.5206172948096	689.6345	678.707	693.158	12	12	58997382.9794422	79164450.0960138	59170002.7513234	96388870.0488745	86250550.8952252	60243361.8633364	132898091.8714	42261107.2190506	48561061.9805243	51680922.8794294	93855046.2879827	14885686.2539363
978	81.5205499770391	81.5204432491629	81.5207927201824	71.04215	69.6596	75.8603	6	6	55307623.985922	45131834.4028992	56939227.9298709	52731539.5863187	48198685.1129694	59761686.6504163	59289475.0319942	53100195.9511656	57882387.153946	60251888.2270565	55811399.5587177	46332987.8513839
979	81.5204251789408	81.5203538167611	81.5208183366761	286.799	285.095	289.001	7	7	18111546.234082	31702139.8905641	47195592.685193	37422231.3866049	15909748.4034669	41332473.2337586	41176731.904589	47708899.7636541	32736565.2058671	42372688.3179915	54258773.3289254	26992355.5490807
980	81.5203456638452	81.5201927497429	81.5204875176892	1041.68	1036.69	1043.32	8	8	30408467.203125	15277089.6017705	38322670.1888912	29045568.2055921	31898385.6482666	23951934.0057434	23305353.1981924	33658918.1045577	31735177.8076481	22405917.3272974	28753928.646404	27221782.8806578
981	81.5209479532004	81.5199308851931	81.5215225992672	2449.11	2448.43	2449.62	7	7	69533206.3261717	59516221.3573999	69285447.3261334	66754941.6305729	62160036.1577945	76512705.9203444	69706141.5735289	70883374.8287415	69178970.9305959	75424601.3681048	67306439.4587209	58805123.1821716
982	81.5203355284956	81.520125799155	81.5206759060322	1090.525	1076.8	1110.34	16	12	1477935.02573008	7643637.82031972	2262199.35817614	60942715.806985	27316426.5814086	35678624.1143986	51439732.446601	47395083.4869022	33538353.1759439	53896214.9547299	29500334.4696514	12129991.2367456
983	81.5203434251245	81.520111400949	81.5205787165609	1183.76	1173.83	1196.74	11	11	15639249.663484	10299018.3551034	57308245.8873783	13891674.3144819	46897349.418472	49076099.6918261	15157584.1863842	19139250.6617072	7299612.66504931	13361316.1533227	10276854.9652098	8577179.03672062
984	81.5203810809405	81.5201659203802	81.520483161103	997.747	987.534	1005.26	11	11	46319417.0008302	40762924.2721872	59271937.1448016	20287906.892192	18769246.4603175	45724352.5146795	60230757.985752	50709120.667131	58189935.4850555	53764254.9587024	3659705.85651133	52515109.1359777
985	81.5205566889375	81.5203077437728	81.520623889246	82.26975	77.1703	84.6571	6	6	28476802.8497103	23971036.1123122	32973714.8299052	27806930.8439016	27729827.5758161	31415794.7749804	31109096.6636955	59130356.547388	62538400.895181	32070826.3604663	29410706.8198361	22116933.0486531
986	81.520448613675	81.5201766591414	81.5206147774318	1150.12	1145.71	1156.74	7	7	17030235.7182121	17467049.6122485	19932334.6886837	6447388.4859091	17702531.8386078	19954554.0519697	20215693.7658712	31308741.9685937	20516719.250914	20370997.5854546	27469216.5595051	23038195.9250242
987	81.5204908263029	81.5202854221126	81.5206553125604	454.786	452.751	468.443	9	9	67480417.652736	21294781.7629218	35036349.9197813	13620934.550213	30992256.2954619	35193202.5054414	29256477.9619189	39290861.8083344	19512270.6545061	41883891.1850811	24234748.3984197	29021977.5933214
988	81.5203230039422	81.5201547812302	81.5204773084676	926.176	910.289	941.941	11	10	47793600.0511093	45065397.4981018	54948271.0677222	48050350.8842278	50175734.263875	85892141.3395665	118528439.713687	20654319.6847378	84771872.1998342	4456815.23847856	55815184.3295681	16748564.850725
989	81.520573152345	81.5203683419653	81.5207018330142	504.27	486.723	530.493	11	10	17887610.3258928	14441783.1745647	70094784.5109583	45252010.6330637	44298473.762818	14681809.9798779	24383661.0430463	3182864.62433273	46554030.6554465	25747609.7535255	2655080.43891372	11566431.6829444
990	81.5204645749447	81.5202993083667	81.5207194328184	424.707	420.422	426.452	5	5	22695581.3887292	10716635.1010744	19765826.9330974	14913466.1015673	10576845.677792	24968597.8471136	25181413.0606618	23915089.8127941	25470088.1396342	25781123.0893107	24876029.7740625	31374045.5003753
991	81.5204524152544	81.5203403458469	81.520522531074	400.288	390.477	404.854	6	6	24782344.4562847	20183421.8298611	26800517.420224	24157824.984	12568161.0727035	58394457.2752892	26411645.3552969	27024880.0265796	31389442.0418804	13730527.6099428	44869300.7486044	21978898.6080503
992	81.5206042432654	81.5202203536431	81.520723458555	321.274	309.396	337.035	7	7	2086816.64662699	10739678.5988723	15157765.8359438	19333908.9479177	15036138.8745643	41733500.9570942	7610713.80965954	14923282.7391666	15553867.667625	15911374.879744	15273309.9481607	19102667.5127126
993	81.5205648249454	81.5201489923008	81.520681857429	2616.77	2613.24	2628.31	5	5	27743841.8456595	54553476.3901896	29655931.9979513	27502155.9055554	40814874.741284	31325369.4650828	13360844.3187504	28626943.9968752	29476049.3940626	29932859.0211978	29010435.4380729	23503712.9797232
994	81.5204479264542	81.520432963054	81.5204764761841	651.717	650.109	652.203	3	3	34863796.3981382	30235444.7852369	36802079.2608801	35172784.5556776	32821440.1273422	38190526.2022585	42593770.7742715	49156296.5416635	41507875.1947349	42235990.6639357	27375052.8684376	18147171.8120122
995	81.5205004747477	81.5203085787201	81.520672180545	637.9475	629.362	642.214	4	4	43225550.1166957	37518397.7194498	51339965.6297263	47481422.3770717	33983423.9727449	51724659.6200179	50138935.0630689	48291480.3978043	48804090.4879493	52132073.3292647	49394263.5604689	41463221.9564281
996	81.5203425126568	81.5201057662043	81.5206032093261	827.29	823.1	829.288	3	3	41953782.3345469	50717751.2325636	44111892.4802438	4003892.55647768	39645638.6832813	46030811.6533312	45499975.8413812	46509402.237335	45755112.4833687	45528461.9228906	44595160.0558437	37895871.5040937
997	81.5205687999702	81.5204269811059	81.5208104665507	271.019	263.609	275.03	4	4	29192225.397757	24583900.0557065	31009037.5753338	21781285.0949056	26993778.1177222	43307637.4081822	17661611.8398399	29714082.1402083	31143794.1942273	32240438.948193	30770291.6537	26486536.5691291
998	81.5205966716407	81.5204346384937	81.5206121585814	372.039	371.259	375.262	3	3	27378905.881	20795625.7825642	26555629.1967795	24856920.789	23685051.6357923	27018846.1151597	26607444.21325	25330918.573	19293164.9011551	29069475.7163496	26648072.6609797	22224924.5621706
999	81.5205255353499	81.5204106455185	81.5207106576489	2655.365	2649.26	2664.85	4	4	48376148.542257	30194324.5783125	37692175.5436016	34409397.1790157	32713363.4836019	37827206.0170019	37394157.004163	36537061.65625	36684348.7277543	32014784.3750032	45524454.0222253	24505637.3180774
1000	81.5205010343161	81.5199938585218	81.5205385916566	2597.495	2587.36	2605.55	4	4	34073142.1259045	21538264.6345163	26776620.7562903	15246906.1895266	24163045.5023793	26770841.5865322	25954328.8473749	19112066.4835236	33909286.2800028	27017711.1613306	26209286.0535488	22118503.3829582
1001	81.5205396783368	81.5204448991621	81.5206344575116	352.622	351.332	353.912	2	2	11965569.001875	10446043.482691	12825577.029375	11758051.6904853	11083299.2765294	13066190.3564963	10479727.2109067	12257320.1880662	13245563.7703235	13129421.0374338	17544553.0798604	10598927.278147
1002	81.5205053547828	81.5204173130445	81.5205933965212	47.2086	42.0983	52.3189	2	2	24900385.5105844	21487506.971	28081034.0246839	24845504.4880547	25649874.3838695	28849013.1938609	27801790.3776273	26092476.7524034	28845635.4248205	28161205.7434432	27752619.4437733	24242561.6745772
1003	81.5205665213143	81.5205665213143	81.5205665213143	1216.93	1216.93	1216.93	1	1	4258624.61852677	3807225.08939731	4461201.9648214	4281132.91446427	3903955.67537945	4510821.19921881	5246514.85683244	4454023.9850223	4524919.9469197	4449563.97642855	4412746.73026784	3969648.17126115
1004	81.5205920759025	81.5205920759025	81.5205920759025	1232.27	1232.27	1232.27	1	1	10087366.7028245	9104314.56675268	10629703.3711824	9908620.91103963	9626683.79801534	10605416.1319606	11046224.111253	10513845.7355634	10871187.7803335	11441552.295482	10574130.4132016	9715495.40464036
1005	81.5209612351173	81.5209612351173	81.5209612351173	871.932	871.932	871.932	1	1	47296192.6074865	39199077.9353369	48251389.1555556	46065319.2274891	44688494.4998519	50356251.8907499	50793192.354144	48342421.4316086	50084900.4479266	53926676.9118632	48899054.7190258	42583677.1888587
1006	81.6679264166382	81.6679239611176	81.6679288721589	1304.555	1304.54	1304.57	2	2	63241.7633337398	108708.459933894	42427.289377442	80044.2001831064	80332.1038352467	37697.8889501951	18037.2110807291	62268.1275777176	20978.6671354165	38252.97641805	49119.9583219397	94667.3377234822
1007	81.7740186358346	81.7739556106741	81.7740552428891	1304.145	1303.81	1304.57	12	12	420600.341212385	590500.013786054	273605.371043523	456017.930071848	434571.438972354	221977.983477959	267411.319939781	380425.133275464	241488.166679364	258747.666406252	328910.323579099	501002.988683037
1008	81.8393307126525	81.8393141939082	81.8393660799591	1304.14	1303.64	1304.73	9	9	406888.316692705	589255.733203128	173647.212714846	120997.756560248	109125.730939129	207023.758657227	193083.327944335	153650.231541466	187241.731420523	200353.997942458	323118.557682289	91721.6763883473
1009	81.8905596257919	81.8905505919867	81.8905686595971	1304.555	1304.54	1304.57	2	2	86190.9646687819	114332.42045072	53717.5020190438	78237.4043363453	72015.0394388843	68224.7600618485	73877.9854964189	68701.0049088537	21479.9081933592	70291.4856221514	76413.9155718988	94744.9453538157
1010	81.9790461196817	81.9789342431525	81.9791703403455	1304.45	1303.81	1304.88	12	12	194896.237604165	184738.131845388	195712.900021702	227031.56839495	206268.522876267	196497.638378906	213543.372953145	221543.675564904	184431.213059895	209901.490741812	204295.513044025	196397.067504884
1011	82.0173208726271	82.0172512733391	82.0173828171334	1304.45	1303.81	1304.88	12	12	562631.371044924	531310.582782449	533165.005268552	598141.464036692	535461.236474441	504782.112223774	534087.368256141	587092.120036808	487781.602043809	521370.003746167	566650.497204243	517626.896703056
1012	82.0219628797566	82.0216767003428	82.022123001596	2448.18	2447.47	2449.62	11	11	6025403.80474196	3249182.89597413	4189126.94991866	6010021.4957339	3570303.39633551	3254402.01663996	4208055.36218935	3603618.3164019	3859926.34761231	3919716.03249829	4151414.8486279	3081257.90462472
1013	82.0216669343466	82.021328693126	82.0219913253895	2621.165	2608.42	2626.72	10	8	632518.473576768	465222.926684778	136286.258925766	4564494.33822341	1963645.7004927	111482.307421853	712359.080957575	709660.179639098	728348.570249394	706946.640292308	758168.394445791	1585742.15931282
1014	82.0212504150737	82.0211052625172	82.0221473507028	2490.69	2479.86	2501.91	10	10	2501172.29872983	4347060.0107455	4535950.65544267	2715638.46355357	5309115.60743762	1385470.18712161	451806.116638989	4777697.10462466	420033.554575187	4718416.00554797	3072826.5290907	1706425.88246837
1015	82.0213057207549	82.0212138651108	82.0214775077041	2519.75	2515.95	2526.06	6	4	1581393.83789062	1308807.56133321	1599918.46873812	3415625.54982061	1338457.50075917	1710458.05597825	1667366.03396738	2296307.21807129	1615132.40258151	327800.668320279	2340094.53043701	1381853.07492527
1016	82.0215916309924	82.0213909454479	82.021851684703	2583.76	2576.07	2592.12	7	7	507246.337131917	1085272.86653496	1811937.71961501	1466368.76182392	1189689.70195763	1585959.0399414	1608324.85217848	919630.295312506	1457042.89869141	1941306.05292879	2521078.27244746	1672035.12001808
1017	82.0216461493728	82.0214643945181	82.0217445873085	2697.86	2697.34	2698.49	3	3	449003.114504493	329811.246279932	639229.260477494	0	438185.895798024	615545.283096567	0	583309.119155722	538173.268316909	514462.058657225	0	0
1018	82.0218010298458	82.0213503522519	82.0220046387844	2672.02	2666.96	2683.56	5	5	295977.276208489	650199.548509613	979410.431090117	858759.593027792	857758.437456849	981683.00919059	1147067.11416947	920786.703016336	981957.797168669	1504337.92400101	1689447.74740423	721692.54708848
1019	82.0217194361917	82.0215271022015	82.0219117701818	2602.115	2600.52	2603.71	2	2	497172.784559327	800204.198785407	635487.096920967	561458.185133059	494964.677790674	164913.676569018	588940.893574209	592728.489144288	594940.917099619	567095.068783873	588706.818129589	412599.411527109
1020	82.0220549226275	82.0216888652017	82.0223013055532	2641.805	2635.98	2649.6	4	4	995016.879467533	746160.689338047	1002432.40690033	881604.04292071	828989.389427791	980993.121951544	994061.381551191	997133.189808399	1241007.03434753	1023266.53436655	994757.659122672	793597.340561777
1021	82.0217506478509	82.0214629957763	82.0220382999255	2539.48	2537.85	2541.11	2	2	1499525.11032379	1277809.37601273	1539883.965364	1477384.31463342	1199942.29575271	1619966.90992621	1632375.64257212	1616799.80395432	2240071.30358528	1762372.00183736	1679667.38175779	1268982.41467448
1022	82.0215057511464	82.0213369345679	82.0216745677249	2563.525	2561.6	2565.45	2	2	920577.148574218	697074.02755162	1000763.61977679	891689.307066752	1665359.8269913	178082.60029946	1079208.37855115	1062739.63339132	1125213.85568717	929643.763059901	1018862.38713357	717289.467587426
1023	82.0214100632293	82.0214074693606	82.021412657098	720.048	718.14	721.956	2	2	2378104.66701457	1605034.88893937	2607095.20300561	2226923.79458533	2070929.99951812	2718672.47187109	2705650.26954537	2409599.60699333	2551150.36525391	1281937.82561438	4295255.91056695	1995952.85551075
1024	82.0213278910248	82.0213278910248	82.0213278910248	777.78	777.78	777.78	1	1	3904002.67103088	2917999.96085562	4234153.04657635	3701664.70801183	3440821.90416634	4507024.8788883	4367692.80335772	4187278.917963	4052799.66179549	4982355.84722773	4105619.97884914	3229163.95243626
1025	82.0217143115384	82.0217143115384	82.0217143115384	214.55	214.55	214.55	1	1	682844.258809883	445674.88686591	819155.364452266	661797.306769258	576845.105392031	882947.249539843	759163.312334585	668293.761563815	753453.611585742	844977.034581675	750531.076409297	512113.521808593
1026	82.0214167797278	82.0214167797278	82.0214167797278	171.321	171.321	171.321	1	1	1230770.9481222	931880.847469816	1397194.30656731	1070354.95831332	1115782.06990123	1389119.34497138	1467946.29534302	1209490.28288935	1388749.17528956	1542785.22639582	1275306.45078377	1005585.37765523
1027	82.0216874659949	82.0216874659949	82.0216874659949	939.083	939.083	939.083	1	1	3038508.70894556	2067099.04592097	3150229.6527254	2740787.86753676	2661281.92972304	3122340.76054372	3202123.08523392	3107843.61806049	3159420.69161805	3322329.74744238	3464912.05660397	2403878.48386443
1028	82.0452713586705	82.0447934930855	82.0545236563761	1304.73	1304.08	1305.34	19	12	257563.5305542	357823.895961217	154628.556839423	298668.544620536	262601.843641075	183842.693703265	162704.259176898	234427.915094867	163404.890867638	204943.828674317	200856.753632813	334765.607990723
1029	82.0490261365728	82.0488653785527	82.0495731214863	122.577	122	123.331	9	9	156063.303816101	424709.667747703	202447.161228492	168145.487620583	553174.976686198	150735.094114048	599366.488608189	219876.447144368	189868.34498101	171378.553105248	190935.451994873	171672.999281982
1030	82.1344036025586	82.1342180676096	82.1344592509428	1304.73	1304.08	1305.41	9	9	152052.725504807	140309.070589191	137040.05331299	146950.666238608	151039.248405763	127308.138338449	128729.71887207	152473.630021785	127810.540305739	196372.723008219	133796.670041096	137753.678097367
1031	82.2084106635207	82.1978708688673	82.2093624168613	1304.11	1303.81	1304.54	6	6	182885.013069511	91686.5624414052	115172.14937256	163695.149672409	162047.98086426	228108.517154946	124021.771589354	94953.0095930982	196041.076504792	124618.11363732	103102.97394381	141960.344016336
1032	82.2255070237801	82.2253515081534	82.2269376464564	1304.03	1303.57	1304.57	12	12	188880.074645997	124065.949729819	208292.14254639	173864.305051057	162238.717946213	228343.80185547	251967.218703787	201494.300214843	206908.51875338	227594.495692233	214132.758046876	142185.609788161
1033	82.307193085927	82.307135522367	82.3072287464725	1304.52	1304.08	1304.9	12	12	335758.008544923	453498.519603363	236915.413196844	379795.860691267	382984.055704251	190111.811395788	230148.009454755	303451.847451825	198989.926418807	203432.133303224	272934.097834822	417095.021680037
1034	82.3259643800699	82.3251309420162	82.3273591986844	1304.03	1303.61	1304.5	12	12	403124.555773927	300202.717962739	450542.517937575	380727.937971378	352600.987195762	489985.750032438	482455.452357704	445236.664190108	441437.558876578	481515.075549129	447797.526127233	315172.225837214
1035	82.4248810796299	82.4248663521108	82.4248958071489	1304.555	1304.54	1304.57	2	2	59374.85641276	88862.4723106966	55650.439962159	71656.1370731616	69907.2681949878	39804.128895597	61004.4933715817	75454.0060635643	39876.8395552197	59842.792486572	61355.3095902882	77049.1194042962
1036	82.4800760807604	82.4800760807604	82.4800760807604	1304.54	1304.54	1304.54	1	1	55548.3039971921	81857.8384107418	56699.168527222	86877.0221028649	72839.8379380292	55609.7988173419	60059.0299403888	72567.5125724281	51352.057184448	65379.6613989258	57340.0194782514	79937.2660583499
1037	82.5374880558724	82.5373819757272	82.5375858628123	2449.345	2448.72	2458.93	12	12	13550076.0695555	3767458.11955024	3578309.99081315	3542236.87231031	4092059.92328714	4961854.80871617	3999181.89665107	3692839.71644261	5195178.59092315	3649296.45887536	4510253.94179898	3596283.71750233
1038	82.5374405279505	82.5373634020012	82.5375381256842	2493.95	2482.86	2500.46	11	10	5344028.22041919	4160750.40802128	3128913.172694	4073176.79577029	2512016.61402938	6200090.84040386	2712784.24436386	3107781.62011368	3088814.15673547	332826.908906269	4157019.78132864	2994767.75358339
1039	82.5374287349722	82.5374132184234	82.537440136959	598.1415	588.489	600.925	4	4	3764564.44472393	5366543.24017359	3813708.22789874	3586950.43237399	3454193.76714102	2866934.95697462	4134834.95970075	3786488.79678847	3699935.54853817	3821055.54212642	3624645.88227489	3444947.72865039
1040	82.5374373105722	82.5374091186006	82.5375099228711	684.767	682.527	694.888	3	3	3509027.18072624	3352250.07259887	3642713.73515471	3662400.32215444	3804613.54981888	5223387.59952138	3685889.75380868	3646941.9634636	3810431.26247289	3873410.85333886	3661845.38650537	3443854.48661799
1041	82.537385512878	82.5373712398788	82.5373997858772	640.647	639.08	642.214	2	2	3070148.17488562	2657051.87744395	3118500.41667951	3216632.30716388	2866144.36878057	2930789.21081297	3168618.00070317	3150201.74743781	3068761.09441163	3331398.7179632	3355760.45070677	3194480.04448921
1042	82.5374372222386	82.537427830132	82.5374495939797	724.03	719.674	730.153	3	3	2951639.71895313	2729808.26133074	1854873.61092091	2668982.73285937	2839773.50621896	2743813.02745442	2877960.83313444	3043357.03494712	3259759.93945422	2874601.82988124	2648486.75159505	2647091.21193761
1043	82.5374480107908	82.5374357483123	82.5374602732694	761.897	759.295	764.499	2	2	3274507.42805479	2952145.51121875	3083572.88244591	2712291.16002752	3094858.0651899	3461688.65602734	3782196.63766922	3400455.39620244	3070996.30960276	3384678.01332031	3406667.52631543	3200853.37398197
1044	82.5374212359431	82.5374212359431	82.5374212359431	2612.9	2612.9	2612.9	1	1	51325.7130859277	25241.1511718702	56000.2143750021	37361.0192382741	24717.0081542921	39866.7546386833	39807.1874999827	44842.0707031379	32203.005371103	36958.5825000014	70282.1468945259	32039.4400976581
1045	82.5374565493459	82.5374565493459	82.5374565493459	2525.87	2525.87	2525.87	1	1	3641353.67294593	3221477.75109909	3392726.88952148	3360336.5004032	3475664.01754465	3417929.74965964	3641374.98257464	3714985.9605034	3509816.77865801	3524659.76348777	3939116.51223352	3355630.88958038
1046	82.5374090788134	82.5374090788134	82.5374090788134	1181.79	1181.79	1181.79	1	1	779206.470703121	725375.917023922	740565.839696048	887832.265585553	877024.968510738	853045.354598393	870984.250618495	773602.675781253	754225.699449466	740959.453208004	788912.186692703	804603.288510738
1047	82.5374036523831	82.5374036523831	82.5374036523831	866.374	866.374	866.374	1	1	3949961.17387277	3586360.76541328	3853679.93929671	4036416.49008627	3978889.28203719	4022062.49507062	4034839.17488063	3948615.57475078	3951636.78038594	3997448.32515752	4071172.42113977	3693226.55625492
1048	82.53739830163	82.53739830163	82.53739830163	1007.82	1007.82	1007.82	1	1	2328292.9800052	2162636.52033235	2322961.93359331	2555216.18882812	2310830.68093663	2327158.49392579	2345086.3185434	2366271.63487413	2343872.15739747	2486750.922065	2183725.63076324	2242916.90972461
1049	82.5374213215628	82.5374213215628	82.5374213215628	1121.3	1121.3	1121.3	1	1	1184568.17623828	1224377.51762187	1315071.63207031	1383681.66161687	1339451.79277812	1421616.85102345	1377376.26071094	1437012.278775	1183802.29717285	1390915.39027187	1318801.63623437	1258397.5173
1050	82.5810402368612	82.5809865161365	82.581081583177	1304.495	1303.95	1305.06	12	12	304342.812573243	462111.510532924	187689.053191962	341604.569291993	334444.429327298	137529.037797155	176560.074114585	258151.896160715	161085.017168458	185081.184912762	225741.069903318	393192.327223076
1051	82.6011220077588	82.6010531702782	82.6012213748992	1303.965	1303.57	1304.5	12	12	354764.128372896	286825.592572114	344230.438974614	335564.876062949	322622.227239987	348451.316382962	369506.245492788	374441.46521935	314855.449553411	357576.566584126	349713.174393779	299702.776650765
1052	82.6411449196606	82.6410868093611	82.6412232677127	1303.965	1303.57	1304.5	12	12	848839.949755862	747373.097079322	823123.982349319	841167.612502791	789130.188183591	819989.540844032	863830.848818368	877973.125731029	749079.083341347	832244.824986054	828876.168582592	746694.012048327
1053	82.7595920732557	82.7595432682147	82.7596583720789	1304.11	1303.61	1304.73	12	12	241423.058480318	199052.892433893	225109.104038089	234125.436076471	221070.740107424	226002.734661457	239221.911508413	245965.096567007	215964.519759113	229010.442006461	227978.089827974	214011.511264272
1054	82.946283085513	82.9435222931688	82.9478264708811	1304.08	1303.22	1304.73	15	12	167414.108979116	178191.171186898	108090.652737004	170838.269196026	140432.718842772	196269.424487306	217041.77373047	85006.0743186597	206252.185523856	237177.929097379	200648.993152902	156044.177922175
1055	82.9968879007311	82.9968879007311	82.9968879007311	2455.57	2455.57	2455.57	1	1	792268.319466382	538372.702269024	923952.315385039	744875.093559567	696683.879789691	1258761.18518657	1103473.20331753	799702.551996459	1031752.31952078	1123868.06338954	912353.556499724	598256.352242694
1056	83.0610127262292	83.0607458445162	83.0611117453518	1304.495	1303.22	1305.82	12	12	48185430.8997165	42083040.2351466	49087809.6008945	44597117.3347443	56440210.5584077	51834871.2891326	55855066.0908856	69133830.9791475	54687754.39807	64891408.7998153	43125357.1411221	43212467.6023508
1057	83.060928694352	83.0607736477535	83.0610823700557	2531.525	2528.45	2535.46	12	12	28548219.3654065	41152272.6511518	2796467.98951188	53567765.0582252	47908682.8015716	53690309.0115093	21961109.507109	46198763.2918386	71531868.6583212	28953002.8977673	60016212.4912517	33578787.7558721
1058	83.060870991628	83.0606619925554	83.0610036775897	2079	2077.52	2081.71	11	11	94615783.1768679	69691489.193732	65046317.8797836	67022804.907484	62496512.2755202	90474065.0121823	113747341.25818	93180478.4924229	92422397.0489802	89498894.4277423	85726533.8074391	72978839.4666132
1059	83.0605776540746	83.0603415774949	83.061060535023	1968.11	1960.63	1969.81	11	11	50905717.1347589	36206898.571516	69971443.8183348	36581044.6900171	41344755.3209588	51229165.4769031	35947880.8893535	69756869.5845283	50282985.0190075	64326346.0777379	75326073.7374861	88194438.5143144
1060	83.0609253202255	83.0607986391576	83.0610602434688	597.133	594.318	598.206	9	9	84294417.2168795	61641238.643632	93031832.3606297	80590214.3842832	60165968.7952176	86874669.0666205	111582306.648473	96114744.0124124	82988255.0558164	103054470.294894	107549296.437888	79504817.3935549
1061	83.0609682977427	83.0607775908677	83.0611415228901	2460.535	2459.3	2462.42	10	10	38145556.3432399	29956065.5556454	47845468.9492065	39613819.9869954	36048096.0482911	46932456.3779725	48666108.7446345	48569389.7572283	41581950.4626014	47711648.9046667	38972619.238644	24510910.6124608
1062	83.0608210889264	83.0604459118736	83.0611042216036	1063.92	1059.13	1071.39	10	9	57004881.1462499	44840927.1588648	113958294.781656	55037620.3520407	19873660.3527172	53504973.2511793	67942390.7394009	62308203.6941872	98723942.0986252	56293755.0502692	68891043.2137788	44086592.3455613
1063	83.0609442284554	83.0607081880044	83.0613789440178	830.3485	825.89	834.735	8	8	34643670.4576141	31496399.6970234	36350009.1957321	37650958.0973196	21672341.3254217	37432586.0554688	38138710.7890179	46895176.9296141	105468053.800879	20724597.5438081	7489438.0085259	28124444.9149742
1064	83.06090084734	83.0606016710875	83.0611681019565	966.079	952.292	980.089	11	11	75426239.4626946	47267475.4456812	89818882.8807483	49792900.8577579	52974107.6662408	53810122.6604782	62425941.3308584	52740195.9198703	58646718.3752787	53416277.9075062	53212756.1370181	46182934.7193609
1065	83.0607459426055	83.0605416375483	83.0611008587308	2299.245	2288.17	2312.01	12	12	15794591.9423113	16547499.4566315	45986386.3356369	15448330.6352976	34989664.6668328	23547891.7821833	31520149.9116848	53985113.6168799	74663229.0994423	53234055.9609641	33400288.0578573	41882598.5937986
1066	83.0608825407217	83.0603116137555	83.0610559889569	1242.56	1226.82	1268.22	15	12	129116070.004701	28439503.8016546	25133636.0219453	23807821.1027151	49085931.1827149	77389953.6942417	7348242.13964658	25568800.7592893	112251208.888196	14621895.6751671	40003516.4206054	50410139.1540303
1067	83.0607697944517	83.0607089308149	83.0610187619442	1615.92	1608.1	1621.89	8	7	18992940.1017457	14133530.9483773	21993576.8814638	18352479.3883836	13629041.3513752	21211825.1895259	14130718.3106135	39221289.6872735	2786037.95129153	21920997.0920417	11337037.6157629	16755425.2960021
1068	83.0607790860192	83.0604915413898	83.0610013658815	2410.545	2392.82	2420.48	12	12	62467751.3697988	34571561.6452899	37691415.0323849	35667964.7324537	44229097.0922946	44708986.2430044	33100244.5713086	43479691.1750386	58451326.1716952	31764560.7267887	51383469.708165	36786063.7583784
1069	83.0608174726161	83.0606246111742	83.0610196968068	1543.105	1538.16	1553.61	8	7	20834784.5968751	16784614.5031249	16944861.2486091	57825470.940007	11037103.9796744	70440472.9061747	23630108.4301563	2053842.57849125	7859402.07534224	35785613.4615098	21778846.6239452	18834636.5026953
1070	83.0608588822575	83.0606974260071	83.0610038379112	925.093	921.085	939.479	7	7	4351913.85389049	32623110.2705427	53344570.1658026	61327528.9963776	25647856.5989815	48324367.2441158	49192571.1921038	53713353.3333132	45607292.2681622	51777850.0572086	45574742.91475	36895704.7642621
1071	83.060845353107	83.0606961249901	83.0609634110951	1128.31	1119.65	1137.1	7	7	26971008.2861265	29561737.4132056	34443263.3079283	53940286.0852217	53294163.6637718	45661125.8611364	41386416.4937096	38833982.7179031	39897055.7600001	41550606.4512905	4973606.11630851	9521619.44965189
1072	83.0608444114935	83.06063286272	83.0610687918595	1031.6	1014.47	1035.28	8	8	18529635.8337671	47339722.9976899	42276092.0572856	50312032.4463018	17504546.8616819	31968713.0590649	46086769.1520139	43635795.800382	44489228.3333335	50805213.8189354	60711165.352254	44730229.6833737
1073	83.0608839305222	83.060704733782	83.061123437292	1160.925	1147.58	1179.66	12	10	5121930.97167474	50239004.9517043	15301811.6494749	4647457.63838373	39396202.1437499	46912976.4224644	52148551.3523507	68117589.1870196	55792107.481888	115287603.080071	52299047.4088925	28064681.1040466
1074	83.0608014893432	83.0607324022135	83.0609379928681	2220.37	2213.8	2229.32	7	7	55171445.0111968	24546295.0577605	3052508.70155894	19961686.3760617	28100375.253672	31844949.9753191	53775861.2194593	39762371.376527	33300884.0506123	22478856.6819781	29799551.8504556	26670532.8692188
1075	83.0560650967367	83.0558531011989	83.0606876811975	122.808	120.196	125.85	5	5	74004.1332791341	97538.2386797119	4189396.79285607	3019303.72905295	4086103.25279489	4374333.85230018	4181118.8902491	130591.597534504	4653414.73185937	113363.567008364	3907320.70046214	2342889.58171962
1076	83.0607684311413	83.0606944763082	83.06093666497	1384.22	1378.37	1392.04	7	7	56215548.1841838	15726183.8696047	24161897.3266666	53894564.4647317	17504050.6126382	12802510.6888785	25800737.66625	23548358.2672727	36853258.2261238	16557636.1886154	24116175.7882007	20109426.3165152
1077	83.0608270999348	83.0606731178052	83.061023015594	1579.715	1564.1	1591.76	8	8	40844873.7825488	12601307.6529614	29386269.097718	54835402.1176151	13030260.6961748	31249345.6332848	17721283.8414006	28811422.0421802	29659328.4821948	5905624.91022962	19037515.564477	24887819.2873007
1078	83.0608368888297	83.0605241995284	83.0610582847733	774.309	767.671	786.84	6	6	51273404.0147862	24518643.9936446	55443840.3560526	50077432.565909	46148368.884614	88356816.1461861	57540366.4977368	30503909.2650215	56487232.0172807	95033487.6627588	55607833.3643693	31193162.1686309
1079	83.0607869362867	83.0606350074326	83.0608994698828	2368.975	2361	2371.84	6	5	16783665.0586957	14042067.3826088	41452373.576268	14854512.9816833	4891098.40920422	17105485.6389944	17557072.1592388	8717272.07871572	17466141.9807066	18964000.9359115	16905291.25231	15038115.055951
1080	83.0608915255906	83.0604771202439	83.0609655496752	1829.33	1823.85	1841.72	7	7	33157233.7598405	28943151.0845702	19173167.8297074	29680005.677013	35045329.2294979	35598061.6409506	36391910.774548	35130663.0434364	89978363.3717052	4776724.09269367	33171129.8928192	40429171.0544241
1081	83.0609599658502	83.0605001692603	83.0609802992335	878.868	869.166	890.588	9	9	53753214.124898	3164915.41448412	21389098.5555383	42036138.8930844	38078789.6364895	54990560.1451407	43665358.9898986	57599677.0794082	53933526.2872767	73264358.3236957	52484147.0212806	73639565.0613234
1082	83.0609508268795	83.0605906961281	83.0609748156573	1217.355	1214.68	1222.24	4	4	64974561.7500001	51427587.7218983	39992813.1578944	61825328.7987501	58872790.6168519	68160035.8664151	80079043.3962775	51784396.9312161	66238124.2969814	69949280.8359954	84871061.8445305	55471008.1399075
1083	83.0608559091802	83.0606815672536	83.0610183272438	809.274	800.685	811.513	5	4	5687921.42370007	4642870.77202083	4099379.18815097	5334225.51800007	13181981.2948086	6450868.33139373	27181356.9843979	5703743.65893739	7160219.60859379	6112756.82430005	5869684.58340008	5588202.68493747
1084	83.0609247274043	83.0607303562408	83.0612814135293	2241.76	2239.6	2246.34	5	5	20840687.291818	21044502.9224164	2445273.75277514	20056388.2077274	2534806.68482674	22034900.2026325	22793779.6227271	19983857.4062501	21259825.0833334	22882671.4314017	27217763.1374541	30493506.2849814
1085	83.0609142395509	83.0607517738515	83.0609796618174	1205.66	1193.41	1207.06	5	5	40435411.2096591	21292601.7411666	40544911.0677736	24696573.1713181	65808682.1409274	80118371.3788807	43654130.9760937	39637398.8545311	40938063.0496095	43610745.6166666	39469045.0369142	34718934.6755401
1086	83.0607483216387	83.0605072632697	83.0608901140526	1665.71	1654.17	1669.29	6	5	2585387.53368738	7165926.31983171	13955657.1950684	8480004.08884614	8181345.4557692	28240029.4651633	10367934.2	9187365.84615381	9400972.30269225	10879922.3685338	2624692.10344079	7974189.97014421
1087	83.0607277821568	83.0606416075966	83.0609085132006	2340.355	2322.25	2349.38	8	8	33278596.7772459	10184189.2346923	29968366.7404267	27294606.5681111	26691807.5026636	44177955.148918	42005053.7736617	29815163.7449404	30995518.9813242	30257240.7501524	19644910.0316769	19324768.9936025
1088	83.0607909123965	83.0606206133592	83.0609470837837	1710.32	1702.74	1713.34	5	5	26255276.3996896	24476784.8029687	49015562.6895891	28916543.1868479	27274330.410639	32422992.8928889	13146105.1466395	30534977.7899999	31669452.1682917	19764433.1535328	47200597.3158112	27294998.6225
1089	83.0608193241603	83.0606293481772	83.0609882276378	1471.53	1459.32	1482.3	8	8	22563640.8176422	38112591.6180892	17026075.4896699	16712182.7360577	3117950.98178414	4580325.38064392	15021735.1775192	55667484.1993507	18908652.9843751	20299525.759537	13303890.5563134	15268503.0790385
1090	83.0607791530867	83.0606753700773	83.0610329185219	750.508	741.149	762.042	7	7	37879713.3164833	24582018.9362159	85627387.9166897	42044965.0063775	22931841.7373397	49158320.4508597	41738340.6607204	32617773.274812	98037862.2550585	49928984.1525077	46390033.608926	36135763.536398
1091	83.060895648958	83.0607562017308	83.0610834618407	2203	2199.03	2206.21	4	4	22063956.870375	10767056.3721498	20418116.0518383	20865023.2213037	15374156.3378173	31516304.6983611	23689163.5774284	20655826.1260112	22510110.9343571	23275442.1854821	21971232.9478035	23444779.8303023
1092	83.0607657232244	83.0605985992095	83.0609288296595	1107.265	1097.44	1113.13	6	5	19627989.7749998	3920525.26176264	20747257.0790626	19409778.5356248	18046141.8660936	43849283.6396938	65798068.6219287	21856998.0357352	20798571.3850001	29650737.7229782	5257094.29698479	18045520.4927943
1093	83.0606959953821	83.0605704336644	83.0608106546947	1446.22	1442.07	1449.25	4	4	28931017.7816859	22672747.2489826	29463505.9533928	28221809.5043023	26374761.1192151	38386389.7662532	32009827.3288664	29851931.9055813	29352814.1265241	54941772.0189335	29775157.0321657	8480034.90029699
1094	83.060834621945	83.0606641096752	83.0610456520332	1745.84	1734.2	1759.92	8	8	2568638.80860637	40093824.9944966	25468032.8306251	19769716.8336909	39393418.5080396	29819043.1947265	21612452.6910494	2960643.61769537	23565418.6266401	26817140.9789189	26301149.7694407	22952125.6830839
1095	83.06071287318	83.0605613526246	83.0608798088523	902.0105	898.1	905.231	4	4	42561655.0844694	33084625.528091	45579941.4606844	40948164.0647561	39792785.50975	61420212.1925541	43127407.3848512	44832871.7217713	46873301.8977074	47998742.0325153	53875573.2634957	36205130.3156737
1096	83.0608681389676	83.0607946011412	83.0609982059108	213.663	213.597	214.421	3	3	8635991.67179938	4362357.32536114	11329635.1422844	8030695.96043765	7093229.63232964	12550367.9699037	11875457.367563	10087822.8617621	11855084.5609681	12157994.1895953	11381803.2805	5712386.50500459
1097	83.0606670074244	83.0606215847693	83.0607311183223	1682.785	1679	1688.91	4	4	26636237.2577745	22027499.6418292	28259299.5708841	35905892.9691613	24914608.5214482	29410729.3376524	28947619.028994	2019824.08426028	37668906.6616124	29460677.8997561	27299245.4284757	19599795.3315585
1098	83.0608044034894	83.0606000057251	83.0610332448557	1885.56	1881.14	1891.24	4	3	13493951.8402778	11458300.9203125	14402441.5794097	13251721.5390278	36839746.2012961	14193767.3853472	15000060.8744098	15184809.9472825	14371399.2250696	2375009.16933048	13821768.1107638	12510284.8880556
1099	83.0608047671916	83.0606640300195	83.060950415544	1640.58	1638.83	1647.54	4	4	22801797.6137374	7050301.2651923	9347765.62673071	8524285.49855767	7681721.33333345	9937953.30894229	9612377.50471168	2048243.17113283	9426972.59653844	23282942.5620198	9016341.07009611	2421261.04744389
1100	83.0607542282455	83.06070419409	83.060992906801	1404.07	1403.92	1408.69	3	3	15276429.1967612	11931137.5264773	16219641.424034	15048136.3808522	13874451.7290909	17043937.2261363	11529013.4545884	16952011.6320554	15665023.75	16778426.0961648	15671405.3118182	15898672.2289431
1101	83.0606964768253	83.0606207904694	83.0610404654915	1524.19	1520.01	1528.83	4	4	22319393.4976103	16740925.3450954	23756431.9525367	21692196.8123163	21607057.6457143	25214642.8733456	2982536.49566738	23233804.3501838	24580705.3674107	25969717.4924465	27966155.9957485	42215991.4083326
1102	83.060678250037	83.060613519843	83.0609294413077	1494.735	1490.92	1500.97	4	4	17411486.4455113	12159613.4668751	16180055.0417391	14937827.07375	6912385.37082653	17328534.8184783	17459835.046875	15869600.5842391	19980205.4364258	18883992.1937166	16328060.6422916	13550976.2033696
1103	83.0609069049111	83.0607124947029	83.0609253751066	1858.77	1848.31	1867.18	6	6	3028795.93814882	33390798.6404911	26488584.1184558	24215755.9526786	23420390.2378571	38393493.4639567	35861876.5949111	2937912.03008792	26911014.8520893	26782083.6106785	44710293.9135869	23129756.0136963
1104	83.0607627426465	83.0606109973973	83.0609144878957	1507.2	1507.05	1507.35	2	2	8942343.90269233	6496842.135	13303262.312374	8044974.18598957	8492915.75528849	9941497.01538464	7531587.62550697	8611392.67531251	8918772.03427084	10277156.406202	9200763.01375001	7340402.31755209
1105	83.0608486704712	83.0606091837952	83.0610470936175	990.287	983.627	1003.34	4	4	28550469.8369149	21706821.4154475	31097182.3575721	69256080.6016365	26283496.041375	45243073.9334296	32020790.9609	21232528.9645553	30906493.5321	5158651.53582667	29782986.37755	25011524.7014063
1106	83.085956175955	83.0858484637347	83.0860199943752	14.2572	10.5934	23.1536	7	7	0	3045098.09978765	0	2961552.69038416	0	5961782.55022068	4655019.41640676	5167638.3132558	3311772.17808366	2541567.19791245	6155351.137508	3303129.28306895
1107	83.0858841791808	83.0858065538321	83.0859802751423	557.31	554.233	562.921	5	5	22350973.7408523	14142387.1073346	26508644.8894915	5201809.70760156	18730500.8378627	27580964.4955428	26600436.0197617	4124372.65485636	5712876.31960127	27709051.2282694	6926592.86288169	5454140.57498231
1108	83.0858021946006	83.0858021946006	83.0858021946006	2569.19	2569.19	2569.19	1	1	21703868.7347448	14868124.4570632	24000868.1428572	20358091.3904273	19570478.4625874	23431732.0256381	24107976.2271683	23111274.1003509	23476857.619592	24778127.8541456	2875884.78557081	17211400.1202169
1109	83.0859209948167	83.0859209948167	83.0859209948167	193.44	193.44	193.44	1	1	6541728.6164117	3244688.31378761	8649450.41145894	5911758.42579942	5242082.78656694	9347778.38402544	8338817.55384673	7168527.42163645	9142332.00925327	9124809.26429538	3123174.04454528	4131150.97792987
1110	83.1798782523634	83.1796616155845	83.1809329109218	1304.14	1303.59	1304.73	5	5	114101.344469807	113386.023020242	155976.642333987	100872.613010255	87616.3485298302	122235.097934128	177969.484663898	132730.314546203	103092.633723365	166192.399239784	157813.163727363	113081.935744852
1111	83.2020211010768	83.201431801675	83.2026104004785	1304.09	1303.61	1304.57	2	2	118712.244365233	108720.244558293	107330.71852112	100872.613010255	92574.4203792328	126299.542213541	124667.199868977	107984.173392333	103262.082496744	127559.838533528	158059.341897378	112289.134344951
1112	83.517331484562	83.517331484562	83.517331484562	2449.11	2449.11	2449.11	1	1	816241.44900488	800982.005912386	905709.394987586	726861.424808028	774621.03085295	914743.148563891	1001914.41824023	841743.189204249	821114.918096752	987814.328979909	877994.375089281	713016.928467358
1113	83.6890930829608	83.6890712312164	83.6891149347051	1304.475	1304.41	1304.54	2	2	106375.472894756	83078.4436268024	89442.1559399427	96070.7571946361	110419.413949383	94814.3719287103	94130.9066455073	103126.331921793	83240.7677571609	99507.6864036209	101259.827522379	138411.055371095
1114	83.7178391671338	83.7177169303782	83.7178579516243	1304.57	1304.54	1305.34	3	3	106323.848635863	154124.682746393	89442.1559399427	113767.488302525	110419.413949383	94814.3719287103	94130.9066455073	103126.331921793	83240.7677571609	99507.6864036209	101259.827522379	138449.353947566
1115	83.7855111485391	83.7854903995519	83.7855318975263	1304.7	1304.5	1304.9	2	2	73301.9118041986	49531.6914331059	109030.488508302	61044.1804671218	53483.7841162116	107805.942963491	113076.531384277	83387.3769295241	117023.618326822	122334.38927171	88418.9351094557	37103.8401171879
1116	83.8861982849485	83.8853788388619	83.8870919613366	1304.03	1303.81	1304.5	6	6	230340.109387205	342244.682825524	103095.041270658	261169.597203773	253036.753780186	115824.782754657	106704.866962139	222600.137904458	103505.02556315	126494.66456264	93237.5879423007	283622.332812503
1117	83.9018246441811	83.8985684809173	83.9052084107068	1304.11	1303.59	1304.57	24	12	325608.647485353	391950.231301079	261870.779222506	330708.728084667	310026.6492272	244689.066590909	394330.0826144	292460.09766902	236492.246764321	417824.647579346	296465.855323662	347969.746931661
1118	83.9699105261633	83.9697896716515	83.9699689343453	1304.89	1304.5	1305.41	12	12	216674.018388389	178286.774423076	187167.216862796	220829.317427107	185331.701111778	185746.73853841	193925.924341633	222330.017188896	182196.190446214	203670.700395509	207593.868718449	194446.645353815
1119	84.0074130561967	84.0068313170725	84.0088889717083	1304.145	1303.81	1304.57	12	12	472752.26188965	337123.510724217	579112.107114678	446905.165184463	399516.267486854	636702.600102542	634737.052491868	540662.020448562	577414.437407229	640430.990251468	551763.163225448	370399.850112679
1120	84.0564437810413	84.0559392419826	84.0565467850007	1964.81	1960.33	1968.84	12	12	2307306.01537437	1777467.5623538	5498492.95037347	2227873.23915926	1639588.46280328	2847642.75161304	3057775.98507965	2571422.77464875	4655935.30254918	2685401.89806738	1772359.01906968	3635027.02215759
1121	84.0563995235927	84.0560408342828	84.0565060952156	2420.6	2416.96	2425.63	5	5	512097.707177316	1294204.856185	2315682.35815828	1356265.43274607	1823933.0819958	2301114.32864077	1526250.85968859	2158978.78242524	2380344.433074	2456536.2607874	2163467.44691868	1068194.68029409
1122	84.0563165871672	84.0560906335556	84.0564780992338	2305.29	2301.59	2307.91	4	4	1731613.50570608	1229002.50703125	1739952.32731297	997298.256511027	635559.5081664	1923224.89544621	1984201.10876598	1743370.18678089	1966848.05247515	1356741.79709517	960989.216839874	1389029.4331321
1123	84.0565277789314	84.0565277789314	84.0565277789314	1877.97	1877.97	1877.97	1	1	1109230.21447684	878237.313571428	1152203.42995815	1005960.20734864	968695.095361331	1149934.95428572	1458736.30640869	1113587.7595187	1224108.81685965	1239779.6602009	1101121.39621094	1019216.94662807
1124	84.0562091698416	84.0562091698416	84.0562091698416	1825.39	1825.39	1825.39	1	1	1065245.65725261	1007306.97974056	1365469.09054298	989834.455785161	1041199.64441407	1208803.99682096	1276270.07547591	1171742.29447656	1278794.87340169	1275267.81951433	1080808.4125	1046333.5839362
1125	84.0564066853695	84.0564066853695	84.0564066853695	1764.85	1764.85	1764.85	1	1	1817130.69563353	1498355.59978125	1983653.54636364	1722331.86276634	1687642.03028445	2032114.43492542	2028259.91053125	2156666.15239956	2073626.76501705	2151288.37527272	1897460.11528977	1810388.62700924
1126	84.0558325382207	84.0558325382207	84.0558325382207	1812.03	1812.03	1812.03	1	1	704107.168773437	689921.845034183	879964.27634375	676913.329951165	718547.739164065	822146.58379492	893484.417418947	827460.219667971	992355.160700977	894137.90610547	716996.150378903	703912.358294924
1127	84.0565144048211	84.0565144048211	84.0565144048211	1849.57	1849.57	1849.57	1	1	1841628.23226797	1579143.00865234	2110187.98806093	1857175.79901314	1758535.79167265	2027283.5847	2238238.48315782	2014835.80409296	2109350.63224649	2196439.65794531	1876901.26420234	1740354.17211407
1128	84.056278387895	84.056278387895	84.056278387895	1725.11	1725.11	1725.11	1	1	1778643.04706004	1478198.39788446	1874388.22916496	1594115.33440824	1597820.77175764	2054449.37604989	1993662.89789305	1921475.17885074	2036847.38164748	2043219.94563117	1809688.68907895	1559427.90295025
1129	84.0564328374489	84.0564328374489	84.0564328374489	1747.73	1747.73	1747.73	1	1	3651137.92069853	2998198.92015608	3983348.62798385	3381609.98246012	3360075.24168408	4247999.68834537	4187653.31367188	4012844.64622817	4243077.57954999	4180630.72917673	3735735.99986345	3324081.08786502
1130	84.0756696388376	84.0752018626829	84.079830126957	1304.555	1303.61	1305.07	6	5	377665.272656251	230139.853185095	420605.903038499	169139.65108538	186262.246676837	381700.354867788	382708.811585037	139181.481091219	385528.355145091	418994.467845985	328775.746147836	818400.448595004
1131	84.0808370887588	84.080236729439	84.0812027731323	139.289	134.418	141.782	8	7	2707998.33574798	2745114.7663729	4580773.87027545	2518203.6887706	2389879.52752853	5109458.19620306	4081203.82244531	2725361.01137393	2233017.65792236	4149689.36062322	4659976.80297252	1408771.63599159
1132	84.0809409143756	84.0805370891464	84.0812248633052	586.1755	578.839	595.279	10	8	4438408.41878474	5448675.32677537	7595084.92101403	3940102.11989534	2904026.76120867	2357195.3394887	5742995.74000652	2444379.60219996	7178560.50585908	5887255.99516016	6831315.02852868	2094600.0711045
1133	84.080802206095	84.0805351640703	84.0810918425055	213.936	204.128	222.173	9	9	5310997.26928088	5919756.12863027	7919613.62532295	1956532.63636597	5023709.37046599	3381442.76102442	6341953.78889576	3915360.14218154	8400628.00714595	6573092.01000308	7279523.87089474	3662345.11468839
1134	84.0809481104007	84.0804016944291	84.081219836247	100.938	90.0343	107.495	7	7	2034760.96209652	2340893.66164839	2410988.6790093	3965731.52988725	1619328.21706227	2727150.45248864	2922168.02372122	676570.249680379	3535983.92845244	2740185.67236225	3058618.65303873	1454766.45052184
1135	84.0809562340763	84.0800605774831	84.0813374951383	382.466	372.461	389.952	7	6	2461331.89429659	897376.214245329	5865762.67027394	1866813.06410358	2848668.45192107	2137658.55016518	2796655.57451367	2060153.71770028	2974222.01756764	3079322.4047771	3436358.98153833	1589513.20656811
1136	84.080826198474	84.0805233816254	84.0811066662044	936.934	928.738	958.724	7	4	890722.095936757	312129.471706787	925793.068992189	505465.767833425	622649.960191016	740847.44311328	801977.320270645	664828.431845702	272723.602973959	828789.961926898	995188.000714283	2024934.05930371
1137	84.0806914265706	84.0803576892641	84.0810737237544	1238.31	1221.15	1244.37	6	4	156793.528393549	782550.641145827	1272291.26847146	1069780.06393257	988307.041599863	1326142.43194973	1364607.45745584	2718585.13250893	160816.023985186	1447621.42506511	1246970.91226902	1209179.94020497
1138	84.0806380820665	84.0805621221461	84.0808312261591	762.949	760.177	769.173	4	4	226008.727225344	1585791.97267076	1895709.42245109	1114324.80873582	1448471.50420822	1569559.1617624	1667303.66193324	1410469.44206521	1897679.9095419	1640452.61841881	2062801.21708645	2083418.49937971
1139	84.0809268874528	84.0805251092524	84.0810885708914	1094.47	1090.61	1095.21	4	3	2053265.68886616	1000668.12505209	1696676.81819662	1202598.92477799	1137275.77910417	1755704.78611457	1708541.78770834	163911.491894542	1773614.11618007	1731638.33970311	1689054.09148438	1078916.46661328
1140	84.0811941374324	84.0811941374324	84.0811941374324	608.396	608.396	608.396	3	1	238539.952800769	225173.588320313	412866.006874999	242235.085093747	198800.135861333	296857.250046878	319463.02734375	217799.906624997	586506.580846352	311847.655874996	383473.344726562	256827.850621107
1141	84.080769042961	84.0804854860389	84.0810088110492	636.791	632.552	644.318	5	5	4444270.16475	3562353.80546767	5996116.80877574	3628323.62085565	2288113.30366652	2661917.4108464	5503396.9428392	5215676.58225389	6591896.43794609	5544791.7669081	6440859.18921094	6153578.89862124
1142	84.080534712849	84.0800584429764	84.0811062295196	411.364	406.987	419.686	5	5	2012894.69764011	805650.313538907	3086829.74439005	2434952.32283401	1371187.14127235	2431332.94103472	2422375.57974479	275568.851324709	2969335.93993692	2616864.11714931	2902754.97167824	1640127.6172266
1143	84.0807552759889	84.0804066082243	84.081185876926	329.811	316.732	348.469	8	8	3068707.63321468	2719697.2942577	6073656.13644593	2761266.58003711	2427578.18383831	2753768.68564311	3839322.56110833	2647338.99518331	4942803.207375	4104456.30229323	4695318.61198125	2472542.71996293
1144	84.0807958955226	84.0806981601876	84.0809915628931	1264.86	1264.63	1275.62	4	4	2368969.74598912	1389543.79357013	4407517.37632831	2387191.21074603	718777.984305915	2834423.66757102	2816251.91305682	2432812.76103516	1521370.61478076	2848201.01963587	2619580.85303089	1709117.18384521
1145	84.0807183189787	84.0805408526328	84.0808260627773	495.286	493.351	495.358	3	3	2184148.54771852	3278567.4312963	3836253.20403728	2170850.16436463	1893443.16995625	3207993.20103929	3259315.43949219	2325382.50252188	3911244.93607009	3325889.87451976	3713300.99169532	1161506.86628945
1146	84.0808556806876	84.0806071019	84.0809816332937	1054.45	1045.95	1062.85	5	5	1324252.70419189	1417693.99695019	3145073.69071875	2214020.30788353	2119844.37563232	3016478.30328408	2998873.89388637	2631172.60526925	1201369.4801001	3036217.70707032	3277851.06902769	2172565.24718095
1147	84.0805612745107	84.0804980828964	84.080624466125	735.7475	734.815	736.68	2	1	1214283.30838104	1154576.56824049	2159393.18341152	1159333.40190341	1157556.19808523	1615499.14369922	1777277.79909268	1315229.5333109	2043393.76971733	1827983.86775284	2136621.43162501	1216454.89555078
1148	84.0806804609631	84.0803074207277	84.0809935634338	440.767	439.931	447.076	3	3	254667.346503988	2071975.08695627	3310491.90685587	1808997.22962292	1778935.40798891	2626682.06334052	2639656.59979492	2076036.67864974	3353843.19589583	2921580.84964063	3221373.03659791	1564419.38245384
1149	84.0810225933151	84.0810085685362	84.081036618094	619.3765	618.159	620.594	2	2	5678897.69120427	5526492.39572657	9569304.96571084	5409282.14010187	1315849.61190538	7884500.40087017	8100970.48669078	6184661.14817062	16890444.1823992	8147401.17282359	9427401.16070365	5466281.23328814
1150	84.0809766337946	84.0807640391056	84.0810570326097	290.913	290.289	301.777	3	3	2752562.97281649	2365261.45700391	5002877.58440691	2343614.3724225	2350306.39926862	4114614.40050931	4134101.71244556	993328.402898577	8556003.7820806	4229016.05038863	5004515.37507729	2379539.72400911
1151	84.0806518706787	84.0804625164299	84.0806594055038	462.825	458.603	465.664	3	3	3020764.26905357	2378932.7297433	3862999.60514907	2652833.42062217	2585040.52042945	4322843.76777734	4279428.10030739	4342462.17418457	5417116.05207143	4633337.30795201	5136730.25485093	2503577.00483956
1152	84.0810164402383	84.0808745923891	84.0811582880874	28.3888	27.0344	29.7432	2	2	2040994.98616176	1886437.61634135	5020107.01018514	1504899.88016171	1764664.5330422	3302073.47463664	3285393.52263476	2266737.49343992	3862878.23413662	3311058.8678493	3915330.69264457	1901782.33457578
1153	84.0807078874242	84.0804160401306	84.0809997347178	154.9275	152.876	156.979	2	2	1873948.61547357	1415097.3308877	3027768.33417839	1628437.92624517	1399564.67443685	2678473.11816829	2588822.72456217	1657679.90632297	3079602.34441748	2505077.67025195	2943099.4319655	1263459.73552241
1154	84.0806376944496	84.0805607830125	84.0806386761433	686.252	681.773	692.582	3	3	2930056.68450641	2254890.43316681	5411463.48712175	3041418.85694078	2749143.25873032	4126338.03181027	4318580.27344281	3144664.04846816	2448800.64870238	4423406.455778	5256360.75654482	3001460.76918783
1155	84.080862179389	84.080445345191	84.0810785918909	1158.54	1145.5	1163.27	4	4	2590034.49952902	1724285.27799862	1327036.34367527	2134311.75919118	739826.829478815	2910540.19090073	2942433.68751226	2539760.47575827	2726194.12032033	3035244.56920726	2889327.44647673	1930134.15490464
1156	84.0808484528474	84.0807082926993	84.0809886129955	1110.445	1109.71	1111.18	2	2	1485962.95786994	1207553.89007353	1968361.84846393	1427501.62183593	791458.015341797	1834286.56059858	1798155.99902344	1662777.34144647	1971955.47305722	1991985.68013786	1935511.34400276	1434783.48660861
1157	84.0805906711882	84.0804922554811	84.0806890868953	909.8035	909.437	910.17	2	2	1443659.32779639	1354364.74891242	2161025.80606338	1234467.72496741	1206640.23469971	1885270.54938843	1890041.63271875	1536372.38044018	2205049.48972131	1807732.70817334	2196011.9552251	1495259.17775825
1158	84.0804995703363	84.0802881888522	84.0807109518205	838.563	835.571	841.555	2	2	4542935.02186875	4446118.66796086	7723031.0313226	4027065.10146312	4144687.47272179	6053106.89427697	6213502.77797344	4918831.69768781	7404876.13622341	6223421.28922084	7607527.96085078	4581814.89090405
1159	84.080635338548	84.0806196352299	84.0806510418661	265.1875	262.524	267.851	2	2	1997637.98616998	1807632.58419624	3738360.98359918	1987686.12220605	1783834.20106635	2415705.52895878	3095716.37068522	3093557.42158343	3931902.38917535	3316562.77888998	3668022.01008181	1804885.67396918
1160	84.0807512274113	84.0806712187589	84.0808312360637	509.5465	505.888	513.205	2	2	2645472.53488338	2015540.28894765	4774597.41466597	2248165.59645684	2362041.90412025	3747186.22308498	3800382.2993748	2766775.92782927	4616450.58981745	3937852.94117949	4336436.96991539	2094354.90715225
1161	84.0804861625176	84.0804861625176	84.0804861625176	719.678	719.678	719.678	1	1	2949793.50035881	2805060.05018448	5051455.60609688	2914785.85384119	2806135.03567318	4054914.20963921	4251915.49949488	3251815.88061094	4925866.05579427	4309304.47441165	5111836.01021954	3085550.89221744
1162	84.0806438617983	84.0806438617983	84.0806438617983	778.975	778.975	778.975	1	1	4403198.16896875	4370981.08165118	6853222.80501258	4048292.37212514	3951310.13308526	5760447.60144181	5879680.87796848	4975842.43854672	7001840.36640418	5873156.55634833	7112161.6846483	3957409.5288847
1163	84.0805892496825	84.0802869791273	84.0808915202378	708.14	704.755	711.525	2	2	2267415.61618335	1987854.54483066	3790828.06996955	2256467.31884375	2497203.61340523	3125697.9890168	3136102.40335417	2434831.974025	3820008.41049609	3321950.45102696	3967023.14289805	2182788.3657476
1164	84.0802444572021	84.0798699496533	84.0806189647509	44.14565	40.9038	47.3875	2	2	1088470.01803251	267522.811722422	2112322.06870759	983005.242387239	965217.523140774	1779637.7304404	1719451.65742643	1212462.19229715	2081008.02498348	1803156.19799509	2065815.78805547	1866156.82995469
1165	84.0808681188743	84.0808681188743	84.0808681188743	826.939	826.939	826.939	1	1	3124646.92825928	3113970.37041268	5218108.66662454	2795267.86148783	2775869.8379128	4300932.91344003	4283112.11773529	3356718.97414436	5354344.23837272	4258926.26335736	5366304.19685937	3098819.04197958
1166	84.0809329643196	84.0809329643196	84.0809329643196	1320.66	1320.66	1320.66	1	1	991807.874911054	966132.637032839	1183750.56505384	1027348.0940625	1028986.44221231	1233273.31283045	1216690.33995829	778422.621313473	1087130.60233724	1250465.10265942	1047753.00038007	942688.039083878
1167	84.081043127832	84.081043127832	84.081043127832	880.057	880.057	880.057	1	1	1153614.0463575	1076464.04930078	1670986.47966999	931436.134505626	967276.325012344	1434274.51746484	1485759.59038	1266361.64630625	1882878.12125101	1445798.86671797	1713448.33497812	991919.6034375
1168	84.081048382414	84.081048382414	84.081048382414	247.332	247.332	247.332	1	1	296629.088779296	217277.990742187	468689.18709375	348372.59448208	243431.032894532	409260.371605468	414060.549511717	259725.353419921	524517.507539064	475534.433984377	491907.545640624	247701.769417969
1169	84.0803404120598	84.0803404120598	84.0803404120598	1175.38	1175.38	1175.38	1	1	767786.402843527	603648.627418619	949078.467270228	757838.311684279	778208.209420951	1035243.48044117	1088070.31773207	846766.39853861	972024.536339607	1005715.80612363	938623.969846055	653284.583106624
1170	84.0807344457881	84.0807344457881	84.0807344457881	889.799	889.799	889.799	1	1	3379050.40407262	3121305.95421586	5184258.00670327	2925811.5418148	3026869.20391274	4164923.90720274	4483220.2861808	3635630.32398373	5213236.5851811	4340642.03390884	5182278.82971307	3057617.71140158
1171	84.0808716018567	84.0808576457276	84.0808855579858	986.279	980.992	991.566	2	2	1535270.64411795	1342319.66607069	2280227.48308344	1453494.16145833	2094057.19062328	1968726.74107639	1927649.54691081	728565.407018062	2084240.87747378	2089501.90258377	2293689.22669065	1359734.91862207
1172	84.0807497498844	84.0807497498844	84.0807497498844	867.84	867.84	867.84	1	1	1146343.967135	1101959.92458563	1868558.06565938	975456.811781486	1066621.89161806	1510262.65949531	1533130.12430937	1157084.90007469	1758963.71285937	1513255.87013718	1843968.6765225	1081768.06914797
1173	84.08089541763	84.08089541763	84.08089541763	480.298	480.298	480.298	1	1	6275253.8950957	5101992.3269827	11103794.6877598	5957202.50183601	5475521.54800789	9430301.51801576	9170338.78705905	6816132.29402171	11206953.3028061	9599740.49329411	10729674.4685491	5266782.63388251
1174	84.0806774474038	84.0804872367207	84.0810013543717	1962.25	1958.91	1970.62	7	7	521081.943212373	1420718.24708784	1441327.21603867	2244878.05187589	763253.075978348	2869282.40165229	3040257.72272879	1285327.04298388	1013805.98537914	2811418.73818183	2530085.66516526	406000.19542617
1175	84.0807381383416	84.0807381383416	84.0807381383416	73.5172	73.5172	73.5172	1	1	2138590.41776605	2000467.67722457	4338392.6577478	2261017.31676098	2114263.9432593	3808937.580901	3773914.08129004	2456362.9511233	4247341.94744489	3704550.59959428	4143089.32466969	1973222.42648911
1176	84.0809023077815	84.0809023077815	84.0809023077815	1075.11	1075.11	1075.11	1	1	1723818.44707031	1406027.65456055	2323467.03913753	1582960.72985352	1518429.761812	2290566.92117377	2192594.50480957	1941143.38640625	2363743.37090332	2248060.39523438	2359624.84578223	1428201.66281885
1177	84.0803353079445	84.0803353079445	84.0803353079445	1190.28	1190.28	1190.28	1	1	1501175.44720313	1054293.92081023	1655782.45235937	1277783.28775781	1232814.69723047	1717317.8732474	1786176.19060938	1456251.7265625	1745617.01988672	1646471.99031251	1553770.21669532	1004123.22743116
1178	84.08076022138	84.08076022138	84.08076022138	1006.9	1006.9	1006.9	1	1	846265.50871582	819401.25503906	1352236.11292614	887236.771981536	818039.425195309	1252109.75999999	1174405.2833363	1096634.39748047	1280392.81031783	1225885.45070312	1390330.92302024	824128.71826172
1179	84.0807287806931	84.0807287806931	84.0807287806931	1607.26	1607.26	1607.26	1	1	2577385.18476895	1798454.8127728	2878430.27794471	2411869.81280349	2252885.99669772	3093088.03102464	2969237.95171446	1901600.77682099	2936842.91027086	3119701.8899369	2721154.8957952	2096487.85422583
1180	84.1485356723537	84.1484655055882	84.1486094069506	1304.14	1303.59	1304.57	11	11	245262.009994575	369887.462950719	160973.014197822	273957.639217355	272460.905254656	121019.287786959	153582.235276442	218518.785552456	358287.81902494	136098.195023663	188530.014299666	317610.182838659
1181	84.1661580741768	84.1661299217862	84.1661635445667	1304.28	1303.61	1304.57	4	4	114397.283709781	198183.284271874	87819.0403011069	130475.367829777	131899.203884376	73210.2500463868	91304.3980236806	114935.330112305	81723.0800645616	83491.3557791935	101974.059076606	161125.978421806
1182	84.2609443092791	84.2411628439559	84.2619376048019	1304.555	1304.41	1305.49	4	3	1460218.39029621	79504.8568530264	1022973.77397018	94815.7507666027	1555039.34870962	860526.84019177	1000492.67318181	1335121.3942649	894812.704389193	926551.201155595	1160104.48470349	87514.8647911655
1183	84.2702513408715	84.2701955635366	84.2702801171749	1303.965	1303.57	1304.5	12	12	1490592.0741475	2126322.58933485	1043124.92500278	1647165.45596122	1600126.808389	888762.917631142	1026613.6787142	1381441.02067709	914077.882001635	933565.346796885	1195692.54219237	1730852.90934245
1184	84.332210748234	84.3320962472727	84.3386162550057	1304.54	1303.59	1305.07	15	12	144925.911322022	119814.757214543	127346.703813476	146297.593083308	121680.408024714	140267.024817244	136383.440991587	146461.031346905	121812.713307917	151374.832630709	132700.77514788	130073.626333383
1185	84.3744520245288	84.3744195341372	84.3744754953055	1304.45	1303.64	1304.73	6	6	112880.966040978	181625.442046273	154770.21525696	129106.473980243	132818.709025691	140363.931376952	157510.517915852	95648.9220064602	137034.194357095	148625.145403959	189339.661378783	159279.116830678
1186	84.3922003009834	84.3921429730037	84.3922518458846	1304.03	1303.59	1304.73	12	12	239082.420788575	361270.883888219	148809.300530348	282953.604501256	280346.640872896	125104.691834435	154032.017847378	219455.332006139	136881.976423903	137738.494928677	189251.944880023	317061.464708532
1187	84.4402780943666	84.4400162045842	84.4411162238698	1304.9	1303.95	1305.06	3	3	238867.031220294	360921.974370113	88867.939103393	282553.9525175	280017.049386396	98665.0902944712	157510.517915852	215648.55220703	136663.163144938	148387.560031127	74699.6601851394	316688.70918294
1188	84.4580497771308	84.4485067697882	84.4593977999307	1304.275	1303.81	1304.73	12	11	135574.956685383	86417.7281892894	192927.116112018	138016.864302662	219262.67123983	100968.84079427	202234.156648762	161195.093982872	198743.490172525	226082.600105544	173185.861379393	106482.504800618
1189	84.4849786512717	84.4849786512717	84.4849786512717	1304.41	1304.41	1304.41	1	1	243271.4791313	217848.119557884	222528.506969107	97659.8809301769	213839.040018645	222424.397327772	228692.785471411	248560.332213242	217192.29325994	244161.357524855	232616.914240059	223696.714056287
1190	84.5247539909727	84.5246677160175	84.5249773353615	1304.73	1303.98	1305.34	12	12	250252.04058838	221728.120378767	219938.559234791	257181.544235491	219520.752345627	217770.697159705	234548.362855749	252190.805122769	216133.156375559	226956.398324848	231238.240784254	224051.680883788
1191	84.5628576623096	84.5616945000076	84.5646865732384	1304.28	1303.64	1304.73	12	12	414250.965865385	408932.049064	482488.563743018	388998.722323842	381492.798414962	534890.501834545	516121.220221359	458998.260368305	485446.036718753	551767.3587936	476994.12935826	380941.606413385
1192	84.5747731849729	84.5747286666665	84.5864303360216	1304.41	1303.98	1304.73	9	8	120733.390096435	269508.991086649	116905.562006838	114189.40050171	325187.197143113	121439.010048827	127172.329021809	138530.479139403	120892.470178411	113520.952298583	461910.716317476	298343.975751067
1193	84.6162110368887	84.6161551365139	84.6163380431053	1304.52	1304.08	1304.9	12	12	315336.644433595	256902.119942907	305332.023137019	312255.143160305	277474.033841646	307659.11123326	318643.29304988	336462.489818639	283803.971014874	327133.338081406	315304.427611608	282130.456358923
1194	84.6424273271472	84.6424093526197	84.6424453016746	1304.09	1303.61	1304.57	2	2	391263.947210576	122658.008935548	476032.936929603	364109.562959874	325187.197143113	534339.352425127	510944.192938637	454028.728064775	483332.143219398	537659.734309298	467487.41551554	99251.5525709882
1195	84.8279989024977	84.8279846031868	84.8375845550445	1304.94	1303.95	1305.49	4	4	118876.774009602	147578.077746393	114152.238237306	121658.509130162	108811.629774985	119430.160907452	123205.022505696	115112.904078651	108878.969796424	117753.144732666	94247.2409281406	142438.281577149
1196	84.8898211663878	84.8894005121221	84.8906275197147	1304.73	1304.08	1305.06	9	9	145248.377051594	94642.2787711578	141121.630709135	215005.534062096	210630.708911135	128992.866323241	108226.891225962	161840.232984228	120934.122996418	139507.684305826	158764.816223142	102502.241516926
1197	84.9090112498583	84.9064789756106	84.9114481844767	1304.11	1303.59	1304.57	14	12	360869.728547175	304770.703900239	266260.735104041	392199.092161206	367914.953098707	212193.246686876	193768.531306965	337355.291724373	241603.539366737	214498.070975811	139835.925651292	170726.065564903
1198	84.9585619717598	84.9581592974345	84.9590097239495	140.048	137.722	143.003	12	12	3691044.59381206	2929360.13639709	3532042.74995123	1947058.87421196	3543956.6172995	3981306.40640932	4023576.89707236	3657113.72069339	3383175.68998206	3506105.13248427	3089778.69982631	1305854.97231503
1199	84.9592596532679	84.9584914851596	84.9596477232991	2448.315	2447.56	2449.39	6	6	565081.789933264	477540.761687912	966748.89697998	556491.649054054	622092.899595801	628583.754218874	804030.680565774	574096.758356079	782083.108283405	647256.04514379	684587.594645269	447427.060782022
1200	84.9583790210814	84.9579027005723	84.95861687139	2693.17	2681.57	2698.68	9	8	2925168.06063514	0	1508407.95874628	0	1565417.20627267	4876332.89247895	399954.663168957	0	6261126.30309811	3078383.07651883	1362962.91817262	0
1201	84.959046347415	84.9584594127133	84.9597132971212	10.0355	8.5654	11.5872	6	6	3222703.73080431	1747394.77459578	0	2379777.00181321	2446207.63983537	2671600.63274367	3106050.43620913	0	0	2713762.68709079	2234110.53100496	2168907.86957265
1202	84.9588747260731	84.9585341395747	84.9590934815824	2575.81	2572.05	2579.86	5	5	75177.5370117137	846194.990405271	2063940.08695401	1126167.35509717	1041075.61496105	1398167.00089143	1291807.52477758	1060787.45807861	1038462.04541948	1193845.49962139	1123849.10729709	935468.116108405
1203	84.9586664710554	84.9581816126136	84.9588156915818	2508.23	2504.05	2510.87	3	3	446512.101385706	412489.282254883	904446.461718744	433888.222606409	429587.65351562	584786.351621096	479274.067449081	489102.986446484	533520.030981619	601086.46239258	462567.426903456	411587.890715335
1204	84.9583923304334	84.958302172997	84.9584824878698	2659.775	2658.87	2660.68	2	2	193160.189999984	101384.870214849	258793.459101572	168797.548203112	155587.562929676	206516.175234381	188684.68962889	140786.013749972	179610.564687485	172139.210507798	299193.317871081	184545.647421861
1205	84.9591384696158	84.9590538203485	84.9592231188832	2486.36	2485.78	2486.94	2	2	332254.312791106	111588.061952235	204469.424023441	131907.633821019	49284.7625976594	190905.725368434	177895.742240763	164385.697503994	183651.982830259	188484.743927552	162195.828102805	157324.49907315
1206	84.9581833204644	84.9581833204644	84.9581833204644	2591.28	2591.28	2591.28	1	1	182122.217773438	135709.906142579	219588.831738281	221132.333326825	134672.147707038	280810.316937513	293329.666101065	180195.549304696	204245.359937509	189295.753125	155152.148242187	167493.834148438
1207	84.9590878600121	84.9590878600121	84.9590878600121	2644.79	2644.79	2644.79	1	1	337160.493302244	248577.454062498	239612.647500009	249489.70499998	258073.624775416	296996.955664055	337950.059863313	255879.55092773	243810.393750009	321705.14277343	277210.302060575	293646.943625013
1208	84.9585244860167	84.9585244860167	84.9585244860167	2633.37	2633.37	2633.37	1	1	1235172.96907402	1052646.24042614	1130222.29124999	1079611.03757812	1137304.56738281	1352772.5643963	1506683.95603453	1115431.01340022	1229283.58852806	1424435.89190516	1187868.78703125	1089537.66093748
1209	84.9596885365943	84.9596885365943	84.9596885365943	2533.48	2533.48	2533.48	1	1	424036.43147861	330492.946630858	446067.961135481	460094.722418774	496772.951151179	533924.043362483	524787.91817116	466665.720971681	511850.638235092	540084.086146124	445523.765185553	382729.977688208
1210	84.95908097313	84.95908097313	84.95908097313	2621.33	2621.33	2621.33	1	1	1147950.17834637	878559.406838546	1062307.81030981	1092163.10035548	1196843.06990974	1455142.25699218	1363457.0957461	1146190.42252734	1290832.40702083	1327553.94099999	1012810.49661458	991103.595792312
1211	84.9587574940061	84.9587574940061	84.9587574940061	79.0899	79.0899	79.0899	1	1	3612570.32082658	2797963.01594834	3548591.9060336	3274619.32693725	3345689.13748326	4162054.7189072	3895052.41788711	3723456.03658157	3986885.72535347	3973033.60530974	3348066.50732979	3195843.0452577
1212	85.0400895559247	85.0399745024565	85.0404530737753	2307.06	2299.64	2320.45	10	10	166632.682721144	447673.215010579	442470.897828863	454655.393162897	522788.196774571	771820.119810023	667074.938409012	591813.413781286	590946.443688769	487582.455816649	727360.152292677	417673.774832263
1213	85.0400258249952	85.039940620037	85.0402455570857	2421.45	2409.4	2427.31	10	10	390479.795537392	753505.462166013	990330.350802663	641924.843563187	399424.506091401	684374.848420312	816011.313505177	527835.366180292	535143.155453798	899359.86513973	975410.141923703	566300.651544712
1214	85.0400365353199	85.0400100023902	85.0401618561819	1964.06	1959.71	1969.47	5	5	1185702.88464425	958702.431413935	1107803.12594873	1162382.1338739	1060049.98450474	1301972.94544733	1723585.96889918	1418760.81546904	1371611.1996936	1714416.72109434	840612.12901901	1142659.23222811
1215	85.0400319318177	85.0400319318177	85.0400319318177	2332	2332	2332	1	1	175397.463780381	150213.609616268	223975.86727444	189895.042468115	161778.735891833	194264.244448528	159974.65418658	193156.204756148	202987.996185089	179687.593285698	173297.446025389	161772.300691063
1216	85.063434052545	85.0634172574241	85.0634508476658	13.5563	12.6155	14.4971	2	2	1789575.83884929	1608116.96623928	1740432.77705845	1721536.05911612	1722808.45202788	1706770.34787074	1671115.41656067	1563593.17744275	1701081.07184618	1796483.07845685	1702583.65059349	1837057.16496859
1217	85.0632131095055	85.0632131095055	85.0632131095055	554.233	554.233	554.233	1	1	6134883.97608114	5102843.54512547	6513499.64894603	6068869.95946945	5657274.12244175	6613845.26244327	6480416.51622457	6219624.74321304	6423632.26034327	6728567.60598224	6159493.88188558	3694958.74552618
1218	85.076461953593	85.0763755378723	85.0765606321642	2542.05	2539.97	2543	9	9	21876809.4964055	16241487.4033267	22413801.9660156	21274836.3659264	20013965.4540746	22047693.3389751	21593746.2119639	22136614.4906097	23065888.7548632	23041481.7189464	20495059.4364672	19407782.2872852
1219	85.0764551894331	85.0763497186447	85.0766088320124	1274.585	1272.97	1276.56	12	12	6648386.77479768	6629080.66509933	9009460.59772847	8809693.52887234	7466487.33096585	9212749.70252175	7951260.71096794	8914474.43356933	5945226.52587857	6208572.31490722	7811067.24118579	8503272.0978925
1220	85.0763212039014	85.0760082368081	85.0768343866441	1968.35	1961.01	1970.77	12	12	44658493.1668886	34339590.3943427	59482508.9198414	85106888.9010143	34116687.7060387	50778607.8188405	61343073.7093577	44085520.3901411	47260111.2492032	65562420.0082406	42144780.4038362	113589710.956738
1221	85.076451390766	85.0761662536605	85.0767764699275	2309.735	2304.55	2315.56	12	12	38401581.913335	47093760.7798885	30819726.8652362	45310119.5056373	36091696.9442945	51878987.2196389	42837169.1927479	53886885.9080173	58709035.928619	40594053.6531875	47758733.0254943	44635487.1348733
1222	85.0764221076088	85.0761122889985	85.0766115225263	2427.785	2418.17	2429.36	12	12	27312502.6556337	39583059.4181624	43842650.8568734	48305797.6182481	34545575.3411848	45847792.955556	30101847.5979402	44178651.3230824	35889337.9345922	22985824.7024296	27273562.03639	36460290.1531188
1223	85.076513365939	85.0764128571502	85.0766534595293	1359.66	1348.42	1367	11	11	34767040.8547799	26637728.8342503	18523407.763307	12519669.2429602	7849815.73937121	37202402.3991066	41091666.5442893	29377891.8927894	19234187.4957614	13954582.4964576	5014367.23793783	21882510.3605265
1224	85.0764013904631	85.0761339557498	85.0764227232881	1793.385	1791.8	1794.13	4	4	44511508.6625768	29172556.3653993	41994746.2924223	29517216.3228184	22866321.1274386	34821386.1361112	35315134.4772641	33551080.6732664	36454788.8700472	35507270.4524211	32292595.8385732	31268965.0417535
1225	85.0764326497729	85.0756613423571	85.0765102353101	584.8515	584.321	585.231	4	4	9138632.94720275	8666160.92902016	10303460.5439607	10038120.8397811	9711677.7809012	11850168.673298	11231875.9257574	10566912.2260917	10871339.747623	11787204.0380962	10459334.6011421	9472033.70586554
1226	85.0764159580604	85.0763102823001	85.0766363349323	1557.54	1553.06	1564.37	5	5	19967273.31375	6598734.26321347	9218959.11668789	19311398.081525	18833462.199225	40189609.8194201	22057760.597475	20018896.9484062	28997261.0311333	23137871.3236345	19617680.7347126	19162085.7130625
1227	85.0765107371549	85.0764788619591	85.0765861886196	1323.025	1322.33	1324.69	4	4	5991873.5092842	5607303.03638618	6082559.04891604	5966603.559853	5718561.1994922	5901013.21050347	5880022.6314453	6162631.41186655	6029147.6487336	6101932.18013356	5815294.59698572	7302803.4143897
1228	85.0763785312186	85.0759918963925	85.0764962723049	1621.5	1607.25	1640.46	8	8	46986685.3957614	14640044.5455937	22780417.2551857	25291575.0276025	34427144.4768438	29702560.879617	33129931.8012936	28450870.4696711	14594130.0406864	11170922.440348	26400771.8749093	25218106.0729507
1229	85.0763918366633	85.0763408373095	85.0765584461534	2392.87	2392.82	2395.77	3	2	14100659.026087	13900362.6664192	15807316.8647281	14491384.1130435	14359438.5026824	14839230.1828806	15514144.3335938	15386298.9411457	15934541.5441667	30679085.5421528	3215379.33450587	13635318.0895705
1230	85.0765539992936	85.0765356068774	85.076592839208	1885.34	1883.11	1888.69	3	3	39414435.0398683	34221230.0385526	45510018.0370286	36191789.1647091	44750902.6660753	42824619.9652478	45626953.9314116	13355912.8170106	44618963.8015351	48305061.9172934	41112314.4292763	36850483.8150862
1231	85.0764487117397	85.0762905598663	85.0765653118238	1915.92	1913.98	1924.76	3	3	17069595.8211684	20313807.9926635	19703747.334864	15571583.4009104	15137463.6317391	18394552.5597826	18700467.1069565	4533813.98072758	60142282.2524202	18433259.0883152	17849838.4894566	15547519.0801767
1232	85.0763238643425	85.0761988323085	85.0767298365366	1748.5	1747.86	1753.65	3	3	25202535.2815897	9774681.86164312	28866047.4885106	25052325.0075	24656681.8418616	71572163.3388246	28295379.4123574	28801166.386915	18952971.8519268	29602247.7554521	26456601.0988383	25896311.390891
1233	85.0765314209397	85.0632064904991	85.0765460789196	211.698	204.069	212.027	3	3	3409931.50958654	2467507.16371886	3687015.40850932	3428382.38102704	3266144.74677765	3827774.54711158	3877155.34013822	3516872.78734225	3836433.77851705	3812652.79413729	3764368.17857272	3027111.20834162
1234	85.0765224922985	85.0765146806902	85.0770767873773	1475.05	1467.9	1476.92	3	3	13659758.9500469	11732159.4330937	18228456.8684843	13309491.6203672	13051605.5553984	1153052.42886233	14901436.2520547	23702910.281091	14742531.2100937	14770620.8032969	13652919.24225	12716773.6471154
1235	85.0762518818355	85.0760123546851	85.0765740432919	1681.94	1672.18	1693.59	5	5	19164849.859375	1321368.23075563	20611349.3908553	22365507.6246582	18619769.3944071	21625674.1086058	18741654.0448388	20727945.4188782	32905700.4148502	21475390.6588541	19020621.9465543	2333945.20120731
1236	85.0764303204322	85.0762746938239	85.0765810058805	1660.09	1659.29	1665.86	3	3	20736507.1627107	18078306.4811119	20076118.7965507	19319079.5223692	18697786.5263393	16390150.3868001	22196590.9328633	20792505.2951671	21597735.8520163	21746283.3750149	24273683.8933008	19479311.9011264
1237	85.0763893077255	85.0761333279467	85.0767943029625	1903.59	1898.51	1907.85	3	3	2825250.71978845	18822913.4759678	19751740.6173338	20522865.8693652	20561367.9735741	49918275.2291084	25913821.9921875	22812145.6488709	25287335.1019355	24498975.9389515	22946424.2676411	20820542.9695313
1238	85.0762369690929	85.0760246287904	85.0764797240248	1840.675	1831.99	1849.72	4	3	19261948.3811661	15706146.5101852	3167106.60065434	16551647.5558333	16481233.0206944	19443887.2931019	20041699.4295834	45512131.440508	20799572.5423843	20046521.8066666	18265089.2388889	16574972.5056481
1239	85.0764812081345	85.0762427881888	85.0766579642331	1505.4	1500.27	1509.23	3	3	31962326.6350984	7743589.70393936	10028650.9991	9171421.50420001	8989469.66672492	10508742.54375	1269441.9027637	9300348.62835002	10201424.809275	10396163.772375	9498303.1610625	8721057.28838543
1240	85.0763039412095	85.0758782028735	85.0763094357063	1807.19	1805.93	1814.98	3	3	34969418.5372769	44915312.5402054	40279771.3953683	16025803.9954645	32543176.6965341	36403192.0136933	39108326.6704689	36229658.8474889	43698137.7291436	39811246.8455357	35793595.1083036	33479170.9333593
1241	85.076554884848	85.0763804025106	85.0767737716732	1708.38	1700.76	1712.54	3	3	18596353.2704754	12973307.8402546	18797314.655907	13610797.1092593	13207569.8775	15539920.4275841	15047859.2209376	14525725.3155648	15865909.4432813	14182514.7109947	14633124.6509953	14014594.4866666
1242	85.0763316433278	85.0760726113733	85.0765906752822	2375.345	2374.76	2375.93	2	2	12742132.7926958	10399230.2882811	13067498.9859376	11225360.0858336	10717524.4830209	11392410.5115623	12264699.0569376	11523670.7404166	12152554.8833336	11993701.1177081	12275625.7993057	10611909.4446528
1243	85.0763115138734	85.0762056156188	85.076417412128	1765.265	1762.88	1767.65	2	2	25330196.5074077	23651631.2115556	29121331.1657361	23861410.8264631	24547048.0435278	28512848.2275	28971833.4267362	21550730.0732031	30137699.1159167	30664728.1043478	26115890.9994886	34049561.3563119
1244	85.0764613141142	85.0763144833556	85.0766081448728	1447.45	1443.7	1451.2	2	2	7491137.97407611	867575.278435075	8037840.9987636	7192491.44563921	7309567.18369567	8521723.42752722	8311157.91350539	7717330.76404895	8386654.25550274	16565783.4366645	7356707.63372285	7202036.29645383
1245	85.0762477417438	85.0761990495952	85.0762964338924	1862.575	1858.95	1866.2	2	2	28611999.6121427	25248990.7006188	33454585.8995931	26267877.3750001	25268912.09	30222160.8040178	36568189.4685205	29411567.2913988	32402782.347619	31427561.2100893	29944207.0293605	25920178.080744
1246	85.0764835268469	85.0764703368582	85.0764967168356	1414.64	1409.66	1419.62	2	2	19145754.5817857	16661036.6796032	20230314.3584677	19375361.3007688	18325125.5131754	21215876.6285714	21060223.2397933	19331971.910558	14882373.7241182	20978406.5658631	18846839.2118649	24117447.6695719
1247	85.076259118836	85.076259118836	85.076259118836	1734.2	1734.2	1734.2	1	1	23419977.0490057	21600092.5983665	25843268.8414062	23864319.8244778	22478375.0014275	26686197.8749291	25675456.5792046	25348753.9950709	27630121.1621093	26506828.844233	24267808.9725213	23509551.5862361
1248	85.0764520841553	85.0764520841553	85.0764520841553	636.593	636.593	636.593	1	1	2066755.88494921	1604956.14767554	1964714.529375	1798797.8596465	1650813.53400586	2317728.58832892	2147114.36174072	2073145.8625337	1923730.18447167	2204113.15659962	1999084.039875	1695119.63405518
1249	85.07663161889	85.07663161889	85.07663161889	1526.88	1526.88	1526.88	1	1	24592587.4590489	21221970.0145726	26610182.3936956	24165082.6930435	24001551.5930707	28172101.0919429	28379367.7265	25334107.5238259	27198110.8718614	27494168.2125001	25012455.3324094	24830624.9960327
1250	85.1016117049064	85.1016117049064	85.1016117049064	9.726	9.726	9.726	1	1	0	1430508.91945977	0	0	0	1627477.27119985	0	0	0	1564180.12774083	1632101.98119712	1681430.24077466
1251	85.1355960808023	85.1355447343754	85.1356261026394	1304.14	1303.59	1304.73	11	11	147872.585401142	119657.528173013	145161.838115986	145708.89577355	1146904.59783855	138514.916702473	150111.436870116	155293.183688401	131722.160307616	141776.636319579	143037.445482584	131083.108475435
1252	85.1774529851081	85.1773423623698	85.1775105386806	1304.45	1303.81	1304.88	12	12	355746.227208496	308606.068028041	336939.717237719	352294.373420062	324836.412199518	344758.171566687	362510.891305661	361557.706587893	321896.871861748	355443.922115655	346311.605039063	308467.723700419
1253	85.1961326046877	85.1961326046877	85.1961326046877	1304.54	1304.54	1304.54	1	1	349614.534695229	119474.881078725	336288.751787114	351796.782497156	314953.546525882	344402.933883461	358630.263906248	356416.756723834	318798.056114907	354314.262590896	345732.637592364	308382.393763024
1254	85.389625851058	85.3894869207443	85.3896763009049	1303.965	1303.57	1304.5	12	12	306770.231144832	226480.698497595	365657.43342619	286477.796195161	284141.001393478	397191.196956129	373885.284643553	338925.92011268	360340.652924109	383178.958147536	355548.997818081	246934.338052132
1255	85.495960191951	85.4956419269147	85.4960811030237	1303.965	1303.57	1304.5	12	12	790384.783989441	590949.476274037	885865.201132103	729357.796076312	706386.572289663	968475.81157785	967472.007693303	865053.302451923	887445.74920991	939618.354009493	869022.97764843	625021.488244627
1256	85.6192020514156	85.6182724225797	85.6283100389972	1304.03	1303.57	1304.5	18	11	226836.015173341	100298.616637074	307382.241313481	228822.627735073	190059.907922361	121663.712773437	328293.016111028	275936.863208706	289417.626134642	130310.132407978	99051.1693672681	144409.59629883
1257	85.7406566840723	85.7398460138412	85.742164567512	1304.28	1303.81	1304.73	12	12	231726.637414552	153190.660631009	291092.79853864	216510.441310687	182369.501171874	337708.092921318	309159.909175504	261530.483541018	285208.898354842	337193.068461916	272608.182672992	165327.946176382
1258	85.8763510995038	85.8762945428827	85.8763738125279	1304.11	1303.57	1304.57	10	10	138686.822147216	99496.9915917957	173586.56374512	137727.570534104	143947.002062583	198551.214230769	192681.749880184	172846.540591633	167687.336010296	190440.416678466	175556.537687424	111839.032444254
1259	86.0117773392423	86.011572224681	86.0118047365345	1304.45	1303.59	1304.88	12	12	296895.59963379	488382.307234074	192546.06269531	361864.972158901	333495.523740231	146384.032520927	177512.653850913	271222.712938702	177353.058221681	171375.605515835	227804.601671873	389934.575530832
1260	86.08110019867	86.0803098497947	86.0814609227586	2425.045	2418.17	2428.56	12	12	561789.333333334	806793.598686771	1534085.64711627	628859.738281221	766520.790214339	1025039.76846572	729264.788640527	1291275.40299479	990317.139128154	1230068.06470294	702943.580369821	456804.12182765
1261	86.0812003085202	86.0807984018813	86.0815731117757	2306.965	2301.21	2314.57	12	12	611932.267416446	938165.015446081	940478.819742238	665169.612157371	555183.944049404	1404255.09157124	719663.228219283	971932.546981505	600556.176412992	529845.490497749	1333649.16349472	789114.016141177
1262	86.082220569534	86.0821999956147	86.082227416387	1303.95	1303.81	1303.98	3	3	106548.07032981	94567.3168678981	115647.975426137	92362.8657075645	91177.7249338606	126106.949667968	124906.986133702	100068.822516423	131723.566046236	136131.250915748	127836.038186598	97403.4903577776
1263	86.0812688536345	86.0811516170855	86.0815760421149	2352.8	2341.13	2356.26	4	4	222150.929193361	255922.777448385	316580.376666811	283280.817993162	302880.892289715	280294.582996422	326957.655615231	283147.618674662	556511.345849308	442164.354511359	298953.007734375	262921.23
1264	86.081303639489	86.0812754986924	86.0813317802856	2373.39	2369.87	2376.91	2	2	230031.617175292	383458.055253594	482063.068068543	414209.393986203	373526.285843467	439612.567719269	842417.860052269	426051.560792276	463745.566016261	462985.323120114	457708.960056305	413464.793094128
1265	86.081500265602	86.081500265602	86.081500265602	2388.69	2388.69	2388.69	1	1	265625.50280933	252155.176025391	322850.021850586	294521.278308687	252372.768127441	293299.602817382	337654.650578125	292366.774435062	287133.432165523	308429.88515625	298940.513178951	269979.462697757
1266	86.1967358909897	86.1878166486561	86.1970939530391	1304.11	1303.81	1304.73	6	6	161313.614413791	142797.410815429	174123.687933819	182982.443134768	157183.810388826	187964.704979655	176738.03859375	143433.130600585	173098.995608755	148439.364997908	169762.321018065	156252.93738227
1267	86.2218322151369	86.2050551907853	86.2230081303168	1303.965	1303.59	1304.73	6	6	160271.751720967	142039.249245384	106893.045906372	179123.642349078	151441.861233133	97306.0162337233	158165.153814366	94335.6933349602	100916.968906948	132622.710710448	98118.1021914436	151368.65749423
1268	86.2329427685565	86.2325438051074	86.2329889027979	1304.49	1303.98	1304.88	11	11	165584.431253661	142221.678858234	151340.332554934	178845.702617938	145505.657448729	142927.403621418	153593.113709309	172416.874536831	151267.082809835	161079.922054913	169765.456467097	149856.087888746
1269	86.2742509947332	86.2741033404233	86.2743055827982	1304.495	1303.98	1304.88	12	12	456151.075512697	445701.245533351	422107.519363136	477166.63448591	441400.804986101	392638.978272184	426698.152853194	477343.171556921	380286.239532647	416005.395806364	452525.799425224	434241.289610876
1270	86.3043397742256	86.3041395411614	86.3043910020135	1304.52	1304.08	1304.9	12	12	329561.438964845	456281.417236328	237944.464981861	384189.481136301	371881.355597441	199297.84888672	217191.998410995	311075.419871653	202620.368462613	217055.608919854	266093.932600447	419814.042491979
1271	86.3132950395187	86.312340050908	86.3151171285235	1304.495	1303.98	1304.88	12	12	393297.960998537	299117.902292666	498002.705324352	360076.541655274	323669.537312356	573290.709135047	544430.521936854	450230.07822917	511620.788292973	592708.583071293	479541.378995113	296394.31753493
1272	86.3829319570662	86.3828683416061	86.3921868835998	1304.54	1303.59	1304.57	3	3	98228.5417369481	125955.395085825	114729.58289906	93862.8784046526	97165.6406460854	122647.774492186	111958.655790129	96367.3816273089	105952.174409625	129063.252568359	105596.784835758	109904.349869793
1273	86.4218813235388	86.4218813235388	86.4218813235388	1304.57	1304.57	1304.57	1	1	98035.3685968581	98319.6160600124	116939.940242366	88669.3660759949	93598.9101682357	122406.341865236	115927.175908202	96177.8685857587	102728.668577769	124244.010089221	110675.74732999	78604.8333648675
1274	86.4803999102468	86.4796379879303	86.4819946339578	1303.98	1303.59	1304.49	11	11	302220.108752442	218952.255925479	359538.969551157	277117.690658483	250846.691173376	384096.804167133	387680.713500281	340195.262042412	355486.712919171	399583.894655199	355307.900982419	236893.020514864
1275	86.4987970779086	86.4983162506275	86.5004060592583	1303.88	1303.57	1304.41	12	12	312749.971852938	246522.574591345	366302.947960862	293733.629742432	268979.871211124	394588.990659555	390459.613882212	345816.432873885	360047.280281573	399604.894460769	351152.228320313	248387.699912951
1276	86.5869953043888	86.5869505949259	86.5870342970746	1304.73	1303.98	1305.65	11	11	252230.274584962	363443.256640623	151707.257966655	286787.666164202	272291.068104767	112245.472897386	939344.640528096	225450.049993491	138385.443403321	148752.2384947	196295.082689733	320946.973634906
1277	86.6073271871813	86.6063566991242	86.6088463185252	1303.965	1303.57	1304.5	12	12	765926.895678708	568783.109146633	890161.217459029	719961.321239151	669090.493143754	955026.970177878	952840.730380869	832138.025926342	859088.107941088	945021.868009214	875471.151241627	599187.777276438
1278	86.6718049568901	86.6713827573864	86.6792469120605	1304.45	1303.81	1304.88	12	11	139064.214817458	122040.794405047	127738.114152269	147007.431047175	128711.666750487	128132.672680288	133321.714673665	135585.971777343	118414.509085286	141524.797688927	135032.77819824	128881.295941631
1279	86.7550364695271	86.7550215916616	86.7550513473926	1304.555	1304.54	1304.57	2	2	81379.1054536941	120426.353948317	96977.8106982436	89153.9562532562	96625.6491495779	98806.6402897129	92070.1072322587	83364.3643672683	77060.0884879552	101761.618094889	83845.1625268549	97616.2285325267
1280	86.8197792724328	86.8197792724328	86.8197792724328	1304.41	1304.41	1304.41	1	1	81412.4602800946	120172.595827415	92690.5159836657	79091.6456180836	90554.0014240063	93258.2628116131	86834.4103622149	79975.7269864158	72862.9581205602	101769.990091441	83714.5732910164	98152.4185156256
1281	86.882512381922	86.8824555487793	86.8826155648196	1304.28	1303.81	1304.88	12	12	408852.674962024	604128.683331887	268227.187154014	454125.468073382	436630.088055888	224546.67502302	258763.647291669	359848.668019531	244263.054323244	263372.454075524	315352.032559079	503741.715101145
1282	86.9041251781428	86.8905880326604	86.9044524872191	1304.49	1303.61	1304.99	23	12	161450.339987792	246699.948919268	203669.903144534	281859.786221078	264623.819646345	245407.145733173	291076.239871545	292620.104889573	212548.030432941	254819.044003906	200534.967509014	122173.495585123
1283	86.9473661562516	86.9473072822256	86.9473901888303	1304.03	1303.61	1304.5	12	12	690067.830639651	628753.709664481	660121.731811515	691485.707105888	640088.331159853	652880.766954523	681578.101224892	723350.027837614	617294.223119309	660826.991360914	680843.050563618	617032.974188059
1284	86.9987909909929	86.9987909909929	86.9987909909929	1303.61	1303.61	1303.61	1	1	81362.1163423283	110137.988854168	74088.727436968	77865.7537841802	87196.9875022199	59198.1081640616	67683.1276251782	74778.7915682711	57415.7011696561	62627.2110681149	64349.6524924529	106946.289465998
1285	87.0445148534156	87.0444919331701	87.0445156611642	560.045	558.366	561.82	3	3	5821399.96946897	7806127.0016927	5900501.18462862	5825746.16150085	6025692.20624586	5735665.34398438	6502546.2725274	5745077.92743994	6030065.19195924	5826578.94642527	5463278.37752264	6218249.40629716
1286	87.0445181639916	87.0445039642232	87.04453236376	13.9117	11.4055	16.4179	2	2	0	0	0	0	0	0	0	4736250.0086513	0	0	3767515.84005048	4721540.54547108
1287	87.0445396714163	87.0445177090615	87.0445616337711	2682.085	2678.68	2685.49	2	2	5675171.84544891	8349492.79997933	5985825.68948925	5776078.28961052	3801349.93464845	5295957.62196826	8033512.07402698	5627715.91617711	5520974.40443535	5731447.87295242	5755945.10574044	6422590.79346609
1288	87.0445287977124	87.0445287977124	87.0445287977124	2569.43	2569.43	2569.43	1	1	1206442.34364298	1698760.94281252	1377298.67844532	1144845.84986954	1354253.581175	989849.44619062	1304236.0349076	1141146.09201093	1104044.80917656	1341281.19122812	1265893.21837345	1394418.4967922
1289	87.0443444356134	87.0443444356134	87.0443444356134	118.838	118.838	118.838	1	1	7906488.26412096	10908738.6976357	7799353.51336617	8253872.93488913	8487264.26028076	7629130.10246053	8317695.18293003	8389109.66091561	8973832.22943225	8784842.02644205	7909131.20793742	11062830.7536565
1290	87.0445669203124	87.0445669203124	87.0445669203124	2698.83	2698.83	2698.83	1	1	0	0	0	0	2173419.03819295	2040448.0446289	0	0	2094159.65604617	2069029.49851562	0	0
1291	87.0444658706416	87.0444658706416	87.0444658706416	2634.95	2634.95	2634.95	1	1	222722.782500008	487825.616015609	269782.07250001	216989.496835921	272510.495976542	224256.052207012	232628.568750009	264398.19750001	203284.887070295	233423.062500009	243340.147500009	225219.83605467
1292	87.0445284030391	87.0445284030391	87.0445284030391	2595.45	2595.45	2595.45	1	1	4405382.07566075	6318292.11198724	4723171.27075782	4530467.08656057	4916903.08038514	4147429.76801276	4657633.51688711	4684608.90039998	4587524.39505281	4449634.34352165	4783636.83594357	5460914.50752631
1293	87.0444634304392	87.0444634304392	87.0444634304392	197.421	197.421	197.421	1	1	3941416.48803341	5291047.26589312	3892376.3716511	4083310.90123662	4371016.27487583	3729140.93405707	3901498.04673098	3689810.39666967	4114146.92319456	4000531.10003881	3679426.99216916	5701685.57376005
1294	87.0568381450116	87.0565484188526	87.0571595395	1303.88	1303.61	1305.06	8	8	160073.070830077	139571.13941976	181955.380644206	167304.446234492	152809.57329061	136255.350360577	143979.324803937	202495.42999748	167153.495194561	198510.54502047	150856.040786132	143492.758702674
1295	87.0801082033724	87.0794730868559	87.0803579346718	118.499	116.227	119.759	5	5	957699.693679004	754436.062588329	1283522.75752875	922947.143966263	902530.751939401	1117668.07637409	1337555.95529016	1282392.64414267	786939.433754378	1210556.53459097	1446474.97324296	1036205.58587611
1296	87.0921023989235	87.092081603337	87.0921550933585	2548.755	2544.66	2550.7	12	12	3725809.80213868	3279908.3085686	3211607.38332251	3234172.79244371	3527620.27277111	3503710.91892425	3830493.76810303	3354079.49759613	3906052.11920767	2825205.71438306	3824950.17498097	2348612.34477988
1297	87.0752156088097	87.0752057773832	87.0752217045859	1303.95	1303.59	1304.73	3	3	155865.194280893	139411.681613992	137925.130366656	149329.0742951	146571.088727362	136337.929360793	139883.961029831	79094.0993090814	143948.635084634	79799.5580273433	72704.895170491	143265.422004617
1298	87.0920917210526	87.0919713753978	87.0921141125226	583.673	581.497	584.288	4	4	1581931.27246627	1374096.30892408	1791303.34932253	1695361.69988329	1699356.83934057	1927902.42475507	1788915.24650404	1781534.57860138	2000028.41581762	1823812.14803005	1740200.82254369	1549174.01018942
1299	87.09200750305	87.09200750305	87.09200750305	1969.23	1969.23	1969.23	1	1	918830.321401919	680980.756396234	1181092.04193704	720071.58942963	700563.613934903	1033806.71236069	1187474.61139481	932221.373751469	964196.190511738	1028692.63183353	960148.528576324	782591.560135052
1300	87.0921279009081	87.0921279009081	87.0921279009081	171.548	171.548	171.548	1	1	653138.132662342	494215.807880511	925627.221375558	667495.574419236	667207.959898222	867138.181930854	802240.062014509	527445.681608081	889386.880705636	874345.751830357	817607.362662249	613291.883099226
1301	87.1595433900904	87.1591661700145	87.1599461441876	1304.14	1303.81	1304.88	9	9	157403.030589192	141844.943048651	192645.175913089	175720.767600195	148368.047227581	224495.91876277	221806.894696655	180580.026027268	194706.340056965	217943.476890426	207159.223666249	138441.664161045
1302	87.165573097785	87.1650558563807	87.1659961222355	1304.45	1303.81	1304.88	12	12	161380.106030274	96005.4682779937	215280.654807132	189609.939722221	152412.63355062	221529.305037433	218155.733473558	176583.995137531	202600.507332355	222476.593644832	217479.331808036	115742.720286207
1303	87.2106008430858	87.2104043293231	87.210844985369	1304.52	1304.08	1304.9	12	12	160839.76319702	145330.361529446	134817.031911623	157668.299156903	123192.080057982	125413.491661659	140281.65260498	153927.780808511	135603.098473306	131869.142245718	161919.18160006	158541.175174654
1304	87.2540484020629	87.2533634299595	87.2547378576793	1304.65	1304.41	1305.65	8	8	174441.697420372	108111.52125202	111218.644831731	143146.889449391	659687.44579143	1019596.68712239	996644.768437495	125573.601858473	109890.060323079	1002009.36525878	135747.456902794	149203.745848794
1305	87.2756655263766	87.2746342188385	87.2767896858752	1304.03	1303.57	1304.54	12	12	811132.289337025	607432.252319578	954035.5988316	799001.405850555	711996.386994816	1050224.73500349	1044077.49780468	929008.599404662	988602.807445972	1060340.05585418	925510.881645499	641922.975742014
1306	87.3478397455825	87.3478397455825	87.3478397455825	1304.57	1304.57	1304.57	1	1	756381.666874994	542861.03548502	916713.419655775	733572.824074715	659687.44579143	1019596.68712239	996644.768437495	853328.42796793	908782.602682286	1002009.36525878	878703.544691563	83767.1188157298
1307	87.4023337564577	87.4021521220063	87.4024935351959	1304.11	1303.57	1304.73	12	12	311280.91290039	220560.030694109	382716.728153545	308739.443415714	275488.109364516	418140.367998046	440961.164526366	358718.061570872	382437.135442458	419052.49665702	383731.805183856	230851.515481332
1308	87.4646831555262	87.4646595185207	87.4647067925316	1304.06	1303.98	1304.14	2	2	123205.034715019	93783.1035777703	110587.441036379	117574.041723634	96106.5824298656	114167.309202473	160566.739537022	134331.957828034	145666.69572443	152064.914885474	149200.953156074	90641.2041614885
1309	87.5281717916116	87.5273541916706	87.5291929297408	1303.95	1303.49	1304.14	7	7	123205.034715019	93783.1035777703	154671.26879883	110314.186980793	96106.5824298656	160147.450362955	158298.134990986	137458.632423096	145906.121588541	151899.900424804	147360.150681558	90759.9221761077
1310	87.5533380674353	87.5517607433169	87.554488156656	1304.41	1303.81	1304.57	7	6	173128.994776114	228353.27091346	295718.368425297	180862.967341658	207563.469998872	321279.463502602	315701.305037433	144614.246017879	295703.02241699	339639.634759616	285709.190363361	244933.352817006
1311	87.5748727455391	87.5748200065184	87.5748997366815	1304.495	1303.98	1304.88	12	12	232828.841308595	126718.408701922	296290.800419918	222485.617624163	182412.260477388	321610.850262278	317809.672640791	264105.351533954	295374.554744216	335853.550874399	284883.392762278	159832.295336913
1312	87.668194759434	87.6681502593361	87.6682236122635	1304.03	1303.64	1304.5	10	10	137497.12362508	101187.687357955	185920.360817874	147785.251441368	119978.14991089	217061.906791993	205936.823658354	164730.096028238	182689.910087889	206971.695241887	172351.720639647	100814.272929689
1313	87.7530553362781	87.7432733613796	87.7530977213243	1304.275	1303.81	1304.88	12	9	130123.332356896	115878.793359376	155059.581840823	110171.253094484	110287.248190919	175983.708528645	164516.525229491	141908.841913044	156109.696564127	182713.398958627	142328.620479328	95057.4529394523
1314	87.8193560828872	87.8193560828872	87.8193560828872	1304.54	1304.54	1304.54	1	1	131247.356065469	114978.456799879	153862.711962893	125826.763622031	110224.113521526	178980.372885741	161226.645063476	138920.272378132	159540.931045735	187439.058881085	142328.620479328	100219.630748699
1315	87.8638184348684	87.8637655765666	87.8638486528034	1304.28	1303.81	1304.73	12	12	652725.446777837	423465.504368988	793868.073006407	608912.09166225	545246.746833682	888758.992124725	882233.707651376	737202.488504466	789762.021960105	889181.903077921	761596.748186386	491635.812552582
1316	87.8784691760645	87.8781460684148	87.8946995180897	1304.57	1304.14	1304.99	9	9	94617.531603816	102941.575285456	133914.646944055	608052.046335049	549801.311842047	132626.743539663	133359.835118003	742107.978252703	115537.510285081	132945.098424596	110344.589277345	99884.0037729113
1317	87.9936746173519	87.9936260143134	87.9937064465061	1304.45	1303.95	1304.73	8	8	136799.224816894	66986.3645108313	176060.344790042	119067.467993164	98904.8464819347	196932.038533383	198717.680338041	169195.361104267	179742.307057881	207958.185793049	163320.452156981	91883.1904097485
1318	88.0246761075908	88.0245088464896	88.0248433686919	1303.7	1303.59	1303.81	2	2	136855.294668854	66986.3645108313	176103.720090556	118878.8284739	98961.497650036	201567.233700281	194155.531171877	86980.3938822422	179919.567715733	100792.066898803	164462.001188297	91845.5980726213
1319	88.0397497262548	88.0397083524655	88.039838230674	2690.77	2681.99	2694.87	9	9	1078674.37972941	678601.467513895	859852.901727753	0	283497.125948392	1512585.86664492	1404770.51277671	1200599.90702245	1016759.24762922	1306479.13022811	1845088.9049071	0
1320	88.0397437812313	88.0396829919743	88.03985409555	2578.65	2560.49	2594.01	11	10	1845899.55302255	1833123.51233052	966405.32671025	2642733.45548438	970640.295993577	3624552.12513697	107531.063366696	3885356.3683093	127613.724279781	403902.666938035	1410790.83690019	1531081.42146193
1321	88.0397444081159	88.0397142289798	88.0397745872519	2602.895	2601.45	2604.34	2	2	713163.032941146	483777.797394276	777297.877088633	669684.756337038	703501.392981762	918398.285070617	796490.727581522	806587.915916264	805852.279292621	837102.700905239	799439.689008154	634261.278055827
1322	88.0397870321547	88.0397870321547	88.0397870321547	205.339	205.339	205.339	1	1	1894078.33942444	1171477.93500665	2164500.22082783	1774480.64992838	1599276.46908596	2276999.75997224	2168769.09962772	2065868.90578703	2019233.00187749	2261542.64075539	1988886.23103288	1388034.064604
1323	88.039744144437	88.039744144437	88.039744144437	2666.15	2666.15	2666.15	1	1	757670.323803389	528648.023039634	797580.566638024	618695.063635742	709485.284180944	801711.089811198	917178.282578757	744667.570408858	798797.636031903	790883.543192702	780223.443883461	563063.048875006
1324	88.0398167142685	88.0398167142685	88.0398167142685	2622.62	2622.62	2622.62	1	1	579811.679697811	388907.918440584	568732.061166979	525717.147972009	564133.267886289	625095.676907545	647553.567044263	688584.173659553	636411.124635409	725964.248870402	559847.967000878	463297.817013887
1325	88.0543458086165	88.0537596174826	88.0545554677582	1304.03	1303.57	1304.73	8	8	105333.982625195	535602.215518468	147329.356157229	90051.5878352875	405454.264994675	187578.847480093	169521.395745442	151986.973070913	147948.132602915	400461.026999285	122891.108778358	426413.472077417
1326	88.0762290757015	88.0758856108664	88.076591201143	172.531	172.266	173.014	12	12	16367214.3984631	16905773.2415681	17694078.5596992	15789528.234408	15980036.9725013	16912756.604825	18027241.2507474	16815102.881699	18391571.5722847	17732140.8354288	17811551.6026261	16750404.5510707
1327	88.0760416850592	88.0759888857801	88.076095528799	1968.59	1959.35	1969.94	8	5	5066683.03968338	5073145.32745559	5771503.03948975	4888022.41521218	4641383.39814209	5575289.46940256	2366800.14945517	5497149.365419	6014928.29797533	3089364.2525357	6290097.80986442	5153891.71603294
1328	88.0759866799044	88.0759866799044	88.0760841982519	1368.17	1365.9	1368.17	5	3	1336118.0280163	1384449.10746095	1655185.29842391	1287531.14445312	1245821.50092901	1565805.52171223	3019724.35863438	1493200.69848634	303744.924316398	1500383.00737602	1614239.54921025	2059526.4227456
1329	88.076033963347	88.0759718143156	88.076114105134	1867.18	1855.21	1876.23	7	5	993062.254557292	1011258.18005209	1125916.78745404	912024.119939235	883233.266392461	1085319.64703124	3108842.44366455	1142117.52132161	1290168.18035157	1903197.44999233	449444.947460943	1005357.03035034
1330	88.07604946518	88.0759619555872	88.0760815942584	1820.87	1819.97	1828.09	7	5	1169248.78898437	1247800.82355468	1382152.73917258	1144589.62053356	1130851.17910601	1370641.08431818	258419.545312502	1313377.94011896	1845699.67749949	1799128.58149738	663941.40724999	1983060.63330328
1331	88.0760726577748	88.0760646148584	88.0761736114222	761.925	758.899	769.467	7	4	5243492.29935265	5664087.99686893	6434943.194125	4926786.28063303	4927661.76291765	5946259.88002171	6568367.14053951	5296211.75614866	6436381.28782031	5815175.32981449	3705897.35254105	5700696.57476074
1332	88.0760154391906	88.0759374104011	88.0760560330065	2038.72	2027.35	2047.08	6	4	251175.313984373	211470.290742184	242829.298687498	270133.402597664	230472.268922522	231830.822265625	209527.923378908	285108.418124997	162096.435546875	1505755.12031223	273572.434843748	384663.028290288
1333	88.0760663970202	88.0760201418942	88.0761680634208	1260.69	1257.14	1265.07	5	5	9118756.73306675	10189665.0062408	11404551.1037998	8870007.18338652	9355652.38350006	10613358.6796544	12131854.061374	10116031.3813698	8807076.60158278	10907836.8183668	8945283.15837439	9835141.73917897
1334	88.0760830451277	88.0760443585384	88.0761148480112	876.363	873.533	878.452	5	4	5391739.23469419	5912905.2192195	6346281.74979688	4844266.19488094	5035391.18899107	5968655.38867075	6072931.60294257	5315359.9705078	665009.566812512	8197564.69717912	9057248.98704661	5425506.11415624
1335	88.0760264810522	88.0760264810522	88.0760683755182	1519.08	1514.4	1523.94	5	3	1476672.9732542	1447143.13460937	1760868.33520132	1416165.84883414	1400170.30164964	1642538.24338941	1625148.74906055	1682729.55659723	1583134.22814411	1695918.67301683	1672762.6615024	2136306.87329976
1336	88.0760467845989	88.0760321911184	88.0760467845989	2235.8	2230.54	2235.8	5	3	673411.621822918	599614.627582022	652848.08047525	575751.782796876	634499.366730459	736263.849218752	780056.602952133	670053.700286468	1983949.03225269	648864.974989584	724190.479875001	732621.671636696
1337	88.0760521809305	88.0760337274528	88.0760521809305	1442.01	1442.01	1444.72	4	2	234703.667031237	198428.405546879	270477.452434902	184992.004531239	206875.913671879	258253.156705735	379988.074890634	310757.113623037	261207.820572923	261871.419101549	246712.55382813	236428.099843756
1338	88.0760094831761	88.0760094831761	88.0760344893126	1743.87	1742.8	1743.87	4	2	1489573.00786691	1512438.46435268	1774058.61537807	1463150.94547433	1516269.9160291	1754976.4170501	1238376.03936108	1745278.28949497	2429936.27507606	1703042.93969586	1778765.15326451	1484064.64143415
1339	88.0760162042129	88.0759787304939	88.076098186858	2169.98	2163.01	2174.11	6	4	229998.290812497	224567.348249997	228371.488296882	239752.072054684	207992.644781247	261829.208250009	1038629.50648924	240137.958867184	902685.25889648	146019.449254138	242293.933578132	149179.80129395
1340	88.0760430232911	88.0759849670809	88.0760437452742	2317.93	2317.69	2320.52	4	3	4678957.16976079	4725055.84823291	5363723.25781167	4649309.35382893	4280758.88442574	5294427.35576675	2657351.31486474	5144454.24956971	5337970.34044739	3279902.73066501	9740776.22048853	4546608.61631243
1341	88.0760786132372	88.0760615037528	88.0761647949242	2472.1	2463.15	2489.5	8	5	3740603.12266658	3740461.73247146	4983246.15855438	3772366.50111779	3294878.85164964	4153371.08966346	5300806.06148406	4620245.07345958	1284404.72684325	4543311.9204002	3755622.60671063	4669596.84890626
1342	88.0760452516666	88.0760452516666	88.0760576939467	1905.56	1892.57	1905.56	4	2	1450433.92468449	1485323.87740385	1678402.28175481	1433412.96984376	1330841.7284405	1660097.98525241	1208928.76491197	1613334.04682993	1544570.41004063	1712232.2511854	1661466.863753	2007239.08242201
1343	88.0762183120837	88.0761481788679	88.076263185513	616.404	605.055	617.919	5	5	9674501.31633332	9645952.92589724	11499396.2790909	8762017.43480834	8844660.70193962	10765545.9627425	6027828.01521485	9540834.44936389	12523698.5546923	12057817.6134904	4956501.82087692	22446504.5151281
1344	88.0760816197852	88.0760816197852	88.0761637649447	1323.82	1322.47	1323.82	4	2	2004694.77725133	2260647.78815168	2397231.55298162	1990148.00495951	2011699.66504383	2224336.37854039	2620093.78218376	2263813.13141577	2409628.03527438	2257429.47003048	2507760.18481327	2002360.4788998
1345	88.0760564076372	88.0760083822936	88.0761276943973	1151.17	1145.71	1154.52	5	5	5298307.00817853	5679587.64381221	6600016.22291666	5328641.06206019	5337627.39544994	6031397.21341434	7172229.02823458	5583739.63338252	6152180.06756611	6457870.29899273	3111056.64304804	3228567.34944757
1346	88.0760804161453	88.076055524485	88.076275479003	723.74	715.118	729.015	5	5	5672973.93022256	5897730.97800002	7027534.74979234	5377431.79065866	5218682.46984333	6581490.57945752	12964498.9910176	5516429.06351243	7039329.40999743	6743153.74977211	11472824.3813341	3100765.50995276
1347	88.0760752851591	88.0760421159895	88.0761185824706	815.6505	809.592	818.543	4	4	5127138.33143318	5603573.4931304	6174715.69643462	4781745.5585588	4975862.69759615	5814393.09768587	6312382.84334591	4979307.79334293	6867150.07352921	5938727.31460814	6414155.75206746	5183161.15188964
1348	88.0760221405024	88.0760221405024	88.0760226529179	2112.48	2112.48	2117.86	4	2	972182.725913091	969412.914181378	1012957.92386208	947912.970677079	875795.249861657	1048899.61708984	236474.452480449	975456.922022761	1027211.39495036	1039012.25352752	930393.83147078	1766606.93699288
1349	88.0760383752189	88.0759992367385	88.0760432627766	2416.69	2408.48	2420.49	5	3	2103994.26503812	2266036.95234002	2440395.26645199	2185629.4718207	1977367.09078411	2368807.67896723	2378956.2128033	2508786.57494475	2418744.27388289	2487375.01960366	950764.589219391	2158808.26546952
1350	88.0761488064097	88.0761344238252	88.0761747878335	388.456	386.266	405.823	6	4	5015323.38972312	5285150.46547857	6863631.23819393	5111340.18006135	4894582.52402574	6254352.6488171	5634642.38484375	5370351.13606434	6805980.89774264	3998296.72538951	13204100.7889901	5078027.60481671
1351	88.0762544116521	88.0761794887817	88.0762544116521	2697.98	2697.98	2698.3	3	2	2791816.76409982	2880889.59189536	0	0	2486711.08416442	3338598.70834235	0	0	3371868.90944289	4379239.04513911	0	2195597.14067566
1352	88.0760537937	88.0760432416485	88.0760751775382	1479.9	1469.41	1481.42	4	3	836741.481969871	868228.659241061	1006002.13192802	818454.08526786	776155.481222102	973218.97968749	981402.314648428	869015.200870542	400281.56156249	1256885.31839165	1926482.73888233	822993.506110494
1353	88.0760511672216	88.0759792195614	88.0760838089369	1607.13	1602.54	1614.77	5	3	1171963.19414062	1240003.28770241	1461144.60363637	1156483.07424539	1115954.61285714	1376782.95260299	824944.748223672	1434854.76820312	1260982.1893471	1277146.6624961	2187696.17669574	1221637.2160387
1354	88.0760389800481	88.076036401892	88.0761600139234	2380.61	2367.85	2380.61	5	3	1747303.08426136	1670866.95086425	2049543.30055398	1682031.71169567	1526179.98865412	1933132.01545453	1343725.82096981	1855623.83757569	1927655.13244142	1967008.12350341	1132509.70681289	4797309.01828955
1355	88.076204325395	88.0761658391381	88.076239738961	583.2995	582.214	586.204	4	4	9001284.08977186	9342764.79955572	11286704.566158	8295862.67613542	8231951.09886996	10393530.5687583	10553229.0682506	8904186.51527742	11720620.7194251	11037821.3174603	11828768.9745359	8500277.00400085
1356	88.07605742186	88.0760432822614	88.0761284315952	1928.98	1925.62	1933.75	4	4	788777.47184495	700231.87906901	820397.477399101	769408.687463942	693351.960644532	817246.801108784	867946.465168267	796578.92786458	418782.338103523	379530.288577884	2625250.68092107	1066481.36025852
1357	88.0760423891128	88.0760338259539	88.0760423891128	2397.76	2397.04	2397.76	3	2	2698167.99714921	2661387.21201364	2992562.41880669	2632221.91717793	2417600.99449219	2934339.11106618	3141259.27048866	2943161.903701	4208055.98138794	2052910.2541267	3087465.04279104	2564513.12009805
1358	88.0760179049644	88.0760179049644	88.0760445725621	1494.64	1488.71	1494.64	4	2	3245666.0379661	3331961.02062832	3941881.10136653	3201904.73015426	3079060.7265652	3747075.67754237	7091698.08995871	3597694.19041975	3957234.15527344	3825344.10052039	3770546.88309538	502029.023256847
1359	88.0760220620919	88.0760154799573	88.0760276815971	2090.675	2081.14	2092.71	4	3	562106.679393027	539820.677172482	553040.359435094	527023.663070912	496277.518575736	593250.92776293	598171.429579348	515211.535889421	1543759.98170489	183828.252669263	571307.346717256	176385.4635498
1360	88.0761970356313	88.0761350013176	88.0762358708052	286.678	273.356	292.469	5	4	3726808.07628733	4130019.12824944	5249897.37483103	3777473.70053823	3864645.18455525	4661922.25096876	4001834.87494189	4319494.26320591	21110991.4678675	682196.624569828	4982242.70761805	2665768.16631106
1361	88.0760406244677	88.0760301813858	88.076093322944	1107.39	1101.02	1109.31	4	3	2740915.50192308	2942476.112275	3235061.83917068	2644438.38518029	2608859.32325719	3101614.50269832	3173763.79176683	2674682.07885	3118313.78510517	2385206.13367967	3197553.23445452	3256636.50862175
1362	88.0761818107713	88.0760885403636	88.0762210997789	498.892	480.559	504.27	6	5	2138657.99273438	1927138.02292067	2777822.11390625	1999828.4993101	1967236.60599777	2648385.10960714	616891.465265639	2280648.8009096	18327217.5968287	3566334.35404485	10383980.9878252	414332.21165771
1363	88.0761748746848	88.0760423406227	88.0762067080649	221.259	219.337	224.918	3	3	5741157.33370732	5998768.18390625	7799545.43410061	5609586.83667302	5822357.32641629	7244300.65299924	8621662.13500551	6360988.42295424	7677972.43812195	7613029.66641884	7826551.6399494	5938641.69539744
1364	88.0760599830785	88.0760599830785	88.0760599830785	1353.12	1353.12	1353.12	2	1	1928957.72942856	2168509.27812499	2413618.80433594	1904998.13722097	1891446.21709822	2269549.82072991	2288800.62731249	2190034.14284876	2304245.34727008	2393808.73607388	2343861.83877679	2051462.72699777
1365	88.0760734350378	88.0760734350378	88.0760858108538	910.815	910.815	921.525	4	2	3156800.11297657	3507166.95344952	3914112.47846995	3084134.98126215	3180274.05335417	3762099.97477283	3199926.05189417	3216912.45632572	4119654.33695024	3612248.74646455	4001422.12145372	4526904.67326593
1366	88.0761597822827	88.0760292584357	88.0761808247296	2644.835	2638.13	2650.22	4	4	3818503.18268972	4046403.05534482	4641682.53000002	3879272.09947468	3415926.83878909	4272244.04193967	4470558.56150373	4687721.6168103	3055520.70376464	8156063.30525248	2810217.88578852	3439467.35638397
1367	88.0760581829989	88.0759774062219	88.0760682222678	1391.86	1383.71	1395.33	4	3	1689477.40488955	1747438.00602236	1904041.21872907	1638276.35706223	1510744.25178572	1872309.24339844	343909.220514515	1751554.36050378	1889342.80037716	2222553.07387767	2769170.94142261	1647184.04310883
1368	88.0760677001903	88.0760328272426	88.076081722426	1763.86	1759.79	1774.52	5	4	1588626.02156641	1660596.29294229	1937456.05703516	1536237.80784375	1482288.76950353	1928190.51223538	1837720.99936995	1828637.30579687	230103.223541669	4094147.11929321	2626214.16441211	1168274.62592843
1369	88.0761473729107	88.0761165397352	88.0761919336257	2616.11	2615.33	2620.54	3	3	2542821.66148894	2488765.95694852	3122601.63362137	2523169.25617645	2373248.43007807	2619420.90073529	5661799.55849387	3105288.24485291	3064353.46772055	3021483.28020225	3427232.90954424	2160327.87695968
1370	88.0760273383737	88.0760088307748	88.0760478767462	1194.94	1191.26	1195.16	3	3	1687262.49595587	1863329.09153648	2053355.04402572	1620611.10453124	1690922.20664064	1862792.11654411	2020602.7231204	1858311.88229166	5097036.24222005	1936578.03220587	416432.070833327	1841373.23646525
1371	88.0760709027896	88.0760245076832	88.0760966968757	1639.82	1628.34	1656.17	6	5	491314.428828134	482154.363208016	564113.379550772	446563.27488282	415828.835535721	519517.799893964	2968292.27097532	578930.129125987	1302994.25741489	1315320.43452682	2110203.99484382	220023.491406253
1372	88.0761037522616	88.0760957964228	88.0761037522616	781.511	775.634	781.511	3	2	11415278.1865493	12619185.5425253	13996959.2982875	10761566.2991481	10998982.2828633	13078187.7342483	13522157.9040663	11311838.7426257	9663698.49783863	17942434.4186715	14401438.0136617	12063043.083791
1373	88.0760348983602	88.0760187624267	88.076084339434	1558.53	1544.03	1563.42	5	4	1884507.20778348	1860884.20605581	2338544.18273439	1780840.52208147	1822637.41864285	2149938.73848213	1971851.15786483	2064356.44446428	2726016.00945596	3235121.29155761	259305.56295248	1870998.19539063
1374	88.076034138479	88.0759884855476	88.076083492408	1045.69	1040.5	1046.62	3	2	3268252.42007814	3556851.93667707	4075858.39415105	3084525.12937501	3190974.71333595	3594336.02300261	5116046.70840244	3446579.47462759	3795758.7306406	3788625.44179168	4115191.36552081	2353077.97905321
1375	88.0760637653935	88.0760198773473	88.0760824422835	1703.07	1697.56	1711.58	4	4	1281313.58400146	1283863.47657878	1595484.73361491	1221539.43064453	1188228.84757813	1513323.89173176	2594144.70472727	1461497.57687499	1478893.33629232	2467951.5808977	204084.364531254	979404.464611819
1376	88.1179055424971	88.0975390906372	88.1197692730924	1304.54	1303.64	1305.42	9	9	438870.058398434	211169.222602733	111269.63780142	144853.035969426	136634.975893553	129650.471272536	117927.050021785	482956.370335283	487936.417923174	141644.436546109	86613.6553979486	163448.018543419
1377	88.1658612516004	88.1648941810859	88.1659142299103	1304.14	1303.81	1304.57	13	12	304972.097718823	190162.986239843	367306.423493996	275075.742266323	242564.10575045	409796.505720565	387467.585320873	323182.125127607	367259.64575456	414349.620316339	360536.642427456	218491.965039062
1378	88.1813895303451	88.1813895303451	88.1813895303451	1303.98	1303.98	1303.98	1	1	286359.949902341	182823.030268556	361434.533403725	270123.662734372	242715.079260251	105763.887448167	379708.055445969	316967.489362791	361423.377869464	391068.003559568	355095.394008786	218431.524661461
1379	88.2601434605069	88.2600986552674	88.2601702149602	1304.14	1303.95	1304.57	7	7	119896.535519612	183467.60238814	149000.795980227	120279.342069185	236730.157428979	175802.340704751	171730.023201497	317480.080237922	362930.005893106	409917.624817112	152274.744468993	86401.0346870923
1380	88.291345142284	88.290487323674	88.2930331129612	1304.11	1303.64	1304.54	12	12	296740.791419633	196328.47261289	354227.520681496	273533.391683873	240670.466299271	407355.433752094	402024.172267257	318129.717385817	372914.898509443	417033.709815502	334001.08310826	204976.849966195
1381	88.3055343671056	88.3020793468365	88.3119034254034	1304.14	1303.59	1304.73	23	12	208546.901579026	208748.036364744	188812.680287335	251133.025994403	195268.775548094	205203.541795246	203172.117194009	200481.903254206	173655.769690754	215243.991287841	198282.712333984	226546.380742938
1382	88.4221364107052	88.4213108290288	88.4237981123913	1304.11	1303.64	1304.54	12	12	758324.149538486	511798.754347954	908506.704963284	704114.170881078	636453.080895432	1011369.13420759	1009527.90499164	838563.038803392	896457.796102547	1029440.48479248	861135.175812492	568558.140660227
1383	88.472063017195	88.4719273850344	88.4722320027421	1304.15	1303.81	1304.73	11	11	121553.360419062	966609.387175103	141660.909488874	96479.8565054102	93383.0422551081	163015.432574	174722.319853663	122130.937074653	164308.505010498	156216.669091099	133022.018906249	90460.7128124998
1384	88.4955559048193	88.4946932445106	88.497149543621	1304.03	1303.61	1304.5	12	12	664919.645358075	979717.413124997	450910.853198934	743909.324496374	732509.832756159	361593.059665878	403775.619199221	599260.579241177	388112.233580081	389617.587509067	513876.204735347	800022.812102401
1385	88.5093968229295	88.5092754911739	88.5095296909585	2454.165	2452.88	2456.75	12	12	4901400.5329154	5341534.36907748	7761450.89707031	4699194.08699358	5545009.62623464	5602872.33130383	5762675.55645382	5210420.81772096	5174484.57968748	6273711.64853441	4703139.04874514	6371782.39558928
1386	88.5092948278813	88.5092280530035	88.5094305346832	2494.18	2489.76	2495.77	4	4	2998210.02070314	3249981.31454159	3451273.8600414	4111982.87667304	3513650.10520559	526265.501743195	3935980.4060402	3109901.62640627	4304763.2665788	3879946.25944392	3274961.25020222	3422911.43411075
1387	88.5093691527418	88.5093380799166	88.5094244786405	2531.26	2523.99	2533.3	3	3	870403.830195321	1059822.5069336	1548438.75985642	980962.346953111	1109747.80584962	2463887.56513375	1494400.57087501	1005479.42053713	1620594.95058398	1599973.4280664	1962773.38743376	1049066.77734375
1388	88.5093569384789	88.5093569384789	88.5093569384789	2508.94	2508.94	2508.94	1	1	1259334.75470054	1453009.60862791	1470103.80926046	1383324.418125	1457071.63560159	2025141.59981249	1688016.05791669	1281965.7605625	1628913.44983333	1844829.72364927	1416414.99567706	1527751.01354167
1389	88.5094299586305	88.5094299586305	88.5094299586305	2572.01	2572.01	2572.01	1	1	414852.380327144	562316.118359175	694241.590960693	441631.973109132	561061.501530851	1556653.41651611	931646.847078448	386878.224243164	899158.98637696	814325.175732428	686515.108076173	485002.37413167
1390	88.5746435636094	88.5745993962933	88.5746791559295	1304.45	1303.59	1304.73	8	8	178946.578406033	282170.656406248	122605.65437256	213061.972712589	206467.074522531	102857.828408202	106982.845361328	164759.907736426	103657.215963541	94800.7683544916	126302.513052456	240126.588626802
[truncated: 7,277 more rows]
