# Supplementary material for: iMet-Q: A User-Friendly Tool for Label-Free Metabolomics Quantitation Using Dynamic Peak-Width Determination
Source: PLoS One. 2016 Jan 19;11(1):e0146112. doi: 10.1371/journal.pone.0146112 (PMC4718670; doi:10.1371/journal.pone.0146112)
Supplement: S2 File — (ZIP) [file pone.0146112.s002.zip › XCMS_Standard_Mixture_Centroid/XCMS-Std-fp-pw_5_20-ppm25-sn10.csv]

mz	mzmin	mzmax	rt	rtmin	rtmax	npeaks	Standard_mzXML_Centroid	s1.1	s1.2	s1.3	s1.4	s1.5	s1.6	s2.1	s2.2	s2.3	s2.4	s2.5	s2.6
1	50.0082981664343	50.0063583605134	50.0085608626113	118.7335	117.938	120.676	12	11	48208.7562714844	45057.4503828125	37878.1128933594	43485.2391469726	36157.4963914063	50855.9353532226	109220.806151018	97140.3762025669	105595.370640625	123733.867720982	92504.8224697265	68663.4174770508
2	50.0293695651182	50.0293695651182	50.0293695651182	663.221	663.221	663.221	1	1	85863.7177193087	167565.107064086	65114.8909109927	79247.4364776784	155239.867152903	60909.1005644529	11627.5207325263	36622.7932198659	18591.130049665	12847.1958500978	17647.255396903	49645.8967935264
3	50.0657031817956	50.0566335004519	50.0662119820709	1305.225	1301.66	1306.34	6	6	134468.891784668	196583.087340744	108245.638300783	100869.732629392	140908.403928786	102287.404526367	41576.8520312504	123529.207705891	99967.6224007155	106581.58883789	119910.712543131	177502.483813476
4	50.0618726022906	50.0618726022906	50.0618726022906	147.505	147.505	147.505	1	1	2080.64140130615	45504.4051416016	6440.57986560057	2072.77954980469	11936.0449472656	0	4272.34704730227	4571.09540405274	2278.36725976562	2331.07915429686	7598.97427148438	17156.6113974609
5	50.0648211101658	50.0648211101658	50.0648211101658	661.985	661.985	661.985	1	1	88908.8877427463	257109.77339676	113824.217620117	119675.725274553	121526.815771118	158429.411840333	20178.7493034667	67353.8700962609	26246.6183190567	21658.3481386715	41377.4072116696	92396.5820250649
6	50.0899774137308	50.085069502557	50.0942498843431	1305.49	1302.73	1306.57	5	3	87827.2610856115	135902.45377604	69768.4214404293	85105.1687988274	97135.319079589	65743.8046289059	72289.1302734373	80450.6826311361	90310.8487613926	64789.1083398435	73621.3967366533	24311.6586152338
7	50.0907058641758	50.0906566782645	50.0907550500871	118.3805	118.355	118.406	2	2	17869.0393966675	22013.5819587402	2570.38160797118	4518.98142626954	18577.6257295899	14447.8911355591	13305.9931287842	10623.1714804688	17068.4436997071	12435.4123934326	15139.7212268066	18019.5360809326
8	50.0860923356506	50.0860923356506	50.0860923356506	147.505	147.505	147.505	1	1	2080.64140130615	35070.0122961426	6440.57986560057	2072.77954980469	11936.0449472656	0	4272.34704730227	4571.09540405274	2278.36725976562	2331.07915429686	7598.97427148438	17156.6113974609
9	50.1574597601282	50.1500115921095	50.1648973901458	661.7075	660.175	662.365	6	4	277423.930574218	361016.446689018	150170.656901793	344659.568366701	523239.291135739	141333.580005248	2936.55603601072	15102.2954694475	16786.7108516321	0	13859.3706521606	20950.5009814451
10	50.1864454049817	50.183503306956	50.1864744234565	1302.69	1301.66	1304.14	15	12	396422.901867677	256021.540847354	485911.3476402	369167.040425852	323318.150670447	565278.991537391	551468.075761722	448962.193125001	498935.841706196	554978.872132397	464338.532511162	287162.016594049
11	50.2149015867087	50.2053722009513	50.2282971326549	1303.04	1301.73	1306.58	27	12	155664.542677001	850460.778930283	201980.231550105	889113.32591518	842574.106052563	235596.549410806	777157.751699226	872816.241061205	734663.591431321	228433.650680965	204006.603710935	110975.644968825
12	50.2444039415271	50.2444039415271	50.2444039415271	118.499	118.499	118.499	1	1	3769.9823347168	4076.68152539063	3442.42069702149	6024.50470678711	0	17702.6121191406	10834.6729821777	0	20230.1863271484	19074.8256938476	17111.5283217773	4370.45277539062
13	50.2255583253886	50.2255583253886	50.2255583253886	660.505	660.505	660.505	1	1	87998.4464355486	38015.6754726563	92495.9953710929	130694.678173827	192284.849343753	66473.7336306149	2948.76051879874	0	3099.0317871094	0	2677.10745849608	8319.39674627674
14	50.2374949282543	50.2343301829408	50.2466137819611	1303.06	1302.3	1307.25	9	7	23500.3578330073	816680.456886718	89537.8639636244	854733.365062501	33605.3753531899	102807.698351236	745572.936931644	81672.4854736317	83116.27369043	714787.324568346	51110.7638671876	788285.359640626
15	50.250389761728	50.2503287429032	50.2503903960987	661.43	661.409	662.89	3	3	159972.9411423	167451.821410155	126873.099914713	99380.5367957587	103486.322384643	109040.698392579	18622.0723905028	21949.039583333	13013.2839304199	3597.95764465332	15679.0784490968	24798.0188511962
16	50.277933774201	50.2773877951468	50.2867027878072	118.499	117.771	119.116	22	12	28556.0400732422	45014.757297433	25545.4035429688	35298.9854760742	30558.8438200196	31573.3873007812	45910.3561350098	40226.9925130208	47199.8453027344	46702.1990515137	38916.0199735514	48680.3909973552
17	50.2669179360633	50.2625832131222	50.2762534190349	1303.22	1301.73	1306.34	24	12	203522.012109376	186593.100664061	166165.042020357	200231.349598106	347543.331903544	301488.861874304	321327.754468473	365925.002727867	281678.421323617	166639.184427666	358219.17592634	193911.914836237
18	50.2860003450419	50.2859991757852	50.2860025870043	661.409	661.083	661.43	3	3	159972.9411423	223713.089071044	128998.55133081	134564.466228028	151313.413851989	111118.400850167	22278.6492404085	21921.0433593749	12994.0364558453	3591.21267852781	15666.4679302367	24774.5580954239
19	50.3103782654946	50.310228085936	50.318819519977	1302.965	1301.81	1306.34	10	8	50928.7532573783	93820.7206520427	318354.154800782	352934.976246093	105431.843234642	293308.723503907	54196.0178753671	91726.750266334	55958.354281005	307191.833027345	87336.4029418945	64959.8104749649
20	50.3188803360766	50.3073078492521	50.3189717498042	660.505	660.175	660.89	7	5	131397.465634767	128861.753506835	31235.7256780272	120858.214804687	104070.170855467	130501.418165108	14168.2387585448	12959.4299374998	13048.5930906736	3599.11392456062	15704.2994868167	24841.5163605468
21	50.2975710234583	50.2975710234583	50.2975710234583	2367.72	2367.72	2367.72	1	1	1852.54129943852	5216.74395141616	3354.38407287566	2928.74631195059	1646.43222656254	0	3207.85437927254	3640.96694641122	6648.05843164077	1800.53865264886	1589.38318847659	1800.25228271489
22	50.3453193875979	50.345254975917	50.3496143084319	1306.57	1304.57	1307.19	13	12	281389.334582521	102495.582160642	247252.420181358	153956.373498187	248971.391704098	172802.942418619	183541.653864991	278151.457449778	250588.996978192	163390.451093753	271983.814151786	257248.377332939
23	50.3286072936096	50.3286044306664	50.3286101565528	660.794	660.505	661.083	2	2	150433.824288087	90126.5358375001	116156.140745118	159859.925979817	94949.5085068354	94612.4532000013	14168.2387585448	21949.039583333	13048.5930906736	3599.11392456062	15709.9041618652	24841.5163605468
24	50.3731967313413	50.3728697731845	50.3734820645636	118.599	117.938	119.116	12	12	78821.2618227538	91097.475328683	46002.6277320313	65328.5480891113	67828.4641010743	63838.1609627686	65101.7068843994	70755.2764955357	63616.3570546874	64737.6475360631	70461.2903871372	88406.5029020647
25	50.3718197579754	50.3718039417584	50.3718421948096	661.255	660.89	661.46	6	6	346706.288993408	651833.18421853	237212.909457518	392244.965051271	485379.415694822	223023.441982543	9639.10685278307	24333.5287510462	9101.86719029011	8175.075092102	22305.9769389037	43058.2690619416
26	50.3630387143922	50.3626762834628	50.3633487997298	1307.19	1306.39	1307.25	3	3	71622.3290439455	134361.331778845	86906.6767630019	71903.2458618173	90830.0601495374	82932.0806109607	99118.5363867174	108001.255429686	87542.10602661	101815.366478949	92534.2185302749	106658.471645509
27	50.3907338408092	50.3816796200547	50.3998195056137	118.699	117.938	119.116	33	12	46348.7513781738	244004.9110625	118232.121564593	32353.2236021484	137521.152060477	47622.0673215332	51904.0008238525	226574.045438058	59486.206984375	265485.218067732	48613.1382859375	33065.8877672932
28	50.3859971605645	50.3859774589956	50.3971918431984	1303.95	1301.66	1304.57	5	5	104080.813506944	95562.4216479501	105990.24697168	69116.3874450669	42672.5027008049	97180.7322363282	114931.678374512	108595.899433594	98030.244945801	108174.426870606	71426.2466035604	90568.3213942304
29	50.4395686005762	50.4395684104305	50.4430557833655	1304.57	1301.97	1305.99	3	3	128614.15786976	135036.006125711	119654.883396608	131239.37968395	113509.133097447	111207.249511718	129461.623687744	134026.524460448	22483.7812519526	123361.773924892	122512.507272338	107543.781524188
30	50.4596487947513	50.4596487947513	50.4596487947513	660.563	660.563	660.563	1	1	46190.8754150395	134997.090869385	84678.7027001946	113526.197575928	102500.81651758	89582.2601081539	0	0	2804.52519140627	2789.71520532233	5384.67858508299	2684.1653014526
31	50.4660715208775	50.4578374690545	50.4759142188964	118.728	118.355	119.027	11	6	19307.7463476563	20916.5336608887	22841.9888217162	23241.1527740478	18895.8223469238	19984.6951444336	40590.6317504883	28428.996796875	30887.7002779297	39047.7675612304	39389.0165153111	23976.9456641601
32	50.4846647465469	50.4745643056662	50.4847051526182	1303.895	1302.24	1306.34	12	11	256663.825329591	184737.080624999	313536.981671313	256016.146604566	220148.899329551	342401.050736609	26593.5057626947	293376.036084683	302196.510322266	339556.072482564	317954.174238282	213407.745570725
33	50.4857456529234	50.4727694395764	50.4936848782007	660.823	660.193	662.315	8	5	40939.5898130859	123911.080750915	112571.171717773	45254.0874765622	101222.497838168	120054.001912436	5041.39341870115	3886.05227864577	6645.7062128906	2788.37148378912	10284.9594501955	7303.8356144531
34	50.5031619091184	50.50314387209	50.5032345573671	1305.82	1302.3	1307.32	3	3	244320.14159668	23078.5962666021	300920.577226563	249072.122578125	37843.6036132809	126837.902804361	309089.480078124	268516.514587672	287604.707339416	323126.828512689	293456.588606769	183758.144537759
35	50.4867820394367	50.4867820394367	50.4867820394367	118.102	118.102	118.102	1	1	19333.697619629	37788.7249700928	19112.7265426636	23347.4480651856	19058.6296477051	20028.5493780518	37770.8762741699	23528.8379868164	28899.3614211426	41462.5211277466	16429.2725390625	24945.1918579101
36	50.5329888262274	50.5329888262274	50.5329888262274	1303.98	1303.98	1303.98	1	1	141899.468191403	112724.144886721	189073.275312496	136209.476648435	135908.504874997	37341.9608593749	199461.922980475	165978.571015622	179649.916562496	195606.266429684	183200.26664063	114280.416250003
37	50.5641279250759	50.5467273004156	50.5739627331128	118.7135	118.193	119.027	12	8	24512.0917382813	19375.7542739258	13489.3073962402	22793.386518457	24681.353223999	23596.4682965088	19415.3174367187	16230.526416211	42626.5646352539	24231.8238111816	30312.2155746093	33248.2560953125
38	50.5724499739528	50.5708453700415	50.5740545778642	1303.365	1302.24	1304.49	2	2	91881.6858781549	113321.364877931	106905.916054689	110265.639294435	111079.862548829	96014.24593506	36241.5375097648	116733.839156492	101640.554364012	104891.491914061	105106.358188478	108401.205273439
39	50.5848189193018	50.5752167425227	50.5855297206132	661.101	660.563	661.43	6	4	82357.6806259771	149613.471105467	158579.709135428	68071.8310089284	153675.933236491	119196.06935547	6072.64154663083	10099.8725260415	5073.71175105792	9602.46282939473	0	3991.91513736978
40	50.6026206546615	50.6025631593721	50.6026364879435	1304.615	1300.3	1307.19	12	10	162601.258691407	139736.641847956	139538.720620115	91757.6660491074	137755.743926532	84488.4977376297	141979.390957031	166769.902016928	131415.769208287	144767.669565082	147547.289410682	137264.672934194
41	50.5891488953339	50.5801443254727	50.5978001107148	118.699	117.914	119.027	9	6	30330.09	60798.2345776367	13489.3073962402	17252.5852164551	24681.353223999	28839.7835358398	44318.5393078124	38994.4117705079	29087.9921367187	42050.6648311523	26035.1048804687	44622.1620130859
42	50.5950524052932	50.5950370476146	50.5951809880526	661.4195	661.083	661.795	6	6	110985.017947266	136593.694617186	104886.415114537	117434.888223214	122404.741748698	111324.711472331	6075.8906860351	10099.8725260415	5073.71175105792	9602.46282939473	0	3998.91724374999
43	50.6431841097564	50.6424921838079	50.6435658871859	119.027	118.728	119.421	5	5	30215.9445	62086.6256943358	13489.3073962402	31214.1497623901	24681.353223999	26692.2661469726	27555.236503125	27041.231703125	30566.2744529297	37203.4586708984	27014.3361404297	41645.7524355468
44	50.6261679772131	50.6261259043381	50.6505897303538	660.89	660.524	661.409	3	3	139846.123710938	136573.914740233	169834.036227864	37981.1416951171	153675.933236491	77236.4135115963	6072.64154663083	10099.8725260415	5073.71175105792	13117.5960135498	0	3991.91513736978
45	50.6590688732417	50.6588618111374	50.659275935346	1303.875	1302.69	1305.06	2	2	83691.2688671889	35953.2807495114	26095.8454580085	79809.873320309	88767.1490937481	98036.7512519514	99509.8651347688	77866.0351855484	77799.3903125013	85280.0221142597	92801.0197460917	84222.9722656265
46	50.6604773267133	50.6518468713721	50.6697741522854	118.7885	118.499	119.116	12	6	17175.3151749268	17542.9996909179	12861.0642541504	9836.61398876953	4086.57195922851	15762.4412072754	41323.3381453124	37660.492484375	40816.6032585938	45413.6809983398	35410.4566298828	33945.2147697265
47	50.66559115705	50.66559115705	50.66559115705	660.505	660.505	660.505	1	1	214516.452761162	77448.3035241696	194675.12487723	218384.938325892	188583.32062277	190297.072159318	8236.45891904983	10799.7279471261	2537.9125096261	4610.01878955082	8479.66429994423	13637.2306702008
48	50.6973595489308	50.6856699763493	50.7081586400897	660.563	660.175	661.43	10	6	94553.3085351572	101997.258778125	105099.090634766	110925.875154297	102263.437056641	140313.138163738	4986.92693908677	6435.66722499988	2548.02371484377	0	0	6602.3074282836
49	50.7139984038312	50.7116921555359	50.7147231937452	1303.53	1300.8	1305.99	10	9	180216.642529298	138893.312292667	155182.090703123	171240.969976336	159245.922755784	168170.259882811	153986.906445313	183570.530982947	143354.507081474	181188.462560472	159985.026010045	163939.713217397
50	50.7525341178774	50.7436942060858	50.7537990821927	660.563	660.505	661.101	11	6	212043.426429689	183610.030974609	206523.285002806	192423.099124999	158252.912035712	188160.437052456	4980.26882568355	10813.5207031248	2541.67180387369	0	3952.20764534505	10367.0852269531
51	50.7430046758961	50.742954855703	50.7707905665471	1302.62	1301.81	1304.49	10	9	22009.340670898	56918.9496972655	122045.506278854	77916.1840527349	138910.011319443	141589.767736002	128417.464666194	118246.238512979	147785.833434083	135184.602685545	157814.077598633	52526.7288696296
52	50.7658340185451	50.7657719871251	50.7710321866076	118.176	117.914	118.728	4	4	22701.1166960937	53216.014465332	40323.5588341797	59167.0878991699	53422.9864936524	44443.4222344971	73890.8864156249	77352.5395505128	75702.8227958007	23559.3500550781	68206.1760358275	30144.2618382976
53	50.792572638513	50.7829043995397	50.7983915711971	660.524	660.175	661.083	15	6	58684.2157177738	49473.3253570313	62432.6060292973	42199.2803320312	53235.7425703129	41970.2175000006	5134.84346740708	3114.96748749994	3285.64578413081	0	0	3390.33251861567
54	50.7736728411498	50.7722308418791	50.7744288200024	118.355	117.997	118.728	3	3	28712.7304984131	24865.8850695801	40323.5588341797	59167.0878991699	53422.9864936524	47645.3444862304	73890.8864156249	77352.5395505128	75702.8227958007	32856.1525726318	68664.674126953	85598.1989414062
55	50.8000061200868	50.7999976541243	50.8000374645983	1302.67	1302.3	1303.81	3	3	52617.2473600271	47095.6357818594	44220.4784802253	54129.4640972218	53045.7949305552	75438.0263454878	68133.7658257375	60122.893819444	65554.2633966625	57969.9255761721	60438.0488590507	53111.0034993485
56	50.8157079612364	50.8067977504042	50.8157752396044	118.7335	117.997	119.278	16	12	59348.5922353516	31084.3038378906	34438.459394336	41071.5088173828	19501.8936965332	44346.1095342773	73835.3412905273	35981.1155032226	39886.8730681641	86678.907955892	63930.8549368163	68765.9823429361
57	50.809421503323	50.8084734895013	50.8109743909344	660.5145	660.175	660.89	6	6	438342.07503237	366376.583800219	425475.7873833	460285.702764508	415057.158999436	436341.148098216	5125.24562915036	3111.41158854162	3276.75491040038	0	0	7050.52347062173
58	50.8247160374677	50.8219374066915	50.8337918438917	119.027	118.307	119.759	17	11	52183.2786539714	99660.7154863281	26055.1690533203	48433.8201124267	47906.1625495605	47609.6436286621	40918.4767055664	69814.4418001302	40354.1121220703	38247.2151628906	53726.6332792969	83684.1098012695
59	50.8465702244511	50.8462570863101	50.8468833625922	1303.335	1303.06	1303.61	2	2	47766.9306335456	36114.141997768	70470.1208911122	49848.1002355964	48367.7132800285	56704.3057124473	63197.0402539054	55538.6697180167	63661.4117962657	77986.9717803945	55731.3636621102	50058.0779022208
60	50.8539035824304	50.8539035824304	50.8539035824304	118.355	118.355	118.355	1	1	26505.8363555909	24033.8305839844	20840.3602450561	27440.5292326661	27758.8065600587	19732.4783731079	22290.0914725341	15390.120982544	22031.5194956055	25488.9843641358	22372.8834100341	37288.5063690185
61	50.8765157579241	50.8758749114857	50.8769699898253	660.8035	660.505	661.46	4	4	628260.152388019	1311081.7518189	685494.052955684	705108.821384281	808160.144047054	538987.254725827	16898.5117770079	27896.6036315917	15321.7310553849	13655.7229954833	22762.6349841917	26475.6348413084
62	50.894270272358	50.8853120808086	50.9035542038821	118.355	117.914	119.331	8	5	24349.3935058594	45553.9867822265	20840.3602450561	21763.7884599609	30049.0687155762	19732.4783731079	22217.3221078125	15390.120982544	27010.2086208984	25397.6357708008	22372.8834100341	43482.6912622071
63	50.9186409817403	50.9186409817403	50.9186409817403	1305.99	1305.99	1305.99	1	1	11353.9392871097	39326.5178134775	36025.6030802407	27525.1474374993	28622.0631713865	22897.2815947261	27619.1097656258	15798.0153027348	16166.273242188	24638.5366210945	27574.391947265	39183.2360390616
64	50.9331134257083	50.9320880410109	50.9344326948663	660.349	659.982	660.563	6	6	496666.840329245	403064.692051892	423957.218780273	445941.972796874	370940.746168521	389959.182515626	10310.0827445068	27932.2314778641	15344.4264379882	13681.370986084	22825.7457689616	26508.8480032958
65	50.9653377036551	50.9564110325762	50.96559808182	118.7335	118.307	119.278	10	9	54608.862084961	18572.8290695312	23910.9031765625	21882.7322640625	20790.86095625	30501.8645390625	23992.18430625	39561.0269490968	29021.7181992187	24624.396859375	20919.18750625	53093.2648554687
66	50.9615712575947	50.9611284191463	50.9620140960431	660.534	660.505	660.563	2	2	52672.4856665044	55267.9944873042	201510.617988279	278621.137540039	263948.46889063	191107.485297855	2856.05203710937	12752.1781678464	10917.1648399658	2920.51978503424	5084.82227380369	8008.84231536854
67	50.9803302435865	50.980016353227	50.9810932502682	1302.65	1301.81	1304.54	7	7	48503.1288757331	34610.3841829424	411599.098696295	312561.083806157	71714.3251136367	90325.4200744621	78266.3425781258	372749.209436029	76080.8399370656	447051.253564448	385980.574614264	40668.0053906251
68	50.9790322946116	50.9783171367166	50.9795643195666	661.101	660.505	661.46	5	5	112204.802500391	103048.744166015	126751.766320313	102662.418699218	156902.449698486	191107.485297855	9498.76061315932	12752.1781678464	10917.1648399658	7775.38080371092	14367.3913845216	16514.1670474853
69	50.9840438071216	50.984004745082	51.0034427950211	1302.68	1301.73	1304.14	14	10	165396.729303384	274549.95977614	463620.345830266	362787.919786657	334304.004959809	529357.071342078	513816.201883373	448822.315114743	185715.841462178	519001.168356371	453734.230379466	305819.690035305
70	51.0002391586084	50.9994732568175	51.0007618134693	661.7075	661.409	662.365	4	4	206826.269189941	478590.784074434	268114.335282503	294056.699121095	366929.117272337	228637.816962332	9471.89719172002	26110.9290108816	17214.242376674	7750.40634716803	14340.4573353271	25485.0483655132
71	51.0203247213259	51.0113453012348	51.0204126534601	118.728	117.938	119.331	21	12	29584.327631836	63782.7111166295	33341.7960640625	26333.3145142578	52539.0010073243	31871.9355773438	34227.2571120605	27753.197109375	35930.5509199219	35019.9810163086	33093.1425773437	41796.4474167968
72	51.030546756389	51.0178782066692	51.0306223950655	660.524	660.175	661.083	8	6	148613.631222657	149474.52396261	94223.9188357978	36301.875834375	150930.146792408	123560.146927084	9503.84288207999	22482.0178059892	13460.5882212727	7773.71583994157	14375.0868271487	19675.0482457031
73	51.0416498727929	51.0330366177164	51.0525278424534	1303.06	1302.12	1306.27	15	10	33839.5967968762	102028.89034091	52815.8821398934	22576.9276279291	316742.793611109	65522.0160681162	68825.6385573999	45989.9523408204	191684.972475585	200588.031990966	189440.419923377	285111.840403644
74	51.0627592989432	51.053797894389	51.063261878292	118.406	117.374	119.278	19	12	49312.3123110351	37875.6280239257	101974.663507952	42804.8700146484	56179.550609096	126541.818426688	140199.247310913	158391.557486049	125894.491972935	134313.706870396	138001.398781128	259472.907358643
75	51.0570204207611	51.0559954341056	51.0583493419335	660.5435	660.193	661.083	6	6	142615.98553711	149376.944321706	184562.126806965	132386.32006808	115423.44032015	136212.481465496	5972.76366503903	9438.26156806625	3056.203513916	3671.87098803719	0	12810.0320983886
76	51.0718256349588	51.0718106017547	51.0719906485847	966.373	965.811	967.061	4	4	3391.10389752195	3710.35991406249	3104.18470434574	0	6549.82621962901	0	21936.6187625002	27628.4786087887	20995.9771372562	17135.5405471192	32328.9177278643	18976.8329833981
77	51.0816070046366	51.0815971376809	51.081652325803	1302.3	1301.97	1302.3	3	3	115596.341259767	116301.771191401	29198.5163691414	129086.293447268	29861.8540405271	91598.7650000016	94936.0829687458	117838.44976562	24885.7911386713	104974.780488277	111516.031875002	126548.580629885
78	51.0722298876669	51.0715413842516	51.0811583715173	118.728	117.938	119.278	25	12	94695.4864599608	290628.225763393	81028.2618723145	186993.289995605	189750.859395368	176410.129048828	233603.963481384	223876.104821428	214899.753252825	144893.446661028	108145.774337612	268985.563915283
79	51.0741179874403	51.0733353026341	51.0754688293474	660.563	660.505	661.083	5	5	69114.270039063	83059.2289631338	287829.727534181	54340.6039722656	60563.5932738437	47812.2164550786	5975.95936523432	6274.33448749988	3064.49596186519	3671.87098803719	0	12832.5018164062
80	51.1030890724962	51.1023727339068	51.1148577502275	661.101	660.89	661.46	7	6	276395.541022324	260569.95283705	317483.902677873	280931.11816741	292048.656403455	299420.005359376	5972.76366503903	9447.7092773436	3056.203513916	3670.69133361816	0	12810.0320983886
81	51.1144815934548	51.1020620905314	51.1144918684466	1302.43	1301.32	1304.14	4	3	115596.341259767	116301.771191401	43537.4852343749	129086.293447268	103991.095239259	109644.005898441	38085.8408854164	117838.44976562	55565.9000455727	104974.780488277	127590.393750004	126548.580629885
82	51.1467154167779	51.1466121481571	51.1467332326468	1304.805	1302.57	1305.91	12	12	280404.18022461	256535.746210936	244526.952087748	187488.873393551	249776.147521033	236065.781155135	228505.036010046	275837.862857144	236891.299446128	237611.49563407	261820.007148435	272019.689643741
83	51.15974792665	51.1589917112654	51.1600282748678	661.43	661.083	661.46	3	3	94591.0096830365	259870.00630208	297507.927283853	78632.6786171871	174770.114208129	307996.362102215	6302.29629052731	7047.4917643228	5928.15351863604	15539.9580908203	5615.10202270511	22649.8216705729
84	51.1696715590897	51.169598185933	51.1699168770536	118.3805	117.997	118.868	4	4	20102.6397933594	32497.0416760254	32767.9046786498	35812.9113905274	26335.8326590983	18054.2739348633	44624.1006749999	42585.5777991945	39974.5310498047	58612.6327144531	43397.3707664062	57501.3280015625
85	51.1679073320732	51.161650401725	51.1745699141076	660.5435	660.193	661.409	8	6	46300.6218017583	105116.03710498	58898.0875156254	45433.6282195312	45806.8124949222	54768.6652893884	2809.70764282224	7055.54604062487	5944.23847641592	8468.47034997577	5631.66130480955	18473.8038460937
86	51.1816041290669	51.1785014729403	51.1993550919389	118.499	117.801	119.331	25	12	25705.5401892578	55827.7584545898	26349.0654710938	23590.1812822266	32928.7224984375	33903.6347150879	43777.7180812499	28472.349078125	36163.149509375	58405.9032999023	23389.9409648437	45834.3917539062
87	51.2173800662669	51.2169037965061	51.2180709221399	661.092	660.563	661.43	6	6	193358.640464845	106052.116414387	259586.783522391	172102.705714111	155381.451592285	281503.011493863	6302.29629052731	7040.44427255847	5926.46036518559	12211.7084017581	5624.13435839853	22649.8216705729
88	51.1955093358959	51.1945045309862	51.2182040290721	1302.67	1301.81	1305.07	5	4	79792.5618749994	109414.070521375	75888.7643188488	88825.8699126536	91423.0029248037	83447.7213270418	82331.7683807361	86344.679010416	31717.7661810298	125346.305508376	75722.0995898453	25583.9520234369
89	51.2277199431159	51.2269828452842	51.2451422309865	660.563	660.505	661.101	8	6	58621.5042626959	173653.446176895	189098.192779947	66116.6433236327	171260.677359701	199920.124553572	2809.70764282224	7047.4917643228	5928.15351863604	12211.7084017581	5624.13435839853	18473.8038460937
90	51.2499803461711	51.2432469828564	51.250463199125	1303.59	1301.32	1304.88	7	6	255483.437255859	544854.363714843	34543.278980103	282586.403570312	295948.416796875	303414.955486329	32365.5163199868	47599.4088400606	27938.1734326166	99352.9982116695	51854.4789098003	384701.108105469
91	51.2521097071152	51.2521097071152	51.2521097071152	1301.32	1301.32	1301.32	1	1	126846.368310548	275667.166699205	142411.755498049	124918.006025392	137658.116992189	153355.565468753	30584.8208027337	135053.031562494	148693.994912112	143210.731040033	138069.406093752	189030.775869143
92	51.2893916600968	51.2847512321393	51.3083570933319	1303.98	1300.8	1307.25	17	11	142932.727772043	572671.577723912	293661.361889653	239088.091257887	220507.933569335	314571.332754605	321960.724510674	276565.778618539	278815.461336261	320427.015622557	87503.2426164901	24186.5149150385
93	51.3212570003464	51.3208406781547	51.3216102029459	660.89	660.505	661.101	7	6	417132.798530273	477433.101902342	342107.377386329	405974.226751711	422307.769249937	356885.165857542	5962.14621728508	12290.7837524414	17678.8183747209	0	6426.51587219234	7645.91880691958
94	51.3387503272173	51.3386648639326	51.3388652610382	1305.205	1301.97	1306.34	4	4	68297.9293762217	568281.986825287	133878.888599856	101836.280739747	295802.987599434	309131.433353164	317721.000488721	285616.757617184	133222.145965168	319874.419143285	301330.368290574	409057.427038355
95	51.3310005568921	51.3310005568921	51.3310005568921	661.101	661.101	661.101	1	1	276207.944027344	398759.219468263	76409.4320283208	306666.804546387	344722.044849605	217547.202861332	5979.05556958017	8588.44841674787	9930.86869311518	0	0	7666.17250769042
96	51.3741285894241	51.3649611056543	51.380972661441	661.083	660.505	661.46	15	6	549790.801224825	1288579.53563406	46890.5543193362	42583.1026281247	81740.9578272887	50588.2008000007	6549.8026953126	36978.2983582025	13405.5614430665	7470.21374155289	15244.2189765627	46300.8130081379
97	51.3776626985187	51.3776492913426	51.3776830948211	1303.81	1302.57	1305.82	10	10	232813.827386568	313019.580916344	214062.046830116	238678.663269981	221339.169037334	202018.253748497	274573.738268228	233924.495883413	199918.767787711	220134.423883714	229863.137042411	226234.945451471
98	51.4100477067618	51.4095565612818	51.4102002846925	1304.73	1301.66	1306.34	13	12	355675.800488283	379078.934047154	297517.56404994	212687.6434375	325713.589650314	273006.255632674	181568.333575032	332689.122672992	283065.151383791	181947.287471926	174146.038450754	380492.194554095
99	51.3994529620536	51.3993971472379	51.3995025992089	661.092	660.505	661.46	6	6	204900.216440185	196533.801712951	209970.550279296	213134.865911866	219239.856545714	216234.392962279	10434.5845642437	36968.1002615791	13389.5579873046	11072.4057294923	15207.4957509765	50031.8588454237
100	51.4462447425104	51.4343925770884	51.4565876089095	661.43	660.89	662.365	8	6	808865.235297958	1069278.90293641	789310.04065771	36483.6469624997	994934.478312983	705737.724868649	10434.5845642437	36968.1002615791	13389.5579873046	11108.0848027342	15227.8975429686	52826.7382324215
101	51.4597848953648	51.4597073309767	51.4598318632955	1303.61	1301.73	1306.27	7	7	84936.6659454355	125855.719113581	98492.4376831069	71711.8990513395	120071.868351863	88344.6374788406	100143.216432291	117663.645410157	79995.8556754552	93955.7611275542	123428.135164621	127041.498918269
102	51.4819956539653	51.4819956539653	51.4819956539653	1303.61	1303.61	1303.61	1	1	71811.0797656248	33204.4009654019	59692.2027734373	69166.5704069007	74247.724710286	54037.5714648436	57045.9305859373	72896.9523356116	53545.9581445311	65573.4234654024	70776.9821923825	77789.5442301428
103	51.490910504977	51.4904202947536	51.4916281028523	661.985	661.101	662.365	5	5	190610.773331543	199382.639707824	198837.204926757	182876.432015625	173163.097143138	188736.471205079	4771.3968391113	21557.4611328122	8361.69869881181	0	16069.5293579102	20573.611902832
104	51.5329062845812	51.5146215475334	51.5337500853598	660.534	660.193	661.083	4	4	64242.593360352	286627.50711838	98234.4854195551	232871.378709821	215327.768849913	192332.726876952	4757.90286349045	21529.9643711634	8349.33121463443	0	18933.844611328	20554.1477477677
105	51.5505982525794	51.5498803352136	51.5513300562679	661.9975	659.064	662.365	6	6	499396.700925997	1156752.97258859	335131.152755125	608582.427995608	915290.459568476	339727.89451245	18222.4791688056	59016.3674665177	22903.3338610489	23541.6530519408	34076.7405671995	71196.6554150385
106	51.5539525655487	51.5539525655487	51.5539525655487	1303.06	1303.06	1303.06	1	1	39717.8167724607	20553.4611572272	57827.0074853513	20648.8788883462	28194.5045117186	47034.1338134769	38776.9074951171	51380.0693107094	57452.1649414061	55664.9619954427	45064.866014811	31888.8246557616
107	51.5720583151255	51.5715562884563	51.572737198623	661.2655	660.505	661.795	6	6	350870.404253906	476214.048110485	332444.3567301	376929.824095461	397847.202644529	289060.350609513	18222.4791688056	59016.3674665177	22903.3338610489	20125.1377944336	34104.1701947023	68473.1365005574
108	51.5892189852645	51.5890296097838	51.5894083607453	661.7225	661.46	661.985	2	2	78440.4847131703	1065847.12621874	410785.415718754	668546.76792812	77533.5107675768	337639.883320316	18264.3827695315	55717.7673445303	22930.708363672	17360.2887836914	30972.8567678226	68510.9902000976
109	51.616777771341	51.6163842276387	51.6175188456731	660.5435	660.505	661.083	4	4	70894.4608769536	97354.5309687491	433615.864216799	79270.4838531895	76406.9035699225	387680.851800005	18283.9377832029	38582.1333749993	22999.4955753903	20131.6054337895	30989.446407227	61079.1876449217
110	51.6216527608354	51.6216527608354	51.6216527608354	119.23	119.23	119.23	1	1	7595.77340124512	24313.0458266601	19594.2632267578	11043.0266401977	12801.9664515381	11502.3651901855	24324.7802583618	23329.2609544067	28093.2410478516	26117.3064335937	20084.8867382202	7415.73073828125
111	51.6429886316727	51.6429717484885	51.6430035216192	1301.98	1301.97	1302.3	3	3	30637.3179443363	19205.4638061514	37431.7701796885	13833.6496435549	22722.3847167972	44645.41354297	28517.7589296869	33522.7854199211	48364.4482877602	34885.0600085434	42360.9395229504	24489.7430822758
112	51.6630124758236	51.658279727146	51.6677452245012	118.155	117.811	118.499	2	2	25173.142805481	26047.5171069336	17685.2916201783	16772.4237727051	18431.8109464112	24825.3085360718	19544.8103041992	30156.5909025879	19061.3618457031	51178.0513267823	37681.0065135497	39724.5968017578
113	51.6766856072146	51.6757594429577	51.678053995448	661.083	660.505	661.46	9	6	4493830.9366851	9695725.35132686	3538844.29758531	5575064.91437381	6777389.51050106	2626182.19116127	23824.3891165245	106083.278864397	41506.6214080633	26767.3838357542	55695.4408718258	150573.593100585
114	51.6596871022738	51.6596131314382	51.6597610731094	1301.975	1301.97	1301.98	2	2	23937.4024780276	18978.2042236319	40733.7587626964	16390.1093005374	19019.9753427739	43207.2281513684	40046.1745615226	28253.3483203118	34556.2656990558	35815.4838561997	23536.4941103522	25936.1865966801
115	51.6896515980688	51.689638919166	51.6896642769716	1303.14	1302.3	1303.98	2	2	30408.5636181639	23052.8784545906	31807.8131640619	27207.3484667967	28774.8222167967	67157.7331259768	51542.4398917642	54653.4473667674	61892.5339599614	61008.9138323088	41532.4750279021	36325.0779282926
116	51.6958714279975	51.6958714279975	51.6958714279975	118.728	118.728	118.728	1	1	25173.142805481	23380.7467207031	17496.8996987915	21939.7785314941	18274.358210083	24825.3085360718	44718.2847562866	32988.1204544679	46783.8495791015	21505.314488623	37681.0065135497	39724.5968017578
117	51.7157725895152	51.7157725895152	51.7157725895152	660.524	660.524	660.524	1	1	2652198.60969732	7626858.30721877	2644854.82265623	41660.7490123046	4879387.40050008	1735955.13159374	2708.19432708732	0	3308.64802734378	9846.46583496115	10504.1663020019	35023.5254848628
118	51.7417889127933	51.7414893990568	51.7420587963457	118.2285	117.801	119.116	8	8	25139.3533520508	23456.4942802734	17618.4124880859	22009.4286220703	18386.5432847168	20910.4859007325	49510.1967260394	38746.8168666294	47036.1896523437	51328.6152648926	37846.496279541	39792.1375032553
119	51.7452211192582	51.7448328195257	51.7456094189908	660.832	660.563	661.101	2	2	76972.4631031249	7626858.30721877	60317.2322705082	4283859.91889063	4740299.37590619	1957002.64148441	23891.9579036869	69769.2867851548	41694.2471101072	23122.2599707031	10501.3584521482	126946.868743652
120	51.7973046225156	51.7910363196288	51.8040667611467	660.9865	659.982	662.01	12	6	327915.265851128	539401.743268661	202815.115250731	362323.298449709	117454.617807618	82978.4359127609	15180.6602406005	48587.9304983955	16863.3110859374	13699.2109550781	28565.483086548	54094.5895745849
121	51.7971407143244	51.7876625724232	51.7977156636146	1302.975	1301.98	1303.61	6	6	81274.1200301101	59127.9704425606	88523.1036171878	60120.253194444	61534.4696533203	102072.486034405	103740.805913086	27549.0733095697	77387.3532861331	97039.7524115666	87374.8557753908	48669.7563515626
122	51.8206042775405	51.8125120841068	51.8216614782753	660.5145	659.646	661.46	6	5	180300.903094726	303612.981381075	93175.2222242426	184835.715475446	218224.22602246	302418.34660482	15180.6602406005	48587.9304983955	16838.3691763392	13706.5485078123	28580.7996994627	54094.5895745849
123	51.8396483122187	51.8396483122187	51.8396483122187	661.409	661.409	661.409	1	1	374182.988220522	48835.8394926213	271144.523771971	386100.683493806	471243.303254392	311353.225694823	15146.1402801818	48580.4840722657	16844.4971455078	13673.5295205077	28542.5081671751	54026.8140014644
124	51.8707693820383	51.8698136526738	51.8739132001642	1303.06	1301.32	1306.58	13	11	137602.404666466	182940.761847956	103560.53600293	87205.399112547	140710.376021727	112584.462270132	141413.356595553	149879.143902494	101077.009935059	164645.915361327	29841.2969921884	128309.865968674
125	51.8937998902941	51.8937998902941	51.8937998902941	660.505	660.505	660.505	1	1	80098.9465224615	90265.4936386707	82264.8261158851	91016.4320209954	143890.507444987	61716.4913406579	10495.1246956787	24767.6745768225	14838.5400345051	4211.14703857422	10272.977086792	20672.6449788004
126	51.9087254133583	51.9081264102708	51.9093244164458	662.6025	662.315	662.89	2	2	83420.5094387209	205196.149734266	69367.0945400398	96621.8994555662	94478.6155359387	61002.9574039712	10455.8171125489	27881.6916176757	14809.4033082683	4211.59815234365	10272.977086792	20643.0439120685
127	51.9242628239388	51.9242098042006	51.9374307764749	1303.61	1301.32	1305.99	17	11	58455.5545540359	468655.787079324	36504.9346318369	164124.33447591	320371.124117337	38145.6520898448	39262.8405703116	272991.610022138	43825.5502587884	164611.592677284	216305.010536131	403654.022934193
128	51.9671309143446	51.9668020557108	51.9672187195316	660.505	660.193	660.524	3	3	87374.2100532931	164059.867442165	76205.5649122487	82019.1299453937	118953.170305501	94634.856842774	3343.52943493651	21589.5351236976	2465.67074454751	10180.6054726561	6383.54864355464	30225.5081370442
129	51.9573132554561	51.9572994693445	51.9573270415677	1302.455	1302.24	1302.67	2	2	40749.3431944441	64121.7814425991	56143.2603401704	39933.1206564678	58137.6793815114	71810.754618055	53552.6151660165	37262.6623958331	50916.4878173826	84315.3666943354	33620.2276041664	60601.5060812712
130	51.9962757093957	51.9872429750048	51.9964748337178	118.25	117.811	118.868	8	7	11119.9127883911	17026.831300293	19633.278284375	18724.9011226563	18828.8899497071	21762.8942115234	34461.6153974609	23046.9099922852	31496.5113164062	27427.819220166	33456.6720841471	33867.6574340821
131	52.0710030657428	52.0706926332698	52.0713065709856	118.331	117.914	118.739	12	12	31739.5968386719	47552.6786328125	27680.1400148438	36540.8917492676	43407.5913810687	36087.551494873	73046.4702679444	49555.0634345704	55452.3790117187	69756.5620354353	48510.6341581333	64992.4432543946
132	52.0724765927977	52.065559971511	52.0787592725668	1302.435	1301.73	1305.99	6	6	30541.3360957039	107002.572991072	34714.1981396494	108205.415867262	98730.5502910904	63364.1224260607	76443.9134362782	52763.9163574204	65290.0287179134	52407.016644809	38268.8845052097	96192.6020619425
133	52.0730006102533	52.0729824995966	52.0805089007211	661.409	661.101	661.46	3	3	85906.3427509772	89393.5082636711	63181.3505156254	100864.354658447	99802.9768601061	82834.9490747087	0	8848.52251953107	6497.83300048825	0	3297.70545019536	14259.1929127197
134	52.080263247334	52.079943471141	52.0804851068746	118.25	117.771	118.739	10	10	41500.1637890625	50583.9386379394	24229.97259375	23737.5998876953	22100.63214375	33255.3377671874	64760.8042088013	46683.6434291294	59427.7893537946	65103.6909995467	38895.9940818684	39330.9195149333
135	52.101600870356	52.094819701314	52.1085059472503	660.6975	660.193	661.083	4	4	106506.05800586	53477.044509375	55386.2552041019	100864.354658447	53903.6921121098	65802.8745572921	0	8848.52251953107	6497.83300048825	0	3302.1188675537	17204.9371398437
136	52.1408638598619	52.1401476072981	52.1410658445766	660.505	659.62	660.563	3	3	60382.5343808598	114611.22812972	100299.211718262	72706.6121992187	111355.533109571	87490.7883000011	0	8857.05349999983	6495.75147363271	0	3297.70545019536	17204.9371398437
137	52.1423968605236	52.1423968605236	52.1423968605236	118.307	118.307	118.307	1	1	35815.9091033936	42429.2983383179	18638.0222792969	33894.0711260987	34384.2426012574	38753.7989837647	62484.3784896239	45973.9967233888	50862.3895566407	64607.7926221925	45037.4917718505	64882.1291198729
138	52.1446130043828	52.1446130043828	52.1446130043828	1301.97	1301.97	1301.97	1	1	51685.1554570326	79111.3432304667	46944.515534181	61182.5379003923	50763.9177402356	46488.0336943372	54661.3615566394	52763.814843749	28570.3993749999	34862.7198183588	47686.8930068373	73134.2733515608
139	52.151710819812	52.151586540567	52.1610131647648	118.1475	117.374	119.278	20	12	54762.8655102538	78282.2266618304	36022.7653680827	48769.1869252232	49941.6784794923	47252.6355534668	28060.7566888021	48066.3077566964	50206.5796953125	56289.5841759208	41045.2904373605	52745.314900879
140	52.2011194004527	52.2011042076786	52.2011397963645	661.101	660.563	661.43	5	5	196645.114535716	258928.270702006	142491.696442383	221533.667734374	206858.416279015	112723.155247885	3750.38235314939	9407.69010416651	4362.39565836587	6597.03447216797	2460.82356140138	11737.9441778971
141	52.2039698471063	52.2039607577533	52.2039714065449	1301.98	1301.32	1302.14	3	3	205075.682220059	208039.753662108	171279.815136718	209494.593248697	192662.811108397	43766.8596784322	41329.0870898435	42569.7891882317	185566.532393975	153975.797851562	200307.357712055	193906.47595703
142	52.2372541710012	52.237231992866	52.2372816388689	1302.89	1301.73	1304.14	11	11	303182.933032228	300369.294374998	262242.511620393	308440.646503154	291128.427494764	234601.165359074	261975.181015626	297425.528136162	239123.243220403	242832.998938552	279633.50748884	291090.272239332
143	52.2569820528146	52.2569135473829	52.2571534429107	660.505	660.175	660.89	5	5	123782.4482959	144407.079072264	102158.786225	78598.3070454909	83279.6494039703	113754.564973634	12180.5305676268	22829.6632124996	17237.6455898923	12114.9431487795	14295.6991074221	44584.8122714843
144	52.28808452585	52.2879910229194	52.2881119280344	1303.78	1301.66	1304.57	8	8	139464.171920072	130602.420901442	106466.945305363	128675.055650809	119443.806909179	82143.192226562	101109.204329833	115191.738149789	80869.4552457677	87628.3151397236	102083.433330829	137808.126395357
145	52.2918523048273	52.2918430632794	52.2918615463753	662.15	661.985	662.315	2	2	155023.180283483	303102.621651692	130928.78618321	148955.722362165	176154.850782104	106850.10984082	12146.3338908996	35362.2174734932	17171.8214252014	12117.5379106443	17236.0085222167	52950.9079907222
146	52.3297061352031	52.3296886449137	52.3297606002584	661.083	660.505	661.43	3	3	141600.397650392	139987.392179128	128525.432489908	116731.248457589	112359.410080913	102049.99087321	12174.0169149169	35407.3799479161	17191.0009603678	12111.0510059814	14272.740275879	53017.3338609618
147	52.360775883528	52.356363172012	52.3651885950441	660.8125	660.524	661.101	2	2	168412.648429688	527694.8335459	54235.9391347659	39527.3483341796	376938.694835944	172842.802760741	2786.61532196037	44010.196623046	0	10139.6002296755	7879.08303808591	29384.1584392696
148	52.4207875795732	52.4207664013818	52.4208690443307	661.445	661.409	661.985	4	4	362468.312959526	1034141.13187977	178523.163078124	451049.614370119	632882.381872555	239915.964616698	15041.6350647277	71338.2894784107	22543.5771858257	21988.3796239012	34352.3340644529	104186.193940429
149	52.394717942708	52.3944176534508	52.4158600791393	1306.39	1301.97	1306.41	3	3	94207.3421431116	58578.6805594308	55174.2966051142	77939.2436652172	86591.5923699402	51735.5443492548	48904.2018794383	71463.8702827134	23403.8107470698	37876.3345805216	61710.8506458635	89165.4866756177
150	52.4490889521313	52.4490056814862	52.4494950602304	1302.3	1301.98	1302.69	3	3	54476.6145000014	31223.2095981437	24593.7732998054	38970.2518837901	42645.6914306646	21830.1669921879	31904.2339257798	31067.4534843743	28194.6922668461	17901.9144316403	33048.2714453131	43672.8481567389
151	52.4756789327476	52.4756789327476	52.4756789327476	1301.05	1301.05	1301.05	1	1	29616.1346557621	25877.6455322253	23317.9225927738	11838.6789807131	23529.7281494143	36662.5472387701	29967.9422167973	33429.656367186	30909.2148876946	31901.3168566881	21281.9257568362	18957.5718420413
152	52.4894933297407	52.4847766789025	52.4941822055878	118.102	117.771	118.728	24	12	54727.4283662109	51278.2781140137	36094.6572683594	52915.1269984653	54901.5529497885	47411.1069694337	59930.7589248046	48124.9070312499	56694.5520703125	63401.0110473633	47859.7111452636	47918.1784831544
153	52.5123356789018	52.5123356789018	52.5123356789018	2531.71	2531.71	2531.71	1	1	10315.6130218506	2628.75961730958	2575.5474462889	3066.99083496076	2839.36820983887	4838.1224102783	11485.9738281257	5730.46008300745	8215.20666845713	0	5608.35315307614	8225.66432617139
154	52.5279733456242	52.5279733456242	52.5279733456242	662.315	662.315	662.315	1	1	73029.5488125006	72368.3317166745	87863.2906964976	72633.9822522319	77996.5824245264	66159.8149128764	5654.1565113699	8245.89774693078	9675.23474023431	10492.277263672	20551.791634975	9124.76965959814
155	52.5660721124136	52.5660701513741	52.5660740734531	660.794	660.505	661.083	2	2	148391.539487306	228645.700041292	107537.86644043	150654.898548176	118757.472227677	113956.322301433	7094.37036840817	27700.4961588537	13717.7755489094	10789.9967618655	12975.1807526855	27915.1754252929
156	52.5992900101315	52.5900676983655	52.5995902051302	118.599	117.938	119.116	14	12	18532.92375	134813.821626116	56532.5217145648	80431.4258916015	29845.9255216472	69147.9030805665	70342.7680833741	85019.0144587053	72044.7813828125	66392.14211875	70874.6604866768	113464.835683411
157	52.6142598393075	52.6041575062182	52.6145959180683	1302.89	1301.39	1307.51	9	7	69871.8718194566	31878.8318158634	70423.5920627166	61630.7362847218	54498.8126966445	90922.6634114603	93484.7870763223	76707.7199877931	79518.6973934649	108808.996161567	92478.0685384134	31709.1750992836
158	52.6089381294389	52.6083752253931	52.6183406044783	118.7135	117.938	119.116	22	12	110884.212732422	107431.177800223	40582.3395878906	93747.6905356445	29595.6726723633	53019.9092495117	127140.983042062	127307.486593192	128534.678449219	150490.416393101	56315.2480429687	119984.724689575
159	52.6577759590634	52.6577725331952	52.657800633491	662.1625	661.795	662.365	6	6	402050.55887272	833794.059178165	259215.272912718	470051.724639895	653437.478884274	239752.134562499	21915.5514232	27155.0582728794	14990.9810754045	11641.5820412597	16008.1701818847	43921.2192114254
160	52.672881415755	52.668181613237	52.677581218273	1305.1	1302.69	1307.51	2	2	9850.81248616532	86901.8872609862	32528.8302246096	34698.1804077146	35745.7652385604	31456.9473946699	16746.1275000001	20326.9436806636	10984.0839453126	11712.532578125	15868.3119559153	41825.9151326495
161	52.7197278297143	52.7197278297143	52.7197278297143	661.409	661.409	661.409	1	1	354842.92797266	37059.4016144533	197491.658155518	410097.054609369	470160.131713867	147354.972811525	11963.8355548096	27165.4625097649	14994.426749878	11657.1999404296	12908.459041992	38112.2675531006
162	52.7325374663124	52.7325026390714	52.7325722935534	662.6025	662.315	662.89	2	2	394724.850436524	214405.010269205	215917.869911135	471395.929750569	75354.057253126	167628.360777994	18937.4091757813	27126.6200253906	14983.7068737386	11664.696532031	16021.0557495118	40815.3932966305
163	52.7637824936526	52.7637570204947	52.7641312351038	1305.095	1299.37	1306.75	10	9	283109.125927735	468150.90941406	185597.354002509	195776.197368862	333228.776850257	93388.1349615494	749493.51909931	147616.604549563	121439.248732911	735982.091639874	633747.271927583	234045.886300223
164	52.7789543323696	52.7788805285874	52.7796715313111	660.5435	660.193	661.083	6	6	78967.4662332596	55913.0579015625	73009.2335878911	68335.4906949218	78501.2374383139	97027.7950914719	14142.8102282713	10815.5771156248	6961.80079335927	7692.96470981461	0	15868.8776339843
165	52.7976337238983	52.797589029602	52.7976580545103	1302.61	1301.97	1303.06	12	12	531351.313598635	378997.20402043	640774.351773212	501400.527155948	471914.649652615	727073.96787598	738570.001600172	611997.845022323	626509.857778321	731848.340935761	624080.706780136	424716.732267877
166	52.8098667182707	52.8098667182707	52.8098667182707	660.505	660.505	660.505	1	1	92828.4933251962	77573.5362724602	104887.021709962	109267.544648437	102690.843734376	117648.567900002	14142.8102282713	10815.5771156248	6961.80079335927	7692.96470981461	0	15868.8776339843
167	52.8380631572887	52.8380631572887	52.8380631572887	1306.39	1306.39	1306.39	1	1	199361.644365237	22544.4692480474	254092.762177722	220083.960605457	197792.172773428	306530.054912114	295032.410156255	252422.480371097	261872.810625005	303624.053789067	271215.022460941	176664.642529288
168	52.8499232435712	52.8499232435712	52.8499232435712	661.101	661.101	661.101	1	1	177170.895224805	184316.417367186	57787.8179505206	172028.802902342	164708.586057028	237902.837500002	10910.7932646486	14253.0476915037	10002.7981910645	10803.289049219	2565.24947021488	16150.4880519531
169	52.8581088964938	52.8580643642121	52.87000918306	1302.69	1302.12	1307.19	15	12	284272.017590333	168836.704060874	362947.553895084	266504.090223106	236321.1027663	421379.295725099	404839.595086389	336222.255887278	355183.369422435	426559.356391226	358311.514914059	49605.8310113517
170	52.8854807103721	52.8780406396175	52.8861951616885	660.9865	659.982	661.43	6	5	144803.744499414	147083.2633916	210244.018012346	137858.858102864	102703.24199113	215180.230092775	2684.3522563477	7364.67612890613	9970.58563642585	3110.32433940436	2565.24947021488	8263.13797302245
171	52.8916690921937	52.8897936951704	52.8945618979912	1304.73	1301.97	1307.25	18	10	181520.888966203	270053.30840745	66439.3859570326	299320.529505332	269675.942692682	246644.488402624	141379.694121095	289806.510658052	256473.710101843	430416.768707182	73182.0068847672	278740.062085899
172	52.8964257298605	52.88709627803	52.8964374172803	660.89	660.505	661.409	7	6	108180.455361329	139398.714541014	114023.967029855	114670.10026116	146956.734526229	81836.1684000011	2685.78927575682	7372.04817708321	9973.4341717122	3109.32509191894	2565.24947021488	8249.11138305662
173	52.9186718233474	52.9186089035859	52.924699802839	1302.19	1301.66	1303.04	8	7	257979.733945316	233550.286772456	83449.6943609631	33603.1881170658	232284.262011722	36349.3276475702	40777.6487500003	68796.546180555	327073.091452642	34474.4158789057	66485.5862365732	227733.909741207
174	52.9335429855331	52.9335429855331	52.9335429855331	660.505	660.505	660.505	1	1	134759.238925784	57367.9575984375	197043.816291502	121709.688304137	125529.399532229	199381.222586425	2690.81884368889	0	5765.08633593754	3111.82321063239	2568.68261993407	3143.45804602046
175	52.9504476811708	52.9504476811708	52.9504476811708	1307.25	1307.25	1307.25	1	1	26019.5085400385	146977.466801759	79227.8677539076	101716.940283204	99214.3076171887	76543.1474414074	85464.1161254843	99416.3817919875	72832.5456921353	103362.898952632	79406.4126708996	131339.366113283
176	52.9758137780457	52.9717541034126	52.9775366938066	660.5145	660.175	662.315	6	5	80942.4190429696	62764.0288980469	78994.6824295478	72313.8811039062	88474.3141992174	242742.442747557	15791.8734390254	16906.0882845458	19542.3235312501	22539.3067656255	10885.8035584716	18102.5478145749
177	52.9793494755855	52.9792457810756	52.9973587417914	1302.3	1301.32	1306.39	10	7	132502.466692713	42312.1718811027	79697.5675678713	163679.299999999	44274.6218505856	87187.8652880862	49568.6635367835	163734.996484374	25668.9343750008	164271.82828776	101591.48749805	32299.5957509773
178	53.0061325301792	52.9932833650252	53.0181995019479	660.5145	659.982	661.43	10	6	237685.292956853	106880.771185546	103146.480560221	185644.63042401	95256.8614847006	345257.21190818	24776.542918579	21566.1885742184	33399.3027096353	31711.8753980713	23258.725074463	28482.956573649
179	53.0187143023375	53.0187143023375	53.0187143023375	2524.9	2524.9	2524.9	1	1	21307.4915380872	23821.8426098634	18143.5949707031	20854.4401940931	24438.6389709488	24492.5898742676	26306.8459667984	25022.5886376937	13293.5750097664	20011.5266650402	24282.0845898422	15372.4421723635
180	53.0162811709334	53.0162811709334	53.0162811709334	535.268	535.268	535.268	1	1	4917.46934643543	11527.3018215941	11357.8917187501	9519.31419982921	3770.55194531251	14219.8871912537	7402.18282788083	0	11249.9333006837	8607.71658227523	3946.70781890873	14193.3056553953
181	53.0494075217829	53.039828966917	53.0503208017597	1303.275	1301.73	1307.19	18	11	204275.992055288	163450.573873196	221261.033122562	193128.623649714	177045.913131102	238331.426804387	261212.217792967	219624.003128908	214948.44462565	241999.706074217	221612.64962346	161507.025753416
182	53.0474036116638	53.0465339030787	53.047845047456	659.633	659.598	661.083	4	4	57988.3751953131	100633.696389844	246814.021142576	68856.7012492187	73086.6669208985	242742.442747557	15791.8734390254	16906.0882845458	19542.3235312501	22539.3067656255	10885.8035584716	18102.5478145749
183	53.0655518738257	53.0648000472285	53.0660607464684	660.524	660.193	661.46	5	5	135898.58826451	201422.019261717	160563.403124442	136147.859999999	177690.23907589	406144.528917971	3018.51622119139	3178.96751302078	3326.32267195637	0	6452.28702978526	2725.46100664062
184	53.0535185130235	53.0535058252824	53.0535312007646	1302.35	1301.66	1303.04	2	2	177583.070676272	92068.0275128156	153056.623535159	41709.3837890633	104866.502502443	169823.713271487	164883.913436277	133419.189000242	150852.218837888	153683.925091551	65261.8663509128	134011.196379392
185	53.0915884033303	53.0915884033303	53.0915884033303	266.802	266.802	266.802	1	1	0	5285.80914477537	4414.65465307619	6648.25827264397	10420.3844314453	2039.90033203126	1812.01166821287	3706.03602841185	4132.6517466431	4602.1944641113	2056.05482360839	4839.66398681637
186	53.1034431210625	53.0972159307498	53.1110026953972	660.524	660.175	661.083	16	6	48030.0942187505	78385.7099555657	117928.154086984	49421.2952929684	56251.7051565434	48956.5287000007	3020.13126464841	3179.53518579095	3335.34803872065	0	6460.92231756589	2725.46100664062
187	53.1028287102207	53.1028287102207	53.1028287102207	687.974	687.974	687.974	1	1	5383.02479803463	5835.39649548331	6380.79475805651	2826.84961700441	14737.9277761722	3020.89055285648	3385.91988037108	5583.42286962903	6580.69385559084	5725.53883666998	3231.71194152833	2926.8546613769
188	53.1192150733432	53.1117196009749	53.1271879144476	660.89	660.193	661.43	12	6	234755.81118527	241414.655239394	450306.318686887	187998.402008928	431162.345260038	243415.132560269	3018.51622119139	3178.96751302078	3326.32267195637	0	9511.79400219719	2720.6887228597
189	53.1147137608279	53.1147137608279	53.1147137608279	1302.24	1302.24	1302.24	1	1	119626.642138673	50699.2305786108	88403.0695971693	62284.0649414072	65536.0426879891	111159.008984377	25222.3008798823	83821.8648437463	107831.390756838	87817.1461059533	109282.368906252	84904.0721411145
190	53.1502397705684	53.1493007559563	53.1602957925719	1303.61	1301.73	1304.14	5	5	131337.067927466	56588.4964941401	171010.047370608	419081.64375	393165.793041992	386522.53813672	68218.3727104055	429887.728625977	170260.612619849	403144.041445314	410272.40754297	375124.302172852
191	53.1484380984671	53.1484380984671	53.1484380984671	660.89	660.89	660.89	1	1	341111.637265626	275561.770003419	373083.597597653	336794.949438477	301423.610498052	86328.2367000011	3024.16887329093	3179.53518579095	3336.4168321533	0	6460.92231756589	2726.775819519
192	53.1763349628871	53.1715745674945	53.1810953582798	117.8915	117.428	118.355	2	1	28013.1291870118	33729.5243273926	22255.9926301757	28671.6134960938	28213.4767886719	31863.6712485351	51232.7077195312	54734.59728125	56246.1981208984	56653.8098313476	51990.3655476562	41257.4803910156
193	53.1782351168591	53.1782351168591	53.1782351168591	660.505	660.505	660.505	1	1	195114.820211186	51324.625490625	221575.745917967	186039.895550535	318021.248007818	160632.045602782	0	6327.22858227536	3783.28137890628	0	0	3723.28950640864
194	53.1918249140024	53.1789059831626	53.1919293916253	1302.81	1301.05	1304.14	16	12	182830.893854572	152423.432121583	181546.959484866	199128.823931415	164878.41658292	43131.2167858893	189278.585786946	202021.187415865	28827.2146337884	186517.023197491	192401.214007662	162394.790888263
195	53.1869304101643	53.1869304101643	53.1869304101643	2431.28	2431.28	2431.28	1	1	7492.02941955539	3774.88909728992	1533.15553161633	0	8792.25453906188	0	0	1481.38316894534	2930.68988037115	3232.56435791005	3858.49629821763	0
196	53.197344252768	53.196647631765	53.197851802193	661.255	660.89	661.46	6	6	331591.265276583	595332.43825543	311810.750224485	381628.461503347	504585.827925534	255762.153409789	3538.90677329794	17833.4922467912	8521.87303724882	0	4760.69035693356	11594.2678242187
197	53.2125238433437	53.2124805278249	53.2125360966165	1302.81	1301.73	1304.14	12	12	434095.600891115	380796.61403245	401854.877138678	429543.23430739	401752.825856369	401559.549442663	417779.82628767	442692.702890624	378621.362076322	419912.321928365	422504.841104266	390681.680462473
198	53.2444281895685	53.2426054429163	53.2457663766315	660.534	660.193	661.083	4	4	42261.4288669922	50013.9411728511	40031.0149389647	292399.973566895	45364.7195345695	220207.820253911	3548.94353173833	8506.54609863264	8560.39514184566	0	4765.79291894539	8269.26129648435
199	53.2377058767985	53.2376380549146	53.2379341345867	119.027	117.914	119.116	3	3	27972.9669946289	43363.0778027344	24516.2093444011	32322.3673171387	28142.0018421224	31839.7956652832	51194.1951600342	30474.0433928571	56173.8712480469	59901.6855332845	37701.6514162946	28360.9195136719
200	53.2472479370676	53.2469085680839	53.2755524224401	118.728	117.428	119.331	11	11	22087.3683105469	52561.9240447049	21840.6146792969	20038.5022408691	20718.9968480469	28704.2114100585	45045.8087812499	51928.3708147321	58616.3312919922	47392.9028148437	49188.2157882254	41257.4803910156
201	53.2586351294408	53.2567401734518	53.2760601907184	661.083	660.175	661.46	9	6	479313.311175227	565197.293854795	530021.43561102	485391.464339284	599922.626517148	464420.797079588	9977.7154369767	8424.60314156666	12150.6028506556	2543.30935473633	6209.24392529292	13983.0537098213
202	53.2736863078141	53.2736666113876	53.273713930289	1303.81	1300.84	1305.8	5	5	349187.308488282	60027.9574679898	436542.927156251	87370.1167912407	319364.872192383	474701.714144533	463851.936328127	71645.0113103684	422648.762159973	38598.117712402	56075.4357510658	264524.931234022
203	53.2756525102835	53.2756525102835	53.2756525102835	147.505	147.505	147.505	1	1	7794.77702972412	66150.1094020997	5437.17591967772	4417.40758886719	11525.655314209	4639.29359661865	4541.07677233889	10098.005489502	4429.94048437499	0	2124.91901074219	16352.0661752929
204	53.2996808200245	53.2850612226875	53.3050378337587	118.3805	117.914	119.278	12	5	38863.1840500488	44591.7561828613	25582.3745878093	29686.2581940569	50455.2934094238	21717.1003783134	31861.3325093994	22263.2942382812	23384.6060771484	27604.1882784831	31148.3883792317	35369.4080222656
205	53.3014008223632	53.3013419876399	53.3018398004078	1302.495	1301.05	1305.34	4	4	257983.403574228	35764.8089267569	293567.443124994	35032.9025878903	36000.750231934	321737.74609376	296810.964035151	30124.5200566399	330618.768958345	304054.084798177	256886.357843757	189976.97126953
206	53.3068934819128	53.306201633748	53.3070595406144	660.563	660.505	661.101	5	5	103542.391816407	61171.9330359375	125380.060790039	113784.658156249	448664.805676175	137632.57106836	6715.90914306634	4793.14235400381	4855.87687890623	2544.12670107427	2775.62042871098	9518.00698749997
207	53.317740707619	53.317740707619	53.317740707619	2650.4	2650.4	2650.4	1	1	2210.87203125008	4076.88139648457	0	7805.4965532226	6288.39267517081	2003.3524739584	2023.31191894514	1859.11863281257	0	0	0	0
208	53.3144967429879	53.314297776271	53.3242207142751	118.355	117.914	118.355	4	2	44016.2601531983	20315.7496330566	22219.2803964234	31943.8253063966	35750.402788086	21673.2825650025	31989.7365899047	18596.7407160645	23510.0599724121	27740.2060490723	27016.3282056884	24603.8984648438
209	53.3297008921773	53.3288358372098	53.34864925397	661.083	659.62	661.43	9	6	245655.435228239	385702.049681517	192630.81995056	286882.017955356	291394.897814728	168355.116053283	6712.3177478027	8424.60314156666	7675.03610180661	2543.30935473633	6209.24392529292	13996.2952379557
210	53.3358309697485	53.3356112041366	53.3365533762835	1302.67	1301.73	1303.06	11	11	362599.91102295	233106.078347984	441122.14453125	334102.606998466	323276.504758863	484255.161228378	468398.098363442	401949.82935697	422873.200131085	455564.41564979	415167.18370643	264944.685167517
211	53.3600063646528	53.3599016468417	53.3601110824639	120.436	120.196	120.676	2	2	24642.1190969238	28577.5685830078	15994.7328251953	20806.5810605469	41774.3847734374	14020.7847095947	25322.0146689453	44294.0548956299	31742.7074450683	20845.9270361328	29279.7636535645	26742.9504328126
212	53.3549322735227	53.3549322735227	53.3549322735227	1117.76	1117.76	1117.76	1	1	6322.55050781255	2936.30772460939	2776.06543945315	2857.58666015627	3065.05578674318	0	0	12683.3110849605	0	0	0	2979.08221435549
213	53.3621013359521	53.3619700747675	53.369093646515	660.563	660.193	661.43	9	6	173096.928933838	167119.902619418	103556.273189732	164026.462839285	158992.302083703	120150.782073243	2406.32746142577	13519.9920898435	3358.286394694	0	12134.3962001955	3828.39035831705
214	53.3706613411778	53.3677934520836	53.3735292302719	1306.57	1305.8	1307.34	2	2	77626.8806054709	72541.8941054705	79767.7529003889	84651.8363476541	68134.9330019515	82785.8618251935	85286.6750976588	89861.2020371119	70328.0474023458	92773.7128125028	30001.9079121102	50885.4778292394
215	53.3824932616214	53.3818852663356	53.4083523718596	118.499	118.102	119.027	11	8	24261.3790869141	24642.7560629883	17098.6458630859	29485.0144753418	36951.421105957	17167.9270526367	33847.1033530273	24753.432578125	32260.3501650391	28078.4510095703	28985.286275	47778.9169408203
216	53.3917757480786	53.3892126505245	53.4102388853605	660.524	660.175	661.083	11	6	113036.128930665	106561.352250976	273178.654510256	107285.965676562	110627.161007618	192132.843192522	2407.61495605466	13535.4435093747	3367.3984891601	0	12150.6360238037	3835.10563046874
217	53.3977464418485	53.3972484531932	53.3982444305038	1302.935	1302.3	1303.57	2	2	47571.2180696624	121430.925443113	58261.2093733736	131597.668566896	126924.230004884	159466.170651858	173064.332742917	161273.751745603	140112.876513674	148629.223681639	142831.305164797	108301.234826658
218	53.4396254301592	53.4389267196241	53.4402577646654	660.5435	660.193	661.083	6	6	320896.792159601	236436.557983398	289112.217569754	287646.429369419	274422.992260905	289847.215372769	2406.32746142577	13519.9920898435	3358.286394694	0	12138.7268198242	3828.39035831705
219	53.4292728695785	53.429236735431	53.4293640014563	1302.69	1301.73	1303.95	7	7	177872.456619591	115302.036239791	170978.336388052	158168.608967508	139857.065190241	181297.97191406	196503.671244675	178919.991094969	161127.76991887	169988.856086425	172157.4935673	139494.828235679
220	53.447354721833	53.4379039015594	53.4475063994685	119.759	118.728	120.676	7	6	33509.3833723958	61832.5186940918	23052.2136977539	29440.0637762045	44310.1728164063	22692.8952910156	38609.8540732422	50407.3614313965	44037.3402747395	25697.6181994629	33440.6167745361	87912.632119846
221	53.4573138665198	53.4530580015233	53.4615697315164	660.5145	660.505	660.524	2	2	130893.372387698	65610.4092046875	127499.969091796	39423.9419013671	174321.59943555	92833.9001612545	8743.44948852514	7425.89878454586	6031.55132226567	3050.30458160407	2648.27956457518	10520.2583937987
222	53.4571620658999	53.4566826113644	53.4667325331596	119.278	117.914	120.196	15	9	29364.1777660156	23877.8645583147	18392.9786743164	22767.3639328125	27039.1388549805	28801.7075600586	38766.1425168457	40120.8207537109	39982.2963599609	46314.840059375	42638.08196875	65583.7362890625
223	53.5104034613781	53.4934261526859	53.5131121416485	118.355	117.771	118.728	11	9	18691.3231480469	50932.0114035644	22836.5444329833	22131.0915297154	19601.2087813477	27826.7047738648	37248.7502343749	44636.7165875246	34883.5953101563	42861.1702026367	27713.4553394531	36805.7886462403
224	53.5005198634688	53.499458625083	53.5019921974273	660.7265	660.505	661.101	6	6	185300.382841519	262389.868014506	154877.015929408	206277.657952882	228487.283944701	102168.683159599	8727.10659228511	12372.707128906	9976.06899910477	7577.49503747559	2641.90840283201	18878.4291242269
225	53.5045799394587	53.5028535553783	53.5059630395546	1301.98	1300.8	1303.61	7	6	55302.6089664707	129246.085086264	33464.3731162119	46053.9900390638	39006.6794003897	45905.353559572	33462.6295097649	25360.4559140619	24786.0670244147	22223.0053320309	34650.3695751965	88601.7576989738
226	53.529609891466	53.5197510179232	53.5390799568147	118.699	116.98	119.027	17	9	32988.4022003175	39043.7354376221	22836.5444329833	23969.6112617188	17711.8326158203	27826.7047738648	33109.6703578124	27800.0486002604	29010.0689794922	42391.1570202148	23967.5329211914	47804.7566519531
227	53.5233365136634	53.5223730786655	53.5246944381484	660.193	659.982	661.43	5	5	130893.372387698	60607.7160890625	46512.384048242	70660.1371612141	37445.9368869137	45151.75201582	8743.44948852514	7425.89878454586	6031.55132226567	5570.39261151121	2654.65072631836	10520.2583937987
228	53.5390173802829	53.5356130379889	53.5424217225769	143.679	139.853	147.505	2	2	4394.64798889162	28596.9379816895	0	2308.94545495606	2241.34747534179	8152.108103125	2059.73848944092	2009.29668518067	4142.22642755129	1758.38671875	7332.74470861811	2348.40813244629
229	53.5727812766107	53.561844248291	53.5732727138638	660.563	660.175	661.795	7	6	220588.005607145	178007.122216406	203634.449828334	197257.429506509	202083.507326448	167489.974697918	2920.18738891599	10249.2136067707	3237.63550797525	13290.3987794925	17380.2354755862	13186.1935691406
230	53.5566747478331	53.5465309744932	53.5662262931795	118.783	118.728	119.661	6	4	159153.295977539	129855.377291015	160915.927004394	153154.538393555	141608.039411133	168312.709033203	29527.3700309245	215497.213066407	249400.3696875	33695.8089996093	27281.9630799804	28617.3465767578
231	53.5821492660111	53.5821492660111	53.5821492660111	1302.69	1302.69	1302.69	1	1	29159.5425842289	27584.9576328118	24890.6781640629	21193.6635546879	33301.3784667973	22092.0767968754	16929.5893359367	21681.214140624	21036.9913439945	35654.0682304682	28123.825898438	37235.1012780767
232	53.6249806308319	53.6150438246042	53.6348952714059	118.853	117.771	119.421	32	12	76148.9290442709	31912.9934328125	84686.2097730713	62165.3760388183	66439.0042035436	80168.5221435897	133998.176094544	110532.91726709	53404.9709304687	73130.1789621093	50851.0720371094	56759.5898933593
233	53.6226507551683	53.6226052794581	53.6354247404986	660.89	660.505	661.101	9	6	73268.6321093755	70297.4526163737	83150.3753113838	68651.1931796874	77758.1360138347	90956.646381511	2920.18738891599	10249.2136067707	3246.42023837886	13290.3987794925	17380.2354755862	13186.1935691406
234	53.6536921962508	53.6438800323602	53.6636477453373	118.728	117.811	119.331	29	12	138840.131978577	24604.753703125	126828.748529925	32938.8286379883	33805.8002214844	102974.012072545	171133.638293121	162083.136885742	160714.282033508	137592.071554077	170717.047912903	217930.944171278
235	53.653968521762	53.649585679327	53.6576510075095	660.5145	659.982	661.083	8	6	91452.8632031259	99316.4164393442	109802.078766811	112550.231350446	129952.209373188	47050.4823113841	20381.1169211425	27751.3177083329	23842.1295518391	13115.6180236816	14602.7633979491	45735.1137993163
236	53.6585568650898	53.6585448903809	53.658564051955	1304.73	1302.67	1306.41	5	5	69285.7666320801	42570.2751855468	93831.9268359368	61173.8071777343	44082.0136469726	106668.220735352	103193.237965745	59683.068817274	85290.29419043	117473.709742713	82370.0131147463	19967.544351562
237	53.6729054905048	53.6722054842739	53.6733020208767	661.101	660.524	661.795	7	6	380595.921290771	357774.313891179	339335.128713865	380788.835171874	357196.965601072	375954.963231862	20323.4771346956	27715.9206194195	27294.6824930941	13115.6180236816	14594.9376940919	45691.845006696
238	53.7129993253183	53.7028950794796	53.7228669311929	118.728	117.914	119.23	29	12	33249.3395654297	85814.225649414	41557.5201693116	33019.4402688477	55582.6453496443	45540.3125175781	82067.4139511414	71289.5212678573	53989.1044257812	62266.1074269531	70790.4681591797	33458.1628927734
239	53.720471516948	53.7201263274753	53.720870115264	661.409	660.524	662.01	3	3	405226.230496094	62292.0682880854	58054.3384438483	65009.2030409338	417708.399621088	262416.334350591	15859.8046933596	17195.044474609	21323.2924216308	9762.19490722654	11504.5934780275	38824.1520214843
240	53.7529684135661	53.7529323124061	53.7529943964827	1305.91	1301.81	1307.27	11	11	73674.212306083	78393.2169015067	140300.580378606	151697.358574969	124994.267443849	129078.980408654	148651.456565754	103077.822128905	518338.046761357	144338.922215403	142301.505471003	75857.2942243304
241	53.7296959331109	53.7289994443172	53.7471394886877	661.255	660.505	662.315	8	6	349709.41700868	89040.0688188473	265885.864616087	403762.151435549	516013.454715329	212293.801850097	20323.4771346956	27715.9206194195	27294.6824930941	19562.5964786986	14583.1991383056	45677.8118847653
242	53.7495653106715	53.7415733963955	53.7692264908392	118.7335	117.771	119.759	28	12	41351.1421875001	67677.9594873047	66974.1962036133	28885.8092048828	37461.5667416077	52031.609416783	61979.6865383911	74570.9275151368	36391.7923955078	74348.7712229005	79543.1914627075	65870.346722726
243	53.7677387541369	53.7577339677429	53.7677451925517	1307.25	1300.84	1307.32	3	2	26811.5848551431	60405.0325463873	249200.976337076	175924.696627602	161288.109222004	261430.371522622	288135.842412112	216331.109241535	232573.360390624	283208.882771808	215110.821448566	136499.88330078
244	53.7581365504874	53.7581365504874	53.7581365504874	147.505	147.505	147.505	1	1	4379.58066625976	50682.452675293	2226.34172253418	2389.47010546875	8124.8268204956	4117.15105474853	6598.65521072391	2193.94306091309	5220.38473632811	2608.19292199706	4581.26381689453	13801.0262458496
245	53.7774663337664	53.7774663337664	53.7774663337664	1016.08	1016.08	1016.08	1	1	6278.26729187015	3140.81639221194	5823.2833306885	3480.22181579592	6703.13623840335	6180.11002929675	10675.9427197263	0	13612.3591406253	0	3562.18562988284	0
246	53.7786473442401	53.7786473442401	53.7786473442401	118.699	118.699	118.699	1	1	43288.3780105592	58099.5866503905	39521.5984973143	16513.1985877441	39829.3707810058	44822.7735455323	72993.206590454	70111.9978022463	79627.8895839843	92570.832025879	69893.6361944579	63307.4335693358
247	53.7938834474571	53.7938834474571	53.7938834474571	661.795	661.795	661.795	1	1	745182.048511727	759172.955141612	798925.288593772	809978.181265614	837641.255343739	54813.597617188	11641.9478411867	23023.5415624994	11900.4684716797	4687.91474023436	12220.70261438	17987.470949646
248	53.8026012096526	53.8025632801944	53.8026266423694	1302.81	1302.24	1303.22	12	12	388729.677319337	238182.377253604	504217.680398888	370021.365876651	318872.53801307	596896.524444059	580989.310546878	458786.758728966	518613.298341347	599115.451536695	489237.343769533	299262.743907751
249	53.8065275319941	53.8060496273252	53.8068742559729	660.89	660.524	661.101	5	5	980623.90230653	879127.600643823	894417.292866572	967069.149617925	1016689.75016235	864175.456718258	15715.7400012205	23014.7236607142	11897.7337795758	4676.6215837402	14976.6308027343	21506.1593582587
250	53.8375388125141	53.8183964771503	53.8427725781834	118.728	117.914	119.278	25	12	31793.3891455079	52390.3773339844	29134.6630134766	31691.0953243164	26355.1038734375	41552.1156359863	44781.1406437499	75276.8737555803	41430.806509375	30143.3635753348	70423.8482592773	44900.5727628906
251	53.8543742941415	53.8538941389887	53.8551276171635	660.7265	660.505	661.101	6	6	185347.470337055	170219.195707029	179697.950755859	199070.721283482	186730.530158141	165696.975662475	11972.5447836913	49114.5457031242	20200.7513663736	15305.9180632324	26317.9488659669	48010.4454655761
252	53.8524454604681	53.8471962283087	53.8524817067169	118.499	117.938	119.116	19	12	39455.9328478597	30518.7341357422	34650.5712478516	39983.8871398926	29300.0248291993	39221.7629835937	86488.1014034598	80428.7748242187	34115.6907109375	27929.4365600586	25215.5570605469	41871.4497158203
253	53.8627947879142	53.8604958152465	53.8648276329784	1302.71	1302.12	1303.98	20	12	199082.60175171	193543.526760816	155684.450381986	156383.388771409	159742.537440184	292404.177133413	132674.504749646	124891.97313273	115648.246826985	355153.779657452	257086.299123885	121505.705744628
254	53.8993349231171	53.8988985161138	53.9001894235768	662.161	661.409	662.365	4	4	183218.450665256	410179.904455185	366560.660450925	232586.289104005	311586.996414305	422309.626844236	11945.3198958739	49051.8995989117	23974.0371460657	15277.2245906981	28966.0636099241	47950.2927685543
255	53.897236986703	53.8970296161956	53.8974240114129	1305.41	1303.59	1307.34	3	3	88554.9657402346	158407.577191406	253567.908022907	170067.082835584	154186.061506349	292005.444164598	284890.44975408	225193.833298559	258638.641246446	128729.257392954	236916.504791817	81620.9684887688
256	53.9165548382467	53.9066655502391	53.9174130163618	1303.19	1301.76	1307.34	14	12	138726.803340595	93814.4692157446	184404.28009033	123095.170535982	70948.6038653574	196076.220791714	189095.69966518	160696.160809152	177448.652153319	179863.633340891	162568.910641742	85180.4786132797
257	53.918148633131	53.9176039864694	53.9189189663185	661.255	659.982	661.46	6	6	463275.390508679	929670.494470537	297498.037658445	530005.895576174	639196.545355465	307395.946011839	11938.6852593469	49051.8995989117	23974.0371460657	15277.2245906981	28966.0636099241	47950.2927685543
258	53.9312661624468	53.9214622474602	53.9474179114875	118.7335	117.938	119.421	24	12	41420.7795004883	30422.7386486816	31857.1477984375	33364.5041455078	30423.2062815756	42390.3216557617	29044.1068570312	71593.7933593749	85107.4540117187	37364.47899375	27382.6815603515	21511.9686396484
259	53.9411843475064	53.9406243460113	53.9418999937655	661.445	661.083	662.01	6	6	268336.90727902	297819.58749888	214926.341169922	282306.095828124	283126.939161826	210077.228385405	11972.5447836913	49114.5457031242	20200.7513663736	15305.9180632324	26317.9488659669	48010.4454655761
260	53.9436495346722	53.9416745174649	53.9456171318166	1302.79	1301.98	1303.57	4	3	24970.0852587885	118587.16124399	181469.324371744	118502.76766927	106897.180908202	205838.683281249	199733.041061198	29338.6885384113	158434.910625005	215431.8203125	161435.383662109	83037.7330468732
261	53.9573849353083	53.9571629139133	53.9765316950154	118.355	117.914	118.838	3	2	10907.4863876343	30168.0425292969	7040.79110546875	15936.723623169	14051.387044336	10797.115463562	7036.31573559569	8879.18036367189	16344.3862709961	7293.30540386964	11347.7535570068	22115.9268386719
262	53.9983295577389	53.9892263743545	53.9983723079848	1302.68	1301.32	1305.8	16	11	159886.636169434	271201.456508412	186852.798863431	186149.876122001	306178.22370042	149671.619323382	112517.586607057	250261.76435826	158928.207890623	168951.972677284	120425.937599052	346452.546206429
263	54.0368683137786	54.0367886939794	54.0409077665332	1306.65	1302.14	1307.34	6	6	112460.958395433	403834.98071875	182342.676029831	302769.247429688	298474.632333987	28734.5707412117	165617.278817914	109463.909529215	47107.8259112542	152324.608984372	111089.831433293	57076.3589686805
264	54.0531743696156	54.0524552802254	54.0540978750589	661.409	660.89	661.46	7	6	2803811.2566072	5941330.76440406	2262703.77981993	3497725.62531618	4468962.0294874	1815473.17010741	22272.5548582935	98066.6634547639	40792.7045032084	21105.3858994139	56700.4146839596	128254.260402831
265	54.0518073519127	54.0517336660418	54.0624332848763	1301.98	1301.32	1305.34	13	11	1209930.79144044	1755808.76803153	842048.072532076	1384744.8854827	1329521.82085936	707663.6713644	819313.093631193	1124869.90542188	740732.811312506	439072.657943121	976867.577291007	36219.6992154944
266	54.0760099354471	54.0756838200719	54.076117517563	660.563	660.524	661.083	3	3	55749.8232275396	4269876.14475001	1587403.66242186	58814.5694509765	72121.4307292974	1093254.99705468	0	2934.85084509276	2973.44485546877	7792.89309960954	11928.1038352661	30900.3670618282
267	54.0819804689875	54.0819804689875	54.0819804689875	147.505	147.505	147.505	1	1	0	101661.187386231	0	0	15729.5216845703	4834.76862432861	2274.68651385499	0	2326.21618359375	0	0	25902.6299685058
268	54.0868970790213	54.0868469156744	54.1144345043647	1302.89	1301.81	1306.58	18	12	458936.60732422	295450.561935094	578847.43586983	424259.713097099	385426.574102254	681861.955837056	659175.290764513	528631.749592635	589097.468487798	676168.520880306	553401.685647323	349140.84671349
269	54.1439991300194	54.1438695690886	54.1440406394455	1302.67	1301.97	1304.14	7	7	1109251.00125002	36167.2769659417	112936.277384035	69922.6450088783	64744.5046508789	702792.778453127	124872.788839667	1019639.43782118	108573.698099122	137651.300551757	928008.670316408	1314126.74393228
270	54.1495504668216	54.1493512493944	54.1496032923839	1302.71	1302.12	1303.22	12	12	229617.059741212	126811.572707331	299200.522046649	201573.722042142	178994.652548452	362519.486401369	319830.072682759	256058.231965895	303476.021551341	344700.770750075	290856.385647322	153346.860734675
271	54.1886095339944	54.1880419347982	54.1893207699533	661.255	659.982	661.46	6	6	476711.683817273	914398.879284013	293078.371778318	525511.681774905	648670.496787228	301957.246933592	21027.4330974816	54647.4835327147	31369.1042838307	20319.2550487059	24925.4012098387	52043.2758984371
272	54.2014361052893	54.182462231804	54.2026245433434	1304.57	1302.65	1307.19	9	8	119964.3508436	149619.107945668	146807.48376343	67133.529701844	27367.9205017094	162804.533336839	159470.067566965	94456.2466824781	159002.728701985	162260.818163687	142525.699020995	91755.8250422548
273	54.2073874482551	54.2068828107547	54.2082251218909	661.083	660.505	662.01	5	5	146278.726453125	252344.462005696	66896.0276488278	148210.659112629	160822.004113036	286795.006861606	21027.4330974816	54647.4835327147	31369.1042838307	20302.89932959	24945.4645861818	52059.264616071
274	54.2294201373509	54.2293933030749	54.2428693657476	1305.8	1302.73	1306.57	7	7	114089.644531249	148536.425471754	114942.463341346	141790.241441855	101689.332966531	167670.942586262	160833.374217122	137599.391870115	113942.460986329	164898.968351236	103805.637742105	119018.8181096
275	54.2270839357997	54.2270839357997	54.2270839357997	659.598	659.598	659.598	1	1	450450.672534182	65826.1955363496	295522.449374846	516525.74179764	642530.902443539	286062.295464842	21039.1185865172	54639.1084394533	31380.5204074402	20319.2550487059	24925.4012098387	52043.2758984371
276	54.2757369179471	54.2659644194678	54.276047065113	117.926	117.374	118.499	14	12	36849.4835430501	110388.177934152	38169.3920908814	27918.3811357422	48473.5523129884	40683.1148273926	50431.1594374303	29923.2263088868	47009.1907773437	57223.3589236189	44107.1415649414	26026.1552170411
277	54.2855778298274	54.2852454952755	54.2859582944756	118.2045	117.771	119.116	12	12	40032.1350379231	60514.7943102679	28752.168725	24220.2929507813	29807.1433023926	34547.0067684083	40529.1104534505	38036.68671875	49831.9525566406	53970.2302535808	38507.1505327962	46145.4348611654
278	54.2853470768428	54.2853470768428	54.2853470768428	661.409	661.409	661.409	1	1	76340.1273242193	80138.9554051329	66910.2176204424	66644.2071133621	118393.674180664	58727.0836165368	10076.9172374267	24025.5510742184	8342.57973111975	0	18039.4647485352	18960.0503383382
279	54.3056575862336	54.3056575862336	54.3056575862336	1302.3	1302.3	1302.3	1	1	105981.132556373	107518.274254262	102537.873599855	97183.1558078841	85325.4827514648	108875.376519887	121889.829346589	105078.048912463	85383.8092356168	115874.037475141	107760.082335317	101444.355229049
280	54.315148442177	54.3144730457644	54.3249538822301	117.811	116.98	118.406	15	9	44444.6444838867	28155.2138867187	37961.5679621888	31273.6997413574	26032.2379321289	26464.4070964356	28399.1061542969	24013.869694043	46154.7542353516	28811.5141337403	40300.2375152587	36893.1941015626
281	54.3253137024157	54.3253137024157	54.3253137024157	662.315	662.315	662.315	1	1	84794.9700580364	71843.822637695	71576.7239250831	75534.4701149552	118378.216876675	59846.0915443636	10048.4187326659	27556.4595598492	8330.24052511155	0	18013.2104528461	22262.5556852677
282	54.3498701605513	54.3498144967046	54.3523722004912	118.8035	118.193	120.676	8	8	51362.0913134766	36419.4547410156	35810.0614101562	39403.9011192627	51852.6462234375	32198.2389219726	46810.1578132324	32050.8594401041	37002.6428729492	43244.8299578451	35929.9775742187	27006.8823092773
283	54.3699884285691	54.348697510975	54.3701498420759	1304.88	1301.76	1306.58	13	9	164663.449081216	128161.617690428	164855.925142047	193165.614778055	58509.5805419922	162800.241640625	140698.893085123	181180.176057692	115838.327005503	101887.239412668	170308.145190054	195539.099311081
284	54.3647092622507	54.3596942478148	54.3695897038658	118.499	117.938	119.116	24	12	84681.0690029296	76378.1543448661	40185.9262082031	73670.8427026367	74393.5666319988	72744.4055842285	85495.5699281249	90996.5914815848	90326.2057597656	106855.121135795	47344.3254279785	75970.8358902065
285	54.3782890440639	54.3782556925252	54.3842736324668	1303.06	1301.81	1303.61	7	6	85953.3687398586	86626.5564630685	164855.925142047	193165.614778055	162713.069044188	52046.4455200203	169906.054250712	134336.32245524	157956.256289952	170300.907483399	162364.980414149	191546.08398813
286	54.3995946562238	54.398972920387	54.4000335809224	660.193	660.193	661.101	3	1	147653.936354981	188935.192874998	324173.194419119	167110.449320637	177196.244867025	161921.538019369	2365.57769458007	17500.3734700518	4021.64242871092	6247.2786340332	7353.6962762858	35383.3139604492
287	54.4087696079521	54.4087696079521	54.4087696079521	147.505	147.505	147.505	1	1	5245.969940979	27308.9802475586	0	2593.265109375	18903.1139268799	0	4382.20087133791	5090.4950958252	4645.35442382812	2096.57416406249	6446.49568945313	25763.4594223632
288	54.4283960324668	54.4054838036553	54.4290507863331	660.563	660.524	660.89	5	3	420575.876042581	221172.009178569	152726.909878801	407684.709407365	180456.629130299	414791.308489957	2366.12013385882	17500.3734700518	4021.64242871092	6245.04985107412	10670.5066560058	38416.7654582867
289	54.4298528199001	54.4298528199001	54.4298528199001	147.505	147.505	147.505	1	1	5245.969940979	76673.5195136719	0	2593.265109375	18903.1139268799	0	4382.20087133791	5090.4950958252	4645.35442382812	2096.57416406249	6446.49568945313	25763.4594223632
290	54.4444696794589	54.4389557033469	54.4499247696187	660.794	660.505	661.083	4	2	147653.936354981	345148.685878344	145940.257649415	167110.449320637	343981.750432193	161921.538019369	2365.57769458007	17500.3734700518	4021.64242871092	3085.47741694342	7353.6962762858	35383.3139604492
291	54.47713826279	54.477120305076	54.4771659313089	660.5435	660.505	661.101	4	4	96254.4860703132	108633.441272878	56788.46520452	108125.264915178	110901.764339925	78728.6741191411	3344.47260461424	6889.72265624989	6167.332887207	3155.55704406738	9277.49588085952	3785.20841349283
292	54.5169865539515	54.4994547430954	54.5173077886958	118.1475	117.811	118.728	12	11	30920.1808976562	34971.3023095703	23004.4674261719	32706.9677744141	36882.0452327474	37401.3500380859	37065.814940918	35454.9612630208	31781.3697441406	39850.4911039062	26304.3723515625	23989.0246284587
293	54.5170721701893	54.4959328962946	54.5170949226694	1304.615	1302.69	1306.34	10	10	129986.080923227	113180.51794922	116772.66391226	80987.0119754467	120322.876224459	121908.427215168	37801.720078124	130248.128119741	115797.744547525	129626.400837403	138163.598510334	134166.592769681
294	54.5151230084701	54.5151230084701	54.5151230084701	660.524	660.524	660.524	1	1	85556.9807275408	144765.432878907	78890.4421874993	60229.129502539	96607.5770341813	62942.491771362	3350.73566192617	2893.28977075194	2863.48108007815	3158.0923068238	5938.98249114988	0
295	54.546589165465	54.5279207428314	54.5493349838793	1302.89	1302.14	1305.49	5	4	82998.7471223987	73855.3047973627	39713.3462247719	83876.9705729161	71740.5425170893	47439.2205349403	70302.3031249998	79849.3255078122	40310.7377014154	77492.2544759115	80982.1282584631	23156.7093447261
296	54.5498913937326	54.5489812239015	54.5503180295894	660.34	659.646	660.524	4	4	52812.7956445318	110014.899575194	126890.397700194	64281.6753753905	78912.5944469392	72296.7720897213	3350.73566192617	8960.10509062483	8067.33235546881	5958.90515222181	6531.20786206052	3641.25282135005
297	54.5269562120635	54.5267449467627	54.5271674773643	117.899	117.801	117.997	2	2	25608.0273513997	34971.3023095703	23004.4674261719	35286.4257230957	39117.4434514161	37508.8366214845	45775.7893289062	35533.4686772461	31866.3226037109	25629.1124725342	31110.945328125	35749.8193710938
298	54.5940251175256	54.5940145554298	54.6092587624509	1302.3	1302.3	1303.95	3	3	103454.873414716	59956.1430371088	87923.2916711439	87236.659791666	44243.4184570309	151911.837169192	137919.051679686	120472.482031249	144259.687585181	150400.295576172	61912.8084472653	55020.7998942054
299	54.6142056078339	54.6141936945112	54.6142298875786	660.9865	660.505	661.46	6	6	181369.771897323	281843.6397433	134459.030338169	194209.767238839	205961.014677452	80972.364559152	0	6066.37021484365	5190.8787116699	6269.33631665039	7000.99616406249	7695.84811421711
300	54.6448982550278	54.6445394693336	54.6457482451093	1303.05	1302.65	1304.08	6	6	111605.34265963	60067.3789240059	141427.975913088	87367.7244848643	84529.2700231943	177174.355438059	150907.912131347	120683.860440339	148376.038029784	155587.190543619	142192.602663762	58914.0624311971
301	54.6854978133267	54.6851242345233	54.68623944454	660.5435	660.193	661.083	6	6	166647.147318082	180047.9179481	193024.696978236	159679.048464285	158375.720833312	189185.56646317	2955.65717907713	20034.173177083	8489.0723958333	7612.94410742187	12630.4346542968	24058.5747635498
302	54.6800658164676	54.6799920864026	54.6837202166011	1302.485	1301.97	1304.73	6	6	29952.1981171883	22095.3239804682	28700.2618066414	37784.5598837901	24678.0176391605	45605.7140295417	38583.316230467	22916.2997656245	31128.4473994134	39652.8520100911	32935.5354355478	15278.926974609
303	54.7113486584179	54.7113486584179	54.7113486584179	661.409	661.409	661.409	1	1	194447.51854065	269571.700172959	234302.967355162	207526.104574586	264902.906127776	211516.523177123	6400.41065277095	20005.5529296875	8479.60136718752	10394.0443139648	12613.5128500976	24028.431569824
304	54.7282276472485	54.7282276472485	54.7282276472485	660.505	660.505	660.505	1	1	187078.297435548	135637.499263949	224496.740290689	200172.319814452	261390.522626628	208093.209034181	2955.65717907713	20034.173177083	8489.0723958333	7612.94410742187	12623.6659326172	24058.5747635498
305	54.7500096920976	54.7494438666491	54.7505755175461	118.7355	118.355	119.116	2	2	18307.6017623902	32194.6673730468	14124.9072994995	18494.9276341553	17597.826723999	14711.7534033203	22401.8566738281	22655.43709375	15086.7466611328	23439.9631864013	22598.9715528564	28756.5857574462
306	54.7597900187695	54.7597900187695	54.7597900187695	147.505	147.505	147.505	1	1	10766.4362160034	181943.267226563	0	10861.6887070313	34638.8022338257	1957.4317869873	6080.10976373294	16731.0466625977	0	7091.76395434567	9561.47722778321	56910.5574150389
307	54.7525705354722	54.7525705354722	54.7525705354722	1302.14	1302.14	1302.14	1	1	98613.4879561946	79228.9114955359	131650.976992188	94201.4832114959	78557.3246875003	33358.4283581548	144630.876640626	118798.14801897	145433.704666575	154904.247212608	126215.415862166	87363.5205301344
308	54.7741394880387	54.7664323106843	54.7763336199729	660.7265	660.505	661.101	8	6	178273.252301899	173156.287243859	199724.341604771	202199.263620535	182643.839417408	86007.8414111333	12132.9310839843	49321.2544270825	24233.951339274	13909.139972168	30216.9403886723	65092.8293655598
309	54.7846412133369	54.7742240589626	54.7846689459699	1302.68	1302.24	1305.65	8	8	142274.976963332	43056.4835016742	143493.659714358	99930.9211645519	117648.114421609	145029.23489746	156909.225822753	127461.181736246	45436.8108593754	140229.140767821	168299.956106446	128342.2948402
310	54.7776720087364	54.7765715858388	54.7900141997194	660.524	660.193	661.083	9	6	45587.7778271489	60942.8402876667	169817.998563616	43030.9782138671	146032.213268971	174685.880032367	12139.4227539061	49321.2544270825	24233.951339274	13913.6099689456	30227.7244501953	56452.6132843748
311	54.8176379682948	54.8052199935762	54.8181989617784	1302.69	1302.3	1304.14	3	3	98613.4879561946	36887.1743896481	75811.0325877028	94201.4832114959	36726.9434326176	159287.793561664	157764.922421871	118798.14801897	145433.704666575	154904.247212608	126215.415862166	87363.5205301344
312	54.8365396348675	54.8365251230989	54.848655695105	1302.965	1302.3	1305.91	6	6	141058.012930577	109866.929296873	39002.2034358722	127043.628262607	107117.517196822	210098.449243165	111344.43794922	153594.806170246	185578.313159179	205395.008890787	164361.805511568	118652.126875886
313	54.8493237323576	54.8493124392894	54.8493601156631	661.445	661.409	661.985	4	4	283297.391024739	756310.801537866	302608.218899412	368478.880295412	462601.719213865	311585.141284331	12105.3414868163	49258.3446637833	24198.1077839703	17289.8539534301	33230.4802220457	67774.5283300776
314	54.866240465324	54.8662300567803	54.8662508738677	661.245	660.505	661.985	2	2	82955.3287377239	214934.173520087	105623.565139648	111900.089332589	108209.584356567	68530.1267519535	2493.34707019042	0	8678.00449593095	6133.24177099609	6815.76863818354	6514.84324735513
315	54.8727570308073	54.8727570308073	54.8727570308073	120.676	120.676	120.676	1	1	16519.8612161865	19773.987017456	4070.33803918456	9752.20068603515	18441.8215740967	3353.20901354981	0	12941.2056560059	13067.5732050781	3895.79829101563	13774.910668457	20661.9714583985
316	54.8795396957005	54.8795396957005	54.8795396957005	1306.39	1306.39	1306.39	1	1	381714.064829802	66366.4966784654	299538.306842915	465240.754084823	426551.926911274	236957.747837613	252943.148671868	384990.371484364	248649.55971679	252368.929414065	335873.841043529	505275.150915181
317	54.8852585576039	54.8852352979603	54.8852901482187	1302.06	1301.73	1304.15	6	6	93161.5906906138	197316.42646334	394520.634954435	640000.863359387	158133.058366511	70603.0266992186	369134.204503036	63946.8504557285	377647.246424805	364186.600885987	436878.773680552	113111.082331544
318	54.8926013357198	54.8925678399935	54.8926348314461	118.5965	118.355	118.838	2	2	23409.9670385742	29611.5135449219	5214.54124755858	23962.3275388672	23078.3145219726	6288.98467939452	7139.26691484374	13282.350350647	17406.6429199219	13120.3020807617	28677.2637357422	24388.5648144531
319	54.9436751247854	54.9436072507214	54.9437368349183	1303.71	1301.32	1306.72	12	12	445694.184371343	969218.737785648	476455.745470139	521056.323505371	706658.952876663	397075.347061944	291644.391541752	630727.716826828	416581.763072269	252368.929414067	304935.013110346	804156.125647323
320	54.9536430076074	54.9536430076074	54.9536430076074	118.838	118.838	118.838	1	1	8149.6042907715	29744.1120136718	21382.3046899413	16215.9801229248	3899.48419628906	11542.4383508301	21371.5500954589	23466.3688531495	22928.7113085937	23200.0383618164	22005.1284697876	31176.7010371093
321	54.9640828965392	54.9640828965392	54.9640828965392	662.89	662.89	662.89	1	1	144572.257157959	285976.850087645	145293.94313977	158391.857167359	87604.7409008778	132132.30959068	8537.93586265334	25878.6631694336	6860.30145678706	6864.62080957027	8826.74413580316	20716.7671869418
322	54.9796362627855	54.9795945466034	54.9797078746279	1302.435	1301.73	1303.06	12	12	896836.610363773	655270.639819708	1066635.74513252	843346.856808734	792169.420313024	1184823.61513672	1182835.60798829	1016818.93134246	1050868.69817351	1171522.09875782	1031283.50720424	717192.240363422
323	54.9878085710785	54.9878042438848	54.9878128982722	661.2565	661.083	661.43	2	2	144515.735046318	285647.068132809	142899.999843424	126464.919861607	199227.213848265	129661.687063152	5226.58457958982	25913.9100585937	6874.41351595049	6877.51384570312	8838.58575659173	20736.3853376871
324	55.0044975885387	55.0041924479162	55.0132684886164	1302.79	1301.32	1306.75	6	5	709471.576026789	31526.966503906	875785.585011166	656819.726964289	629063.14715123	91926.6021235782	69435.0996649181	77373.7568248392	59458.6090191642	935360.13020087	777495.513415183	588434.759754468
325	55.0156794350316	55.0156794350316	55.0156794350316	264.523	264.523	264.523	1	1	4269.42411328126	5069.40789660642	10904.6136522522	9594.24593027348	2630.93765093993	2197.56223205564	2161.03562030028	4811.73107629395	2374.75749279786	1894.29378967284	6323.15626892085	4569.49500756842
326	55.0277351543737	55.0274334478285	55.0284264091005	660.524	660.193	660.89	3	3	132119.630725195	260270.82400781	63767.3108388676	35873.169653906	145528.857188963	80762.8592885747	5226.58457958992	14038.486698486	6895.27482080075	6879.72408046889	8848.05905322279	17990.6765946045
327	55.0438394811003	55.0345110513828	55.0439173341828	1302.67	1301.97	1303.06	20	12	183649.323067157	104901.835253907	224814.827438968	447925.527411356	418178.721983923	241188.695201821	644546.165644535	547322.98253155	223039.30173828	262194.86021259	215346.050495604	139610.369796955
328	55.0535464075498	55.0432935214866	55.0535629247159	660.534	659.982	661.083	4	4	42763.6151367192	91123.0318125	219311.057460939	273011.036778906	106142.667307739	93318.2779206234	9385.40399414053	22351.6564749996	10455.2256078123	12506.5315001223	3051.24899428705	18452.2314796874
329	55.0565476805009	55.0565365100002	55.0565701023477	1304.73	1302.65	1306.72	5	5	107442.92954427	539656.472833809	535022.054285897	208073.028326011	544372.871179205	175799.002638345	551661.950615232	222074.323982121	487981.293030889	537996.986686783	211844.217739633	527119.282947446
330	55.0541283080518	55.0541283080518	55.0541283080518	2581.49	2581.49	2581.49	1	1	4835.25745971647	13008.1746862792	5008.8965240478	2585.11264282255	16178.7079448243	4267.29934082001	6997.15243652334	7414.55530395501	5103.25896789543	9328.74278564498	11691.8793786627	4843.34602294889
331	55.0543810013859	55.0543810013859	55.0543810013859	2624.43	2624.43	2624.43	1	1	4409.52504394498	11059.8903747558	6205.21648681667	7634.97948852481	7923.43845092807	9885.05318481438	5694.64358825673	9032.8275469969	5441.41055236806	6044.9907669066	13464.1742480466	7675.29060241692
332	55.0542971177441	55.0542971177441	55.0542971177441	1944.28	1944.28	1944.28	1	1	4566.01633483896	8337.62413916037	3100.37821197512	5176.62759063699	6069.7591891477	3770.30973999027	1613.95848999027	1532.28214965823	1676.82394683831	6311.74994873014	0	1737.11209869389
333	55.0541531603647	55.0541531603647	55.0541531603647	680.188	680.188	680.188	1	1	13945.1218459475	3440.55578137205	7353.8398003539	2470.85992199707	0	6242.7476825561	9735.37600488297	14727.836255615	3530.56697363291	6584.93201843248	0	0
334	55.0546369170316	55.0546369170316	55.0546369170316	1147.79	1147.79	1147.79	1	1	3867.22744628909	7834.23359191902	13651.8427089846	0	11184.309873047	2925.23975097658	3752.09953125003	3235.78069152834	0	2922.48662841799	0	0
335	55.0870766404662	55.0669422815591	55.0887464099378	118.7885	118.307	120.256	32	12	44819.2271279296	125218.457055176	77355.7702357701	42131.0685939941	142733.456798689	15314.5944487793	28805.7889968749	97070.6872700196	23754.0314076172	50481.0451905925	109347.323651733	43336.0418545194
336	55.0928994456198	55.0775830273858	55.0989213429894	1302.89	1301.73	1307.25	36	12	373867.377352299	351046.136579241	264579.606184776	590550.207553712	540779.693371922	85899.3463609498	42115.2892187504	345986.4087439	493517.844666183	100452.478568117	34279.4569238283	180644.55594308
337	55.1029894028428	55.1025631298429	55.1030017475982	661.255	660.89	661.46	6	6	356715.660524847	648173.167203936	351497.514674253	402602.638681643	486789.899209958	214285.188039916	13410.0885979351	37489.7611764089	10411.5119352678	21042.8731176756	13165.2323706664	22880.0729736326
338	55.1049835190267	55.0971286971156	55.1174823142984	118.7885	117.914	119.846	30	12	28018.7262158203	46817.0563554687	111417.333461217	127351.158645368	133595.818698382	95895.1745223215	35104.7481445312	30108.719390625	34751.9916214844	36191.2733644531	25612.4664200195	26806.0903085937
339	55.1067298021671	55.0927422594919	55.1207173448423	147.505	147.505	147.505	2	1	2762.88507080078	75653.5010937501	2618.54355529785	4415.5562578125	20306.6668892822	2739.62948059082	9461.51469287113	8252.14234497071	11440.6237421875	8692.96333789059	8516.8579416504	33631.4457666015
340	55.1290491056407	55.1081594750228	55.1290960667266	1302.89	1301.76	1304.14	17	12	304183.918981935	160111.245624999	406992.327116345	281525.302449777	236988.883405949	486225.255568193	453081.407428853	355199.828993389	428006.535348962	502008.178325526	393122.727271206	218880.700193434
341	55.1265164213878	55.1078355441916	55.1301351270014	660.89	660.563	661.083	3	3	89079.1857645097	576711.71226562	219311.057460939	364767.59048281	100597.786227119	109172.014056316	13448.121196289	31962.2825520828	10426.9340338541	16903.4693208011	13197.0239165041	18452.2314796874
342	55.1351838809449	55.1246469920209	55.1383592833754	119.278	118.499	120.256	16	10	34581.7641306152	38664.2154614955	151895.683052343	26066.2166324219	37426.1639105632	152922.620143554	26088.7104581706	26263.6585546875	24994.6990453125	35583.1382917969	35685.8990382812	59385.5979754775
343	55.1420192221768	55.1419964464779	55.1420425718229	1306.58	1304.54	1306.75	5	5	445820.210214837	56347.0218516705	442370.356249994	470660.689160149	49164.4106689445	40754.8032610215	385230.060078128	61218.4850878902	366720.80804809	433822.120275874	35577.5165771487	408403.827158209
344	55.1503543984626	55.1503543984626	55.1503543984626	660.505	660.505	660.505	1	1	244174.611829836	79605.1395927727	232896.918058595	294580.159225	415835.256823441	176541.118200002	12936.40935791	25758.1823124995	13452.1085474119	16903.4693208011	13197.0239165041	22475.1913246093
345	55.1764581230273	55.1585538029877	55.1788213275789	118.868	118.193	119.661	26	12	41876.5904580078	65904.6179430804	68860.9038678851	86009.8346568079	36504.409876988	58580.1062896206	37185.9624374999	17795.436296875	87885.8381099329	41525.5653418945	86060.145065918	131979.294191298
346	55.1884752345295	55.1727307706485	55.1935987480386	1303.06	1300.8	1307.19	33	12	86027.4964000342	158937.825441706	247708.763687218	78128.6792745538	72375.8021244677	52450.8158276375	111755.236512921	83645.7670321367	116312.652561848	108892.792931462	123687.199844639	49301.7765338126
347	55.2067004627295	55.196579473128	55.2168485618252	118.739	117.938	119.331	47	12	58173.3060735677	895001.626335083	283722.89831543	54098.2981243024	71397.8243563843	323831.537537947	607169.908217163	538418.459338868	595864.599790588	670517.664391114	40802.7040896345	337079.352405708
348	55.2370573137292	55.2370270314545	55.2370891211165	1304.97	1301.32	1306.58	12	12	299875.923510046	761762.074014419	400963.550336909	640861.549959543	603028.165687421	339704.410157647	214642.172109376	301392.438453374	348464.494539065	217322.637187504	456640.757176341	680531.812948174
349	55.2375001355443	55.2374808552114	55.2375113000876	660.803	659.982	661.46	6	6	130429.492529908	167672.245084418	126217.704489623	151113.880017857	171100.601508788	126845.993098388	7654.29595682188	17725.7564679826	7224.36234591234	6135.61884472647	4904.20151953121	28964.6363452146
350	55.2269230426786	55.2268361542629	55.2370123317136	118.728	117.771	119.331	21	12	153367.585048859	92985.3629458705	102469.23538644	154405.572513916	43238.2565390625	85615.2771918249	137763.22482959	176496.353834473	32994.0609933594	124056.96957898	37175.7539248047	103951.289984009
351	55.2473571406511	55.2469718103128	55.2482181730687	1302.71	1302.24	1303.22	12	12	249366.491101262	165739.783783052	291258.501304086	224020.406281925	206696.778817983	299081.884698016	315956.087962243	268328.256579242	285979.849779898	316375.346199081	283545.266852839	190121.456173001
352	55.2682528574486	55.2682336071441	55.2682721077532	118.922	118.728	119.116	2	2	484684.828271485	651949.670609374	331540.311760253	480597.929068359	488903.368787109	348380.269171874	608213.550124999	38962.8908671875	620991.897328125	49495.379140039	593440.205324218	846705.86240625
353	55.252334002389	55.2424518292146	55.2622161755636	661.4195	661.409	661.43	2	2	159155.551914064	165575.217671874	227711.035162111	60056.1860156248	110784.261623829	236510.888400003	2611.79147216794	10018.0659505207	6039.59812377927	5324.18266850597	0	6385.90325312498
354	55.2762195702052	55.2741775740456	55.2782615663649	1302.795	1301.98	1303.61	2	2	79658.4002951383	125422.295573918	64836.7527289493	77228.1607731134	87824.4398958327	72379.4002441422	63073.7053531898	39116.1038950895	64904.9439550778	64221.655817057	62718.8187988294	93299.4224766702
355	55.2885092981181	55.2783041776086	55.2986811187673	118.739	117.938	119.759	36	12	357403.674029296	690858.008885742	104879.380407715	300625.495207868	54650.1078712159	105433.168967285	182412.039057617	143217.73746875	177539.87390625	190640.606550293	167820.676669006	435486.880705567
356	55.3267235969059	55.3164872107756	55.3390672470434	118.739	117.771	120.151	37	12	85605.235114746	55598.8386110491	48354.2994506836	72224.2144587053	25203.5041120606	59458.4271940221	47049.7802771345	80157.7327483258	85575.9886712035	74874.616955985	39235.1885041992	60784.4754433594
357	55.3387646657801	55.3382371310843	55.3457301560199	660.563	660.193	661.083	5	5	66730.4567005859	86838.7451220695	80719.5662597661	51220.4412910152	97087.5199785139	90476.1399397792	2610.39479223637	7056.19591027818	6057.92607238766	5324.18266850597	0	6385.5609555664
358	55.3553047956783	55.3533578104878	55.3556577432349	1302.81	1301.73	1304.14	14	10	220254.894451622	34706.9396017021	118565.581387941	126866.764908449	71313.4719620033	810737.256274866	108712.244408737	124566.364126383	114505.921608399	124120.774676513	839921.089293331	173788.490090737
359	55.347251024589	55.3465641281191	55.3584551617434	660.9955	660.563	661.43	6	4	167178.946250733	144754.86049107	227242.849989048	58972.8244419641	110205.269263835	55011.9536010129	9203.98791979976	6141.45022786448	3563.31239160155	3111.65200476074	8093.03288232416	14244.8035248209
360	55.3694257146873	55.3651248300129	55.3805607001828	118.728	117.938	119.278	37	12	49916.5640626525	50091.9492553013	38376.8112615234	33965.8836293945	24264.1734297364	54588.0559249268	63661.2942729492	50603.202	99134.3540049525	38848.9755120117	83372.2781851806	29715.3967171875
361	55.3875315505554	55.3874824328108	55.3875689831808	1305.99	1301.81	1307.19	8	8	294593.352319337	454489.22479567	184332.90316406	205321.792272951	318516.36704443	828087.612304688	873128.8548584	153445.523950198	167277.961106772	820873.464106822	857638.909840744	221622.244419643
362	55.4029104104947	55.4024186094119	55.4032066668417	660.193	660.175	660.89	3	3	91757.715310547	108955.299	73862.5139746099	99160.6458234864	70343.0567423834	74614.038961589	9208.91247192374	6142.54691540515	3574.12572802733	3114.15199298102	4395.73025646971	14269.7899351562
363	55.4173971562652	55.3985923822795	55.419004162567	118.9755	117.997	119.759	32	12	68978.8982171224	42836.3829318847	49968.1550641741	19857.7521657227	27474.8538585938	37847.4454493408	101991.906029088	47321.5446028646	65445.6958894652	35844.8130297851	28702.0136648437	46472.1606976724
364	55.4205296067682	55.3985478713795	55.4205836667535	1302.3	1301.73	1304.5	21	12	355784.671249248	309142.670694109	824673.223307746	845559.880153242	23199.8005332037	822299.495121376	876022.390441903	890674.934614958	309140.894747719	350709.263553185	848247.208292413	312176.289524488
365	55.4232281247877	55.422101977641	55.4235020749219	660.505	660.175	660.524	3	3	113421.439953684	129003.299059143	106734.312802734	96477.5008995533	79024.9882700881	96121.2351572271	9203.98791979976	6141.45022786448	3563.31239160155	3111.65200476074	8088.69578002934	14244.8035248209
366	55.4239524999832	55.42390444555	55.4467557695118	1302.71	1302.12	1305.99	14	12	164568.491136193	100693.763786057	237380.255798685	159009.101603816	132599.772782076	276195.504843751	263870.252837613	200654.262446987	233719.124342914	271732.596817106	220355.084481027	119201.272145432
367	55.4573971936218	55.4391692616377	55.4574662516059	118.7885	117.771	119.278	22	12	19774.280756836	50432.7454736328	55698.9641156878	47367.5754738769	39605.1368232829	27442.7729644043	38445.0821531249	28924.73140625	43563.9503847656	44662.687902832	36861.9329654297	51157.2374926352
368	55.4530041797313	55.4391527389005	55.4638096098665	660.7265	659.982	662.315	8	6	86870.9941015632	100322.69120676	138462.770869837	137568.306246651	71369.4594672852	118771.936396206	5857.25070410153	3905.5301432291	0	6745.65947766113	0	10399.7717450358
369	55.4855835914344	55.4761222585139	55.4889650725366	1303.16	1301.81	1305.99	15	11	47124.0373779297	99871.166095526	117716.067443849	129323.133649497	24885.5066679693	97766.8664428703	125652.099259439	137445.335176532	76087.4598222659	96696.2964001459	123144.350558143	120859.136527193
370	55.4676022552348	55.4675726076997	55.467618306139	118.853	118.307	119.331	12	12	39564.6208307292	36149.64266875	33344.675910319	41899.3300224609	35550.6686609375	28645.9589677734	47792.2671194196	53244.5280496651	46313.0987265625	42348.9350276693	58841.6861177455	64885.4194537528
371	55.4872325672436	55.4860588132647	55.4888487580748	660.7265	660.193	661.409	6	6	229322.002571989	104021.485408301	294831.882810549	185282.170928571	157179.242266208	344237.713324546	5857.25070410153	3901.62461308587	0	3340.62641206062	0	10399.7717450358
372	55.539168851522	55.5387499420874	55.5401391407219	660.349	660.175	660.524	4	4	244805.51811133	188380.819763949	159674.338198939	158521.688017857	138009.617186382	328408.86452523	5857.25070410153	3905.5301432291	0	6745.65947766113	2770.37338110351	10399.7717450358
373	55.5489376729558	55.5438352650418	55.5540560499548	118.739	117.938	119.331	24	12	57902.625993164	42335.773404541	35835.2159839844	55536.1859640066	83431.9330892335	39877.7266174316	73315.6527642212	83679.9066964285	65365.79815625	80089.2097828544	74489.4303505859	89010.6678286134
374	55.5515483658956	55.5299525931453	55.5524162662748	1302.81	1301.73	1307.65	14	12	265094.890696613	177589.529654446	328241.032475022	247831.090416541	237495.929790789	373562.209713791	37490.1666601561	312525.367558595	337000.822833158	347955.888671875	326529.891044921	197741.599815955
375	55.5853416694407	55.5743496765562	55.5856541890773	1303.16	1301.98	1307.25	5	5	30357.6843041991	95341.6239137614	292058.83344727	216854.768872073	206562.536340335	353598.196777351	77871.3297167965	39374.0050347219	44650.5174884027	302707.698962399	303090.206204433	172975.103988034
376	55.5818694788319	55.5799157684499	55.5850910601806	660.89	660.175	661.43	10	6	57662.3564062506	51661.4287464844	89267.7752624161	113173.147023437	36447.7286247067	89521.1233959966	2898.19754028317	7284.56663411447	2647.90328483072	3215.90483764655	0	3193.28753476562
377	55.5998624075963	55.5998624075963	55.5998624075963	147.505	147.505	147.505	1	1	2192.56203863525	67532.8229809571	4643.93701513671	4660.54737011719	9749.37490618896	2051.71818035889	4626.05348492434	2300.1909942627	0	2547.05621826171	1983.45823242188	19837.628083496
378	55.6040089295216	55.602872700819	55.6055720083433	661.255	660.89	661.46	6	6	496126.324854915	531042.846529569	462535.006106137	483567.354466517	526754.429939724	449565.524823667	2896.64770202635	7284.56663411447	2647.90328483072	3214.87167053223	0	3187.69608646647
379	55.6189390637095	55.6071442984215	55.6189935497081	1302.89	1302.24	1305.34	7	7	255695.057161464	105471.256368164	110261.538632814	126669.310155031	225769.994756943	368196.511382814	107881.069580967	301530.020644532	34330.9303501677	337733.831759767	25847.5541894526	100787.910166016
380	55.6263625712614	55.6263625712614	55.6263625712614	119.116	119.116	119.116	1	1	58091.6528349609	108030.491492188	35363.0444824219	56291.3371567382	68249.0605976563	31839.6656143799	59232.5214550781	19829.5131315918	58112.9813085937	54270.5236523437	64184.3176662597	117400.935497558
381	55.6271144420069	55.6194311581141	55.6297487216296	661.083	660.505	661.101	5	4	373305.41822461	62359.8740068354	94440.798997071	366936.651577149	74891.2244757818	117943.296300002	0	7285.86744958481	2655.93869287108	3217.45458831794	0	3193.28753476562
382	55.6468091314838	55.6467872445666	55.6468201065233	118.599	118.193	119.278	8	8	55034.6058603515	121352.098478027	30222.7335646973	59115.9792313057	67993.8743757674	48184.6914797363	82078.212796875	57329.2452851563	37895.0459444057	74219.4262845052	91032.4636135602	141792.282505968
383	55.6509498985282	55.6509320910273	55.6509633913872	1303.265	1301.97	1304.5	6	6	183218.054837533	148028.845868389	208329.074527591	187965.413860614	169379.72510132	215553.702249348	240418.839501138	210512.50540283	186557.351717121	216196.276319111	218834.637816256	158666.764700818
384	55.6605680510958	55.6564357801815	55.6609465002632	660.505	660.175	660.89	3	3	613552.685273444	41151.6236671875	578151.14226562	615279.436699999	61996.3943110344	42208.5177000006	7219.57826782205	12319.2450312498	7241.46425844715	3163.27424670417	2989.15923797606	6330.03925964346
385	55.6633210726979	55.6633210726979	55.6633210726979	147.505	147.505	147.505	1	1	2983.11577020263	32460.5804990235	2229.47248950195	1907.40724511719	6634.25717291259	0	0	2420.81084106445	2369.98796289062	4224.5539647827	2562.11350048828	6876.1870151367
386	55.6806442914856	55.679898857185	55.6845403781621	660.524	660.175	660.89	8	6	50405.8291699224	569789.096997482	273949.383927455	62221.5522427734	346463.809623879	177261.847761161	11798.1221874999	15726.1177408852	7221.86904077145	3161.75059306647	7165.55676293945	6326.98700390623
387	55.716263063793	55.7156224352584	55.7169963602246	1303.61	1302.89	1306.41	3	3	175805.600720215	66729.1862766338	191791.321045899	177622.218713867	165573.329170898	207751.126816406	234549.64594629	198978.148055554	110152.050042171	210892.95535254	202921.664526367	49065.1554827012
388	55.7454580539838	55.7441377628505	55.7469545562122	661.255	660.89	661.46	6	6	753909.197559081	940186.972693627	820782.725347956	813201.008542409	1000562.64681048	648935.923914731	11758.4646339284	15706.0589172363	7211.18743715118	3160.73482397461	7155.33120922846	6309.9331305803
389	55.7595629408082	55.759562093862	55.7595637877543	1301.645	1301.32	1301.97	2	2	32933.5405156241	23358.7704687494	40635.8853662115	35925.258933106	24471.1606750491	42210.6631347662	30695.2261572264	39857.0301035147	26724.9902558588	57938.8446582019	40550.836523438	32770.4577080086
390	55.7646802206306	55.7640136641852	55.7649905719275	660.563	660.524	661.083	3	3	55582.9847089848	366858.493365231	199568.840094728	55079.7101510412	70387.5416428214	141699.802500002	0	6983.53085624987	5696.49335151358	2911.96114487311	0	11016.865371875
391	55.7980748749784	55.797420239196	55.8078313794842	660.563	660.505	661.101	5	5	112458.072206055	67904.4319289822	132899.815519042	97386.1253708489	238024.753778908	103071.280500001	0	6983.53085624987	5696.49335151358	2911.96114487311	0	11016.865371875
392	55.8222672701778	55.8215326317347	55.8229389874657	660.7265	660.505	661.101	6	6	236626.638474332	387201.200901223	176382.501974051	241143.365366071	281836.862892271	101240.733689732	0	6975.55878906239	5681.07878572589	2911.02562512207	0	10997.5748343099
393	55.8613386871721	55.8470295076138	55.8636295263938	1303.325	1301.98	1304.99	8	7	101540.66229248	153588.068765023	91142.9563073744	106800.933889648	94738.5785681142	91788.5540429681	54510.0734925431	44873.4193359381	114906.573697266	132322.648170411	25557.5239628901	116819.324951172
394	55.8628130643497	55.8618968138476	55.8646258747775	661.2565	660.505	661.46	4	4	97221.0323258937	128588.305108032	377539.716715493	107952.05797991	115682.193195869	314705.747277997	9736.90821899409	13496.7941080727	10197.7245658365	17288.3067310791	10382.3071472167	14206.3226531168
395	55.8873065153278	55.8861221468857	55.8888096480246	660.5435	660.193	661.083	6	6	410488.750441968	373769.633767575	373897.279797153	381250.269216306	398699.74017053	307086.925044644	9736.90821899409	13496.7941080727	10197.7245658365	13640.4383602542	10397.1443135579	14206.3226531168
396	55.897625563553	55.8947079668044	55.9006063916354	1301.785	1301.32	1302.65	4	4	34202.0925944022	89836.2752304665	67191.9641767597	64005.6424746111	62526.5697412124	87130.734453942	69918.9775423172	67347.2972656237	66647.8819824237	42532.2944714362	74575.6225585963	30150.5950839837
397	55.9070254804264	55.905867965613	55.9086384502447	660.5145	660.175	660.89	6	6	109762.383134767	95525.0216249991	132687.621228517	116688.669978125	121700.76512923	108074.721059245	9742.11790771475	9473.13677187482	10225.3942219237	8814.64373205585	7087.91428289792	14231.2415652343
398	55.940085536245	55.9392789226373	55.9407683399609	660.7265	660.505	661.101	6	6	159485.32695215	147276.648703124	168014.802154298	166916.689538085	181162.240052407	141739.925644532	9742.11790771475	9473.13677187482	10225.3942219237	13640.4383602542	7078.44099462902	14231.2415652343
399	55.9408184464724	55.9408184464724	55.9408184464724	147.505	147.505	147.505	1	1	0	30784.3853366699	5232.84873791503	5914.32828808594	9145.56791632079	1963.2229901123	4490.12328460695	2153.97410522461	4502.12746484374	4316.65191271971	5332.79874462891	14095.5804458007
400	55.9319218528965	55.9319218528965	55.9319218528965	354.939	354.939	354.939	1	1	0	4918.09984460455	4171.89868133543	2190.19895928954	4366.72161645509	6950.30779852298	2785.35403765868	0	4199.5245366211	11568.7726557618	9357.40328521726	2362.08880415039
401	55.9322295748964	55.9322295748964	55.9322295748964	931.841	931.841	931.841	1	1	14341.9327153318	15727.3701494143	9886.9045723266	3226.60506738275	6895.26224035637	9688.64323590099	3022.41788830563	9187.2774381103	3000.86916137699	6248.75627929692	6180.60851367179	10001.4107226563
402	55.9847711032547	55.9845808244465	55.9849613820628	660.823	660.563	661.083	2	2	65698.809132813	238043.634662107	146427.229826173	203550.973223436	62310.4994847006	128262.020400002	2896.70532958982	0	3130.97145874022	6006.88234384778	6406.09530273447	11488.0336742187
403	56.0051645748606	55.9950849132795	56.0056012281889	1303.64	1303.57	1307.19	5	5	39527.5920719398	142648.167767427	786603.696240246	61486.3966741073	527283.115301113	903927.797167963	869552.613614905	726880.19687499	781780.287054323	886848.093662987	83244.6924552403	118726.028998272
404	56.0051115911605	56.0043344232468	56.0069601634243	661.409	661.083	661.46	5	5	173159.285350448	271752.232390622	163925.911367492	210686.290699776	200945.284985488	134540.561195964	6287.78735668942	0	6730.60058398435	9840.54950537109	6395.80714111331	11467.9181206868
405	56.0486004106878	56.0384261301048	56.0488084894008	118.739	117.914	119.116	11	9	23189.4611709595	19658.3732167968	26944.4549800781	25128.9021003906	24002.7151582031	30854.204287207	58680.4017963868	40499.7526464844	74042.3636503906	65787.346533496	56853.564965332	38177.4730455078
406	56.047846062608	56.0471488214329	56.0478802089169	1302.89	1302.24	1304.14	11	11	638120.110668948	468917.391630105	788126.351478784	588050.789310827	527903.749030948	904860.162095428	870675.776381143	738244.018125006	788920.064871656	900980.440870193	766559.56430761	490913.202240458
407	56.0302144662884	56.0298403621596	56.0305885704171	660.0875	659.982	660.193	2	2	179022.58616797	239091.131404295	84238.2765400397	204120.336233397	195683.291387774	65143.5681177458	2896.70532958982	0	3129.96847802729	10099.7245257161	8910.20710343424	11478.1811582031
408	56.0521325108495	56.0521325108495	56.0521325108495	1302.89	1302.89	1302.89	1	1	122435.998154299	102122.057763673	157909.019218753	110858.402578127	107395.466503908	168622.857656253	170049.152343742	23489.6897656245	162047.975234378	183444.493417973	148889.321250003	89239.3293603474
409	56.0887915633089	56.0820356958118	56.0942419774617	661.255	660.89	661.46	12	6	117034.002419922	118633.998339843	120186.57438086	108018.462947428	123327.475741212	127704.145750326	6903.31188903819	9067.02373767071	2862.99161791991	9308.28505229511	4060.33058789069	8802.22828203122
410	56.1091133884229	56.1026819244137	56.1101039286964	1303.64	1300.84	1307.27	27	12	244991.462119891	269606.37426983	251873.774461674	285080.568054198	235836.053145749	114363.954104567	221047.968203124	169480.346538898	98769.5762109369	284214.658688026	245686.184874443	98704.4408549367
411	56.1132951229615	56.1114771498456	56.1140096700738	1302.89	1301.66	1304.15	17	10	319356.851611329	207192.239353965	428306.215104277	220857.670969801	248469.534936522	350289.752810758	167553.87582209	391134.000309711	133283.524960186	497867.432495469	403675.510781251	180133.461052997
412	56.1486853900215	56.1482900222333	56.150435011166	1304.88	1301.66	1307.27	19	11	192763.144045222	334583.103052883	308385.086423955	191756.843889509	293464.904330678	252142.926015626	277295.149939904	310413.798808595	246235.943017579	279145.181847581	182845.107233323	128852.540432128
413	56.1488623410225	56.1479294697161	56.1497952123289	661.4345	661.409	661.46	2	2	66602.3431060546	102942.953964843	173699.977937505	150350.995158202	187719.725711423	161561.121694339	6903.31188903819	9067.02373767071	2862.99161791991	6332.23679003905	4058.15696337895	8801.75646447753
414	56.1676880941352	56.1573081910539	56.1678188941905	118.599	117.801	119.116	22	12	41961.271368164	69599.716327567	35901.4960007813	31806.4518880859	60819.841208252	37069.3771312499	41272.0521665039	34025.791078125	36788.1825078125	41907.045043164	37349.8371166992	22791.9756603515
415	56.1695813435535	56.16874260186	56.175639440664	1302.89	1301.76	1304.49	16	12	260900.448181153	150276.101099759	338579.222278176	237658.23320688	199342.888166152	41999.9217578124	357822.078958337	297898.325407367	36608.4723214288	448690.607994562	347106.010279019	188114.518014265
416	56.1697029770694	56.1691444936694	56.1702215664814	661.409	660.563	661.795	7	6	108419.381566407	126605.14561621	108794.615649415	93593.2019652499	94144.4875624989	98134.2199481721	0	8106.58247499985	8283.7412497069	2955.37623349615	3846.51162792975	7284.95666249998
417	56.178103464993	56.1779390503521	56.1781256400582	118.193	117.914	118.699	7	7	47750.3477636718	73876.9244441964	45343.6272587891	45473.0056872558	41970.5015679409	48524.1986100585	51753.8643937499	31129.6439453125	45668.7633935547	45236.3186530761	22661.5823789062	48706.7633526205
418	56.1895807086139	56.1890491392227	56.1902313539792	660.7265	660.505	661.101	6	6	275872.914765627	178986.31487165	271217.589197684	249928.428828124	232159.34807308	271533.296334044	0	11537.9441406248	8261.32565706377	2954.42676586914	7296.31642639164	7272.20069921874
419	56.2062447976456	56.2016796362838	56.2071757726139	1302.3	1301.32	1305.34	15	12	799329.023897955	1155205.9437779	32251.4114355478	882136.167406255	872112.638779981	444881.391780136	491865.676899419	714588.842425787	464104.624890303	291578.92481995	611112.693065424	967955.200170203
420	56.2146219118699	56.2146219118699	56.2146219118699	118.699	118.699	118.699	1	1	62989.8400329591	75394.2878964842	45129.0164135741	19551.0595036621	61677.0011696777	48630.6796710206	44908.203229248	51951.8533524172	43265.7560302734	45399.0217532349	49896.5445937499	63102.3907806396
421	56.2293360966385	56.2293172578416	56.2293549354355	660.34	660.175	660.505	2	2	252205.754923098	73129.2742812494	263949.402146486	238295.660546093	61075.8878131503	253423.488600003	0	8106.58247499985	8283.7412497069	2956.80043493659	0	7284.95666249998
422	56.2463540387086	56.2463063906067	56.2559902607911	1302.405	1301.32	1306.34	16	12	429401.49007764	617976.621706727	281025.522767156	287807.174679569	473668.736300913	229740.625715144	276079.0174721	387675.898001305	255047.408923016	262086.882122281	327174.430680804	146208.557324218
423	56.2506032134324	56.2467674830439	56.2514291097196	660.8035	659.064	661.101	6	5	451994.25183887	203641.149640299	86002.1379821427	136045.317207032	63785.7968426107	59642.7375880856	7509.96962255855	22605.7984049475	4591.1170940755	5425.21653678385	6658.76601416015	33804.64500236
424	56.2727553282222	56.2724975538052	56.2735213515751	1303.81	1301.66	1306.34	10	10	172461.962390137	281637.233479566	104607.419505113	114176.907661831	203124.625927734	877368.252695307	1000969.67847005	143606.223352866	78267.593452593	36645.1641289057	89135.7924536142	227992.441391225
425	56.2969689471015	56.2969689471015	56.2969689471015	1305.8	1305.8	1305.8	1	1	843527.749804664	1346149.67825893	736628.527232148	1064600.17102679	1118931.1439509	617609.229157349	657038.045937506	835640.06208145	510549.336076994	586042.882187484	56498.0506903085	1035682.34783483
426	56.3084810190906	56.3080195375024	56.3094814372555	660.5435	660.505	661.083	4	4	82522.3171082596	141135.464963168	453531.30467936	96496.3783493301	81808.7000345053	442668.526184247	7509.96962255855	22605.7984049475	4591.1170940755	2867.13813452148	6645.70029418949	33804.64500236
427	56.3275300741877	56.3171419027188	56.3275640901579	118.25	117.811	118.728	14	12	22932.3478868408	71815.2909386161	41407.3047144531	77374.6825048828	18197.220675586	30893.1139931641	50629.6911080729	75308.1366462053	67693.0995429687	57016.8877198661	64485.1239804687	74515.5591749442
428	56.3128523309858	56.3127772192681	56.3128860115139	1301.975	1301.32	1303.98	10	10	1434334.33261719	2048089.38078962	1025320.41064242	1605374.15938895	1585492.08322915	878273.222527905	1008081.74257	1356329.61769142	903009.580012377	547194.988375252	1175479.26211913	1695053.00119071
429	56.3500919455389	56.3466331088234	56.3501998823622	1302.81	1301.97	1306.27	20	12	745126.757849124	521586.348846151	916436.009351271	697732.576114677	633864.412612295	1026111.62042551	1006267.72687257	839073.80698959	906982.797278979	1025246.13800991	887475.702482414	571840.507849122
430	56.3332235804875	56.3325767430866	56.3339830420461	661.255	660.89	661.46	6	6	459048.696519287	393887.493231022	480363.381622189	442633.993578124	469364.070488889	436810.981915281	7488.73069600994	22576.9644784109	7957.9036829659	2867.13813452148	6649.26367236323	33772.6633136158
431	56.3379300662521	56.33788403625	56.3483114985507	118.331	117.811	118.728	16	12	41343.4724962565	110572.080330357	47133.0233335938	89643.7168171037	87354.6822097778	34528.1945797119	54564.3377797852	80003.8005329241	67569.8743984375	51466.9669978377	72297.1713558175	115413.170951294
432	56.3794138571213	56.3697229355327	56.3794344125493	1303.88	1301.66	1306.58	10	7	108892.980945763	183553.433912259	908038.11884767	96709.1007763652	130822.202510985	1025054.31839518	996499.758948563	62553.7120870539	896604.441502273	1002523.43184081	53031.2638183598	176951.945365083
433	56.3843763894848	56.3838332188999	56.3847442873034	661.083	660.524	661.795	5	5	96833.2033789069	286835.867876951	80384.4470966802	83536.8029056797	78863.7397415355	87319.6518348211	4329.26914062496	16927.6275843747	8096.34902578112	3129.86073032233	9802.80703320328	21799.1265335937
434	56.4071457768876	56.3841761941417	56.4109089894269	1302.89	1301.81	1304.49	21	11	148617.670546124	520487.28068182	195482.713286884	129214.756065955	119962.329866332	283347.729922923	198729.871823919	171615.533895262	175688.593071288	239481.977319686	196696.498476968	100585.392145183
435	56.4164796814238	56.4150812292661	56.4299392531927	1303.05	1302.24	1307.19	16	12	343296.111315919	186766.025156249	461021.684129458	269142.001960636	273304.770502177	524459.922655555	403867.506120259	419020.749879327	365152.590034879	549588.66391567	436709.454496578	237243.767337739
436	56.4323946991389	56.432107186964	56.432934814502	661.083	659.646	661.101	3	3	107598.779853517	315202.227573099	98728.5124273675	195821.523946428	230074.911025145	139804.588544923	4326.95402343748	25486.1600333077	11806.7999602399	3130.53107958979	9792.31152246086	21760.9562505696
437	56.4518004948472	56.4517817841391	56.4518228808913	1306.285	1304.57	1307.19	8	8	213735.822296141	122579.151601562	120258.823381349	84900.4456138395	114437.413898314	321034.553393553	124736.817272601	136374.137352121	293408.098155923	343478.656370034	130151.038989633	129595.297365159
438	56.452669626255	56.4520493789864	56.4535146403413	661.445	661.083	662.734	6	6	334096.997499999	655219.105137259	178389.711263281	392290.479975588	435412.771553586	186722.633841064	3997.75541448097	25428.1216238838	14782.8091409737	15375.3988753051	11055.6122915038	22266.1306127928
439	56.47277929149	56.4719928114556	56.4788490910387	1303.415	1302.12	1305.65	14	11	226607.519848634	207155.466679686	23836.546835937	197042.963791155	157904.076538902	321365.687538366	297723.601203964	235346.566083233	50170.1030644532	399038.599500004	305786.886169431	176382.647134164
440	56.4773235041354	56.4767937474247	56.4781477788672	660.7265	660.505	661.101	6	6	264773.917483261	186597.726487163	272030.74608796	245735.507812499	231649.255683757	266570.412735167	4009.09352197264	25460.5968749996	14804.7062430826	15404.2767374268	11064.5113623047	22294.0630347086
441	56.5017355568942	56.5016838395307	56.5161841002227	1303.57	1302.12	1306.58	17	10	165097.912225811	134000.829370929	158185.31904053	169216.687425818	156077.138958739	170117.10331881	180348.307707332	94476.1690852858	292926.627696197	176766.914980093	53719.6221763394	176103.202729049
442	56.492676861379	56.4925984980494	56.4927028119042	660.505	659.646	661.083	5	5	89063.5419508936	69045.1710855469	83229.2054747487	104258.090584375	100558.850861165	344998.19088021	4009.09352197264	25460.5968749996	14804.7062430826	11724.9594522952	11082.3095039064	18720.9530320312
443	56.5174075680535	56.5173719829355	56.5174431531714	660.794	660.505	661.083	2	2	381204.868257813	44267.4233613282	315452.212390634	435129.352441406	46070.1206862297	304942.450390631	4009.09352197272	16333.6117685544	14849.6330560302	5941.73783951817	0	18719.949550415
444	56.5351224564171	56.5350748231134	56.5351700897209	660.794	660.505	661.083	2	2	399127.609713672	59945.8638339838	315452.212390634	468616.993781246	61879.3150885888	335562.872539066	4006.94847460944	25435.1362781246	14800.4778371583	11727.4706879883	11082.3095039064	22285.2842735351
445	56.5791605894428	56.5779800327323	56.5803411461532	660.0515	659.598	660.505	2	1	850451.784405279	80393.6010873319	717861.276562505	945228.565180995	1337090.66303123	643087.741804124	15091.398203125	47234.852392537	27907.4275136718	19603.3393663737	37926.3843032226	73113.3855966795
446	56.5973091724893	56.5966159078889	56.5979760478845	660.823	659.982	661.43	6	6	1233653.42158257	1957359.20332481	831779.265889643	1332045.44835938	1609366.83426256	818713.217362057	15037.9902455355	69002.8865661619	25214.0149291293	23351.744613159	44375.6217232053	83135.6568823236
447	56.6215385190257	56.6172225707218	56.6228111517962	1302.89	1302.24	1308.57	7	6	35214.628517579	94105.5177001933	47357.9087239581	87424.7124652771	94874.70989868	83205.7359442152	49923.0039843748	80145.5752551257	71810.4289116214	90161.8636688221	29170.8226103508	100445.84705078
448	56.6280268476407	56.6279901666388	56.6281867914841	118.406	118.355	118.699	3	3	44519.4710009766	59386.7602901786	26534.150184375	31547.0430719866	24589.8440797852	33179.6160219726	35736.9272554687	19050.361453125	40714.1091816406	31394.1376855469	28818.8379359375	49183.172259375
449	56.6374935719709	56.6374236132668	56.6424668335474	660.193	659.982	660.524	4	3	771546.968979507	1328816.79929881	80704.7986690426	104457.331004464	1087378.63081252	70278.8863200679	0	5265.63335412595	0	2580.83150830077	3332.29293823242	20171.6229876096
450	56.6600451353449	56.6509241864735	56.6627853933973	1302.3	1301.32	1305.34	12	9	183013.419930012	291580.202349758	111593.362680288	132581.897830904	47436.6087890631	97286.102661132	115280.446999511	160426.616700721	127886.517648258	117750.557137044	140382.097387319	108199.28053426
451	56.6387577425122	56.6383994658192	56.6490601759054	117.997	117.801	118.699	9	8	44008.0615297851	61784.0844363839	26751.54943125	43487.94851702	39225.5400915528	26193.2267084962	35736.9272554687	15234.8383333008	40766.5307814453	24120.4909515381	28987.4962220052	45052.7326604818
452	56.7113641086374	56.7113212195364	56.7113899483978	1302.3	1301.73	1302.69	3	3	27372.0609843742	28678.6698876946	74827.9155039083	114205.543273441	32560.9340332029	51142.8799609384	67034.110937497	76630.8205078091	57894.6450805673	62324.1113320303	68197.0951562512	123927.262646486
453	56.7424527553695	56.7417785071664	56.7431852834491	661.092	660.505	661.795	6	6	404867.193301757	747314.370873369	359330.352898802	467786.48225342	489887.187973508	262871.742939696	13578.3229378486	37982.1337803431	13688.5326383928	15831.5837662963	19248.5439537963	33014.8079150388
454	56.7304694621767	56.7304694621767	56.7304694621767	1301.76	1301.76	1301.76	1	1	84935.1578686536	21025.0501962885	65477.1268359386	91733.2467187516	109438.612646486	51142.8799609384	67034.110937497	76630.8205078091	57894.6450805673	62324.1113320303	68197.0951562512	123927.262646486
455	56.7827642711239	56.7578201181884	56.7832343696506	660.5145	660.175	660.89	10	6	63613.5858363281	119645.262725151	60718.0598642582	59982.3824132482	73240.2092337231	57278.2720500008	2764.0816516113	6107.84879333484	8220.2186168944	0	0	11451.7933921875
456	56.7984699829483	56.7984466960452	56.7984932698513	1302.405	1302.12	1302.69	2	2	109471.084078128	46382.1179942104	103784.846263675	113823.167183597	97571.8861630882	112349.029644534	119810.853078122	106468.672406247	102622.715685545	104728.933179686	31444.5380820321	93606.685347654
457	56.8077623721037	56.8076570976632	56.8176307041609	1303.14	1301.97	1305.91	20	12	205254.366381837	178230.222472956	148257.169991457	205710.806034029	185898.626853024	163571.173577974	202408.205047434	128480.672719929	180328.70510091	112610.961529018	141797.361269532	77414.8726253248
458	56.8274374824239	56.8272082929224	56.8379291521318	118.355	117.771	118.924	15	10	37151.3288106282	33641.9072790527	20283.9834121094	29321.7692853516	21803.6605464844	31979.0902410889	23930.5747133789	30040.3385715821	26430.3360029297	38958.6460428711	22963.2732773437	50218.0676793621
459	56.8460918905494	56.8460918905494	56.8460918905494	661.409	661.409	661.409	1	1	83539.4528925791	95766.0743434574	65411.2692949221	93730.0510957018	87781.6202697754	65882.1634597175	0	6101.30583801254	8187.73110473637	0	4509.89595227046	11420.487567627
460	56.8488610358283	56.8488367292566	56.8488853424001	118.7135	118.699	118.728	2	2	37008.923110962	56041.6909121093	20144.0863922119	18318.672669043	36733.0214033203	31954.7859988404	23930.5747133789	32063.5157969972	32758.1177871094	25643.4512408203	33729.1679226684	46369.582559204
461	56.8639814742992	56.8639814742992	56.8639814742992	662.315	662.315	662.315	1	1	100531.565542691	140309.779148193	112473.077517438	130599.374418526	165262.762539064	100839.621303606	4724.04364310122	20612.4426845005	8062.34722363276	3376.94883886721	8347.22650558039	49327.2846110487
462	56.8784116347192	56.8781529617943	56.878670307644	1302.045	1301.05	1303.04	2	2	96043.5792271208	58604.7362165179	117173.734421039	89119.8789006699	88780.524931641	132909.630426898	123126.483984376	105275.455339007	40544.095680665	106587.853769532	85334.5814142408	68401.5293973216
463	56.9035758411529	56.9035321514132	56.9035932671402	118.699	117.938	120.037	11	11	34384.2102711589	28932.7866619873	31470.3523374024	30937.5411508789	21273.7406141602	34771.1447840576	41662.7260191127	35850.8089419644	34200.5559550781	48055.8264718696	36393.2570567801	35275.8921216797
464	56.896289887464	56.888953160836	56.903626614092	660.803	660.505	661.101	2	2	92570.3661564452	130211.546501114	37989.8943793948	117302.657699999	139883.006903517	85474.0764000011	4739.97633666988	20618.1288755856	8096.19771611315	0	8372.83935156263	42847.104708203
465	56.9344214046828	56.9340028275468	56.9346997021247	118.883	118.499	119.331	6	6	39533.7848217774	36583.4119169921	31950.4529858398	31614.8078331299	19881.5805535156	34485.794571289	23923.3869046875	32276.0429785156	28039.471203125	37319.099621289	25524.6721017578	30092.2960078125
466	56.9232209402929	56.9231806275183	56.923236668146	1302.81	1302.65	1304.14	6	6	130588.945301513	79211.7492016592	144574.55629761	119795.088123047	112771.023718041	164996.866843449	151213.543873844	141674.693463688	150371.078450646	155359.907827591	141430.288330079	81230.6247314453
467	56.9452590069074	56.9445610980217	56.9650430748377	118.599	117.997	119.278	12	10	24472.5727904297	30984.9665671875	31950.4529858398	21990.7809806641	25528.0910633789	37747.5617819214	26437.9851984375	27831.846921875	23714.3560541992	38225.2804200195	28636.424133789	30162.8628511718
468	56.9563928734615	56.9563797116261	56.9564060352969	1306.2	1305.82	1306.58	2	2	129320.790424807	94678.7896240246	160027.532622063	137481.656586907	129131.804047846	25284.8487656245	175690.827734378	22031.2368203131	149745.647187503	190141.231640628	177116.626074221	97886.9425561538
469	56.9741924817088	56.9678239353288	56.975680112566	660.89	660.193	661.101	5	2	143201.065142579	163961.584681639	324918.880730329	165505.702017577	172691.505155689	311061.925305805	10427.1932076415	10224.3467447915	6823.86627058916	5954.68950463867	6524.14354475911	11690.3715302385
470	56.9810737695571	56.9697568469665	56.9810938007018	1302.89	1301.97	1304.14	13	12	332435.91982422	46714.9863793936	395599.986679682	303266.937545071	297076.129201096	438537.06259417	419677.016445315	367591.722765068	407416.756030602	421124.743695071	396041.207896206	254983.761587289
471	57.0001584545342	56.9922006664012	57.0112198814114	660.524	660.175	661.083	7	4	427738.373480472	68901.588263392	146024.600944661	415342.98517299	363083.374215396	153976.839422527	10427.1932076415	10224.3467447915	6823.86627058916	3177.35071374512	6511.3419787598	8966.15745686847
472	57.0190423595686	57.0190388175933	57.0190459015439	1302.495	1302.3	1302.69	2	2	230031.423743498	31034.974551757	297912.275208332	206576.950084634	40664.803020833	315301.379374999	304674.517317708	256372.141406249	301941.146627615	276719.224446615	275999.171373697	180737.35313802
473	57.0225576342842	57.0223316641172	57.0227836044511	660.505	660.505	660.505	2	1	143201.065142579	425894.24373158	146024.600944661	165505.702017577	172013.279571045	153976.839422527	10427.1932076415	10224.3467447915	6823.86627058916	3177.35071374512	6511.3419787598	8966.15745686847
474	57.0516570767101	57.0500288277226	57.0516743223332	661.092	660.89	661.409	4	4	114168.731666016	79541.717440429	66175.3875957036	126163.688585449	66145.752842188	78182.730900001	2751.30603039555	0	6291.36950341794	0	5842.48642840574	11252.3295070312
475	57.0695676490845	57.0694998855472	57.0696354126217	1332.67	1331.92	1333.42	2	2	30029.1028937322	17228.4649218749	26431.3478906247	36191.8500000006	25757.9985075681	37713.8174309079	70086.7940051283	27491.0222297367	32673.31262207	56772.616138139	22741.2008444828	34257.7752064097
476	57.0695718434254	57.0695718434254	57.0695718434254	1951.5	1951.5	1951.5	1	1	1641.83977661137	3470.77058776844	2965.28849060065	0	6989.64616699229	4192.57426757822	1709.3008483887	3234.20763549808	1636.26491821291	1706.86467590335	4564.19030456527	1800.80335449222
477	57.0922961675455	57.0922686631179	57.0923122380519	1303.19	1301.38	1303.98	6	6	317991.003295898	252968.186285156	86747.5432089846	297767.939444442	25486.7696250006	106413.456946021	97112.6663964853	80717.5041969982	84922.15322168	388598.679451173	343495.859738282	272082.167504883
478	57.0923684313944	57.0920416467216	57.0929270089926	661.083	660.563	661.43	5	5	112852.016470704	128063.580855468	97707.8024183871	123670.852817708	118257.770702007	86734.2514619146	5369.75609399411	0	6272.33528352862	3576.09242607429	9774.03568310562	11252.3295070312
479	57.1175333850673	57.1137392709119	57.1185376786518	1302.89	1301.66	1305.49	20	12	273674.926180138	242953.093395431	162654.212737861	276406.106212439	261346.689770507	184566.268157088	170750.229732144	131036.959009602	243172.197786135	249251.806494139	272196.047665264	244208.508475435
480	57.1286574314877	57.1286574314877	57.1286574314877	660.505	660.505	660.505	1	1	114670.021376954	49367.2304619136	100501.929746094	126737.631372656	129421.117390333	102977.274375001	5372.62915771479	0	6289.35411542959	3576.09242607429	9774.03568310562	11252.3295070312
481	57.1441182099567	57.140014963188	57.1530735803868	1302.81	1287.26	1306.75	28	12	480574.623173016	347417.316565431	503311.915841473	456652.445169065	425779.2167176	538690.789713544	454574.093434789	483862.472984834	243317.395285158	248572.099985727	482097.13547909	390314.074752606
482	57.1879116367848	57.1878913202306	57.1879270382244	1303.19	1302.73	1303.59	4	4	369395.162220704	550206.675773437	263247.338488282	75560.4056241871	414436.786816406	212291.800164063	230100.231369142	333955.46313086	103390.001556284	92874.4026273959	284646.376650391	30279.4227089837
483	57.198591763322	57.1985463483129	57.1986444501437	660.505	660.175	660.89	5	5	154906.448923829	152930.358474608	98690.1611946148	156895.981488839	126443.686304128	89401.0915322271	3086.21454052733	10039.5761393228	2712.32423331705	3297.86288603522	3342.21479150396	7168.1150363281
484	57.2108445526244	57.210824070966	57.2108662462965	1303.98	1302.73	1306.72	5	5	369395.162220704	550206.675773437	263247.338488282	427788.800742188	414436.786816406	96918.9675691725	92269.0387215165	326869.490906243	71637.3991845706	225645.406759761	44658.9481854255	23694.9331474604
485	57.2139782050555	57.2139782050555	57.2139782050555	660.193	660.193	660.193	1	1	118546.295336916	154746.880612058	58735.5125529294	139116.317504881	145132.42836719	87762.9010034176	3091.99396850577	10073.6389869384	2719.1026230469	6386.02080285642	2977.7522277832	3295.43402630611
486	57.239361708724	57.2385468447292	57.2401347472305	661.083	660.505	661.46	5	5	136927.196430805	132756.204936522	102989.96265053	111146.597214285	121218.53740918	109002.357423178	3086.21454052733	10039.5761393228	2712.32423331705	3297.86288603522	3342.21479150396	7155.56366280109
487	57.2614732528563	57.2502155538656	57.2615134693121	1305.735	1300.84	1307.19	10	9	287891.172680665	452106.766845703	132119.531939018	206387.371891482	326937.918589781	40893.27583435	785612.830117191	739424.196358401	119890.414995118	45833.2088653573	750527.580479982	231433.629882812
488	57.2750073638796	57.2744581752142	57.2757784037529	660.7265	660.505	661.101	6	6	171290.282563617	172025.256553011	189159.330780273	174813.047227678	159452.512789618	181897.432818081	8857.63908544917	6923.9048502603	13016.5011597493	3006.74743530273	3355.92208846028	3042.22357368977
489	57.2997665586835	57.2997132251399	57.3112023125604	1302.89	1301.97	1306.72	19	12	745158.472070315	561206.844096672	871091.061287656	712228.28084682	675200.131476343	952319.02470006	47473.8659873048	838537.496350267	870646.332915046	956672.340259125	869476.350033485	602035.749888743
490	57.3027101280527	57.3027100639415	57.3027101921638	661.246	661.083	661.409	2	2	181737.548191407	216828.455248323	201472.58898047	211260.251766763	101443.982383927	194308.51468034	8857.63908544917	6923.9048502603	13016.5011597493	3007.71371728522	3355.92208846028	3042.22357368977
491	57.3234879780638	57.311373753409	57.335551472507	1306.365	1302.73	1306.41	4	3	253169.356445313	30579.3713169644	496772.234492185	397291.134960934	376576.9902832	556439.116360674	505656.451874998	498566.841901039	488486.986015623	519272.220078123	504846.516927081	182378.556989397
492	57.360077451366	57.3564182104691	57.3681914135066	1302.89	1302.24	1305.65	26	12	348847.464489747	217759.715276441	378785.714501577	288623.322421876	281302.765194936	492601.161106308	398441.228687223	342149.3212192	359508.154890887	97263.1300923661	424608.41310268	258291.946428034
493	57.3617347912728	57.3460446195684	57.3711473714489	660.563	660.193	661.101	15	6	123653.011533204	153553.845241907	145070.277513673	91989.6885421868	130831.738008464	137323.811732143	5686.35840942377	3938.49759114577	2993.95548608394	2835.39228061529	3648.92889892584	3306.50727343749
494	57.3800024739961	57.3725987217896	57.3876669168496	660.563	660.193	661.101	12	6	152657.151156251	224869.293848631	164380.63363616	104061.596506249	163410.856327564	172373.172482143	5686.35840942377	3938.49759114577	2993.95548608394	2835.39228061529	3650.23115763346	3306.50727343749
495	57.4040247862565	57.4002139242938	57.4160974754155	1303.98	1301.73	1306.34	17	11	156610.687977121	261700.948037859	264286.186314171	295852.382543944	265097.661420146	229541.380129206	139021.288496095	290179.094540264	239513.479381977	246997.63248723	106120.306133162	289957.409617516
496	57.424166135715	57.406704440089	57.4242162737582	118.7335	118.355	119.116	6	6	58102.6309570313	27750.3340671875	56738.3533921874	58004.1204406738	52015.2860472656	66827.1309947753	42493.1588327986	32427.6179085287	42397.0515712891	46083.4146762347	32605.0712137277	100860.195553906
497	57.4250581352637	57.4202761122844	57.4266687094332	1303.69	1301.66	1306.58	20	12	320343.964367677	148768.95852539	294288.898205214	132883.354635958	203724.190701907	336184.683672574	319856.954952569	251779.891715961	123002.94933545	504178.04194406	402164.089880023	224722.583778733
498	57.4402734859642	57.4348730169218	57.4456398791288	118.7885	118.307	120.196	24	12	58290.0587988281	72745.1730390625	31406.3909878906	52720.1899438476	48071.20415153	67109.1796254535	105702.338275543	101216.633722098	95106.2540039062	105615.558087263	97731.871723842	90100.6991442522
499	57.4586229776736	57.4580963531982	57.4587783112817	1302.81	1302.12	1305.46	12	12	416767.010864259	228554.633360876	503303.54572544	366341.027438965	320319.63553185	619515.792022882	556306.805865891	460261.19444141	514024.761118982	649870.582072061	524749.179628901	285745.466301619
500	57.4505954842276	57.4505877378497	57.4506005767945	660.534	660.175	661.43	4	4	177860.949037977	378569.272033636	263405.310977399	231402.658796874	322547.936889647	253300.74405139	12466.7326318053	24538.0899588448	12569.4431330217	14014.9299511717	15570.0292807616	29727.8997875974
501	57.4643138370336	57.4630410760142	57.4807278763233	1305.65	1301.81	1306.84	19	11	92020.2251741532	162743.896141826	156699.381445315	178494.39560359	392882.691995669	578747.134915361	136416.977382811	321625.557773438	140631.476227213	214398.415554201	164106.521822416	274565.466396487
502	57.4687445172943	57.4687445172943	57.4687445172943	660.505	660.505	660.505	1	1	249295.66182422	155528.16991127	263432.067573567	266335.405115883	322056.078339844	249201.16825228	12495.1458848876	24569.4285156246	12588.0616768391	14007.4273120117	15561.6852136231	25892.1860609944
503	57.5159333828811	57.5019655536837	57.5174412682777	1303.725	1302.57	1306.72	20	12	195421.995324708	107294.056364182	204746.374443359	144798.739911358	127237.635790404	238109.048540389	223507.833082933	191437.260482271	219454.555732423	241965.996382212	277706.668674879	114232.021835936
504	57.5098807721896	57.5096526875893	57.5101481267177	660.3585	659.982	660.563	4	4	215257.017860493	341567.784958981	246971.146958705	187652.203593749	322056.078339844	229787.670696429	12495.1458848876	24569.4285156246	12588.0616768391	14007.4273120117	11895.0138623861	25892.1860609944
505	57.532441723833	57.5216803137387	57.5325099955532	118.599	117.801	119.331	8	7	26425.9377392578	31239.2779875	21309.1014308594	25054.1507164307	27064.5394058594	18290.8541548828	33153.5579320312	30808.121	31761.151078125	23034.6031951904	46992.0642251587	36132.2800394112
506	57.5258133580933	57.5219550254509	57.5329780771076	1303.14	1302.24	1307.51	22	12	166941.4228951	47156.3923339844	168580.287574369	115200.25891927	99006.7598883046	184413.077271259	162568.056191405	143158.722804988	190395.155608723	188855.153809345	231134.757902644	34695.5011347648
507	57.5736482586575	57.5579278653637	57.5736928673235	1306.34	1301.32	1307.19	9	9	243604.341552735	346536.24308894	156161.040523436	147461.761777344	256009.278864933	477421.106588539	43172.0437418617	140137.94524658	141261.53254948	492467.601889273	181683.845708706	391307.267243839
508	57.5736250969339	57.5735912446104	57.5736486879768	660.7265	660.505	661.101	6	6	126332.940588135	219767.714142296	108692.366385602	162732.960169642	157600.388213867	57747.3912421877	4785.80493090818	11999.8867187498	0	7144.70497436523	10927.4604672853	8488.82428243
509	57.5846329282777	57.5842344028526	57.5855039142615	1302.81	1302.24	1303.22	12	12	344052.367591311	218787.075174278	435813.231632597	318231.066530413	293222.064062499	471665.641976843	464212.340849614	400628.945786461	439454.622951176	478608.562463943	431563.836400387	268345.776847956
510	57.5990598835035	57.5990592545825	57.5990605124244	660.794	660.505	661.083	2	2	140981.528830567	233107.297402899	125891.729685548	184905.487788085	127151.287111605	92218.8885019537	4785.80493090818	11999.8867187498	0	3568.6528031739	10931.36034611	8488.82428243
511	57.6232356426471	57.6227727055835	57.6240554900849	1305.82	1300.27	1306.84	12	10	296146.774194337	458971.63620192	191614.755478513	215094.250336306	324648.350912709	477288.526442308	110225.401121419	172526.061876084	183086.979431317	491680.365661619	148430.969374999	231962.583705357
512	57.6172714335361	57.6172481083218	57.6173541475711	660.5145	660.175	660.563	4	4	72704.7182089849	157164.324037944	125891.729685548	86538.8328526783	65959.273710351	90445.8258000012	4788.36555419917	11999.8867187498	0	3568.6528031739	10927.4604672853	8503.7142910156
513	57.6585353601576	57.6418528651351	57.6694770412226	660.89	660.193	661.985	8	5	124039.810263673	398590.692697262	65508.2502864581	91268.4639031243	111163.431259485	80065.806479981	5474.43230468745	14777.473066699	11814.2516273438	0	9269.45176025405	6462.21977499998
514	57.6792794853308	57.6789935590294	57.6792795801206	660.193	659.982	660.524	3	3	268726.784128908	405484.865612789	87983.4096861324	78088.7494776199	321002.112797268	100631.248670759	5474.43230468745	9378.27737812482	8029.95288066394	0	9272.75991577148	6462.21977499998
515	57.6933442353311	57.6868458916759	57.6998425789862	1304.03	1302.57	1305.49	2	2	239456.748193362	312803.771271301	170524.923644532	81733.5142337473	218654.524429688	159495.362066319	176361.167226559	201843.82158558	166389.742129796	176702.479923205	179914.248517402	49656.5763216143
516	57.7225444146891	57.7220890627035	57.7278393471638	661.43	660.89	662.734	7	6	267077.074743896	438961.758826441	333442.375562742	286354.618845981	326815.85735449	130810.497927572	5456.03085156243	14773.3976466587	16134.3191136997	0	9259.5272937011	9674.51537053563
517	57.7385321839564	57.7337794004732	57.7455808348267	1303.61	1301.66	1306.34	11	10	229414.793365724	145201.418079425	161790.696782229	148320.926230469	239118.089982721	144147.013070913	202415.652076822	225141.980705565	140116.655397729	163154.773901367	165526.263806558	176225.30859375
518	57.7707383540979	57.7689073982608	57.7727836768072	1302.71	1301.66	1304.15	24	12	432823.708728029	374699.725871392	411482.885766596	431633.320983539	402913.654894079	401293.782097518	423917.376487168	276096.664411273	386354.171245817	412688.052166228	434738.290323726	385212.911853965
519	57.7563735365308	57.7479736774631	57.7733853448993	660.563	660.505	661.43	5	4	125948.425463171	126616.300251114	84714.8272187505	52799.2388605468	85559.0337853522	83668.4433000011	2703.14503540036	10407.1775390623	9138.69481494126	0	0	11208.1167
520	57.7948455738077	57.794724955422	57.7951019937643	660.89	660.193	661.43	3	3	65087.1351621098	107902.148476073	46922.7526509486	52719.3714687499	97716.151673991	72864.5221473217	2701.69950329588	10407.1775390623	9113.96573974605	2734.69329882812	2711.67233829752	11188.49128125
521	57.81179558647	57.806018078825	57.8175162667518	118.739	117.938	119.278	24	12	49714.6644609374	65462.8732126116	33793.9045308594	43506.7951245117	45419.0575699638	54666.7921423827	96364.7932511161	59135.4863085937	43015.4251523437	43908.79606536	57364.4259114118	91841.5811906739
522	57.8356057532579	57.8280566321035	57.8356425673014	1303.61	1302.24	1306.27	9	7	425102.588352277	55813.9334868702	405522.794126424	40385.6514592635	390204.191497695	124510.03700358	118209.614527065	432378.399161124	58684.9275406899	126978.210303861	86415.208496095	375381.04209375
523	57.8165852019571	57.8076508023646	57.8288035454682	660.378	659.982	660.89	4	3	39320.2257495121	87666.7367695315	58574.7745422013	76068.8036669922	88055.756117189	41178.8304000005	2706.75886566154	6464.49674999988	9138.69481494126	0	0	3872.83165454096
524	57.8280418967571	57.8276851851549	57.8282712640524	118.739	118.499	119.116	5	5	63829.8292506511	65317.5795359374	54328.4830148436	49775.1879326171	53357.8413771484	57137.5342196045	44183.139760219	30462.4395735677	45022.0789472656	48847.2286213728	38074.5868095703	96969.1301648761
525	57.8417419827481	57.8417419827481	57.8417419827481	1305.8	1305.8	1305.8	1	1	219327.131968756	197100.342503911	217628.307351558	226648.591953119	223105.574999995	221130.697226569	220468.205234371	223952.625890631	188145.965625006	217239.305312506	31657.6708357746	184718.991187496
526	57.8720704967474	57.8667348539551	57.8721910594141	661.083	660.505	661.46	5	4	107279.679887278	200422.107972096	131780.775824218	147975.140069196	156876.812809149	122267.357840007	3010.91975830077	6240.32272135406	9481.32505021155	0	12812.9632049561	8617.66583117674
527	57.8855110537007	57.8834777097641	57.8875443976373	1303.13	1303.04	1303.22	2	2	277266.990981449	166470.257418215	53591.2357324227	250442.778942874	238066.465917972	380804.488374029	371803.893989252	300496.165476069	355266.859116206	395205.951508245	48259.3100219727	196981.347949221
528	57.9145098170265	57.9145098170265	57.9145098170265	660.505	660.505	660.505	1	1	75011.9919482437	52154.2800773438	99046.3248925773	93949.6117446888	136126.598925784	95195.349089355	3016.55818481437	0	3605.6948027344	0	9378.16526019283	2681.97571832272
529	57.9335382832913	57.9335181458745	57.933557806864	1304.08	1301.97	1304.9	3	3	248422.870982144	159492.255368304	330975.273750002	220058.400008371	213882.788618863	23938.8377128901	52062.1310522463	287454.592675773	31299.9246590168	343131.079888385	312517.858342636	187772.956986608
530	57.9430162046889	57.9430131102637	57.943041329759	661.43	661.409	661.46	3	3	58135.2197103515	68201.9459912103	100310.161703128	65193.0642923172	137904.729631346	89323.1372363299	0	6241.43706469714	9510.09736828608	0	9360.61723645029	8632.31910223387
531	57.9467488636565	57.9467120922468	57.9467682349646	1302.965	1302.24	1304.5	12	12	332280.661645509	207310.174528244	413774.689453125	298797.174162409	278323.598217772	459433.40789551	436564.382456755	375294.341595055	417368.192523767	452486.184916298	396073.000848215	244354.977257361
532	57.9757092881911	57.9633134594254	57.9847061986014	660.89	660.193	661.101	9	5	78542.906628125	161680.359111327	116985.158594075	95288.5913718743	79824.0965244147	67296.0672000009	0	4130.13127197257	3099.29141967772	5659.04526352551	0	6971.64403393554
533	57.9856823620654	57.9856823620654	57.9856823620654	1301.76	1301.76	1301.76	1	1	87204.6437361647	114058.78921274	59113.0743420419	83930.59807129	88946.1281431081	63099.0923697913	71534.5170369463	80818.3253621413	63578.9272428381	66758.028641827	92047.3569413242	108526.005146486
534	57.9964360717073	57.9964201879275	57.9964660000885	660.7265	660.505	661.101	6	6	123344.088458985	162391.823837889	124534.954878767	138842.877201822	148308.961901783	109390.141522462	0	4129.39388020827	3098.2985874023	5659.04526352551	0	6972.01774843748
535	58.0140953691286	58.0140308767918	58.0141598614654	1301.515	1301.05	1301.98	2	2	55595.6395814734	81442.6872202847	48039.1149273688	63953.222293527	66720.2356402595	50901.059315795	61033.3725372324	37691.6078613278	63745.0596879445	49422.3231835942	71998.4043334948	76103.6327176341
536	58.0440087328054	58.0434545978299	58.0449768351156	660.5145	660.175	660.563	4	4	81015.0435937508	89541.6774714844	127851.024389647	104486.760745535	119115.546065998	133346.372926391	0	4134.11318749992	3097.63669921877	5661.77236822522	0	3510.3469648437
537	58.0877158953358	58.0867349137297	58.0880356646512	660.524	660.175	660.89	3	3	170692.855700781	186225.913898436	236717.779023439	104406.496777902	94281.917530599	100892.324751628	2528.68148254393	12714.6880792967	5282.91023393558	9191.98979179706	8345.25260351576	21575.5132398437
538	58.0864066472879	58.0829925864209	58.09678664558	1304.15	1301.73	1306.84	13	9	54986.1195922852	150711.784194711	79497.2081705725	124592.783977866	103431.698167726	114711.709000356	103141.71325646	37976.302998046	91574.3208723952	57219.4725406898	116714.553988371	131195.024932391
539	58.1088282265169	58.1075101648856	58.1109094676416	660.3585	659.982	661.409	6	6	124670.874873048	195276.82367932	136272.790192452	148975.493139062	152093.161093343	100846.654799853	2530.03444213865	7670.74509999986	5298.75783266593	9196.41942919942	4342.09494763182	21575.5132398437
540	58.1333657683906	58.1253704159963	58.1416798655186	660.563	660.175	661.083	11	5	157157.438126954	186225.913898436	178999.198167805	131415.321522297	81120.488618554	175735.205581707	2530.03444213865	7670.74509999986	5298.75783266593	9191.98979179706	8345.25260351576	21575.5132398437
541	58.147181454277	58.147181454277	58.147181454277	118.728	118.728	118.728	1	1	0	4734.94636523437	3918.88783447264	2884.20029681396	3171.36542248535	4368.98822448731	15300.0879418335	6795.84278045657	16253.6233007812	20775.1998974609	11369.4074708252	13560.661517334
542	58.1588784765675	58.1588582449362	58.1588880475139	1302.975	1302.24	1304.14	6	6	174843.257116031	307166.403142757	111453.513134767	77742.5920784514	211529.493596858	127992.987584886	114485.538301594	166531.875408378	108524.671512783	117334.553109741	151962.583069959	241460.255078127
543	58.1642586996253	58.1642087698548	58.1642819630029	660.3495	659.982	660.563	4	4	92519.0109587061	174104.713320311	166431.117529296	80451.9633883926	89027.780614954	112897.55146875	3512.43734399412	9161.27688802068	6082.11460489906	5886.31499394543	6403.01119718424	9026.22657295734
544	58.1805110092381	58.1805110092381	58.1805110092381	118.355	118.355	118.355	1	1	15667.5151904297	33322.0891564941	13928.3746294922	3727.52892163086	20344.606870166	15493.5742596679	19480.486659375	21192.7638671875	26509.6548132812	13235.0204994629	21071.2721645508	25780.3837435547
545	58.1913908919548	58.1897667306935	58.1957536722876	660.524	660.193	661.083	9	6	60767.8342382819	114641.947018414	92383.99572461	84331.6410910155	92675.0146236968	85624.6409397792	0	9171.74691874983	6098.61730786123	5889.15162036145	6409.2931382446	5678.24396132811
546	58.199490736473	58.1994837082541	58.1994977646918	118.619	118.499	118.739	2	2	15667.5151904297	40275.1582421874	13945.6424505615	3727.52892163086	20220.47471521	15493.5742596679	20004.4789921875	21221.3101547242	25040.2685810547	13235.0204994629	21071.2721645508	25780.3837435547
547	58.1994515811201	58.1994515811201	58.1994515811201	1303.04	1303.04	1303.04	1	1	170033.790875	294706.364517578	125224.904157227	201964.857445313	203525.792956543	126514.042486329	120089.733695801	160494.872080075	113630.180158203	116081.132754881	39489.0458251957	231480.907710938
548	58.2386517785337	58.2158135411803	58.2405643857523	661.255	660.175	661.46	6	5	136468.510684153	140108.611786829	153317.53615904	144378.041671875	54640.1490584303	158310.916111329	3512.43734399412	9161.27688802068	6082.11460489906	5884.42390966797	6390.44731506351	9026.22657295734
549	58.2406646845104	58.2400413691844	58.2512390872773	1302.11	1301.39	1303.61	6	6	174843.257116031	307815.019981969	21931.4585273443	210605.201972658	211657.23844088	131221.127089843	29219.3361015619	166872.637866586	119610.192840168	120272.510634764	152199.634718423	241843.409480167
550	58.259830379659	58.2586603760264	58.2616352505077	660.5145	660.175	660.89	6	6	530435.033508933	429795.628286825	522708.993731961	493089.375674106	439086.033545838	469738.567445798	0	17348.2189453122	6572.43343880205	6172.52785412598	8674.69232519524	9995.85274178058
551	58.2684603928262	58.2645089545021	58.2855445762771	1302.89	1301.66	1308.12	20	12	264832.963452146	155479.955841345	353958.2109375	249126.961465218	230797.121888145	387389.117207031	379348.334140627	99998.811266044	354436.304434345	396829.449752855	64767.808627931	26153.9896406244
552	58.2813755125253	58.27529275946	58.2978788776696	660.524	659.982	660.89	10	5	165763.528447267	79078.1949052727	99249.7141694334	50836.3190097656	389296.183049026	184735.247034451	0	12523.0642249998	6590.26653203115	6174.51152670911	8683.98995898451	10013.3861867187
553	58.3073864423654	58.2964621111794	58.3075029376913	118.2285	117.771	119.116	14	11	33290.6373779297	64527.505111084	34006.1789484375	32042.5228897461	36004.0905795411	36694.7973092913	58946.5071360474	55144.718969029	51573.6038494141	64405.5237579346	52805.2824471842	65135.9442673341
554	58.3292268804152	58.3182236817307	58.3403778749488	118.739	117.811	119.421	25	12	64152.2918701171	78880.6455065918	44838.3715183803	56966.7902143555	56771.6718570033	64549.6666392649	93279.3417943116	76271.5994475446	66382.2473070313	66298.8765980468	48240.469096875	88952.6532168784
555	58.3457384762511	58.3410872872815	58.3471093140516	660.505	659.62	661.46	9	5	71610.3576542968	87062.6216689445	83294.1194778179	72667.100726562	82184.5369576178	446607.579600006	0	12523.0642249998	6590.26653203115	6174.51152670911	8683.98995898451	10013.3861867187
556	58.3900730363119	58.3678085536031	58.3909365210155	660.7265	660.505	661.101	6	6	61391.8293896491	49071.0307939449	57136.3811220709	79244.6463999017	83989.1393669928	54794.0197718102	3653.19389685064	3978.24972802726	0	2663.85075844732	10002.2135249025	9783.82492656247
557	58.3912428612935	58.3903423543375	58.4057044140722	1302.405	1301.32	1308.41	12	11	153064.671784059	342257.992031248	33058.4413336187	368801.507246096	253494.122804126	80487.2899235021	134249.809653322	209226.024355468	126345.451897786	77687.5765276232	109246.422159425	281285.746819895
558	58.4070767990277	58.3961529841711	58.4183300967521	118.599	117.811	119.116	22	12	32243.5908837891	55034.5403466797	20380.9403177734	31397.5074005859	34710.530953532	57868.7935869141	70251.4463066406	37613.1866875	34405.038484375	27548.3429713867	26968.7230505859	63377.5097785156
559	58.4114878687703	58.4102088827192	58.413042894176	661.092	660.563	661.43	6	6	683807.768716524	640089.391242738	703229.604753475	599370.687825891	689705.707691403	669583.74201196	7264.65128063961	3972.46606096539	0	2662.9949486084	9991.50451684563	9766.69344352212
560	58.4377581507286	58.426402790523	58.4487607351361	118.355	117.374	118.868	31	12	68276.5713222656	26039.6617915039	38659.3430357422	65170.8398399414	69705.5991263836	31506.772180957	76528.0986582031	77966.2945161134	97562.3488710937	27460.6481140625	68068.8594123534	57148.3447727052
561	58.4366363364571	58.4276881537539	58.4366751602626	1302.89	1302.24	1304.14	13	12	388947.821948244	298926.954345703	495114.20347551	367859.938762208	336271.359308379	551354.332094031	22756.140184571	454669.338690108	505776.37483464	561790.735564666	472247.177243305	307083.94250676
562	58.465197703606	58.4595259113994	58.4707802363681	118.881	118.499	119.278	10	8	18103.3221020508	25630.2456460937	17721.5576574707	29986.1088071289	30707.3606140137	24080.9256220703	50900.3126884154	25649.733765625	29054.7259257812	56786.3128509765	23267.8767642578	42684.0803210937
563	58.4687909368539	58.4581872119398	58.4784589627239	1305.035	1302.57	1307.25	8	7	51547.7076054689	271649.390825894	169295.471093748	32634.8451692706	45516.8029255024	192433.241992185	92054.4645889569	35671.6785799152	181064.058984378	96772.5950710216	164812.403188474	51252.2984531238
564	58.4684795784463	58.4675831974317	58.4793081558101	660.89	660.505	661.101	5	5	181013.447410157	79366.2342112155	78197.3761445317	39082.1877933593	56488.7096823247	83133.5919475916	8360.78894653312	3366.99844055169	3475.99511511229	3088.10042260749	3965.90981506346	5755.02506132811
565	58.4969376724718	58.4948191040097	58.5070705398768	1303.04	1302.14	1305.65	32	12	292399.456921388	151076.974609374	219203.451472356	88516.8922558595	226534.716583721	164755.932136898	56851.1453232424	26261.0240039062	136246.923938965	180973.341958007	141479.830705158	211282.167707707
566	58.4938916410641	58.4931030590045	58.4942080229406	660.5145	660.175	660.89	6	6	177947.698068361	236674.675468189	135557.438757603	197914.529864955	206766.865376113	131091.471950893	8356.31793640132	3366.39729817703	7184.19162451169	3086.61297792975	3962.02270751953	9303.06087707518
567	58.5377527177056	58.5267820707585	58.5378315384184	118.6135	117.997	119.278	8	6	22723.8661230469	25144.8860063476	17721.5576574707	29891.2160577392	30707.3606140137	24080.9256220703	50900.3126884154	42090.8111597902	31593.9589861328	40989.4027489257	31008.1447585937	22519.6906279297
568	58.537563946165	58.5363546460807	58.5392877618926	660.9865	660.505	661.46	6	6	125329.909397322	212716.965380578	99167.7164979072	147526.505412946	154166.941140563	69548.6713928574	8356.31793640132	3366.39729817703	7184.19162451169	3085.62134814453	3956.36873291013	9303.06087707518
569	58.5354629405225	58.5343264701683	58.5563371207992	1303.61	1301.32	1305.65	17	12	112003.419494629	365662.376778844	149842.13662222	285809.278745118	266298.07070688	23828.5340087897	142642.559070174	86275.5811741285	22227.7323242194	146147.741601938	187191.332226563	316831.031993689
570	58.5628080110289	58.5530598051199	58.565251567926	660.5145	659.982	661.409	10	6	418296.928004468	387309.869568356	429170.964223841	47246.6468664062	41271.6913647456	89666.1153000012	5894.21237915033	9929.76751302067	2846.02971484371	0	3083.51579085286	7111.37091757811
571	58.5488427061436	58.5486854800703	58.5599185299989	118.728	118.355	118.924	7	5	25188.7561962891	47027.8010388183	17721.5576574707	29891.2160577392	30707.3606140137	24215.7165943359	50900.3126884154	42090.8111597902	30126.3490117188	36711.7890741211	34362.5485336914	43396.063390625
572	58.5657573280866	58.5653400457398	58.5666466176788	1302.81	1302.24	1303.22	12	12	332049.959960939	199155.439945912	431832.482670893	307592.262053034	268355.076855468	492464.510337614	488547.864118306	388908.023613284	442717.939574874	523752.837999097	416411.680479912	262574.619655762
573	58.5848853651808	58.5843621858973	58.5855029851421	660.5435	660.193	660.89	4	4	49686.1481616216	325266.224228028	85523.8287131655	61927.112429036	361322.038728909	62176.903689779	5894.21237915033	5658.58998124989	2846.02971484371	0	3086.54100256346	7111.37091757811
574	58.6049056278121	58.5926718374794	58.6062429136764	1302.69	1301.05	1307.49	21	12	1464759.67492677	2148167.70818116	159299.083285155	1656175.63729688	1630210.8667897	166808.20320255	1007965.05361492	131295.348499582	920492.663090177	543408.443757942	1198527.88365722	84984.9660691478
575	58.6202846519578	58.6194138835129	58.6208917914598	660.5435	660.193	661.083	6	6	111142.683839845	70233.5772070313	120882.932249511	110113.846651785	67518.1301394857	132189.203197266	5894.21237915033	9919.83774550764	2838.32843098957	0	3082.41571386724	7111.37091757811
576	58.6275301777665	58.6275301777665	58.6275301777665	118.307	118.307	118.307	1	1	43623.1094116212	52250.8475634766	19468.4305621094	36057.5467149659	37790.7971330567	34827.1989416504	38902.3401539306	34300.4011336671	31182.320515625	46476.6175736085	32102.0302890624	48468.2985778808
577	58.6386960616427	58.6385712233766	58.6551101609437	118.331	117.914	119.116	12	9	48905.6919594726	57235.3619375	26547.2529820313	42274.8544733537	42828.7093631999	33240.0526896973	42164.7923812499	31818.0726120606	36891.3024984375	46310.0525360351	25689.7032470296	44645.4620909018
578	58.6479550796943	58.6478250682298	58.6479737711667	1303.95	1301.81	1305.07	5	5	172570.662988282	269372.8882512	1031396.12061769	1626417.60003989	194081.037563851	884450.35822265	985450.770345047	1351354.8456966	897650.994300124	929136.960596831	127361.795072545	236432.170147235
579	58.6464013825007	58.6457148658935	58.6471160955451	660.524	659.598	661.083	3	3	395006.339119632	93314.6932359375	395020.993663088	77021.6351596674	69445.413663737	342535.070700005	5894.21237915033	5658.58998124989	2846.02971484371	0	3082.41571386724	7111.37091757811
580	58.6759561163753	58.665725590159	58.6769295003137	1302.955	1301.73	1306.27	14	9	158007.776771852	365872.379302882	319133.261487929	266791.247190504	274348.114302884	119199.267279146	292162.265332034	217503.761534599	119154.491799096	298392.208549803	119220.162979737	87723.4323381696
581	58.6902869453831	58.6891211128191	58.6919434339855	660.9865	660.505	661.43	6	6	236755.519136163	355581.811911436	197729.837673033	277520.882101562	327315.605142852	141958.516707092	3798.60538220213	9332.44223981582	0	9486.12991235351	7634.36794116205	11814.217094401
582	58.7187698483978	58.7187408983913	58.7187919443514	1302.315	1301.32	1305.82	12	12	491756.032711429	732859.021362305	326402.038708143	339178.309585574	551953.934627503	143797.973688617	174803.077868304	451462.715304691	303624.813568362	304592.527610563	394504.234409176	638762.665743584
583	58.7165741444952	58.7161201579367	58.7345450947794	660.563	660.175	660.89	5	4	81556.8091015631	267441.654229981	159647.068160157	75204.0872999994	48701.6875637691	60879.2607000008	3800.63780883785	2689.70020483393	0	5952.3578753053	3153.38511932372	7301.48790078123
584	58.7584800194686	58.7583447580818	58.7585220125317	1302.81	1302.12	1304.14	12	12	482107.611621095	331813.739005407	576542.812031242	444379.398947406	400018.154645666	634897.087841799	625573.552553717	524942.6787221	574688.067032231	642305.177388028	566122.261662592	363586.919365584
585	58.7856112965077	58.7729746234798	58.7856486014882	661.255	660.193	661.985	8	6	123727.598720983	134949.849532409	118077.030632952	139451.787060548	144867.54812683	155436.40879004	2729.59373510741	12621.5884172712	6298.45675122067	6143.5754519043	2497.21291687013	5894.77740893554
586	58.7804365373056	58.7793648765637	58.781302225363	1306.4	1303.64	1308.18	4	3	30928.0744697259	150078.241643629	342775.921435549	259200.918934152	236555.28837542	384561.717333987	356148.300351553	338670.677301888	346268.815994689	364414.812109378	340035.747635326	35008.1593249506
587	58.8191595838906	58.8171648843524	58.8231575136754	1302.89	1302.24	1305.49	25	12	289573.777561598	111171.387037761	170821.445012019	98737.9482971203	160010.541916502	431656.992044505	184434.246806641	152170.720513822	223359.321497394	210745.656275165	140937.129800694	202202.392004394
588	58.8293819042986	58.8286881753649	58.8294916664846	1303.57	1301.66	1304.99	7	7	106810.401271785	327499.83303874	158840.653481445	32409.9322998058	396702.310303146	179633.240342548	123179.602188896	524065.073935136	113502.486547852	185866.343677134	561244.220868323	361232.482150069
589	58.8340154162541	58.8340154162541	58.8340154162541	660.193	660.193	660.193	1	1	126578.10108887	139962.907271482	48468.0322462889	130876.951354979	137029.900484377	161943.169381347	2734.70533386222	6158.24932080075	2761.40657812502	6155.09259924314	2510.60279846191	0
590	58.8665444123409	58.8663136164724	58.8667752082093	660.3585	660.193	660.524	2	2	125658.686249024	98342.3207475589	66705.274888281	75424.3829874994	112676.675746096	122702.051695312	2647.83477416984	9023.36871044903	5508.85816406254	0	0	3139.56783349605
591	58.879251230091	58.8791999533004	58.8839446111239	1302.3	1301.98	1303.22	5	4	220911.936328133	206223.805224608	24451.5106806647	224834.211243488	33049.9514620537	53349.8310763885	261134.974218749	31322.4188085935	267973.852480478	300090.244466146	214386.625582037	216539.446243488
592	58.8878960341994	58.8873278867737	58.8883074503741	660.89	660.524	661.101	5	5	146472.197058595	127042.143591796	163572.143353517	144995.100337053	90693.8865345687	160779.212139649	2644.29961425779	15612.5087890622	11138.1983828125	0	3576.61983203131	11767.1125859375
593	58.8886752715266	58.8882612690586	58.88985535553	1302.81	1302.24	1304.15	12	12	287026.385302735	224812.84224459	368592.149864032	262011.117392579	220104.790147047	428370.671621793	405493.796250002	330798.591514423	380266.168516325	480486.857358402	350579.24510066	229038.008358999
594	58.9237344405194	58.9209109835551	58.9250477096761	118.739	118.355	119.331	5	5	38697.7008789063	40553.7883148193	13203.1131744384	38317.8270234375	23434.1248763672	10184.6436169434	29451.7303359374	27826.0672829591	19869.6964042969	24727.786579834	20519.6903201294	28234.1127578125
595	58.929035757602	58.9285757019873	58.929399618033	1307.285	1300.84	1308.75	6	4	74479.4871202253	98966.3140045176	29531.8513330072	196234.726841518	70953.761619874	232477.581256977	252740.071249997	197242.94748326	209963.742939455	262232.782636721	196571.111254186	155789.379241066
596	58.9577385437224	58.9466312306944	58.9582250284826	118.307	117.811	119.278	19	12	38846.6047838541	113146.393912388	41724.5562453125	41649.8540541294	34484.3670865886	36591.4239697266	55397.330376709	21988.2874848633	66729.798359375	57467.9918940779	16061.3603261718	31069.0827345378
597	58.9408868044875	58.9371401166227	58.9409145837432	1302.73	1302.14	1304.14	13	12	328302.056884767	284459.004690503	316798.557363286	328704.022273136	301090.273230918	321497.290840543	332003.71872768	36368.6992382811	292958.393795571	344275.030940641	340969.305636162	302639.598450645
598	58.9510637443892	58.9493516166935	58.9527758720849	661.985	661.985	661.985	2	1	137239.16557422	103715.10797754	152495.21931641	127327.874386717	53948.4461749991	116811.148392091	0	15598.5690490719	11124.2806054688	0	3574.70515332035	11765.430608724
599	58.9649998392034	58.9649681202114	58.9650268502199	1303.04	1302.24	1303.81	7	7	136326.582425868	107888.480803221	138514.414955834	138667.05888672	121029.812939453	131002.895813801	136232.29435384	141627.997516422	120268.029292805	143279.979850887	130033.869502359	120452.838220881
600	58.9690131223615	58.9686508891994	58.9693393443384	118.355	117.801	119.116	11	11	89093.0701992186	71428.4584207589	47118.8082524414	73306.655543457	67384.6766560873	103213.526958984	55923.7400403443	73661.8248214285	71924.5077688686	45855.9181773437	72568.0392038225	73622.4141922202
601	58.9769994573643	58.9768977559206	58.9771011588079	1302.465	1301.32	1303.61	2	2	118041.102751467	54700.968296983	118998.528925783	122192.619802248	114729.721044923	109073.615833742	39666.5740397133	123891.932878416	112386.438103029	121201.567291258	113848.56772339	105389.52521118
602	59.0122199257033	59.0121816089098	59.0122442162762	1302.955	1301.76	1303.95	8	8	119799.469139403	108551.287232258	105091.231080324	138667.05888672	111353.778832565	135338.160950818	109603.970854492	141627.997516422	104906.610847981	131127.413662861	120266.800548095	120452.838220881
603	58.9952164312834	58.9935929566079	59.0155967777684	660.524	659.598	661.083	3	3	230304.932657228	87659.4069492188	250504.95267383	61362.6809376623	68896.4178696289	264096.439200004	22767.2189550779	32426.9257624994	41880.9060857415	27048.8135138189	30754.653492188	28692.2288554687
604	59.0419074825918	59.0414266378334	59.042327278027	660.524	660.175	660.89	5	5	240632.826257814	184886.955123045	272368.163303989	214288.796022321	177871.56163444	260609.097840403	29965.4981308592	38954.9958984369	48028.1119425454	27048.8135138189	30754.653492188	33459.6472976887
605	59.0479775387114	59.0478659671661	59.0481601471286	1301.98	1301.97	1304.14	3	3	118041.102751467	105535.935432127	85541.3583784631	122192.619802248	114729.721044923	109073.615833742	118301.784353026	39382.4076679678	53705.9630756291	121201.567291258	113848.56772339	105389.52521118
606	59.049550286555	59.049550286555	59.049550286555	814.313	814.313	814.313	1	1	8599.21130004861	6512.93893035889	3424.14531250001	5432.7568305664	0	16733.6026003417	18457.1526247559	16119.822293701	10858.7754503174	16720.629675293	21660.5641738284	6035.82500805661
607	59.0495200182983	59.0495200182983	59.0495200182983	1917.89	1917.89	1917.89	1	1	6342.4121142579	1346.72333007809	4963.06482238775	1676.95695373528	11356.324716797	7205.56845703128	7947.3670590206	9753.00629638645	5968.46096954353	5619.83392578135	6502.66218566902	0
608	59.0369389184054	59.0369389184054	59.0369389184054	1865.39	1865.39	1865.39	1	1	4781.86472015386	4763.38319732674	1828.82913146965	8675.0073770138	1794.63789611809	2215.52588378907	1387.52027343752	1770.74902221671	7741.21786743136	5241.46912536598	3939.15835327151	2905.4599829102
609	59.0607506310529	59.0607506310529	59.0607506310529	1341.94	1341.94	1341.94	1	1	2689.15632934579	3868.89526428212	5488.00235473619	2422.01540222177	6296.96121215805	13278.8173608396	9261.39118652322	9515.04527526885	13819.2385009762	6690.00668884298	0	6720.86914672831
610	59.0607671750008	59.0607671750008	59.0607671750008	2534.24	2534.24	2534.24	1	1	12846.6972656257	5908.71948852505	5524.53715270993	7216.50650024414	10515.4355621338	18897.0724414055	5982.39798339806	7940.57945251465	2632.89639648453	7203.50984863236	6212.43026733398	7563.29315185547
611	59.0670870328723	59.0583659710385	59.0671491276098	660.89	660.175	661.46	9	6	85846.3800435275	56979.1080600581	86293.4736540177	80062.0006037944	69838.749534668	100785.365033752	2955.05174926755	8030.1520833332	8680.07543989244	6031.15932001966	3500.57430908209	11210.5527746093
612	59.0897130034617	59.0884777356259	59.0909482712975	1301.745	1300.8	1302.69	2	2	35292.624812499	74601.2025528978	35143.0225399785	46194.0211825567	48580.407521668	41299.8856253491	37158.562971192	36878.0725837056	23440.8445626397	28188.9455468746	44211.8177748328	53675.3962667412
613	59.0848808596887	59.0848158901792	59.1037520211654	660.524	660.175	661.43	5	3	124622.782045899	116263.156005579	134915.823118164	54162.6411281246	83168.5094196416	116380.986688315	2953.47150769041	8030.1520833332	8656.58737703447	6029.2217019043	3494.95240173342	15200.5845002034
614	59.1408022463423	59.1212710877895	59.1412340706388	118.406	117.811	121.597	19	12	48175.1789267578	67908.9469670759	38551.0592491048	35936.7941567383	40132.2689794922	48014.4796816406	34380.1795406249	51054.2967313058	44499.4799707031	38284.6912277832	49922.3772541852	58855.1809402668
615	59.1488172859192	59.1480741839668	59.1495603878715	661.697	661.409	661.985	2	2	121493.385068522	181658.483781982	97520.8784501964	153466.265108154	100546.191796875	113210.416448567	6204.71632470705	8011.51065885415	8639.58943680828	3110.38299082024	3494.95240173342	15178.8188520913
616	59.1521500911656	59.1517529710962	59.1524271561891	118.8035	118.307	119.331	10	10	35892.5762109375	27890.7729398437	31349.6524769531	33105.7674436035	29896.2279205078	41931.4470986328	32714.8738406249	32067.403859375	45298.8702050781	51034.5175205892	36803.8268745117	23251.0733135742
617	59.1701914951336	59.1695491827703	59.1710189719808	660.5435	660.193	661.083	6	6	340120.709866074	477148.401095518	260882.218365792	363822.013374999	398352.409041289	208861.865634704	9749.96749145503	9982.53138020817	17372.5537657877	12503.6153325195	3163.01373120115	7909.41514485676
618	59.1975392703425	59.1964769140454	59.2131454197879	660.563	660.505	661.409	9	6	150077.026447267	81170.340069579	155104.076671876	127717.33119051	198555.504850402	137534.197861608	6391.62187866205	9982.53138020817	13670.1400648435	12507.6336341799	3167.53393660481	7923.28882812498
619	59.2151403359811	59.2151403359811	59.2151403359811	118.355	118.355	118.355	1	1	35940.8189208985	22611.1480539551	31133.4364178466	27947.978100586	27142.0616356202	37555.3244677735	35394.0286333618	34557.7777476198	35087.8147514649	46054.8403906251	32210.8518972167	23322.4494003296
620	59.2590105632387	59.2589913676342	59.2590297588433	119.074	118.499	119.649	2	2	27183.6918618164	25792.0149765625	29594.9260420898	16499.4233790893	18216.9359763672	32243.7800830078	53206.8635793456	58811.6900625	27028.7417773437	26301.8808837891	53952.3096745604	38351.0301152344
621	59.2586351190471	59.2586351190471	59.2586351190471	660.505	660.505	660.505	1	1	275823.227388921	65279.5107046875	362841.427148434	341923.50014648	443836.896898445	144188.965269286	2864.31378601066	3184.14366979979	0	0	0	10201.2167650145
622	59.2631490867908	59.2494534097728	59.263302836088	1303.275	1301.76	1305.99	12	9	206967.541809082	64488.9709645776	76036.2498095699	88428.652138671	221206.463192473	114394.89345337	170996.709088041	115696.390229491	155788.433863807	105776.201770369	209947.705847831	32819.9489716805
623	59.2702375899768	59.2701848281914	59.2814495667192	118.728	118.102	119.759	11	9	27323.0577941895	21120.102649414	26581.3866404297	16551.8025009277	18362.3884215821	29273.3394609375	53508.7668852539	59028.9746316964	23114.7743707031	62230.4272732748	51080.7852433675	28351.9393201172
624	59.3009898401139	59.2985483499429	59.3034313302848	1302.055	1301.97	1302.14	2	2	154776.072929688	152516.176473215	171708.798922992	190738.788063617	165999.330007674	46014.0525460383	178258.261132814	224147.077818074	37647.3110649955	162251.64881417	143679.714188059	162152.261729912
625	59.3037041807772	59.3037041807772	59.3037041807772	661.43	661.43	661.43	1	1	438124.879455919	706203.454759105	431174.060500975	65908.577970982	541833.41094987	282583.371665692	13262.6528338622	30453.6875325516	12728.3083942057	7268.22165588379	16410.0339184571	28321.4928192545
626	59.3206879953004	59.3080360061727	59.3211304384901	1301.97	1301.32	1306.27	9	9	350124.567456056	298529.045850359	237088.424179691	277767.136151591	221079.832080081	307439.521843263	25487.3083007819	292982.28681559	44445.0261083978	150932.069056921	361668.858093449	312057.942086087
627	59.325409839593	59.3247870909841	59.3263216378396	661.246	660.193	662.734	6	6	509000.973975368	806494.978762801	477713.874290646	582267.548912356	581275.433863766	254903.711358258	16290.7231588656	34465.9277526854	12709.4824165736	9732.63397869867	19146.8332957762	32178.8367779015
628	59.3401860517735	59.3401860517735	59.3401860517735	147.505	147.505	147.505	1	1	5932.71226422119	103742.07620166	4263.33617663573	2140.90154296875	17922.7785418701	0	6691.50080218509	2379.39197387695	0	2164.35135412597	8092.79248095704	28770.9346044921
629	59.3582482635686	59.3441143903832	59.3583548501086	1302.68	1301.98	1307.19	16	12	247831.882443846	113787.399449574	256281.751076664	184850.007974008	173675.836905611	282832.505160154	268751.454176683	25940.687759765	248923.999099933	275510.537756698	41221.8540161125	164374.28082557
630	59.3520555843584	59.3520555843584	59.3520555843584	660.89	660.89	660.89	1	1	177678.294203125	230640.052768067	159527.599716795	199214.667693359	205891.433457035	58323.6882000008	5566.50980438216	13815.6976705319	0	2811.85756896979	0	2915.54522662349
631	59.3714260654128	59.3714260654128	59.3714260654128	147.505	147.505	147.505	1	1	4980.22394226074	30616.6222753906	0	0	4752.83528649902	1912.60465176391	1985.15577923585	1959.69270812988	2530.53453515625	2174.39387792968	0	10255.4781645508
632	59.3688167338428	59.368765072557	59.3927155023086	1302.69	1301.32	1307.19	13	11	169078.315988768	40416.0336566154	209028.751589359	154811.727203778	149926.890755949	43404.390520833	29787.1842597664	192175.589794922	198595.49067161	218956.611906737	214483.136043293	643114.22722168
633	59.3684750794659	59.3684491946884	59.3684899742318	660.5435	660.193	661.083	6	6	213222.306397323	255276.94697656	205715.081515625	230912.698707589	248262.159023434	112425.85190625	5556.10511315915	16568.4636067706	0	2810.50318212896	0	6242.37878837076
634	59.4304213642467	59.4303893405854	59.4304835944986	1302.68	1301.73	1304.14	12	12	850591.269238284	635310.076171875	990439.15142496	802561.342282367	776017.418374396	1073998.00940151	1072244.3643778	947240.024866074	967378.334986174	1042440.1701308	974734.779999014	665328.27908278
635	59.4362260747388	59.4362260747388	59.4362260747388	660.505	660.505	660.505	1	1	195335.659953126	104992.013026784	175515.11865039	218743.137858722	234703.811866048	117377.82573991	5556.10511315915	16568.4636067706	0	6785.15432202148	0	6242.37878837076
636	59.4811684541458	59.4805902434769	59.4819309611783	660.7265	660.505	661.101	6	6	300139.923786928	426228.937029051	237074.336308165	344985.600540178	368554.565142332	206382.88113684	8283.9504177245	16100.9609200613	13141.1049824915	13833.3013833006	7886.53078051752	11033.1549575892
637	59.4977597577244	59.4976932930141	59.497766043057	660.563	660.193	660.89	3	3	85687.0215307626	333964.495010743	112648.400311524	271535.978649902	336040.73286094	135810.451413901	8311.88954223625	9199.59327246075	9876.89190600581	2436.94984100347	2545.98956414794	7369.89976249998
638	59.5041702826641	59.5033563286112	59.5044522415447	1302.19	1301.76	1307.25	4	4	24158.2336455073	36091.2590612796	54223.6112841805	52118.6557402343	58526.2851928718	40499.6116385327	65238.442453002	53990.501555523	35818.0593750003	53829.7358454228	43778.3019496376	29821.5040019524
639	59.5244716809806	59.5244184142929	59.524758693252	660.349	659.982	660.563	6	6	184018.162955079	231289.591913781	150838.625685407	192161.864069196	197131.060657363	113453.60786384	8307.44468151851	16121.5240885414	9847.00986962886	7221.12350346695	7897.80127823893	11043.6030209961
640	59.5765122933289	59.5722270827736	59.5888097516758	1302.73	1301.73	1306.58	19	12	364768.334594728	311384.460796272	348061.710307617	26299.1640218097	333453.19955679	75587.310237925	350402.439951174	373963.933325894	313404.766477862	134574.282610562	351892.668084059	317013.894726561
641	59.6004527326777	59.5994396866949	59.6136416346268	1302.965	1299.92	1307.27	34	12	408688.880400934	310416.512094729	409230.955745921	370755.911520995	374280.162712095	450522.709789752	203331.074523705	402101.943902803	423711.168543199	465754.675506588	405363.012735524	324530.436888884
642	59.6105589993854	59.6101775257351	59.61165762203	661.083	660.505	661.46	3	3	85107.2515390632	209153.255424663	70234.5582041013	121615.69299414	124994.380952007	49297.6332278649	0	6170.34254557282	9826.4735339355	6276.15000061035	2657.80098205568	0
643	59.6507596449005	59.6507321242025	59.650783871965	1302.71	1301.73	1304.14	8	8	254349.266208308	181671.231508791	295634.138049321	244284.131911057	221625.682535398	331030.772408852	333993.998472899	293762.844841306	305639.544833609	320119.78776217	298193.854431557	193503.316462589
644	59.6384294751514	59.6365208833656	59.6542169926666	661.083	660.505	661.101	5	4	104900.694000001	88233.8205654289	114579.294981864	121615.69299414	115913.131955355	115005.490416993	0	6170.34254557282	9826.4735339355	6278.16697436536	2663.02632804362	0
645	59.7025915457244	59.7025915457244	59.7025915457244	659.598	659.598	659.598	1	1	48162.4116848146	57989.2679199211	75197.4238862302	50868.7851562506	59500.6465517565	59821.036689331	5744.85497460927	5568.07291882333	5684.84576049816	0	0	5777.57416992187
646	59.7092189216137	59.7092189216137	59.7092189216137	1306.39	1306.39	1306.39	1	1	255126.567278716	77353.011236573	295706.972278944	243897.110653411	232934.534410513	331139.413948859	334048.904604495	287407.198452594	303296.838202462	323150.588992308	294379.796138135	189612.681202061
647	59.7230078605529	59.7116652394897	59.723496765345	118.728	117.374	119.331	19	12	55793.3817773437	123357.415678571	42080.7103609375	61626.6043024553	73878.0344192505	40137.4029494629	75465.3641945191	89892.8991098634	70300.1527252022	69373.2609793528	77216.4429379185	147107.780308051
648	59.7344206025915	59.7341915083031	59.7347026541219	119.661	119.649	119.946	3	3	61475.0129703125	104244.151530469	35196.5821816407	53242.677534961	70360.0735107422	34858.4829279297	27349.8015716146	79873.3599916991	59414.2288974608	24471.4553833008	27999.621932373	124801.383049804
649	59.748567313201	59.7478286499397	59.7493059764623	660.794	660.505	661.083	2	2	80412.1727914062	96280.0188800211	106023.174948243	82256.5458374994	57019.8105192871	106113.026722576	5729.52718652341	12752.1791639646	5673.70496175128	0	3991.70986328131	23738.1104361165
650	59.7473904176347	59.7473904176347	59.7473904176347	147.505	147.505	147.505	1	1	5039.8955748291	63881.6738642579	0	4507.13893652344	14078.1790681763	4353.35410839844	5094.06769262698	4524.66091278076	6649.27282031249	5983.19632897947	2519.56850097656	16898.2869536132
651	59.7350983225105	59.7350983225105	59.7350983225105	1306.92	1306.92	1306.92	1	1	96295.9552734389	74151.4163574228	118771.333571779	113390.202768549	23569.4353124994	127860.192751459	123183.951965334	120214.407348635	110267.881171877	144953.803344729	122832.168662104	74080.0706396495
652	59.7699082668992	59.7698754783784	59.7699368133235	1302.68	1301.97	1304.14	12	12	407475.41567383	306714.213647835	455693.216702003	367074.978846152	356082.418649548	491453.35981864	488184.420625003	438307.017840403	454978.896090336	489432.43148682	462624.675117189	321143.298773014
653	59.7815180560781	59.7810145448621	59.7823545006685	1306.13	1301.81	1307.27	12	12	213190.522053226	452952.701790863	228332.231585516	369054.311307897	359343.464862927	132507.517416449	128876.663671873	183579.714810794	183457.077716147	130268.266093752	262159.014073661	234698.000976562
654	59.8150946035868	59.8037009801254	59.8155300200344	118.7335	118.193	119.759	18	12	40684.4872910156	248294.584213596	19954.1843101563	37700.3190401785	139040.940302138	76093.2866028182	132876.616510986	145209.050279018	119142.060362723	122359.486339914	140828.841761169	284681.224143881
655	59.8130427565346	59.8112574640142	59.8131399300787	660.524	660.175	660.563	5	4	74796.0093017586	107728.177737305	107665.258839845	69270.3457066238	65286.5619957036	108377.211600001	5653.6169738769	10315.7410968748	9701.30278784164	2372.98633264165	8532.22227355954	11285.2066078125
656	59.8323428928072	59.830577364147	59.8427806167398	1302.73	1302.24	1303.61	23	12	201823.767296318	130455.839405926	114099.944919435	174012.653731595	61475.1237670898	107975.854365235	115195.637888999	202077.720107046	209383.928502603	303180.273970102	237191.121652644	40828.1399497769
657	59.8265502083461	59.8261773855864	59.8268930691887	118.7885	117.938	119.331	12	12	99060.9251249999	122436.196688232	55625.5441945801	97642.1780748291	106400.197686096	64910.481628418	124621.969264038	141707.534093262	115918.751760315	133476.989892439	126303.728441569	187813.172057834
658	59.853899981201	59.8491033786905	59.8541459888675	1302.3	1301.32	1306.58	6	5	103089.645703126	164700.11801757	34516.0329677744	123809.029497072	27936.6581484368	119693.405224613	38474.3367421885	33556.1355937492	55642.4746028643	110482.619003902	112446.424898441	142902.246225588
659	59.8558558547419	59.8558558547419	59.8558558547419	660.505	660.505	660.505	1	1	114062.110209962	140146.719710936	130424.99604004	116529.26649375	117541.180016798	119961.211500002	0	0	0	0	0	0
660	59.8790162826123	59.8782717736324	59.8797607915922	660.794	660.505	661.083	2	2	113563.47803418	64179.8420132813	112565.745238284	116001.553207031	45105.9465999992	110598.424707033	0	0	0	0	0	0
661	59.8764553870931	59.8764553870931	59.8764553870931	1306.92	1306.92	1306.92	1	1	121640.790541994	162225.005908205	89281.0049194349	133266.888261712	21776.6312285151	92103.1098925738	90318.2291455091	105013.331630861	85516.1454687515	100470.512812501	86975.317067867	144000.039243166
662	59.9040337348994	59.8938156622587	59.9199102382061	1303.16	1301.73	1305.82	15	11	36667.2791986077	56008.8289133025	166574.196701097	291265.255271664	71183.1001736106	196437.301039342	192643.772641226	119394.642172851	168355.696701097	237347.724504396	152591.723663505	57211.9425042715
663	59.9119888072353	59.911625263085	59.9123782437731	118.7335	118.102	119.278	12	12	50732.3648022461	43881.2642978515	36086.3806337891	44838.422861084	47653.0387466518	36646.224440918	42435.3947980957	59082.1174525669	53545.1379433594	44416.7496801061	50145.8144846191	76889.3150124512
664	59.9237182038166	59.9230344312278	59.9442774533129	118.7335	117.997	119.116	20	12	54455.0739254558	48579.2463208008	44758.2132609864	42804.5811230469	40400.2058700766	24425.97271875	36576.1998722656	25703.843234375	100713.458164062	41651.3198045898	94912.2744882812	50586.5485898437
665	59.9393073802449	59.9270028493461	59.9449343836562	1304.325	1301.81	1306.91	18	12	115040.854282602	365511.272875599	160463.545475026	64710.1438098131	269942.811902793	58122.8958142098	168430.500901442	133714.737889579	164979.7966054	196884.488564106	160101.046305804	378985.108555037
666	59.9290850739314	59.9290850739314	59.9290850739314	660.89	660.89	660.89	1	1	124670.419405273	151421.225326171	130424.99604004	126901.833492968	117541.180016798	89858.4926350917	0	0	0	0	0	0
667	59.9617288372113	59.9569639675277	59.9627280522747	1303.81	1301.97	1306.72	11	9	148160.997095949	220588.005168268	222723.099334811	5736611.50477276	218177.160146859	54322.6534606942	111254.928317057	242474.496228377	194107.466891151	6836604.08484371	228812.131305804	5588227.91729173
668	59.9687056223632	59.9665529947311	59.9897335629371	118.868	118.307	119.661	39	12	40092.8658105469	70835.1675691964	64584.8842110771	83265.3915841238	34515.9756654786	71531.8821173271	26431.3194796875	91433.2864006696	48984.8860625	86868.7195228272	76178.9650342203	28885.9275289062
669	59.9708485806306	59.9690544469932	59.987671537951	660.7265	660.524	661.409	6	5	57599.1473183598	65965.4699985359	173250.602456056	57997.7082679846	68404.5582497076	61890.0660000008	323802.863183591	268713.904183588	278025.069058592	309283.737503131	302881.007906255	161498.967059375
670	60.0158571453413	59.9985574469185	60.0228220054374	118.739	117.997	119.759	25	12	100019.361675293	98987.6459040179	77484.5274745397	78043.3839672851	23478.0356422933	85680.753425014	31544.0612578124	28151.3566875	32587.1875019531	51185.7196061523	25301.1534552734	21660.5711179687
671	60.0009509715601	59.9997266742972	60.011497897444	1302.73	1301.76	1304.15	21	12	218015.440325929	105455.757239177	266285.171466346	56999.0969813379	163330.404768254	107478.259641926	91523.0775952152	69132.3502695314	87012.4036450199	306430.534464769	259294.150529972	145261.961608885
672	60.0146401048067	60.0138317767801	60.0152720257542	660.9865	660.505	661.43	6	6	229076.033186386	284847.716161827	191187.662509764	235186.344272321	243289.952510375	161025.328703979	380811.925839842	414999.172140066	367457.084695311	379175.032113281	414855.075164059	185507.783543619
673	60.0368142906189	60.0368006359237	60.0373204118249	2081.88	2078.98	2083.81	3	1	25990271.6338101	19593564.1607144	26911246.6041663	24043174.0908035	23396791.1490481	46393.065506729	28909190.0795834	25917703.8885711	27461458.839286	28557256.2728575	26635306.7708336	21856006.4061011
674	60.0367616794843	60.0367300767751	60.0368412764834	2098.73	2094.41	2103.06	4	1	20886555.7660292	16259477.9592648	22039134.3208825	20686817.9700001	19519249.7580881	51015.8956409918	23878325.5271322	21569822.8310289	22788123.1385296	24064539.277941	22076606.0488237	17794454.3310295
675	60.0448190379338	60.0447173559721	60.0451069466431	2567.55	2556.02	2579.6	2264	7	626488.816873049	291641.675185538	447384.93249024	487760.80827635	353861.305580352	556250.23114259	690959.123126467	660933.482565121	602619.427777992	1548726.34375889	594973.92783691	350258.354538573
676	60.0448290410302	60.0445370199919	60.044868547605	2587.46	2581.58	2593.67	1458	7	717041.030994602	327737.43315233	815508.259939899	542424.799998061	1067077.0202234	639662.334765625	675622.404507489	590147.8560547	787996.126764516	545008.328721933	523340.456140148	408975.364832033
677	60.0448068323554	60.0446288189799	60.0450004750479	2447.02	2446.6	2450.73	961	7	3787506.86111575	2490072.45703125	4130273.33228622	3169318.43519531	2280016.00652445	4073196.73973213	3235353.98840338	3501933.33345058	4250217.6157785	4247692.87530816	3700927.15637403	2773161.01926902
678	60.0448255137808	60.0447026579083	60.0451165795684	2475.96	2462.67	2483.88	1921	7	1112145.1289905	512262.519270839	1138129.88532712	795135.290104132	1948677.8263951	1021977.18571181	1018689.81985678	965067.729999991	1082399.83542968	2168755.74583939	960104.60736652	647031.335416674
679	60.0448114568803	60.0447756150165	60.0448949505006	2496.05	2486.25	2503.54	1655	7	1371387.87812915	431324.563167623	725756.445442733	746742.28621093	1040432.31883159	911192.857350847	788784.660939928	697514.246445323	710242.568229173	1609807.45841617	498096.15814036	484267.795648445
680	60.0448142556291	60.0447945311119	60.0448859926752	2516.68	2506.19	2524.19	1737	7	1074143.55685793	563449.287563116	1276338.80438619	733140.133893245	609544.166004969	936467.042334738	628958.308073703	852148.109420555	1108612.49451051	1540718.12524217	1155031.77721614	641653.326153862
681	60.0448158109749	60.044807533675	60.0449603321443	2535.02	2527.94	2540.98	1421	7	814831.974326186	508625.880998537	1064515.28561908	864747.701210919	623735.638059075	960737.309322914	618810.75443847	811370.708437476	1002554.02132161	655535.478090798	649373.745594639	629480.631575509
682	60.0448333339928	60.0447702430754	60.0449370460252	2549.76	2546.33	2552.42	847	7	1667700.91827296	519852.877688813	596584.698654189	731376.171093746	427800.82601562	923457.211562476	1557788.0152653	782673.55521306	724992.940416668	1318580.47480829	782970.923064657	572374.866362304
683	60.0448458821511	60.044753850103	60.0450360566958	2628.52	2617.67	2632.01	1245	7	596858.189980877	201623.63961806	389550.15736627	260124.497673616	327579.061853969	341724.416250013	349837.192265618	360428.788281246	537251.896279832	376011.572960073	354815.16460287	195932.485097648
684	60.0448506729731	60.0445879639811	60.0448641540475	2600.85	2597.58	2603.48	836	7	485525.196238017	306446.196359377	476876.906076398	467300.409570312	608840.221248163	612816.274957044	625442.978091421	487524.205437499	747220.589459062	704022.202283645	638349.683291006	364307.647708986
685	60.0448213770337	60.044669802713	60.0449978541759	2662.39	2655.36	2663.17	922	7	549468.182838908	174707.941703728	372400.279353215	266114.219580825	258942.99641015	416035.622213046	296847.987344959	306836.862417368	261140.213413088	275024.585970046	278245.675525387	279228.582151434
686	60.044819426663	60.0448133842502	60.0449457490079	2638.97	2636.25	2642.41	727	6	405899.544289364	189176.509106449	600470.11312112	237258.936933597	214335.080772567	358206.574114586	740592.773629555	354203.112656254	371274.140603682	296283.612982188	321474.154866795	210068.848016486
687	60.0448067478789	60.0447951072078	60.044904907744	2698.39	2695.18	2698.95	720	6	125727.478729247	81346.0285286495	209346.167110596	0	123564.5544615	165943.578997394	202116.908374017	0	175754.161699218	265826.636559838	148579.261524837	0
688	60.0448155471797	60.0446367739652	60.0448708648879	2686.71	2682.45	2690.26	847	7	190790.216262431	135094.049015631	243904.403597897	161810.362517576	163058.88261312	263856.601777351	359983.808050978	211790.771287107	302507.970290745	273781.367876942	273532.509702147	152868.292832031
689	60.044823722358	60.0448018869066	60.0448394767129	2649.68	2645.71	2653.43	737	6	317636.566640624	198293.530269887	352909.774939636	246088.474884587	394439.426220699	362579.18095526	343115.065376793	357313.319389195	485544.819985965	274795.90202636	378541.885286591	209176.387606534
690	60.0448220872253	60.0448085172437	60.0448899341584	2674.71	2665.49	2680.6	1062	7	248413.018109229	124953.67453125	320370.696119278	210581.960624999	170731.464771866	303544.984823334	368221.090488287	282780.06933416	495128.517159928	336875.966578786	238952.880871583	182335.190350235
691	60.0448248739866	60.044770394022	60.0448703358188	2611.32	2609.91	2617.5	725	6	455944.325503309	266449.565337354	611483.363931043	422260.455836303	364281.649293326	494569.812117185	408455.461999517	488063.839851561	836444.920385024	463712.490205064	329642.79782786	312474.932976563
692	60.0448379018897	60.0439688402242	60.0459593532927	2400.68	2373.98	2424.38	2793	7	6132364.48426511	5090136.99687501	8419386.7913649	6841038.04545471	12425137.048246	8073722.993182	8408135.20378237	6791798.3859375	6808877.2918171	5585812.9559064	8904967.68794643	5560563.05390625
693	60.0446491435729	60.043268870662	60.0463922730758	2013.16	2005.85	2014.18	623	7	8048065.82368974	6662977.2653693	25537824.2839106	8702032.80539763	7180815.37165075	10972470.5259091	12087566.0921569	10616714.2302084	16297272.3510168	12136744.9791839	15280559.4400875	8346368.48958333
694	60.0447887735747	60.0439749410998	60.0456415350418	2436.18	2427.05	2437.12	654	7	13459727.1728624	7118995.72412109	10070460.6660678	8341291.99644176	5699023.69274652	10366542.4197146	8695078.46729	9408574.55692867	10549131.9974146	7956300.84871328	16081508.91399	7610065.04315234
695	60.0447072855964	60.0435164460985	60.0462672050474	2272.69	2262.06	2281.76	1118	7	14671488.1708362	9105593.81875006	10150785.7071121	11285680.1162501	12546562.2060231	12736079.9316667	17812884.1976619	11933897.7833331	13128494.7831045	13662706.8076799	14084192.9464053	10033554.3221528
696	60.0446432053859	60.0434359219615	60.0462391311969	2187.34	2176.53	2195.37	1053	7	12979678.1579664	13088739.6664901	13788581.6591121	16820874.2287503	13569010.3790114	19993533.5928572	19956628.1750614	17914691.3092857	34514811.7664248	17560139.6245963	16265395.3949916	14070929.4050966
697	60.0447607699131	60.0366250108096	60.0464528383684	2161.64	2158.11	2165.42	505	8	12033867.1985919	11293774.4653978	12655347.4849691	12079487.3171251	22565836.1064303	63174.9661725725	16151435.8564537	14692313.6897729	18136117.2232597	23050003.939491	13457128.0499216	12170451.3127276
698	60.0447443625267	60.0434006086389	60.0462360575141	2233.07	2219.55	2245.55	1356	7	29373712.578153	14095089.7633929	10095923.2435606	17099304.7901786	13516332.4996294	19540560.4151786	27344606.1094441	17809846.3744642	16748340.8667764	13344240.5716512	17489044.2543988	15412371.0246872
699	60.0447627146207	60.0433936100219	60.0461427552991	2205.72	2197.98	2218.5	965	7	14419111.234734	11315029.0141479	15378575.3698329	14399235.6333332	11411388.361744	17177923.8668749	24625289.2656309	14468835.5572732	56280644.4053714	25356257.4887303	16806297.0157272	12056562.1865905
700	60.044760863526	60.0368369190078	60.0463680750719	2150.98	2147.57	2154.75	547	8	18184699.2603808	11052101.3463635	13863745.0784257	14509159.5972392	15570811.1542393	55134.4941610435	19295252.0656609	15397726.7220829	13263823.0627317	17812889.1114759	13424465.6438443	12113590.1854549
701	60.044831265778	60.0438631159495	60.0457873349177	2313.5	2296.64	2339.83	1746	7	5764231.55455641	6693570.1706969	8702718.04853944	7943269.36671877	5686132.79406479	9133908.09244792	11342039.5969641	8813675.47788463	13940333.884617	8578644.77400595	25698639.8351547	7475765.49221171
702	60.0446488874483	60.0435897479709	60.0461801151408	2173.13	2166.38	2176.04	391	5	16746140.3284517	12116454.1394793	26454228.8697273	14593340.7912496	25692422.3584817	17025047.1193756	16282808.9608663	15807685.5104162	16035751.1810415	17000380.417187	13794300.281824	13158069.4456249
703	60.0447419874365	60.0438237025412	60.0458675664977	2356.69	2344.29	2373	1353	7	6751326.72249298	5209734.60899988	6687761.52461504	6489385.5609375	4462756.92266193	7362958.40775032	9835583.7006365	6748664.93131249	8017700.33231074	7484255.66471776	9768414.0554777	5595413.18500013
704	60.0447385187218	60.0432931872975	60.0462487384133	2253.36	2246.4	2257.93	583	7	16707384.5037472	10937107.1055681	13911172.5514253	14571720.6231249	10041420.8018613	16667719.5831252	12118419.5529393	14857443.8499999	22297094.8681717	20759364.6402098	14942374.749528	13254955.7153647
705	60.0446705723577	60.043297954935	60.0463649935476	2023.96	2022.45	2024.48	405	6	8868516.43414451	5302531.45898433	12224744.0692407	7417854.59750012	7102232.45175989	9234939.55875007	9389572.83113881	8419984.85208329	9275168.73041584	12556825.3407664	8422825.66125016	5732904.29304698
706	60.0448214011818	60.0444021273875	60.0453481254636	1956.72	1948.84	1961.82	486	7	5516680.34647103	2999424.46171873	4323329.06797545	3715119.79218744	4810625.0604492	4832014.22609378	5718437.08626715	4378287.21398433	6439572.36106276	15969225.9458659	4630845.77839364	3457942.76953123
707	60.0446925047107	60.0432863046081	60.0462290730514	2040.7	2038.73	2045.65	549	7	15852780.6581672	12402315.0126561	10868793.5948233	17021796.9196053	15642752.2970806	20295134.8807291	27850715.2596199	19046990.5018748	12814046.9809542	26310462.0845971	25187943.9755101	15088902.4945394
708	60.044868695236	60.0431437716227	60.046327581806	2052.76	2051.1	2057.51	449	7	11076846.3181963	6158830.98232144	8941631.96395415	7504231.71589288	8454948.45800805	9297275.74821441	14739530.9887869	8295392.91428604	13745620.5069035	11822707.3794873	10837027.7826498	6678542.60241092
709	60.0447012002702	60.0431744859939	60.0465928514318	2067.67	2059.56	2074.84	804	7	30621506.0305995	13788694.5887501	11304227.7014181	16273482.6740621	46462069.2789707	20340090.7579996	15806667.5609005	18619603.0222499	17653795.4886536	19686983.0532881	36592708.7397085	15450936.6856251
710	60.0447398615488	60.0433327315059	60.0463123394732	1992.34	1986.36	2000.29	558	7	15023557.6615637	11971125.9420703	19045122.6597443	15592595.616289	6296404.86830243	19353556.9838282	38710262.6959455	17188480.656888	39667266.5183816	20169749.6210942	19490999.739665	13595728.7216798
711	60.0448224857698	60.0367122477705	60.0454228719076	1921.19	1903.92	1931	834	8	4977683.47060359	3798188.22259374	5653370.41552828	4791169.73903122	3698977.90658743	5652710.9769374	9272447.42184017	5160167.49543745	6664770.67793328	5763384.67813665	5353786.2904931	8681.54997045913
712	60.0448738844593	60.0444733165502	60.045238040865	1882.27	1875.25	1898.93	655	7	5073185.55685188	4357078.71083331	4084440.07261516	5105719.16590904	11037256.3023561	6651799.23565335	5130925.97359826	6407031.55499996	6751564.15478523	5536511.17117776	11789621.8410036	4756366.56588075
713	60.0448564526333	60.0445079828147	60.0450882626766	1868.76	1863.15	1871.35	372	5	8040758.37569319	4132355.46136371	5985871.5467329	5126134.57755677	3272017.68395372	6267665.59872164	6947653.27392866	5811814.81877847	6735336.69094842	6346892.60181825	7312281.93917172	4729430.15556826
714	60.0448039946422	60.0442933618351	60.0452392068723	1835.49	1822.67	1850.72	910	7	4220863.05938112	3776654.48399997	5102347.24240932	4376384.60315977	5086154.02029391	5797000.27462494	7292518.30628576	4775813.40527782	5919652.17868975	9035072.16238353	9466940.42485086	3883831.31927079
715	60.0447800033389	60.044402506175	60.0453787922893	1967.39	1964.28	1970.62	333	6	10351793.1683398	3868900.64656251	5705149.20797361	4887896.52896885	4644001.12355347	5953340.84149993	5929387.11560298	5561107.65306826	7166250.59331163	5774225.03278121	5481006.18609212	4054232.72109375
716	60.0447861370822	60.0444129943848	60.0452016284215	1858.47	1855.66	1860.32	282	7	3715444.48144367	4215995.42923294	8515230.55371286	5099752.3363637	3144399.58480401	6559950.38159084	6312487.28554096	5865836.80883519	8965435.41279677	9391054.93604627	4919790.7521592	4915579.45999997
717	60.0448483035977	60.0444136671982	60.0452780538701	1940.02	1932.89	1946.32	416	7	6188079.03120217	3940882.27568181	6066662.88411194	4599759.28706247	6928482.15129153	5732810.32050007	6856780.62075328	5561681.26363644	6763630.82035023	5226272.700653	6366390.751588	4593723.12894888
718	60.0447666737461	60.0443907824373	60.0451341425031	1796.31	1780.38	1802.99	558	7	7035783.57303062	4842236.575	4152620.09125371	6132128.36923075	4225472.20701113	7180254.85260412	6464946.37616193	6042647.94583326	11077920.3597296	9604525.63748793	4947095.74560823	5344077.85701922
719	60.0448190120855	60.0444507232564	60.04536638831	1723.22	1714.52	1734.43	528	7	5588048.22762347	4881861.66153844	8305040.14675044	6105532.35418267	10057725.7977486	7724700.67283651	6539924.00909973	6792285.00713951	8599885.19092924	8184378.80237022	5076872.2788659	5396582.71567306
720	60.04483849776	60.0442532319529	60.0452141791619	1681.57	1672.14	1696.81	552	7	5208685.6379648	3032733.05949223	8991973.83090864	4069079.17109381	4647533.19050289	4778444.83230461	5002326.61458733	4267924.23476567	3346665.77377006	6745634.35591515	6575925.67870936	3430683.33726558
721	60.0448250215752	60.0443270326552	60.045226272545	1754.71	1740.02	1772.61	817	7	5510897.1671637	3407882.46701392	6256592.09341158	3887284.77410151	4263254.28194983	5497704.75065964	8255136.37561398	4437322.12906256	4247201.35731803	5004006.60891272	6064542.33907466	3470132.02812494
722	60.0447162816729	60.0432882660596	60.0528781497097	2134.61	2119.64	2144.11	1233	8	25365281.6863594	10144287.6176248	12730782.9999681	11159175.6645834	13482974.3438118	56690.3466585294	16374483.8078459	13203142.6170004	10511381.8681449	16186901.9708688	24061614.1647151	11075781.3589999
723	60.0448240058783	60.0435353493122	60.0529310972375	2106.69	2092.49	2116.53	1260	8	9702547.32999965	10710215.9948863	11487023.3100626	12581192.6857499	35370417.3322967	85518.3980529765	12008542.7140545	13193228.4792501	16940376.8938729	13911144.606434	24034592.4756322	10981327.0402498
724	60.0447483945788	60.0435249468352	60.0528568619097	2084.59	2080.41	2088.75	516	8	20602347.5132484	11728881.3366666	25130472.0269806	13186002.6204544	14302672.771822	83070.4619376154	19132964.3042632	14231759.5177274	15593107.5123055	14561444.1939908	12480022.9920191	11814498.4721592
725	60.0734670399866	60.072981759383	60.0743401790217	1302.67	1302.24	1303.06	11	11	402111.626123048	278338.029579325	489927.034647036	378162.909181564	352000.430656549	556478.831598077	546751.129400115	484131.065976562	489087.878391465	565692.662393628	485877.982449778	325005.770278695
726	60.0826353610667	60.0610175052982	60.0826673116323	660.505	660.175	660.524	3	3	342064.831369631	68346.7128007806	345522.239264651	101566.579258928	113465.382338168	332669.419179689	13887.5705057372	6143.69947916657	6493.42873551429	3285.2942024903	0	9117.37576406248
727	60.0825956522177	60.079447056421	60.0942291142496	118.838	117.801	120.196	38	12	88608.4568789061	130110.260950195	74115.6894548689	75524.0326799664	48620.8244492537	73854.8408704312	131225.079829163	101928.27539481	242575.967613932	127256.246435852	112399.673843994	176624.213334527
728	60.1140436628382	60.1022314986403	60.1258484566077	118.739	117.938	119.623	36	12	61838.2106266276	701636.98838562	358335.07991769	503360.893653809	537429.539371528	334278.324436105	643431.038996338	136947.274302455	633561.132482177	638110.022676758	660082.621175537	51204.7602848074
729	60.1154395047959	60.1141072250443	60.1272299255245	1304.14	1301.32	1306.58	21	12	162827.056360269	586945.549386161	278161.396471815	172341.281943361	148901.678709719	156855.373647837	170431.185052584	180431.814577824	150425.002836913	155271.04949219	163646.523697915	505534.97592634
730	60.1291645011874	60.1291117138016	60.1291937906106	660.524	660.193	661.46	5	5	70140.9106960937	101563.970073241	78012.915882813	64642.2397835933	71492.4349781256	313504.200200202	11138.7444594728	6144.79656835925	3779.20162292479	3285.2942024903	0	6333.41736126708
731	60.1459905825536	60.1451783855931	60.1578388340314	660.505	659.982	660.563	7	6	364707.440666298	226860.339997068	373128.146188755	350445.683895088	294752.515936937	367348.174392858	13887.5705057372	6143.69947916657	6493.42873551429	3285.2942024903	0	9101.4112338867
732	60.1370674991434	60.1368707092511	60.151929586643	118.838	118.499	119.331	5	5	482725.892968751	642992.928374999	327240.616472167	476182.176626953	22330.9203981445	21027.3152581054	628635.838237499	621188.61180469	23326.9895458984	48389.3161720703	593834.372110351	26439.6185302734
733	60.1520495720551	60.1520117643502	60.1521814454622	1305.555	1302.12	1307.65	4	3	70704.1178331159	55594.7210316041	73460.6219938148	80906.6631445307	83498.2714583327	79030.857935655	67388.9654492185	48508.736905184	67781.0384404299	88221.6989101546	35762.7536051445	91964.8113398438
734	60.1514242908024	60.1514242908024	60.1514242908024	147.505	147.505	147.505	1	1	2978.9084229126	120827.946483399	0	7048.28487597657	25236.8792803345	0	0	4872.07679992676	0	5403.07634985349	8339.07540673829	34420.4632597655
735	60.1838833061115	60.1631357804027	60.1875954689297	118.699	117.801	119.331	29	12	45013.5448784179	89746.5181361607	163615.446418108	53629.8692557198	53658.7345692313	30618.0189666505	18950.7989109375	60161.0004331055	36216.3133458984	146817.778899658	232874.815361938	98263.143836914
736	60.1732352611276	60.1722429585355	60.1738503253998	661.2565	660.505	661.46	4	4	121146.955348215	160442.607176756	145685.340508137	128725.789239955	142007.661627788	125288.251279786	8671.51798754878	11257.8197265623	2857.76971427408	6796.3518813478	3180.34570507817	3054.00296842447
737	60.181961939899	60.1813306301124	60.1822579638841	1302.69	1301.81	1306.58	3	3	86856.2741925042	103532.514329927	79716.8866223156	94578.261406658	90782.5271490489	83598.1856722	81583.0954280595	28540.3195673836	73096.0521256506	95408.8604187008	85813.2758473708	96549.9560584431
738	60.2070016888854	60.1952385594759	60.2187770944695	118.739	117.938	119.759	52	12	33295.5687348632	1215547.33318435	484696.547691128	32916.0772038574	68863.5269830497	460282.348048706	975025.378173157	1081152.11004199	35696.2063888672	991699.752225831	974717.584788666	1736167.62456901
739	60.2387691501507	60.2272360867927	60.2507152105058	118.924	117.938	119.846	38	12	55969.999061849	31889.9466260742	29292.3533847656	31727.6153885498	48749.2559230957	79686.3272508023	42604.1914687499	49676.9712904576	32216.0055533752	48830.2444793945	35793.5571726562	33231.5045498047
740	60.2414048643751	60.2413934432032	60.2414162855469	660.794	660.505	661.083	2	2	137445.221548829	172006.796587609	142785.099104493	187159.307538247	118477.081551896	125288.251279786	8671.51798754878	11257.8197265623	2857.76971427408	6796.3518813478	3181.48073209635	3054.00296842447
741	60.2736450678159	60.2736450678159	60.2736450678159	1304.49	1304.49	1304.49	1	1	48031.0432373047	96452.773961045	189852.28080512	138634.247916666	132496.790156249	211192.521039501	213020.30955078	175877.432656249	197693.306710069	206092.416099174	178283.768380538	111233.701876627
742	60.2737929469642	60.2737929469642	60.2737929469642	119.846	119.846	119.846	1	1	22311.4365957031	159219.425472656	127966.409619141	128827.907053344	128392.289839844	123608.035573242	224734.633921875	241340.509491699	236196.015644531	224210.12418457	238564.754070312	200141.409762695
743	60.2886078360569	60.2886078360569	60.2886078360569	147.505	147.505	147.505	1	1	2546.2577510376	32505.4761396485	0	0	2902.64888922119	7431.91426495361	2521.56770819093	1989.32322509766	0	2299.074741333	2158.17555322266	0
744	60.3001159131162	60.2884512943191	60.3112915719785	119.116	118.499	120.256	11	9	23573.0405859375	87793.71403852	142390.622015625	150392.536969043	24612.0933227539	159042.883725586	56780.5877167969	67531.0190171984	59963.2958730469	44316.0703883464	49704.8887131696	35196.984468164
745	60.3049366171131	60.3040904374865	60.3057266095425	661.092	660.524	661.795	6	6	486427.801294378	383660.373852116	562434.07496539	436714.696343749	473480.521068113	427108.68551898	3550.77748667685	14368.7306736537	8560.37079255016	2825.48202783199	9198.13539257805	10409.0729224329
746	60.3091145504696	60.3090743001919	60.3091287324687	1303.335	1302.65	1304.14	4	4	165165.65334147	100981.344726563	203019.001918948	145210.091661045	137986.075832521	224801.810246394	224009.7621946	195232.066185411	209868.957325992	241141.68222656	195947.09038752	125514.443757103
747	60.3320402543072	60.311491786378	60.3349032498762	118.896	118.307	119.649	20	12	134587.743770508	190769.489982422	105128.642599051	126664.216296997	133625.187848354	97097.45544036	143031.925007324	41101.9153627232	138130.837074798	32711.8244659179	20918.6614280273	254876.416253093
748	60.3272201472137	60.3262328620514	60.3278779598618	660.349	659.982	660.563	6	6	97692.7932714854	79422.5747953126	116566.167237304	115769.668440234	118354.236170118	84247.4554135737	0	5398.5601092529	3172.51304296877	2826.23831317145	0	3039.47722668453
749	60.3337257189481	60.333699591182	60.3337829623082	1303.98	1302.3	1304.14	3	3	164957.148458985	100842.742880859	126416.408943538	144981.863619141	67870.5073730469	180866.863575108	214775.902890624	191326.065262203	204565.441064454	234035.623675777	189114.195003907	120676.916185547
750	60.3438435353842	60.3424903398977	60.3669274196299	118.853	118.193	119.946	32	12	164906.099938476	120101.759816406	145837.471289063	169357.298770229	146117.503515747	159833.899674944	305799.148959381	291347.833704102	25205.7916919922	38365.2378231445	24312.4568671875	29056.4820433594
751	60.3514706114234	60.3513378400839	60.3516033827628	660.5145	660.505	660.524	2	2	129737.393051759	63865.250015625	129589.116179688	45957.5333214284	143102.843071876	109281.552750001	0	7006.47315937487	6781.51395258778	2497.2431473145	0	11648.4520453125
752	60.3875066232587	60.3870037987328	60.399211499512	118.739	118.307	119.661	13	10	34573.3867199707	37707.8326796875	26470.5111785075	25403.1266086426	30091.3746531169	66815.288595703	32153.4951975098	34075.1922963169	37626.0682558594	26957.8283222168	24038.3404207031	34764.8815238443
753	60.3918523262569	60.3853153616029	60.3919144718113	1302.89	1301.73	1305.34	12	9	79539.9208288568	56869.0153897375	89628.7923742689	57713.8832519527	48442.4396972662	129666.946640625	101875.334022686	91881.1696061192	107433.349484049	108604.982905883	100060.52000293	26152.9171708991
754	60.3735174383382	60.3734792331542	60.4011229301063	660.524	660.175	661.795	7	5	95051.4888253906	141569.287835936	129589.116179688	109907.081217854	112221.750353698	73705.6129998377	0	7006.47315937487	6781.51395258778	2497.2431473145	0	11648.4520453125
755	60.4217137953343	60.4216846470688	60.4217148057264	1305.41	1304.73	1305.65	3	3	55351.690598633	53344.9580029307	90006.05767578	71500.5110961903	61853.0699871816	110776.129062498	98581.7267187517	47438.2344992891	45672.2824815536	115664.923972982	87311.4426452623	57454.4775309241
756	60.4203617445012	60.4203617445012	60.4203617445012	660.505	660.505	660.505	1	1	120027.080544435	91441.815023925	129589.116179688	124159.060757031	143102.843071876	109281.552750001	0	7006.47315937487	6781.51395258778	2497.2431473145	0	11648.4520453125
757	60.4593036419266	60.459263293555	60.4593220545154	1302.63	1301.73	1304.5	12	12	431858.066088869	284221.915180287	532420.827815504	401131.052104493	358754.943558442	616272.33535017	589551.574612168	485319.689196618	537818.648369796	593269.235572339	513483.025178573	318095.427486477
758	60.4595743478139	60.4372955976186	60.4606448808979	660.89	660.505	661.43	9	6	91739.9062460944	81598.9960693352	90954.0277089849	87614.9739342441	85969.3973154297	84496.3044140633	12313.5322631835	21466.1096328121	22730.646147705	21164.1705143071	27859.350403809	12334.1224445312
759	60.4631528174443	60.4631131914813	60.4881824981273	1302.965	1301.97	1305.82	14	12	203863.823999024	173926.050504807	184393.275578616	203493.37385066	188880.298931415	197258.087965263	190079.399188702	209319.195862166	191255.981979417	216610.227427806	118081.8	181047.695738806
760	60.486750352154	60.4765125524599	60.4875067705076	661.101	660.524	661.795	7	6	163286.660634521	128084.666891739	175402.952249721	148778.113883928	143964.507756694	109358.524127746	16586.052645996	25092.0441406246	29101.5365703124	25329.6047254639	33312.7392604978	17958.4830613606
761	60.5015350643844	60.5015350643844	60.5015350643844	6.7882	6.7882	6.7882	1	1	8437.21741297302	5555.19339623413	12290.8395269458	2320.70873026123	11994.1325170532	9005.10104951172	10461.614973407	6663.35022568359	4469.98458457031	9055.71846793213	9656.30551796875	7817.53176806641
762	60.4974833816676	60.4974833816676	60.4974833816676	118.355	118.355	118.355	1	1	12010.0984375	24276.5334216308	20186.341569519	19542.6629663086	14990.166815918	18547.7159423828	19984.6297921142	20625.8342316285	19698.5068493653	20705.4605738526	26153.225572998	37408.793585205
763	60.500848926775	60.500848926775	60.500848926775	505.683	505.683	505.683	1	1	0	13800.5220560547	9976.61948437498	9689.0037324218	8904.48382568362	4365.76716064452	8270.73841741951	11930.9207734375	8662.00986932379	9861.74323893241	4891.12837432857	4591.22590484625
764	60.5003991545664	60.5003991545664	60.5003991545664	516.44	516.44	516.44	1	1	7115.37348010271	5121.07692468264	9891.45497102062	9039.53976995869	13334.9840566407	9717.07278228738	9367.73966931146	8298.27665039073	9460.0389843748	16032.3316141359	9321.65971783468	9998.64458837866
765	60.5007038812252	60.5007038812252	60.5007038812252	1022.02	1022.02	1022.02	1	1	16716.2198364257	21165.6064999999	21969.7244694007	8793.98600097652	16401.6223608402	26646.8558789061	12363.1963549804	11626.9119946289	19969.4147827152	13534.4552929684	9545.62421630878	7425.32457275387
766	60.5008621355355	60.5008621355355	60.5008621355355	983.657	983.657	983.657	1	1	11060.3669384766	12660.9198579711	19614.2466684569	16510.8074066158	18810.3286018679	12473.4256419678	12611.5875192869	14751.4752058103	3603.82632995607	19120.3810004885	9930.56876367175	15428.4773081053
767	60.509605392238	60.500758207001	60.5184576744255	1305.905	1303.61	1307.19	8	8	147600.820947266	228583.535931489	536444.438027352	74824.5455357145	166104.610540595	106008.446425781	588791.059165036	118431.883011568	533550.568325192	592426.741176348	114152.120188804	206480.785374098
768	60.5334424282729	60.5333883278417	60.5334799268197	660.7265	660.505	661.101	6	6	243510.812665181	300831.654264505	197439.773024414	274160.768620535	286706.395396201	149525.620098215	16586.052645996	25092.0441406246	29101.5365703124	25329.6047254639	33360.3458903808	17958.4830613606
769	60.5348187342569	60.5348187342569	60.5348187342569	147.505	147.505	147.505	1	1	16554.1683898926	244957.698800781	8011.96276403807	9938.08165429688	39868.4568852539	9919.84213378906	7508.65421813968	17013.8754455567	12428.6774882812	20611.1821757812	14159.2961821289	75981.1314331053
770	60.5661196465911	60.5657987822736	60.5663890438346	659.982	659.646	660.193	3	3	79362.7519628914	97076.0338710929	107289.134175642	121930.817727864	120287.487285743	116366.552933036	2750.15138427732	5468.64632161449	5993.84731738279	10452.4990013835	2671.06556380208	3148.67869765624
771	60.5911306959609	60.5678295580355	60.5913157831394	118.924	118.355	119.759	5	5	49250.5461621093	22491.9833913574	18832.7557106527	38305.3529799107	52421.3617892457	21204.1461953125	36423.0630976562	31122.7815755208	31576.3572763672	19269.2595432129	41146.6058269043	74134.2581420357
772	60.6250459343596	60.5972731647242	60.6256417444135	660.563	660.193	661.083	5	5	71320.8107080085	96730.4729619143	105700.186632226	62790.2616705077	71941.473502231	58802.6515500008	2753.8280572509	5487.20065734861	6008.82658593755	3554.13105456551	2673.68612402343	3150.19767858882
773	60.6144816796439	60.6029167511261	60.615482751963	118.355	117.914	118.924	5	4	30959.664421875	31440.1787493896	18743.6205032348	23396.3929244141	48335.4640092773	21220.046465625	30784.1843249999	23444.202973755	24227.321980957	19294.8091795898	35643.6259990234	32817.6611191407
774	60.6316623557722	60.6316623557722	60.6316623557722	1304.88	1304.88	1304.88	1	1	51629.2340942375	48538.8151428228	64339.0832421866	48445.4446984856	41175.8357791131	80565.1313281239	75294.466152345	46105.7833789056	70810.6685107411	73379.1327850333	51573.2554633244	43257.7258593756
775	60.647361297094	60.6473165584221	60.6474925026588	660.563	660.524	660.89	3	3	100824.287025391	96650.7281367179	161457.58700879	92778.4891842441	120287.487285743	93689.2016363938	2750.15138427732	5474.8962031249	6010.11052324209	7316.30202597671	2670.11263281254	3148.67869765624
776	60.6268282120811	60.6268282120811	60.6268282120811	118.355	118.355	118.355	1	1	47150.7089208985	56033.2015161133	18720.4117133789	39930.9310631348	48632.1922212891	21220.046465625	30784.1843249999	30944.937109375	27786.3778995117	19294.8091795898	40907.2020521484	68818.3308871093
777	60.6853887567126	60.6852979307837	60.6854264336336	1302.79	1301.81	1303.22	6	6	117116.30451549	66435.941556804	152205.835297854	117257.112629617	99220.2264364354	174754.413691408	172553.575983219	138452.04954057	167762.441642879	168304.475806994	147659.459002281	84801.2213108137
778	60.6939961020118	60.6939859231645	60.6940851653556	661.409	660.524	661.985	3	3	117043.370713171	134941.871657225	96532.3731041663	130720.355796875	112577.531080291	88503.8888059901	3883.32022558592	6342.54527994781	8798.85779866533	6442.87820568848	5975.47274902347	12426.2682158203
779	60.7286493901012	60.7234336806573	60.7286829682716	1302.595	1301.76	1303.98	6	5	113768.11964502	68482.6388173827	72610.0959215206	113717.355404297	99743.0489990234	95424.8535091139	172570.609899903	133839.53022363	86395.3403906253	50310.5207421873	81384.5139160164	87347.8941972657
780	60.7450345073908	60.7448459448966	60.7451579872131	660.89	660.563	661.43	3	3	54649.1573071295	124096.493052614	75272.6739140646	64966.8080761714	115526.058165526	56969.6592773443	3883.320225586	2727.81257580561	2696.48301538085	6446.32913134764	5981.88076269537	12447.3975424805
781	60.7656099798878	60.7644462547212	60.7719208890482	1302.475	1301.05	1305.07	6	5	49284.8136805552	31124.1746215831	366879.607678573	254244.896149555	87690.687220458	400683.460839847	30372.3854524738	28109.0333261712	347679.192898998	413430.273828119	315275.062064734	190383.917845983
782	60.7685549586174	60.7678653138823	60.7692446033526	660.5415	660.193	660.89	2	2	93932.8661572275	87170.6893630374	91975.4294471187	107012.190036621	81819.8112626967	73616.080500001	7269.85736144998	5081.35845947263	6391.52535937505	12122.186159302	8947.16730798336	6883.47314227285
783	60.8038433854802	60.8030978532601	60.8053710432147	661.101	660.505	661.46	3	3	61943.2075183593	74675.6484293381	127477.486566407	107499.008988281	92152.1191875984	104434.259175001	7260.1512768554	8570.53465937484	6392.89106992177	15361.1756506348	14827.3752321777	6880.15402851561
784	60.8024411864654	60.8024411864654	60.8024411864654	147.505	147.505	147.505	1	1	5201.94227758789	40266.4467182618	2035.00993566894	4236.65736328125	12570.5681999512	6844.67899176025	4262.89488244631	2016.19693359375	0	1932.72524401855	4811.58913623047	15431.5245859375
785	60.7980340735067	60.7979952628698	60.8076598004901	1302.69	1301.97	1303.22	13	12	364811.793334962	224893.670802282	466975.294997901	341518.550056339	307033.343504919	48908.3135778816	517901.672581131	426851.361412259	34474.319815063	529442.787286464	450382.440887278	267739.005669695
786	60.8275429769433	60.8143815578772	60.8276183563513	660.563	660.193	661.101	7	5	87874.5042154025	39478.9720737301	98045.4154791663	81969.4786203119	92152.1191875984	66039.0507398281	7260.1512768554	8570.53465937484	6392.89106992177	12116.3472684573	12026.3183081057	6880.15402851561
787	60.8398157228314	60.8398140077728	60.8398730589227	1301.98	1301.81	1302.3	3	3	211615.387757818	140645.978425778	270851.639734383	192145.673378912	28610.965881348	285850.044687505	273969.358749988	24148.4701992182	253627.162734379	287093.40342187	224998.225937504	27676.5061289056
788	60.8576664443387	60.8576587366496	60.8577533451044	1305.99	1300.4	1307.25	9	8	96588.708936769	113406.457420248	123087.412880861	141990.578474308	125507.277837665	140443.775390625	86524.0396093738	149698.36985652	113652.072070312	120086.556632486	130718.564640299	138240.467668269
789	60.8785719183168	60.8782548062006	60.8797253565749	661.246	660.524	661.46	4	4	109024.226868165	137436.263876952	141772.164560548	131109.672977619	112505.636832588	125087.474250002	3118.77399291989	11722.0213093748	2711.04572006832	5375.07112084972	5808.3120439454	20460.0732316406
790	60.9009735076561	60.9009735076561	60.9009735076561	660.505	660.505	660.505	1	1	98728.8701184102	35861.5656175781	131591.254877929	99258.228424071	126511.955333987	98751.0619962154	3122.94347686758	5895.19365002438	2710.4665605469	5377.66137786877	5816.08548083494	9849.69434515367
791	60.9219117282415	60.9219117282415	60.9219117282415	147.505	147.505	147.505	1	1	0	101583.855400391	2388.23303295898	4364.62301367188	21981.6044545898	2224.05474890137	3977.29410021974	4967.12495178223	0	4083.07672106932	3541.50233789063	32034.9301904296
792	60.9257978795966	60.9245894039727	60.9276614442939	660.5145	659.982	661.101	6	6	90926.9705273447	71724.92878125	126177.218818568	99004.3434316405	88008.9072330085	79754.5056577143	3122.94347686758	5895.19365002438	2710.4665605469	5377.66137786877	5816.08548083494	9849.69434515367
793	60.9325360276796	60.9234918666302	60.9330328382009	1303.61	1301.05	1305.07	3	3	127795.922589111	147660.541078725	123117.737446734	132444.838626953	100747.397734374	140962.880152697	127520.062063211	26798.55318164	113577.472745029	108785.882930132	126004.971868784	126548.489588513
794	60.9662437036227	60.9482570718531	60.9678722748402	660.5435	660.175	661.101	8	6	111139.857937501	109798.516492465	156975.109062174	51031.5032605468	87918.891099608	68512.5382841801	2973793.79687497	3223004.31249995	3276854.07054165	2905370.19661881	2887502.00843755	2127848.26649999
795	60.9814852859222	60.9718257127199	60.9815337700119	1303.14	1302.24	1304.73	12	8	36947.6829101561	82322.9349609379	119470.550414663	119882.497484908	110317.368352717	173458.75936105	159825.659179688	58889.6593172932	155670.521689078	120831.534371995	53214.0922375496	97946.0534490418
796	60.9961347467121	60.9960685753671	60.9961530227691	117.9675	117.801	118.406	8	8	26511.7979326172	33346.4844897461	1774940.27171875	1630632.432375	31020.5124140625	31572.6364081544	32763.7844067383	24901.3062369141	1760342.28065625	34803.9376017578	2096889.59025	27977.7331918946
797	60.9994065692292	60.9993616797443	60.9994514587142	2444.15	2444.07	2444.23	2	2	6036270.84562512	6076496.48656231	30686.8151041662	24064.6014404302	7080841.42837478	6717467.32640628	7943695.64343765	7844564.00428137	7170942.17887478	7398219.07750004	7199204.51624961	6285806.08050042
798	60.9869114908445	60.9869114908445	60.9869114908445	91.2488	91.2488	91.2488	1	1	1867378.81432812	1484734.24357031	2145534.20558203	1963797.4711	1891699.84027968	2326023.69615547	2193437.21368906	2006502.48594454	2217845.52734062	2345967.39885	11276.8139677149	1678359.3092
799	61.0074036118838	61.0045906160256	61.0079270482504	2574.3	2564.51	2590.83	214	12	168143.558311771	281675.226421231	7934000.10311175	7252736.87305436	218022.856153164	7553308.86235711	261103.305017097	46100.2290405406	941950.739441896	167910.226525067	9157772.46639311	6166286.63152235
800	61.0074701495349	61.004797618254	61.0079778485749	2689.69	2676.32	2698.88	220	12	228256.988849122	156576.492617186	145705.694705564	3568807.63437792	3341680.80669934	219519.079355466	334655.787015824	4304191.89420014	3626010.89205933	310437.892412895	5363267.48075579	3611024.85279718
801	61.0074880531995	61.0046960732669	61.0080311229842	2662.5	2650.69	2675.81	199	12	3765702.74507827	3678125.42402344	133730.757434897	3132633.67617178	7858836.17728702	4772306.32900474	5067440.94703288	63836.1508715897	9359182.00553574	291050.941426595	4912975.03167206	674531.755341904
802	61.0074302303095	61.0046862015061	61.0080139286186	2608.25	2591.17	2621.98	229	12	6525804.82202774	10854532.0737398	250416.17742005	6526870.80880716	341092.65859043	8135202.64595822	8262534.74752984	4583138.80057593	6511028.04733479	219330.731673473	204737.686935496	169379.013476838
803	61.007461178192	61.0047369308216	61.0083577469603	2636.21	2623.63	2648.3	206	12	7235375.8645788	170204.266542082	320713.118613208	3827530.90262608	4213621.60552362	3879104.12473202	5070829.69453266	302857.331441244	4339738.7192786	190246.11857314	145930.231509405	136587.435892641
804	61.0074001931993	61.0047202466547	61.0078034922112	2556.91	2548.82	2563.21	108	12	232898.800585938	6234302.64587402	335154.258642224	14265543.6170108	608887.164538689	457395.882903645	708144.662457224	271163.149396702	12258671.7734239	306327.064742189	7476312.61823345	5628291.7224865
805	61.0074822934355	61.0072681286625	61.0077471701365	1115.77	1088.69	1122.34	172	11	5289921.73571226	2904065.50799632	4925113.29146965	1880142.58558809	3532031.53193848	2283627.60661082	2404189.70236107	3061326.55310406	4143909.6032788	4691692.70580324	6713180.20194689	2297691.67318182
806	61.0074771030887	61.0072084863331	61.0077564752806	1066.56	1055.23	1086.44	170	12	3299515.58865969	1688856.11970699	4832617.21259456	3825622.15935054	2041421.21415651	3071588.46836432	4725162.58903262	3050647.10102582	3085663.28203858	7088682.38773242	3557393.7858879	2536303.15618653
807	61.0052772555825	61.0047336446899	61.0078478083157	2543.23	2537.91	2548.33	90	12	302031.179806238	8523962.11068727	279550.762741474	8252578.72448712	388284.184749998	357784.697031648	217910.736871039	349732.65962727	8003746.00863469	345299.422627772	314100.075076569	669732.203521729
808	61.005311374325	61.0046904967493	61.0078521780091	2526.99	2511.69	2536.38	171	12	8007072.82630517	238778.839382049	304525.529355472	13764444.6554506	448039.487187354	346253.474179692	11620649.3115079	356014.386843525	252728.421113281	570347.287949087	263791.877563478	7032552.54002112
809	61.0075768107223	61.0073445582039	61.0078598337082	717.803	713.348	730.559	117	12	1405207.83114014	4362236.73665721	10180404.6486982	6905938.69365791	6115256.76637973	7316015.55195377	17092316.7225952	15726409.1415011	9843891.44699525	9063836.97195681	5793489.6666698	4866182.33761368
810	61.0074115842795	61.0072102616009	61.0077531882472	736.88	731.209	738.493	66	11	5085940.18466284	3928279.37069581	4795545.80793312	4438653.64571648	4629032.03662634	5727001.80097351	6031634.86191147	4364942.10737788	8195072.65720622	9129103.8822055	6487756.8377129	3672517.35698463
811	61.0074959885126	61.0071126091989	61.0077271755819	703.305	699.483	705.027	69	11	5602200.56265453	3775120.77077639	5245597.47804546	4552259.57734316	5681158.76859732	6561057.81419871	5929111.62352308	6877086.21687938	9277946.67229776	5202605.21930684	5516481.90558887	4597070.64872851
812	61.0073912163437	61.0072800150498	61.0076063255823	646.271	641.908	650.855	75	10	13444321.0831822	5777577.3602793	13945621.7116197	4670814.60469957	8434555.88205527	8084304.01799108	11576116.4032241	8065502.31284647	9394332.44279065	6809111.13164942	5780984.87941691	6251449.01450622
813	61.0074248915056	61.007289083087	61.0076571472914	1136.55	1129.67	1149.31	126	10	2189399.48091797	2071858.91274041	3726456.67809511	2027266.24385937	1733375.37264212	1953495.78147645	2134999.77574222	2732661.80359373	5602471.45502998	3254312.91208042	4441159.9566741	1524230.67446748
814	61.0075377737737	61.0073927295292	61.0078068562995	1181.29	1176.42	1189.29	85	8	1355764.72855552	1549554.35031249	2231306.21709132	1601520.50050248	1349835.36006376	2211583.45633363	2161763.51587851	1384737.07581378	3255807.51788303	2633198.24652467	1981868.25087137	1697240.29061898
815	61.0074498203647	61.0072487662024	61.0076120228977	974.085	970.598	985.247	102	11	4426958.38293269	4704802.13142871	7604638.02898987	3924283.02253848	4995579.07558752	4917860.09821426	4624654.04531146	3127788.96075223	5153715.42105029	4279792.02421674	4329928.65097843	5517856.54378676
816	61.0074362123184	61.0072406107491	61.0077283361297	1036.55	1023.68	1043.14	96	11	3672257.79654783	2602110.55542304	4052514.32992785	3103994.37928002	6311507.58949949	4532645.53304443	2663112.35393557	4026406.55139571	3232867.85892389	3651817.04091797	5463925.23007325	2998970.08879397
817	61.007496082567	61.0072469969711	61.0076398594949	1047.73	1045.18	1054.33	63	10	2884916.95477273	2954987.56546873	3058100.92587642	3506809.82249998	2232324.48985109	3940416.58536148	2403557.8708374	4404592.17262973	5348198.38378265	3021091.74227779	5431608.15044332	7918397.01195723
818	61.0073917086563	61.007225255294	61.0077845724347	691.389	687.974	695.515	61	9	3892984.71076391	8737491.63745607	6675968.11817719	5449994.49123579	4681315.39499121	6411678.35618186	6829084.41803383	6716254.9220962	5070643.37078468	6495868.29805914	6948185.2768766	4589739.92199718
819	61.0050882067798	61.0045549798891	61.0077948126248	2492.055	2481.58	2499.8	92	12	391574.833417965	5583142.81575458	25731771.7912742	7956258.25149518	250913.870834262	393783.008835943	819520.518771851	6259151.94540895	9202903.07268707	559357.607535796	394671.70313529	712637.175350526
820	61.00741895011	60.9889983851252	61.0077079157327	657.498	652.154	661.101	57	12	56308.2395068365	3915041.98085761	68548.1651269535	9828778.18705451	57123.8164608403	6315543.89614046	6350242.54497266	7466344.10973846	4493136.66753465	6911040.37731676	6988548.55048685	5259214.11038542
821	61.0074204207278	61.0071708145829	61.0076768633991	958.531	943.618	961.428	88	11	8420377.25066574	5186281.45489476	9823986.41413281	4066975.93555088	2810446.19788207	11089502.54732	4206662.31364631	5436229.4750127	7085359.24924555	3373200.80785455	6054293.33173833	5811015.27036518
822	61.0051414162241	61.0045287224778	61.0082918802897	2505.25	2500.74	2511.27	69	12	275055.581971436	7569820.23847675	496721.968627245	6656006.00972771	6957329.62621837	9025237.5253131	370251.621889652	440789.094958678	74244.5209814496	9753866.16714478	6930924.04270087	9213851.74226158
823	61.0075547843563	61.0072286544888	61.0080603004343	604.781	588.552	618.136	124	11	8996809.26846394	5125895.82965452	9107022.80968214	5622138.12580682	4440150.25408531	5780397.28892188	6271122.3717786	5879592.27609527	6741792.95869809	7963933.65111923	5036131.790375	4672239.11982222
824	61.0074518974208	61.007191756714	61.0079135431616	828.22	817.524	842.289	105	11	3848745.50126555	5501347.86771774	8997156.151903	6743979.18104069	6303704.50318525	4062462.21189287	6164818.40486531	10887597.2005336	9025100.31325682	4529089.83663613	6427030.61459378	6862073.45732625
825	61.0074167733505	61.0070418131369	61.007667739461	751.017	746.259	762.501	92	12	4693298.18056045	5905521.14772702	7360899.65286158	1242056.23310304	3219489.14917523	5582012.22412925	4792781.43947041	10234685.6444867	8767821.04348161	10422465.7452663	18988102.8278651	3302648.81789489
826	61.007540306925	61.0072619104652	61.0096470962059	808.657	803.676	815.745	74	8	5503953.36288224	4090345.01401302	6319379.03646718	4302978.79793344	5763238.4906429	7020428.44766589	27557.7696544925	12091912.7970602	4897361.87355	13357543.0589112	6060885.03273319	4718459.97375001
827	61.0075562583376	61.0073671922251	61.0077401553293	1161.38	1157.67	1165.96	68	7	2307687.34389833	3133646.7302093	2749630.15791667	2389110.51828386	2293979.42325	2756881.96185417	3565872.4980051	1842330.2140828	2146130.28984375	2238840.31545455	2696588.96739584	2466800.45678712
828	61.0073872251791	61.0072149671156	61.007538961741	889.384	886.845	892.435	54	7	5066377.47520236	3492343.64882815	4620751.92167046	7806002.25460495	4235933.7397708	4598899.33901162	4637055.07434377	5591547.76493342	5705651.25679019	3956549.59146702	6500851.44473618	4157892.14197398
829	61.0075668970642	61.0072787511102	61.0078562996923	668.438	666.964	681.509	70	12	5108344.30063297	7398397.31142016	12297133.10488	10433934.7070477	9355233.30572021	4575951.24989062	6173709.80266139	6194215.11110889	5577737.51113395	12488392.864239	9964920.29923937	5453413.4586133
830	61.0074506885823	61.0072004694738	61.0076779084784	870.096	859.549	879.559	99	10	4163951.78839603	4133308.25821153	5211411.82581253	5404324.59036343	6006170.1940022	6447920.7296261	6432610.33336012	9614087.21355077	4544683.19440982	6479943.40125425	5688134.89947041	3207657.56799417
831	61.0074856665359	61.0071690699572	61.0077775015988	1004.31	997.153	1009.69	65	9	3912673.23176993	3473803.20519181	3897020.85291585	4857397.81560935	2816435.15093385	5825129.04476951	9101768.55385158	6500881.95110986	4254286.69049192	7374636.2850459	4450912.02040678	4398914.49943945
832	61.0075248634062	61.0072417804819	61.0078488518461	632.4525	621.586	638.876	82	12	3887691.65519519	4130885.25777882	5590911.78959728	8543418.6186375	3985108.80831998	8681558.82720424	4858033.93452954	4215350.22820062	7680840.23301549	7194965.93776839	3770995.90900421	6094419.68813508
833	61.0075468353829	61.0072583865846	61.0077805466398	424.536	413.306	432.198	65	8	5032488.72434705	5628736.55917228	5470049.76545205	4643479.28818124	4627436.35984853	4699619.30663692	5680408.20925296	4482168.61281944	6103709.79725658	4910682.42385416	8521223.39295387	3906190.77599999
834	61.0075040638618	61.0073552298323	61.0076244747938	791.496	787.106	797.896	54	8	5431136.64738141	4825259.03756249	7711505.07905223	5755555.66928125	4529783.98371556	6714339.88917929	8151919.00065044	6720641.33031041	7941296.64257147	11999888.537699	5544675.75090764	5189553.71627679
835	61.0051664739682	61.0045741371287	61.0077474927197	2466.88	2454.92	2479.13	91	12	14005910.9358072	224093.294754238	3533433.05845848	5500283.38376068	332047.869237318	432484.423575202	679112.882004229	15380222.7878767	7560379.00777111	18034940.0402048	6117577.90049196	11885783.4553049
836	61.007514259839	61.0070896911765	61.0078847101994	483.805	477.046	496.886	85	10	7782130.15829006	4621103.65722459	7325055.58716249	5787983.8986959	13120711.8132346	7543546.81994406	1971607.32436157	8350568.50195447	10170379.281069	5429270.66375679	6074679.61780795	5716842.50304999
837	61.0074887244022	61.0073867902687	61.0077789139433	465.212	455.149	473.903	64	10	6600680.90114062	3858224.01598955	12622863.4868388	8753863.08555597	11927237.3213591	6670151.11303748	7406491.16239624	4970924.92826865	6991982.64459365	5586313.66101561	7004369.62841965	5494781.66844644
838	61.0074544345725	61.007077783015	61.0077006532052	904.717	895.747	914.555	62	9	3556546.54452017	3402374.64894887	5795744.53716871	4844700.25859679	3232206.86506115	3982068.08993226	4836772.52176235	4863709.89307857	5115719.8011719	7195869.18768164	4530995.76410793	3625833.19874997
839	61.0074462946613	61.0071717414005	61.007877895996	854.94	843.551	857.075	68	8	4267444.27076217	7885934.09692728	5332403.57062503	5450674.93052282	4312192.25316519	6678750.29355653	5721425.23884741	4836628.276108	4366899.08759181	5456894.73106255	5215790.6547474	3596272.37735624
840	61.0074185547702	61.0071917099949	61.0077677129422	772.45	763.91	783.513	78	10	7319107.40960264	4094813.12375977	5498745.5150284	6353563.88859652	4699206.76899797	6651734.36644707	5371620.39995852	6724627.02784966	6708643.44509474	6384868.44743461	5508799.97624782	4680995.17408857
841	61.0074291377591	61.007219911869	61.0076311782206	991.764	986.574	995.065	40	6	3853366.75819048	2366069.61463542	4184625.50580508	4148871.12984629	2822904.65100001	3563001.30491554	3080918.70853595	8038302.78466713	3646486.91531251	3290607.30971876	3277843.4121875	2704526.00807813
842	61.007605142312	61.0075007420473	61.0076876160902	1213.19	1206.36	1234.67	79	8	917444.358802069	1190765.87176563	1606229.6588125	802605.025623791	1391614.7173993	1556503.06322917	1757220.06796877	1200465.66693602	1331198.55646989	998347.142415375	2939640.75030342	1255975.05661458
843	61.0076908684703	61.0073557997495	61.0079684446447	441.345	433.286	451.689	64	10	7516177.15857057	4775417.5604898	5363225.55079999	4746650.08832674	4112327.76224138	5840963.61486641	4594930.29885293	4199613.77629761	8663435.31050025	10324370.9809193	10719908.0224071	4072238.08807812
844	61.0075734328928	61.0073648565535	61.0078378204832	504.739	501.863	516.44	55	10	9727245.75903957	4055946.17644971	5116586.31430993	3731192.42820225	5696291.7049416	6565072.51273076	10420988.8510366	3998558.04823546	11765738.0490195	6351142.87923228	11655498.7426782	4913562.73214424
845	61.0075225261169	61.0073609427185	61.0075890337103	1019	1013.57	1021.93	33	8	3294424.16493161	2876089.8217969	3549309.32193829	3592871.46615386	3931942.07708492	3805938.16715328	4370507.82656251	5296452.40058352	5366242.97064071	4015265.26367187	4493314.16762695	2638832.10800194
846	61.0074535319139	61.0073145704411	61.0076032549948	936.3425	927.798	940.077	38	9	12227605.770948	5311983.74438618	4850919.06236982	10720517.8103752	3789733.46542331	5355574.70565975	8139864.66581216	3669153.60884785	3432689.52439248	4055356.39626894	4617007.27971091	3731993.20030469
847	61.0076054801694	61.0073132177467	61.007843492573	393.795	380.961	410.62	70	10	5466287.63419394	3323471.21815398	6548421.88402476	6182856.3049507	4551347.30491552	6971211.56614959	6133165.21812357	7231065.61714538	5317499.92641177	5174775.31461434	5298835.56059687	3731626.8336146
848	61.0071381411977	61.004565538306	61.0160596933564	2444.66	2443.71	2447.56	40	12	561243.163388679	430580.619452135	11340657.2147779	12880842.3256321	10883789.9324612	402685.867016905	600414.520777829	10697398.6483225	414075.018127441	452535.610111102	692359.364788292	9998334.4292913
849	61.0076474461034	61.0071599963188	61.0288546940012	524.634	520.902	539.158	46	11	5430573.92752076	4676382.28979797	5181249.05792162	15463588.2487735	3906927.43264405	11406942.7266143	6515692.34983981	3755050.31809791	6805230.67102518	4718839.90329141	6623585.75366291	4349071.41659378
850	61.0195511827147	61.0194310768787	61.0288991259592	118.0495	113.019	127.161	14	10	32419.349914388	29922.727109375	22407.0225777344	28500.39922229	27591.7671448243	1951667.72007813	28872.2982045898	30812.4403069196	1760342.28065625	31022.9261235351	23202.2878242187	22613.1375234375
851	61.0288002937863	61.0288002937863	61.0288002937863	713.654	713.654	713.654	10	1	5246409.34372397	4180202.24378908	5606827.33202606	829945.179856824	5063016.82441924	6188603.73029945	5803212.71184375	5448926.40857034	5782320.73542193	6134947.11900777	5642697.97061981	4528892.76309112
852	61.0288131090533	61.0287005382066	61.0289325333554	163.256	154.787	165.457	19	4	2991602.16659106	2948035.98234076	8132395.4492875	3143558.19514746	6845671.41849582	8713347.52096667	8103768.45065179	7980951.6951	8133594.10265402	8420297.80213839	8081261.67997709	5860036.47703918
853	61.0350344522896	61.0260034254154	61.0449819318045	1302.7	1301.76	1304.49	10	7	61772.0363769529	82322.9349609379	100695.342415974	87569.3215287282	110317.368352717	128340.357747395	133956.459470882	137258.390977892	158404.18896573	136141.264270959	151903.414535246	52641.8855859366
854	61.0288759538669	61.0286351341941	61.0290551337747	1.9756	0.9693	8.6953	8	7	9055227.38861877	988182.053473492	0	0	0	1361283.51704005	4078191.45025062	0	2681032.54012207	4436042.76428906	2894888.1877839	5509691.44450133
855	61.028912708664	61.028787397707	61.0290653098962	2652.57	2649.44	2661.75	11	6	3550769.32987464	1881221.46782224	5028845.76003132	2386765.21371871	4141666.40187498	4720559.7113888	4526694.3622917	4935399.18834359	1811427.39404079	4563507.92041682	2974483.58128342	3994389.23037104
856	61.0288734824465	61.0286487059138	61.0290387402427	2681.99	2666.3	2698.3	21	6	2218981.55166967	2784799.82149105	4397335.94406254	1784719.4691455	3569345.99999995	4251187.96000001	4260632.77520835	4044677.3132292	1711837.13847237	4358146.45725696	2505344.37338259	2311407.7371202
857	61.0288234546049	61.0285580160974	61.0288871025707	2577.515	2563.88	2585.66	8	4	1773250.64433839	5277650.41789768	6880315.69849451	1535622.43555302	6168563.60289792	7214581.75295458	7125107.52812519	2599877.13539366	6945584.77227276	7089273.88437488	6604771.05375005	1997353.12466311
858	61.0288398117097	61.0286537703523	61.028954624263	2604.65	2597.94	2612.21	7	4	1538014.58652346	5914138.47520442	9672925.80799635	3060356.20130613	8897768.97281259	10442523.8739585	10071661.4979688	9651434.69670144	3574420.50550499	10338061.4935935	9654824.16708325	8347495.58958332
859	61.0288802352005	61.0287762902722	61.0289643141128	2621.29	2619.79	2625.78	4	4	1949305.59539386	2095368.72446748	5899763.15059646	3426315.31460133	5239911.30704546	6118707.53926134	6076085.1560794	5755282.3125	6063615.49823862	5597195.96999995	5749260.84261363	2895657.39028162
860	61.0288702627046	61.028856234865	61.0289265579033	2636.17	2632.1	2641.78	5	3	2299394.99229295	2549902.17475676	4826305.02604147	2323015.9101738	4028471.71697902	4732817.8552777	4988614.58986129	4436098.80736106	4668335.61555548	4856885.01451406	4422172.88357644	3850710.02583331
861	61.0288651094045	61.0288564870207	61.0288737317883	2591.065	2590.83	2591.3	2	2	7155656.17343745	5889177.35048066	2988571.21005859	2879420.87158558	6626156.12163447	8159413.58312493	7699743.55052878	7587051.73798086	7844231.21658647	7675808.64127425	7610648.13437494	6275286.49680287
862	61.0288609331824	61.0287726965718	61.0291138771284	2545.82	2545.03	2556.19	5	3	7440821.2355113	5808031.97309656	2134645.23948443	1392857.81828583	6746802.64750009	8025879.17613628	8042452.15142074	7622811.88931828	1378870.11257728	8050805.90897736	7575119.95397754	6271644.47752836
863	61.0288135255353	61.0288135255353	61.0288135255353	260.701	260.701	260.701	3	1	3697773.0148594	2724721.89621485	3998337.4126172	2448952.24456508	3475319.57110937	4329032.16951561	3874846.85845983	4000689.8515469	4283567.97	3779847.64807143	3936889.69488282	3168212.22773438
864	61.0288442215192	61.0288442215192	61.0288442215192	205.414	205.414	205.414	2	1	4778498.19305625	3482317.04988125	5457522.95763751	2751656.66570108	4419740.05724999	5944343.51852811	5716248.976775	5286880.08953124	5662917.08814062	5846436.46342812	5482295.54361561	4063619.88343125
865	61.0288352965176	61.0288069265314	61.0288636665039	2517.305	2514.62	2519.99	2	2	13648209.1992188	12159155.6373212	2968568.60842779	13346885.3273438	12803962.1580002	15265857.0309687	15381414.6217502	13751684.7168748	14380349.9043752	15380853.0783437	14450036.953125	581966.811972675
866	61.0263073761478	61.0263073761478	61.0263073761478	55.1685	55.1685	55.1685	1	1	1891413.26680312	1451128.86546094	2161964.34073438	1869061.96260469	1795831.09253672	8406.50351126221	2308823.43398438	2068832.75697656	2096406.2848375	2248513.47518281	2127973.10830078	1941518.18212938
867	61.0287540167621	61.0287540167621	61.0287540167621	1894.56	1894.56	1894.56	1	1	25782.7666430666	17407.0937622064	30533.2380151369	23380.0854766849	17832.953683594	31386.3815234381	25223.5428491214	26189.4080401612	33716.2824389651	37528.914221192	17604.310694987	22003.7365832523
868	61.0407580716068	61.0401609444901	61.0416886800497	661.2715	660.505	662.01	4	4	176987.745107693	224595.49767271	121384.677432128	1885510.47565919	206279.929245997	1905312.44223215	3978526.3565625	4156537.00762501	3798409.23956252	3778492.97212494	4270062.95680077	2874103.73850446
869	61.0481420909038	61.0481420909038	61.0481420909038	913.082	913.082	913.082	1	1	1667600.39206252	1410695.53023439	1805502.4115625	1692641.923875	1582799.98234374	1902295.70524998	1991173.26473437	17590.0335806641	1912184.39567185	1960696.27307812	1796609.65155472	1493972.76459374
870	61.0861309405495	61.0859636692967	61.0869981244392	1303.975	1299.92	1305.41	8	8	178897.88927002	281405.070072114	109103.024197822	200903.544546596	203203.414389272	288755.835817055	289380.492831216	156432.250295759	246169.556905923	32472.4290390633	232479.428579507	241445.834611628
871	61.0880909612091	61.064700668601	61.0886337202599	660.193	659.982	661.083	3	3	320960.77911719	227253.103859373	165204.452196847	324523.002445798	37816.0571923831	139754.818017858	5471.05594116206	3667.92776692702	2714.68620939126	2711.16114664713	2736.83204622396	5978.14690429686
872	61.1117691598384	61.1011354349669	61.1155736117924	660.524	659.982	661.101	14	6	84624.2359453131	69032.3139404291	383517.30743457	32189.802890625	299694.166365397	112623.518004883	5471.05594116206	3664.25983916009	2722.0520127441	2709.61356982427	2735.85565234379	5978.14690429686
873	61.1191197094779	61.1186630635514	61.1200504588094	1302.66	1302.14	1303.04	12	12	183210.214733323	110448.669143629	250504.28492432	181886.39547213	157734.819761305	288158.689643556	289677.114695872	226198.997306781	249677.952097518	309841.691716497	230690.086925224	137293.659194711
874	61.1290223481785	61.1282914544257	61.1390417011175	660.524	660.193	660.89	5	4	184750.29569922	226257.471421873	78630.5640429693	166286.497784598	266782.838681252	170775.361363282	5471.05594116206	3667.92776692702	2722.0520127441	2709.61356982427	2735.85565234379	5978.14690429686
875	61.161259591938	61.1590291112527	61.1621828769035	1302.495	1301.32	1305.34	14	12	795593.632763675	95130.0211608895	534030.947712046	536394.231540533	58789.0370566406	454675.649437781	512669.357941086	726776.969826829	491581.051095056	477763.975220057	626419.372688471	985701.147363275
876	61.1876532354486	61.1712078823941	61.1951935516584	118.599	117.914	120.676	30	12	29154.3769414062	154291.692803571	89758.7514060059	27350.4000424805	103114.099244071	68056.6840910645	90560.0216061402	92775.6427929687	81122.8072421875	78578.1088903461	134714.983476562	125421.670672015
877	61.1752562249297	61.1706941572239	61.1764481743558	660.34	659.281	660.524	4	4	133503.736683595	147155.669268413	25711.4358277341	95800.1676852676	114369.851691963	80409.2835524093	6892.24093872067	13658.7019205727	7049.3314982096	0	8140.96631852213	16966.2131289062
878	61.2011600505511	61.197871566126	61.204300951798	660.524	660.175	661.101	10	5	70394.9401684577	88717.6338876945	63737.7150371098	74513.1328183593	100322.924328681	78863.280300001	6895.92860107415	13674.3118656247	7068.45856689442	0	4121.21428820799	16995.9730875
879	61.2066288887922	61.2036011848115	61.206945237595	118.728	117.938	120.196	13	12	61803.2299812011	59341.1226652343	44434.5950617188	49699.9059824219	41081.2770648438	51633.9925813476	74097.1239260254	63415.3953580729	77123.607984375	86125.2089886068	66628.6499383137	32477.7851857422
880	61.2259867529028	61.2254965155091	61.2266728933881	1303.25	1301.73	1304.15	6	6	99998.9449951183	250965.157025239	60708.4367591433	833908.401128905	177542.926716496	430217.258892039	477133.407784096	698124.950787469	72747.4969990236	448032.992075421	597446.825417249	204346.093712333
881	61.2426238510474	61.2367143000805	61.2485195229131	117.801	116.98	118.102	12	8	27824.7773371094	148497.162621094	89954.3321824219	27278.1356283203	27630.3548961914	29775.7505940919	24978.3104035644	126746.500405371	140314.389983594	38506.1556243896	29105.593764567	39335.1343222657
882	61.2506377555656	61.250341869925	61.2508505250129	660.563	660.524	661.795	3	3	56062.1764326176	307206.625341794	433201.106234378	67740.6202928055	333248.65969844	62295.3712978513	2774.67276367185	3155.72909062494	10594.9920852049	0	0	9375.79142499997
883	61.2732538169781	61.2633119826741	61.2753651525502	660.505	660.175	660.89	7	6	478954.935598218	343583.069091797	99027.6035839851	421581.053629463	364251.996115508	432280.148839287	2773.1889814453	3152.1266601562	10566.322306722	2765.39992659505	2650.99883935547	15933.3183225911
884	61.295345469393	61.2835333514594	61.2953905992311	118.102	117.801	118.699	21	12	28762.0315570312	69545.8893705357	31276.7680667969	26932.2257037109	44800.60474056	34983.9649000489	40399.6721803385	29311.7336794922	46825.7628925781	52928.8586425781	44296.1232211216	48778.710856364
885	61.282311270143	61.2822206195704	61.2903230625736	1301.98	1301.19	1304.57	3	3	75905.5388427744	50423.1212402319	85113.2246923841	65930.0516015635	61877.1207275398	91904.7606811537	93972.5363232436	27522.9457207025	102224.138867185	90353.7719750939	21541.7324218744	40160.2411230462
886	61.3246225267196	61.3229801445382	61.3246444958598	1302.89	1302.12	1304.14	12	10	142620.212210285	90549.3039071381	176186.6514481	142143.444745342	125362.574753417	191093.424553786	192078.614578684	166461.804768416	200836.323387169	186273.402015475	175356.810954242	115677.025751954
887	61.3138166051596	61.3123479138861	61.3149379896722	660.5145	659.982	661.083	6	6	71226.7329023442	60997.4341528315	91879.8607109381	86045.9594705397	61017.724624349	89850.0811500012	2774.67276367185	3155.72909062494	10594.9920852049	0	0	9375.79142499997
888	61.3070795187887	61.3070795187887	61.3070795187887	118.355	118.355	118.355	1	1	41808.3674667969	37739.4469151786	38170.9385882161	37068.3516716309	44800.60474056	41867.3286848144	55031.888159668	34769.4595475261	51130.1746298828	56179.5847839763	45989.9727539062	73708.5235866698
889	61.3368138343942	61.3340262644211	61.3396014043674	660.2435	659.982	660.505	2	2	383158.476204687	147663.620873603	433201.106234378	385559.279196872	333248.65969844	79219.399500001	2774.67276367185	0	10594.9920852049	0	0	9375.79142499997
890	61.3616311623685	61.3611133678931	61.3621305283305	660.505	660.193	660.563	3	3	76681.2528735359	103599.012746581	91714.5967128913	208752.082575	207369.699981447	201433.498650003	3503.44659790036	0	0	3137.94024237067	0	4808.99665468749
891	61.3875051800179	61.3874640656438	61.3876553394999	1302.67	1301.66	1303.06	3	3	65813.1070644533	18488.6353671875	101476.209585938	37019.0178369146	49115.6420959473	106098.321293945	91525.3513139652	80614.7967218562	102844.013328301	127126.803619384	90495.3693692302	28126.9615487395
892	61.3880629224021	61.3880629224021	61.3880629224021	660.505	660.505	660.505	1	1	180946.448764652	59980.3135664063	229325.563593748	172827.408325193	182446.109732425	177652.607815063	3508.13035003652	0	0	3137.94024237067	0	0
893	61.4139325684568	61.4089075089204	61.4139635116606	661.255	660.505	661.46	8	6	122454.901405135	157119.755083145	105888.183633649	93400.3433065424	134823.25259598	95739.7789587057	3501.57309704588	0	4240.7832955729	3135.42115734863	0	4800.57609879556
894	61.4357047365482	61.4254619825766	61.438788889576	660.505	659.62	661.083	11	6	232505.242648997	87511.0065468742	113746.703604101	212109.760596353	67237.2103359365	105583.762800001	3503.44659790036	0	0	3136.42879135749	0	4808.99665468749
895	61.4633047264582	61.4629512906453	61.4634709961356	1302.67	1302.24	1303.06	7	7	403025.038925331	364244.59527699	216695.511567007	151833.365979942	380584.705644943	252753.388972356	236467.13291341	192345.794873047	220402.094474282	262643.67008714	405888.503735349	371816.275745741
896	61.4542539994743	61.4542539994743	61.4542539994743	660.524	660.524	660.524	1	1	115437.416762696	135570.612392577	94836.2408984381	72577.6924895014	98197.5042095711	80037.2245500011	58132.2051513666	44087.3462499992	59002.2009407706	69319.3357711928	51067.6849960945	30045.073295703
897	61.4804636664981	61.4804487174878	61.4804786155085	1304.7	1303.06	1306.34	2	2	261829.517431633	244034.719854911	272650.678292413	277549.000320872	277337.792460241	47658.8709755861	264270.052109377	308289.367578128	257009.162343752	29988.9057812499	295434.038127792	234375.024779577
898	61.5078188852419	61.5062782856679	61.5093594848158	2443.775	2443.71	2443.84	2	2	141816.137299814	216444.241803925	187212.759960935	203413.342705075	38766.8549140613	167686.682552081	201819.104736342	215672.462435715	220580.595254708	186460.735416664	182039.435611991	133106.680273435
899	61.506364510983	61.506364510983	61.506364510983	928.506	928.506	928.506	1	1	49439.2611314453	20374.3768931643	43527.5368535153	31462.4754062502	34899.9741794439	33330.3162707032	21890.4363850504	50951.2482433583	47416.1225468747	37959.5253818355	46684.1512812497	33187.7709818356
900	61.506166453106	61.506166453106	61.506166453106	9.6265	9.6265	9.6265	1	1	48819.7027942871	28322.4839276367	37397.5873395703	12202.0116924133	50334.6525801123	32936.9384176269	43955.4393392187	29494.7946494141	18760.330111626	52187.7247676953	32465.4061736719	41119.9419818604
901	61.514420732322	61.4975352385244	61.52622050776	660.524	659.646	661.101	11	6	79562.3972822271	50409.1101726563	70753.2302402348	92366.255723214	90620.2419207575	98118.6318214289	58132.2051513666	52332.6197916658	59002.2009407706	69319.3357711928	51067.6849960945	30045.073295703
902	61.519079550635	61.5061646211911	61.5191165524892	1302.68	1301.39	1304.14	12	11	411201.847729494	365013.739218748	33580.2036995454	416211.937446987	381032.669364106	375627.571459265	393340.274168529	420609.561819896	362474.505544997	396908.137373398	406568.208816965	372406.28192608
903	61.5121731379059	61.5121731379059	61.5121731379059	147.505	147.505	147.505	1	1	20899.7091422119	103997.867253906	25296.1494481201	20230.9597148438	41454.5965692138	35266.3905949707	31443.4339449464	44517.1087719727	38416.8731953124	36093.306868408	41332.8530742188	42082.3087910155
904	61.5264302696853	61.5264302696853	61.5264302696853	660.193	660.193	660.193	1	1	108381.274628907	132255.445489453	86506.1935019537	120348.55948164	98197.5042095711	80037.2245500011	58132.2051513666	44087.3462499992	59002.2009407706	66568.2162492184	58784.6786162098	30045.073295703
905	61.5448167059524	61.544770742476	61.5577233862306	1302.66	1301.05	1303.98	10	9	170028.628269042	141956.624279784	30617.2193684906	411664.102618966	38875.9257446286	167336.01945613	386585.943531609	168769.705241291	155111.308133137	99811.3078683041	173824.793119709	371816.275745741
906	61.5730440587248	61.5715372151831	61.574801285051	660.7265	660.505	661.101	6	6	262326.062942138	316956.85824609	219213.466439025	275170.773122767	290730.356568076	144824.620446429	5453.97516870114	3464.55133463536	10662.812972819	3159.37491320801	0	3049.27552437337
907	61.5896047844948	61.5840632915676	61.5951539933357	1303.325	1302.69	1304.9	6	4	74763.0206323253	41004.5574159068	66879.3752709971	78529.0420544444	79097.6076041661	25767.7215048823	77507.2758420136	73602.1148958328	73300.4125265839	72787.6076202384	47061.5798364265	77283.6159631334
908	61.5999625565646	61.5915783319622	61.6017503028793	660.524	659.982	660.563	7	5	64436.5446093756	264976.39697754	76399.4581173825	32215.4406125	62723.9091162592	60013.0926000008	5464.18860534652	0	5781.36670312504	3161.91324334724	0	3056.09778033443
909	61.6192138635402	61.6192138635402	61.6192138635402	660.524	660.524	660.524	1	1	227765.247380024	286035.018569332	185728.272347818	92191.3685100444	234268.76051058	140141.58338558	5453.97516870114	3464.55133463536	10662.812972819	3159.37491320801	0	3049.27552437337
910	61.662416113802	61.6622670625312	61.6625651650727	660.7265	660.563	660.89	2	2	67812.0095434577	125807.380066407	143549.328375977	116741.196420166	121995.924306153	94596.0350283209	0	10503.238785156	5151.03639804679	0	0	8800.97118828123
911	61.6959606096656	61.6959438930219	61.6959773263093	1307.835	1307.25	1308.42	2	2	32919.4264055527	35611.9073876943	17365.7092802731	30889.4944355476	22818.4817382815	11043.44903418	33002.5337270501	20208.3991513677	10600.6321679685	15010.2302304684	21332.3561923834	45263.0463906238
912	61.7125168493876	61.7005787851639	61.7132646015751	118.699	117.938	119.331	21	12	37903.3432163085	27592.5315600586	35366.6759892578	36450.9217587891	33147.5507056478	23124.9594277344	76054.317998291	77092.4540764508	36705.3223378906	39323.7263203125	72266.1128568521	44509.2974949218
913	61.7347236970211	61.7347220918025	61.7347253022397	1306.4	1306.39	1306.41	2	2	47248.7969761443	44185.3836146763	21639.3257289343	42049.435982143	35539.8142529298	11039.4564640299	35035.0473828124	30964.1139689126	15191.3618326822	20696.3289843752	17940.6502490233	59852.2229766835
914	61.7375551630763	61.7280280397123	61.739622600328	661.4195	660.89	661.46	4	4	101267.778276787	121261.277311522	143549.328375977	109570.178457519	121995.924306153	93797.0871155605	0	10490.8621781248	5151.03639804679	0	0	8800.97118828123
915	61.7247597383586	61.7244736630007	61.7248689257061	118.739	118.499	119.649	3	3	39547.8108837891	34095.301521875	40218.966177246	37514.8523002929	35218.6801216797	44948.9394887695	33947.4155979004	76808.678171875	37432.7879296875	33142.4708740234	71977.5060919921	61550.1293601562
916	61.785203583745	61.7839313175551	61.7855375135719	660.563	660.193	660.89	3	3	111457.697703684	100290.376543781	51101.2709692386	118474.391679687	109197.378206869	145156.384470703	5621.58490759274	10310.4980938475	2950.78914101564	0	3969.41117919924	7274.33810864256
917	61.8095635703949	61.7976301421209	61.8098946940978	118.728	117.938	119.623	13	12	76527.7116115722	74804.4120128348	54526.6329117025	61515.5817185058	57922.4460522462	66952.5119440918	150371.694183594	131843.4159375	137203.690101562	160798.789762207	131536.295	135024.915844849
918	61.8215360778399	61.8211281215116	61.8218802057754	118.7885	118.307	119.278	12	12	52531.2983011068	36417.0797354911	52781.263130127	49548.6923353794	44103.1413679607	67022.3367756348	148172.691542786	125434.039907924	137225.091515625	159661.382730992	115603.575839634	87008.8418354491
919	61.8514273271475	61.8510863046387	61.8515735105217	660.534	660.175	661.43	4	4	49468.8669501957	92770.0111357414	71982.3415849614	61259.5959363838	47278.5321606441	56520.7411500007	0	7581.99010312486	0	3015.45905937506	0	16393.182059375
920	61.8850059401402	61.8716544077997	61.8850619028209	1306.34	1301.98	1306.72	3	3	271729.582947266	245602.875136717	261960.30932422	292268.175117188	256308.949621582	257553.19254297	252854.28648047	35469.0813339835	236408.321364259	94357.2083571544	34826.740214843	257197.506243488
921	61.9086855922764	61.9086855922764	61.9086855922764	147.505	147.505	147.505	1	1	2377.91116894531	50024.5904584961	1922.67769561767	2869.03729101563	8272.58789447021	2035.51717767334	0	0	0	2503.93360473632	2708.8569140625	11671.0033547363
922	61.9240405017825	61.9239915546808	61.9245264233651	1305.855	1301.73	1306.58	8	8	221642.048172	290327.881036657	271624.723330082	299484.170804536	268500.734579702	265419.413796385	132356.193515625	208191.528786618	244288.256222329	251379.336195162	328929.048326697	278029.842467451
923	61.9244509941502	61.9243154794053	61.9252786503254	118.7135	118.355	118.838	4	4	33094.995767212	28970.0227526855	21081.2649798583	25339.3403331055	24121.3106315918	28332.7094979859	38823.1150242187	37180.4014291994	39776.660652832	36918.6044430664	34587.4588267211	34240.3675453125
924	61.9225092802466	61.9221286137717	61.9228899467215	660.792	660.175	661.409	2	2	70016.9424977684	123073.66640039	76286.0394880021	83101.7830937498	79009.8960101314	58576.7935014035	0	7563.67499738418	0	6511.32764160146	0	16343.9743945311
925	61.9482808603359	61.9362381042887	61.9492552495677	118.728	117.914	119.278	10	8	26894.2635791016	35785.3766828125	21081.2649798583	24210.0819924805	24121.3106315918	23933.2581681152	36580.7047819824	37180.4014291994	30273.3342554687	46406.0062917968	29618.0325804687	28451.1384974609
926	61.9487609917637	61.9486904823756	61.9491523292108	1303.98	1302.89	1305.42	3	3	271729.582947266	245602.875136717	261960.30932422	292268.175117188	256308.949621582	88934.0635107418	252854.28648047	290778.703309461	117498.568487548	93513.7932266502	261917.72969629	257197.506243488
927	61.9513990880843	61.9511430826225	61.9685861551837	660.89	660.505	661.101	3	3	70854.4752392585	73107.2882783197	84324.5434160162	89358.370726953	100442.62572627	89836.4444212245	11198.7088903808	2991.98187812494	9135.14452329087	6454.86628247084	3253.04469873052	10975.5973980468
928	61.9705900210573	61.9690653393767	61.9824791400434	118.728	117.771	119.027	15	8	34447.3227092692	49044.9013779296	20689.626342163	26991.913359082	24550.2886012207	28125.7276177979	27165.2796796875	29215.4400939332	34860.4278828125	32533.0916255859	24395.8224726562	30384.0475780273
929	61.964284838545	61.9642370731597	61.9896622876475	1302.69	1300.8	1305.65	13	11	263324.144085787	161251.123317873	319511.801931157	259544.840923602	619995.211346443	369741.756733022	381762.035454801	27844.6602722164	334694.06179199	360090.089768254	320363.84549429	206473.770992337
930	61.9970175107181	61.9970175107181	61.9970175107181	661.409	661.409	661.409	1	1	71546.811026368	93494.7513908206	69203.8219240725	80631.681330077	86819.3969421387	77969.2355566414	5085.50888671877	0	10187.6710943604	6449.33630493159	3241.72521771236	7099.49789324952
931	62.0057296230634	62.0057296230634	62.0057296230634	495.667	495.667	495.667	1	1	7133.64833526611	5081.00862597658	13158.971025879	11471.1522573851	7465.7876015626	0	10450.7289843751	1903.03835449218	7463.73159484863	2122.38424987794	11255.7296343751	3076.32527484128
932	61.9947075819975	61.9946648528738	62.0007759064468	1306.39	1299.91	1306.58	3	2	335662.88861328	79562.6378869612	373297.345916339	372078.117285153	266989.048227537	432075.461197914	403917.299531249	31335.8854101561	375040.609111326	493500.666171873	407690.999404294	264653.686718748
933	62.0173148868025	62.0172997174808	62.0173488122876	661.985	661.409	662.337	3	3	71546.811026368	128802.868626672	76610.3791494149	58629.0973236325	76155.8817322252	77969.2355566414	5085.50888671877	0	10187.6710943604	6453.48378808579	3245.38228081054	7099.49789324952
934	62.0239339213789	62.0239339213789	62.0239339213789	804.99	804.99	804.99	1	1	3150.40764459234	5443.33379638662	3205.83942266844	4210.42235876458	3899.35374353028	13968.0041791993	6851.62884979251	6624.84189941398	7612.18072167967	3770.62069683837	10709.140053955	9319.2588991701
935	62.0240848673646	62.0240848673646	62.0240848673646	2444.72	2444.72	2444.72	1	1	18240.4906671143	16719.4289721671	29237.0003320314	9809.50104492135	21360.9099987794	18124.3167846681	19238.0894384779	21076.4939580081	10875.2987548822	32089.9947821046	17824.8123046865	13087.2145239267
936	62.0411751580478	62.0411264259381	62.0411841802624	1302.3	1301.73	1303.06	11	11	689119.458129885	498917.420760213	832917.229972087	646065.018915262	614553.544304009	941407.950989122	923228.580239961	785614.043270091	827881.102556485	895274.64006697	812311.467890627	538278.6632512
937	62.0670732980133	62.0542230397163	62.0798422026672	118.6135	117.771	119.116	22	10	34985.2980671386	49506.2567565918	28088.5386126708	30719.3036796875	32305.6876772461	36853.6767035784	65881.0047490234	54995.07528125	31734.2059023437	29494.4359631836	29220.3800023437	56422.708844808
938	62.0656857081879	62.0650803150037	62.0667851789884	660.0785	659.598	660.524	6	6	89769.0067529306	134356.85230915	73496.6079208983	106930.520225446	106682.966688614	45188.0946772458	3637.26313586424	6165.94977213532	6668.68544547523	5629.51999394543	2951.87493058268	10155.4871265055
939	62.1024005507017	62.0908930544208	62.1038323415075	118.728	118.102	119.421	13	9	46045.0451171876	34907.783478125	20845.7596046875	38630.7731064453	32305.6876772461	37142.2436990357	28505.2910296875	24592.924375	49033.7089019531	67195.9275847656	32251.4459802734	58054.3189445312
940	62.0886681360592	62.0881881156865	62.0895110050899	660.563	660.193	661.795	7	6	151541.544917412	193761.479931359	173175.03807101	169970.245296875	198192.92175122	112506.556068081	3637.26313586424	6165.94977213532	6668.68544547523	5627.71140966797	2947.66247973631	10155.4871265055
941	62.1174735521999	62.1173494996661	62.1175976047337	660.5415	660.193	660.89	2	2	319517.289584375	446415.98958984	111039.567859376	356667.506949997	363379.584221097	139274.278852214	0	2737.74856201166	6688.92244165036	5629.51999394543	0	10173.3005816406
942	62.1349540671413	62.1349313168761	62.1349919155665	660.5145	659.982	661.083	6	6	337741.439462056	453168.332856021	246880.411286272	391230.881318361	391484.440447691	180035.584011161	3637.26313586424	6165.94977213532	6668.68544547523	5627.71140966797	2947.66247973631	10155.4871265055
943	62.183897916166	62.183897916166	62.183897916166	660.505	660.505	660.505	1	1	56268.2511474615	86541.3530566399	45211.2693886721	79118.4052617186	95685.5200972664	45977.4108000006	2970.888996582	5945.02053749989	2990.12863144527	2570.23525664068	2890.9267875977	11403.2326804687
944	62.1854672315853	62.1854672315853	62.1854672315853	147.505	147.505	147.505	1	1	0	31385.7301745606	2201.59774572753	2415.100359375	5086.17858288574	0	0	0	5055.86049609374	2077.54638366698	0	3415.28423461913
945	62.198886835409	62.1988713002444	62.1988928831086	1303.04	1301.97	1303.22	5	5	68395.6224865733	50758.7937388394	81269.042475043	63261.5366003427	61615.0733764656	75652.9439501964	90781.9470507799	72056.5182861308	70178.9792822261	82305.4065863712	70286.7694319676	51202.5156068641
946	62.1822927474986	62.1758133918949	62.1887721031022	119.08	118.739	119.421	2	2	9047.48399353028	41561.5056259765	13073.9178366088	8734.26122973632	13604.4438848877	11824.6699008789	25043.6477859375	17347.9019073487	20951.2299390625	24599.3059542236	16783.474790039	26978.060258789
947	62.2183477508646	62.2072457298722	62.2294497718569	660.794	660.505	661.083	2	2	71755.0900605474	42961.7896372067	45211.2693886721	98277.532785481	101327.036017822	51797.1318789066	2969.30028588866	5938.2339843749	2982.03741959634	2570.23525664068	2891.95852449544	11383.2656135254
948	62.2249399384413	62.2189429918511	62.2309368850314	118.355	118.355	118.355	2	1	12631.5766281128	22253.8879038086	13073.9178366088	8774.20807958986	16110.2564833985	11916.9506939697	25785.2785596923	17347.9019073487	23687.5924199219	24851.879211792	16865.1020654297	28865.8375701904
949	62.2387450569772	62.2387450569772	62.2387450569772	1302.14	1302.14	1302.14	1	1	39888.4001220708	33838.883862303	54447.7368933114	37400.6882263189	38861.9364746099	27815.1458583992	56429.2664428719	49837.754394529	55327.9185571297	54760.3611987282	46812.7400390633	33364.5872167974
950	62.2556112192934	62.254981684827	62.2565655489861	660.349	659.982	660.563	6	6	314553.990406253	364173.22018917	262227.504266601	325871.253946428	339203.444604905	225455.785786559	8026.71093420406	14298.2811197914	5407.39022184242	3644.47470629883	10957.8950288085	9272.8509296061
951	62.2553375609322	62.2553375609322	62.2553375609322	118.355	118.355	118.355	1	1	23249.8778335572	32250.4794975586	19335.1900378417	18782.9065515137	16558.115430542	28521.4029595948	61633.6366630859	57942.7183471071	50059.8465402833	65657.0107014161	52796.400795288	56897.0004943847
952	62.2761823152936	62.2761588276448	62.2762062772744	1302.69	1302.3	1304.14	5	5	196491.640166013	138185.860573509	247560.608144535	188353.042824042	166801.796271308	277986.04976474	274215.083613278	234342.746295718	249972.539398079	267650.351644381	236416.147818273	150909.836491511
953	62.2892232891558	62.2892145663714	62.2892514111639	119.027	118.728	119.421	5	5	27243.4042891846	41986.0666787109	19335.1900378417	24508.8476026611	22739.8184674072	28300.5429633789	58855.8330656249	57557.8968977865	55075.9652105469	65421.7060896484	46031.5906230468	57228.4051582031
954	62.2786866474378	62.2733319718927	62.2787219961668	660.175	659.62	660.89	3	3	283360.391777349	493238.464526369	294438.12878906	44174.4301851562	40264.4654255856	71935.9045384119	0	2977.79563476561	0	0	2889.06899304198	2885.63725268551
955	62.3013852259203	62.3013191397604	62.3137134995628	119.027	118.499	120.196	13	11	23502.8668367187	30584.0327333984	19311.2487527343	24008.5764037109	21893.4745117188	26140.9955985351	51471.2051812499	61860.8830664063	57981.0526962891	59670.0614125976	52719.7402509765	48515.7092326171
956	62.3019516786187	62.301916793395	62.3019797626265	660.5435	660.175	661.101	6	6	403748.193825896	585626.821892327	387086.690598081	508437.41655357	493577.620844297	307070.789375609	8026.71093420406	14280.0435163225	5407.39022184242	3646.42675488276	10957.8950288085	9272.8509296061
957	62.3251744453816	62.3251680129347	62.3251808778286	660.061	659.598	660.524	2	2	283360.391777349	87400.20223125	294438.12878906	51674.5896453124	418752.377546882	215542.635509765	0	2977.79563476561	0	0	2889.06899304198	2885.63725268551
958	62.3211440375078	62.3211440375078	62.3211440375078	1301.81	1301.81	1301.81	1	1	122127.569335939	82179.7099609335	133454.496708986	93886.8122900405	94036.4349365246	147530.378726809	149958.494670412	117670.705474855	131798.508310549	138401.461254877	114795.522961427	23984.8446142584
959	62.3626744795231	62.3626744795231	62.3626744795231	118.355	118.355	118.355	1	1	22966.5475219727	25752.7200917969	14358.7783856201	20325.9191496582	15430.4292756348	13905.1358560181	29211.0086298828	32529.3980976564	32410.060909668	38558.1138975831	35349.6799525756	32034.8826843261
960	62.3747344851916	62.3747344851916	62.3747344851916	661.409	661.409	661.409	1	1	121310.239368165	56735.1940034182	127870.531432618	116532.332976561	139071.469146729	121811.956062501	3343.55221252443	3134.77700866691	0	0	4026.07319641109	9298.94433740235
961	62.3897431715347	62.3747288654016	62.3958966260336	118.47	117.428	119.027	4	3	27568.4940527344	31700.4365325928	14458.4974925781	24327.2374109375	22576.1454175782	17122.7075304199	29115.6448874999	32744.685478125	39500.2954871093	38419.9275573242	21467.500636914	38750.5754496256
962	62.4032807981281	62.3980385501333	62.403313090441	1302.66	1301.73	1304.14	12	9	53937.8615413423	162026.944357912	67899.4837999128	197297.540671166	190934.652283934	242756.984120342	253912.820158916	52159.985844282	61519.9976593008	238524.70442871	232727.554631159	159365.549975586
963	62.3945213836669	62.3937211520198	62.3953216153141	661.245	660.505	661.985	2	2	156381.296086523	83516.6585290168	138147.26009766	161187.211046874	53213.1118999991	134753.426445314	3344.44740722661	3134.44083955073	0	0	2911.43032226567	9304.44223515624
964	62.4116984780362	62.3993612237945	62.4239733851851	119.8525	119.027	120.676	8	5	21093.9296777344	42660.6239628907	14300.8021606445	19633.1743120117	24972.3022338867	14471.9446168213	30833.5483886719	32652.7870034179	34737.4582283203	32881.7620678711	31576.0748724609	41042.9168422242
965	62.4230960116336	62.4224402814886	62.4240308737816	660.9865	660.505	661.46	6	6	161601.089570314	195054.206872207	160772.024670061	185152.464064732	154615.252645506	104336.874669643	3346.23779663084	5909.45537109365	0	0	2912.4693766276	9308.1075003255
966	62.4408491688254	62.4407989728517	62.4409028899338	660.89	660.524	661.409	5	5	120523.104220704	58891.1512207033	165550.42851172	136900.905439533	159845.017124415	155779.993685548	3348.02818603512	5916.20903437489	0	0	2911.43032226567	9324.43459062497
967	62.4696246761792	62.4696029258928	62.4697350877809	660.7265	660.505	661.101	6	6	191993.853745537	340234.351493299	194341.389697265	242232.549712053	280474.421482542	106551.681194197	3105.63324975584	2871.27604166662	0	7584.40170678711	9991.5831020507	8438.14344510903
968	62.4695199426936	62.4695116845135	62.4695282008738	1303.32	1301.76	1304.88	2	2	37625.3153108737	13849.0792236327	39936.5854687492	33227.1716178383	31262.6191582024	44814.1038281263	46440.835576171	37494.896933593	44286.4237490247	30550.0378124993	52516.471882325	17886.4035139973
969	62.4930464386327	62.492666138416	62.494033559084	1301.98	1301.32	1302.3	7	7	30730.2917187498	13849.0792236327	44586.5408162433	33227.1716178383	35191.6421630864	41564.3655273447	46153.5939917	37611.3407128908	52475.4457763676	28844.4350546869	26107.2682636726	17886.4035139973
970	62.492935575712	62.492935575712	62.492935575712	660.524	660.524	660.524	1	1	191993.853745537	321973.266192216	184205.79241276	111182.377410714	273915.604205404	110456.962340821	3105.63324975584	2871.27604166662	0	7584.40170678711	9986.22855590825	8438.14344510903
971	62.5063920734851	62.4942449624199	62.5069230357287	118.355	117.771	119.331	8	6	27738.5597175781	49055.2834313965	16438.4668123047	27540.6069805176	47236.5129940011	17161.235400586	22659.6614762573	15906.023915625	17316.2410817871	20564.783437378	26867.3180629882	36762.9373289062
972	62.5188284198197	62.51841331912	62.530963312665	117.997	117.479	118.355	5	4	20327.0989945312	79237.0162377232	16500.8668948365	19297.7812854492	20891.7564472656	20283.5251800782	22659.6614762573	15906.023915625	17316.2410817871	20564.783437378	29460.1256015625	56130.1777968751
973	62.5417443198619	62.5412103824978	62.5427508573618	660.505	660.175	660.524	3	3	175238.006748049	90870.1125234367	180538.702339845	64043.6557132157	48610.0993760738	108333.242100001	3107.29490478513	2874.55749999995	0	7586.83911494156	6176.85439746103	8452.94455585935
974	62.5548325210552	62.5548325210552	62.5548325210552	118.739	118.739	118.739	1	1	30334.2653549195	31452.5869873046	30583.3162066649	28876.9614620361	33818.0373632812	26427.6092089844	19806.573075	50929.2427664797	61368.0613022461	56288.6178795165	49634.8199687499	40785.4769836425
975	62.5632905314176	62.5632703261655	62.5633297658112	1302.3	1301.76	1303.98	3	3	61648.6930253922	30016.5804150387	51381.7985527358	70506.0360019551	59872.7816992202	119533.525658737	109750.730099607	74583.9705468717	90594.5638403334	118888.984480467	82236.0696484389	49389.3121948249
976	62.5562772919288	62.5492289309464	62.5633256529112	660.9665	660.524	661.409	2	2	254680.251123049	102670.609883788	266443.966494138	35533.1242961914	229200.957667973	270202.162500004	0	0	3158.63891733393	0	0	0
977	62.5670015849691	62.5669665196572	62.5791889473002	118.728	117.914	119.116	7	7	30293.5482202149	37590.59305625	34356.8731951171	28876.9614620361	38122.9599748047	26369.7436828125	53138.0943955078	54704.6612653459	60034.2352714844	56587.7287914226	44957.9567679687	35040.9675030518
978	62.5896837254928	62.5852967274202	62.6028832034687	1302.24	1301.05	1305.82	7	4	61648.6930253922	48481.9702431628	25831.6514902351	70506.0360019551	59872.7816992202	43160.9344587057	36099.8290810539	86438.1139453108	43324.8099493402	118888.984480467	92179.316226565	57187.9066171861
979	62.609128855187	62.6090753518348	62.6091638779359	660.5145	660.175	660.89	6	6	270124.227475449	153293.477476561	288781.040605747	252450.499483258	223706.999462891	301791.687281251	0	0	3150.09172094725	3937.83004042977	0	4211.62636759439
980	62.6489482758093	62.6484823035366	62.6499368972819	1302.78	1302.24	1303.61	10	10	107742.958672281	57375.3439013667	157877.177433894	84953.435180664	101417.604181908	173552.672400715	173791.6169222	139286.207385252	161924.848544921	175645.360531781	147605.336791616	92533.3581134594
981	62.6430225915172	62.6368213092397	62.649421125087	118.719	118.499	119.027	6	5	30293.5482202149	37590.59305625	34356.8731951171	26759.9655339355	38122.9599748047	26369.7436828125	27446.6790773926	58348.780734375	26817.196890625	56288.6178795165	21653.950828125	37400.9069007974
982	62.6379699732336	62.6379413817335	62.6379985647337	660.3495	660.175	660.524	2	2	254680.251123049	185897.090482031	289315.494757814	77532.3899241069	65580.7629656244	270202.162500004	0	0	3158.63891733393	3937.83004042977	0	4219.01386328124
983	62.6967440796982	62.6967161779942	62.6967719814023	1303.485	1301.32	1305.65	2	2	122173.464609377	91203.9259521496	162881.619233392	119801.375781245	118737.768625483	192737.58353516	35015.3039414071	137492.374658206	26962.5909375008	168364.410585941	156848.642666018	92246.7226171891
984	62.7106200048853	62.7106200048853	62.7106200048853	661.43	661.43	661.43	1	1	77382.649287389	165004.933569334	66097.8613131508	55776.4565758927	110579.713087891	69296.2891074223	6749.53507727047	14744.2027669268	7514.74677970374	7517.61383850098	7344.45081970218	27113.2049509277
985	62.7357831559261	62.7354009113872	62.736176307884	118.7135	118.102	119.116	12	12	47724.5153261718	65824.5068018973	29914.3250519531	43382.5906396484	43467.8328256837	25536.0135172851	50076.5037930908	64556.2277706473	49637.3147324219	43469.2139465943	57732.7465422014	92149.0379313616
986	62.7271842775613	62.726639102432	62.7280969066423	1302.3	1301.81	1303.06	9	9	227309.955672199	163821.741219951	293892.06346436	224983.25210124	201031.26566732	338876.135578801	350840.989253306	268758.123947972	288744.908203123	333391.74051232	285120.027151442	186151.512524413
987	62.7315960223963	62.7311061339331	62.7320859108594	660.9675	660.505	661.43	2	2	77382.649287389	105588.599468749	66097.8613131508	61171.5308415177	110579.713087891	69296.2891074223	6749.53507727047	14744.2027669268	7514.74677970374	7517.61383850098	7344.45081970218	27113.2049509277
988	62.7482485010531	62.7476151885149	62.7605407860402	118.868	118.307	119.661	18	12	62634.0940429687	34548.5542203125	52012.5620763347	55405.9964116211	50234.8665058594	54666.7652293944	109790.367717529	103948.835719866	98943.4372578125	104067.90092892	29665.3614876953	80973.0652731934
989	62.7780380194888	62.7779752939028	62.7780722057923	660.7265	660.505	661.101	6	6	103854.577379687	66472.6933160157	174452.922291434	132366.206914876	117721.005647949	165588.885878907	3574.13350854498	17743.2749340817	6147.27258818363	3498.21838481453	8375.46941894544	11904.09116875
990	62.7757302555708	62.7669343491658	62.784510097671	1302.165	1301.73	1306.34	4	3	100628.047185246	128389.948254396	124431.215207521	110417.553093073	127398.068019207	111383.951075846	117780.098581135	125266.583278808	109559.666225585	61780.2841259769	121220.453456217	129794.364830731
991	62.8015835610282	62.8015130704933	62.8019318537102	660.505	660.175	660.563	5	5	82458.4909423836	82992.5326582024	88298.0284707037	73577.1080765624	73968.2624755865	171635.099400002	3576.0458325195	13086.9620781248	6165.71308876943	0	2938.72492272948	3281.86476269527
992	62.8109793985685	62.8109793985685	62.8109793985685	1305.07	1305.07	1305.07	1	1	101761.896599123	93116.4013916027	107538.099483506	104189.741751707	50376.3704166663	83302.6039062489	94660.3241992204	95484.4514819351	88696.6807031265	90077.2556762712	91004.3574389634	97238.9700878891
993	62.826936803984	62.826051075337	62.8276566548355	660.9865	660.505	661.43	6	6	122287.278606586	224205.894778457	97711.0509568916	160890.435254464	157899.831056917	55942.8549174109	6952.92731396481	17761.0359700518	6149.02882633461	3497.09451940918	8378.45852294921	11883.2470983073
994	62.9046214118703	62.9042062909483	62.905311557146	661.2655	660.89	661.46	4	4	49303.1875927734	70942.5519829104	75138.0466835942	51939.083505859	85345.125270995	60011.9937000008	6537.12318164072	6755.2629500731	7749.09074194332	6019.67058886717	2589.29625146483	7524.78801159667
995	62.9252495823275	62.9252495823275	62.9252495823275	117.428	117.428	117.428	1	1	3506.48068695069	25753.1782412109	10502.3576049804	3883.46483642579	6622.7871591797	0	11256.9479477539	11372.3913169556	2575.83175830078	13561.3256147461	9509.10665100096	8876.26894226073
996	62.9475934401751	62.9475934401751	62.9475934401751	660.563	660.563	660.563	1	1	39792.2804150395	70942.5519829104	84514.6487402336	77199.1268513184	75950.4901953138	69376.866606445	3061.13840515128	2839.77414587401	3049.00903125002	6021.28184973157	2589.29625146483	3037.21837890621
997	62.9786177809617	62.9644835896622	62.9786288932015	1302.89	1301.97	1306.34	7	6	128027.413418375	70273.3174538355	163027.015697024	115553.87043213	96262.3649107784	168338.907528411	61747.5023260489	148382.383680307	94592.8960972381	93862.3929231766	154574.403615502	88304.211593573
998	62.967632978585	62.9666556909983	62.9683042448811	661.083	660.524	661.409	5	5	91658.1032460944	77139.0813076165	106969.417282715	104773.408931803	106888.250651784	150530.567400002	29804.245812988	29017.5114062495	28257.8905255855	21871.8481997563	24729.8399746098	8843.64724374998
999	62.9966975921628	62.9957489655267	62.9974049140837	661.43	661.083	662.734	5	5	242650.876027588	448269.559324095	241347.65648228	277587.188731691	359885.852020384	148240.193347045	35897.497726283	39011.8571568079	37330.1912633926	25770.3875300295	37194.4495973774	12897.4152779017
1000	63.0009457833162	63.0008601832902	63.0042787523076	2446.62	2444.68	2449.36	3	3	21377.4774096682	28566.4465795901	50650.2840771489	40518.1732470681	14320.2069799793	38132.7073937992	35088.7418377689	21182.2196997074	65806.8867246073	25981.3627734361	39042.8149572758	43850.5625976539
1001	63.005023527393	63.005023527393	63.005023527393	1304.14	1304.14	1304.14	1	1	85620.979524739	49726.9467285173	63847.2285958431	76371.0586523432	62352.0359248033	122515.277851562	131963.685039062	106867.148292643	110772.936015625	123853.379231771	110033.633133137	65951.1670279945
1002	63.0040224527321	63.0040224527321	63.0040224527321	2566.02	2566.02	2566.02	1	1	29962.6097583006	18652.9450781261	20552.6105090318	21584.897304077	24469.5315344237	54808.9369531245	27927.1637182598	6445.56583740269	37840.6105334469	31325.3921112058	24420.0906079115	12553.7048193367
1003	63.0041703325297	63.0041703325297	63.0041703325297	988.967	988.967	988.967	1	1	10605.9801325683	5836.70896789556	15594.7519532473	9724.65502099629	10471.1236157224	11343.1748964842	24928.2864379887	13143.4279193118	12472.1841874998	18109.5094628902	6103.48298034672	3052.2478146973
1004	63.0468321495659	63.0468321495659	63.0468321495659	660.505	660.505	660.505	1	1	122589.146191409	46293.546684375	184218.911352537	157114.856103514	242661.393716801	84856.0676762691	26018.8341387932	22036.7257124022	21778.0970976564	21882.3882850957	17561.7290280761	3631.92829589839
1005	63.0429970678416	63.0429970678416	63.0429970678416	1301.32	1301.32	1301.32	1	1	94086.6514453107	54816.6403442388	124344.516626589	84691.5176916513	72753.0459384163	138432.464362795	38365.5877658418	117170.822521971	129663.827351683	137346.622109373	124223.330643312	66189.6884277352
1006	63.1143674242588	63.113990947758	63.1145368655458	660.0875	659.646	660.524	4	4	93577.6862109384	334300.591279688	108043.069330008	88538.2822191405	336094.188626959	94383.836200683	3358.98202209463	0	0	0	2507.81516455073	0
1007	63.1429683274587	63.1388278645054	63.1490528477719	1303.435	1300.8	1306.75	14	10	141329.353466797	21573.184773437	109140.427265627	147684.796429333	134472.683317683	76903.0386579247	136076.895413411	146537.398347356	33876.6187646477	122109.276851806	96962.4307356764	141872.930301607
1008	63.1380049205907	63.1368968562586	63.1387719591043	660.5145	660.175	660.89	6	6	509652.727832593	433136.797807751	512132.328248255	497285.885717776	420349.612736043	482473.032675291	3352.70355102537	0	0	3639.50728295898	6310.09334399409	0
1009	63.1672932687938	63.1661634603977	63.1678981972109	661.2565	660.505	661.46	4	4	107287.012674108	201486.82395089	109566.385254069	127150.11171875	135415.350723212	82602.2301769211	0	6406.14000651031	3765.69102408852	2935.00262731934	0	5909.20412687173
1010	63.1697202417811	63.1697202417811	63.1697202417811	1306.92	1306.92	1306.92	1	1	49637.4304614265	60654.5534667976	38442.089377442	38987.4425732402	20661.0000351558	35330.3306652816	29468.8652124028	42113.8483813483	44293.593613282	37048.8089794927	39062.8138623029	55793.3477343758
1011	63.2158122892776	63.2114033295713	63.2180252536182	660.524	660.175	661.083	5	4	56691.6213793951	121745.207831542	102863.94731543	104988.706365396	35757.113112305	72158.5858500009	0	6413.46130937488	3775.90853632807	2937.36069049079	0	5919.56929609373
1012	63.202040432094	63.2019890483517	63.2145886823628	1306.645	1301.81	1308.19	6	6	68069.9616210918	88172.7398437502	56354.3559186667	64418.1754471264	62249.4689086909	25709.2962304695	48510.5380468737	47422.3489562981	55982.4831140128	31628.8777558587	50067.3208667	19807.1535644536
1013	63.2301653500807	63.2301618390843	63.230168861077	1307.22	1307.19	1307.25	2	2	38218.7965262279	68780.520990236	49942.6756901039	27786.618082682	55352.2233610022	35311.1814345695	41345.6768749999	49123.5738457021	48578.1248583974	44033.1042490225	44404.5167324209	66993.1410585955
1014	63.2560745870024	63.2560429097372	63.2803504227839	1305.865	1301.05	1307.51	6	5	123480.249686524	187003.750336537	87826.6112136017	145326.755215219	140008.486285068	30251.5191533211	76348.8342320659	81226.6060693346	77759.2893496096	64749.7379931628	57816.8502038583	157918.083339844
1015	63.3090362886271	63.3082205556369	63.3099788522241	660.524	660.175	660.89	9	6	1680188.74559564	1870523.05875563	1766028.50713579	1691199.58591187	1835558.16211284	1495214.13598791	10154.3223859164	29207.3448669433	15533.5488278459	7427.6584993896	24764.177295349	22128.5416992186
1016	63.3329678066071	63.3328383785983	63.3336009754483	660.5435	660.175	660.89	4	4	103712.993378907	1540272.97079295	1514934.47435157	103087.21834204	88018.5557350261	94701.9012087057	6677.80469726556	29244.6467122391	15556.5579664713	3600.61105947273	14876.191964844	17843.1700132812
1017	63.3827385116919	63.3826996945777	63.3861988455631	660.563	659.982	661.101	7	6	118621.260168528	86398.6042792969	87731.9833623743	103637.710981027	105963.036975782	48940.5300905766	4051.42074218746	5458.21308593741	0	10183.0502436526	0	15589.8802511718
1018	63.3958574541849	63.3834135672223	63.3959171919412	118.7135	117.938	119.116	18	12	67468.9705589193	58685.7582226562	32467.3368052165	60421.3082663574	56324.422410075	30101.5369546874	32976.7947562499	28854.0611621094	35145.8897441406	88705.6380230306	30367.2722332031	52443.8531353515
1019	63.3884967011559	63.3870801477518	63.4124748645347	660.5145	660.505	660.563	4	3	56305.2836279303	67063.0831769532	78636.4984130853	76079.3937617186	120577.773291994	59386.6677912595	0	0	0	10187.9574749758	0	7567.28883966054
1020	63.408282244642	63.4082639125755	63.4085709924069	118.3805	117.801	118.924	12	12	57660.0815273437	78519.6523426339	34558.4707152344	56971.5653876953	54963.4839217123	43195.1595051269	40287.592253418	52070.8798409598	38796.3244082031	34617.7108116211	48811.7095432128	60586.7702613119
1021	63.4515415877578	63.4330934390342	63.4611840687125	661.083	659.62	661.46	7	5	60542.4068169921	490642.241730475	113047.691859376	78614.8235257807	76851.0126831061	161689.020530925	4876.17080712898	14153.2126177976	9350.60291296382	3635.67663378905	8711.05005859384	9600.42684008788
1022	63.4469501527189	63.4469501527189	63.4469501527189	1307.25	1307.25	1307.25	1	1	22850.3973544917	18446.5543762209	21424.5327832034	13761.594458008	9334.87597656261	27544.6932714831	20671.7777380374	27970.232431641	24185.7582617192	27128.8160375981	34153.4093994125	24297.0252648929
1023	63.4804146623525	63.4615194021986	63.4815170216991	661.409	660.89	661.795	9	6	577216.450533636	514132.636128599	100712.269460938	51993.6078158481	562614.865183957	450495.264392027	4862.38052050775	20224.9841700962	13401.0042071009	7583.81781347656	15997.0161840819	13614.4161852677
1024	63.4652508262827	63.4648815435018	63.4660365537035	1302.495	1302.14	1303.57	4	4	85111.31970703	90739.3102043264	103597.609596947	83437.531946909	89912.8841534414	43456.075240885	112109.186718751	88985.4766539424	97830.1955921529	109982.599829103	85207.0422136883	79353.7872922589
1025	63.4975885066785	63.4974409113206	63.498037934939	118.699	118.307	118.868	3	3	58650.9152893068	82416.2019628905	27796.6269833984	28473.944262207	55037.4989655762	31664.3810264648	65889.8834742186	55286.8109088137	59301.942609375	65379.9565849121	52510.7832296142	79530.4879724609
1026	63.5047163080746	63.5038200827616	63.5054941775764	660.5145	660.175	660.89	6	6	453523.169111053	471416.722390621	444487.3471246	468296.453452008	476134.626602353	370670.88932501	4876.17080712888	20224.9841700962	9322.31313728837	7583.81781347656	15997.0161840819	9584.13021630857
1027	63.5055441506785	63.5003985924374	63.5096210929867	1302.405	1301.32	1305.99	6	5	65148.1562611609	64727.8624379186	72666.0653437503	62253.2492578127	66112.5505214147	54717.9817836217	33655.8581132821	42373.4575069757	70407.9943882539	91665.2698636306	53863.2180664081	59448.1966573662
1028	63.5316401169491	63.5316401169491	63.5316401169491	660.505	660.505	660.505	1	1	430761.46269288	67715.859853125	512302.538203121	421053.521191401	471366.598320321	388261.407976317	0	3675.10105114744	2513.31196289064	3636.64978063973	4287.90205078123	3059.88569079586
1029	63.5478675868804	63.5474412476363	63.5482516222756	118.1475	117.771	118.728	12	12	58876.5966635742	91704.2435771484	38714.5460925781	53608.7111678059	55235.0846735841	44154.4814607423	66219.4137579172	59883.9605691964	59621.8020625	65672.7715074987	52741.4033226725	75797.9072394207
1030	63.5547533348427	63.5547348351848	63.5594069868192	660.524	660.193	661.409	5	4	128861.70386105	98328.7687675772	105857.193418666	58457.0401076171	135889.628698439	280280.986200004	0	7043.82838541655	6325.94979858389	0	3790.35601806647	3105.89059687499
1031	63.5640710810601	63.5640567279199	63.5641019967934	1306.65	1305.46	1307.27	4	4	95902.4241321919	96975.1199534249	94903.7154678631	104813.665943715	87301.2157670461	88986.0383842338	86847.5584978683	100621.649370493	75316.5187792971	64845.5351562506	86895.5489590739	102622.337470258
1032	63.5603232772541	63.5598888499837	63.560701525032	118.25	117.801	118.739	12	12	51497.7540381673	69032.826875	35219.3593855469	47228.8228395996	43523.2245843913	42150.4687566896	68390.6522593994	45968.9416666666	57043.4886835937	66551.1696624756	44788.5977764485	50396.7981816407
1033	63.5897716308667	63.5891985800598	63.5902189999718	660.184	659.982	660.563	4	4	99409.0242700901	123558.374564452	102638.656284319	170181.211728352	77899.4670535702	114459.04230134	0	7043.82838541655	6308.83193969724	0	3791.7087504069	3100.45218066406
1034	63.5901430097198	63.5901430097198	63.5901430097198	1303.04	1303.04	1303.04	1	1	64307.1921107704	72519.4455468752	64886.4389955361	73689.782479074	62730.8584786554	59367.7575857984	55807.1177929692	73163.2201381118	52886.7426060272	70700.8894921858	43871.1216943366	73184.4491364401
1035	63.6237559890522	63.6226938467996	63.6244174859799	660.5145	660.175	660.89	6	6	140535.731044923	77336.2066479485	219095.69829121	111876.253548047	91759.4607106109	259601.043736608	0	3029.99685624994	6324.59838867192	0	3796.03749389641	3107.38893603511
1036	63.652978083493	63.631347352244	63.6534625786821	660.563	660.193	661.083	7	5	120742.396384766	178163.674215819	126901.653892229	138184.602145089	57126.8679658208	66810.7395000009	6858.42428100579	16804.1261843747	7034.44314785145	10393.8961738283	4941.88475488289	20383.2891710937
1037	63.6512262782856	63.6512195466831	63.6512330098881	1303.575	1301.81	1305.34	2	2	136648.759768064	222227.606032717	101491.243604433	45962.2395321381	165678.555946657	79642.3411450207	87266.4601995864	140485.102498777	88576.8416113268	89832.3991406238	112913.016240236	51160.027797154
1038	63.6783202992685	63.6782871868814	63.6858051553748	1302.89	1301.81	1306.34	9	9	118890.693270265	272227.992439902	136714.867773087	121136.3814774	213206.364064377	105695.308385416	29943.7120644525	182507.367103795	102141.559788411	118473.172211351	83357.4468422158	241407.747939828
1039	63.6770722666157	63.6762569748633	63.6778875583681	661.246	661.083	661.409	2	2	177271.66207422	111188.109236606	176991.104768556	175881.704434569	98290.8499068065	158920.985977052	6854.75667443844	21083.7017252601	7015.40812402341	10393.8961738283	4943.6484539388	20347.5980201009
1040	63.7275080554156	63.7226627147803	63.7276867188668	660.524	660.175	661.083	9	5	52347.2849267583	111822.280502344	96016.8049074357	57598.0632171874	127977.523363607	126382.62884143	6867.59329742412	8583.71824450679	2948.34424218752	5982.39141259778	0	7396.09055236806
1041	63.7968943201741	63.7964488456336	63.7974582227904	660.89	660.193	661.43	5	5	119933.497012696	66980.2495473627	185859.954135743	95334.5344229908	46598.6018773429	232499.32644922	3699.09420654293	0	7788.34895206702	2756.63596250006	2926.26874560551	0
1042	63.80741857746	63.8064052609745	63.8208443373566	660.0875	659.982	660.524	4	3	121976.344180664	60013.6532702638	79642.0611962895	62016.5305632812	57641.9033725596	83503.2357000011	0	0	7811.9837132568	2757.96439062506	2930.18505816649	0
1043	63.8462147588738	63.8375256113824	63.846788126625	660.89	660.193	661.101	3	2	121976.344180664	60013.6532702638	31245.6500802733	102690.552655029	57641.9033725596	55348.4043000007	0	0	7811.9837132568	2757.96439062506	2930.18505816649	0
1044	63.8712022567965	63.8712022567965	63.8712022567965	661.795	661.795	661.795	1	1	102705.827910157	176800.756559084	92206.8795195338	119654.917578123	156500.061104002	58460.7260156256	0	2791.73789672844	0	3242.09049316405	5980.83558911139	5170.54431848144
1045	63.8851428607459	63.8695927866679	63.8883386305718	1302.19	1300.46	1304.41	12	11	211151.139049729	233887.747596152	32195.6134700518	202091.372372671	163548.027061363	60081.9836865236	152675.505108173	188273.372461688	134732.39558744	93347.1312215165	117352.497454426	228351.990236252
1046	63.9134741631606	63.912987468768	63.9168845785754	118.355	118.355	118.838	3	2	16101.6571716309	25717.4915771484	11776.2622598266	11031.9676242676	3575.09676269531	12385.18449646	14976.9129390869	14483.6750407105	14307.7896474609	15095.6711848145	9779.6153251953	22743.4563339844
1047	63.9264808764852	63.9256462753267	63.9273591940107	660.563	660.505	661.101	5	5	132688.205372769	214345.249469863	91883.6801206751	154992.358546875	177097.660438055	100217.844590007	0	2794.23274739579	2826.18369799803	3240.35489868164	5974.42869506839	7908.15525089517
1048	63.9292350696864	63.9291988492793	63.9292712900935	1302.885	1302.73	1303.04	2	2	91827.2592024771	154678.323852538	77786.7219363844	101176.311269531	117535.479541016	66790.6255371099	78391.8649218757	96982.2658649559	63684.4353829525	62666.1361490885	55229.1015972218	44854.1248893226
1049	63.9621562543516	63.962112526633	63.9621830815113	1302.415	1301.98	1302.89	4	4	1644926.7722727	145194.502268068	1804686.6883878	1531067.8065341	1387567.12539063	122116.451842698	1900472.33113638	144047.670067608	111945.250425028	2085037.17954543	1791549.9519673	1369236.65742899
1050	64.0159436852656	63.9895488813627	64.0163499406273	2441.88	2436.72	2447.19	290	12	19824706.6638495	29592.428179525	19790.8804789225	24263531.5006012	17440012.394507	574631.204977764	22566017.9840166	19073753.7639511	21771849.5565972	19993846.8434246	19990606.3268605	16385010.5082537
1051	64.0158711486784	64.01409977035	64.0163459496352	2277.57	2261.94	2284.51	192	12	77696959.3425538	70016422.1153185	132001774.405192	81321374.0425715	80656563.0790006	103530426.998045	36865228.626525	118082070.725601	101743071.461965	99559440.0176658	119418316.035957	55215092.3006751
1052	64.0161989915707	64.0160782079905	64.0162640933767	2590.83	2581.5	2594.89	109	5	300625.442805986	150647.50691773	366217.294702144	303293.545823571	234899.139572761	474050.812771673	761069.168151857	481360.320302729	552345.525600579	732772.251152889	557063.397729509	215674.360750324
1053	64.0160516598355	64.0155034491905	64.0163425448778	2456.85	2453.7	2468.64	98	11	11198852.872931	7836083.73800002	13481078.27189	10895030.6519465	12240535.1541457	14886920.102886	15507162.8368314	12915079.4757654	11922231.4154499	11058244.294761	11547663.2176925	3877885.57953038
1054	64.0162122687509	64.0159799005121	64.0162948433685	2565.65	2556.15	2573.23	134	6	558595.240312503	302905.304953136	761777.218970933	463216.481445312	380248.054615896	1329980.6759929	619822.13297607	1030247.3599587	644801.252118038	770102.381936673	818945.443981924	299171.479375003
1055	64.0161798314752	64.0161641788214	64.0162266819364	2678.98	2675.81	2684.52	83	5	109433.429572905	62717.6277894593	117789.81303711	85202.0474397791	79013.1094667962	279473.629635231	93508.5208821644	116522.697412108	139767.758784828	218444.794856388	246577.586115726	54614.2323955066
1056	64.0161920704094	64.0160328855264	64.0163053842875	2498.87	2490.28	2503.11	84	7	5012046.35768092	2874729.68431423	4280134.97350242	4585339.8071052	4966498.20939274	4305138.42921719	5231119.53629189	5293161.13847045	3734009.13245236	17835655.4486396	4421743.84441538	3347006.89542534
1057	64.0162011667728	64.0159556800524	64.0163033494644	2517.43	2508.06	2526.72	122	7	2341532.44087736	1362082.6329447	1778088.60158155	2056014.94042072	2352812.94687927	2991870.34675598	2409471.61077682	2439927.35328126	2966116.29272838	5416869.98394908	2163726.04487595	1540742.59961537
1058	64.0161871900676	64.015992875887	64.0162537909349	2697.86	2687.78	2698.95	85	5	33400.6605737303	24591.4984326183	113076.912981202	39540.8131160481	30964.9955476899	65631.097528074	67476.8742065426	58685.7455957028	65354.2686279264	60690.260468748	71226.6277734398	27270.9330214855
1059	64.0161810940116	64.0161475150976	64.0162487729532	2648.47	2631.06	2669.34	205	5	73450.8746085621	47117.6064312064	159594.770305989	82321.2778385427	62246.7282543956	137058.449328004	205720.992036575	120522.968247614	144179.690687932	155820.224614252	180045.504421196	63142.7894067393
1060	64.0161867155792	64.016152388893	64.0162400336312	2619.94	2613.69	2626.1	88	5	204478.913847657	116225.388859299	299711.255921356	157461.841992183	154795.183001053	363728.179848234	374593.877134489	251178.796668792	334097.822973628	287182.323214834	394395.234810796	114298.864990238
1061	64.0161930420579	64.0159896938766	64.0163385147159	2543.72	2538.95	2553.14	80	5	1051735.44067382	482413.090794261	1211111.78510597	896819.272008461	959192.391192911	1047720.08045245	1634836.32617851	1293146.35982572	1469786.40129805	1788811.76465623	985989.322792938	724797.230852849
1062	64.0161845490397	64.0161464795723	64.0161925687013	2532.65	2530.74	2535.26	41	4	1262253.48630473	771252.37678126	1695398.46994136	1201507.43015626	1008278.80517186	1600353.04664841	1686758.81703127	1785852.4369812	1549557.97692185	1629399.5626406	1274039.20781251	916786.578480458
1063	64.0161935363576	64.0161625965283	64.0162389092395	2602.43	2601.77	2606.35	46	4	295297.518363885	107647.326085299	322572.330996095	259782.419732575	205379.345598138	512278.733085428	758093.410671841	416949.970588946	417544.357017739	311082.567988286	366857.408537795	204134.101374703
1064	64.0154307387852	64.0146869335071	64.0163349267365	2414.75	2401.67	2429.25	111	12	13245675.009107	11611436.324514	34980499.4134437	9903878.78592641	11455575.2891048	14441713.788862	11399243.114377	11650569.6665242	14441119.1551756	14094990.7133207	10643898.0589406	21229865.6434017
1065	64.016140915135	64.0159399725532	64.0163268832825	2485.31	2479.86	2485.78	45	5	3136644.24609386	1819672.82517857	3106464.48894749	3048574.60933604	2622582.80261728	8721122.04996416	5081842.336955	3296372.91671876	3421728.77232152	4363818.57508455	3420338.35874044	2049682.40151778
1066	64.0160351097583	64.0158976057695	64.0162745761771	2473.43	2471.77	2476.17	36	5	5589028.75684898	3687136.90624994	4641240.95747617	5166493.03333346	4849140.13726565	6245704.09602285	9388253.02401922	5253158.53056628	6481101.19421863	8074733.75068146	5311443.3235998	4212020.34166677
1067	64.0153398670181	64.0125419253098	64.016320399769	2140.29	2120.53	2159.15	120	11	27425379.2663713	16187523.4945015	2229292.57037941	28171793.5857117	17620803.5286778	41555726.5241255	28421018.9203717	953902.98002376	46630947.2727192	221717.556040843	26313070.9750008	20282632.2438554
1068	64.0156231202986	64.0149437901038	64.0163539006808	2371.41	2362.63	2377.95	56	11	10580119.5827334	7068966.39127703	25128528.8552851	10712413.115813	16547919.0173698	17281279.7300242	9241745.62854099	11555342.9109997	13189206.927185	11819075.6283607	21252494.8540079	9285942.31133408
1069	64.0153349991108	64.0138351745288	64.0163361312343	2067.6	2049.87	2075.12	75	11	66221118.0472778	56326957.3916956	28438347.128431	87552861.6131357	87279630.8884188	25075567.8288454	69226862.4984337	59265673.9292305	36374831.5915992	63496997.0482904	977463.366374518	36572736.6569501
1070	64.0155122093122	64.0124302007692	64.0163327395752	2204.83	2191.48	2223.13	94	11	33979893.0080074	56807598.4474669	31104742.4482705	24549239.8371031	21987812.0598986	28564369.0376644	31213111.9230447	30570261.0993185	55154314.1819297	27603643.2037365	389393.168043549	27973361.5734554
1071	64.015632030607	64.0146592292558	64.0163551842892	2316.545	2297.82	2329.08	80	11	9708427.28008866	7805162.44572145	12723439.4021706	28427642.9300731	8243328.253646	11967034.2176955	20563273.325351	12200026.6954548	32884152.5390076	11052830.5371203	13403667.9982164	19330510.0803126
1072	64.0155806866621	64.0148782283347	64.0163036340129	2023.97	2022.45	2024.61	27	10	10419099.1485051	9161800.87328043	16355686.581736	11993186.8059415	9105742.48727366	17692506.6411311	12546822.0365687	11715241.1204999	13682127.4641332	15733666.5528176	12197879.2321877	8326254.95530926
1073	64.0155305014314	64.0146379305528	64.0163558690931	2082	2075.81	2084.77	25	10	21528624.5193863	18695757.6395586	29721426.5957277	30176039.2780882	32346927.5057072	30415717.6470453	38549983.3621497	25548533.0999995	35736762.0635562	36042962.6068098	29752207.6004996	19817553.1623802
1074	64.0151401751138	64.0136233636833	64.0163555305457	2242.87	2224.76	2258.95	96	11	24245236.8692715	18743490.9093564	37155348.2739336	22899499.8401037	746011.298583984	31975999.0226978	45873767.6496533	703840.950143395	36293615.9471351	43936550.5205203	32276422.726364	20036137.2471116
1075	64.0154756087581	64.0140009423965	64.0163225383748	2039.97	2038.74	2046.68	30	12	24712391.145048	11771697.2710321	33381111.9460169	16027223.8979106	21560894.834285	37636117.3412105	38581524.4832775	1841561.87169747	37250824.6087163	38806453.6085606	31192455.7255655	21776604.8644409
1076	64.0083639448364	63.9957560729236	64.0091650438768	118.193	117.771	118.739	23	12	74845.6608984374	133213.961202009	51605.8504064942	65089.4266406249	81741.9385989991	46715.662677002	41864.0791601562	36588.3920613282	47587.5322734375	51738.5074685408	46085.8308923339	105315.863171021
1077	64.0161767128237	64.0158022403779	64.0163120164947	1717.22	1705.22	1731.75	49	7	5899274.70636357	2888167.88483219	6865294.37241663	4177954.32362186	4150656.35558033	11943488.4809298	4443991.77373861	6020374.28545831	5840657.53361434	15165678.760653	6429572.57109373	3883934.7765
1078	64.0160955519159	64.0158601507888	64.01630346793	1748.8	1742.59	1760.69	39	7	5920840.62990578	2255421.0425164	4617843.61500004	4767441.29054128	3143259.29287496	6103227.76796537	1530980.61604007	4054742.04515621	5169732.67780816	3920811.37876905	4431573.98774995	2560462.35929685
1079	64.0162630408585	64.015890432081	64.0163535179161	1651.1	1644.72	1656.36	26	5	4059694.82700006	2184737.31074928	10613742.4492912	3671414.71759381	2992970.21649309	5545720.80511469	9409841.22602578	4500430.52500006	4771991.85652783	4798683.68093027	4834064.75343756	2984703.61289068
1080	64.0156941306365	64.0148116082478	64.0162826653889	2013.685	2009.56	2014.47	20	10	15158802.7457871	10259424.7282695	30685169.3625804	14135255.6000969	14148996.7695547	15043264.3702215	31528223.4803026	14267033.8084823	20329767.2551904	15169198.2141346	16457374.374	19225142.6715066
1081	64.0161710054931	64.0160360729808	64.0162795510597	1792.38	1784.5	1801.83	37	6	5109565.78942023	3966793.68714217	6226554.23410722	4526687.36066962	3884865.53839284	20390405.0959737	3171412.92539554	5067441.34875005	4893643.69372918	4335842.03787485	5853749.36741068	3095848.96923081
1082	64.0163175882013	64.0159405857807	64.0163547089712	1950.07	1941.03	1961.92	28	5	3177834.26754809	1209820.85088582	4369982.07002403	2818023.73950721	2327530.78215144	6429280.58277512	3160917.1041646	3530615.84808893	11129713.4312674	3451219.21295976	3996449.42170672	1993291.57266828
1083	64.0161399966328	64.0151379903158	64.0163447217757	1582.62	1570.82	1592.46	37	6	8023856.94983882	2761198.99490056	5670851.77338065	7307634.87257611	3977027.07636363	6355257.19166624	7217038.27009004	5032897.19451713	7803535.20009765	6802255.31536033	5427112.38749998	3195950.44237221
1084	64.0160678018856	64.0159264661783	64.0163559081106	1611.24	1602.54	1622.44	32	6	4798524.9899547	2857988.19696614	5724063.7176136	3525449.38751827	4105742.90286465	12940048.3694417	4379109.14138421	5649451.661875	9514738.23394533	8211183.66747856	5313992.12931814	3464986.01718755
1085	64.0161922801977	64.0160570622747	64.016316985857	1898.93	1891.14	1902.61	22	6	3558690.38559397	1983958.0140625	6337422.42294354	3528643.65870535	3011818.99209134	5302998.84061253	7840955.14081324	4438813.57714283	4389270.85952473	6832078.92541557	4569413.19182695	2457889.62086539
1086	64.0161415383095	64.015901504451	64.0163033812616	1840.57	1831.71	1844.13	22	5	6422472.62359864	1917366.04937504	5057592.94781083	3439358.45650573	2918775.3050568	6679850.10803254	4978718.6075611	3855788.72228695	5303952.68249996	4261076.03500292	4336506.65795457	2417386.99602272
1087	64.0161359996441	64.0159658391578	64.0162588810422	1880.91	1871.09	1887.83	30	5	2937310.88697311	1562035.81282811	4107276.11249994	5167509.71706645	2635932.27624999	4981729.19587495	4138193.39801225	3734304.73012496	9064838.22729908	4034393.34842279	3638359.87856251	2121205.10203128
1088	64.0162374237713	64.015960594521	64.0163346091991	1689.94	1686.54	1701.29	26	5	3677448.85854163	2620442.65139813	5144669.98574996	3735838.77231248	2891115.99612851	13474866.3046601	4061913.55763178	4529972.12171871	5918390.34041534	5328818.22213129	4835301.34437496	2859928.33462498
1089	64.0161240212373	64.0144182142689	64.0176394126009	2391.85	2378.67	2399.65	130	12	11314813.3005733	34999633.6858474	14628906.9075915	21737798.7564568	9078903.73077006	10758518.9121004	18781989.4129182	12525139.0256771	21321634.3168364	10723635.0636292	11147728.7372298	6339184.76893631
1090	64.0160083744405	64.0138395832091	64.0184573917207	2095.17	2087.01	2101.17	71	11	27645049.4506324	22299302.5971041	26583006.4812041	33196194.2090996	21815525.3104995	33826368.9910665	41473490.2266282	34407778.2129157	69236409.0423023	1593444.51037956	1044551.51461427	18217143.901576
1091	64.0162125589529	64.0125066809375	64.0184778434783	2110.02	2102.66	2115.64	82	10	32822226.616393	25539588.7151614	29131154.1647633	17020747.1700204	41892738.5014864	30636725.0430984	23198206.6900873	31391070.5209088	51054490.0346523	33012233.0580018	33764695.400455	57588390.1104845
1092	64.0159476731182	64.0146165077795	64.0175578868135	2347.66	2332.81	2361.55	141	11	10355551.7131714	11246335.4506985	17287116.8503482	12577815.058271	8927844.87129405	35016833.1550154	16494763.2417816	13169478.8743748	20627091.9265787	27541150.3543749	13451405.3469324	8002452.01462097
1093	64.0159258269229	64.0145513682808	64.0176200419103	2182.44	2173.15	2186.37	74	10	28606095.6576224	27012406.8087428	27762239.1230158	44239214.46036	22156542.8691885	37541461.3344326	32631652.9630788	28278453.6090009	41947940.0391489	31156293.5568179	26829475.6666661	20146617.1175707
1094	64.015927812003	64.0144612781498	64.0184947262958	2167.35	2160.63	2169.93	41	8	28601679.5014381	17889316.1434132	37232610.8008671	24054247.3255002	24188532.2538345	26229119.5662615	40010039.0457637	25972322.1833328	26206339.5208334	26682467.0963891	927538.716562529	26354820.3717974
1095	64.0162094453704	64.0154429798293	64.0183013916016	1991.56	1987.59	1995.67	40	10	17367743.9688597	10063688.0009985	18775235.3126596	18293736.4279259	32749216.9648833	23640002.6162539	23231674.13729	18271322.4591963	25056379.9655686	22660325.5909818	19266756.6925231	12344307.2445156
1096	64.0163650584879	64.0160640943534	64.016370467752	1969.94	1966.78	1972.78	23	4	2808080.48155048	1544221.04432694	3918857.30138221	3848055.95651724	2291377.07423078	5104976.63251682	4546913.50288575	3166274.09230774	3842985.74271633	5124945.74340877	3600157.85451922	1698391.73671873
1097	64.0164988445268	64.0163639065066	64.0430964404458	2441.91	2426.32	2442.78	166	12	20029455.9446463	22935500.6600366	9799240.31665165	296852.282262519	17465404.3083131	18198.5913413085	20996.6274780273	19280476.665302	20663816.8038384	19954792.0421596	19972255.5716432	74498.4912116486
1098	64.0166833501872	64.0163820186303	64.0429549917805	2277.31	2261.81	2284.51	118	10	86096444.8585511	70650353.4103629	133176889.880449	120693683.310115	80733772.8676903	103760303.491563	36833622.1297751	96953234.8580949	104692520.257123	99316305.2267354	119671269.04366	125323.665941234
1099	64.0164882615812	64.0163663704414	64.0167787686361	2461	2456.5	2471.77	47	8	11052837.3982034	7461451.05491669	14122129.7908767	10764687.8830035	12180103.9927065	14708222.4524216	9905881.72074801	13019341.1431525	11940900.4970415	15592399.3857849	11507214.6940415	4279128.72267843
1100	64.0168667885483	64.016457076592	64.0176661121153	2370.86	2362.63	2377.95	39	8	8536870.63187496	6413201.70704606	24894952.9295215	9835583.86682739	7292114.12716387	16378093.5805478	9228868.76086224	10712107.181875	12443907.6764206	11797109.0115247	10761304.7666669	7213266.47243054
1101	64.0167743811487	64.0163601046696	64.0176591278778	2412.67	2401.67	2424.38	51	10	13044339.1577888	11529412.5541627	34868133.6993602	9853040.40998732	11285595.3182519	13694996.6703919	11481582.9266031	11707653.8210718	15165469.0856366	14095192.6863521	14885627.1374998	18848777.8509267
1102	64.0169438096004	64.0164460108033	64.0179083181234	2204.01	2187.77	2218.36	58	7	27697947.4018185	57346827.1287149	30190335.210001	24791932.5662179	22092406.944868	28510695.9988938	31186692.2861563	27980452.9895002	32742857.4954556	27570712.5549854	32008629.023636	28043042.2641424
1103	64.0169655243416	64.0164510914697	64.0187044149399	2067.6	2049.87	2075.12	53	9	805638.786962523	57341643.6554431	53175683.5207501	30247693.704407	21403068.8714057	25042914.2751314	71093554.6489693	47943854.4069381	38609710.42248	63372223.5009503	52942632.6288685	75253995.9475508
1104	64.0169736884428	64.0163754668704	64.0176125108706	2081.4	2077.32	2084.77	19	6	28521733.9888639	18654797.7445135	31493834.0875003	30216710.4621116	32297734.6980953	30341523.4677991	38496762.7567328	28450159.4597489	31655768.3759996	35999117.2582422	32789926.8611353	23001999.8472725
1105	64.0169492651514	64.0166181015649	64.0176606131518	2024.22	2023.58	2024.61	20	7	10323047.6213751	9209528.55664431	12407401.436875	10867093.1574039	9120622.43595152	17662490.7960078	12546198.413338	10769369.5344444	12047548.6736111	15678967.5897633	12197879.2321877	8336969.39363849
1106	64.0169642876681	64.0165671868422	64.017672359776	2039.87	2038.74	2042.15	21	7	26006772.4046051	11832803.0892217	32587240.628816	17006485.8821114	21454409.4648418	37606188.7320508	38510449.0165973	28385435.1606906	33445936.5139473	38795103.6020822	28847443.7500001	21782027.6840759
1107	64.0166877320577	64.0163781373407	64.0178565241153	2312.31	2299.12	2328.29	53	8	10238037.834125	7737480.02983078	14891844.5064511	28367403.3652111	10060888.5558532	11970741.4297997	9394331.13925594	10934258.2475002	10366736.7367802	11024723.3411526	11849356.0805624	8137345.9171875
1108	64.0170132698701	64.0165445134456	64.0177321567782	2227.67	2219	2234.93	28	7	26241109.5519997	15944608.0517377	29981002.4130002	21086652.5361897	23491754.7453131	31557319.6898365	48116338.4681064	28378108.7732502	30087989.5187489	34446267.9942192	29446815.6575002	37085991.9368208
1109	64.0169974744275	64.0164245805323	64.0429378048284	2247.085	2237.03	2259.88	40	7	26055442.4289997	18806376.5865634	30786115.0090002	22846296.4323156	35398060.9138904	37070341.9152247	45807584.0820749	27348132.6565002	29240969.4005002	43971819.5236594	29273793.9737502	20072072.9114671
1110	64.0168064066804	64.0164871824152	64.017508884442	2013.72	2009.56	2014.47	16	7	14748766.302539	9732924.89940438	17553610.9520833	14118180.1333918	21025917.4358691	15008302.6125288	31507748.3630433	15201436.7705002	17909137.0155	15118061.8068211	16730526.461	19246816.4831366
1111	64.0164255859287	64.0163807687173	64.0165208721003	2485.78	2475.96	2512.92	33	4	4352043.64673295	3014008.18511708	3511397.58520387	4179652.88553977	3951150.84583327	8097627.31086262	5053552.5978763	4804733.61657748	5612954.5999999	5515411.58556816	4500946.26079534	3468171.72916675
1112	64.0452217871649	64.0452217871649	64.0452217871649	660.89	660.89	660.89	1	1	460221.362472662	331023.858101567	388647.883140636	433083.861843744	359666.039293941	42989.5620605473	986371.014070327	787654.454453105	849745.476914067	975082.048374997	835675.836601571	451527.419916015
1113	64.0652150824884	64.0652045682273	64.065230083007	660.184	659.982	660.563	4	4	96727.9191316972	328155.834574216	113803.158886858	253683.269805662	85262.3940435255	123271.364859375	0	6487.07659505198	10000.7441496582	0	7672.16342797851	6335.66231937662
1114	64.1006663660917	64.1000065652566	64.1015867412495	660.9865	660.505	661.43	6	6	241636.171399556	367501.50936328	191205.747061802	253084.262785714	287943.399542406	142314.603080358	0	6487.07659505198	10000.7441496582	0	7672.16342797851	6335.66231937662
1115	64.1187136595041	64.1059724003591	64.11877505127	118.499	117.811	119.331	9	6	11934.755390625	13536.7138183594	13336.2767871093	14045.3645441406	21035.2388380859	17461.0859005371	36409.0130544434	28612.7858507081	35993.1842324219	33738.6920563476	27646.4602637695	30834.8923754883
1116	64.1254725061856	64.1254725061856	64.1254725061856	661.43	661.43	661.43	1	1	227605.956839062	279484.970667972	155526.190859379	39777.3130203122	236422.38039697	141605.973364261	0	6488.23500158678	10031.0927127685	0	7665.32061364754	0
1117	64.1513910871375	64.1499876783407	64.163663354394	660.184	659.646	660.524	6	6	93707.6841210947	79769.7315895637	97726.3560779853	85146.2329886718	79926.6172107415	86453.746813769	2850.16489074699	3231.60885534666	0	2859.99151574713	0	0
1118	64.1770169058757	64.1680303209508	64.1959083406861	660.89	660.193	661.795	16	6	98254.8455839851	48095.7957843752	50934.7061044927	97529.5663683586	125952.491827565	54659.1141000007	7194.56568359368	6787.56549479156	0	2858.61394423834	0	3377.12793085937
1119	64.2210943387963	64.2210584893868	64.221154402567	118.499	118.193	118.739	5	5	21931.3483227539	11421.0207873535	17259.38633125	11755.6569424805	16169.4638804118	23444.5290205078	43277.6502145081	24897.9099310547	34097.4844003906	41856.4812629046	27785.9605235351	26649.4051291015
1120	64.2455959741461	64.2449088200391	64.2465969369587	661.985	660.505	662.337	3	3	177437.138484376	209339.938664618	183764.570798827	66422.624504395	94943.8119804682	181465.919665366	7190.71832226559	6778.90788574216	0	2857.69556323242	3689.42190734865	3371.21457792154
1121	64.2702181643482	64.2701867632722	64.2702298691565	1303.59	1302.12	1305.06	8	8	139061.165121695	130267.334296874	113176.513861086	147073.693374398	124454.17975891	119316.058875325	125792.865841471	144392.427451172	119620.865049641	124550.940212402	80018.9964184578	141524.58690655
1122	64.2749326065163	64.2749326065163	64.2749326065163	661.985	661.985	661.985	1	1	88050.5263388682	160301.170529299	93029.7959394557	106501.642654295	86891.4489878891	84735.7118466806	7015.72492584231	6364.15359252913	2686.6274346924	0	2933.18781762698	10104.3503645833
1123	64.2976663117861	64.2976582668644	64.2976743567079	1304.145	1303.22	1305.07	2	2	91326.7340885411	92734.7268798859	49289.4102067068	94974.9809830723	24592.3732441413	70556.9517578123	76944.5288281247	96755.7476074214	73518.6842187498	75087.4582519531	77479.4844026689	99942.00957845
1124	64.3400854267926	64.3267352077548	64.3411190749843	660.563	660.193	660.89	5	4	68921.4785195317	118830.956477344	98023.0223561661	123259.479435155	207415.938900588	54761.7866357425	3336.81046874997	9171.64108072902	2697.28751137691	0	2934.75888769536	10105.794875
1125	64.3520042315548	64.3520042315548	64.3520042315548	1301.98	1301.98	1301.98	1	1	33333.8207641606	12048.8950805658	37314.5871752935	19294.0789416507	27094.8877197269	42514.5340942389	47549.6665686042	28379.3858906243	32269.5439521477	18050.185371093	22316.9962402347	28511.9142517094
1126	64.3514314312909	64.3495526689447	64.3723472977312	660.349	659.982	661.101	8	6	220297.762614957	132297.326143554	53647.85003418	207271.135678571	33965.855772656	234115.518127233	7884.76481030269	12323.7447265623	12112.1125564778	3928.88872304696	12423.3255287272	12460.7563921712
1127	64.3947234400835	64.3929764493053	64.4006529628734	660.89	660.505	661.409	7	6	85285.8331494146	53627.7220784033	82865.8480195311	87914.0177522319	71813.932803711	83446.9524280604	3555.22245117184	12323.7447265623	12112.1125564778	3928.88872304696	12418.8933754885	12482.6134554687
1128	64.4213073926103	64.4205958368601	64.4222692572093	660.349	659.064	660.563	6	6	207809.868717773	416175.523070494	151555.138952697	269145.958776857	300913.546473387	75728.054558036	7862.46592640893	16123.1088710239	12094.1979716796	3917.10794726566	16037.9313596801	12448.9675970981
1129	64.453165195207	64.4514393392116	64.4548923158556	1302.22	1301.97	1302.67	4	4	33116.3084594731	33533.6650268538	33004.5796396493	18033.3538659671	32714.2918291023	33366.2971669931	32245.0510761712	28122.8421093737	37987.174716186	30687.060914062	34092.3492578131	20474.3447204593
1130	64.4465017758548	64.44644452001	64.4465590316996	659.633	659.62	659.646	2	2	65144.0933789069	332223.571113282	217464.513310545	70875.5241847655	221233.037707035	223628.330414061	0	0	5836.88366015629	3930.7820620118	7192.00377191159	5764.81284277336
1131	64.466876461996	64.4667044979024	64.4670484260895	660.9865	660.89	661.083	2	2	184435.22390625	264944.13994336	181939.534658202	206664.040614258	37146.9001436526	38131.8291000005	0	0	0	0	0	2919.82619201656
1132	64.5004229140321	64.4954408154936	64.5022754570442	660.9865	660.193	661.46	12	6	125939.154925782	100121.710016601	189648.842866071	118654.783659098	104302.070949382	81355.2057929692	3490.20692138677	0	0	0	0	7022.12341015623
1133	64.5327685587598	64.5327685587598	64.5327685587598	1301.19	1301.19	1301.19	1	1	37408.1188330081	33112.6531787112	29346.5827453617	18131.0956213381	25730.9698095705	30448.8814227298	32349.9698974613	28275.6836425785	35300.2557238775	28147.6314788823	24618.6926874993	23952.2735156252
1134	64.5277525625025	64.5265836162504	64.5466563890125	660.524	660.193	661.083	7	6	93500.1376982428	82799.755417968	149619.43398577	55490.4589821773	68277.2212763677	124993.492804037	3492.07434082028	0	3035.32862343745	0	0	7022.12341015623
1135	64.5731413965976	64.5730999072552	64.5731663095368	118.193	117.914	118.739	7	7	16224.6003601075	19851.025321289	15405.62996875	8251.82370336914	12049.310231543	27562.2078354492	44260.3162173157	31838.2317234375	41908.8831230469	46940.0786921875	37715.9299189046	35607.9860087077
1136	64.581469846734	64.5814197034035	64.5815199900644	1306.74	1305.99	1307.49	2	2	91485.0997558607	72835.7185791025	30480.6300472004	85215.0857949197	96890.8439296852	87191.2313984356	87082.3116015651	78623.1561181652	31010.4975781243	72087.8868457042	86029.813124996	76651.0700317394
1137	64.5985483345638	64.5985483345638	64.5985483345638	661.409	661.409	661.409	1	1	101155.86016211	177878.87468694	109307.270136067	117741.57386621	123785.902555257	93311.700647136	2705.08067761229	7862.84342447904	0	3006.02953369141	4302.54589355471	4316.64905493163
1138	64.6219009514269	64.6188626675359	64.6231971853905	660.505	659.598	661.083	7	6	118373.32271038	55376.153296875	109458.3332406	115301.280838169	86434.5238681636	74357.7553413093	2705.08067761229	7862.84342447904	0	3006.02953369141	0	4316.64905493163
1139	64.646769450989	64.6463413457108	64.6478611603924	1303.57	1301.76	1306.75	11	11	205582.149707032	164206.233590744	174761.511185305	189642.211596679	188063.684226637	103315.807454225	170600.25158203	188662.00483173	165377.072034255	177574.222657189	196523.819828726	190552.275354942
1140	64.6725750599641	64.6631264177095	64.6754176002766	660.794	659.982	661.46	4	4	100242.190437501	112923.270882811	129864.078466798	106646.128343262	113825.551271809	50089.2570000007	3777.08407226559	0	6386.03733623037	3069.79336505134	2959.00222045897	3578.22262187499
1141	64.6893446273094	64.676552886636	64.6894161719639	118.193	117.811	118.739	11	6	18738.5909011841	23465.3474506836	11967.9973328125	13437.2226174316	19187.6254866211	19144.2234269044	36970.1839378255	25117.8591014649	32968.3650351562	31321.3002044922	29050.1218758952	34547.062335205
1142	64.7021776826171	64.7020478061368	64.7025706480663	1305.82	1304.54	1306.72	5	5	123803.292164306	100055.022896634	143101.461632082	99711.680847576	91944.7658529392	108915.81544123	88224.403474342	100300.286940695	84520.096656604	131710.879663085	128227.662698103	110906.554517934
1143	64.7038557393373	64.7032356899916	64.7044757886831	660.378	660.193	660.563	2	2	36050.7524853519	125396.066299219	48894.0300605472	107131.282010156	102546.552220705	76006.1440781246	3782.13364990223	0	6384.6730898438	3069.79336505134	2959.00222045897	3579.94882275386
1144	64.7235609598353	64.7222627704861	64.7236973834287	660.563	660.505	661.101	3	3	51383.0804443365	105242.41230078	71093.3626074224	107131.282010156	102344.600586134	95881.9878000013	3777.08407226559	0	6386.03733623037	3069.79336505134	2959.00222045897	3578.22262187499
1145	64.7450017349523	64.7286081083799	64.7450866335003	1303.81	1302.57	1304.08	3	3	73514.5718945308	64856.9400268576	58080.6885847979	21926.6663535151	62376.2319254553	47941.5513164054	53902.1167382805	50390.152851564	43346.8110770092	61628.1503499349	44676.0119677725	71396.7458715817
1146	64.7719368141882	64.7715840975676	64.7782377618392	1304.73	1301.81	1307.25	11	9	104222.09959717	378969.684968263	177592.393421633	143262.247953696	122657.486556302	210730.207788898	201576.078998209	165611.648488581	179344.24888409	106264.247200056	203886.285906981	155108.045479911
1147	64.7641012457415	64.7591863958729	64.7695286471568	660.5415	659.982	661.083	4	3	91017.9718972656	92377.3078652335	128311.234394671	88995.2747843743	74799.8592720709	92273.1543000012	6265.1199853515	2908.92091464839	0	2821.09597587896	0	3788.47382890624
1148	64.8243137201477	64.8242570615437	64.8243142113202	1302.3	1301.32	1303.06	3	3	120105.461385324	278625.174107144	139316.611442523	137366.253391463	37512.0376640616	69881.7969824221	56763.6702799476	125325.757679963	144701.421805247	161596.802544639	150325.526660157	185917.321986608
1149	64.833525524909	64.8327959016782	64.8335976528737	118.102	117.811	118.838	3	3	19069.2230743409	13338.7380429687	22684.0703263672	16004.4998243164	15607.5986610352	30464.7758959961	24704.3639697265	56036.1043716798	57645.5957695312	55575.9626440429	22342.1966015625	30556.4645589843
1150	64.8277374826056	64.8276274602605	64.8277674048014	1303.06	1302.3	1303.81	11	11	117385.278442007	41336.6954577641	165346.726179202	198158.338117899	86723.9784179688	194073.605602212	193397.975400392	141343.097380559	169742.378702798	207610.936435547	163883.922620442	98460.3755074047
1151	64.8504869889932	64.8398096580217	64.8527118803727	660.5435	660.193	661.101	6	5	121238.237814454	124708.6110166	96201.4856490302	127630.28776116	61862.8299747075	81780.6978000011	0	5630.86412499989	3763.86021831049	3410.30599355476	8316.28537792982	12460.7842046875
1152	64.846077088149	64.8456519972992	64.8589455033821	118.853	118.499	119.421	8	7	19043.6268017578	13278.4337375	22499.7258711914	15928.9583104492	15483.9675005859	30398.0706457031	58538.3450737305	60058.8456068638	57554.1445898437	55502.3705383301	56847.9595602678	33413.0150286458
1153	64.9012702725742	64.9000228832204	64.902517661928	660.3585	660.193	660.524	2	2	106744.448201172	114655.170600586	62947.6436103519	56175.2201976558	55049.3786997063	90506.7570361346	0	5625.44056152332	3765.06632604979	3411.03640820312	3003.72799438475	12460.1162810058
1154	64.9065655937477	64.9065655937477	64.9065655937477	1302.14	1302.14	1302.14	1	1	24382.0664184573	27137.4883056627	25190.0282373051	4917.25066772468	26998.4722778324	28816.4500136727	27138.5297644047	24741.1741210926	21200.8377941898	20910.2792700187	23419.7194531254	26500.6953369145
1155	64.9932976239997	64.9932976239997	64.9932976239997	1301.97	1301.97	1301.97	1	1	46487.1638720719	39586.5371215817	48931.5583032224	42974.2416666664	39608.6869873044	52621.3220939147	59571.9123242186	38858.6136523436	34201.5105782648	60391.5517985026	45257.0079541031	33338.9594222003
1156	65.0195362032724	65.0195010129038	65.019689964219	2441.28	2439.63	2441.91	11	11	253777.722134765	213818.044154046	281939.382914379	341545.145580657	237424.848116567	485158.256907717	279500.515188484	265881.196152142	699346.240648199	262630.10888406	199669.497649897	217954.032757463
1157	65.0194865105015	65.0194865105015	65.0194865105015	1267.8	1267.8	1267.8	1	1	18773.9902734375	6806.36192321777	19532.4546777343	17999.1183935549	5986.01607849118	22516.5709796141	27003.1894683838	9733.08428955073	19769.0023889159	18857.3421118163	15526.213852539	16549.8249707031
1158	65.0194802100457	65.0194802100457	65.0194802100457	828.302	828.302	828.302	1	1	7921.93946044908	13152.6256782226	7970.36246630859	7830.20168304448	10162.3716963501	19949.9912734374	16406.1761855469	16134.4038497925	7908.99523242201	14681.5013959961	6694.54912554944	8214.21072705088
1159	65.0194898683747	65.0194898683747	65.0194898683747	2279.83	2279.83	2279.83	1	1	1592073.30248364	1092427.7428426	1911240.28793603	1507006.53248943	1398726.66942568	1972966.11230469	1833984.84654243	1939479.49119511	1981085.61659178	1862896.18129171	1805169.27121622	1273372.82116027
1160	65.0131973548663	65.0131973548663	65.0131973548663	2358.62	2358.62	2358.62	1	1	73073.351015627	39742.4877319345	87155.1657861397	61977.9192626968	57279.1630603009	10651.815473633	111110.359267587	80015.2258398505	86482.0629638591	92958.4372338833	100922.493269534	37156.0076141387
1161	65.0167336506471	65.0112707397605	65.0357278684127	1306.15	1302.67	1307.49	4	4	55553.0927908765	31966.3220825199	60298.6847900395	53165.9104003891	45108.9262004745	69421.0530552436	53643.2638671868	52631.6079687504	43443.0311523432	36305.5546330917	55412.5303920205	39612.2529785159
1162	65.0993861781334	65.0993851196532	65.0993872366136	660.9675	660.505	661.43	2	2	82443.1768716525	109297.699698659	90667.7099246415	88760.8874006694	119999.269316244	93883.3336497401	3093.73868005369	7980.09752604154	3873.98040120441	0	0	4232.01109724934
1163	65.1259985404925	65.1259985404925	65.1259985404925	1304.73	1304.73	1304.73	1	1	47447.656968587	33134.8599487302	70210.5604215491	37800.4389038083	38805.9764143878	74644.876067708	78807.5728515622	67675.2421850583	40774.7481445316	73457.6066406248	62835.3500024437	16968.036344401
1164	65.1299393390104	65.1299307070021	65.1299479710186	661.697	661.409	661.985	2	2	82213.5948083984	141006.572269529	71736.2385429707	114161.798924999	64944.540908202	82311.1853710945	0	7972.11742851549	3872.87394482424	0	0	4230.34465292968
1165	65.1383896202542	65.1269753981116	65.1395053205657	1302.78	1301.19	1303.49	6	6	72477.9875230813	45136.1027403425	103954.632473633	53564.3040869148	48176.3109027774	109066.019495118	115847.991745606	92470.9500865577	89629.9701899418	117185.886220296	31847.0549916296	35442.6179785154
1166	65.1518837731401	65.1518674811288	65.1518908682534	661.083	660.505	661.43	3	3	117120.658888673	198121.854941404	88770.1404306637	106175.689727678	127302.919272319	59659.0429977217	6152.90610754391	12762.8370442706	5816.79758447263	5781.91941064453	7196.22566467289	8037.57514143879
1167	65.1669128574075	65.1669128574075	65.1669128574075	1301.97	1301.97	1301.97	1	1	138099.500601566	72486.7722373028	160313.80975977	121139.964699222	111928.76062305	176195.506466802	171423.797210934	151620.348437497	32847.0726684569	180209.809242185	151794.45772852	99094.4566992164
1168	65.1811054255612	65.1807333910543	65.1812781992502	1303.16	1302.89	1303.22	5	5	210392.529101563	116335.394912109	102908.901608399	190379.656508789	70888.3713623047	128241.211674804	126448.56635476	242724.232683106	108848.880548649	306153.078590333	255522.664706055	149974.648718262
1169	65.209266814278	65.2039541178435	65.214641427407	1302.67	1301.32	1303.22	15	11	229756.970309243	120534.308182779	31091.7929472665	202804.223167551	182581.89551107	312492.452613701	293384.831408504	249071.710353065	49619.4507482903	319998.524281182	267001.349338728	170778.313159179
1170	65.2287098763155	65.2281335235659	65.2296067391347	660.505	659.646	661.083	5	5	83753.8494726571	114897.097880208	89187.4389418246	96173.9941417408	113170.35061607	59659.0429977217	6152.90610754391	12762.8370442706	5816.79758447263	5787.08091699218	3497.48157226562	8037.57514143879
1171	65.2536135344023	65.2535615270362	65.2598282460152	660.0785	659.598	661.101	6	6	101761.537091519	115164.805408594	56941.9983544925	128681.901622768	112612.453669083	49496.9943332028	12443.2532409667	17104.7582062497	17049.1480282712	9150.74688247089	12101.8899902346	19315.2866886718
1172	65.2784480982473	65.2784220135373	65.2784672880322	661.43	661.083	662.734	5	5	351427.673679687	646087.238565536	300466.777581175	388960.44051758	441048.257710935	177117.460857812	15891.3015684289	26096.6815168107	20434.8848310545	9130.6579650268	19609.7617728881	25720.7972103792
1173	65.3003455433561	65.3003455433561	65.3003455433561	662.315	662.315	662.315	1	1	254917.34558594	52407.7978687502	192674.212691163	279095.09658984	333185.000244141	187310.439038576	12957.4946447754	26106.6802453607	20439.5817858888	5505.45487353511	16017.3894580076	22616.5293844605
1174	65.3680665513234	65.3550499490951	65.3721357231414	118.4525	117.938	119.027	10	9	29080.260610962	30685.6842358398	20799.8491949462	23833.0605223389	28315.3196571452	20737.5597628418	23384.51083125	26734.285734375	22275.7769919922	28048.9349981445	22540.3253152344	26568.260793164
1175	65.4082733868653	65.382656963798	65.4094598068962	660.5145	660.175	660.563	4	4	85315.6876562506	75734.157893554	105163.134541993	111851.751476724	36474.8535640134	85379.7541500011	0	9445.65614999982	5831.11027177725	0	3489.2798867188	13452.6585015625
1176	65.3850944904243	65.3850944904243	65.3850944904243	118.355	118.355	118.355	1	1	29041.2267041016	38312.5903125	20774.0943345703	23908.7210319336	33242.0523301758	29444.163495996	25241.5255125	34987.20315625	27559.9308591797	33474.7793206054	29698.4042319336	32648.6472780273
1177	65.4275510252029	65.4275510252029	65.4275510252029	660.89	660.89	660.89	1	1	85517.1953876954	89619.1260131838	95884.4083593742	93082.2661669922	105070.323117189	39326.4274500005	0	9436.55823632793	5832.9788181152	0	0	9998.33286303697
1178	65.4404197237038	65.4404197237038	65.4404197237038	147.505	147.505	147.505	1	1	2804.03773675537	44593.1782097168	6820.49467761229	4408.56776660156	9940.21857568359	2029.66837036133	4708.84331652834	0	0	2016.23490576171	0	11403.7731323242
1179	65.4612599125543	65.4611856179121	65.4613088589992	1303.61	1301.73	1304.14	7	7	97982.5417551831	104398.815062662	86341.2082250989	358749.482968752	100096.560429244	78516.9249058938	82870.6141965562	342772.443883163	288243.898007809	294483.471620203	96070.648385416	337638.229877488
1180	65.4583489715139	65.4582869746564	65.4584018022442	660.5435	660.193	661.083	6	6	1125099.40687782	1958856.45012586	914661.550891108	1249894.80553467	1359320.22789697	679720.724283688	14688.7594909317	44639.2409075054	16168.2378348213	13271.922977661	27761.4321057127	50741.465939941
1181	65.5265745637526	65.5136722838316	65.526834140231	118.728	117.938	119.331	23	12	58738.0072236327	168362.227816964	51669.3260070313	52808.6708893694	126683.364580706	62958.061640039	62391.2762680664	142480.399352678	69502.8105429687	77231.8969802596	61441.4437897135	22998.5253942383
1182	65.531766985107	65.5196202938907	65.5317960165282	1302.69	1301.73	1305.34	13	12	25711.8948925788	352227.007493988	306165.309785532	359318.754477162	346745.448014948	284258.243174579	310893.666650392	348072.392712055	288396.963345854	294930.709028696	328703.363989956	338174.001588791
1183	65.5398295415856	65.5398074178624	65.5398423288436	118.4525	117.938	118.924	12	12	122109.883772461	214481.446279018	75708.6814982911	113701.539061105	120906.002235352	81342.1477903879	73618.8256065848	90230.9330915178	69598.9867539062	73789.8689372211	85301.0971868024	155926.863435791
1184	65.5588385262637	65.5588385262637	65.5588385262637	660.505	660.505	660.505	1	1	304501.443544925	79466.1308847649	269850.43935547	306087.508575	375382.586193753	252023.992200003	0	8358.84446874984	13243.4783430662	6763.44181474623	9848.23190429703	5571.99243906248
1185	65.5605469587166	65.5598892537652	65.561186625549	1301.755	1301.32	1302.14	4	4	593442.405104187	608222.783691401	28907.4861796882	606701.334713538	568432.179736323	42561.5074978308	57568.3717610674	643753.259224334	566517.310630584	502967.82421875	24142.3575078132	592895.700000002
1186	65.5885995811334	65.588121469131	65.5891243779017	660.3585	660.175	660.563	4	4	114161.793644532	446522.097613277	82871.9893870674	120147.476647321	97806.5962382797	268696.980418621	0	13147.7632161456	13207.6418282877	6763.44181474623	9851.74661946614	9266.12020414223
1187	65.6016433158826	65.5884710980752	65.6021159294137	118.355	117.771	119.116	16	12	38813.9931284179	56294.5386804199	39241.1264305013	48621.2451691406	38558.3456048991	37677.4583115234	35706.1478322754	45284.9397014509	38285.8969511719	33827.3480033366	40560.6427372233	45797.4274483236
1188	65.6032387005799	65.6031793219281	65.6032505067416	1302.71	1301.73	1304.14	12	12	860199.887402347	861379.819091797	789877.155322255	895577.849405693	845009.985850643	736850.368496097	784089.296184904	889016.524334642	733109.730635748	767575.595696852	837843.40873925	831324.945842287
1189	65.6079864986614	65.6079316864402	65.6080205412319	660.7265	660.505	661.101	6	6	277104.420777904	157641.96650809	253378.846125697	240240.658088169	228442.317369792	248146.984734376	0	13147.7632161456	13207.6418282877	6761.26893774414	9848.23190429703	9266.12020414223
1190	65.6148525448808	65.6144279362792	65.632481155753	118.728	117.938	119.027	9	8	31641.4993785807	63728.7316074218	26645.2065058594	25041.9254094238	50120.4404274902	36657.0760807617	32519.5560783691	45751.306703125	31659.4861898438	35922.4821483398	30363.6601769531	51317.0652070312
1191	65.6073949058744	65.6073949058744	65.6073949058744	1301.05	1301.05	1301.05	1	1	464837.200390631	456483.138769509	386743.739765631	412989.794472662	421085.930712896	349059.117480474	393750.646171881	30710.5156230462	425805.909414053	370456.889121078	381123.442968755	441739.697958991
1192	65.638909019102	65.6388504678146	65.6389491984872	660.9865	660.505	661.43	6	6	309240.78503247	474160.879911253	255100.538533263	366690.020195314	407265.870699522	197547.234291869	0	13130.9931100027	13188.1068860211	6743.16162939459	9824.50757690423	9257.35377064724
1193	65.6502182117679	65.6502182117679	65.6502182117679	1301.32	1301.32	1301.32	1	1	74170.3658349615	81475.8005566412	64909.6898681649	91627.0293750009	71132.550351563	60114.7836694345	29358.3792304695	79500.871118165	68558.9180493174	74107.5618603527	77458.9426513681	86531.9235644538
1194	65.6640260086243	65.6639795306262	65.6640534716984	660.5435	660.193	662.734	6	6	146691.017450894	301695.566693684	125237.085681762	170240.211315848	196822.757956664	69400.8566943966	10987.9864473701	11537.3344560895	7740.85659793521	6132.67660791006	9531.68129809563	19440.6052868302
1195	65.6869801213256	65.6869496257305	65.6870040920566	1303.61	1301.66	1305.82	11	11	195651.587280274	187500.091147835	161408.21005033	201253.269617637	193129.176725886	89676.1857000747	145704.94628662	188766.106184246	160639.485455228	171807.726251396	170498.072397085	194386.728466796
1196	65.7245809981383	65.7245809981383	65.7245809981383	661.409	661.409	661.409	1	1	109634.390281251	48133.5971973634	78160.759723389	117835.04985742	149153.711914062	75428.1701430672	11010.3060580445	8359.51053588846	5017.94231811526	3322.97494116208	9508.69492840565	9108.78543041993
1197	65.7390335041209	65.7381998881294	65.7398671201125	660.794	660.505	661.083	2	2	146282.522439844	73692.091874441	115232.237916016	169390.808641405	59842.2013793946	92044.9845571295	11019.1496773681	11540.5171690428	7752.32277636715	3325.82422299812	9541.89746240249	15324.822275472
1198	65.7794439193415	65.7726327715614	65.785698405846	118.1345	117.771	118.355	4	3	38864.9566528321	60556.0746533203	18424.5765118408	28443.7597828125	36952.3489666993	14891.8823260498	17714.553159375	16927.7520465088	23506.5433957031	12949.6930676758	21306.0295604858	41583.1128243816
1199	65.7891359571381	65.789113112089	65.7891695266055	661.4195	661.083	661.795	6	6	417076.118426343	354221.880965397	467551.270599301	389312.531200892	386090.559465696	413002.690170774	3037.59384704588	7869.27015904015	7274.8926910807	2639.13030371094	3451.02509106443	9431.39364872231
1200	65.7995586440332	65.7865002795223	65.8132628697921	117.9555	117.428	118.699	6	4	32689.9568261719	47050.3049151611	18424.5765118408	30697.8530658203	36726.8850520019	14859.2752672851	17714.553159375	16927.7520465088	23350.3704755859	12949.6930676758	21306.0295604858	56716.5968933106
1201	65.8157927321461	65.8157927321461	65.8157927321461	1304.49	1304.49	1304.49	1	1	84053.5720703128	43106.7907902642	64722.0369591346	59357.0892052293	50163.7950631008	64154.5594200721	59784.0789659706	60565.8463326321	43947.8548065655	40972.9112315153	42014.5727388821	71961.6721717245
1202	65.8587782972578	65.8587602116586	65.8588418935853	1302.69	1302.3	1303.64	3	3	125172.096630859	83733.5184281786	58033.9845326454	127219.369082031	116978.081458332	190823.85992839	186870.619958767	147554.399687499	168626.666918402	207757.678428223	155188.244612633	77562.2186787916
1203	65.8755684947449	65.8755684947449	65.8755684947449	147.505	147.505	147.505	1	1	3878.3750236206	103660.986029297	2132.01785241699	2112.43006640625	18602.4805002441	2194.26988598633	4999.12601000979	2637.91247314453	0	4251.94259191893	2593.23798339844	25666.2636572265
1204	65.8884076441957	65.8622044213812	65.8889223939346	119.331	118.699	120.196	19	11	54405.2358588866	153458.883601562	37105.1830523437	58449.5437817383	68609.5786013882	28968.1612268554	22672.2063699219	50954.001468099	37656.0781392578	39184.9851468506	24991.9379666992	115271.757805393
1205	65.893717359062	65.8935333750427	65.9063119523992	660.524	659.646	661.083	9	6	47290.9748217778	220853.280831379	84356.048083985	120876.898905435	138004.13647591	57580.0818857425	3369.62038574215	15824.1114499997	5195.1918504882	0	0	33476.0430984374
1206	65.9019998690921	65.8925894549111	65.9150667293977	118.728	117.771	119.759	19	10	45533.3474121094	79264.7920825893	37105.1830523437	36868.5844985352	36334.891172282	37282.9070610351	55046.5582891671	46553.6593475585	53399.7994414063	20765.2100867187	42889.5550058593	34582.2622031251
1207	65.9155526897569	65.9154468464331	65.9156585330808	1303.35	1302.89	1303.81	2	2	92678.4381835931	67440.6985351585	131799.987929687	85889.5937825515	88195.116539713	141522.59015625	135754.719335937	24365.1169335945	66378.8728526491	144444.467936198	115946.543330078	75290.3676578772
1208	65.9430916554527	65.9425126703969	65.944148315473	1305.265	1303.57	1306.72	10	10	138818.57186899	78709.286585581	187176.392314456	138464.448508524	122214.908544109	209573.452649489	106529.62109375	168308.286097506	180802.069427082	219224.862414727	180169.342545823	116272.068391336
1209	65.9627052282484	65.9627052282484	65.9627052282484	1114.36	1114.36	1114.36	1	1	10042.89637146	0	3841.37137084939	7154.37329589849	13700.3308740237	7063.4985412598	3361.16167968752	3614.8582324219	3468.88058837891	0	0	0
1210	65.9711239163802	65.9710896401569	65.9711687419558	660.5145	660.175	660.89	6	6	288284.608409601	214165.578503625	269649.140238141	283572.403649553	257841.319122559	284769.353491072	15674.9140052489	19133.0218424476	7646.98188028968	19202.7969482422	17237.5022158206	21982.9863040364
1211	65.9632008732003	65.9631311799271	65.9632705664734	1304.625	1301.98	1307.27	2	2	45185.9001757804	34776.466248046	54446.7462480484	46236.0071250012	48131.4731132825	54696.1440966785	51733.1012890615	32524.7184179689	43377.1383984366	25866.4421337885	43797.1534375013	43942.8662001944
1212	65.987862061257	65.987862061257	65.987862061257	119.027	119.027	119.027	1	1	12382.2361673584	26181.8600966796	15402.7156066894	14403.9920800781	20749.0543959961	22255.0226174316	20297.6217271728	24185.42186792	25915.9722033691	25835.0139235839	25713.0348513672	20723.1309140625
1213	65.9970661911459	65.996970252643	66.0103799948399	1301.97	1301.05	1306.58	7	5	41129.8635312489	38590.2247600448	68720.2439662392	60579.9016531811	44664.5816162115	66176.7482031248	65200.3097932942	47831.8412527888	37995.6871818032	61472.3123521191	53716.7715307614	49245.715981445
1214	65.9964087562212	65.9922171737214	65.9985399919755	661.43	660.505	663.221	5	3	321304.018250002	123464.83374386	297089.73252897	81576.4737399551	77077.7522810533	303696.261153973	15674.9140052489	19133.0218424476	7646.98188028968	19202.7969482422	21240.7290527345	21982.9863040364
1215	66.0238068677369	66.0227276080085	66.0244927696018	661.083	660.505	661.43	3	3	321304.018250002	128911.024382253	297089.73252897	113389.963127232	104040.704591516	303696.261153973	15674.9140052489	19133.0218424476	7646.98188028968	19202.7969482422	21240.7290527345	21982.9863040364
1216	66.0751828528753	66.0751828528753	66.0751828528753	147.505	147.505	147.505	1	1	2339.3196786499	16951.7133369141	1958.96831066894	0	4036.44920202636	2077.00898382568	2372.18616192628	0	0	0	2416.33130712891	6930.89644018553
1217	66.0927886091553	66.0920737390788	66.0938054300881	661.255	660.89	661.46	6	6	199809.54868527	243088.152024901	200968.606633544	215133.634821428	240568.328933104	175888.545566527	6262.97500146476	13340.9764944894	7251.63397914336	2900.57986914058	17621.2507368163	13752.8918030133
1218	66.0948666018645	66.0816462426746	66.0949942142467	118.406	118.355	118.728	4	3	21546.8696289063	43498.7878546142	31746.8678567504	31917.6226553711	19837.2537065918	31392.5489019776	79837.1772208251	80736.3930069583	87151.9072911132	24910.2262115479	66068.6292591552	75373.7514511107
1219	66.118196608638	66.1050624837306	66.1313580704218	118.728	118.102	119.23	15	7	21546.8696289063	24604.5273500976	34162.9074408804	31816.6175203857	29553.7836906738	31392.5489019776	24681.6701578125	80736.3930069583	29785.7279296875	30230.0577751953	51480.425528125	68610.9549769531
1220	66.1071609786738	66.1067472698984	66.1075746874491	660.7265	660.563	660.89	2	2	121029.911162111	193673.798994141	176425.86260742	187859.811765137	184205.864101566	112529.263500001	6292.49922058087	9021.29158178693	2949.74390039065	2901.3562556153	5981.18656072996	3055.86241723628
1221	66.1448515862371	66.1314189843922	66.1586621034533	119.0715	118.355	119.759	18	9	21487.0975520833	33029.0391064453	33811.4810852051	31859.4163063965	24001.6967529297	35921.1652365723	73329.0854803292	71668.1879357911	76448.1431463927	91149.5923500977	60984.7427285156	74904.6011632952
1222	66.1526996453482	66.1522300242447	66.1531692664516	1306.8	1304.49	1309.11	2	2	39080.1756696431	33284.9646494148	45694.1066074209	37906.4163310537	36497.4937851554	41218.769029296	40512.7085156262	47115.4056230482	36020.2303710948	22121.2371660162	33573.4493144523	35453.5023691398
1223	66.1751413819496	66.150196210596	66.1761464066808	660.563	660.505	661.101	8	6	72771.2259902349	115060.987867675	86346.7797919928	52756.3900011718	109477.709337076	68055.0578051762	3614.20026977536	12813.6240718748	0	2826.56607617194	3075.32530920409	7092.08978671873
1224	66.1568108360857	66.1568108360857	66.1568108360857	147.505	147.505	147.505	1	1	2426.30192993164	27184.6778369141	4312.62637677001	0	3983.80233740234	0	0	1886.31648925781	0	0	0	9603.65220678709
1225	66.1714656732469	66.1709341176275	66.1716304267647	118.728	118.193	119.027	5	5	76229.6274169923	74119.3016464843	91820.4352124021	64015.0215776367	50322.5424162597	101185.68346875	95285.2556767576	27497.4139375	41243.2219888392	33641.6509092773	29967.1612990234	31722.6682351562
1226	66.1936152098775	66.1936152098775	66.1936152098775	1301.97	1301.97	1301.97	1	1	50261.5945459002	38623.9644165036	53178.3980387367	40077.0750423174	26289.2872436521	56309.61787842	51050.0628320311	56037.2035937498	36245.7489048552	48870.6241861979	49081.8540706397	32405.2724023435
1227	66.2066718304554	66.2057225680886	66.2075237323626	661.2655	660.505	661.795	6	6	310927.860883931	698387.787591123	284039.432713621	382344.176807863	429716.592284971	210741.3044588	3602.05169743996	18669.4999067033	3767.80949818636	7577.10873803711	10784.9519985351	7072.97364174101
1228	66.2256820590198	66.2253415289693	66.2258367417031	118.728	117.938	119.116	5	5	31022.3046767578	74119.3016464843	91820.4352124021	64015.0215776367	50322.5424162597	20433.1562473145	85591.5162924803	41139.792859375	80854.7731787109	56701.288946875	35740.1714527343	70879.0028457641
1229	66.2447793296311	66.2447793296311	66.2447793296311	1304.41	1304.41	1304.41	1	1	34674.3313659652	32914.5030883793	36100.7848278814	20900.3237050787	22163.9286132815	35099.6718823247	31604.6939648423	39404.2631835919	27976.1708398425	41455.2528686506	25003.0318164067	28272.8429882817
1230	66.2321316224666	66.2321316224666	66.2321316224666	661.083	661.083	661.083	1	1	287808.916949219	578353.256595705	226637.454433592	337263.646383789	32705.5431019534	175710.111401371	3612.26754235845	12801.2821822507	0	2826.56607617194	3075.32530920409	0
1231	66.2521913027557	66.2385111545497	66.2659735817342	118.739	117.801	119.759	36	12	216329.727925781	25060.7058144531	106361.142548479	68337.7201176758	65356.4414018555	101612.744799107	98826.3585109864	74112.7309555665	178548.446483673	79092.1185480347	81274.4168252563	153185.645408149
1232	66.2785432389328	66.2749706766049	66.2921547886678	118.699	117.771	120.196	19	11	66627.22750177	63734.6370800781	182865.435264843	56610.702352818	66151.4274494281	39969.8947924805	36252.5981249999	32447.207039795	34719.8178655273	46911.4442458845	30813.197078125	31070.9971666015
1233	66.2902392921569	66.2719967814399	66.2914457764326	660.563	660.193	661.083	5	5	82797.3867821289	157217.138929686	93062.3347148444	71654.8637195633	68347.1042228182	97204.3666251633	0	3153.51810312494	0	0	4082.76528613288	0
1234	66.3046757798292	66.3018785041476	66.3074730555107	1302.855	1302.12	1303.59	2	2	49111.8676171882	66263.0642333993	84597.9091967738	78716.0858593764	74287.5700781215	67415.2075317396	79591.9960449234	78444.0758203139	76090.6502343763	23920.9334355465	31670.3434453134	34807.6718041976
1235	66.3153692278632	66.3028151930867	66.3158485135655	118.783	117.811	119.027	4	4	192537.407128907	199920.4194375	171035.695842285	203071.587760156	182244.124813476	187872.334700928	20257.7455375976	143893.144674317	170415.565470801	32495.000640039	30304.1930144856	33460.4109082031
1236	66.3150958980556	66.3150958980556	66.3150958980556	147.505	147.505	147.505	1	1	3117.36348071289	37175.2109885254	0	6569.5215	7081.92605242919	2368.95120147705	2295.50360687257	5001.92050231934	4577.55858984374	2017.37839489745	2394.6944194336	9517.04470166013
1237	66.3334827297232	66.3327698353036	66.3341752683787	660.193	659.982	660.563	5	5	156862.773095704	161411.153285399	163707.626278111	153053.675723214	141934.126520087	142385.555625	3661.93247570799	3149.91819661453	0	0	4084.2223758138	0
1238	66.3293695902939	66.3288596583862	66.3299454140168	1306.735	1306.34	1307.34	4	4	118143.632322183	139627.119486861	177758.58583807	152138.727150214	145811.702357068	150586.933772785	175228.609597832	174633.52268732	170500.435682704	184018.480400391	152506.722307945	42886.1812310784
1239	66.3634658151787	66.3492097121505	66.3648269742522	1302.89	1302.12	1306.75	13	9	85292.7558837878	126877.937642046	146448.898603514	157875.720442082	173535.720354671	130922.84813777	117943.43452067	251705.977519084	111584.505633876	130474.777841421	114262.410296725	30126.3072005206
1240	66.3589055309485	66.3579113796355	66.3596716059696	661.092	660.505	661.46	6	6	481409.255822549	506368.249202003	502354.702127316	480312.568071427	520832.877733274	443512.561912534	3974.56812744139	7589.31939435684	8229.93202718095	4076.15601025391	11345.1358132323	0
1241	66.3597964343355	66.3594518711663	66.3601910068645	118.728	118.193	119.027	5	5	83708.8858593751	77975.0191503905	77950.6514111326	75127.1164936523	70903.0464067383	90405.9072465819	27053.114184375	30822.6538411458	32788.1509121094	33970.1263101562	29045.8580285156	54889.5556601562
1242	66.393133033565	66.3728076548694	66.396851954159	118.728	117.811	119.23	25	11	35699.0462988282	44616.6116958007	22476.9582310547	23289.9546197266	70903.0464067383	29047.231098999	25984.95958125	26577.9684570312	31388.6775966797	33093.456975	32571.2870546468	29689.1666972656
1243	66.3925789846999	66.392043531263	66.3980989167751	1302.73	1302.12	1304.49	13	12	229736.354931641	127145.854855768	295739.629171313	191336.399323918	170316.10732875	347758.835007164	323619.767064734	252221.025748948	283950.563446139	342839.312145998	284333.640066965	155718.910295222
1244	66.4101426865151	66.4095800352995	66.4234531249067	118.924	118.307	119.759	19	12	83337.3909213866	60804.2393956473	85556.2219220843	73883.4646787109	77414.9793863003	88416.6157386999	69751.9328873597	54743.3316964285	66216.7514807477	47703.2905940291	41155.7794374651	34320.6218970702
1245	66.4434174761616	66.4418369776787	66.4452167932976	660.349	660.175	660.563	4	4	162640.131838868	193350.403932475	94657.3767447913	408031.414312497	130908.670387833	403780.749700523	3974.56812744139	7599.01201171863	8229.93202718095	0	11357.2956586916	0
1246	66.4364326176235	66.4362008478554	66.4368138662442	118.783	118.355	119.027	4	4	83708.8858593751	56515.4023359375	77950.6514111326	75127.1164936523	70903.0464067383	90405.9072465819	65509.3264160155	54990.7172841799	69051.9910078125	25960.2800486328	22364.2815451172	37577.1885542968
1247	66.4550824916833	66.4550824916833	66.4550824916833	1302.12	1302.12	1302.12	1	1	24049.3825805667	33243.3003906234	26755.7454162602	13982.9369897463	32992.6294555668	19712.1272937015	19597.7760314944	17075.949746093	18627.2817077639	17654.9946459953	25380.0727275398	26283.6281140141
1248	66.4756880724927	66.4756880724927	66.4756880724927	661.101	661.101	661.101	1	1	2237572.22704531	2568100.59323435	79192.9316791989	2382565.59066248	2188008.23231246	1831900.53781252	17163.5755229495	32278.2830261713	15250.8971170411	14838.7096248538	25416.2802646488	33014.7853991211
1249	66.5174984848924	66.5116784737397	66.5185627168348	660.5435	660.175	661.101	6	6	105706.659931642	76441.4950640625	129418.451773786	101319.279907031	102235.874185352	52384.5558000007	6399.19949127179	19478.5662749996	3278.9595058594	9238.8263048708	8339.92245227048	13224.0670584105
1250	66.5166817752648	66.5166817752648	66.5166817752648	147.505	147.505	147.505	1	1	2257.59881658935	43612.5654943848	7170.24387829589	0	14414.4260058594	2342.25084454346	2460.78304595948	2430.27351928711	0	2038.04788732909	0	13691.8023959961
1251	66.5380974608102	66.5247211791392	66.5381856804925	118.699	117.938	119.116	22	12	40559.3239306641	160081.614597098	110617.113396345	33289.8665729492	37887.3712327881	50196.1506732421	55009.1985895996	54645.4200432477	60162.9641308594	64305.9846496582	195680.445734235	24652.5132863281
1252	66.5429703047772	66.5422428735204	66.5443374095444	660.349	659.982	660.563	12	6	2671453.8026614	3006863.49272319	2544586.12501881	2674495.8878943	2686479.48682469	2181260.0142202	19816.7914159805	32269.3811279296	15232.6907137973	19056.9892565306	31385.2906109007	32986.4099926755
1253	66.5581189390333	66.5514509076863	66.5648748041536	118.599	117.938	119.116	24	12	78564.9423955077	242465.462897321	49501.5440811361	153909.820476074	68825.0252713217	156370.160810826	250209.117277283	224066.637449777	65057.5764726562	266165.207188058	206220.922121512	92615.5042225343
1254	66.5772228983685	66.5714985179751	66.5772413256206	1304.36	1302.57	1306.34	6	5	27291.6903824868	210785.629952567	88493.1421728529	163998.830361703	152064.685789137	69913.9492529292	76966.5429252112	116009.254514159	65014.5261800126	59750.6628295895	100689.594126383	181048.768851412
1255	66.5693705966947	66.5689328784842	66.5698083149051	660.5325	659.982	661.083	2	2	126343.416054688	150212.340544921	104033.038267579	126435.448955468	81015.0087788087	76931.9350245538	0	4094.7215494791	9801.48906070959	0	0	3577.23903710937
1256	66.6226868216335	66.6226868216335	66.6226868216335	660.175	660.175	660.175	1	1	117950.52397461	143813.756197266	93052.4708496086	118311.717645996	61417.4291720708	101701.213063967	0	4095.45274975578	5708.16870117185	0	0	0
1257	66.6279052844334	66.6264825353401	66.630020030637	660.5145	660.175	660.89	6	6	123440.427093751	156174.141261159	130043.951545201	126318.660366071	134550.161460571	92546.1457714849	3767.62155102537	4094.7215494791	9801.48906070959	0	0	3570.97528951008
1258	66.6966598934343	66.6962881615422	66.6974461742689	661.083	660.563	661.43	5	5	164443.964576172	1342632.89302733	223077.979390799	140299.85656808	103137.720245115	253165.307167319	17771.1250407714	21881.3774484371	13526.0003512208	8646.4324163576	10185.325638672	17288.2045703125
1259	66.7103547918153	66.6956354724372	66.7103768964552	118.499	117.428	118.924	5	5	21543.9386132813	25403.385699707	11103.6239154052	18555.8171033935	14028.6307873535	19149.4514654297	19304.31435	20048.6876286622	22538.1472200195	26234.0099147949	18540.9673608398	8613.14079895018
1260	66.7238122177428	66.7032254308148	66.7238827140144	1302.89	1301.32	1306.27	19	12	175437.175454477	165045.716003605	140460.131074221	176129.473121995	155639.018396934	137897.155166015	159707.948167067	174808.077765067	150123.42314453	146905.872670523	165625.691986608	153971.933665114
1261	66.7282853464297	66.7271562895267	66.7293707184436	660.5435	660.193	661.083	8	6	1285887.64438438	1608000.43365467	1276578.3328894	1314686.28789307	1489648.92838621	1054869.19367129	17720.8665659177	24666.2131766182	13509.8531164201	8627.45063604731	13110.7470610351	22042.6738183592
1262	66.7222538028564	66.7222538028564	66.7222538028564	118.355	118.355	118.355	1	1	24892.4957489014	33547.1512065429	11103.6239154052	21715.0398514405	14149.5021350098	21128.3564929199	22930.9919904785	20048.6876286622	22629.9227873535	21088.8833394776	18540.9673608398	8613.14079895018
1263	66.7530991709247	66.7385437270564	66.7540241261459	1302.27	1301.39	1305.46	10	8	713250.164619151	41960.2037880859	62426.7375374362	731104.124189463	747988.238472217	35595.8578648161	113821.017534993	98194.6279646803	35005.1622381587	120599.043996175	31395.1728154306	660315.223979481
1264	66.7540963033767	66.753114669443	66.7551166314768	660.5145	660.175	660.89	6	6	434758.581434155	512155.517070308	425467.490038511	463303.114871651	461283.38612573	336032.478577879	3872.29102661131	9304.00004882809	8223.23679833981	7005.01750207519	3047.39166064451	9485.63456172687
1265	66.7612586215246	66.7612567979948	66.7614960116385	118.739	118.728	119.421	3	3	0	4350.20738183593	3216.84421295165	4651.37312585449	2983.55702929687	10452.2801425171	21392.2316203125	11949.3609631348	19531.3356833984	24792.4663521484	4895.42656677245	5453.96520690917
1266	66.7823691333334	66.782149462098	66.7829755842518	1302.79	1302.3	1303.81	8	8	855788.280760085	98341.4819917795	244189.079477163	169645.434295249	133636.175692748	292712.47047468	814510.407561845	221778.050214843	261721.85372183	295721.562205153	845638.03281168	797667.282495517
1267	66.7972884329471	66.7971877184083	66.7990990828994	1302.63	1301.73	1304.5	14	12	26362.0154531243	811898.716311594	808800.297751105	62804.1145880686	799589.89854491	794158.120709629	822409.763374032	894019.417166674	762782.665484381	820889.099739592	853536.906324211	798180.119889441
1268	66.8118278112898	66.8080440282323	66.8162658951575	660.524	660.175	661.083	7	6	54569.0050048834	101523.917547851	96850.0385703132	65013.2113636718	62865.6437714849	63612.4437000008	0	3276.56028749994	8245.54904384753	3184.6545670777	3054.74067590331	5754.05836688224
1269	66.8249756092573	66.8249756092573	66.8249756092573	147.505	147.505	147.505	1	1	6480.91016473388	139710.14750293	4480.09144873046	6233.08102148438	24583.4757647705	2093.44017004394	0	7818.78461059571	1945.96783691406	1939.94784484862	5630.5937109375	43089.361191162
1270	66.8454779660949	66.8454347634063	66.8455111759603	1302.81	1302.24	1304.14	12	12	378791.782641603	353792.557163459	368477.150948656	382983.819358472	371200.242305813	353834.989446151	377059.59780649	396689.557895132	344943.292275392	375466.945788228	379491.306880581	370103.745259914
1271	66.8833279847861	66.8832951678951	66.8833537633852	1303.95	1301.98	1305.99	11	11	189629.13043213	182878.153563701	157928.895367338	197341.146416766	179072.345267427	101798.542441405	192680.950689289	195684.094536831	165438.271880581	171123.385035925	179131.675831474	182243.865076622
1272	66.8823710982016	66.8812794855855	66.8934880722032	660.89	660.505	661.101	7	6	244941.98752902	164535.636684708	331270.557257672	203630.608419642	169953.601334261	43556.0764500006	6247.08846716305	18260.8432617185	4333.56231754555	3241.65874475098	6497.85396191416	23164.4903999023
1273	66.9138879805346	66.9126525130042	66.9148148599559	661.409	661.083	661.46	5	5	146064.130422853	235735.911419237	135382.990500279	176968.451665178	178881.389547988	310068.43354883	6247.08846716305	18260.8432617185	4333.56231754555	3242.70052045905	6497.85396191416	23164.4903999023
1274	66.9236561125246	66.9031408646431	66.9236739552937	1306.27	1301.81	1306.72	5	5	99816.5477478965	184368.458256393	176447.024009235	103799.403635255	181119.581335229	170882.258354938	187178.114620026	95801.074059495	178161.294353691	203091.116141688	20614.7472480464	54785.884765625
1275	66.9316366285407	66.931533201727	66.9486385780374	1302.89	1302.12	1305.07	13	11	187371.972351075	157635.685018028	174699.62571552	190012.117268253	58528.4248611107	105362.055375164	192680.950689289	205015.255212054	109628.048919396	203342.905625699	180772.849571815	184076.857271634
1276	66.9400361444218	66.9389328828811	66.9408992569725	660.823	660.505	661.795	6	6	140899.021363282	216111.898191683	136671.571641601	182913.131092633	164884.229841469	119645.477168247	6247.08846716305	18260.8432617185	4333.56231754555	3241.65874475098	6497.85396191416	23164.4903999023
1277	66.9673308158811	66.96485329933	66.9698083324322	661.862	661.409	662.315	2	1	100672.216558595	69585.4826071774	91943.8553486324	116762.12469121	82520.4553031261	93996.1949036129	0	8345.25443212886	0	9873.49879414068	4021.31036425778	7697.50368906243
1278	66.9768532761906	66.9768083402095	66.9825998054693	1302.975	1302.65	1306.41	10	9	250844.988121995	167969.508404446	295943.789948735	291711.573673709	210127.77481649	328326.482124374	342046.194885252	282846.835659178	291890.317217548	335317.810256001	318503.808596596	190993.75279447
1279	66.9897163784027	66.9883863683056	66.9943841126423	660.505	659.982	660.563	9	6	115780.904478516	140612.015239396	119200.139726563	120205.908039844	121523.338117677	96184.9766660165	3192.11488159177	6686.69414999987	2420.76566469723	5863.17212591565	0	3653.97254062499
1280	66.9974247545388	66.99739314278	66.997461098437	1305.36	1302.57	1306.72	12	12	268930.669018556	245379.096237979	237917.436394389	285550.509235143	244874.241556489	222638.802632534	234674.321139789	271728.541657367	235930.408917645	237961.951421878	264622.057282367	260544.034791086
1281	66.9978508138576	66.9978508138576	66.9978508138576	118.355	118.355	118.355	1	1	7449.78270996095	26927.2705761719	3036.88449609374	4388.17309882813	21395.4739901367	9637.05917856444	6240.00029999999	14544.365921875	7689.61493339843	9799.36604711913	12909.1184481445	23096.7057341797
1282	67.0598677298869	67.059836344192	67.0598991155817	1302.515	1300.46	1304.57	2	2	100737.92470276	93883.0751361092	21524.3849843744	107672.223463743	107617.442603761	102332.182890013	106977.492362062	111912.13310547	97512.4829852308	96046.6784765639	100101.010223387	90806.6252610423
1283	67.0517879593179	67.0517879593179	67.0517879593179	143.725	143.725	143.725	1	1	34213.1576379396	10630.8765621094	22195.6757365722	45319.9556557618	45545.1813056639	28548.8334052734	39851.7852211914	34772.2215291747	27577.7630852052	32754.9759375	36861.9959223633	25481.0620283203
1284	67.0510610003239	67.0510610003239	67.0510610003239	440.858	440.858	440.858	1	1	32897.9235523682	36328.2959199218	28206.2437045897	35750.2337499998	50455.474532227	13829.5707805665	27565.5873442385	44503.7428295898	27575.6091455081	30987.5213261718	36844.0966933595	34144.910850586
1285	67.0689505589585	67.0677848861276	67.0696636969134	660.505	660.175	660.89	5	5	194771.74873047	98481.0499277335	271359.634015904	142078.642758928	100643.824175001	288364.620026787	2664.16585327146	14254.6785481769	18933.1990260416	29064.9048122076	17565.5165854495	12554.1548429687
1286	67.0778148750154	67.0778148750154	67.0778148750154	1302.73	1302.73	1302.73	1	1	68274.5665234387	69449.4814697274	67478.9424218722	73445.7616406217	73432.1053784145	64347.0445239271	65568.331999513	77059.0167187513	61756.3907812511	65789.9207519546	63054.0992944345	20052.042717773
1287	67.0872923534378	67.0793625723199	67.0949897723281	660.3585	659.982	660.563	4	4	37138.2736618164	105619.410109131	79809.6368974614	57768.3386599609	121888.801414065	94410.7542000012	0	7915.17589978011	16256.3017835693	29078.9112452399	17589.0250391235	12560.2111998289
1288	67.1166075320663	67.1100969363183	67.1166651600381	1304.08	1301.73	1305.65	14	9	130279.374972957	127174.631971153	135651.555681154	150894.477095135	131092.510097658	137783.773308918	115253.694726564	135427.544042969	108175.781335226	137650.510925105	145701.996001993	133101.736478365
1289	67.1392093322036	67.1256453998444	67.1469220906724	118.728	117.801	119.116	20	10	28029.7463525391	35172.5496357421	28304.5615931641	37307.2390631103	25810.5432552734	28494.0059185546	25515.0786984375	53506.218	30028.8950917969	67008.4559549038	52630.2215272623	54499.2632075194
1290	67.1386675908022	67.1233105467096	67.1386688611646	660.563	660.524	660.563	3	2	47756.7897949224	105619.410109131	238891.799238279	44981.4447792968	121888.801414065	265323.117379027	2667.72757232658	14303.0426361083	15819.6141035157	29078.9112452399	17589.0250391235	12560.2111998289
1291	67.1764723541335	67.1565718849286	67.1772395940068	660.505	660.175	660.563	5	5	55727.6818876957	51876.4989304688	52072.6347397465	60327.0450361324	32073.5639935544	123196.680000002	5792.77035766596	10367.6580124998	0	5911.4682435304	2724.78054858397	7088.54305156248
1292	67.190731524868	67.1906760812399	67.190750435801	1302.965	1302.24	1304.5	12	12	735122.857225591	643057.848749996	706154.640464809	751484.086619002	686637.231458904	672676.435097659	707662.493311368	772805.126856777	652500.268261073	718382.26865756	726709.621489957	670652.717478378
1293	67.1819622713909	67.1816452199333	67.2096423937201	660.563	660.505	662.315	5	4	57356.0096176151	55277.1998578125	155348.301806477	68270.1457968748	63343.1827913412	136168.909929688	5789.67261950681	14894.0162109373	3630.63805550129	5908.62086787122	2721.13876757817	7076.13100862629
1294	67.200479298174	67.200479298174	67.200479298174	117.801	117.801	117.801	1	1	25732.8813537598	12922.3424794922	31203.6035437013	21338.2543186036	21635.3933930665	26932.3739659424	47055.5709752197	43779.9708457031	53258.0569863282	20269.974510791	46398.3390758056	31401.783876709
1295	67.2048210069675	67.2043787108507	67.2055534539388	1302.875	1300.8	1303.22	4	4	40232.8835624989	82669.9741177649	54475.3078157563	637129.668908432	586933.445507823	67983.7359019877	591498.410264754	676083.122361106	593877.816438799	602675.373847654	581445.128540048	580918.532441401
1296	67.2153247184275	67.2145995681699	67.2163856147129	660.9955	660.175	661.46	6	6	135707.429297992	166443.665163031	139790.828751395	146729.624602678	167427.710740722	128250.302006469	5789.67261950681	14875.0187412806	3630.63805550129	5909.88636816397	2718.22534277342	7076.13100862629
1297	67.2405067955726	67.2405005074796	67.2405130836656	1306.185	1305.65	1306.72	2	2	381041.185109386	342908.691351571	380423.531546867	410019.275335927	396346.024593741	383395.980312511	379905.012031242	401331.779570324	35406.4749218753	387387.005468761	26165.8811777338	326731.334015617
1298	67.2353043147792	67.2353043147792	67.2353043147792	119.649	119.649	119.649	1	1	27351.3775043946	19856.8375800781	30279.3840454102	29470.4280200805	27130.0847471924	29647.2740732421	57512.4371995849	57619.0519318847	55791.51703125	25927.1723266602	54100.1120371093	44095.745203125
1299	67.2489090866923	67.2488545564747	67.2624743732366	118.7885	118.102	119.331	14	12	27306.467006836	26820.4955932617	31085.6032320313	26364.076221582	23645.0587638672	29813.2222166015	63113.9312401123	57707.2734830729	64126.08525	68243.5296580404	59837.3948988443	44246.8669850259
1300	67.2775333617766	67.2775171254837	67.2775694648496	1305.65	1301.66	1306.72	9	9	147856.782965745	229264.060699058	130415.163632061	88101.5906473216	132610.646024263	130491.145530724	220359.828378091	150385.612363281	122006.619296874	130301.871719501	151598.004408483	231040.150410159
1301	67.2740222250635	67.2740222250635	67.2740222250635	147.505	147.505	147.505	1	1	14441.8606159668	278519.116847168	7103.84674160158	19531.4907254394	49355.6527402833	2397.76328203126	6504.19382373048	19806.9729316406	4593.58725292968	8666.93458945312	10453.2487040039	71012.3663970702
1302	67.3077918288569	67.2894260214531	67.3120031687866	660.7265	660.175	662.315	6	5	45456.7456835941	64213.4310864265	97575.2507324215	98905.4515624992	55143.4220938472	73909.9459941411	6798.81620483392	14865.4161878904	8854.49537451178	3031.90064194342	7519.66683593762	23717.7089359374
1303	67.2974830201841	67.2974830201841	67.2974830201841	1302.3	1302.3	1302.3	1	1	181220.815111608	186228.482243304	184571.161325686	177107.608289621	52104.6366455084	169942.539383372	171067.071249995	193312.04836774	173868.549462892	155199.632594862	192655.528710939	186367.526668528
1304	67.3182398972359	67.318203138407	67.3182590898395	1303.975	1301.81	1306.27	8	8	107132.477587139	118703.092764422	102133.403583984	69893.0711718752	112403.437420653	213777.829731444	220359.828378091	120055.721635045	79761.7803496846	201171.48995906	244837.421797687	120400.345812049
1305	67.3370942964859	67.3370942964859	67.3370942964859	661.083	661.083	661.083	1	1	86066.1104418951	125885.217030761	116695.62306836	102760.637353596	44446.7614118297	124321.092480795	6795.18047424313	14880.2964843748	8857.02504964189	3033.63229077148	10378.2794939779	23717.7089359374
1306	67.3479478380096	67.3467666028939	67.3625135705134	1302.3	1301.73	1303.04	11	9	55233.4992797852	221665.579386395	39663.2280742198	238814.161369852	230422.999802809	86956.9531773801	215794.543231536	34829.8474863273	196426.924384764	200866.430454987	233921.60735921	230680.778558818
1307	67.3926582193962	67.3926141864638	67.4039060542302	1304.045	1301.76	1305.91	14	12	334639.374609376	325797.391217913	295124.028258227	204572.76491769	317366.560896183	172413.927543948	180649.17582031	338218.150657555	282141.716853518	305844.507189595	311742.213046876	318416.537537559
1308	67.396538722869	67.3957400091586	67.3975563708991	661.2655	660.505	661.795	6	6	322582.567166015	676236.11854161	275988.441527098	383901.391816963	442213.455555051	206328.198365111	12734.7376463796	19717.4587829589	10118.6995652901	14206.8940864256	9651.58705957024	11235.0435373883
1309	67.4074817645449	67.4074195922709	67.4098723122634	1302.67	1301.97	1306.58	11	10	165132.155007323	92577.3379794038	198540.01577637	370194.84665625	31566.5663220209	52078.096549073	233128.249602863	35998.0799062491	191157.229785158	226734.228325194	464983.421830079	117285.686888834
1310	67.436949770846	67.4368547349092	67.4369737708835	1302.68	1301.97	1304.14	10	10	389986.719348146	244621.905195311	479730.102079374	354373.607189001	320086.646989557	531435.395241701	557063.01808919	468593.884584585	478513.611624473	526835.684492888	459779.988882211	281702.38173828
1311	67.4653891650795	67.465145299319	67.46563303084	118.8775	118.728	119.027	2	2	10856.0541503906	0	8044.18287384031	9315.90593811035	4612.63612133789	13790.8333154297	24988.4914943847	18160.870880127	20309.4485925293	32228.8917467773	19626.9308640625	15561.3641777344
1312	67.477012962715	67.4627625149156	67.4783189229311	660.524	659.982	661.083	9	6	61250.1133098632	123838.911646483	114144.459617188	59409.6907080077	65636.7589033195	58084.5240000008	6084.96539062494	0	0	0	2564.76900054931	3291.96529492187
1313	67.4720707361845	67.4556265818956	67.4720857023279	1304.73	1304.73	1306.92	3	3	38355.6854101569	36150.5950585941	48850.8415576179	33956.9929931645	23396.7610078119	51550.7909545906	55887.6371093725	27994.1735390618	25585.0867968745	57226.867812501	44213.7867578133	37764.4546874981
1314	67.4985164215127	67.4875855015387	67.499037426948	660.5435	660.193	660.89	4	4	103390.017985841	142238.115395508	127878.564669923	106768.175990624	109312.507097657	83978.4770804041	6084.96539062494	0	0	0	2564.76900054931	3291.96529492187
1315	67.524259154547	67.5242396940851	67.5242731920376	1302.78	1302.3	1303.06	4	4	80703.2423950195	71121.6669726561	102229.559956056	76858.4709027772	67248.4069335938	92936.8787871096	113121.921687012	54254.2685435271	115139.682035157	120066.860275268	96115.5986235353	78234.6305786133
1316	67.5289352684133	67.5189867800778	67.5307711071083	660.524	660.505	661.083	5	4	114279.382285937	120908.420843748	151422.714589845	44851.3140593258	64353.2928802084	50329.7542851566	6084.96539062494	0	3545.70402180988	0	2561.34108154301	3291.96529492187
1317	67.5634789693288	67.5424235348042	67.5649705670536	1305.615	1302.57	1307.25	10	8	146372.764438101	748364.899960944	722170.475211192	164440.890296349	152950.16666399	92234.9104000149	157579.196367188	35272.008720703	143709.216457869	707252.915418044	761814.938374018	148216.031926081
1318	67.55286341978	67.5521448265755	67.5539333754149	661.409	661.083	661.43	3	3	122802.663702847	251882.042849717	104556.046907836	146366.149802247	199536.657808959	70298.1047863418	7249.99144405682	20121.1904270716	15300.9103112443	17356.2368188475	8113.84824365229	18377.5876060266
1319	67.5850523025085	67.5844779262442	67.5862338337801	661.2565	660.505	661.46	4	4	86040.2766551346	136978.134422431	102833.323701497	113406.89097991	104019.762374998	64987.9880992842	7270.55327783199	20146.8879882809	15323.5748530273	17388.8350634766	8120.37937988285	18394.9906245931
1320	67.6128493710928	67.6123922086243	67.6140262446359	1302.71	1301.73	1304.41	12	12	797451.74277344	761349.388473553	729594.331644103	796447.705694058	769911.402801327	699675.508610494	731622.711849893	813351.486324225	674510.235781602	707469.913192716	780043.977020091	723270.97835787
1321	67.6588351027171	67.6508883340641	67.6596244693298	1303.43	1301.32	1304.5	6	6	229023.43508256	181371.90082564	104763.515318697	228731.810380861	195727.671240234	123489.104555664	25648.9701767585	298012.689315514	279863.097086289	115561.456737836	107588.340541994	56075.2030781251
1322	67.701082844339	67.7002454461812	67.7033692771823	1302.89	1301.32	1303.81	13	11	218028.999738361	168324.546246994	289089.217108712	185550.167557466	171885.669504174	137171.75524414	48972.5121077471	180430.487249098	149500.763302408	152248.301828612	166983.962088215	167723.724153019
1323	67.7183463855045	67.7178779563182	67.7188148146909	1304.355	1302.3	1306.41	2	2	187093.471412351	147484.41715027	219692.52857143	184760.036894528	74314.0921508789	256149.033565841	212655.590390627	233893.001562497	215461.456087643	263453.679034421	212163.096595984	35851.149642856
1324	67.727646792948	67.727646792948	67.727646792948	147.505	147.505	147.505	1	1	5406.29990863037	108930.631186524	5574.78347534179	6088.45871484375	19298.0947553711	2063.09045959473	0	6596.20865386963	0	3223.908107666	6405.02626904297	32248.1227832031
1325	67.7465276395486	67.7462491495436	67.74723553921	1304.01	1302.65	1304.73	6	6	171445.691467897	191119.455656549	289018.012868046	225728.76534142	199395.699711916	338397.30630615	303787.506204832	303017.458510045	280011.711991437	324033.964333684	280961.322469887	198332.952688804
1326	67.742294105504	67.7414029693307	67.7434196781104	662.175	661.409	662.945	4	4	211204.605999023	643745.990187172	109039.651301171	280481.577868303	384366.265784666	161408.827961948	12656.7551267786	43406.3811636787	18478.9839990233	16433.5467272951	20999.2205542691	50109.8674815844
1327	67.7674744211479	67.7672268020395	67.7679663426537	1301.98	1301.97	1302.69	3	3	45101.2017659502	29895.6612555804	60211.683625488	40897.4842106117	56224.9757910153	57500.1450976561	56548.6349609374	30118.7304492182	35429.3280970985	45278.2200520833	54401.7732788083	47291.3703134755
1328	67.8027215376274	67.8026818404825	67.8027298745596	1301.85	1301.32	1302.3	4	4	41309.5004062489	77167.1810302728	54635.1979630531	39567.3134391273	46946.2106445318	50469.7677661151	46727.8368261726	62392.4337890629	44355.6741315572	39700.095703125	48562.3807861345	58834.3342757158
1329	67.8236029060606	67.8236029060606	67.8236029060606	660.524	660.524	660.524	1	1	61374.7571301282	71267.3624952395	82832.9895410149	51000.4530511718	67554.9351621105	81925.0759189449	0	2968.36410119627	3463.17897656253	0	0	2953.64852996822
1330	67.8448767587879	67.8444722763828	67.8463282407719	660.89	660.193	661.083	3	3	84856.2549345709	83533.0630825188	71418.7079550786	89413.9482919915	42178.2882890618	130314.482872768	0	7324.0778971353	6764.88456868487	0	0	8242.24562304685
1331	67.8763197948836	67.8756444093311	67.8774957919728	660.563	660.505	661.101	5	5	100362.211205916	92630.5246898438	70506.053910156	112920.754310268	102647.663345215	107406.651094402	0	12492.9615234373	0	3600.82649917	4293.19621582038	12407.1465628255
1332	67.941402287301	67.9412613584111	67.94155554781	118.7335	117.938	119.278	12	12	81553.9828330077	74504.8072516741	43985.2373196615	74285.3726011439	78530.5741828963	51571.5543289621	44540.6786175232	58866.7850837053	43013.354546875	52029.1782735771	63852.9890578962	66172.9031459962
1333	67.9320135117486	67.9315981461692	67.933390963037	660.505	659.646	661.083	3	3	71576.6568603523	311200.593762692	120614.504070382	174760.0122819	188586.437631591	107406.651094402	0	12492.9615234373	0	3601.59771923822	4288.59964599606	12407.1465628255
1334	67.9439132183687	67.9437297747511	67.9441944212908	1301.87	1301.05	1303.22	4	4	44507.0886132828	37214.7782649735	55164.7108244981	51373.7089697262	47676.6274652774	57313.2872628352	73437.8365234381	42938.609456176	44800.8583337408	50308.7099202474	58996.4312555807	28542.5826936847
1335	67.9552587502804	67.9550336859762	67.9691282831132	118.331	117.771	119.116	18	12	140641.344155578	292983.284042969	26721.5963177734	132010.236671317	166883.063015842	61959.3321330218	63028.5872426758	83781.4648483888	64489.7697589285	58253.4641804549	79023.6147280884	167101.969215061
1336	67.9651428677685	67.9640432039643	67.9651790452265	1304.57	1302.57	1306.34	3	3	118212.025455228	198030.166484373	328723.15181397	91198.404180229	206908.472393801	360281.600911456	355379.195447589	285761.614259031	304147.264173175	379588.997052	306870.367460121	128089.387267127
1337	67.9594252187993	67.9594252187993	67.9594252187993	661.409	661.409	661.409	1	1	74829.9328201298	96095.0080557179	61425.7108114315	81133.6668807986	97204.5136705317	59628.3875255124	14625.9216944579	20997.4930898438	18490.801586792	12326.8209273681	11031.8051235961	14435.3982421874
1338	67.9592430819877	67.9592430819877	67.9592430819877	147.505	147.505	147.505	1	1	3860.14991674804	46574.5890434571	0	2820.81149414063	10281.8215966186	2490.25862286377	2427.3721571045	2759.66922729492	5262.08145312499	2648.19406884764	0	21962.5275561523
1339	67.9827935241468	67.9827935241468	67.9827935241468	121.116	121.116	121.116	1	1	42885.9479748534	23872.9230475586	13283.5291384277	37503.9938671875	78034.2871270752	15994.608350769	23907.6147084961	28100.0001516723	23705.1706479492	14614.8748901367	26981.0300250245	68855.4427978516
1340	68.0090238145102	68.0087773995871	68.0090481881813	1304.73	1304.5	1305.99	3	3	261145.897649738	198030.166484373	65916.8337792949	241437.371860354	206908.472393801	360281.600911456	355379.195447589	107071.478254207	310019.847066181	144838.902771935	306870.367460121	209641.877320962
1341	68.0287967736489	68.0241749213063	68.028926951083	1302.73	1301.32	1306.34	22	12	226086.002515461	195448.710276441	311373.153786626	214672.372567983	184725.911735175	348234.567041013	339149.134711539	218183.62093192	299217.489222003	366542.951138071	290203.393233924	191991.88058143
1342	68.0444074090186	68.0444074090186	68.0444074090186	147.505	147.505	147.505	1	1	3860.14991674804	67802.8108337403	0	2820.81149414063	10281.8215966186	2490.25862286377	2427.3721571045	2759.66922729492	5262.08145312499	2648.19406884764	0	21962.5275561523
1343	68.0498190482518	68.0498190482518	68.0498190482518	2437.04	2437.04	2437.04	1	1	6342.79489746109	5848.41033813457	5569.2774334715	3842.57483612093	4990.57320556652	4042.26047393786	0	6753.87062866186	10756.313594238	2122.20581726068	8820.23867523259	0
1344	68.0587646785243	68.0587321921184	68.0737560141897	1302.435	1301.38	1303.04	6	6	75904.959259143	83677.6036709876	109872.790544213	88399.3161938487	23150.1100312505	207584.306580258	142713.079026692	154323.539390978	177994.569042079	213191.893915569	102277.535595704	93957.3493288358
1345	68.0672470365298	68.0663674952651	68.068164148074	660.8035	660.505	661.101	4	4	108642.742497461	135384.032861633	71606.9231083981	107914.18850558	92815.5167809245	91626.9067607427	9984.90526318354	0	0	9890.09086999512	5358.71574645999	10964.2126512451
1346	68.0865184576577	68.0863385564031	68.0868644691275	118.739	118.307	119.331	9	9	43036.1144743652	49672.6562031249	26612.7736054688	39810.4297634277	45571.9684999303	37327.5012189941	49134.6526757812	65243.5765	48406.4637900391	42006.9308713867	73073.4582660156	33862.8636951172
1347	68.0959594152587	68.0958594029408	68.0960594275766	1302.68	1302.3	1303.06	2	2	97387.0143880242	50302.9623554675	29270.9235322274	81766.4911621088	80435.8261596673	54298.2297326668	133079.123046875	99155.522812498	116458.806828128	143622.540201823	100544.81581055	59528.0476054673
1348	68.1058802752322	68.1001728362032	68.1248834572303	118.896	118.102	119.661	14	11	42094.8953730468	56625.2450987723	21790.5129832031	46595.3538419189	27244.2310602539	19360.1199515625	63785.2935045777	45137.331922433	61456.7457572544	42361.2194229492	60734.6043544006	44020.1372251953
1349	68.1068506579142	68.106370951246	68.1170225474593	660.89	660.193	661.083	3	3	108642.742497461	126923.263435546	79903.9115499441	105922.129524609	81389.3688994141	55831.1901609704	9984.90526318354	0	0	6639.26738876967	5367.33566455086	6632.60721835936
1350	68.1255491315209	68.1172486371354	68.1389001929051	1302.89	1302.12	1303.59	18	12	143397.934560546	40459.6694824223	145089.427510988	71281.2897929687	107989.409297319	85031.1488193362	161412.432001952	126837.061851916	178196.743312173	174808.683978271	164582.931253756	59485.7976676427
1351	68.138699906255	68.1269657260458	68.1525801001966	118.9325	118.193	119.759	16	7	43971.5920166016	49672.6562031249	32853.6132699149	39845.3375203857	47311.8701753906	39204.6572707031	42989.0041330566	63835.3553581544	37603.4854589844	39731.4533631836	33540.5452464843	27184.3072316406
1352	68.1844296332369	68.1843490802051	68.1847468853151	118.853	118.307	119.331	12	12	60818.7917504882	33131.62131958	59248.6115275065	47409.3107614746	48010.0628273438	62578.7058466797	68383.7383369141	64663.2224441964	68368.76040625	74340.7866918946	67243.6923793945	26042.337290039
1353	68.1843899310088	68.1625183660929	68.1856947536598	1302.3	1301.32	1303.06	14	10	142716.248830565	49102.8653076168	38984.597357423	289843.678937992	124400.729067383	221932.060237166	26564.4983281244	40845.6643902581	181517.836254882	469245.888500971	44318.5920758931	110941.814287111
1354	68.1983606640755	68.1981604821525	68.2121987866131	118.599	117.938	119.116	20	12	106802.378733398	113864.972044643	30288.3370125	93186.8389301758	96214.2011132813	67017.1823898926	76359.3975691616	32945.1711467634	77594.1278203125	70775.0683536203	83721.9888168247	99354.1481597377
1355	68.2146505573188	68.2140690025395	68.2156707926772	1302.65	1301.97	1303.61	11	11	379139.683361818	218745.625039061	455307.064013679	340947.122346378	306018.573873196	536352.8310519	497721.052283654	436831.346249793	461459.302841799	544602.372280974	443560.180404577	284753.797345439
1356	68.2037712895171	68.1941560012538	68.2052704473998	660.89	660.524	661.083	3	3	70244.9600791017	57600.76838855	87896.5807763664	63582.4818636718	53394.4800688481	70947.4005000009	3543.19560974111	6864.02891857896	3028.32959545897	3150.80739208991	0	4273.74455346674
1357	68.2371810061999	68.2230230339539	68.2409742285592	118.896	118.307	119.759	18	12	272485.876321289	178318.453024554	39939.7270856585	239230.148973214	35758.1519447545	37233.856577009	343725.558556763	300767.304393555	324809.546183035	364252.521550564	309232.699273682	222065.65683469
1358	68.2299225474022	68.2298922503435	68.2299568912217	1306.46	1304.54	1307.19	12	12	277241.697363282	233924.195402643	251679.184613557	153845.732941546	242799.822107872	247375.064049945	251689.214472658	275895.105945871	254397.716135093	266380.92768799	270715.453141742	248667.9035655
1359	68.2589435305586	68.2582893998068	68.2595976613104	660.534	660.505	660.563	2	2	52517.9107011722	62644.5898505854	77416.050242188	72374.8018577881	72522.4562088873	65079.6064501966	0	6751.9494353026	4195.89542309568	4348.32997949228	12695.7655444338	7575.59537109373
1360	68.2616666505232	68.2511241739166	68.2755815201086	118.7135	116.98	119.331	46	12	591266.88529779	86778.4645066964	376052.651461356	27859.8514146973	28051.5981498047	26875.9715185546	619336.002161499	53553.7465078125	56277.1512285156	63562.8745449218	42850.2575746093	41924.6291201172
1361	68.2796821364578	68.2796588987701	68.2797108892617	1304.315	1302.57	1305.82	10	10	254009.582696814	199406.073176081	252459.44658128	265291.096416766	248503.267980256	254381.237318639	259700.977880858	274443.482469952	241008.285674955	279042.076541575	258314.166010045	248692.88085374
1362	68.3033282647091	68.2925669836533	68.3172333560498	118.853	118.307	119.759	22	12	145627.809767578	32348.0017556152	47159.3289472308	133103.445845424	135458.443722595	139180.385550293	388694.48367273	389966.467125977	383829.246230163	407339.817105469	367288.046746216	393901.238529243
1363	68.3310979129841	68.3308585347854	68.3493753323666	118.499	117.801	119.116	9	8	510595.288037111	30316.4192059326	338889.773535155	23895.5669070313	473217.006884765	411865.660698243	47327.1551156249	59825.9701236979	18606.550102832	56916.3395654296	46163.5997646484	63164.2488640625
1364	68.3642360909314	68.3641714012312	68.3686506103878	1302.81	1301.73	1307.51	8	7	183259.044628906	176783.491235353	342251.513415532	365112.653196619	319870.796541345	349468.285546873	348938.688688149	189011.849405799	145738.241735025	111894.555673828	192580.637619978	173629.669302133
1365	68.3881193369641	68.3740868212058	68.3920979399271	118.7885	118.307	119.278	24	12	253830.792793945	110722.425791295	214140.033419364	207213.08172154	194609.114133231	234636.750164272	270499.856603394	69651.1579806518	40715.2915854492	35484.5672474609	45817.6584814453	26244.5932632812
1366	68.4153163970122	68.4018705220914	68.4260590469137	118.699	117.569	120.196	64	12	1050826.7734704	1118056.9373833	44304.4255417969	136147.794860491	907302.312716688	23570.7843164063	1368921.16314813	62675.2432449776	61913.8854082031	52425.3799825614	22204.1493179687	1188201.78517746
1367	68.4153217769528	68.4151166398499	68.4201577445752	1306.39	1306.34	1307.51	5	5	49269.1336953126	80720.5565011161	284393.368886718	290696.765439451	263553.386660155	287652.936523437	284560.240624999	39067.4758658852	97243.2580557516	109185.91309204	307956.872330727	290522.263554686
1368	68.4285575293207	68.4285297351331	68.428596870393	1305.07	1302.57	1306.58	11	11	352171.613684083	309709.021135603	342914.021184426	204613.752961775	319092.032729867	349828.747935269	351744.695180665	223762.242777103	338607.385559085	371326.059686107	365548.590652903	326483.439547024
1369	68.4575867716761	68.4435702031418	68.4712858830746	118.699	117.569	119.331	31	12	44207.9550585938	38718.9997082519	326393.668338449	33259.8126816406	717439.656168837	40693.4367987304	30691.8650705566	450409.327354493	62549.8238671875	32718.5143964844	47995.0845451171	49021.8979556479
1370	68.4840948789549	68.4702836256716	68.4842046823733	1302.79	1301.81	1304.5	14	10	102461.72026123	91723.2386305934	87563.5099145521	550510.513512077	99808.624628019	185067.73543795	496875.077668684	237862.183334264	175314.230096027	185322.70468872	215377.122517089	101388.219856772
1371	68.4825957505382	68.4825315502708	68.500770091435	118.699	117.938	119.116	17	12	62925.6713488769	54952.4289709472	46972.4942804362	45398.1636691406	51033.1651656088	56189.6104951172	69385.6566689453	80159.3622935267	77048.079578125	83838.8149361328	35005.4532362304	75896.812852173
1372	68.4865679634794	68.4865191959494	68.4866167310094	2448.845	2448.36	2449.33	2	2	83537.2726362301	116786.394301755	85293.6530859392	70612.2652829586	89445.3021162106	73264.416870115	72435.4398083493	86443.1734921851	63794.7817822292	78191.4274511734	77780.0273862302	121026.96798207
1373	68.4865166594621	68.4865166594621	68.4865166594621	2461.45	2461.45	2461.45	1	1	66345.218640407	76148.7711387834	60867.8893229173	62518.9619170455	60568.398210177	74955.9067409967	71232.5179361987	70222.8438151011	139758.674865233	66552.6681640632	63449.2076822889	85739.5544552963
1374	68.4737308884133	68.4737308884133	68.4737308884133	660.505	660.505	660.505	1	1	53011.687514649	105015.825583495	40253.1423339846	62090.4247099609	118367.720517188	17777.8629000002	15026.7716918944	15615.8782656247	12184.8793356443	14321.7254807132	18714.8143027347	10954.6201015625
1375	68.4998393319605	68.4998289039043	68.4998818317384	1302.89	1302.24	1305.8	4	4	536075.313054857	516856.16127486	499158.983924568	550510.513512077	528795.497504075	471459.52106445	197304.815096028	166123.330552133	178329.47743815	490527.806686784	179213.456379958	518082.320532674
1376	68.5058261378751	68.5058261378751	68.5058261378751	147.505	147.505	147.505	1	1	0	20978.6474931641	4251.7226118164	6987.51890917969	5931.02574737548	4860.31409893799	6634.05543402103	2142.00925415039	4709.81384179687	2443.6824234619	6457.60305834961	7732.33685327147
1377	68.4865080750447	68.4865080750447	68.4865080750447	2471.72	2471.72	2471.72	1	1	80088.4491157686	77258.8217644691	87769.260997871	80660.3046502129	101136.528137431	79146.9319886344	97950.5175905517	68741.8781249983	138726.360203861	80030.0104700814	69521.9063651897	104642.352372603
1378	68.4865551797891	68.4865551797891	68.4865551797891	224.141	224.141	224.141	1	1	2164.83447436522	4564.13015124511	4941.09012908934	2995.29437988281	2393.2178970337	4214.65449902344	10539.7384867188	2233.13664160157	5609.48127185058	4272.16965917968	0	2435.84412451173
1379	68.4865988295482	68.4865988295482	68.4865988295482	408.202	408.202	408.202	1	1	7350.43623876947	6971.19226748047	4152.07517968749	5573.27473007807	6132.24790502929	16587.9442756347	6771.57648508296	0	2041.04730791015	4599.50179482424	7985.69761621088	2649.34257041015
1380	68.4864885966459	68.4864885966459	68.4864885966459	212.575	212.575	212.575	1	1	8047.65099029541	0	6883.53630944824	0	3123.78031311036	8353.67809558105	5004.22727929689	7819.29807360836	2122.84158691406	2996.73489105224	11177.6054326172	2481.59884155273
1381	68.5290701884576	68.5177842661314	68.5290881032812	1303.05	1301.76	1306.34	4	4	27801.1609912117	383191.266015638	363375.313528644	374918.241236977	391443.300208331	58377.7927555336	355243.700996093	384645.000423175	340716.429687499	45740.6889257816	28001.4110175789	378469.059700519
1382	68.5301810374447	68.5301770313459	68.5301850435435	661.246	661.083	661.409	2	2	73786.0391191411	145362.404028458	40253.1423339846	88620.5422217604	86683.4476071415	28322.0993310549	20813.7908774413	15598.0519205727	15580.7820119628	14321.7254807132	24379.0929562174	10935.4385555013
1383	68.542651860448	68.528616706309	68.5427810672328	119.027	118.307	119.759	21	12	80965.4547585449	47685.9494003906	66824.8458829346	70869.1589980469	27305.4811585938	55413.1751203963	172350.544458374	171993.733713867	147405.535324146	127824.16665564	170206.571065063	88804.919739441
1384	68.5531200111179	68.5466118827743	68.5597979441578	1302.67	1301.73	1305.34	24	12	543180.985034182	517947.561917064	500125.222762968	556084.28616211	696109.938003303	471945.812473495	505281.301794088	549640.903669275	483854.512724776	496987.189504398	515907.440156251	522505.007702987
1385	68.5674576164207	68.5534349156041	68.5711905218314	118.838	117.801	119.331	29	12	160364.386230469	52087.9915518973	32197.548324149	138099.510511719	33653.1677087403	175292.574615653	76177.0551195069	164425.035686384	31057.3670693359	21379.7788330078	70336.4971563721	135352.491553006
1386	68.5891865564236	68.5891865038794	68.5892366313857	1301.81	1301.39	1303.06	3	3	1759710.14395832	1807640.47675779	35996.5629752617	1595376.64111333	1674781.54486723	108229.617182616	1550176.06037497	1519893.81534371	1429182.92957809	1386476.8575	1449330.04859379	26014.3348007806
1387	68.5854025273765	68.579674628581	68.5954738158571	118.739	117.938	119.278	41	12	341744.640594055	590507.928711914	255809.922904622	309339.278117327	362610.544166287	321923.483038818	29925.1527796874	36436.5080625	30743.6406269531	393609.833226283	37322.9960612793	32343.5914328206
1388	68.6361003374126	68.6147449499714	68.6362699742429	1302.875	1301.73	1307.25	16	12	2694048.5551465	2733672.33496094	2479535.58231302	2780339.51442189	2660753.46915199	2415249.67314454	2604759.24054039	2762851.51711591	2315393.8449424	2405115.31353128	2603593.37461326	2497839.18461112
1389	68.6345128109356	68.6232732001746	68.6485094061582	118.728	117.938	119.116	35	12	25221.8879003907	49596.3863879394	148012.357653809	172523.472506836	22822.9792580567	30014.8567642822	54649.6262157157	51562.3257533482	53876.6582617187	51582.1608294922	257678.985386858	24472.7486630859
1390	68.6398519340737	68.639848023695	68.6398594753996	661.985	661.409	662.734	3	3	92544.4199531262	202260.834544053	84639.954298829	112056.628939843	106301.757289062	69667.0282017575	3232.8867087402	16702.0345351562	4420.76824414062	3582.71963085929	3559.54697695312	12228.3781683593
1391	68.6491389858825	68.6490967414797	68.6513451524546	1303.505	1301.32	1304.41	10	8	102559.139972737	2693055.09417615	2469296.46792484	96507.9254630545	36837.488048269	110699.43950639	115763.585746256	93510.9633789061	2273794.8278906	2373913.11969813	92002.0000815052	95833.8776573764
1392	68.6624973829161	68.6623668834997	68.6806912399239	118.728	117.938	119.116	15	12	102772.515294433	114423.813498884	74065.1666748048	87729.6745161133	96271.4548855591	73010.5244380581	71706.5144236756	82109.8201116071	71127.84446875	31019.2412268066	21200.288258789	102447.183839234
1393	68.6667359371309	68.6666650256025	68.6667724068096	661.255	659.982	661.46	6	6	462834.118112521	912971.828418616	296005.786060301	524936.085222171	642084.791435543	286912.556554228	14793.8404890483	45778.9029785155	23522.5245284597	17352.6253776854	32226.0009471433	54892.2089721675
1394	68.6862880074708	68.6816093601328	68.6863429542564	1302.89	1301.66	1305.82	21	12	183970.065098469	280849.648695912	299292.95939941	166473.763465985	144382.762361027	284823.617942457	275096.874108072	316200.563789063	250327.087598408	160542.911526229	223493.241199543	293599.956298827
1395	68.7145210119094	68.7065564356597	68.7224276438634	118.599	117.801	119.278	24	12	56155.3128867187	73472.9965883789	33258.7368647868	49925.7808614676	57120.8888928572	37902.0023321359	32023.5415031249	18660.0685145508	30036.6876307617	43710.130390625	33934.9892234375	33163.0227608817
1396	68.7257495178694	68.712679360948	68.7258197560386	1303.22	1301.73	1306.27	19	12	116742.719323731	116125.601507976	504167.092148431	557413.473563756	535280.837589112	483253.048219868	518568.119709127	567754.236799484	474965.092721822	510227.244154579	523790.401127925	520861.861328475
1397	68.728552806136	68.7285098942345	68.7286679464203	118.3805	117.374	119.116	12	12	66590.8736967773	141204.218319196	30682.5923085938	65632.1759305245	79140.2725909424	41169.6599954834	33002.3990755208	48671.4170591518	30777.1565820312	29641.2528908203	44073.9003180106	104727.84387915
1398	68.7760182502118	68.7681042002591	68.7760625300372	1304.05	1301.66	1305.99	10	9	136446.763549805	117365.712506975	31200.8193237309	132706.73554124	120518.268712439	151304.502182616	52632.4746928713	133477.842615685	112440.673657925	164800.555212178	159749.18786743	43485.4874157708
1399	68.8149167072477	68.8008684190566	68.8149695435165	118.403	117.938	118.924	10	8	21351.2910205078	22681.0393271484	25282.7787884766	21291.2820884277	24047.6859766846	23323.6814923828	24928.8119109375	18044.7132495117	31887.5251357422	30518.4854773926	26655.9168408203	23592.4872003906
1400	68.8062253818789	68.8062253818789	68.8062253818789	661.083	661.083	661.083	1	1	62624.390810547	87282.9466494143	50379.0890991207	72133.2377905274	36608.0522902347	57952.0426440441	0	0	3431.19081506346	3799.54183349618	2542.24422583007	3194.19798177078
1401	68.8231513814566	68.8159199356407	68.8231677031719	1304.73	1301.97	1306.72	5	4	155377.920905537	134311.978631038	152045.702414774	165311.128873403	146551.868038886	117461.756223958	154391.141281962	62921.6603881837	107974.186123046	164800.555212178	99520.1979910717	151542.03132635
1402	68.8337982692548	68.8274988210055	68.8338651857691	660.524	659.598	661.083	3	3	71661.2560000005	87729.0754781251	58330.5916489261	49955.8573312496	69908.7464799096	62266.7875500008	0	0	3430.09166157221	7820.32012001969	2538.84641210941	10292.2642367187
1403	68.8365332132901	68.8326847865121	68.8599369191548	1304.245	1302.24	1306.84	12	9	137962.994326985	103673.152612305	147153.0728125	100944.276592405	139090.558984375	32861.1991385326	143100.807519531	94511.935766603	128920.371886268	155179.9689082	142097.228219403	93356.8676047591
1404	68.8672132730481	68.8671505687929	68.8711602508462	118.739	117.938	119.278	13	12	83576.2238876952	66630.6394441964	38413.9117140625	74045.1062946428	79610.9874789342	56187.0252645264	60794.3027461548	55500.9844887696	47122.487082611	45950.8001671666	57529.529793736	67618.2849884034
1405	68.8607420548564	68.8605921288843	68.8607888357069	662.15	661.101	662.365	6	6	1171001.52551909	2343582.298261	938002.487294428	1359825.36098145	1938583.93003444	829049.790911129	18081.6031171873	87113.3401663641	31015.3328100584	22389.0994573973	45090.7760172116	106497.352470702
1406	68.8903142710048	68.8630186313631	68.8903458362542	1304.975	1301.81	1306.41	6	4	100757.492721944	68109.4374879804	426516.848847658	494940.819900571	472363.227124023	169784.609029947	425825.922175783	466067.018767749	398945.968881387	422748.931320574	438398.032896485	24556.9231640631
1407	68.8851875781276	68.8811957998056	68.8954501148427	118.406	117.914	119.116	25	12	258219.747161377	481509.746913628	134297.358837891	285618.516780134	274793.932581272	147763.855826242	198992.97748645	251042.165260742	178248.487140834	207503.183807059	205433.44632019	380427.301544488
1408	68.9096401472857	68.9095800466555	68.9096804878628	1302.69	1301.73	1304.5	11	11	482270.116235353	473359.69479567	433504.339541015	495726.202794469	481124.076701471	425789.190814734	453862.604873747	471147.88700893	399601.698613279	428676.383401928	457068.484185269	450993.135658615
1409	68.9093652931571	68.9092396863682	68.9093924769716	118.25	117.801	119.027	12	12	139699.62890332	284637.217063748	69210.5229806083	130407.638320312	168630.300670573	55601.6321269531	58711.8861412964	77423.7893247767	59597.080522705	50558.6352539062	71110.5764116908	199255.401217502
1410	68.9555973523548	68.9555589921352	68.9556355360489	1302.65	1301.98	1303.98	3	3	26934.4190800788	100140.25429687	119001.03634766	145396.95994141	116250.414378909	57589.9160970065	116469.063177732	26446.8141738275	95634.3480029311	108264.138051753	103919.297187502	106221.552583009
1411	68.9529064039965	68.9528974656713	68.9529153423218	660.794	660.505	661.083	2	2	318753.607424609	63995.8663571772	296877.400101564	328408.399292966	66015.2792084961	287745.130800004	247356.855034177	148022.035653513	171721.717023435	174229.026837308	133591.156488283	115873.13381875
[truncated: 23,401 more rows]
