# Supplementary material for: iMet-Q: A User-Friendly Tool for Label-Free Metabolomics Quantitation Using Dynamic Peak-Width Determination
Source: PLoS One. 2016 Jan 19;11(1):e0146112. doi: 10.1371/journal.pone.0146112 (PMC4718670; doi:10.1371/journal.pone.0146112)
Supplement: S2 File — (ZIP) [file pone.0146112.s002.zip › XCMS_Standard_Mixture_Centroid/XCMS-Std-fp-pw_5_40-ppm15-sn10.csv]

mz	mzmin	mzmax	rt	rtmin	rtmax	npeaks	Standard_mzXML_Centroid	s1.1	s1.2	s1.3	s1.4	s1.5	s1.6	s2.1	s2.2	s2.3	s2.4	s2.5	s2.6
1	50.0082981664343	50.0063583605134	50.0085608626113	118.7335	117.938	120.676	12	11	48208.7562714844	45057.4503828125	37878.1128933594	43485.2391469726	36157.4963914063	50855.9353532226	109220.806151018	97140.3762025669	105595.370640625	123733.867720982	92504.8224697265	68663.4174770508
2	50.0293695651182	50.0293695651182	50.0293695651182	663.221	663.221	663.221	1	1	85863.7177193087	167565.107064086	65114.8909109927	79247.4364776784	155239.867152903	60909.1005644529	11627.5207325263	36622.7932198659	18591.130049665	12847.1958500978	17647.255396903	49645.8967935264
3	50.0654772779279	50.05661282011	50.0662119820709	1304.54	1301.66	1306.34	9	9	134468.891784668	196583.087340744	108272.306356535	100869.732629392	140908.403928786	50498.9335921221	41576.8520312504	123529.207705891	38954.8056951899	42697.876743164	119910.712543131	177502.483813476
4	50.0618726022906	50.0618726022906	50.0618726022906	147.505	147.505	147.505	2	1	2080.64140130615	45504.4051416016	6440.57986560057	2072.77954980469	11936.0449472656	0	4272.34704730227	4571.09540405274	2278.36725976562	2331.07915429686	7598.97427148438	17156.6113974609
5	50.0648227803666	50.0648227803666	50.0648227803666	661.083	661.083	661.083	1	1	88908.8877427463	257109.77339676	113824.217620117	119675.725274553	121526.815771118	158429.411840333	20178.7493034667	67353.8700962609	26246.6183190567	21658.3481386715	41377.4072116696	92396.5820250649
6	50.0899831584366	50.085069502557	50.0942498843431	1305.99	1302.73	1306.72	7	5	87827.2610856115	135902.45377604	77746.6840444339	85105.1687988274	97135.319079589	65726.8209542415	76847.3066601542	80450.6826311361	90310.8487613926	64789.1083398435	63708.7783557138	24311.6586152338
7	50.0907550500871	50.0906566782645	50.0907550500871	118.406	118.355	118.406	3	2	17869.0393966675	22013.5819587402	2570.38160797118	4518.98142626954	18577.6257295899	14447.8911355591	13305.9931287842	10623.1714804688	17068.4436997071	12435.4123934326	15139.7212268066	18019.5360809326
8	50.0860923356506	50.0860923356506	50.0860923356506	147.505	147.505	147.505	1	1	2080.64140130615	35070.0122961426	6440.57986560057	2072.77954980469	11936.0449472656	0	4272.34704730227	4571.09540405274	2278.36725976562	2331.07915429686	7598.97427148438	17156.6113974609
9	50.1574597601282	50.1500115921095	50.1648973901458	661.7075	660.175	662.365	6	4	277423.930574218	361016.446689018	150170.656901793	344659.568366701	523239.291135739	141333.580005248	2936.55603601072	15102.2954694475	16786.7108516321	0	13859.3706521606	20950.5009814451
10	50.1864424645748	50.183503306956	50.1864744234565	1302.71	1301.66	1305.07	16	12	396422.901867677	256021.540847354	485911.3476402	369167.040425852	323318.150670447	565278.991537391	551468.075761722	448962.193125001	498935.841706196	554978.872132397	464338.532511162	287162.016594049
11	50.2148999504216	50.2053722009513	50.2282971326549	1303.04	1301.73	1306.58	28	12	155664.542677001	850460.778930283	201980.231550105	889113.32591518	842574.106052563	235596.549410806	220663.878920897	872816.241061205	734663.591431321	228433.650680965	204006.603710935	110975.644968825
12	50.2444039415271	50.2444039415271	50.2444039415271	118.499	118.499	118.499	1	1	3769.9823347168	4076.68152539063	3442.42069702149	6024.50470678711	0	17702.6121191406	10834.6729821777	0	20230.1863271484	19074.8256938476	17111.5283217773	4370.45277539062
13	50.2255583253886	50.2255583253886	50.2255583253886	660.505	660.505	660.505	1	1	87998.4464355486	38015.6754726563	92495.9953710929	130694.678173827	192284.849343753	66473.7336306149	2948.76051879874	0	3099.0317871094	0	2677.10745849608	8319.39674627674
14	50.2375052775315	50.2343301829408	50.2466137819611	1303.14	1301.76	1307.25	12	9	23500.3578330073	37098.522708333	89537.8639636244	854733.365062501	33605.3753531899	102807.698351236	745572.936931644	81672.4854736317	83116.27369043	102574.420370205	51110.7638671876	788285.359640626
15	50.2503900789134	50.2503287429032	50.2503903960987	661.4195	661.409	662.89	4	3	159972.9411423	167451.821410155	126873.099914713	99380.5367957587	103486.322384643	109040.698392579	18622.0723905028	21949.039583333	13013.2839304199	3597.95764465332	15679.0784490968	24798.0188511962
16	50.2779167144179	50.2773877951468	50.2867027878072	118.499	117.771	119.278	25	12	28556.0400732422	45014.757297433	25545.4035429688	35298.9854760742	30558.8438200196	31573.3873007812	45910.3561350098	40226.9925130208	47199.8453027344	46702.1990515137	38916.0199735514	48680.3909973552
17	50.2669179360633	50.2627973176731	50.2762534190349	1303.13	1301.73	1306.34	24	12	203522.012109376	357315.575913459	166165.042020357	200231.349598106	347543.331903544	297693.957299108	321327.754468473	365925.002727867	281678.421323617	166639.184427666	342450.045753349	193911.914836237
18	50.2860003450419	50.2859991757852	50.2860025870043	661.409	661.083	661.43	3	3	159972.9411423	223713.089071044	128998.55133081	134564.466228028	151313.413851989	111118.400850167	22278.6492404085	21921.0433593749	12994.0364558453	3591.21267852781	15666.4679302367	24774.5580954239
19	50.3137704621733	50.3102153585742	50.3188969566253	1302.965	1301.76	1306.75	18	11	50928.7532573783	93820.7206520427	33485.6691552744	341035.453055553	105431.843234642	29613.452384765	54196.0178753671	91726.750266334	55958.354281005	51954.4331032487	87336.4029418945	58686.0212579904
20	50.3188822065922	50.3182447676484	50.3193754183653	660.505	660.175	661.795	10	5	122056.70785547	43169.5920927731	105685.290376953	120858.214804687	104070.170855467	91365.060205079	14168.2387585448	12959.4299374998	13048.5930906736	3599.11392456062	15704.2994868167	24841.5163605468
21	50.3453307883911	50.345254975917	50.349961944425	1306.48	1304.57	1307.19	16	12	43383.9236328126	102495.582160642	242788.310183451	48150.3284912115	50361.361986695	172802.942418619	183541.653864991	278151.457449778	250588.996978192	163390.451093753	271983.814151786	257248.377332939
22	50.3286072936096	50.3286044306664	50.3286101565528	660.794	660.505	661.083	2	2	150433.824288087	90126.5358375001	116156.140745118	159859.925979817	94949.5085068354	94612.4532000013	14168.2387585448	21949.039583333	13048.5930906736	3599.11392456062	15709.9041618652	24841.5163605468
23	50.3731993296123	50.3728697731845	50.3734820645636	118.7135	117.938	119.116	12	12	78821.2618227538	91097.475328683	46002.6277320313	65328.5480891113	67828.4641010743	59707.7345384522	65101.7068843994	70755.2764955357	63616.3570546874	64737.6475360631	70461.2903871372	88406.5029020647
24	50.3718197579754	50.3718039417584	50.3718421948096	661.255	660.89	661.46	6	6	346706.288993408	651833.18421853	237212.909457518	392244.965051271	485379.415694822	223023.441982543	9639.10685278307	24333.5287510462	9101.86719029011	8175.075092102	22305.9769389037	43058.2690619416
25	50.3628600847599	50.3626762834628	50.3633487997298	1306.79	1305.99	1307.25	4	4	71622.3290439455	134361.331778845	99605.877412109	71903.2458618173	72706.6035071916	90664.6393164059	108047.158847656	116296.141765407	96178.253834635	111087.520992188	101473.620529513	114589.336555989
26	50.3859893895289	50.3859774589956	50.3860102225331	1303.78	1301.66	1304.57	4	4	128677.39000244	95562.4216479501	116269.918838779	101676.445346304	121465.829041638	111207.249511718	129482.906216709	134026.524460448	109514.557244465	123574.886564941	71426.2466035604	90568.3213942304
27	50.3907555357045	50.3816796200547	50.3998195056137	118.728	117.938	119.116	36	12	46348.7513781738	244004.9110625	118232.121564593	32353.2236021484	137521.152060477	146943.250175851	51904.0008238525	226574.045438058	59486.206984375	265485.218067732	48613.1382859375	33065.8877672932
28	50.3976714364549	50.3976714364549	50.3976714364549	1307.655	1307.19	1308.12	2	1	60618.9911791964	63415.505524903	47507.2531152352	8856.29552002018	44062.5109497076	48824.6849890144	49450.8507824684	62838.6459960908	47946.4456201149	42082.2941967754	50650.0219555672	60998.5387451179
29	50.4293147038027	50.4288770866743	50.4297523209311	659.622	659.598	659.646	2	2	59604.8193029788	115457.899403103	233280.7619202	373727.205502231	485673.108468743	208075.254441965	9668.6610666504	27346.8297822266	9105.17962280275	8194.81635205065	22335.9017805174	43078.1054881068
30	50.4395846611089	50.4395684104305	50.4465934003371	1303.62	1301.97	1305.99	6	5	128614.15786976	135036.006125711	119654.883396608	131239.37968395	111127.355301607	111207.249511718	129461.623687744	134026.524460448	99561.4788151035	107732.885398888	30186.6417138678	107543.781524188
31	50.4596487947513	50.4596487947513	50.4596487947513	660.563	660.563	660.563	1	1	46190.8754150395	134997.090869385	84678.7027001946	113526.197575928	102500.81651758	89582.2601081539	0	0	2804.52519140627	2789.71520532233	5384.67858508299	2684.1653014526
32	50.4846645089162	50.4745643056662	50.4847051526182	1303.81	1301.97	1306.34	13	11	256663.825329591	184737.080624999	313536.981671313	256016.146604566	220148.899329551	342401.050736609	26593.5057626947	293376.036084683	302196.510322266	339556.072482564	317954.174238282	213407.745570725
33	50.4660715208775	50.4578374690545	50.4759142188964	118.728	118.355	119.027	11	6	19307.7463476563	20916.5336608887	22841.9888217162	23241.1527740478	18895.8223469238	19984.6951444336	40590.6317504883	28428.996796875	30887.7002779297	39047.7675612304	39389.0165153111	23976.9456641601
34	50.4852141618131	50.4727694395764	50.4936848782007	660.9865	660.193	662.315	10	6	40939.5898130859	123911.080750915	83218.701744838	45254.0874765622	81861.7780446416	103447.726228191	5044.09079345698	3886.05227864577	6645.7062128906	2788.37148378912	10284.9594501955	7303.8356144531
35	50.5031502566644	50.503134893542	50.5031808149516	1306.41	1302.3	1307.32	5	5	200052.741944577	23078.5962666021	258815.952499996	204351.178403317	37843.6036132809	121344.17677246	278606.54867188	53182.131386718	260170.023593755	269316.827508542	270223.629609371	48937.3100244137
36	50.4867820394367	50.4867820394367	50.4867820394367	118.102	118.102	118.102	1	1	19333.697619629	37788.7249700928	19112.7265426636	23347.4480651856	19058.6296477051	20028.5493780518	37770.8762741699	23528.8379868164	28899.3614211426	41462.5211277466	16429.2725390625	24945.1918579101
37	50.5329955266275	50.5329888262274	50.5330022270276	1304.815	1303.98	1306.57	4	2	84288.8133593747	75760.1528255203	128469.274557291	90811.9324739577	82372.245618489	37341.9608593749	121208.958821615	100429.526953125	14712.2213281262	116213.193522135	109104.551953125	67856.0213281248
38	50.5641279250759	50.5467273004156	50.5739627331128	118.7135	118.193	119.027	12	8	24512.0917382813	19375.7542739258	13489.3073962402	22793.386518457	24681.353223999	23596.4682965088	19415.3174367187	16230.526416211	42626.5646352539	24231.8238111816	30312.2155746093	33248.2560953125
39	50.5708532821376	50.5708310966914	50.5740545778642	1303.58	1302.24	1305.65	4	4	91881.6858781549	133146.414984375	129880.892058594	138803.224861328	126072.802013888	119226.097087891	36241.5375097648	142225.43865918	28449.0207421869	80693.6169035457	130735.181116211	128994.883154297
40	50.5849437471353	50.575451858068	50.5855297206132	661.101	660.563	661.43	6	4	82357.6806259771	149613.471105467	146420.753405692	68071.8310089284	153675.933236491	119196.06935547	6072.64154663083	10099.8725260415	5073.71175105792	9602.46282939473	0	3991.91513736978
41	50.5890006068757	50.5801443254727	50.5978001107148	118.728	118.355	119.027	11	6	30330.09	60798.2345776367	13489.3073962402	17252.5852164551	24681.353223999	28839.7835358398	44318.5393078124	38994.4117705079	29087.9921367187	42050.6648311523	26035.1048804687	44622.1620130859
42	50.6026206546615	50.6026088053741	50.6026364879435	1304.635	1300.3	1307.19	12	10	162601.258691407	139736.641847956	139538.720620115	91757.6660491074	137755.743926532	84488.4977376297	141979.390957031	162470.633013022	131415.769208287	144767.669565082	147547.289410682	137264.672934194
43	50.5950637946016	50.5950370476146	50.5951809880526	661.409	661.083	661.795	8	6	110985.017947266	136593.694617186	104886.415114537	117434.888223214	122404.741748698	111324.711472331	6075.8906860351	10099.8725260415	5073.71175105792	9602.46282939473	0	3998.91724374999
44	50.6431841097564	50.6424921838079	50.6435658871859	119.027	118.728	119.421	5	5	30215.9445	62086.6256943358	13489.3073962402	31214.1497623901	24681.353223999	26692.2661469726	27555.236503125	27041.231703125	30566.2744529297	37203.4586708984	27014.3361404297	41645.7524355468
45	50.6506804685749	50.626594059804	50.6506804685749	661.409	660.89	661.409	3	2	139325.908371094	131411.269580355	166453.052925782	136810.55680703	146128.714697853	38094.1582500005	6075.8906860351	10089.7726535155	5087.47833774406	9602.46282939473	0	3998.91724374999
46	50.6590688732417	50.6588618111374	50.659275935346	1303.875	1302.69	1305.06	2	2	83691.2688671889	35953.2807495114	26095.8454580085	79809.873320309	88767.1490937481	98036.7512519514	99509.8651347688	77866.0351855484	77799.3903125013	85280.0221142597	92801.0197460917	84222.9722656265
47	50.6604773267133	50.6518468713721	50.6697741522854	118.7885	118.499	119.116	12	6	17175.3151749268	17542.9996909179	12861.0642541504	9836.61398876953	4086.57195922851	15762.4412072754	41323.3381453124	37660.492484375	40816.6032585938	45413.6809983398	35410.4566298828	33945.2147697265
48	50.66559115705	50.66559115705	50.66559115705	660.505	660.505	660.505	2	1	214516.452761162	77448.3035241696	194675.12487723	218384.938325892	188583.32062277	190297.072159318	8236.45891904983	10799.7279471261	2537.9125096261	4610.01878955082	8479.66429994423	13637.2306702008
49	50.6973595489308	50.6856699763493	50.7081586400897	660.563	660.175	661.43	10	6	94553.3085351572	101997.258778125	105099.090634766	110925.875154297	102263.437056641	140313.138163738	4986.92693908677	6435.66722499988	2548.02371484377	0	0	6602.3074282836
50	50.7139740589756	50.7111449138221	50.7147231937452	1303.49	1300.8	1305.99	13	11	180216.642529298	114405.083446453	155182.090703123	171240.969976336	159245.922755784	168170.259882811	153986.906445313	44096.6383213972	143354.507081474	144721.450850361	159985.026010045	159287.263615534
51	50.7525341178774	50.7436942060858	50.7537990821927	660.563	660.505	661.101	11	6	212043.426429689	183610.030974609	196698.116941039	192423.099124999	158252.912035712	188160.437052456	4980.26882568355	10813.5207031248	2541.67180387369	0	3952.20764534505	10367.0852269531
52	50.7430096655807	50.742954855703	50.7707905665471	1302.69	1301.81	1308.26	13	10	22009.340670898	56918.9496972655	122045.506278854	77916.1840527349	61630.1029861106	141589.767736002	128417.464666194	118246.238512979	147785.833434083	135184.602685545	157814.077598633	52526.7288696296
53	50.7658790459144	50.7657719871251	50.7710321866076	118.355	117.914	118.728	5	4	22701.1166960937	53216.014465332	40323.5588341797	59167.0878991699	53422.9864936524	44443.4222344971	73890.8864156249	77352.5395505128	75702.8227958007	23559.3500550781	68206.1760358275	30144.2618382976
54	50.7923829696778	50.7735139964431	50.7983915711971	660.524	660.175	661.409	19	6	58684.2157177738	49473.3253570313	62432.6060292973	42199.2803320312	53235.7425703129	41970.2175000006	5134.84346740708	3114.96748749994	3285.64578413081	0	0	3390.33251861567
55	50.7738400203548	50.7722308418791	50.7744288200024	118.176	117.997	118.728	4	3	28712.7304984131	24865.8850695801	37962.2401718139	59167.0878991699	53422.9864936524	47645.3444862304	73890.8864156249	74968.1863851931	75702.8227958007	21731.852752832	68206.1760358275	85598.1989414062
56	50.8000018871055	50.7999972922673	50.8000374645983	1303.24	1302.3	1304.08	4	4	52617.2473600271	47060.3264133025	44220.4784802253	54129.4640972218	53045.7949305552	75438.0263454878	53790.7778710927	55538.6697180167	65554.2633966625	57969.9255761721	60438.0488590507	54975.094443359
57	50.8157101302847	50.8067977504042	50.8157752396044	118.739	117.997	119.278	19	12	59348.5922353516	31084.3038378906	34438.459394336	41071.5088173828	19501.8936965332	44346.1095342773	73835.3412905273	35981.1155032226	39886.8730681641	86678.907955892	63930.8549368163	68765.9823429361
58	50.8093215119294	50.8084734895013	50.8109743909344	660.89	660.505	661.101	9	6	438342.07503237	366376.583800219	425475.7873833	65343.9424211421	415057.158999436	436341.148098216	5125.24562915036	3111.41158854162	3276.75491040038	0	0	7050.52347062173
59	50.8247160374677	50.8219374066915	50.8337918438917	119.027	118.307	119.759	19	11	52183.2786539714	99660.7154863281	26055.1690533203	48433.8201124267	47906.1625495605	47609.6436286621	40918.4767055664	69814.4418001302	40354.1121220703	38247.2151628906	53726.6332792969	83684.1098012695
60	50.8464993955341	50.8462570863101	50.8467417047581	1303.795	1303.61	1303.98	2	2	52617.2473600271	32267.6418415179	70470.1208911122	54129.4640972218	48367.7132800285	56694.9854781096	63197.0402539054	55538.6697180167	63651.8141162124	85196.9378765189	55731.3636621102	54975.094443359
61	50.8539035824304	50.8539035824304	50.8539035824304	118.355	118.355	118.355	2	1	26505.8363555909	24033.8305839844	20840.3602450561	27440.5292326661	27758.8065600587	19732.4783731079	22290.0914725341	15390.120982544	22031.5194956055	25488.9843641358	22372.8834100341	37288.5063690185
62	50.8765157579241	50.8758749114857	50.8769699898253	660.8035	660.505	661.46	4	4	628260.152388019	1306449.14182345	685494.052955684	705108.821384281	808160.144047054	538987.254725827	16898.5117770079	27896.6036315917	15321.7310553849	13655.7229954833	22762.6349841917	26475.6348413084
63	50.8943371131871	50.8853120808086	50.9035542038821	118.355	117.914	119.331	9	5	24349.3935058594	45553.9867822265	20840.3602450561	21763.7884599609	30049.0687155762	19732.4783731079	22217.3221078125	15390.120982544	27010.2086208984	25397.6357708008	22372.8834100341	43482.6912622071
64	50.9186409817403	50.9186409817403	50.9186409817403	1305.99	1305.99	1305.99	1	1	11353.9392871097	39326.5178134775	36025.6030802407	27525.1474374993	28622.0631713865	22897.2815947261	27619.1097656258	15798.0153027348	16166.273242188	24638.5366210945	27574.391947265	39183.2360390616
65	50.9330274861782	50.9320880410109	50.9344326948663	660.563	660.505	661.101	7	6	490329.007803017	403064.692051892	414312.159633788	445941.972796874	370940.746168521	389959.182515626	10310.0827445068	27932.2314778641	15344.4264379882	13681.370986084	22825.7457689616	26508.8480032958
66	50.9653377036551	50.9564110325762	50.96559808182	118.7335	118.307	119.278	10	9	54608.862084961	18572.8290695312	21085.7128371094	21882.7322640625	20790.86095625	30501.8645390625	23992.18430625	39561.0269490968	29021.7181992187	24624.396859375	20919.18750625	53093.2648554687
67	50.9615712575947	50.9611284191463	50.9620140960431	660.534	660.505	660.563	2	2	52672.4856665044	55267.9944873042	201510.617988279	278621.137540039	263948.46889063	191107.485297855	2856.05203710937	12752.1781678464	10917.1648399658	2920.51978503424	5084.82227380369	8008.84231536854
68	50.9803302435865	50.9739253437984	50.9810932502682	1302.65	1301.81	1304.54	9	8	48503.1288757331	34610.3841829424	411599.098696295	319329.411132818	71714.3251136367	90325.4200744621	78266.3425781258	372749.209436029	31816.2513146968	460035.882477212	51239.8623657217	40668.0053906251
69	50.9790322946116	50.9783171367166	50.9795643195666	661.101	660.505	661.46	5	5	112204.802500391	103048.744166015	126751.766320313	102662.418699218	156902.449698486	191107.485297855	9498.76061315932	12752.1781678464	10917.1648399658	7775.38080371092	14367.3913845216	16514.1670474853
70	50.9840438071216	50.984004745082	51.0034427950211	1302.68	1301.73	1304.14	14	10	165396.729303384	274549.95977614	463620.345830266	362787.919786657	334304.004959809	529357.071342078	513816.201883373	448822.315114743	185715.841462178	519001.168356371	453734.230379466	305819.690035305
71	51.0002391586084	50.9994732568175	51.0007618134693	661.7075	661.409	662.365	4	4	206826.269189941	478590.784074434	268114.335282503	294056.699121095	366929.117272337	228637.816962332	9471.89719172002	26110.9290108816	17214.242376674	7750.40634716803	14340.4573353271	25485.0483655132
72	51.015920976794	51.0113453012348	51.0204126534601	118.7335	117.938	119.331	26	12	29584.327631836	63782.7111166295	33341.7960640625	26333.3145142578	52539.0010073243	40549.2777122629	34227.2571120605	27753.197109375	35930.5509199219	35019.9810163086	33093.1425773437	41796.4474167968
73	51.0305520012735	51.0178782066692	51.0306223950655	660.524	660.193	661.083	9	6	148613.631222657	149474.52396261	94223.9188357978	36301.875834375	96692.8517779003	123560.146927084	9503.84288207999	22482.0178059892	13460.5882212727	7773.71583994157	14375.0868271487	19675.0482457031
74	51.041445247636	51.0330366177164	51.0525278424534	1303.06	1302.12	1306.84	18	10	33839.5967968762	102028.89034091	52815.8821398934	22576.9276279291	230067.07659722	65522.0160681162	68825.6385573999	45989.9523408204	69340.6001206057	200588.031990966	189440.419923377	242033.088945311
75	51.0627495512641	51.053797894389	51.0631400771079	118.599	117.914	119.278	20	12	49312.3123110351	28723.5337192383	24847.8571332031	42804.8700146484	56179.550609096	126541.818426688	140199.247310913	158391.557486049	125894.491972935	134313.706870396	138001.398781128	259472.907358643
76	51.0570204207611	51.0559954341056	51.0583493419335	660.5435	660.193	661.083	6	6	142615.98553711	149376.944321706	134386.459517579	132386.32006808	115423.44032015	136212.481465496	5975.95936523432	9438.26156806625	3056.203513916	3671.87098803719	0	12832.5018164062
77	51.0718246416482	51.0718106017547	51.0718266282695	966.667	966.079	967.061	3	3	3384.00687299805	3710.35991406249	3104.18470434574	0	6548.41644213869	0	21936.6187625002	27628.4786087887	24833.8738464847	17142.0225132814	32328.9177278643	18976.8329833981
78	51.0816070046366	51.0815971376809	51.081652325803	1302.3	1301.97	1302.3	3	3	115596.341259767	116301.771191401	29198.5163691414	129086.293447268	29861.8540405271	91598.7650000016	94936.0829687458	117838.44976562	24885.7911386713	104974.780488277	111516.031875002	126548.580629885
79	51.0763208344985	51.0715413842516	51.0810645373732	118.7335	117.997	119.278	28	12	94695.4864599608	290628.225763393	81028.2618723145	186993.289995605	189750.859395368	176410.129048828	233603.963481384	223876.104821428	214899.753252825	144893.446661028	108145.774337612	268985.563915283
80	51.0741179874403	51.0733353026341	51.0754688293474	660.563	660.505	661.083	5	5	69114.270039063	83059.2289631338	287829.727534181	54340.6039722656	60563.5932738437	47812.2164550786	5975.95936523432	6274.33448749988	3064.49596186519	3671.87098803719	0	12832.5018164062
81	51.1030890724962	51.1023727339068	51.1148577502275	661.101	660.89	661.46	7	6	276395.541022324	260569.95283705	317483.902677873	280931.11816741	292048.656403455	299420.005359376	5972.76366503903	9447.7092773436	3056.203513916	3670.69133361816	0	12810.0320983886
82	51.1144659849492	51.1021954755295	51.1144918684466	1302.89	1301.32	1306.75	7	6	189131.058052456	183053.422366072	43537.4852343749	27498.9049560545	200683.711938479	43077.0955847174	38085.8408854164	38386.0894444442	55565.9000455727	166125.985362719	197015.660200198	198731.025786831
83	51.1174775390189	51.1174775390189	51.1174775390189	1306.57	1306.57	1306.57	1	1	272654.17787908	246779.79881037	238941.060340467	284722.178664775	249625.396168325	227843.979282667	221599.324144178	269778.802685543	62621.0225602209	232053.739426489	249004.771938917	268138.433577772
84	51.1467123335717	51.1466979355391	51.1467332326468	1304.88	1302.57	1305.82	13	12	280404.18022461	247300.902457931	244526.952087748	187488.873393551	249776.147521033	236065.781155135	228505.036010046	275837.862857144	236891.299446128	237611.49563407	261820.007148435	268563.921495642
85	51.15974792665	51.1589917112654	51.1600282748678	661.46	661.43	661.985	3	3	94591.0096830365	259870.00630208	297507.927283853	78632.6786171871	174770.114208129	307996.362102215	6302.29629052731	7047.4917643228	5928.15351863604	15539.9580908203	5615.10202270511	22649.8216705729
86	51.1697391743162	51.169598185933	51.1699168770536	118.355	117.997	118.868	5	4	20102.6397933594	32497.0416760254	32767.9046786498	35812.9113905274	26335.8326590983	18054.2739348633	44624.1006749999	42585.5777991945	39974.5310498047	58612.6327144531	43397.3707664062	57501.3280015625
87	51.1679073320732	51.161650401725	51.1745699141076	660.524	660.193	661.409	10	6	46300.6218017583	105116.03710498	58898.0875156254	45433.6282195312	45806.8124949222	54768.6652893884	2809.70764282224	7055.54604062487	5944.23847641592	8468.47034997577	5631.66130480955	18473.8038460937
88	51.1816041290669	51.1785014729403	51.1993550919389	118.499	117.771	119.331	27	12	25705.5401892578	55827.7584545898	26349.0654710938	23590.1812822266	23134.3919638672	33903.6347150879	43777.7180812499	28472.349078125	36163.149509375	58405.9032999023	23389.9409648437	45834.3917539062
89	51.217433864742	51.2169037965061	51.2180709221399	661.101	660.563	661.43	7	6	193358.640464845	106052.116414387	259586.783522391	172102.705714111	155381.451592285	281503.011493863	6302.29629052731	7040.44427255847	5926.46036518559	12211.7084017581	5624.13435839853	22649.8216705729
90	51.1959749424272	51.1945045309862	51.2182040290721	1303.06	1301.81	1306.58	7	7	90433.8283756529	95532.5978545669	91185.3281953128	93875.3882986104	91423.0029248037	35298.6764831548	91215.8251596683	87130.1057012469	31717.7661810298	88043.2653059894	59942.697938122	25583.9520234369
91	51.2277199431159	51.2269828452842	51.2451422309865	660.9865	660.524	661.43	8	6	58621.5042626959	173653.446176895	189098.192779947	197862.00531808	171260.677359701	199920.124553572	6302.29629052731	7047.4917643228	5928.15351863604	12211.7084017581	5624.13435839853	22649.8216705729
92	51.2499012721074	51.2432068285668	51.2521097071152	1301.975	1301.32	1304.88	10	7	79624.7289624035	101804.560825193	34543.278980103	83334.5704254162	80158.0194824229	73114.3946667491	32365.5163199868	40199.9221180552	27938.1734326166	99352.9982116695	51854.4789098003	29090.1496484372
93	51.2893931392844	51.2847512321393	51.3083611615227	1303.795	1300.8	1307.25	18	11	142932.727772043	572671.577723912	293661.361889653	239088.091257887	220507.933569335	314571.332754605	321960.724510674	276565.778618539	278815.461336261	320427.015622557	87503.2426164901	24186.5149150385
94	51.321342650319	51.320446433285	51.3228274919011	660.7265	660.175	661.46	12	6	65613.7805712897	477433.101902342	315641.392996876	371592.560174562	381724.779986143	316995.11455847	5962.14621728508	12290.7837524414	17678.8183747209	0	6435.13743896479	7645.91880691958
95	51.3292434801614	51.3197202896303	51.3388836210713	1304.11	1302.89	1307.19	10	8	62003.6616395397	479285.775162769	133878.888599856	40437.0726729912	280145.220694442	298265.505074708	53711.0909570311	105284.226341959	39524.5031835941	44303.2113702951	284129.177604493	58485.0789447489
96	51.3310005568921	51.3310005568921	51.3310005568921	661.101	661.101	661.101	1	1	276207.944027344	398759.219468263	76409.4320283208	306666.804546387	344722.044849605	217547.202861332	5979.05556958017	8588.44841674787	9930.86869311518	0	0	7666.17250769042
97	51.3652906754596	51.361372274691	51.3661237372337	660.9865	660.505	661.43	6	6	56155.4604199224	66435.0417351563	52057.2800211586	69038.2747287945	81740.9578272887	42069.5288169644	6553.30901367184	37015.3136718744	13409.3913299153	7470.21374155289	15244.2189765627	46300.8130081379
98	51.3776641659641	51.3776492913426	51.3776830948211	1303.81	1302.57	1305.82	11	10	232813.827386568	313019.580916344	214062.046830116	238678.663269981	221339.169037334	202018.253748497	274573.738268228	233924.495883413	199918.767787711	220134.423883714	229863.137042411	226234.945451471
99	51.4101841704367	51.4089305568322	51.4102030898122	1304.145	1301.66	1305.91	14	12	330890.539306642	316932.867501395	292640.35791085	201446.146755023	297079.959547775	273006.255632674	150023.115654604	325123.957892128	283065.151383791	181947.287471926	311724.443671876	321397.056428921
100	51.3993981306058	51.3993931422718	51.3994625494853	661.101	660.505	661.46	7	6	195551.363770752	196533.801712951	209970.550279296	201700.070091554	219239.856545714	199303.823893798	10434.5845642437	36968.1002615791	13389.5579873046	11072.4057294923	15207.4957509765	50031.8588454237
101	51.4598286918049	51.4597335457221	51.459861903432	1304.14	1301.73	1306.27	9	9	84936.6659454355	125855.719113581	98636.1623159554	71711.8990513395	115921.388330078	88344.6374788406	100143.216432291	117663.645410157	74827.4748388676	93955.7611275542	118004.100343192	127041.498918269
102	51.4462447425104	51.4343925770884	51.4565876089095	661.43	660.89	662.365	8	6	808865.235297958	1069278.90293641	789310.04065771	36483.6469624997	994934.478312983	705737.724868649	10434.5845642437	36968.1002615791	13389.5579873046	11108.0848027342	15227.8975429686	52826.7382324215
103	51.4819956539653	51.4819956539653	51.4819956539653	1303.61	1303.61	1303.61	1	1	71811.0797656248	33204.4009654019	59692.2027734373	69166.5704069007	74247.724710286	54037.5714648436	57045.9305859373	72896.9523356116	53545.9581445311	65573.4234654024	70776.9821923825	77789.5442301428
104	51.4908642418054	51.4904202947536	51.4916281028523	662.15	661.101	662.365	6	5	190610.773331543	199382.639707824	163077.730725028	182876.432015625	173163.097143138	188736.471205079	4771.3968391113	21557.4611328122	8361.69869881181	0	16069.5293579102	20573.611902832
105	51.5329062845812	51.5146215475334	51.5337500853598	660.563	660.193	661.101	6	4	64242.593360352	286627.50711838	49101.4112043453	232871.378709821	215327.768849913	192332.726876952	4757.90286349045	21529.9643711634	8349.33121463443	0	18933.844611328	20554.1477477677
106	51.5242767916093	51.5242767916093	51.5242767916093	1303.06	1303.06	1303.06	1	1	73902.9264355494	82540.0841796868	58229.6763614906	74782.8423632808	69135.0794799799	30859.2129010884	63015.9471484373	75357.5018749998	55155.3658382181	62802.9222412109	71583.2911149085	76770.1965364578
107	51.5505087489843	51.5498803352136	51.5513300562679	661.985	659.064	662.365	7	6	499396.700925997	1156752.97258859	335131.152755125	608582.427995608	904450.375510127	339727.89451245	18222.4791688056	59016.3674665177	22903.3338610489	23541.6530519408	34076.7405671995	71196.6554150385
108	51.553948421067	51.5539401812691	51.5539525655487	1302.975	1302.67	1303.06	4	3	45324.3384779578	24535.381389509	57901.7000809155	25913.9435804968	28223.5860016742	47034.1338134769	38847.2830078128	56867.5605887261	34464.1910574779	42527.9180017087	56610.6374652108	31930.014044364
109	51.5720136937	51.5715562884563	51.572737198623	661.43	660.505	661.795	7	6	350870.404253906	476214.048110485	332444.3567301	376929.824095461	397847.202644529	289060.350609513	18222.4791688056	59016.3674665177	22903.3338610489	20125.1377944336	34104.1701947023	68473.1365005574
110	51.5892189852645	51.5890296097838	51.5894083607453	661.7225	661.46	661.985	2	2	78440.4847131703	1065847.12621874	410785.415718754	668546.76792812	77533.5107675768	337639.883320316	18264.3827695315	55717.7673445303	22930.708363672	17360.2887836914	30972.8567678226	68510.9902000976
111	51.6168369650858	51.6163842276387	51.6175188456731	660.524	660.505	661.083	5	4	70894.4608769536	97354.5309687491	433615.864216799	79270.4838531895	76406.9035699225	387680.851800005	18283.9377832029	38582.1333749993	22999.4955753903	20131.6054337895	30989.446407227	61079.1876449217
112	51.6216527608354	51.6216527608354	51.6216527608354	119.23	119.23	119.23	1	1	7595.77340124512	24313.0458266601	19594.2632267578	11043.0266401977	12801.9664515381	11502.3651901855	24324.7802583618	23329.2609544067	28093.2410478516	26117.3064335937	20084.8867382202	7415.73073828125
113	51.6429960766459	51.642912339271	51.6603843776106	1302.14	1301.97	1302.89	8	5	50422.4919250496	29606.4442419428	37431.7701796885	32357.5182385258	39438.411458333	67773.1473423554	46366.3217187488	33522.7854199211	48364.4482877602	67520.6920074455	52927.5261683877	31671.511177978
114	51.6630124758236	51.658279727146	51.6677452245012	118.155	117.811	118.499	2	2	25173.142805481	26047.5171069336	17685.2916201783	16772.4237727051	18431.8109464112	24825.3085360718	19544.8103041992	30156.5909025879	19061.3618457031	51178.0513267823	37681.0065135497	39724.5968017578
115	51.6767977290025	51.6754043559446	51.6779257526761	661.101	660.175	662.337	14	6	4454669.71188324	337022.324904948	3529692.31747996	5513174.58840579	414409.737804319	2614548.04858657	23824.3891165245	106083.278864397	41506.6214080633	26767.3838357542	55695.4408718258	150619.852268972
116	51.6896476219434	51.6896309669151	51.6896642769716	1303.6	1302.3	1304.9	2	2	30408.5636181639	23052.8784545906	31807.8131640619	27207.3484667967	28774.8222167967	67157.7331259768	51542.4398917642	54653.4473667674	61892.5339599614	61008.9138323088	41532.4750279021	36325.0779282926
117	51.6958714279975	51.6958714279975	51.6958714279975	118.728	118.728	118.728	1	1	25173.142805481	23380.7467207031	17496.8996987915	21939.7785314941	18274.358210083	24825.3085360718	44718.2847562866	32988.1204544679	46783.8495791015	21505.314488623	37681.0065135497	39724.5968017578
118	51.7157725895152	51.7157725895152	51.7157725895152	660.524	660.524	660.524	1	1	2652198.60969732	7626858.30721877	2644854.82265623	41660.7490123046	4879387.40050008	1735955.13159374	2708.19432708732	0	3308.64802734378	9846.46583496115	10504.1663020019	35023.5254848628
119	51.7417889127933	51.7414893990568	51.7420587963457	118.2285	117.801	119.116	8	8	25139.3533520508	23456.4942802734	17618.4124880859	22009.4286220703	18386.5432847168	20910.4859007325	49510.1967260394	38746.8168666294	47036.1896523437	51328.6152648926	37846.496279541	39792.1375032553
120	51.7448328195257	51.7448328195257	51.7456094189908	661.101	660.563	661.101	3	2	76972.4631031249	7626858.30721877	60317.2322705082	4283859.91889063	4740299.37590619	1957002.64148441	23891.9579036869	69769.2867851548	41694.2471101072	23122.2599707031	10501.3584521482	126946.868743652
121	51.7973046225156	51.7910363196288	51.8040667611467	660.9865	659.982	662.01	12	6	327915.265851128	539401.743268661	202815.115250731	362323.298449709	117454.617807618	82978.4359127609	15180.6602406005	48587.9304983955	16863.3110859374	13699.2109550781	28565.483086548	54094.5895745849
122	51.7971407143244	51.7876625724232	51.7977156636146	1303.315	1301.98	1303.81	6	6	81274.1200301101	59127.9704425606	88523.1036171878	60120.253194444	61534.4696533203	102072.486034405	103740.805913086	27549.0733095697	77387.3532861331	97039.7524115666	87374.8557753908	48669.7563515626
123	51.8207433446284	51.8125120841068	51.8216614782753	660.5145	659.646	661.46	8	5	180300.903094726	303612.981381075	45737.1647731929	184835.715475446	218224.22602246	302418.34660482	15180.6602406005	48587.9304983955	16838.3691763392	13706.5485078123	28580.7996994627	54094.5895745849
124	51.8396483122187	51.8396483122187	51.8396483122187	662.315	662.315	662.315	1	1	374182.988220522	48835.8394926213	271144.523771971	386100.683493806	471243.303254392	311353.225694823	15146.1402801818	48580.4840722657	16844.4971455078	13673.5295205077	28542.5081671751	54026.8140014644
125	51.8704766353646	51.8698136526738	51.8739132001642	1303.14	1301.32	1306.58	14	11	137602.404666466	182940.761847956	103560.53600293	87205.399112547	140710.376021727	112584.462270132	141413.356595553	149879.143902494	101077.009935059	164645.915361327	29841.2969921884	128309.865968674
126	51.8937998902941	51.8937998902941	51.8937998902941	660.505	660.505	660.505	1	1	80098.9465224615	90265.4936386707	82264.8261158851	91016.4320209954	143890.507444987	61716.4913406579	10495.1246956787	24767.6745768225	14838.5400345051	4211.14703857422	10272.977086792	20672.6449788004
127	51.9087254133583	51.9081264102708	51.9093244164458	662.6025	662.315	662.89	2	2	83420.5094387209	205196.149734266	69367.0945400398	96621.8994555662	94478.6155359387	61002.9574039712	10455.8171125489	27881.6916176757	14809.4033082683	4211.59815234365	10272.977086792	20643.0439120685
128	51.9267652369349	51.9242098042006	51.9374307764749	1302.65	1301.32	1305.99	23	11	26437.7149394538	41345.6113834631	36504.9346318369	164124.33447591	40742.6537409321	38145.6520898448	39262.8405703116	47757.3308258931	43825.5502587884	87557.9728828111	216305.010536131	403654.022934193
129	51.957311074291	51.9572833788617	51.9573270415677	1302.24	1301.97	1306.91	5	5	44995.8711791992	70365.7731577147	28194.8914570306	44371.9196953125	64685.074836914	62088.0721256506	53552.6151660165	37204.4394858399	34725.5271135604	84315.3666943354	34305.3550747071	65678.0301879883
130	51.9672187195316	51.9668020557108	51.9672187195316	661.43	660.505	661.43	3	2	87374.2100532931	164059.867442165	91027.1471347652	82019.1299453937	118953.170305501	94634.856842774	3343.52943493651	21561.9974513462	5536.45428041291	10175.1554697266	6380.12766357425	30225.5081370442
131	51.9962757093957	51.9872429750048	51.9964748337178	118.403	117.811	118.868	10	7	11119.9127883911	17026.831300293	19633.278284375	18724.9011226563	18828.8899497071	21762.8942115234	34461.6153974609	23046.9099922852	31496.5113164062	27427.819220166	33456.6720841471	27168.3687049967
132	52.0710002076697	52.0706926332698	52.0713065709856	118.307	117.914	118.739	15	12	31739.5968386719	47552.6786328125	27680.1400148438	36540.8917492676	43407.5913810687	36087.551494873	73046.4702679444	49555.0634345704	55452.3790117187	69756.5620354353	48510.6341581333	64992.4432543946
133	52.0724765927977	52.0654315607682	52.0795006570511	1302.815	1301.73	1305.99	10	7	30541.3360957039	134906.667501953	34714.1981396494	108205.415867262	48584.66804297	66278.5970149735	80913.0575390622	52763.9163574204	71849.2459394533	70901.4719404284	38268.8845052097	124688.944939453
134	52.0730006102533	52.0729824995966	52.0805089007211	661.409	661.101	661.46	3	3	85906.3427509772	89393.5082636711	63181.3505156254	100864.354658447	99802.9768601061	82834.9490747087	0	8848.52251953107	6497.83300048825	0	3297.70545019536	14259.1929127197
135	52.0802771386866	52.079943471141	52.0804851068746	118.193	117.771	118.739	13	10	41500.1637890625	50583.9386379394	24229.97259375	23737.5998876953	22100.63214375	33255.3377671874	62741.7240613142	46683.6434291294	59427.7893537946	65103.6909995467	38895.9940818684	39330.9195149333
136	52.101600870356	52.094819701314	52.1085059472503	660.6975	660.193	661.083	4	4	106506.05800586	53477.044509375	55386.2552041019	100864.354658447	53903.6921121098	65802.8745572921	0	8848.52251953107	6497.83300048825	0	3302.1188675537	17204.9371398437
137	52.1423968605236	52.1423968605236	52.1423968605236	118.307	118.307	118.307	1	1	35815.9091033936	42429.2983383179	18638.0222792969	33894.0711260987	34384.2426012574	38753.7989837647	62484.3784896239	45973.9967233888	50862.3895566407	64607.7926221925	45037.4917718505	64882.1291198729
138	52.1446130043828	52.1446130043828	52.1446130043828	1301.97	1301.97	1301.97	1	1	51685.1554570326	79111.3432304667	46944.515534181	61182.5379003923	50763.9177402356	46488.0336943372	54661.3615566394	52763.814843749	28570.3993749999	34862.7198183588	47686.8930068373	73134.2733515608
139	52.1408638598619	52.1401476072981	52.1410658445766	660.505	659.62	660.563	3	3	60382.5343808598	114611.22812972	100299.211718262	72706.6121992187	111355.533109571	87490.7883000011	0	8857.05349999983	6495.75147363271	0	3297.70545019536	17204.9371398437
140	52.151710819812	52.1516521595043	52.1609468641273	118.25	117.374	119.278	20	12	54762.8655102538	78282.2266618304	32392.5155503906	48545.8678964844	49941.6784794923	47252.6355534668	28060.7566888021	48066.3077566964	50206.5796953125	56289.5841759208	41045.2904373605	52745.314900879
141	52.2039753353994	52.2039193962707	52.2070495688202	1302.14	1301.32	1304.73	8	6	227269.942522322	235739.158191965	39795.1585949713	231258.287731586	216472.863748606	43766.8596784322	41329.0870898435	42569.7891882317	45718.2628154299	178146.063231023	225703.795825199	35229.8450227862
142	52.2011194004527	52.2011042076786	52.2011397963645	661.101	660.563	661.43	5	5	196645.114535716	258928.270702006	142491.696442383	221533.667734374	206858.416279015	112723.155247885	3750.38235314939	9407.69010416651	4362.39565836587	6597.03447216797	2460.82356140138	11737.9441778971
143	52.2372541710012	52.237231992866	52.2372816388689	1302.89	1301.73	1304.14	11	11	303182.933032228	300369.294374998	262242.511620393	308440.646503154	291128.427494764	234601.165359074	261975.181015626	297425.528136162	239123.243220403	242832.998938552	279633.50748884	291090.272239332
144	52.2557896860768	52.2557896860768	52.2557896860768	659.598	659.598	659.598	1	1	92027.7345971698	53554.7068945313	89119.0967285149	83616.1267868032	133060.148562502	62543.9968084714	3177.7730746459	2948.48519677733	5871.64979882817	6332.14008001723	0	18709.0889993283
145	52.2570981730671	52.2566341124066	52.2573740672401	660.349	660.175	661.795	6	4	123782.4482959	105311.650511718	102158.786225	118909.268487793	83279.6494039703	71011.9831064459	12180.5305676268	22829.6632124996	17237.6455898923	6332.14008001723	2963.21817143549	44584.8122714843
146	52.2880899351959	52.2879910229194	52.2881204897095	1304.045	1301.66	1304.73	10	10	139464.171920072	130602.420901442	106466.945305363	128675.055650809	119443.806909179	82143.192226562	101109.204329833	115191.738149789	59120.5712158199	74838.8153286509	102083.433330829	137808.126395357
147	52.2918523048273	52.2918430632794	52.2918615463753	662.15	661.985	662.315	2	2	155023.180283483	303102.621651692	130928.78618321	148955.722362165	176154.850782104	106850.10984082	12146.3338908996	35362.2174734932	17171.8214252014	12117.5379106443	17236.0085222167	52950.9079907222
148	52.3297061352031	52.3296886449137	52.3297606002584	661.083	660.505	661.43	3	3	141600.397650392	139987.392179128	128525.432489908	116731.248457589	112359.410080913	102049.99087321	12174.0169149169	35407.3799479161	17191.0009603678	12111.0510059814	14272.740275879	53017.3338609618
149	52.360775883528	52.356363172012	52.3651885950441	660.8125	660.524	661.101	2	2	168412.648429688	527694.8335459	54235.9391347659	39527.3483341796	376938.694835944	172842.802760741	2786.61532196037	44010.196623046	0	10139.6002296755	7879.08303808591	29384.1584392696
150	52.3900284472467	52.3900225521547	52.3900343423386	1302.865	1302.69	1303.04	2	2	77270.9702124035	38450.8133734123	49740.8708685295	63232.2170098886	77227.6722558581	38895.2406750495	48855.9252734368	64614.8089379872	43388.9312884528	30694.3509704586	48683.8770170899	79324.2708251939
151	52.4207875795732	52.4206298289805	52.4208690443307	661.445	659.064	661.985	4	4	362468.312959526	989653.171660702	175563.883089285	451049.614370119	632882.381872555	233347.329811339	15033.2806813963	71338.2894784107	22543.5771858257	21988.3796239012	34398.4198359372	104186.193940429
152	52.394717942708	52.3944176534508	52.4158600791393	1306.39	1301.97	1306.41	3	3	94207.3421431116	58578.6805594308	55174.2966051142	77939.2436652172	86591.5923699402	51735.5443492548	48904.2018794383	71463.8702827134	23403.8107470698	37876.3345805216	61710.8506458635	89165.4866756177
153	52.4492920061808	52.4490056814862	52.4494950602304	1302.495	1301.98	1302.69	4	3	54476.6145000014	31223.2095981437	24593.7732998054	38970.2518837901	42645.6914306646	21830.1669921879	31904.2339257798	31067.4534843743	28194.6922668461	17901.9144316403	33048.2714453131	43672.8481567389
154	52.4756789327476	52.4756789327476	52.4756789327476	1301.05	1301.05	1301.05	1	1	29616.1346557621	25877.6455322253	23317.9225927738	11838.6789807131	23529.7281494143	36662.5472387701	29967.9422167973	33429.656367186	30909.2148876946	31901.3168566881	21281.9257568362	18957.5718420413
155	52.4941421150312	52.4847766789025	52.4941822055878	118.307	117.801	118.739	27	12	54727.4283662109	51278.2781140137	36094.6572683594	52915.1269984653	54901.5529497885	47411.1069694337	66884.9994248745	48124.9070312499	56694.5520703125	70469.0784800852	47859.7111452636	47918.1784831544
156	52.5279733456242	52.5279733456242	52.5279733456242	662.315	662.315	662.315	2	1	73029.5488125006	72368.3317166745	87863.2906964976	72633.9822522319	77996.5824245264	66159.8149128764	5654.1565113699	8245.89774693078	9675.23474023431	10492.277263672	20551.791634975	9124.76965959814
157	52.5660721124136	52.5660701513741	52.5660740734531	660.794	660.505	661.083	2	2	148391.539487306	228645.700041292	107537.86644043	150654.898548176	118757.472227677	113956.322301433	7094.37036840817	27700.4961588537	13717.7755489094	10789.9967618655	12975.1807526855	27915.1754252929
158	52.5992877869037	52.5900676983655	52.5995902051302	118.699	117.938	119.116	15	12	18532.92375	134813.821626116	56532.5217145648	80431.4258916015	29845.9255216472	69147.9030805665	70342.7680833741	85019.0144587053	72044.7813828125	66392.14211875	70874.6604866768	113464.835683411
159	52.6093194243295	52.6041575062182	52.6142567985911	1302.965	1301.39	1307.51	8	6	62068.9401562491	31878.8318158634	42422.7232727057	61630.7362847218	62390.8760763884	90922.6634114603	93484.7870763223	49590.208958333	79518.6973934649	108808.996161567	65806.6176888035	31709.1750992836
160	52.6089658214738	52.6083752253931	52.6183406044783	118.728	117.997	119.116	23	12	110884.212732422	107431.177800223	40582.3395878906	93747.6905356445	29595.6726723633	94429.9573984375	127140.983042062	127307.486593192	128534.678449219	150490.416393101	56315.2480429687	119984.724689575
161	52.6577771925298	52.6577725331952	52.657800633491	661.795	661.101	662.365	7	6	402050.55887272	833794.059178165	259215.272912718	470051.724639895	653437.478884274	239752.134562499	21915.5514232	27155.0582728794	14990.9810754045	11641.5820412597	16008.1701818847	43921.2192114254
162	52.6725549526856	52.6675286870982	52.677581218273	1305.1	1302.69	1307.51	2	2	5798.13064453114	34068.6617281669	26966.5934228523	28155.228363282	29045.1134531257	22936.0519648433	11569.4168749998	20326.9436806636	10984.0839453123	11712.5325781248	15843.7099218755	35908.5766582023
163	52.7197278297143	52.7197278297143	52.7197278297143	661.409	661.409	661.409	1	1	354842.92797266	37059.4016144533	197491.658155518	410097.054609369	470160.131713867	147354.972811525	11963.8355548096	27165.4625097649	14994.426749878	11657.1999404296	12908.459041992	38112.2675531006
164	52.7325374663124	52.7325026390714	52.7325722935534	662.6025	662.315	662.89	2	2	394724.850436524	214405.010269205	215917.869911135	471395.929750569	75354.057253126	167628.360777994	18937.4091757813	27126.6200253906	14983.7068737386	11664.696532031	16021.0557495118	40815.3932966305
165	52.7637751735664	52.7637434241662	52.7637946366554	1305.355	1299.37	1306.75	10	9	283109.125927735	442754.728040863	185597.354002509	195776.197368862	333228.776850257	93388.1349615494	749493.51909931	147616.604549563	121439.248732911	735850.556653883	633747.271927583	391729.840300643
166	52.7789460230266	52.7788805285874	52.7796715313111	660.563	660.193	661.083	8	6	78967.4662332596	55913.0579015625	73009.2335878911	68335.4906949218	78501.2374383139	97027.7950914719	14142.8102282713	10815.5771156248	6961.80079335927	7692.96470981461	0	15868.8776339843
167	52.7976337238983	52.797589029602	52.7976580545103	1302.61	1301.97	1303.06	12	12	531351.313598635	378997.20402043	640774.351773212	501400.527155948	471914.649652615	727073.96787598	738570.001600172	611997.845022323	626509.857778321	731848.340935761	624080.706780136	424716.732267877
168	52.8098667182707	52.8098667182707	52.8098667182707	660.505	660.505	660.505	1	1	92828.4933251962	77573.5362724602	104887.021709962	109267.544648437	102690.843734376	117648.567900002	14142.8102282713	10815.5771156248	6961.80079335927	7692.96470981461	0	15868.8776339843
169	52.8241594880487	52.8216030819826	52.8380631572887	1306.39	1306.39	1306.72	3	2	250130.071500007	22544.4692480474	359180.60151367	261626.075257806	262256.684716795	425211.798730467	385356.029999999	363121.376360675	355013.127265624	374322.577812511	37358.3451202399	212753.272101557
170	52.8499232435712	52.8499232435712	52.8499232435712	661.101	661.101	661.101	1	1	177170.895224805	184316.417367186	57787.8179505206	172028.802902342	164708.586057028	237902.837500002	10910.7932646486	14253.0476915037	10002.7981910645	10803.289049219	2565.24947021488	16150.4880519531
171	52.858112962429	52.8580643642121	52.8700456373212	1302.89	1302.12	1307.19	19	12	284272.017590333	168836.704060874	362947.553895084	266504.090223106	236321.1027663	421379.295725099	47591.4337890623	336222.255887278	355183.369422435	426559.356391226	358311.514914059	49605.8310113517
172	52.8855326112553	52.8780406396175	52.8861951616885	661.083	659.982	661.43	7	5	144803.744499414	147083.2633916	210244.018012346	137858.858102864	102703.24199113	215180.230092775	2684.3522563477	7364.67612890613	9970.58563642585	3110.32433940436	2565.24947021488	8263.13797302245
173	52.893497389746	52.8897936951704	52.8945618979912	1304.73	1301.97	1307.25	19	10	181520.888966203	270053.30840745	66439.3859570326	299320.529505332	58367.4525756836	246644.488402624	54890.548476563	289806.510658052	256473.710101843	430416.768707182	73182.0068847672	278740.062085899
174	52.8964257298605	52.88709627803	52.8964374172803	661.083	660.505	661.43	7	6	108180.455361329	65731.7793421877	114023.967029855	114670.10026116	146956.734526229	81836.1684000011	2685.78927575682	7364.67612890613	9973.4341717122	3109.32509191894	2565.24947021488	8249.11138305662
175	52.9186200260749	52.9040168587711	52.924699802839	1302.27	1301.23	1306.39	16	9	257979.733945316	73771.4088972351	41569.531863064	33603.1881170658	59652.0582946777	36349.3276475702	40777.6487500003	41436.4585327154	327073.091452642	34474.4158789057	66485.5862365732	227733.909741207
176	52.9217435942442	52.9217435942442	52.9217435942442	2077.32	2077.32	2077.32	1	1	1809.79415876121	13094.9440231323	1795.70365844726	0	3330.47048950193	1776.81592041015	0	3612.74404174803	1794.46642578131	4168.84339904775	3715.60891845701	5829.4111880929
177	52.9335429855331	52.9335429855331	52.9335429855331	660.505	660.505	660.505	1	1	134759.238925784	57367.9575984375	197043.816291502	121709.688304137	125529.399532229	199381.222586425	2690.81884368889	0	5765.08633593754	3111.82321063239	2568.68261993407	3143.45804602046
178	52.9443715803343	52.9382954794977	52.9504476811708	1307.38	1307.25	1307.51	2	2	26019.5085400385	137443.393300373	145301.126415043	165661.380052082	147167.522962239	169664.89628027	162334.610012692	25885.4063049312	141738.734508786	187540.593823241	148314.311553708	130713.109271239
179	52.9758137780457	52.9717541034126	52.9775366938066	660.5435	660.193	662.315	6	5	80942.4190429696	62764.0288980469	78994.6824295478	72313.8811039062	88474.3141992174	242742.442747557	15791.8734390254	16906.0882845458	19542.3235312501	22539.3067656255	10885.8035584716	18102.5478145749
180	52.9793494755855	52.9792457810756	52.9973587417914	1302.475	1301.32	1306.39	14	10	40374.2295486108	42312.1718811027	79697.5675678713	56549.4605902773	44274.6218505856	87187.8652880862	49568.6635367835	186436.105412941	25668.9343750008	46848.0563568792	137250.311258372	32299.5957509773
181	53.0187143023375	53.0187143023375	53.0187143023375	2524.9	2524.9	2524.9	1	1	21307.4915380872	23821.8426098634	18143.5949707031	20854.4401940931	24438.6389709488	24492.5898742676	26306.8459667984	25022.5886376937	13293.5750097664	20011.5266650402	24282.0845898422	15372.4421723635
182	53.0167350920178	53.0158300055113	53.0181995019479	660.89	659.982	661.43	9	6	237685.292956853	106880.771185546	270250.88349961	185644.63042401	196829.280615502	333509.061067538	39569.6710052084	26227.5128937073	38550.3068594835	43987.6652509761	29417.5373491752	38184.0554237195
183	53.0474783131658	53.0465339030787	53.047845047456	659.646	659.598	661.083	5	4	57988.3751953131	100633.696389844	246814.021142576	68856.7012492187	73086.6669208985	242742.442747557	15791.8734390254	16906.0882845458	19542.3235312501	22539.3067656255	10885.8035584716	18102.5478145749
184	53.0495017045689	53.039828966917	53.0535312007646	1303.05	1301.32	1307.19	22	12	204275.992055288	163450.573873196	221261.033122562	193128.623649714	177045.913131102	238331.426804387	45507.3110872393	219624.003128908	214948.44462565	241999.706074217	65261.8663509128	154189.528404822
185	53.0656211462209	53.0648000472285	53.0660607464684	660.8035	660.505	661.46	4	4	135898.58826451	201422.019261717	423148.484730471	136147.859999999	177690.23907589	389288.085300005	3020.13126464841	3178.96751302078	3335.34803872065	0	6452.28702978526	2725.46100664062
186	53.1034431210625	53.0972159307498	53.1110655770053	660.524	660.193	661.101	18	6	48030.0942187505	78385.7099555657	64044.0621425786	49421.2952929684	54662.0465533207	48956.5287000007	3020.13126464841	3179.53518579095	3335.34803872065	0	6460.92231756589	2725.46100664062
187	53.1247800000511	53.1118501538362	53.1271879144476	660.89	660.193	661.43	11	6	234755.81118527	241414.655239394	450306.318686887	93949.1094598212	431162.345260038	243415.132560269	3018.51622119139	3178.96751302078	3326.32267195637	0	9511.79400219719	2720.6887228597
188	53.1147137608279	53.1147137608279	53.1147137608279	1302.24	1302.24	1302.24	1	1	119626.642138673	50699.2305786108	88403.0695971693	62284.0649414072	65536.0426879891	111159.008984377	25222.3008798823	83821.8648437463	107831.390756838	87817.1461059533	109282.368906252	84904.0721411145
189	53.1602712312526	53.1493007559563	53.1602961045983	1302.73	1301.73	1304.14	7	7	131337.067927466	56588.4964941401	171010.047370608	419081.64375	393165.793041992	386522.53813672	68218.3727104055	38891.8297823663	170260.612619849	387607.609908853	410272.40754297	59239.7677265626
190	53.1484380984671	53.1484380984671	53.1484380984671	660.89	660.89	660.89	2	1	341111.637265626	275561.770003419	373083.597597653	336794.949438477	301423.610498052	86328.2367000011	3024.16887329093	3179.53518579095	3336.4168321533	0	6460.92231756589	2726.775819519
191	53.1808674240587	53.1715745674945	53.1810953582798	117.771	117.428	118.355	3	2	28050.7812423707	33729.5243273926	24569.629196875	19055.3967038574	28213.4767886719	28767.1996710205	47410.64363031	48580.5859086915	56246.1981208984	51282.7122901612	47051.1436992187	37049.2574218749
192	53.1782351168591	53.1782351168591	53.1782351168591	660.505	660.505	660.505	1	1	195114.820211186	51324.625490625	221575.745917967	186039.895550535	318021.248007818	160632.045602782	0	6327.22858227536	3783.28137890628	0	0	3723.28950640864
193	53.1918223596431	53.1789059831626	53.1918613093887	1302.7	1301.05	1304.41	16	12	182830.893854572	152423.432121583	181546.959484866	195030.323565204	164878.41658292	43131.2167858893	44685.9601009112	202021.187415865	28827.2146337884	186517.023197491	192401.214007662	162394.790888263
194	53.1869304101643	53.1869304101643	53.1869304101643	2431.28	2431.28	2431.28	1	1	7492.02941955539	3774.88909728992	1533.15553161633	0	8792.25453906188	0	0	1481.38316894534	2930.68988037115	3232.56435791005	3858.49629821763	0
195	53.1972992516521	53.196647631765	53.197851802193	661.255	660.89	661.46	6	6	331591.265276583	595332.43825543	311810.750224485	374498.719183035	504585.827925534	255762.153409789	3538.90677329794	17833.4922467912	8521.87303724882	0	4760.69035693356	11594.2678242187
196	53.2125238433437	53.2124805278249	53.2125360966165	1302.81	1301.73	1304.14	12	12	434095.600891115	380796.61403245	401854.877138678	429543.23430739	401752.825856369	401559.549442663	417779.82628767	442692.702890624	378621.362076322	419912.321928365	422504.841104266	390681.680462473
197	53.2447431235367	53.2426054429163	53.2457663766315	660.505	660.193	661.083	5	4	42261.4288669922	50013.9411728511	40031.0149389647	292399.973566895	45364.7195345695	220207.820253911	3548.94353173833	8506.54609863264	8560.39514184566	0	4765.79291894539	8269.26129648435
198	53.247216745306	53.2376380549146	53.2475360714137	118.728	117.914	119.331	15	11	22087.3683105469	38262.2264052734	21840.6146792969	20038.5022408691	20718.9968480469	28704.2114100585	45045.8087812499	30474.0433928571	58616.3312919922	47392.9028148437	33067.4698788365	28360.9195136719
199	53.2583781884763	53.2565968840545	53.2760601907184	661.083	660.524	661.46	9	6	479313.311175227	565197.293854795	513914.505277585	485391.464339284	71771.6110174145	464420.797079588	6712.3177478027	8424.60314156666	7675.03610180661	2543.30935473633	6209.24392529292	13996.2952379557
200	53.2736866767595	53.2736666113876	53.2737518784317	1302.73	1300.84	1304.88	7	7	315241.321508794	60027.9574679898	38620.9631673175	87370.1167912407	287041.761621097	458936.365212684	448167.956796873	71645.0113103684	401191.419661457	38598.117712402	56075.4357510658	57381.29086697
201	53.2951203706084	53.2850612226875	53.3049605297779	118.355	117.914	119.278	11	5	38863.1840500488	44591.7561828613	25582.3745878093	29686.2581940569	50455.2934094238	21717.1003783134	31861.3325093994	22263.2942382812	23384.6060771484	27604.1882784831	31148.3883792317	56565.5564055176
202	53.3014188882333	53.3013419876399	53.3018398004078	1302.69	1301.05	1305.34	5	5	257983.403574228	35764.8089267569	30218.7606752234	35032.9025878903	36000.750231934	366057.815312499	353497.495543619	30124.5200566399	330618.768958345	304054.084798177	297702.624843749	189976.97126953
203	53.3069168337766	53.306201633748	53.3070595406144	660.563	660.505	661.101	6	5	103542.391816407	61171.9330359375	125380.060790039	113784.658156249	448664.805676175	137632.57106836	6715.90914306634	4793.14235400381	4855.87687890623	2544.12670107427	2775.62042871098	9518.00698749997
204	53.314659818998	53.3144107214964	53.3242207142751	118.355	117.914	118.355	5	2	44016.2601531983	20315.7496330566	22219.2803964234	31943.8253063966	35750.402788086	21673.2825650025	31989.7365899047	18596.7407160645	23510.0599724121	27740.2060490723	27016.3282056884	24603.8984648438
205	53.3299131266667	53.3288358372098	53.34864925397	661.083	659.62	661.43	10	6	245655.435228239	385702.049681517	192630.81995056	286882.017955356	283886.538368299	168355.116053283	6712.3177478027	8424.60314156666	7675.03610180661	2543.30935473633	6209.24392529292	13996.2952379557
206	53.3358466021442	53.3356112041366	53.3365533762835	1302.68	1301.73	1303.06	10	10	362599.91102295	233106.078347984	441122.14453125	330708.032840987	323276.504758863	484255.161228378	468398.098363442	401949.82935697	422873.200131085	455564.41564979	415167.18370643	264944.685167517
207	53.3600063646528	53.3599016468417	53.3601110824639	120.436	120.196	120.676	2	2	24642.1190969238	28577.5685830078	15994.7328251953	20806.5810605469	41774.3847734374	14020.7847095947	25322.0146689453	44294.0548956299	31742.7074450683	20845.9270361328	29279.7636535645	26742.9504328126
208	53.3549322735227	53.3549322735227	53.3549322735227	1117.76	1117.76	1117.76	1	1	6322.55050781255	2936.30772460939	2776.06543945315	2857.58666015627	3065.05578674318	0	0	12683.3110849605	0	0	0	2979.08221435549
209	53.3621013359521	53.3619700747675	53.369093646515	660.89	660.505	661.43	9	6	168528.750406251	167119.902619418	103556.273189732	164026.462839285	158992.302083703	120150.782073243	2406.32746142577	13519.9920898435	3358.286394694	0	12134.3962001955	3828.39035831705
210	53.3706613411778	53.3677934520836	53.3735292302719	1306.57	1305.8	1307.34	2	2	77626.8806054709	72541.8941054705	79767.7529003889	84651.8363476541	68134.9330019515	82785.8618251935	85286.6750976588	89861.2020371119	70328.0474023458	92773.7128125028	30001.9079121102	50885.4778292394
211	53.3824932616214	53.3818852663356	53.4083523718596	118.499	118.102	119.027	13	8	24261.3790869141	24642.7560629883	17098.6458630859	29485.0144753418	36951.421105957	17167.9270526367	33847.1033530273	24753.432578125	32260.3501650391	28078.4510095703	29928.3629734375	47778.9169408203
212	53.3914229137856	53.3892126505245	53.4102388853605	660.5435	660.175	661.409	12	6	113036.128930665	106561.352250976	226936.983447756	107285.965676562	110627.161007618	192132.843192522	2407.61495605466	13535.4435093747	3367.3984891601	0	12150.6360238037	3835.10563046874
213	53.3972484531932	53.396835815132	53.3980019047927	1302.3	1302.24	1303.57	3	3	41079.4751041675	110615.834732143	58261.2093733736	116575.054616351	114487.375708706	151976.099476843	48534.3053125004	145134.938650945	127338.804659599	137466.303758367	135927.923583985	99630.1710184157
214	53.4396463957469	53.4389267196241	53.4402577646654	660.563	660.505	661.101	7	6	320896.792159601	236436.557983398	289112.217569754	287646.429369419	274422.992260905	289847.215372769	2406.32746142577	13519.9920898435	3358.286394694	0	12138.7268198242	3828.39035831705
215	53.4292692748138	53.429236735431	53.4293640014563	1302.89	1301.73	1304.5	7	7	160278.435095214	115302.036239791	170978.336388052	158168.608967508	139857.065190241	181297.97191406	196503.671244675	178919.991094969	161127.76991887	169988.856086425	172157.4935673	139494.828235679
216	53.4472427418093	53.4379039015594	53.4475063994685	119.946	118.728	120.676	7	6	33509.3833723958	57991.2442163086	23052.2136977539	29440.0637762045	44310.1728164063	22692.8952910156	38609.8540732422	50407.3614313965	44037.3402747395	25697.6181994629	33440.6167745361	87912.632119846
217	53.4530580015233	53.4530580015233	53.4615697315164	660.524	660.505	660.524	3	2	130893.372387698	65610.4092046875	127499.969091796	39423.9419013671	174321.59943555	92833.9001612545	8743.44948852514	7425.89878454586	6031.55132226567	3050.30458160407	2648.27956457518	10520.2583937987
218	53.4571825384168	53.4566826113644	53.4667325331596	119.278	117.914	120.196	17	9	29364.1777660156	23877.8645583147	18392.9786743164	22767.3639328125	27039.1388549805	28801.7075600586	38766.1425168457	40120.8207537109	39982.2963599609	46314.840059375	42638.08196875	65583.7362890625
219	53.5103301003244	53.4934261526859	53.5131121416485	118.355	117.811	118.728	12	9	18691.3231480469	50932.0114035644	22836.5444329833	22131.0915297154	19601.2087813477	27826.7047738648	37248.7502343749	44636.7165875246	34883.5953101563	38541.9400477539	27713.4553394531	36805.7886462403
220	53.5045826404468	53.490555040286	53.5059630395546	1302.14	1300.4	1303.61	10	9	26392.2858618169	25200.162643554	30447.2755147881	56282.9934902343	39006.6794003897	39351.0162744152	29693.1406347666	25360.4559140619	24786.0670244147	22223.0053320309	29386.0771904305	84416.1280362948
221	53.5006394571451	53.499458625083	53.5019921974273	660.563	660.505	661.101	7	6	185300.382841519	262389.868014506	154877.015929408	200494.023937499	228487.283944701	102168.683159599	8727.10659228511	12372.707128906	9976.06899910477	7577.49503747559	2641.90840283201	18878.4291242269
222	53.529609891466	53.5197510179232	53.5390799568147	118.728	116.98	119.116	17	9	32988.4022003175	39043.7354376221	22836.5444329833	23969.6112617188	17711.8326158203	27826.7047738648	33109.6703578124	25305.268140625	29010.0689794922	42391.1570202148	23967.5329211914	47804.7566519531
223	53.5232342371952	53.5223730786655	53.5246944381484	660.349	659.982	661.43	6	5	130893.372387698	60607.7160890625	46512.384048242	70660.1371612141	37445.9368869137	45151.75201582	8743.44948852514	7425.89878454586	6031.55132226567	5570.39261151121	2654.65072631836	10520.2583937987
224	53.5356130379889	53.5356130379889	53.5356130379889	147.505	147.505	147.505	1	1	6843.28472052002	28596.9379816895	1963.8158897705	0	3676.36065979004	4143.05801312256	0	4164.39092651367	4404.65228710937	1991.04621936034	8729.70556640626	15037.9581486816
225	53.572815623794	53.561844248291	53.5732727138638	660.7265	660.505	661.795	8	6	220588.005607145	178007.122216406	203634.449828334	197257.429506509	202083.507326448	167489.974697918	2920.18738891599	10249.2136067707	3237.63550797525	13290.3987794925	17380.2354755862	13186.1935691406
226	53.5566747478331	53.5465309744932	53.5662262931795	118.783	118.728	119.661	6	4	159153.295977539	129855.377291015	160915.927004394	153154.538393555	141608.039411133	168312.709033203	29527.3700309245	215497.213066407	249400.3696875	33695.8089996093	27281.9630799804	28617.3465767578
227	53.5817030515125	53.5817030515125	53.5821492660111	1305.34	1302.69	1305.34	3	2	39326.53353353	27584.9576328118	36301.8753637694	32076.4568402775	45265.9482373044	28278.7358398437	22655.7792692057	21681.2141406249	21017.9877384448	41919.9266764323	33913.6174145506	52046.4429638668
228	53.5965258842303	53.5965258842303	53.5965258842303	659.598	659.598	659.598	1	1	231347.84716736	96116.980092339	225695.545692961	232167.492260743	220828.373931761	225890.185077849	2911.98900186155	13885.5776601563	3234.02336553956	13261.2219562987	24213.4905250243	13146.6123706054
229	53.6249593570994	53.6150438246042	53.6348952714059	118.838	117.771	119.421	34	12	76148.9290442709	31912.9934328125	84686.2097730713	62165.3760388183	66439.0042035436	80168.5221435897	133998.176094544	110532.91726709	53404.9709304687	73130.1789621093	50851.0720371094	56759.5898933593
230	53.6226489449052	53.6226046004602	53.6354247404986	660.9865	660.505	661.101	10	6	73268.6321093755	66884.5653292969	83150.3753113838	68651.1931796874	77758.1360138347	90956.646381511	2920.18738891599	10249.2136067707	3246.42023837886	13290.3987794925	17380.2354755862	13186.1935691406
231	53.6238144163283	53.6138381832513	53.6238258868248	1306.39	1302.67	1306.41	3	3	23160.5768554689	58967.8006469714	27801.9142508372	37790.3714564733	40603.967106585	38335.7176234657	17501.0903710933	21569.4487792963	23687.5080217627	42600.7881456162	34711.581581334	47348.1589483634
232	53.6536921962508	53.6438800323602	53.6636477453373	118.728	117.811	119.421	31	12	138840.131978577	24604.753703125	126828.748529925	32938.8286379883	33805.8002214844	102974.012072545	171133.638293121	162083.136885742	158297.762090942	137592.071554077	170717.047912903	217930.944171278
233	53.653968521762	53.649585679327	53.6577699663094	660.5435	659.982	661.101	8	6	91452.8632031259	91289.0809801429	105383.323393694	112550.231350446	129952.209373188	47050.4823113841	20381.1169211425	27751.3177083329	23842.1295518391	13115.6180236816	14602.7633979491	45735.1137993163
234	53.6585580018251	53.6585448903809	53.6585679563027	1304.73	1302.67	1306.41	7	6	63559.7049865717	42570.2751855468	93831.9268359368	61173.8071777343	44099.3244711029	106857.535266334	103193.237965745	59683.068817274	85290.29419043	117473.709742713	82507.9319784256	19967.544351562
235	53.6728700632091	53.6720200135775	53.6734749864425	661.255	660.563	661.795	8	6	308610.004226565	357774.313891179	322149.088673033	343518.766774553	344683.593929808	339056.088153319	20381.1169211425	27715.9206194195	23842.1295518391	13115.6180236816	14594.9376940919	45735.1137993163
236	53.713006615819	53.7028950794796	53.7228669311929	118.739	118.102	119.331	31	12	33249.3395654297	73146.2417980957	41557.5201693116	33019.4402688477	55582.6453496443	45540.3125175781	82067.4139511414	71289.5212678573	53989.1044257812	62266.1074269531	70790.4681591797	33458.1628927734
237	53.720471516948	53.7201263274753	53.720870115264	661.409	660.524	662.01	3	3	405226.230496094	62292.0682880854	58054.3384438483	65009.2030409338	417708.399621088	262416.334350591	15859.8046933596	17195.044474609	21323.2924216308	9762.19490722654	11504.5934780275	38824.1520214843
238	53.7529786953257	53.7529450504268	53.7529945771969	1305.91	1301.81	1307.27	11	11	73674.212306083	78393.2169015067	135089.651141827	151697.358574969	124994.267443849	129078.980408654	148651.456565754	103077.822128905	518338.046761357	144338.922215403	142301.505471003	75857.2942243304
239	53.7296959331109	53.7289994443172	53.7471394886877	661.255	660.505	662.315	8	6	349709.41700868	89040.0688188473	265885.864616087	403762.151435549	516013.454715329	212293.801850097	20323.4771346956	27715.9206194195	27294.6824930941	19562.5964786986	14583.1991383056	45677.8118847653
240	53.7498801119792	53.7415733963955	53.7692264908392	118.838	117.771	119.759	29	12	41351.1421875001	29790.0984573103	66974.1962036133	28885.8092048828	37461.5667416077	52031.609416783	72196.2266630249	74570.9275151368	36391.7923955078	71843.9068614677	79543.1914627075	65870.346722726
241	53.7677620208838	53.7577339677429	53.7677940903821	1307.285	1300.84	1308.18	6	3	26811.5848551431	60405.0325463873	214058.893749029	13357.057812501	131521.68987891	261524.921385736	244178.337302729	216018.717748042	229817.41026562	277789.507855463	214800.192103511	136352.315859378
242	53.7774663337664	53.7774663337664	53.7774663337664	1015.615	1015.15	1016.08	2	1	6278.26729187015	3140.81639221194	5823.2833306885	3480.22181579592	6703.13623840335	6180.11002929675	10675.9427197263	0	7318.59344970708	0	3562.18562988284	0
243	53.7581365504874	53.7581365504874	53.7581365504874	147.505	147.505	147.505	1	1	4379.58066625976	50682.452675293	2226.34172253418	2389.47010546875	8124.8268204956	4117.15105474853	6598.65521072391	2193.94306091309	5220.38473632811	2608.19292199706	4581.26381689453	13801.0262458496
244	53.7786473442401	53.7786473442401	53.7786473442401	118.699	118.699	118.699	1	1	43288.3780105592	58099.5866503905	39521.5984973143	16513.1985877441	39829.3707810058	44822.7735455323	72993.206590454	70111.9978022463	79627.8895839843	92570.832025879	69893.6361944579	63307.4335693358
245	53.7938834474571	53.7938834474571	53.7938834474571	661.795	661.795	661.795	1	1	745182.048511727	759172.955141612	798925.288593772	809978.181265614	837641.255343739	54813.597617188	11641.9478411867	23023.5415624994	11900.4684716797	4687.91474023436	12220.70261438	17987.470949646
246	53.8026012096526	53.8025632801944	53.8026266423694	1302.81	1302.24	1303.22	12	12	388729.677319337	238182.377253604	504217.680398888	370021.365876651	318872.53801307	596896.524444059	580989.310546878	458786.758728966	518613.298341347	599115.451536695	489237.343769533	299262.743907751
247	53.8065275319941	53.8060496273252	53.8068742559729	660.89	660.524	661.101	5	5	980623.90230653	879127.600643823	894417.292866572	967069.149617925	1016689.75016235	864175.456718258	15715.7400012205	23014.7236607142	11897.7337795758	4676.6215837402	14976.6308027343	21506.1593582587
248	53.8376203544767	53.8183964771503	53.8427725781834	118.728	117.914	119.649	26	12	31793.3891455079	52390.3773339844	29134.6630134766	31691.0953243164	26355.1038734375	41552.1156359863	44781.1406437499	75276.8737555803	41430.806509375	51688.1812546875	35726.0719535156	44900.5727628906
249	53.8543092026397	53.8538941389887	53.8551276171635	660.89	660.505	661.101	7	6	185347.470337055	170219.195707029	179697.950755859	199070.721283482	186730.530158141	165696.975662475	11972.5447836913	49114.5457031242	20200.7513663736	15305.9180632324	26317.9488659669	48010.4454655761
250	53.8524514888727	53.8471962283087	53.8524817067169	118.599	117.938	119.116	20	12	39455.9328478597	30518.7341357422	31563.3114289063	39983.8871398926	29300.0248291993	39221.7629835937	86488.1014034598	80428.7748242187	34284.06415625	27929.4365600586	25215.5570605469	41871.4497158203
251	53.8631725244193	53.8603860312419	53.8648276329784	1302.66	1301.81	1303.98	18	12	199082.60175171	40467.6554658203	105737.915742189	49354.547395833	141105.837772107	292404.177133413	280059.675581053	53884.1042578116	110436.97964274	305884.693137395	106119.044320402	121505.705744628
252	53.8645726753815	53.8645726753815	53.8645726753815	659.598	659.598	659.598	1	1	518891.131281741	82724.5744280596	366560.660450925	560366.572314455	690153.913798885	422309.626844236	11945.3198958739	49044.3820664064	23982.7619910279	15277.2245906981	28966.0636099241	47950.2927685543
253	53.8974103662414	53.8966373354407	53.8974573065504	1305.99	1300.84	1307.34	7	7	88554.9657402346	24688.8169531243	23585.1911367194	169966.748273438	46809.3178710934	286216.092640626	37943.1067382811	217417.012652339	76313.4865136709	297688.230929682	229902.34979004	81620.9684887688
254	53.8993483705936	53.8988985161138	53.9001894235768	661.445	661.409	661.985	4	4	183218.450665256	410179.904455185	366560.660450925	232586.289104005	311586.996414305	422309.626844236	11945.3198958739	49051.8995989117	23974.0371460657	15277.2245906981	28966.0636099241	47950.2927685543
255	53.9165728812417	53.9066655502391	53.9270776843806	1302.89	1301.76	1307.34	16	12	138726.803340595	93814.4692157446	178931.307722166	123095.170535982	70948.6038653574	196076.220791714	189095.69966518	160696.160809152	173474.246324869	39770.3651329208	162568.910641742	85180.4786132797
256	53.918148633131	53.9176039864694	53.9189189663185	661.255	659.982	661.46	6	6	463275.390508679	929670.494470537	297498.037658445	530005.895576174	639196.545355465	307395.946011839	11938.6852593469	49051.8995989117	23974.0371460657	15277.2245906981	28966.0636099241	47950.2927685543
257	53.9312500229309	53.9214622474602	53.9474179114875	118.739	117.938	119.421	27	12	41420.7795004883	30422.7386486816	31857.1477984375	33364.5041455078	30423.2062815756	42390.3216557617	29044.1068570312	43600.7412918527	85107.4540117187	37364.47899375	27382.6815603515	21511.9686396484
258	53.9411843475064	53.9406243460113	53.9418999937655	661.445	661.083	662.01	6	6	268336.90727902	297819.58749888	214926.341169922	282306.095828124	283126.939161826	210077.228385405	11972.5447836913	49114.5457031242	20200.7513663736	15305.9180632324	26317.9488659669	48010.4454655761
259	53.9417094726976	53.9416745174649	53.9456171318166	1303.305	1301.98	1305.82	8	7	24970.0852587885	118587.16124399	56880.2121816408	146638.473682859	134909.816590574	60763.651129262	251150.424453122	36888.9376757811	228749.892663578	59432.8597607421	46832.731820069	121383.471634519
260	53.9573849353083	53.9571629139133	53.9765316950154	118.355	117.914	118.838	3	2	10907.4863876343	30168.0425292969	7040.79110546875	15936.723623169	14051.387044336	10797.115463562	7036.31573559569	8879.18036367189	16344.3862709961	7293.30540386964	11347.7535570068	22115.9268386719
261	53.9983295577389	53.9892263743545	53.9983723079848	1302.68	1301.32	1305.8	16	11	159886.636169434	271201.456508412	186852.798863431	186149.876122001	306178.22370042	149671.619323382	112517.586607057	250261.76435826	156188.630795147	168951.972677284	120425.937599052	346452.546206429
262	54.0368661971512	54.0368366468328	54.0409077665332	1306.495	1302.14	1307.25	8	7	112460.958395433	71591.6564884432	182342.676029831	306480.92623602	298474.632333987	64624.2354516592	165617.278817914	109463.909529215	47107.8259112542	168681.893766275	111089.831433293	53826.4410400386
263	54.0372838765878	54.0372838765878	54.0372838765878	660.505	660.505	660.505	1	1	97982.7722029221	82728.6935432471	86661.8179179694	99657.9074372565	104063.330570311	95989.0125833342	6705.68861128742	6675.4214043782	9017.56979296873	12435.9513465983	7771.42813273111	14892.7754521484
264	54.0518249545713	54.0517336660418	54.0624642127215	1302.69	1301.32	1305.8	19	12	1209930.79144044	1755808.76803153	39240.5360028081	1384744.8854827	60702.8806518555	707663.6713644	43492.7250781249	1124869.90542188	740732.811312506	439072.657943121	976867.577291007	36219.6992154944
265	54.0528953846972	54.052331527171	54.0541954072922	661.409	660.89	661.46	11	6	2757201.63277647	5895007.65232843	2254768.34624889	3463260.91934084	4342374.30747654	1808407.36102642	22272.5548582935	98066.6634547639	40792.7045032084	21105.3858994139	56700.4146839596	128254.260402831
266	54.0760099354471	54.0756838200719	54.076117517563	660.563	660.524	661.083	3	3	55749.8232275396	4269876.14475001	1587403.66242186	58814.5694509765	72121.4307292974	1093254.99705468	0	2934.85084509276	2973.44485546877	7792.89309960954	11928.1038352661	30900.3670618282
267	54.0819804689875	54.0819804689875	54.0819804689875	147.505	147.505	147.505	1	1	0	101661.187386231	0	0	15729.5216845703	4834.76862432861	2274.68651385499	0	2326.21618359375	0	0	25902.6299685058
268	54.0868960613236	54.0868469156744	54.1144345043647	1302.89	1301.81	1306.58	19	12	458936.60732422	295450.561935094	578847.43586983	424259.713097099	385426.574102254	681861.955837056	659175.290764513	528631.749592635	589097.468487798	676168.520880306	553401.685647323	349140.84671349
269	54.143986542625	54.1438695690886	54.1440406394455	1302.71	1301.97	1304.5	8	8	1109251.00125002	36167.2769659417	112936.277384035	69922.6450088783	64744.5046508789	702792.778453127	124872.788839667	1019639.43782118	108573.698099122	137651.300551757	870258.026041662	51863.4369257813
270	54.1495808647608	54.1495385838633	54.1640916009187	1302.71	1302.24	1303.22	12	11	229617.059741212	126811.572707331	282825.948477313	201573.722042142	178994.652548452	337744.859905833	319830.072682759	1114389.56942626	303476.021551341	332888.664899339	281534.358716519	153346.860734675
271	54.1886095339944	54.1880419347982	54.1893207699533	661.255	659.982	661.46	6	6	476711.683817273	914398.879284013	293078.371778318	525511.681774905	648670.496787228	301957.246933592	21027.4330974816	54647.4835327147	31369.1042838307	20319.2550487059	24925.4012098387	52043.2758984371
272	54.1871359463372	54.1824541630017	54.2026245433434	1305.555	1302.65	1307.19	14	10	78975.2306278477	66060.514041466	146698.978601741	67133.529701844	27367.9205017094	162804.533336839	83177.605644532	94456.2466824781	155715.71749112	53640.146761193	71552.4804459645	79408.6639709466
273	54.2073874482551	54.2068828107547	54.2082251218909	661.46	660.505	662.01	5	5	146278.726453125	252344.462005696	66896.0276488278	148210.659112629	160822.004113036	286795.006861606	21027.4330974816	54647.4835327147	31369.1042838307	20302.89932959	24945.4645861818	52059.264616071
274	54.2144160395957	54.2068265108652	54.229427110511	1305.41	1301.76	1307.19	15	9	114089.644531249	136686.293910589	114942.463341346	67873.1950390618	101689.332966531	158987.612703125	58837.7378261721	59252.469935547	41591.696393229	29571.0631640624	103805.637742105	117356.337526041
275	54.2276635041088	54.2276635041088	54.2276635041088	659.598	659.598	659.598	1	1	223425.219796876	32731.4909132808	166654.18338916	259336.763006595	362073.431765617	179002.151642578	5374.69422265616	5518.55765148934	8847.38413342303	2753.86052160643	0	0
276	54.2428633257626	54.2428572857775	54.2428693657476	1303.17	1302.73	1303.61	2	2	138795.307265421	148536.425471754	146807.48376343	141790.241441855	119496.715673423	167670.942586262	160833.374217122	140597.18746053	159002.728701985	164898.968351236	142525.699020995	119018.8181096
277	54.2757328757003	54.2659644194678	54.276047065113	118.102	117.374	118.739	15	12	36849.4835430501	110388.177934152	38169.3920908814	27918.3811357422	48473.5523129884	37386.979770874	50431.1594374303	29923.2263088868	47009.1907773437	57223.3589236189	44107.1415649414	26026.1552170411
278	54.2751981069987	54.2751981069987	54.2751981069987	1301.98	1301.98	1301.98	1	1	71659.0094238284	69645.8792410716	82432.6339829804	64512.4101667134	58466.9578829523	79855.2107666021	93025.9940625008	31766.7327532953	76840.3356780995	83654.6259542391	74265.2473311946	67646.7817647883
279	54.2855792232466	54.2852454952755	54.2858624455496	118.102	117.771	119.116	13	12	35925.5555335286	60514.7943102679	28752.168725	24220.2929507813	29807.1433023926	34547.0067684083	40529.1104534505	38036.68671875	49831.9525566406	53970.2302535808	38507.1505327962	46145.4348611654
280	54.3057019171394	54.3056575862336	54.3057440217226	1303.685	1300.8	1305.34	4	4	41252.9531249989	98419.2215537107	102537.873599855	52623.1769833984	56718.826159668	98794.7248318164	111637.616024305	96711.3892646486	85308.0247895511	107328.082025391	93931.9682307962	91250.4044921875
281	54.2853470768428	54.2853470768428	54.2853470768428	661.409	661.409	661.409	1	1	76340.1273242193	80138.9554051329	66910.2176204424	66644.2071133621	118393.674180664	58727.0836165368	10076.9172374267	24025.5510742184	8342.57973111975	0	18039.4647485352	18960.0503383382
282	54.315148442177	54.3144730457644	54.3249538822301	117.811	116.98	118.406	15	9	44444.6444838867	28155.2138867187	37961.5679621888	31273.6997413574	26032.2379321289	26464.4070964356	28399.1061542969	24013.869694043	46154.7542353516	28811.5141337403	40300.2375152587	36893.1941015626
283	54.3253137024157	54.3253137024157	54.3253137024157	662.315	662.315	662.315	1	1	84794.9700580364	71843.822637695	71576.7239250831	75534.4701149552	118378.216876675	59846.0915443636	10048.4187326659	27556.4595598492	8330.24052511155	0	18013.2104528461	22262.5556852677
284	54.3380332606102	54.338023568733	54.3380431614394	1307.34	1307.32	1308.12	3	3	63857.5654227125	70116.6418678965	63490.9358328688	28144.4660039069	61461.3452804132	71497.151304409	69651.0132031231	71773.0264787926	47331.1649518681	67500.0055859381	67702.5667236333	45653.222034301
285	54.3498495532546	54.3498144967046	54.3523722004912	118.8035	118.193	120.676	8	8	51362.0913134766	36419.4547410156	35810.0614101562	39403.9011192627	51852.6462234375	32198.2389219726	42848.831668457	32050.8594401041	37002.6428729492	43244.8299578451	35929.9775742187	27006.8823092773
286	54.355954750892	54.348697510975	54.3701498420759	1304.805	1301.05	1306.58	16	10	164663.449081216	128161.617690428	164725.9894375	193165.614778055	58509.5805419922	162800.241640625	140698.893085123	28880.5985917962	115838.327005503	101887.239412668	159524.420024414	48152.6491834848
287	54.3598299169841	54.3596942478148	54.3695897038658	118.499	117.938	119.116	25	12	84681.0690029296	76378.1543448661	40185.9262082031	73670.8427026367	74393.5666319988	72744.4055842285	79730.4370687499	90996.5914815848	85888.1660195312	106855.121135795	47344.3254279785	75970.8358902065
288	54.3783408515368	54.3782556925252	54.3842864257537	1303.22	1301.32	1303.98	13	8	85953.3687398586	86626.5564630685	148806.009523438	183702.66071289	162713.069044188	52046.4455200203	38395.4276090492	59329.8486376952	63538.5587021487	170300.907483399	148091.570031738	191546.08398813
289	54.402521353604	54.3980315006402	54.4064833445016	660.89	660.193	661.795	8	2	143664.291333594	164925.991546874	132732.739160481	166644.319829686	177196.244867025	124785.307543458	0	14941.7045367185	4020.49379824221	3085.47741694342	4778.36224218757	35383.3139604492
290	54.4087696079521	54.4087696079521	54.4087696079521	147.505	147.505	147.505	1	1	5245.969940979	27308.9802475586	0	2593.265109375	18903.1139268799	0	4382.20087133791	5090.4950958252	4645.35442382812	2096.57416406249	6446.49568945313	25763.4594223632
291	54.4294395937899	54.4278768411876	54.4394280428144	661.083	660.524	661.43	7	3	209144.564303712	164925.991546874	145940.257649415	249436.316467633	225603.402857976	161921.538019369	2365.57769458007	17500.3734700518	4021.64242871092	3085.47741694342	4778.36224218757	27590.8521281249
292	54.4298528199001	54.4298528199001	54.4298528199001	147.505	147.505	147.505	1	1	5245.969940979	76673.5195136719	0	2593.265109375	18903.1139268799	0	4382.20087133791	5090.4950958252	4645.35442382812	2096.57416406249	6446.49568945313	25763.4594223632
293	54.4522738418144	54.4522738418144	54.4522738418144	1303.95	1303.95	1303.95	1	1	118233.863845485	98325.1692583569	105163.544752061	117892.995270182	111039.150624999	102923.927401258	100615.70296875	110816.168415798	96412.8142393659	106907.828062066	49089.8852802736	117455.74599121
294	54.4492385856346	54.4488805551211	54.4503798081073	660.505	660.505	660.505	3	1	113580.867544558	108315.619903125	135004.130712889	126155.080590819	134135.807849612	137661.153204345	2370.00761535638	2552.34272448729	0	3086.96431439216	0	9081.6398481444
295	54.47713826279	54.477120305076	54.4771659313089	660.5435	660.505	661.101	4	4	96254.4860703132	108633.441272878	56788.46520452	108125.264915178	110901.764339925	78728.6741191411	3344.47260461424	6889.72265624989	6167.332887207	3155.55704406738	9277.49588085952	3785.20841349283
296	54.5169902561378	54.4994547430954	54.5173077886958	118.193	117.811	118.728	13	11	30920.1808976562	34971.3023095703	23004.4674261719	32706.9677744141	36882.0452327474	37401.3500380859	37065.814940918	35454.9612630208	31781.3697441406	39850.4911039062	26304.3723515625	23989.0246284587
297	54.5151230084701	54.5151230084701	54.5151230084701	660.524	660.524	660.524	1	1	85556.9807275408	144765.432878907	78890.4421874993	60229.129502539	96607.5770341813	62942.491771362	3350.73566192617	2893.28977075194	2863.48108007815	3158.0923068238	5938.98249114988	0
298	54.5170801661951	54.5084685517283	54.5279400176651	1304.24	1302.12	1306.34	12	11	129986.080923227	113180.51794922	116772.66391226	80987.0119754467	120322.876224459	47439.2205349403	112938.998286132	130248.128119741	115797.744547525	129626.400837403	36883.2080676275	134166.592769681
299	54.5498913937326	54.5489812239015	54.5503180295894	660.34	659.646	660.524	4	4	52812.7956445318	110014.899575194	126890.397700194	64281.6753753905	78912.5944469392	72296.7720897213	3350.73566192617	8960.10509062483	8067.33235546881	5958.90515222181	6531.20786206052	3641.25282135005
300	54.5269562120635	54.5267449467627	54.5271674773643	117.899	117.801	117.997	2	2	25608.0273513997	34971.3023095703	23004.4674261719	35286.4257230957	39117.4434514161	37508.8366214845	45775.7893289062	35533.4686772461	31866.3226037109	25629.1124725342	31110.945328125	35749.8193710938
301	54.5493268385677	54.546589165465	54.5493349838793	1303.81	1301.73	1305.49	5	4	30647.6876835945	73855.3047973627	61232.88517578	83876.9705729161	67366.1789882797	27648.7617744148	58056.7521621083	67057.4927734362	40310.7377014154	77492.2544759115	68249.8200664081	23156.7093447261
302	54.6016379707137	54.5940036204014	54.6097087650651	1302.3	1301.32	1304.88	6	6	92906.1236206068	38127.0903552239	87923.2916711439	79267.3781091319	44243.4184570309	142428.742470705	51357.2183626299	39519.210520833	124043.456647601	137693.119024657	61912.8084472653	49247.0348742667
303	54.6142056078339	54.6141936945112	54.6142298875786	660.9865	660.505	661.46	6	6	181369.771897323	281843.6397433	134459.030338169	194209.767238839	205961.014677452	80972.364559152	0	6066.37021484365	5190.8787116699	6269.33631665039	7000.99616406249	7695.84811421711
304	54.6448982550278	54.6445394693336	54.6457482451093	1303.05	1302.65	1304.08	6	6	111605.34265963	60067.3789240059	141427.975913088	87367.7244848643	84529.2700231943	177174.355438059	150907.912131347	120683.860440339	148376.038029784	155587.190543619	142192.602663762	58914.0624311971
305	54.680053221105	54.6799920864026	54.6837202166011	1302.65	1301.97	1304.73	9	9	30618.5168737798	22095.3239804682	28700.2618066414	43509.8685888674	29352.6665787758	45605.7140295417	58890.5257866213	22916.2997656245	31128.4473994134	39652.8520100911	42441.8174560547	19855.7738630023
306	54.6854206219814	54.6850041201668	54.68623944454	660.524	660.193	661.083	7	6	166647.147318082	165664.409117743	193024.696978236	159679.048464285	158375.720833312	189185.56646317	2955.65717907713	20034.173177083	8489.0723958333	7612.94410742187	12630.4346542968	24058.5747635498
307	54.7113486584179	54.7113486584179	54.7113486584179	661.409	661.409	661.409	1	1	194447.51854065	269571.700172959	234302.967355162	207526.104574586	264902.906127776	211516.523177123	6400.41065277095	20005.5529296875	8479.60136718752	10394.0443139648	12613.5128500976	24028.431569824
308	54.7282302791983	54.7282276472485	54.7282329111481	660.5145	660.505	660.524	2	2	193788.117483819	135637.499263949	224496.740290689	73632.4169843748	261390.522626628	208093.209034181	2955.65717907713	20034.173177083	8489.0723958333	7612.94410742187	12623.6659326172	24058.5747635498
309	54.7500096920976	54.7494438666491	54.7505755175461	118.7355	118.355	119.116	2	2	18307.6017623902	32194.6673730468	14124.9072994995	18494.9276341553	17597.826723999	14711.7534033203	22401.8566738281	22655.43709375	15086.7466611328	23439.9631864013	22598.9715528564	28756.5857574462
310	54.7597900187695	54.7597900187695	54.7597900187695	147.505	147.505	147.505	1	1	10766.4362160034	181943.267226563	0	10861.6887070313	34638.8022338257	1957.4317869873	6080.10976373294	16731.0466625977	0	7091.76395434567	9561.47722778321	56910.5574150389
311	54.752775259973	54.752775259973	54.752775259973	1302.14	1302.14	1302.14	1	1	65860.9421630867	50219.4649658178	84478.7536962903	62740.8862207041	50253.8652099616	21061.5876982428	93731.221494142	76986.0887499966	89321.7309521498	100811.798061519	79501.9725000014	55100.4601464852
312	54.7741394880387	54.7664323106843	54.7763336199729	660.7265	660.505	661.101	8	6	178273.252301899	173156.287243859	199724.341604771	202199.263620535	174509.577140622	86007.8414111333	12132.9310839843	49321.2544270825	24233.951339274	13909.139972168	30216.9403886723	65092.8293655598
313	54.7846155086546	54.7740839071343	54.7846689459699	1302.62	1301.66	1306.91	14	9	142274.976963332	43056.4835016742	138710.069296877	95172.1527494314	65383.9497436523	204170.972728516	42475.0330273441	127461.181736246	45436.8108593754	140229.140767821	129052.361182047	117610.666967773
314	54.7776720087364	54.7765715858388	54.7900141997194	660.524	660.193	661.083	9	6	45587.7778271489	60942.8402876667	169817.998563616	43030.9782138671	146032.213268971	174685.880032367	12139.4227539061	49321.2544270825	24233.951339274	13913.6099689456	30227.7244501953	56452.6132843748
315	54.8176379682948	54.8052199935762	54.8181989617784	1302.69	1301.98	1304.88	5	5	113927.35093506	36887.1743896481	75811.0325877028	106452.677565919	36726.9434326176	167692.055405276	169178.490346677	45066.8472222219	173096.636537543	174393.289398191	59088.8538760644	97545.5047924788
316	54.8365457183402	54.8365251230989	54.848655695105	1303.05	1302.3	1307.34	8	7	141058.012930577	109866.929296873	39002.2034358722	127043.628262607	107117.517196822	210098.449243165	205204.25896345	153594.806170246	185578.313159179	205395.008890787	164361.805511568	67527.221502074
317	54.8493237323576	54.8493124392894	54.8493601156631	661.445	661.409	661.985	4	4	283297.391024739	756310.801537866	302608.218899412	368478.880295412	462601.719213865	311585.141284331	12105.3414868163	49258.3446637833	24198.1077839703	17289.8539534301	33230.4802220457	67774.5283300776
318	54.866240465324	54.8662300567803	54.8662508738677	661.245	660.505	661.985	2	2	82955.3287377239	214934.173520087	105623.565139648	111900.089332589	108209.584356567	68530.1267519535	2493.34707019042	0	8678.00449593095	6133.24177099609	6815.76863818354	6514.84324735513
319	54.8795489204259	54.8795396957005	54.8795581451513	1306.19	1305.99	1306.39	2	2	418803.888197533	66366.4966784654	290283.888626301	508133.77621652	39262.468388672	228724.330055337	241087.297343749	384990.371484364	248649.55971679	272344.247031243	317887.646881509	505275.150915181
320	54.8727570308073	54.8727570308073	54.8727570308073	120.676	120.676	120.676	1	1	16519.8612161865	19773.987017456	4070.33803918456	9752.20068603515	18441.8215740967	3353.20901354981	0	12941.2056560059	13067.5732050781	3895.79829101563	13774.910668457	20661.9714583985
321	54.8852878092271	54.8852352979603	54.9005684244516	1303.59	1301.73	1305.91	11	9	93161.5906906138	197316.42646334	76391.6922246844	752853.068416198	158133.058366511	70603.0266992186	52112.3762069419	63946.8504557285	407518.463209633	42964.3083072916	541447.792907711	113111.082331544
322	54.8926013357198	54.8925678399935	54.8926348314461	118.5965	118.355	118.838	2	2	23409.9670385742	29611.5135449219	5214.54124755858	23962.3275388672	23078.3145219726	6288.98467939452	7139.26691484374	13282.350350647	17406.6429199219	13120.3020807617	28677.2637357422	24388.5648144531
323	54.9436779897263	54.9436072507214	54.9437368349183	1303.71	1301.32	1306.34	12	12	445694.184371343	969218.737785648	476455.745470139	517275.539177527	706658.952876663	397075.347061944	291644.391541752	630727.716826828	416581.763072269	252368.929414067	548094.558394526	804156.125647323
324	54.9536430076074	54.9536430076074	54.9536430076074	118.838	118.838	118.838	1	1	8149.6042907715	29744.1120136718	21382.3046899413	16215.9801229248	3899.48419628906	11542.4383508301	21371.5500954589	23466.3688531495	22928.7113085937	23200.0383618164	22005.1284697876	31176.7010371093
325	54.9796362627855	54.9795945466034	54.9797078746279	1302.435	1301.73	1303.06	12	12	896836.610363773	655270.639819708	1066635.74513252	843346.856808734	789200.517566854	1184823.61513672	1182835.60798829	1016818.93134246	1050868.69817351	1171522.09875782	1031283.50720424	717192.240363422
326	54.9878042438848	54.9878025570233	54.9878128982722	661.083	659.598	661.43	3	3	144515.735046318	200339.768799261	142885.485598354	126464.919861607	199227.213848265	129661.687063152	5226.58457958982	25913.9100585937	6864.2458211495	6881.19757031239	8838.58575659173	20736.3853376871
327	55.0053502559237	55.0041924479162	55.0132828181535	1302.89	1301.32	1307.76	11	7	47063.4119604483	31526.966503906	875785.585011166	656819.726964289	629063.14715123	91926.6021235782	69435.0996649181	77373.7568248392	59458.6090191642	935360.13020087	777495.513415183	35099.8187500004
328	55.0277351543737	55.0274334478285	55.0284264091005	660.707	660.193	660.89	4	3	132119.630725195	260270.82400781	63767.3108388676	35873.169653906	145528.857188963	80762.8592885747	5226.58457958992	14038.486698486	6895.27482080075	6879.72408046889	8848.05905322279	17990.6765946045
329	55.0438806285659	55.0345110513828	55.0565645887786	1302.69	1301.97	1306.72	25	12	183649.323067157	104901.835253907	224814.827438968	447925.527411356	418178.721983923	241188.695201821	644546.165644535	222074.323982121	223039.30173828	262194.86021259	215346.050495604	139610.369796955
330	55.053541371186	55.0432935214866	55.0535629247159	660.89	660.505	661.083	5	4	42763.6151367192	91123.0318125	219311.057460939	273011.036778906	106142.667307739	93318.2779206234	9385.40399414053	22351.6564749996	10455.2256078123	12506.5315001223	3051.24899428705	18452.2314796874
331	55.0870634147619	55.0669422815591	55.0886617427264	118.838	117.811	120.256	33	12	44819.2271279296	125218.457055176	77355.7702357701	42131.0685939941	142733.456798689	15314.5944487793	28805.7889968749	39627.1201060268	23754.0314076172	50481.0451905925	109347.323651733	37635.9551863281
332	55.0910032886929	55.0775830273858	55.0989213429894	1302.965	1301.73	1307.25	40	12	23893.8780156243	351046.136579241	65726.6253727227	63568.2187544393	81097.5994378653	54229.7438237845	31468.5974199212	37533.808996931	493517.844666183	127511.106004028	34279.4569238283	180644.55594308
333	55.1029830507653	55.1021468478567	55.1030017475982	661.101	660.193	661.46	7	6	356715.660524847	648173.167203936	288981.057440794	402602.638681643	486789.899209958	214285.188039916	13410.0885979351	37489.7611764089	10411.5119352678	21042.8731176756	13165.2323706664	22880.0729736326
334	55.1049861850179	55.0971286971156	55.1174823142984	118.838	117.428	119.846	35	12	28018.7262158203	44928.8108239746	111417.333461217	127351.158645368	133595.818698382	95895.1745223215	35104.7481445312	46568.3440639649	34751.9916214844	36191.2733644531	25612.4664200195	26806.0903085937
335	55.1290550783015	55.1081594750228	55.1290960667266	1302.73	1301.76	1304.14	19	12	304183.918981935	160111.245624999	406992.327116345	281525.302449777	236988.883405949	486225.255568193	453081.407428853	355199.828993389	428006.535348962	496863.488557297	104349.736073467	50865.5864729823
336	55.1282115126134	55.1079480909077	55.129906603839	660.9865	660.563	661.083	4	3	89079.1857645097	576711.71226562	219311.057460939	364767.59048281	78061.1811471666	101170.352297201	13448.121196289	28721.9876405269	10423.9559734376	16903.4693208011	13197.0239165041	18452.2314796874
337	55.1207173448423	55.1207173448423	55.1207173448423	147.505	147.505	147.505	2	1	2762.88507080078	30323.1766069336	2618.54355529785	4415.5562578125	20306.6668892822	2739.62948059082	9461.51469287113	8252.14234497071	11440.6237421875	8692.96333789059	8516.8579416504	33631.4457666015
338	55.1351720816658	55.1246469920209	55.1383592833754	119.278	118.499	120.676	17	10	34581.7641306152	38664.2154614955	151895.683052343	26066.2166324219	37426.1639105632	152922.620143554	26088.7104581706	26263.6585546875	24994.6990453125	35583.1382917969	35685.8990382812	59385.5979754775
339	55.1420174363509	55.1419964464779	55.1420425718229	1306.285	1304.54	1306.75	6	5	445820.210214837	56347.0218516705	442370.356249994	470660.689160149	49164.4106689445	40754.8032610215	385230.060078128	61218.4850878902	366720.80804809	433822.120275874	35577.5165771487	408403.827158209
340	55.1503543984626	55.1503543984626	55.1503543984626	660.505	660.505	660.505	1	1	244174.611829836	79605.1395927727	232896.918058595	294580.159225	415835.256823441	176541.118200002	12936.40935791	25758.1823124995	13452.1085474119	16903.4693208011	13197.0239165041	22475.1913246093
341	55.1764581230273	55.1585538029877	55.1788213275789	118.896	118.193	119.661	28	12	41876.5904580078	65904.6179430804	68860.9038678851	86009.8346568079	36504.409876988	58580.1062896206	37185.9624374999	17795.436296875	87885.8381099329	41525.5653418945	86060.145065918	131979.294191298
342	55.1835761471171	55.1727307706485	55.1936067057862	1303.22	1300.8	1306.75	37	12	86027.4964000342	158937.825441706	57587.4501093752	78128.6792745538	63736.8115478516	52450.8158276375	75486.4459144183	83645.7670321367	116312.652561848	108892.792931462	93825.8619923751	45230.433206176
343	55.2067004627295	55.196579473128	55.2168485618252	118.838	118.307	119.331	51	12	58173.3060735677	119945.549534424	283722.89831543	54098.2981243024	54801.7986565639	323831.537537947	607169.908217163	58702.6999330357	595864.599790588	670517.664391114	40802.7040896345	337079.352405708
344	55.2370573137292	55.2370270314545	55.2370891211165	1304.97	1301.32	1306.58	12	12	299875.923510046	761762.074014419	400963.550336909	640861.549959543	603028.165687421	339704.410157647	214642.172109376	301392.438453374	348464.494539065	217322.637187504	456640.757176341	680531.812948174
345	55.2375035653204	55.2374808552114	55.2375113000876	660.9955	659.982	661.46	8	6	130429.492529908	167672.245084418	126217.704489623	151113.880017857	171100.601508788	65755.0040976557	7654.29595682188	17725.7564679826	7224.36234591234	6135.61884472647	4904.20151953121	28973.5348510042
346	55.2269231326337	55.2268361542629	55.2370123317136	118.7335	117.771	119.331	24	12	153367.585048859	92985.3629458705	102469.23538644	154405.572513916	43238.2565390625	85615.2771918249	137763.22482959	176496.353834473	32994.0609933594	124056.96957898	37175.7539248047	103951.289984009
347	55.2473571406511	55.2469718103128	55.2482181730687	1302.71	1302.24	1303.22	12	12	249366.491101262	165739.783783052	291258.501304086	224020.406281925	206696.778817983	299081.884698016	315956.087962243	268328.256579242	285979.849779898	316375.346199081	283545.266852839	190121.456173001
348	55.2682721077532	55.2682336071441	55.2682721077532	119.116	118.728	119.116	3	2	484684.828271485	651949.670609374	331540.311760253	480597.929068359	488903.368787109	348380.269171874	608213.550124999	38962.8908671875	620991.897328125	49495.379140039	593440.205324218	846705.86240625
349	55.2424518292146	55.2424518292146	55.2424518292146	661.409	661.409	661.409	1	1	117765.398690187	165575.217671874	133135.967063477	133067.444221875	168557.56671172	120053.079000002	7680.11145751946	13015.3625374998	7254.69448325184	6134.30500771497	4909.45789843758	20184.5169152343
350	55.2762289351504	55.274161572451	55.2782835315793	1305.67	1301.81	1307.27	8	6	83191.3390462235	125422.295573918	71907.4015310327	54888.6479390096	63701.7324305551	76990.4157773441	65160.1504492185	27732.9627041023	59533.4953049043	27857.6037783197	67130.5260224611	95257.4265493536
351	55.2885180441884	55.2783041776086	55.2986811187673	118.838	118.307	119.759	41	12	357403.674029296	188988.898597098	104879.380407715	300625.495207868	54650.1078712159	105433.168967285	182412.039057617	143217.73746875	177539.87390625	190640.606550293	167820.676669006	435486.880705567
352	55.3267103155677	55.3164872107756	55.3390672470434	118.739	117.569	120.151	39	12	85605.235114746	55598.8386110491	45798.438835798	72224.2144587053	25203.5041120606	59458.4271940221	47049.7802771345	80157.7327483258	85575.9886712035	74874.616955985	39235.1885041992	60784.4754433594
353	55.3387421512658	55.3382371310843	55.3457301560199	660.5435	660.193	661.083	6	5	66730.4567005859	86838.7451220695	80719.5662597661	51220.4412910152	97087.5199785139	90476.1399397792	2610.39479223637	7056.19591027818	6057.92607238766	5324.18266850597	0	6385.5609555664
354	55.3556019885969	55.3533578104878	55.3556577432349	1303.22	1301.98	1306.34	13	10	34310.4940468743	34706.9396017021	118565.581387941	122910.56153768	71313.4719620033	800814.73664844	108712.244408737	124566.364126383	114505.921608399	124120.774676513	825574.779300783	114223.033386636
355	55.347251024589	55.3465641281191	55.3584551617434	661.2655	660.89	661.46	6	4	167178.946250733	144754.86049107	227242.849989048	58972.8244419641	110205.269263835	55011.9536010129	9203.98791979976	6141.45022786448	3563.31239160155	3111.65200476074	8093.03288232416	14244.8035248209
356	55.369292187868	55.3651248300129	55.3805607001828	118.728	117.938	119.278	38	12	49916.5640626525	50091.9492553013	38376.8112615234	33965.8836293945	24264.1734297364	54588.0559249268	63661.2942729492	46352.91034375	99134.3540049525	25792.6676149414	64946.4620417073	29715.3967171875
357	55.3875346851865	55.3875159861187	55.3875764585386	1305.65	1301.81	1307.19	9	8	294593.352319337	454489.22479567	185228.536839692	205321.792272951	315945.982654619	828087.612304688	873128.8548584	153445.523950198	167277.961106772	820873.464106822	857638.909840744	221622.244419643
358	55.4030178805812	55.4024186094119	55.4032066668417	660.193	660.175	660.89	3	3	91757.715310547	108955.299	73862.5139746099	99160.6458234864	70343.0567423834	68461.9164954431	9208.91247192374	6142.54691540515	3574.12572802733	3114.15199298102	4395.73025646971	14269.7899351562
359	55.417359286666	55.3985923822795	55.419004162567	118.896	117.997	119.759	34	12	29446.8706347657	42836.3829318847	49968.1550641741	19857.7521657227	27474.8538585938	37847.4454493408	49834.1155687499	47321.5446028646	25481.8288800781	35844.8130297851	28702.0136648437	46472.1606976724
360	55.4205280238819	55.3919558364786	55.4205836667535	1302.3	1301.73	1306.75	24	12	355784.671249248	309142.670694109	824673.223307746	845559.880153242	23199.8005332037	822299.495121376	876022.390441903	890674.934614958	309140.894747719	350709.263553185	848247.208292413	312176.289524488
361	55.4232817229331	55.4221569369765	55.4235020749219	660.524	660.505	661.083	5	3	113527.905635743	117230.703624441	106734.312802734	75889.4570089284	79024.9882700881	96121.2351572271	9203.98791979976	6141.45022786448	3563.31239160155	3111.65200476074	8088.69578002934	14244.8035248209
362	55.4239524999832	55.42390444555	55.4467557695118	1302.71	1302.12	1305.99	14	12	164568.491136193	100693.763786057	237380.255798685	159009.101603816	132599.772782076	276195.504843751	263870.252837613	200654.262446987	233719.124342914	271732.596817106	220355.084481027	119201.272145432
363	55.4573971936218	55.4391692616377	55.4574662516059	118.739	117.771	119.278	26	12	19774.280756836	50432.7454736328	55698.9641156878	47367.5754738769	39605.1368232829	27442.7729644043	38445.0821531249	28924.73140625	43563.9503847656	44662.687902832	36861.9329654297	51157.2374926352
364	55.443620363381	55.4391527389005	55.4638096098665	661.083	660.175	662.315	10	6	86870.9941015632	100322.69120676	138462.770869837	137568.306246651	71369.4594672852	71594.0688549109	9203.98791979976	6141.45022786448	3563.31239160155	3111.65200476074	8088.69578002934	14244.8035248209
365	55.4676055976533	55.4675726076997	55.467618306139	118.838	118.307	119.331	15	12	39564.6208307292	36149.64266875	33344.675910319	41899.3300224609	35550.6686609375	28645.9589677734	47792.2671194196	53244.5280496651	46313.0987265625	42348.9350276693	58841.6861177455	64885.4194537528
366	55.4855835785372	55.4761222585139	55.4889650725366	1303.11	1301.81	1306.27	18	11	47124.0373779297	99871.166095526	117716.067443849	129323.133649497	24885.5066679693	132137.916839192	125652.099259439	137445.335176532	76087.4598222659	96696.2964001459	52345.6949365245	120859.136527193
367	55.4872325672436	55.4860588132647	55.4888487580748	660.9865	660.193	661.46	6	6	229322.002571989	104021.485408301	294831.882810549	185282.170928571	157179.242266208	344237.713324546	5857.25070410153	3901.62461308587	0	3340.62641206062	0	10399.7717450358
368	55.5395483924722	55.5387893105718	55.5401391407219	660.89	660.505	661.101	5	5	244805.51811133	188380.819763949	112956.136348912	158521.688017857	138009.617186382	94428.5630440851	5857.25070410153	3905.5301432291	0	3342.53438745117	2770.37338110351	10399.7717450358
369	55.5438759201907	55.5438352650418	55.5540560499548	118.739	117.938	119.331	25	12	57902.625993164	42335.773404541	35835.2159839844	55536.1859640066	83431.9330892335	39877.7266174316	73315.6527642212	83679.9066964285	65365.79815625	80089.2097828544	74489.4303505859	89010.6678286134
370	55.5515396935089	55.5299525931453	55.5524162662748	1302.89	1301.73	1307.65	15	12	265094.890696613	177589.529654446	328241.032475022	247831.090416541	237495.929790789	373562.209713791	37490.1666601561	312525.367558595	337000.822833158	347955.888671875	326529.891044921	197741.599815955
371	55.5630576605328	55.5628004958223	55.5633148252434	660.5145	660.505	660.524	2	2	400129.086644534	70436.1257367188	427449.501656253	53911.2408337052	392926.570683987	399857.297400005	2898.19754028317	7292.89185312486	2655.0878849609	3215.90483764655	0	3193.28753476562
372	55.5855799518771	55.5743371478188	55.5856660005419	1302.965	1301.98	1307.25	8	7	62656.9973491212	91636.0859555283	292058.83344727	39839.6135986325	206562.536340335	342310.561054693	67485.5559195961	39374.0050347219	44650.5174884027	302707.698962399	30606.6352922714	172975.103988034
373	55.5818694788319	55.5799348302555	55.5850910601806	660.89	660.505	661.43	12	6	57662.3564062506	51661.4287464844	89267.7752624161	113173.147023437	94795.0869121908	89521.1233959966	2898.19754028317	7284.56663411447	2647.90328483072	3215.90483764655	0	3193.28753476562
374	55.6001723173611	55.6001723173611	55.6001723173611	147.505	147.505	147.505	1	1	2192.56203863525	64514.5967700196	4643.93701513671	4660.54737011719	9749.37490618896	2051.71818035889	4626.05348492434	2300.1909942627	0	2547.05621826171	1983.45823242188	19837.628083496
375	55.6040875884113	55.602872700819	55.6055285493381	661.255	660.89	661.46	6	6	496126.324854915	524465.368539614	462535.006106137	475096.214937499	526754.429939724	449565.524823667	2896.64770202635	7284.56663411447	2647.90328483072	3214.87167053223	0	3187.69608646647
376	55.6189390637095	55.6071442984215	55.6189935497081	1302.89	1302.24	1305.34	7	7	255695.057161464	105471.256368164	110261.538632814	126669.310155031	225769.994756943	368196.511382814	107881.069580967	301530.020644532	34330.9303501677	337733.831759767	25847.5541894526	100787.910166016
377	55.6263625712614	55.6263625712614	55.6263625712614	119.116	119.116	119.116	1	1	58091.6528349609	108030.491492188	35363.0444824219	56291.3371567382	68249.0605976563	31839.6656143799	59232.5214550781	19829.5131315918	58112.9813085937	54270.5236523437	64184.3176662597	117400.935497558
378	55.6271144420069	55.6194311581141	55.6297487216296	661.083	660.505	661.101	5	4	373305.41822461	62359.8740068354	94440.798997071	366936.651577149	74891.2244757818	117943.296300002	0	7285.86744958481	2655.93869287108	3217.45458831794	0	3193.28753476562
379	55.6468120323792	55.6467872445666	55.6568996177149	118.499	117.914	119.278	9	8	55034.6058603515	121352.098478027	30222.7335646973	59115.9792313057	67993.8743757674	48184.6914797363	82078.212796875	57329.2452851563	37895.0459444057	74219.4262845052	91032.4636135602	141792.282505968
380	55.6509543044897	55.6509320910273	55.6509633913872	1303.49	1301.97	1304.5	7	6	183218.054837533	148028.845868389	208329.074527591	187965.413860614	169379.72510132	215553.702249348	240418.839501138	210512.50540283	186557.351717121	216196.276319111	218834.637816256	158666.764700818
381	55.6564357801815	55.6564357801815	55.6564357801815	660.89	660.89	660.89	1	1	610870.487742188	775227.840386721	578151.14226562	612493.0883125	591341.96215626	42208.5177000006	7219.57826782205	9803.48663818339	7243.78474475094	3163.27424670417	2989.15923797606	6330.03925964346
382	55.6633210726979	55.6633210726979	55.6633210726979	147.505	147.505	147.505	1	1	2983.11577020263	32460.5804990235	2229.47248950195	1907.40724511719	6634.25717291259	0	0	2420.81084106445	2369.98796289062	4224.5539647827	2562.11350048828	6876.1870151367
383	55.6806639632537	55.679898857185	55.6845403781621	660.563	660.193	661.083	9	6	50405.8291699224	569789.096997482	257527.954033203	62221.5522427734	346463.809623879	177261.847761161	11798.1221874999	15726.1177408852	7221.86904077145	3161.75059306647	7165.55676293945	6326.98700390623
384	55.7158011426079	55.7156224352584	55.7165922974293	1303.61	1302.89	1306.41	5	5	175805.600720215	66729.1862766338	200533.092522462	69116.0837757462	72173.0739624023	215242.433365235	236581.872301759	210246.754719727	110152.050042171	210892.95535254	215743.794791993	35188.837558594
385	55.7452739539075	55.7438899708765	55.7469545562122	661.101	660.89	661.46	7	6	746169.209296874	940186.972693627	820782.725347956	804931.885799105	800634.52288017	641548.945657834	11758.4646339284	15706.0589172363	7211.18743715118	3160.73482397461	7151.49662658695	6309.9331305803
386	55.7290745317562	55.7290745317562	55.7290745317562	1305.07	1305.07	1305.07	1	1	161901.341271973	143473.071651367	192112.452973186	164899.223450683	47276.5721324565	207751.126816406	234549.64594629	199312.967054687	180083.506814453	189628.504901368	202921.664526367	139070.348283691
387	55.7595425704804	55.7595046679338	55.7595637877543	1302.515	1301.32	1305.34	6	6	47293.7873423551	42420.5679334849	61936.0917466521	27602.0722656248	34416.7590454103	30588.7880126955	30695.2261572264	53680.1339983244	26724.9902558588	72724.3695075317	65522.2316908486	38291.9814040795
388	55.7646802206306	55.7640136641852	55.7649905719275	660.563	660.524	661.083	4	3	55582.9847089848	366858.493365231	199568.840094728	55079.7101510412	70387.5416428214	141699.802500002	0	6983.53085624987	5696.49335151358	2911.96114487311	0	11016.865371875
389	55.7981227206703	55.797740142523	55.8078313794842	660.563	660.505	661.101	6	5	112458.072206055	67904.4319289822	112423.516938639	97386.1253708489	238024.753778908	103071.280500001	0	6983.53085624987	5696.49335151358	2911.96114487311	0	11016.865371875
390	55.8223116783528	55.8214212211723	55.8229389874657	660.89	660.505	661.101	7	6	236626.638474332	382048.360982696	176382.501974051	241143.365366071	281836.862892271	101240.733689732	0	6975.55878906239	5681.07878572589	2911.02562512207	0	10997.5748343099
391	55.8612090985772	55.8470983166858	55.8636295263938	1303.325	1301.98	1304.99	12	10	34659.0705533853	153588.068765023	91142.9563073744	111496.748242188	94738.5785681142	91788.5540429681	35894.5254882819	44873.4193359381	28406.4550091557	139403.962174625	25557.5239628901	40958.5226436357
392	55.8628130643497	55.8618968138476	55.8646258747775	661.2565	660.505	661.46	4	4	97221.0323258937	128588.305108032	377539.716715493	107952.05797991	115682.193195869	314705.747277997	9736.90821899409	13496.7941080727	10197.7245658365	17288.3067310791	10382.3071472167	14206.3226531168
393	55.8873916005872	55.8861221468857	55.8888096480246	660.563	660.193	661.101	7	6	410488.750441968	373769.633767575	345701.684580077	381250.269216306	398699.74017053	307086.925044644	9736.90821899409	13496.7941080727	10197.7245658365	13640.4383602542	10397.1443135579	14206.3226531168
394	55.900566592224	55.8947079668044	55.9006063916354	1302.57	1301.32	1307.25	9	7	34202.0925944022	54328.1931141488	77963.6316723629	61460.8011640624	66765.9864624023	81502.0758593774	69918.9775423172	67347.2972656237	66647.8819824237	42532.2944714362	66932.94745508	30150.5950839837
395	55.9070254804264	55.905867965613	55.9086384502447	660.5145	660.175	660.89	6	6	109762.383134767	95525.0216249991	123620.788478516	116688.669978125	121700.76512923	108074.721059245	9742.11790771475	9473.13677187482	10225.3942219237	8814.64373205585	7087.91428289792	14231.2415652343
396	55.940085536245	55.9392789226373	55.9407683399609	660.7265	660.505	661.101	6	6	159485.32695215	147276.648703124	168014.802154298	166916.689538085	181162.240052407	141739.925644532	9742.11790771475	9473.13677187482	10225.3942219237	13640.4383602542	7078.44099462902	14231.2415652343
397	55.9408184464724	55.9408184464724	55.9408184464724	147.505	147.505	147.505	1	1	0	30784.3853366699	5232.84873791503	5914.32828808594	9145.56791632079	1963.2229901123	4490.12328460695	2153.97410522461	4502.12746484374	4316.65191271971	5332.79874462891	14095.5804458007
398	55.9849613820628	55.9845808244465	55.9849613820628	661.083	660.563	661.083	3	2	65698.809132813	238043.634662107	146427.229826173	203550.973223436	62310.4994847006	128262.020400002	2896.70532958982	0	3130.97145874022	6006.88234384778	6406.09530273447	11488.0336742187
399	56.0051645748606	55.9950849132795	56.0108239513602	1305.65	1303.57	1308.12	11	7	39527.5920719398	142648.167767427	786603.696240246	61486.3966741073	85463.567913708	903927.797167963	869552.613614905	726880.19687499	73051.0098697912	886848.093662987	83244.6924552403	118726.028998272
400	56.0055930889031	56.0043344232468	56.0069601634243	661.255	661.083	661.46	6	5	173159.285350448	271752.232390622	163925.911367492	205072.218388392	200945.284985488	134540.561195964	6287.78735668942	0	6730.60058398435	9840.54950537109	6395.80714111331	11467.9181206868
401	56.0483822729759	56.0381322514302	56.0488084894008	118.7335	117.914	119.116	10	9	23189.4611709595	19658.3732167968	26944.4549800781	20416.0598547852	24002.7151582031	30854.204287207	51242.3910163574	29411.4516145833	62572.2505722656	55700.496918164	56853.564965332	38177.4730455078
402	56.0478442270794	56.0478142360038	56.0478802089169	1302.81	1302.24	1304.14	12	12	638120.110668948	402797.431093748	788126.351478784	588050.789310827	527903.749030948	904860.162095428	870675.776381143	738244.018125006	788920.064871656	895664.908214291	766559.56430761	486573.225739932
403	56.0300430981702	56.0298403621596	56.0302458341807	660.5415	660.193	660.89	2	2	159471.738251955	203526.825173438	65629.0889059567	173359.533278125	139777.509737548	65143.5681177458	2896.70532958982	0	3129.96847802729	10104.7689832031	8920.37929848615	6645.52043349601
404	56.0521325108495	56.0521325108495	56.0521325108495	1302.435	1301.98	1302.89	2	1	52063.5560742223	42136.7510937533	65265.1694531295	46976.376152347	43869.5840039093	64864.2213867232	71692.4069531129	13059.4855834955	75653.120156256	83511.2965625066	54410.3596875043	42245.7458788988
405	56.0887915633089	56.0820356958118	56.0942419774617	661.255	660.89	661.46	14	6	117034.002419922	118633.998339843	120186.57438086	108018.462947428	123327.475741212	127704.145750326	6903.31188903819	9067.02373767071	2862.99161791991	9308.28505229511	4060.33058789069	8802.22828203122
406	56.1044032945761	56.1026819244137	56.1107318157267	1303.22	1301.32	1306.75	27	12	166304.338009315	195654.770829326	92928.5667663588	49066.8223942066	99659.7678344727	114363.954104567	166260.850501301	84370.0558653845	98769.5762109369	177006.369181314	181638.595108311	98704.4408549367
407	56.1136274732238	56.1123040272903	56.1140096700738	1302.965	1301.66	1303.98	16	9	319356.851611329	207192.239353965	122208.785832332	216265.366817532	67107.2447641223	350289.752810758	349473.515023599	281330.201152343	133283.524960186	134458.482362155	403675.510781251	180133.461052997
408	56.1490145713139	56.1477971210704	56.150435011166	1304.73	1300.3	1307.19	23	12	192763.144045222	245687.918461537	195786.133461917	170022.734045759	262918.83096642	195826.383064777	171643.160606971	183953.169380258	150760.43632512	125224.153105093	84770.9843904616	208378.472092848
409	56.1488623410225	56.1479294697161	56.1497952123289	661.4345	661.409	661.46	2	2	66602.3431060546	102942.953964843	173699.977937505	150350.995158202	187719.725711423	161561.121694339	6903.31188903819	9067.02373767071	2862.99161791991	6332.23679003905	4058.15696337895	8801.75646447753
410	56.1676742951048	56.1573081910539	56.1678188941905	118.699	117.801	119.116	27	12	41961.271368164	69599.716327567	35901.4960007813	31806.4518880859	60819.841208252	37069.3771312499	41272.0521665039	34025.791078125	36788.1825078125	41907.045043164	37349.8371166992	22791.9756603515
411	56.1693730961731	56.1585283481366	56.1802304856968	1303.05	1301.76	1307.34	20	12	260900.448181153	35121.2773898651	338579.222278176	237658.23320688	199342.888166152	13577.2717309565	357822.078958337	297898.325407367	36608.4723214288	398838.531328825	330764.671607144	188114.518014265
412	56.1697849229145	56.1691444936694	56.1703825503398	661.409	660.563	661.795	7	6	108419.381566407	116222.533689452	92630.3601572272	95484.338113606	94144.4875624989	98134.2199481721	0	8106.58247499985	8283.7412497069	2955.37623349615	3846.51162792975	7284.95666249998
413	56.178103464993	56.1779390503521	56.1781256400582	118.193	117.914	118.699	7	7	47750.3477636718	73876.9244441964	45343.6272587891	45473.0056872558	41970.5015679409	48524.1986100585	51753.8643937499	31129.6439453125	45668.7633935547	45236.3186530761	22661.5823789062	48706.7633526205
414	56.1895807086139	56.1890491392227	56.1903999551246	661.092	660.563	661.43	6	6	275872.914765627	170366.391517855	271217.589197684	249928.428828124	232159.34807308	271533.296334044	0	11537.9441406248	8261.32565706377	2954.42676586914	7296.31642639164	7272.20069921874
415	56.2062259366633	56.2016780435044	56.2071757726139	1302.3	1301.32	1305.34	17	12	799329.023897955	1155205.9437779	32251.4114355478	882136.167406255	872112.638779981	444881.391780136	491865.676899419	45012.1610069441	464104.624890303	291578.92481995	611112.693065424	967955.200170203
416	56.2146219118699	56.2146219118699	56.2146219118699	118.699	118.699	118.699	1	1	62989.8400329591	75394.2878964842	45129.0164135741	19551.0595036621	61677.0011696777	48630.6796710206	44908.203229248	51951.8533524172	43265.7560302734	45399.0217532349	49896.5445937499	63102.3907806396
417	56.2293549354355	56.2293172578416	56.2293549354355	660.175	660.175	660.505	3	2	252205.754923098	73129.2742812494	263949.402146486	238295.660546093	61075.8878131503	253423.488600003	0	8106.58247499985	8283.7412497069	2956.80043493659	0	7284.95666249998
418	56.2463548035832	56.2463063906067	56.2559902607911	1302.12	1300.13	1306.34	17	12	429401.49007764	617976.621706727	281025.522767156	287807.174679569	473668.736300913	229740.625715144	276079.0174721	387675.898001305	255047.408923016	262086.882122281	327174.430680804	146208.557324218
419	56.2506075430269	56.2467674830439	56.2514291097196	660.794	659.064	661.43	8	6	116172.670939027	203641.149640299	86002.1379821427	136045.317207032	63785.7968426107	59642.7375880856	7509.96962255855	22605.7984049475	4591.1170940755	5423.28103320304	6658.76601416015	33788.2219730049
420	56.2727553282222	56.2724975538052	56.2735213515751	1303.975	1301.66	1306.34	10	10	172461.962390137	281637.233479566	104607.419505113	114176.907661831	203124.625927734	877368.252695307	1000969.67847005	143606.223352866	78267.593452593	36645.1641289057	89135.7924536142	227992.441391225
421	56.312846163343	56.296929785377	56.3169622218141	1302.69	1301.32	1307.76	17	12	1434334.33261719	2048089.38078962	75594.7741992199	71065.3957336434	1585492.08322915	878273.222527905	1008081.74257	1356329.61769142	903009.580012377	547194.988375252	1175479.26211913	1695053.00119071
422	56.3084810190906	56.3080195375024	56.3094227618929	660.5435	660.505	661.083	4	4	82522.3171082596	133202.869199217	453531.30467936	96496.3783493301	81808.7000345053	442668.526184247	7509.96962255855	22605.7984049475	4591.1170940755	2867.13813452148	6645.70029418949	33804.64500236
423	56.3275249480898	56.3171419027188	56.3275640901579	118.25	117.811	118.728	16	12	22932.3478868408	71815.2909386161	41407.3047144531	77374.6825048828	18197.220675586	30893.1139931641	50629.6911080729	75308.1366462053	67693.0995429687	57016.8877198661	64485.1239804687	74515.5591749442
424	56.3501078210004	56.3466331088234	56.3501998823622	1302.975	1301.97	1306.72	22	12	745126.757849124	521586.348846151	909795.83878347	697732.576114677	633864.412612295	1026111.62042551	1006267.72687257	839073.80698959	906982.797278979	1012439.01997559	887475.702482414	571840.507849122
425	56.3332235804875	56.3325767430866	56.3339830420461	661.255	660.89	661.46	6	6	459048.696519287	393887.493231022	480363.381622189	442633.993578124	469364.070488889	436810.981915281	7488.73069600994	22576.9644784109	7957.9036829659	2867.13813452148	6649.26367236323	33772.6633136158
426	56.3379300662521	56.33788403625	56.3483114985507	118.331	117.811	118.728	16	12	41343.4724962565	110572.080330357	47133.0233335938	89643.7168171037	87354.6822097778	34528.1945797119	54564.3377797852	80003.8005329241	67569.8743984375	51466.9669978377	72297.1713558175	115413.170951294
427	56.3794210489116	56.3697229355327	56.3794480117559	1304.15	1301.66	1306.58	11	7	115119.438915264	183553.433912259	908038.11884767	96709.1007763652	130822.202510985	1025054.31839518	996499.758948563	62553.7120870539	896604.441502273	1002523.43184081	53031.2638183598	176951.945365083
428	56.3843763894848	56.3838332188999	56.3847442873034	661.083	660.524	661.795	5	5	96833.2033789069	286835.867876951	80384.4470966802	83536.8029056797	78863.7397415355	87319.6518348211	4329.26914062496	16927.6275843747	8096.34902578112	3129.86073032233	9802.80703320328	21799.1265335937
429	56.4071457768876	56.4056960979079	56.4109089894269	1302.89	1301.81	1304.49	21	11	148617.670546124	523548.798843592	183541.586288311	129214.756065955	119962.329866332	209239.066844658	198729.871823919	167320.011972657	175688.593071288	239481.977319686	196696.498476968	100585.392145183
430	56.4168015812643	56.4150812292661	56.4299392531927	1303.14	1302.12	1307.19	18	12	343296.111315919	186766.025156249	95683.6504028334	47609.1085487205	237201.010747821	408102.810819617	403867.506120259	332489.696278601	365152.590034879	127344.264166259	348024.633137204	237243.767337739
431	56.452343864364	56.432107186964	56.4535146403413	661.255	659.646	662.734	8	6	107598.779853517	655219.105137259	178389.711263281	392290.479975588	230074.911025145	186722.633841064	4314.71697544637	25486.1600333077	11806.7999602399	3130.53107958979	9792.31152246086	21740.3687801337
432	56.4518015472499	56.4517817841391	56.4635365293498	1305.99	1302.89	1307.19	9	9	213735.822296141	122579.151601562	120258.823381349	84900.4456138395	114437.413898314	321034.553393553	124736.817272601	136374.137352121	30732.3156719976	343478.656370034	130151.038989633	129595.297365159
433	56.4773235041354	56.4767937474247	56.4781477788672	661.092	660.563	661.43	6	6	264773.917483261	186597.726487163	272030.74608796	245735.507812499	231649.255683757	266570.412735167	4009.09352197264	25460.5968749996	14804.7062430826	15404.2767374268	11064.5113623047	22294.0630347086
434	56.4736167865284	56.4719928114556	56.4857852325398	1303.05	1300.88	1307.25	22	11	215209.030297852	210594.114179686	23836.546835937	197042.963791155	157904.076538902	321365.687538366	297723.601203964	235346.566083233	297308.452476285	346988.866648441	272570.071593259	152535.136816406
435	56.5017371799057	56.5016838395307	56.5161841002227	1303.855	1302.12	1306.58	18	10	165097.912225811	134000.829370929	158185.31904053	169216.687425818	156077.138958739	170117.10331881	180348.307707332	94476.1690852858	292926.627696197	176766.914980093	53719.6221763394	176103.202729049
436	56.492676861379	56.4925984980494	56.4927028119042	660.505	659.646	661.083	5	5	89063.5419508936	69045.1710855469	83229.2054747487	104258.090584375	100558.850861165	344998.19088021	4009.09352197264	25460.5968749996	14804.7062430826	11724.9594522952	11082.3095039064	18720.9530320312
437	56.5174075680535	56.5173719829355	56.5174431531714	660.794	660.505	661.083	2	2	381204.868257813	44267.4233613282	315452.212390634	435129.352441406	46070.1206862297	304942.450390631	4009.09352197272	16333.6117685544	14849.6330560302	5941.73783951817	0	18719.949550415
438	56.5350748231134	56.5350748231134	56.5350748231134	660.505	660.505	660.505	2	1	381204.868257813	59945.8638339838	315452.212390634	435129.352441406	370670.849630855	304942.450390631	4009.09352197272	16333.6117685544	14849.6330560302	11727.4706879883	11076.3767900392	18719.949550415
439	56.5791605894428	56.5779800327323	56.5803411461532	660.0515	659.598	660.505	2	1	850451.784405279	80393.6010873319	717861.276562505	945228.565180995	1337090.66303123	643087.741804124	15091.398203125	47234.852392537	27907.4275136718	19603.3393663737	37926.3843032226	73113.3855966795
440	56.5973886326027	56.5965756281461	56.5979760478845	660.534	659.982	661.43	10	6	1207259.72372681	1905262.87514861	831779.265889643	1332045.44835938	1604392.67273577	818713.217362057	15037.9902455355	69002.8865661619	25214.0149291293	20763.8443393556	44375.6217232053	80366.475510602
441	56.619411579529	56.6172225707218	56.6228111517962	1304.64	1301.98	1308.57	10	8	35214.628517579	94105.5177001933	47357.9087239581	102482.365881697	102590.865902777	83205.7359442152	49923.0039843748	46264.8240332028	71810.4289116214	90161.8636688221	29170.8226103508	100445.84705078
442	56.6280268476407	56.6279901666388	56.6281867914841	118.406	118.355	118.699	3	3	44519.4710009766	59386.7602901786	26534.150184375	31547.0430719866	24589.8440797852	33179.6160219726	35736.9272554687	19050.361453125	40714.1091816406	31394.1376855469	28818.8379359375	49183.172259375
443	56.6374935719709	56.6374236132668	56.6424668335474	660.193	659.982	660.524	4	3	771546.968979507	1328816.79929881	80704.7986690426	104457.331004464	1087378.63081252	70278.8863200679	0	5265.63335412595	0	2580.83150830077	3332.29293823242	20171.6229876096
444	56.6387605048369	56.6383994658192	56.6490601759054	117.9675	117.801	118.699	10	8	44008.0615297851	61784.0844363839	26751.54943125	43487.94851702	39225.5400915528	26193.2267084962	35736.9272554687	15234.8383333008	40766.5307814453	24120.4909515381	28987.4962220052	45052.7326604818
445	56.6600509546974	56.651367048524	56.6630640940436	1303.61	1301.19	1306.72	17	11	104125.432801513	291580.202349758	111593.362680288	132581.897830904	40990.5990478521	97286.102661132	115280.446999511	160426.616700721	90515.1437038362	117760.244554331	31520.4665781241	99566.8536621086
446	56.7113641086374	56.7113212195364	56.7113899483978	1302.3	1301.73	1302.69	3	3	27372.0609843742	28678.6698876946	74827.9155039083	114205.543273441	32560.9340332029	51142.8799609384	67034.110937497	76630.8205078091	57894.6450805673	62324.1113320303	68197.0951562512	123927.262646486
447	56.7424527553695	56.7417785071664	56.7431852834491	661.092	660.505	661.795	6	6	404867.193301757	747314.370873369	359330.352898802	467786.48225342	489887.187973508	262871.742939696	13578.3229378486	37982.1337803431	13688.5326383928	15831.5837662963	19248.5439537963	33014.8079150388
448	56.7634287295373	56.7578201181884	56.7827919947505	660.5145	660.175	661.43	10	6	63613.5858363281	119645.262725151	60718.0598642582	59982.3824132482	73240.2092337231	58504.9876339288	2764.0816516113	6113.73745312488	8220.2186168944	0	3376.91493432617	11451.7933921875
449	56.7984699829483	56.7984466960452	56.7984932698513	1302.405	1302.12	1302.69	2	2	109471.084078128	46382.1179942104	103784.846263675	113823.167183597	97571.8861630882	112349.029644534	119810.853078122	106468.672406247	102622.715685545	104728.933179686	31444.5380820321	93606.685347654
450	56.8077094296132	56.8076570976632	56.8174882214809	1303.06	1301.97	1304.99	20	12	205254.366381837	178230.222472956	148257.169991457	205710.806034029	180668.778789757	163571.173577974	202408.205047434	128480.672719929	180328.70510091	112610.961529018	141797.361269532	77414.8726253248
451	56.8273038621694	56.8272082929224	56.8379052739976	118.193	117.771	118.924	16	10	37151.3288106282	33641.9072790527	20283.9834121094	29321.7692853516	21803.6605464844	31979.0902410889	23930.5747133789	30040.3385715821	26430.3360029297	38958.6460428711	22963.2732773437	25896.1272234294
452	56.8460918905494	56.8460918905494	56.8460918905494	661.409	661.409	661.409	1	1	83539.4528925791	95766.0743434574	65411.2692949221	93730.0510957018	87781.6202697754	65882.1634597175	0	6101.30583801254	8187.73110473637	0	4509.89595227046	11420.487567627
453	56.8488610358283	56.8488367292566	56.8488853424001	118.7135	118.699	118.728	2	2	37008.923110962	56041.6909121093	20144.0863922119	18318.672669043	36733.0214033203	31954.7859988404	23930.5747133789	32063.5157969972	32758.1177871094	25643.4512408203	33729.1679226684	46369.582559204
454	56.8639814742992	56.8639814742992	56.8639814742992	662.315	662.315	662.315	1	1	100531.565542691	140309.779148193	112473.077517438	130599.374418526	165262.762539064	100839.621303606	4724.04364310122	20612.4426845005	8062.34722363276	3376.94883886721	8347.22650558039	49327.2846110487
455	56.8781529617943	56.8777427412054	56.878670307644	1303.04	1300.84	1307.27	7	6	96043.5792271208	58604.7362165179	102002.772294922	89119.8789006699	80079.8981333706	46324.1254080639	54928.3661926278	59572.6773606183	40544.095680665	40781.7732458502	85334.5814142408	68401.5293973216
456	56.9035776144487	56.9035321514132	56.9035932671402	118.7135	117.938	120.037	12	11	34384.2102711589	28932.7866619873	31470.3523374024	30937.5411508789	21273.7406141602	34771.1447840576	41662.7260191127	35850.8089419644	34200.5559550781	48055.8264718696	36393.2570567801	35275.8921216797
457	56.896289887464	56.888953160836	56.903626614092	661.255	661.101	661.409	2	2	92570.3661564452	130211.546501114	37989.8943793948	117302.657699999	139883.006903517	85474.0764000011	4739.97633666988	20618.1288755856	8096.19771611315	0	8372.83935156263	42847.104708203
458	56.9344214046828	56.9340028275468	56.9346997021247	118.883	118.499	119.331	8	6	39533.7848217774	36583.4119169921	31950.4529858398	31614.8078331299	19881.5805535156	34485.794571289	23923.3869046875	32276.0429785156	28039.471203125	37319.099621289	25524.6721017578	30092.2960078125
459	56.9232209402929	56.9231806275183	56.923236668146	1302.81	1302.65	1304.14	6	6	130588.945301513	79211.7492016592	144574.55629761	119795.088123047	112826.466699219	164996.866843449	151228.47117334	141674.693463688	143277.382156426	155359.907827591	141430.288330079	81230.6247314453
460	56.9452448682368	56.9445610980217	56.9650430748377	118.499	117.997	119.278	13	10	24472.5727904297	30984.9665671875	31950.4529858398	21990.7809806641	25528.0910633789	37747.5617819214	26437.9851984375	27831.846921875	23714.3560541992	38225.2804200195	28636.424133789	30162.8628511718
461	56.9563797116261	56.9561574130907	56.9564060352969	1305.82	1303.16	1306.58	3	3	129320.790424807	94678.7896240246	160027.532622063	137481.656586907	129131.804047846	25284.8487656245	31550.5316601565	22031.2368203131	186685.810625006	190141.231640628	177116.626074221	97886.9425561538
462	56.9692987091513	56.9670317519726	56.9756642567312	660.89	660.193	661.101	7	2	143201.065142579	163961.584681639	306356.443760532	165505.702017577	166730.0750638	149353.219893719	6782.08390502923	10236.0317124998	6842.38158071278	5954.68950463867	6524.14354475911	11706.520930664
463	56.9810700961844	56.9697568469665	56.9810938007018	1302.81	1301.97	1304.54	14	12	332435.91982422	229420.844996994	395599.986679682	303266.937545071	297076.129201096	434304.647285856	419677.016445315	367591.722765068	407416.756030602	421124.743695071	396041.207896206	254983.761587289
464	57.0002833800661	56.9922006664012	57.0111443186992	660.563	660.505	661.43	10	4	242232.900430666	68901.588263392	143117.605689454	147913.570184732	146989.025648435	151016.376600002	6782.08390502923	10224.3467447915	6842.38158071278	3178.37182270514	6521.81598730479	8981.88474218747
465	57.0190388175933	57.0190362001909	57.0190459015439	1302.3	1301.98	1302.69	3	3	258943.908758372	31034.974551757	316568.965457591	229641.619949778	40664.803020833	315301.379374999	304674.517317708	38440.8540173333	336006.703125002	328140.392427447	275999.171373697	207014.256244421
466	57.0219110269596	57.0215585426613	57.0228181813444	660.505	660.505	660.505	3	1	130462.526425783	192923.930278319	143117.605689454	147410.421546875	165978.000516408	151016.376600002	6782.08390502923	10236.0317124998	6842.38158071278	3178.37182270514	6521.81598730479	8981.88474218747
467	57.0516570767101	57.0500288277226	57.0516743223332	661.092	660.89	661.409	4	4	114168.731666016	79541.717440429	66175.3875957036	126163.688585449	66145.752842188	78182.730900001	2751.30603039555	0	6291.36950341794	0	5842.48642840574	11252.3295070312
468	57.0696591461207	57.0696083074958	57.0696737493231	1334	1333.31	1334.38	3	3	27899.852109042	17212.1500876686	26431.3478906249	37995.7004305751	25784.8577343749	60862.0993550619	75390.4967254236	27540.4337728608	32676.4099121099	34495.2895312498	22764.9142968749	46766.3754378249
469	57.0695718434254	57.0695718434254	57.0695718434254	1951.5	1951.5	1951.5	1	1	1641.83977661137	3470.77058776844	2965.28849060065	0	6989.64616699229	4192.57426757822	1709.3008483887	3234.20763549808	1636.26491821291	1706.86467590335	4564.19030456527	1800.80335449222
470	57.0694124384042	57.0694124384042	57.0694124384042	94.4759	94.4759	94.4759	1	1	6715.03220014647	2178.29503952637	8298.52130109252	8439.28918220213	6834.19845754394	5165.22023098144	8062.63073437501	6872.98412475586	9753.09375038087	2160.7890689209	1969.22453997803	6845.51818879395
471	57.0923684313944	57.0920416467216	57.0929270089926	661.083	660.563	661.43	5	5	112852.016470704	128063.580855468	97707.8024183871	123670.852817708	118257.770702007	86734.2514619146	5369.75609399411	0	6272.33528352862	3576.09242607429	9774.03568310562	11252.3295070312
472	57.0923112182954	57.0868860859639	57.1150207732468	1303.16	1301.38	1306.41	19	12	117842.201513672	29269.4683410639	86747.5432089846	38372.457507935	25486.7696250006	106413.456946021	97112.6663964853	131036.959009602	84922.15322168	187556.967903396	97971.7084053541	56272.2601057939
473	57.1286574314877	57.1286574314877	57.1286574314877	660.505	660.505	660.505	1	1	114670.021376954	49367.2304619136	100501.929746094	126737.631372656	129421.117390333	102977.274375001	5372.62915771479	0	6289.35411542959	3576.09242607429	9774.03568310562	11252.3295070312
474	57.1400319784663	57.1172920378104	57.1415452948988	1302.65	1287.26	1304.14	29	12	273674.926180138	242953.093395431	503311.915841473	276406.106212439	425779.2167176	533541.179521486	249730.829153182	278797.275997596	239881.173515626	249251.806494139	272196.047665264	89237.157440519
475	57.1521877542645	57.1474953418843	57.1530735803868	1304.145	1300.4	1306.84	16	12	208600.161911273	587130.608043867	280812.988953679	273408.651445316	118216.619301757	235995.450149738	133179.060049441	208772.036235355	243317.395285158	248572.099985727	170172.826163505	509371.893849052
476	57.1879155944735	57.1878913202306	57.1879270382244	1303.355	1302.73	1303.59	6	5	369395.162220704	524875.2631901	263247.338488282	75560.4056241871	46382.2797569441	212291.800164063	230100.231369142	309799.746701388	103390.001556284	92874.4026273959	284646.376650391	30279.4227089837
477	57.1986069440197	57.1985463483129	57.1986444501437	660.9865	660.505	661.43	6	5	154906.448923829	152930.358474608	98690.1611946148	156895.981488839	126443.686304128	89401.0915322271	3086.21454052733	10039.5761393228	2712.32423331705	3297.86288603522	3342.21479150396	7168.1150363281
478	57.210843799334	57.2108104572014	57.2212971073116	1304.73	1302.73	1306.72	9	7	31846.6462670894	524875.2631901	236581.813648002	36615.1345957032	394837.025555553	96918.9675691725	92269.0387215165	309799.746701388	71637.3991845706	213827.517328559	44658.9481854255	23694.9331474604
479	57.2139782050555	57.2139782050555	57.2139782050555	660.193	660.193	660.193	1	1	118546.295336916	154746.880612058	58735.5125529294	139116.317504881	145132.42836719	87762.9010034176	3091.99396850577	10073.6389869384	2719.1026230469	6386.02080285642	2977.7522277832	3295.43402630611
480	57.2395510050645	57.2385468447292	57.2401347472305	661.083	660.505	661.46	7	5	136927.196430805	132756.204936522	102989.96265053	111146.597214285	121218.53740918	109002.357423178	3086.21454052733	10039.5761393228	2712.32423331705	3297.86288603522	3342.21479150396	7155.56366280109
481	57.2614732528563	57.2502155538656	57.2615134693121	1305.355	1300.84	1307.19	10	9	287891.172680665	452106.766845703	185583.650834958	206387.371891482	320436.435495949	34678.4965366911	956279.855878908	840233.970157	119890.414995118	45833.2088653573	872812.080810545	231433.629882812
482	57.2750073638796	57.2744581752142	57.2757784037529	660.7265	660.505	661.101	6	6	171290.282563617	172025.256553011	189159.330780273	174813.047227678	159452.512789618	181897.432818081	8857.63908544917	6923.9048502603	13016.5011597493	3006.74743530273	3355.92208846028	3042.22357368977
483	57.299769941537	57.2997132251399	57.3112023125604	1303.06	1301.97	1306.75	21	12	745158.472070315	554882.66010817	871091.061287656	712228.28084682	675200.131476343	952319.02470006	47473.8659873048	838537.496350267	870646.332915046	956672.340259125	869476.350033485	602035.749888743
484	57.3027101280527	57.3027100639415	57.3027101921638	661.246	661.083	661.409	2	2	181737.548191407	216828.455248323	201472.58898047	211260.251766763	101443.982383927	194308.51468034	8857.63908544917	6923.9048502603	13016.5011597493	3007.71371728522	3355.92208846028	3042.22357368977
485	57.3234879780638	57.311373753409	57.335551472507	1306.365	1302.73	1306.41	4	3	253169.356445313	30579.3713169644	496772.234492185	397291.134960934	376576.9902832	556439.116360674	505656.451874998	498566.841901039	488486.986015623	519272.220078123	504846.516927081	182378.556989397
486	57.3626112067781	57.3564182104691	57.3682015786554	1302.89	1302.24	1306.34	28	12	348847.464489747	217759.715276441	367182.878041241	288623.322421876	256647.805757962	393632.843565152	398441.228687223	336704.913596754	354448.852178297	97263.1300923661	424608.41310268	258291.946428034
487	57.3617347912728	57.3460446195684	57.3711473714489	660.563	660.193	661.101	15	6	123653.011533204	153553.845241907	145070.277513673	91989.6885421868	130831.738008464	137323.811732143	5686.35840942377	3938.49759114577	2993.95548608394	2835.39228061529	3648.92889892584	3306.50727343749
488	57.3862267423059	57.3725987217896	57.3876669168496	660.563	660.193	661.101	15	6	152657.151156251	224869.293848631	164380.63363616	104061.596506249	163410.856327564	172373.172482143	5686.35840942377	3938.49759114577	2993.95548608394	2835.39228061529	3650.23115763346	3306.50727343749
489	57.4040109223013	57.3997909345346	57.4160974754155	1304.14	1301.73	1306.34	19	11	156610.687977121	261700.948037859	264286.186314171	295852.382543944	265097.661420146	229541.380129206	139021.288496095	290179.094540264	239513.479381977	246997.63248723	106120.306133162	289957.409617516
490	57.424166135715	57.406704440089	57.4242162737582	118.7335	118.355	119.116	8	6	58102.6309570313	27750.3340671875	56738.3533921874	58004.1204406738	52015.2860472656	66827.1309947753	42493.1588327986	32427.6179085287	42397.0515712891	46083.4146762347	32605.0712137277	100860.195553906
491	57.4251639969363	57.4202761122844	57.4266727997971	1303.57	1301.66	1306.58	25	12	320343.964367677	250469.000426681	139336.521068021	101823.73395996	92044.4421506574	155974.861027644	319856.954952569	251779.891715961	123002.94933545	362689.58802351	402164.089880023	224722.583778733
492	57.4349467942439	57.4348730169218	57.4456398791288	118.7885	118.307	120.196	26	12	58290.0587988281	72745.1730390625	31406.3909878906	52720.1899438476	48071.20415153	67109.1796254535	105702.338275543	101216.633722098	95106.2540039062	105615.558087263	97731.871723842	90100.6991442522
493	57.4587403165111	57.4569924529846	57.4587783112817	1302.89	1301.19	1304.54	17	12	416767.010864259	225178.390649037	503303.54572544	366341.027438965	305513.169970702	579344.089154578	556306.805865891	453255.761446618	59566.404874512	70963.6757799175	483518.014103511	285745.466301619
494	57.4505954842276	57.4505877378497	57.4506005767945	660.534	660.175	661.43	4	4	177860.949037977	378569.272033636	263405.310977399	231402.658796874	322547.936889647	253300.74405139	12466.7326318053	24538.0899588448	12569.4431330217	14014.9299511717	15570.0292807616	29727.8997875974
495	57.4640892238726	57.4630410760142	57.4807278763233	1305.65	1301.81	1306.84	21	11	92020.2251741532	162743.896141826	156699.381445315	178494.39560359	368655.304680519	578747.134915361	136416.977382811	188174.346102121	140631.476227213	204767.688382395	164106.521822416	270676.917211917
496	57.4687445172943	57.4687445172943	57.4687445172943	660.505	660.505	660.505	1	1	249295.66182422	155528.16991127	263432.067573567	266335.405115883	322056.078339844	249201.16825228	12495.1458848876	24569.4285156246	12588.0616768391	14007.4273120117	15561.6852136231	25892.1860609944
497	57.5164150704791	57.5022130412325	57.5213358879995	1303.95	1302.3	1307.34	25	12	49408.9681520767	46980.9061523429	204746.374443359	32695.7427897133	127237.635790404	238109.048540389	223507.833082933	191437.260482271	219454.555732423	241965.996382212	96669.1821003073	114232.021835936
498	57.5098807721896	57.5096526875893	57.5101481267177	660.9955	660.563	661.43	4	4	215257.017860493	341567.784958981	246971.146958705	187652.203593749	322056.078339844	229787.670696429	12495.1458848876	24569.4285156246	12588.0616768391	14007.4273120117	11895.0138623861	25892.1860609944
499	57.532441723833	57.5216803137387	57.5325099955532	118.599	117.801	119.759	8	7	26425.9377392578	31239.2779875	21309.1014308594	25054.1507164307	27064.5394058594	18290.8541548828	33153.5579320312	30808.121	31761.151078125	23034.6031951904	46992.0642251587	36132.2800394112
500	57.5258782085771	57.5225807117734	57.5329780771076	1303.43	1301.76	1307.51	20	11	166941.4228951	51501.9023542665	492799.098277703	115200.25891927	99006.7598883046	184413.077271259	162568.056191405	143158.722804988	158944.534208095	188855.153809345	150271.49769816	92393.2126318364
501	57.5736482586575	57.5579128667846	57.5736928673235	1305.99	1301.32	1307.19	11	9	243604.341552735	346536.24308894	156161.040523436	147461.761777344	256009.278864933	477421.106588539	43172.0437418617	140137.94524658	141261.53254948	492467.601889273	45164.0438276815	391307.267243839
502	57.5736250969339	57.5735912446104	57.5736486879768	660.7265	660.505	661.101	6	6	126332.940588135	219767.714142296	108692.366385602	162732.960169642	157600.388213867	57747.3912421877	4785.80493090818	11999.8867187498	0	7144.70497436523	10927.4604672853	8488.82428243
503	57.5846029459071	57.5842102305525	57.5855039142615	1302.89	1302.24	1303.22	13	12	344052.367591311	218787.075174278	435813.231632597	318231.066530413	293222.064062499	471665.641976843	267860.027724608	400628.945786461	439454.622951176	478608.562463943	431563.836400387	268345.776847956
504	57.5990598835035	57.5990592545825	57.5990605124244	660.794	660.505	661.083	2	2	140981.528830567	233107.297402899	125891.729685548	184905.487788085	127151.287111605	92218.8885019537	4785.80493090818	11999.8867187498	0	3568.6528031739	10931.36034611	8488.82428243
505	57.6232388764908	57.6227727055835	57.6240554900849	1305.82	1300.27	1306.84	12	10	296146.774194337	458971.63620192	191614.755478513	215094.250336306	324648.350912709	477288.526442308	110225.401121419	172526.061876084	183086.979431317	491680.365661619	148430.969374999	231962.583705357
506	57.6172786961875	57.6172481083218	57.6173541475711	660.505	660.175	660.563	5	4	72704.7182089849	157164.324037944	125891.729685548	86538.8328526783	65959.273710351	90445.8258000012	4788.36555419917	11999.8867187498	0	3568.6528031739	10927.4604672853	8503.7142910156
507	57.6585347150002	57.6418528651351	57.6694770412226	660.89	660.193	661.985	9	5	124039.810263673	398590.692697262	59256.5662666019	91268.4639031243	111163.431259485	80065.806479981	5474.43230468745	9369.24436267071	8032.52603369137	0	9269.45176025405	6462.21977499998
508	57.6868458916759	57.6749494257905	57.6998425789862	1305.07	1302.57	1306.72	7	5	229685.101369141	46755.2039143875	184045.117337891	81733.5142337473	47152.5416503906	168059.240033204	186461.032514649	201664.670264644	166586.847451172	172455.337190426	58344.6712690879	49656.5763216143
509	57.6792794853308	57.6789935590294	57.6792795801206	660.524	660.193	660.89	3	3	268726.784128908	405484.865612789	87983.4096861324	78088.7494776199	321002.112797268	100631.248670759	5474.43230468745	9378.27737812482	8029.95288066394	0	9272.75991577148	6462.21977499998
510	57.7225400176	57.7215719943922	57.7225484748296	661.46	660.193	662.734	8	6	267077.074743896	438961.758826441	270271.446408934	286354.618845981	326815.85735449	145471.060839843	5456.03085156243	14773.3976466587	16134.3191136997	0	9259.5272937011	9674.51537053563
511	57.7385321839564	57.7337794004732	57.7455808348267	1303.61	1301.66	1306.34	11	10	229414.793365724	145201.418079425	161790.696782229	148320.926230469	239118.089982721	144147.013070913	202415.652076822	225141.980705565	140116.655397729	163154.773901367	165526.263806558	176225.30859375
512	57.7707383540979	57.7689073982608	57.7726808477326	1302.71	1301.66	1304.14	24	12	432823.708728029	374699.725871392	411482.885766596	431633.320983539	398714.443520882	401293.782097518	423917.376487168	268581.254338728	386354.171245817	412688.052166228	434738.290323726	385212.911853965
513	57.7563735365308	57.7479736774631	57.7733853448993	660.563	660.505	661.43	3	3	125948.425463171	126616.300251114	86435.5491354163	54795.0278537106	97716.151673991	85308.6449879562	2701.69950329588	10407.1775390623	9113.96573974605	0	0	11188.49128125
514	57.7948455738077	57.794724955422	57.7951019937643	660.89	660.193	661.43	3	3	65087.1351621098	107902.148476073	46922.7526509486	52719.3714687499	97716.151673991	72864.5221473217	2701.69950329588	10407.1775390623	9113.96573974605	2734.69329882812	2711.67233829752	11188.49128125
515	57.8169651147712	57.806018078825	57.8175162667518	118.739	117.938	119.278	28	12	49714.6644609374	65462.8732126116	33793.9045308594	43506.7951245117	45419.0575699638	54666.7921423827	96364.7932511161	59135.4863085937	43015.4251523437	43908.79606536	57364.4259114118	91841.5811906739
516	57.8319204459002	57.8280566321035	57.8356425673014	1303.71	1302.24	1306.27	12	9	419506.988291016	55813.9334868702	50104.0596093757	40385.6514592635	390396.032299805	124510.03700358	118209.614527065	432378.399161124	53883.4910508895	126978.210303861	86415.208496095	51936.6569835065
517	57.8280418967571	57.8276851851549	57.8282712640524	118.739	118.499	119.116	5	5	63829.8292506511	65317.5795359374	54328.4830148436	49775.1879326171	53357.8413771484	57137.5342196045	44183.139760219	30462.4395735677	45022.0789472656	48847.2286213728	38074.5868095703	96969.1301648761
518	57.8270657429949	57.8253279405215	57.8288035454682	660.7265	660.563	660.89	2	2	39320.2257495121	87666.7367695315	77324.4201342767	76068.8036669922	88055.756117189	41178.8304000005	2706.75886566154	6458.27024414049	5699.90659570317	0	0	3872.83165454096
519	57.8417419827481	57.8417419827481	57.8417419827481	1305.8	1305.8	1305.8	1	1	219327.131968756	197100.342503911	217628.307351558	226648.591953119	223105.574999995	221130.697226569	220468.205234371	223952.625890631	188145.965625006	217239.305312506	31657.6708357746	184718.991187496
520	57.87206310815	57.8667348539551	57.8720925338642	661.409	661.083	661.46	5	4	107279.679887278	200422.107972096	131780.775824218	136558.966825893	156876.812809149	122267.357840007	3010.91975830077	6240.32272135406	9481.32505021155	0	12812.9632049561	8617.66583117674
521	57.8834924674981	57.8834777097641	57.8874245800921	1302.67	1301.73	1303.22	4	3	37315.1368055553	166470.257418215	53591.2357324227	250442.778942874	238066.465917972	380804.488374029	371803.893989252	300496.165476069	355266.859116206	359642.52414062	42557.9546386719	196981.347949221
522	57.9145098170265	57.9145098170265	57.9145098170265	660.505	660.505	660.505	1	1	75011.9919482437	52154.2800773438	99046.3248925773	93949.6117446888	136126.598925784	95195.349089355	3016.55818481437	0	3605.6948027344	0	9378.16526019283	2681.97571832272
523	57.9335382832913	57.9335181458745	57.933557806864	1304.08	1301.97	1304.9	3	3	248422.870982144	159492.255368304	330975.273750002	220058.400008371	213882.788618863	23938.8377128901	52062.1310522463	287454.592675773	31299.9246590168	343131.079888385	312517.858342636	187772.956986608
524	57.9430162046889	57.9430131102637	57.943041329759	661.43	661.409	661.46	3	3	58135.2197103515	68201.9459912103	100310.161703128	65193.0642923172	137904.729631346	89323.1372363299	0	6241.43706469714	9510.09736828608	0	9360.61723645029	8632.31910223387
525	57.9467488636565	57.9467120922468	57.9467682349646	1302.965	1302.24	1304.5	12	12	332280.661645509	207310.174528244	413774.689453125	298797.174162409	278323.598217772	459433.40789551	436564.382456755	375294.341595055	417368.192523767	452486.184916298	396073.000848215	244354.977257361
526	57.976249818796	57.9633134594254	57.9847061986014	660.89	660.524	661.101	10	5	78542.906628125	161813.758747559	108830.765718751	95288.5913718743	79824.0965244147	67296.0672000009	0	4130.13127197257	3099.29141967772	5661.77236822522	0	6971.64403393554
527	57.9856823620654	57.9856823620654	57.9856823620654	1301.76	1301.76	1301.76	1	1	87204.6437361647	114058.78921274	59113.0743420419	83930.59807129	88946.1281431081	63099.0923697913	71534.5170369463	80818.3253621413	63578.9272428381	66758.028641827	92047.3569413242	108526.005146486
528	57.9964324539524	57.9964201879275	57.9964660000885	660.563	660.505	661.101	7	6	123344.088458985	162391.823837889	124534.954878767	138842.877201822	148308.961901783	109390.141522462	0	4129.39388020827	3098.2985874023	5659.04526352551	0	6972.01774843748
529	58.0140506188944	58.0140308767918	58.0141598614654	1301.98	1301.05	1304.15	3	3	76879.1036010742	106336.337928222	59145.1139487306	77391.0952158202	45245.1288696289	63144.6512812501	66143.6609814455	37691.6078613278	63745.0596879445	66663.3758906253	85457.1638183594	101606.920385742
530	58.0440087328054	58.0434545978299	58.0449768351156	660.5145	660.175	660.563	4	4	81015.0435937508	89541.6774714844	127851.024389647	104486.760745535	119115.546065998	133346.372926391	0	4134.11318749992	3097.63669921877	5661.77236822522	0	3510.3469648437
531	58.0877158953358	58.0867349137297	58.0880356646512	660.89	660.524	661.083	3	3	170692.855700781	186225.913898436	236717.779023439	104406.496777902	94281.917530599	100892.324751628	2528.68148254393	12714.6880792967	5282.91023393558	9191.98979179706	8345.25260351576	21575.5132398437
532	58.0864066472879	58.0829925864209	58.09678664558	1304.54	1301.73	1306.84	15	10	54986.1195922852	150711.784194711	79497.2081705725	124541.809105114	103431.698167726	101630.458480318	103141.71325646	116899.320821815	91574.3208723952	57219.4725406898	119757.057650959	131195.024932391
533	58.1089325526396	58.1075101648856	58.1114177943997	660.563	659.982	663.221	7	6	124670.874873048	117489.026257031	136272.790192452	148975.493139062	152093.161093343	100846.654799853	2533.41684112541	0	5297.62586132817	9196.41942919942	4342.09494763182	9633.23753405748
534	58.1337515777157	58.1253704159963	58.1416798655186	660.7265	660.175	661.101	12	5	157157.438126954	186225.913898436	217235.417196428	131415.321522297	81120.488618554	175735.205581707	2530.03444213865	12714.6880792967	5282.91023393558	9191.98979179706	8345.25260351576	21575.5132398437
535	58.147181454277	58.147181454277	58.147181454277	118.728	118.728	118.728	1	1	0	4734.94636523437	3918.88783447264	2884.20029681396	3171.36542248535	4368.98822448731	15300.0879418335	6795.84278045657	16253.6233007812	20775.1998974609	11369.4074708252	13560.661517334
536	58.1475428615694	58.1475428615694	58.1475428615694	1306.27	1306.27	1306.27	1	1	67778.3953437519	79671.6338183613	62944.8787734361	27859.3401489256	60752.2948183579	57855.5283623034	60036.5280468768	64545.6256406268	55928.6444921892	65244.6642187519	63705.990304686	75461.9195859357
537	58.1588736922243	58.158844540021	58.1588880475139	1302.89	1302.24	1304.5	7	7	174843.257116031	307166.403142757	111453.513134767	77742.5920784514	203525.792956543	127992.987584886	114485.538301594	166531.875408378	108524.671512783	120131.17195479	151962.583069959	50517.7595097657
538	58.1642525205415	58.1642087698548	58.1642819630029	660.524	659.982	660.563	5	4	92519.0109587061	174104.713320311	166431.117529296	80451.9633883926	89027.780614954	112897.55146875	3512.43734399412	9161.27688802068	6082.11460489906	5886.31499394543	6403.01119718424	9026.22657295734
539	58.1805110092381	58.1805110092381	58.1805110092381	118.355	118.355	118.355	1	1	15667.5151904297	33322.0891564941	13928.3746294922	3727.52892163086	20344.606870166	15493.5742596679	19480.486659375	21192.7638671875	26509.6548132812	13235.0204994629	21071.2721645508	25780.3837435547
540	58.193066135343	58.1897667306935	58.1957536722876	660.5435	660.193	661.409	10	6	60767.8342382819	114641.947018414	69248.7503417974	84331.6410910155	92675.0146236968	85624.6409397792	0	9171.74691874983	6098.61730786123	5889.15162036145	6409.2931382446	5678.24396132811
541	58.2021102001545	58.1994515811201	58.2047318132054	1303.885	1301.05	1304.73	4	2	163191.523017582	286249.812438149	117635.669894748	191882.016805554	198983.846840276	118164.950249569	113823.246279296	154047.124155815	53652.768439276	116067.098039279	39489.0458251957	219903.830354816
542	58.1994837082541	58.1994837082541	58.1994977646918	118.739	118.499	118.739	3	2	15667.5151904297	40275.1582421874	13945.6424505615	3727.52892163086	20220.47471521	15493.5742596679	20004.4789921875	21221.3101547242	25040.2685810547	13235.0204994629	21071.2721645508	25780.3837435547
543	58.2386517785337	58.2156510786809	58.2405643857523	661.255	660.175	661.46	6	5	136468.510684153	140108.611786829	153317.53615904	144378.041671875	54640.1490584303	158310.916111329	3512.43734399412	9161.27688802068	6082.11460489906	5884.42390966797	6390.44731506351	9026.22657295734
544	58.2405235761423	58.2399644562673	58.2512390872773	1302.24	1301.39	1306.75	9	7	174843.257116031	307815.019981969	21931.4585273443	210605.201972658	211657.23844088	46774.7727970375	29219.3361015619	166872.637866586	119610.192840168	120272.510634764	152199.634718423	241843.409480167
545	58.2596826606462	58.2587981972835	58.2614865123324	660.9865	660.505	661.43	8	6	525784.172218754	419853.185743298	522708.993731961	493089.375674106	433027.299780213	469738.567445798	0	17348.2189453122	6572.43343880205	6172.52785412598	8674.69232519524	9995.85274178058
546	58.2722145275057	58.2645089545021	58.2855614884575	1303.06	1301.32	1308.12	32	12	51841.7496167	155479.955841345	353958.2109375	249126.961465218	230797.121888145	56556.926681083	379348.334140627	93759.2693624446	354436.304434345	396829.449752855	64767.808627931	26153.9896406244
547	58.2774156840994	58.27529275946	58.2978788776696	660.524	659.982	660.89	11	5	165763.528447267	79078.1949052727	99249.7141694334	50836.3190097656	389296.183049026	173203.509582683	0	12523.0642249998	6590.26653203115	6174.51152670911	8683.98995898451	10013.3861867187
548	58.3073864423654	58.2964621111794	58.3075029376913	118.355	117.771	119.116	16	11	33290.6373779297	64527.505111084	34006.1789484375	32042.5228897461	36004.0905795411	36694.7973092913	58946.5071360474	55144.718969029	51573.6038494141	64405.5237579346	52805.2824471842	65135.9442673341
549	58.3291495895594	58.3182236817307	58.3403778749488	118.7885	117.811	119.421	28	12	60712.8829225261	78880.6455065918	46498.9004987445	56966.7902143555	56771.6718570033	64549.6666392649	93279.3417943116	76271.5994475446	66382.2473070313	66298.8765980468	48240.469096875	88952.6532168784
550	58.3457384762511	58.3410872872815	58.3471093140516	660.524	659.62	661.46	9	5	71610.3576542968	87062.6216689445	83294.1194778179	72667.100726562	82184.5369576178	446607.579600006	0	12523.0642249998	6590.26653203115	6174.51152670911	8683.98995898451	10013.3861867187
551	58.3900730363119	58.389167171752	58.3904935935163	660.7265	660.524	661.083	4	4	61391.8293896491	464595.284288087	578093.187843753	79244.6463999017	83989.1393669928	54794.0197718102	3655.14852172848	3978.24972802726	0	2665.13447320562	5402.23849749754	9783.82492656247
552	58.3912853612745	58.3903423543375	58.4057044140722	1302.69	1301.32	1308.41	11	9	153064.671784059	342257.992031248	484078.2361195	368801.507246096	253494.122804126	80487.2899235021	134249.809653322	209226.024355468	126345.451897786	550923.600739743	109246.422159425	281285.746819895
553	58.4016506831826	58.3962143639243	58.4183300967521	118.499	117.771	119.116	24	12	32243.5908837891	55034.5403466797	20380.9403177734	31397.5074005859	31880.8959041016	57868.7935869141	70251.4463066406	37613.1866875	34405.038484375	27548.3429713867	26968.7230505859	63377.5097785156
554	58.4114436341421	58.4101285578783	58.413042894176	661.092	660.563	661.43	8	6	668310.462808041	640089.391242738	703229.604753475	599370.687825891	679369.770683712	660091.571716549	7264.65128063961	3972.46606096539	0	2662.9949486084	9991.50451684563	9766.69344352212
555	58.4377397561598	58.4264752759745	58.4487607351361	118.355	117.374	119.421	35	12	33708.5133816731	26039.6617915039	31221.7051986328	65170.8398399414	69705.5991263836	31506.772180957	76528.0986582031	77966.2945161134	97562.3488710937	27460.6481140625	42400.0130404297	41458.11452417
556	58.4366369526813	58.4276881537539	58.4366751602626	1302.965	1302.24	1304.14	14	12	388947.821948244	248898.986380441	491469.475245529	367859.938762208	336271.359308379	551354.332094031	22756.140184571	454669.338690108	505776.37483464	556109.492668461	472247.177243305	297190.862635215
557	58.4445010677231	58.4445010677231	58.4445010677231	147.505	147.505	147.505	2	1	0	21369.6480771485	2190.12897509765	0	7790.09822644042	0	2194.04253881837	0	2099.22275390625	2069.90339270019	2295.75208886719	6834.30547509764
558	58.4706430074745	58.4595259113994	58.4707802363681	118.838	118.499	119.278	11	8	18103.3221020508	25630.2456460937	17721.5576574707	29986.1088071289	30707.3606140137	24080.9256220703	50900.3126884154	25649.733765625	29054.7259257812	56786.3128509765	23267.8767642578	42684.0803210937
559	58.4684795784463	58.4675831974317	58.4793081558101	660.89	660.505	661.101	5	5	181013.447410157	79366.2342112155	78197.3761445317	39082.1877933593	56488.7096823247	83133.5919475916	8360.78894653312	3366.99844055169	3475.99511511229	3088.10042260749	3965.90981506346	5755.02506132811
560	58.4949209422802	58.4783959607593	58.4957921348224	1302.965	1302.3	1306.72	14	10	51547.7076054689	365309.226028642	197520.855669291	32634.8451692706	31808.7877349848	236313.857996653	215622.267978517	166201.253490514	210905.500961218	96772.5950710216	185670.526428786	320351.911167396
561	58.4938916410641	58.4931030590045	58.4945571528821	660.5435	660.193	661.083	6	6	177947.698068361	236674.675468189	135557.438757603	197914.529864955	198071.440021202	131091.471950893	8356.31793640132	3366.39729817703	7184.19162451169	3086.61297792975	3962.02270751953	9303.06087707518
562	58.5017630962424	58.4963990186752	58.5070771217478	1303.04	1301.32	1306.34	31	11	71153.6639340822	338701.30879557	190488.158653846	88516.8922558595	79311.3423217774	60620.811416016	56851.1453232424	26261.0240039062	136246.923938965	213390.616972309	37290.9020019533	211282.167707707
563	58.5377347674624	58.5267820707585	58.5378315384184	118.499	117.997	119.278	9	6	22723.8661230469	25144.8860063476	17721.5576574707	29891.2160577392	30707.3606140137	24080.9256220703	50900.3126884154	42090.8111597902	31593.9589861328	40989.4027489257	31008.1447585937	22519.6906279297
564	58.5374539208946	58.5363546460807	58.5392877618926	661.083	660.505	661.46	7	6	125329.909397322	212716.965380578	99167.7164979072	147526.505412946	154166.941140563	69548.6713928574	8356.31793640132	3366.39729817703	7184.19162451169	3085.62134814453	3956.36873291013	9303.06087707518
565	58.5355347963066	58.5343264701683	58.5563371207992	1303.71	1301.32	1304.73	18	11	112003.419494629	365662.376778844	149842.13662222	280763.864648438	131242.163587364	242002.709114582	142642.559070174	86275.5811741285	22227.7323242194	146147.741601938	187191.332226563	316831.031993689
566	58.5628707376324	58.5530598051199	58.565251567926	660.5145	659.982	661.409	10	6	418296.928004468	387309.869568356	423612.689663783	47246.6468664062	41271.6913647456	89666.1153000012	5894.21237915033	9929.76751302067	2846.02971484371	0	3083.51579085286	7111.37091757811
567	58.5488427061436	58.5486854800703	58.5599185299989	118.728	118.355	118.924	7	5	25188.7561962891	47027.8010388183	17721.5576574707	29891.2160577392	30707.3606140137	24215.7165943359	50900.3126884154	42090.8111597902	30126.3490117188	36711.7890741211	34362.5485336914	43396.063390625
568	58.5657317073445	58.5652971190096	58.5666466176788	1302.89	1302.24	1304.08	13	12	332049.959960939	199155.439945912	431832.482670893	307592.262053034	268355.076855468	492464.510337614	488547.864118306	388908.023613284	442717.939574874	517278.318107913	416411.680479912	262574.619655762
569	58.5848853651808	58.5843621858973	58.5855029851421	660.5435	660.193	660.89	4	4	49686.1481616216	325266.224228028	85523.8287131655	61927.112429036	361322.038728909	62176.903689779	5894.21237915033	5658.58998124989	2846.02971484371	0	3086.54100256346	7111.37091757811
570	58.6049056278121	58.5926592086318	58.6062429136764	1302.3	1301.32	1308.19	23	12	1464759.67492677	2148167.70818116	23657.8677070319	1656175.63729688	1630210.8667897	142445.564210205	83274.5992944347	106754.894393137	920492.663090177	543408.443757942	1198527.88365722	81246.1800683602
571	58.6202756826662	58.6194138835129	58.6208917914598	661.083	660.505	661.43	7	6	111142.683839845	70233.5772070313	120882.932249511	110113.846651785	67518.1301394857	132189.203197266	5894.21237915033	9919.83774550764	2838.32843098957	0	3082.41571386724	7111.37091757811
572	58.6275301777665	58.6275301777665	58.6275301777665	118.307	118.307	118.307	1	1	43623.1094116212	52250.8475634766	19468.4305621094	36057.5467149659	37790.7971330567	34827.1989416504	38902.3401539306	34300.4011336671	31182.320515625	46476.6175736085	32102.0302890624	48468.2985778808
573	58.6386960616427	58.6385712233766	58.6551101609437	118.307	117.914	119.116	16	9	48905.6919594726	57235.3619375	26547.2529820313	42274.8544733537	42828.7093631999	33240.0526896973	42164.7923812499	31818.0726120606	36891.3024984375	46310.0525360351	25689.7032470296	44645.4620909018
574	58.6464013825007	58.6455630934155	58.6471160955451	660.524	660.505	661.083	3	3	395006.339119632	81567.48751875	395020.993663088	77021.6351596674	69445.413663737	342535.070700005	5894.21237915033	5658.58998124989	2846.02971484371	0	3082.41571386724	7111.37091757811
575	58.665754083144	58.6479327097556	58.6760176956183	1304.14	1301.81	1306.27	17	10	172570.662988282	269372.8882512	28986.3800651048	266791.247190504	274348.114302884	119199.267279146	299788.290805663	217503.761534599	119154.491799096	304646.97422814	127361.795072545	232254.882677283
576	58.6901134295085	58.6890142415502	58.6919434339855	661.083	660.505	661.43	7	6	236755.519136163	355581.811911436	197729.837673033	277520.882101562	319789.937481022	135096.095404018	3798.60538220213	9344.36106770818	0	9486.12991235351	7634.36794116205	11814.217094401
577	58.6765944255404	58.6765063232387	58.6769295003137	1302.12	1301.73	1303.61	5	4	158007.776771852	365872.379302882	274612.793802089	477373.743695755	476425.661888029	245654.744671875	272000.539072266	397162.993371093	269867.974873047	259894.269425782	119220.162979737	316616.291675329
578	58.7187698483978	58.7187408983913	58.7187919443514	1302.315	1301.32	1305.82	12	12	491756.032711429	732859.021362305	326402.038708143	339178.309585574	551953.934627503	143797.973688617	174803.077868304	451462.715304691	303624.813568362	304592.527610563	394504.234409176	638762.665743584
579	58.7165741444952	58.7161201579367	58.7345450947794	660.89	660.524	660.89	5	3	81556.8091015631	305111.188599607	159647.068160157	75204.0872999994	253381.936531252	60879.2607000008	3800.63780883785	2689.70020483393	0	5949.49080434583	7642.55054345715	7301.48790078123
580	58.7584904331694	58.7584553086496	58.7585220125317	1302.71	1302.12	1304.14	12	12	477010.157934572	327816.432794469	570458.982032637	444379.398947406	400018.154645666	634897.087841799	625573.552553717	524942.6787221	574688.067032231	642305.177388028	566122.261662592	363586.919365584
581	58.7856112965077	58.7730098098655	58.7856486014882	661.255	660.524	661.985	8	6	123727.598720983	134949.849532409	138697.404398437	139451.787060548	144867.54812683	155436.40879004	2729.59373510741	12621.5884172712	6298.45675122067	6143.5754519043	2497.21291687013	5894.77740893554
582	58.7799018062811	58.7793438869817	58.781175629192	1306.41	1303.61	1308.18	9	6	52309.209910333	133478.759918869	59882.4581542968	303187.431115726	287468.756027226	459182.931568597	429116.813789057	31122.5311450181	47194.850449219	430399.569609369	406943.313570563	109366.512843674
583	58.8191587685822	58.8171648843524	58.8232794872745	1302.89	1302.24	1307.25	29	12	93231.4480424347	124092.859676982	227899.483765775	98737.9482971203	151259.592901141	246385.747073104	184434.246806641	152170.720513822	223359.321497394	210745.656275165	140937.129800694	202202.392004394
584	58.8294757799481	58.8279516924912	58.8295233541771	1303.59	1301.66	1305.82	9	7	106810.401271785	327499.83303874	42875.2359008783	32409.9322998058	396702.310303146	120508.927634465	123179.602188896	524065.073935136	113502.486547852	56459.2119074035	561244.220868323	361232.482150069
585	58.8340154162541	58.8340154162541	58.8340154162541	660.193	660.193	660.193	1	1	126578.10108887	139962.907271482	48468.0322462889	130876.951354979	137029.900484377	161943.169381347	2734.70533386222	6158.24932080075	2761.40657812502	6155.09259924314	2510.60279846191	0
586	58.8664766727759	58.8664766727759	58.8664766727759	660.524	660.524	660.524	1	1	148603.683634961	103715.10797754	152495.21931641	67133.2173195307	112044.074409667	120031.480541995	0	9023.36871044903	11171.9986992187	0	3574.70515332035	11766.4818444824
587	58.883901137008	58.8791999533004	58.8839446111239	1302.3	1301.98	1303.22	7	4	220911.936328133	206223.805224608	24451.5106806647	224834.211243488	33049.9514620537	53349.8310763885	261134.974218749	31322.4188085935	267973.852480478	300090.244466146	214386.625582037	216539.446243488
588	58.8878960341994	58.8873278867737	58.8883074503741	660.89	660.524	661.101	5	5	146472.197058595	127042.143591796	163572.143353517	144995.100337053	90693.8865345687	160779.212139649	2644.29961425779	15612.5087890622	11138.1983828125	0	3576.61983203131	11767.1125859375
589	58.8886323401824	58.8882612690586	58.8895863334507	1302.89	1302.24	1304.15	11	11	287026.385302735	297584.374106068	368592.149864032	262011.117392579	220104.790147047	428370.671621793	405493.796250002	330798.591514423	380266.168516325	458016.544438828	350579.24510066	206670.817277643
590	58.9213094063419	58.9208929625422	58.9250477096761	118.7335	118.355	119.331	8	5	38697.7008789063	36571.7880706787	13203.1131744384	38317.8270234375	23434.1248763672	10184.6436169434	29451.7303359374	27826.0672829591	19869.6964042969	24727.786579834	20519.6903201294	28234.1127578125
591	58.9288975655986	58.9285757019873	58.929399618033	1307.285	1305.99	1308.75	4	4	74479.4871202253	98966.3140045176	29531.8513330072	196234.726841518	70953.761619874	232477.581256977	252740.071249997	197242.94748326	209963.742939455	262232.782636721	196571.111254186	155789.379241066
592	58.9577444380824	58.9466312306944	58.9582250284826	118.331	117.914	119.278	20	12	38846.6047838541	113146.393912388	41724.5562453125	41649.8540541294	34484.3670865886	36591.4239697266	55397.330376709	21988.2874848633	66729.798359375	57467.9918940779	16061.3603261718	31069.0827345378
593	58.9408842760633	58.9371401166227	58.9409145837432	1302.81	1302.14	1304.15	14	12	328302.056884767	284459.004690503	316798.557363286	328704.022273136	301090.273230918	321497.290840543	332003.71872768	36368.6992382811	292958.393795571	344275.030940641	340969.305636162	302639.598450645
594	58.9510637443892	58.9493516166935	58.9527758720849	661.985	661.985	661.985	2	1	137239.16557422	103715.10797754	152495.21931641	127327.874386717	53948.4461749991	116811.148392091	0	15598.5690490719	11124.2806054688	0	3574.70515332035	11765.430608724
595	58.96501193476	58.9649681202114	58.9771242436089	1302.89	1301.32	1303.95	13	9	136326.582425868	107888.480803221	138514.414955834	138667.05888672	121029.812939453	131002.895813801	136232.29435384	133065.681800424	120268.029292805	143279.979850887	130033.869502359	37485.935949978
596	58.9690131223615	58.9686508891994	58.9693393443384	118.355	117.801	119.116	11	11	89093.0701992186	71428.4584207589	47118.8082524414	73306.655543457	67384.6766560873	103213.526958984	55923.7400403443	73661.8248214285	71924.5077688686	45855.9181773437	72568.0392038225	73622.4141922202
597	58.9938644878066	58.9935929566079	58.9952164312834	660.8035	659.598	661.083	4	3	230304.932657228	87659.4069492188	250504.95267383	57506.0271941963	68896.4178696289	274043.774598634	29965.4981308592	38954.9958984369	48028.1119425454	27048.8135138189	30754.653492188	28692.2288554687
598	59.0122199257033	59.0121816089098	59.0122442162762	1302.955	1301.76	1303.95	8	8	119799.469139403	108551.287232258	105091.231080324	138667.05888672	111353.778832565	135338.160950818	109603.970854492	141627.997516422	104906.610847981	131127.413662861	120266.800548095	120452.838220881
599	59.0155967777684	59.0155967777684	59.0155967777684	660.524	660.524	660.524	1	1	230304.932657228	184886.955123045	250504.95267383	61362.6809376623	199748.702810939	264096.439200004	22767.2189550779	32426.9257624994	41880.9060857415	27048.8135138189	30754.653492188	28692.2288554687
600	59.0419074825918	59.0414266378334	59.042327278027	661.083	660.563	661.43	5	5	240632.826257814	184886.955123045	272368.163303989	214288.796022321	177871.56163444	260609.097840403	29965.4981308592	38954.9958984369	48028.1119425454	27048.8135138189	30754.653492188	33459.6472976887
601	59.0480161719112	59.0478659671661	59.0486621551128	1302.315	1301.97	1304.14	4	4	59454.2692024752	105535.935432127	79639.5677090739	122192.619802248	114729.721044923	123970.879953345	129228.09470269	39382.4076679678	53705.9630756291	121201.567291258	125102.180408531	105389.52521118
602	59.0495832524061	59.0495832524061	59.0495832524061	2694.21	2694.21	2694.21	1	1	348554.562171215	391235.660664064	572721.256770829	358398.295581054	369735.075880533	346526.542646481	478959.007324215	514764.493157539	509118.964746088	405351.679500313	505565.392304684	383754.029508464
603	59.049550286555	59.049550286555	59.049550286555	814.313	814.313	814.313	1	1	8599.21130004861	6512.93893035889	3424.14531250001	5432.7568305664	0	16733.6026003417	18457.1526247559	16119.822293701	10858.7754503174	16720.629675293	21660.5641738284	6035.82500805661
604	59.0670870328723	59.0583659710385	59.0671491276098	660.89	660.175	661.46	9	6	85846.3800435275	56979.1080600581	86293.4736540177	80062.0006037944	69838.749534668	100785.365033752	2955.05174926755	8030.1520833332	8680.07543989244	6031.15932001966	3500.57430908209	11210.5527746093
605	59.0909482712975	59.0884777356259	59.0917273265477	1302.69	1300.8	1303.22	3	3	35292.624812499	74601.2025528978	28320.4087674966	35593.3017294932	21931.4752207026	37123.6894828301	31848.1130273436	29901.8835498045	23446.9016284179	22421.0122851562	38905.3253678399	46883.2348893225
606	59.0942989143423	59.0848158901792	59.1037520211654	661.083	660.505	661.43	6	3	124622.782045899	116263.156005579	132229.976657227	54162.6411281246	83168.5094196416	116380.986688315	2953.47150769041	8030.1520833332	8656.58737703447	6031.15932001966	3500.57430908209	11210.5527746093
607	59.1407555586462	59.1212710877895	59.1412340706388	118.406	117.811	121.597	21	12	48175.1789267578	67908.9469670759	38551.0592491048	35936.7941567383	40132.2689794922	48014.4796816406	34380.1795406249	51054.2967313058	44499.4799707031	38284.6912277832	49922.3772541852	58855.1809402668
608	59.1488172859192	59.1480741839668	59.1495603878715	661.697	661.409	661.985	2	2	121493.385068522	181658.483781982	97520.8784501964	153466.265108154	100546.191796875	113210.416448567	6204.71632470705	8011.51065885415	8639.58943680828	3110.38299082024	3494.95240173342	15178.8188520913
609	59.1521500911656	59.1517529710962	59.1524271561891	118.8035	118.307	119.331	10	10	35892.5762109375	27890.7729398437	31349.6524769531	33105.7674436035	29896.2279205078	41931.4470986328	32714.8738406249	32067.403859375	45298.8702050781	51034.5175205892	36803.8268745117	23251.0733135742
610	59.1703823461449	59.1695491827703	59.1711289056798	660.5435	660.505	661.101	8	6	340120.709866074	469463.98151959	260882.218365792	363822.013374999	398352.409041289	208861.865634704	9749.96749145503	9982.53138020817	17372.5537657877	12503.6153325195	3163.01373120115	7909.41514485676
611	59.1973067970581	59.1964769140454	59.2131454197879	660.7265	660.505	661.409	10	6	150077.026447267	81170.340069579	155104.076671876	127717.33119051	198555.504850402	137534.197861608	6391.62187866205	9982.53138020817	13670.1400648435	12507.6336341799	3167.53393660481	7923.28882812498
612	59.2151403359811	59.2151403359811	59.2151403359811	118.355	118.355	118.355	1	1	35940.8189208985	22611.1480539551	31133.4364178466	27947.978100586	27142.0616356202	37555.3244677735	35394.0286333618	34557.7777476198	35087.8147514649	46054.8403906251	32210.8518972167	23322.4494003296
613	59.2590105632387	59.2589913676342	59.2590297588433	119.074	118.499	119.649	2	2	27183.6918618164	25792.0149765625	29594.9260420898	16499.4233790893	18216.9359763672	32243.7800830078	53206.8635793456	58811.6900625	27028.7417773437	26301.8808837891	53952.3096745604	38351.0301152344
614	59.2586351190471	59.2586351190471	59.2586351190471	660.505	660.505	660.505	1	1	275823.227388921	65279.5107046875	362841.427148434	341923.50014648	443836.896898445	144188.965269286	2864.31378601066	3184.14366979979	0	0	0	10201.2167650145
615	59.2563311919937	59.2494534097728	59.2631859076288	1303.14	1301.76	1305.99	14	10	87046.7754150391	64488.9709645776	76036.2498095699	86547.1857604991	71515.759387207	114394.89345337	170996.709088041	78088.7469165038	115673.042700195	105776.201770369	116613.53503418	32819.9489716805
616	59.2702375899768	59.2701848281914	59.2814495667192	118.728	118.102	119.759	11	9	27323.0577941895	21120.102649414	26581.3866404297	16551.8025009277	18362.3884215821	29273.3394609375	53508.7668852539	59028.9746316964	23114.7743707031	62230.4272732748	51080.7852433675	28351.9393201172
617	59.3036067924085	59.2985483499429	59.3036067924085	1301.97	1301.97	1303.06	3	2	113842.618312503	113513.681062497	103435.362343753	130015.24834766	132609.25743262	46014.0525460383	135477.991201169	147811.598749997	27301.0516240228	110375.533777342	104677.324255862	123011.897121091
618	59.3037041807772	59.3037041807772	59.3037041807772	661.43	661.43	661.43	1	1	438124.879455919	706203.454759105	431174.060500975	65908.577970982	541833.41094987	282583.371665692	13262.6528338622	30453.6875325516	12728.3083942057	7268.22165588379	16410.0339184571	28321.4928192545
619	59.3206209785104	59.3076857917043	59.3216719911238	1301.97	1301.32	1306.34	13	9	127226.437714398	298529.045850359	237146.834730116	277767.136151591	221206.463192473	68144.7813134776	25487.3083007819	282668.676087891	44445.0261083978	35491.5332655163	361668.858093449	312057.942086087
620	59.3254446930751	59.3247870909841	59.3263216378396	661.083	660.193	662.734	5	5	438124.879455919	806494.978762801	477713.874290646	582267.548912356	581275.433863766	254903.711358258	16290.7231588656	34465.9277526854	12709.4824165736	9732.63397869867	19172.51995166	32178.8367779015
621	59.3401860517735	59.3401860517735	59.3401860517735	147.505	147.505	147.505	1	1	5932.71226422119	103742.07620166	4263.33617663573	2140.90154296875	17922.7785418701	0	6691.50080218509	2379.39197387695	0	2164.35135412597	8092.79248095704	28770.9346044921
622	59.3560057918073	59.344110734423	59.3583548501086	1302.965	1301.97	1307.19	24	12	194333.769825438	113787.399449574	256281.751076664	184850.007974008	173675.836905611	279087.235148578	268751.454176683	25940.687759765	248923.999099933	275510.537756698	41221.8540161125	150966.0579064
623	59.3520555843584	59.3520555843584	59.3520555843584	660.89	660.89	660.89	1	1	177678.294203125	230640.052768067	159527.599716795	199214.667693359	205891.433457035	58323.6882000008	5566.50980438216	13815.6976705319	0	2811.85756896979	0	2915.54522662349
624	59.368818260332	59.368765072557	59.3927137553994	1302.69	1301.32	1307.34	17	12	169078.315988768	40416.0336566154	209028.751589359	154811.727203778	149926.890755949	43404.390520833	29787.1842597664	192175.589794922	193942.333376245	218956.611906737	200303.191562092	32129.596614583
625	59.3684750794659	59.3684491946884	59.3684899742318	660.5435	660.193	661.083	6	6	213222.306397323	255276.94697656	205715.081515625	230912.698707589	248262.159023434	112425.85190625	5556.10511315915	16568.4636067706	0	2810.50318212896	0	6242.37878837076
626	59.3714260654128	59.3714260654128	59.3714260654128	147.505	147.505	147.505	1	1	4980.22394226074	30616.6222753906	0	0	4752.83528649902	1912.60465176391	1985.15577923585	1959.69270812988	2530.53453515625	2174.39387792968	0	10255.4781645508
627	59.4304213642467	59.4303893405854	59.4304835944986	1302.68	1301.73	1304.14	12	12	850591.269238284	635310.076171875	990439.15142496	802561.342282367	776017.418374396	1073998.00940151	1072244.3643778	947240.024866074	967378.334986174	1042440.1701308	974734.779999014	665328.27908278
628	59.4362260747388	59.4362260747388	59.4362260747388	660.505	660.505	660.505	2	1	195335.659953126	104992.013026784	175515.11865039	218743.137858722	234703.811866048	117377.82573991	5556.10511315915	16568.4636067706	0	6785.15432202148	0	6242.37878837076
629	59.4812531145745	59.4805902434769	59.4819309611783	660.89	660.505	661.101	7	6	300139.923786928	426228.937029051	237074.336308165	344985.600540178	368554.565142332	206382.88113684	8283.9504177245	16100.9609200613	13141.1049824915	13833.3013833006	7886.53078051752	11033.1549575892
630	59.5035599548458	59.5026709141376	59.5044522415447	1304.16	1301.76	1307.25	10	7	24158.2336455073	36091.2590612796	60468.4044596351	52118.6557402343	42729.5096191406	45743.6692297371	65339.7885351554	51999.6338092307	43320.4798944099	62942.6397743054	48715.7516125495	29821.5040019524
631	59.4977597577244	59.4976932930141	59.497766043057	660.563	660.193	660.89	3	3	85687.0215307626	333964.495010743	112648.400311524	271535.978649902	336040.73286094	135810.451413901	8311.88954223625	9199.59327246075	9876.89190600581	2436.94984100347	2545.98956414794	7369.89976249998
632	59.524476861312	59.5244184142929	59.5248609981526	660.524	660.193	661.083	7	6	184018.162955079	216652.251875276	150838.625685407	192161.864069196	197131.060657363	113453.60786384	8307.44468151851	16121.5240885414	9847.00986962886	7221.12350346695	7897.80127823893	11043.6030209961
633	59.5765122933289	59.5721450216734	59.5888097516758	1302.89	1301.19	1306.72	25	12	357762.986657716	311384.460796272	348061.710307617	26299.1640218097	333453.19955679	31053.5924874444	350402.439951174	56368.6715398607	313404.766477862	134574.282610562	351892.668084059	317013.894726561
634	59.6044646537965	59.5984015272147	59.6136416346268	1302.965	1299.92	1307.83	34	12	149456.296508788	116076.104137074	404093.420288086	370755.911520995	357259.273805235	417717.421215822	151276.544298506	402101.943902803	26562.7218574213	45116.1633833456	135914.225127766	203566.102864836
635	59.6105589993854	59.6101775257351	59.61165762203	661.083	660.505	661.46	3	3	85107.2515390632	209153.255424663	70234.5582041013	121615.69299414	124994.380952007	49297.6332278649	0	6170.34254557282	9826.4735339355	6276.15000061035	2657.80098205568	0
636	59.6507596449005	59.6507321242025	59.650783871965	1302.71	1301.73	1304.14	8	8	254349.266208308	181671.231508791	295634.138049321	244284.131911057	221625.682535398	331030.772408852	333993.998472899	293762.844841306	305639.544833609	320119.78776217	298193.854431557	193503.316462589
637	59.6463219079767	59.6369192240122	59.6542169926666	660.9865	660.505	661.101	4	4	104510.4726	88233.8205654289	114579.294981864	121276.464290624	81742.9166913249	115005.490416993	0	6164.17220302724	9826.4735339355	6278.16697436536	2662.07626513676	0
638	59.7092143065595	59.7092096915053	59.7092189216137	1305.465	1304.54	1306.39	2	1	255126.567278716	42946.054724121	295706.972278944	243897.110653411	232934.534410513	331139.413948859	334048.904604495	287407.198452594	303296.838202462	323150.588992308	294379.796138135	189612.681202061
639	59.7025915457244	59.7025915457244	59.7025915457244	659.598	659.598	659.598	1	1	48162.4116848146	57989.2679199211	75197.4238862302	50868.7851562506	59500.6465517565	59821.036689331	5744.85497460927	5568.07291882333	5684.84576049816	0	0	5777.57416992187
640	59.7230437588308	59.7116652394897	59.723496765345	118.7335	117.374	119.759	20	12	55793.3817773437	123357.415678571	42080.7103609375	61626.6043024553	73878.0344192505	40137.4029494629	75465.3641945191	89892.8991098634	70300.1527252022	69373.2609793528	77216.4429379185	147107.780308051
641	59.7344206025915	59.7341915083031	59.7347026541219	119.661	119.649	119.946	3	3	61475.0129703125	104244.151530469	35196.5821816407	53242.677534961	70360.0735107422	34858.4829279297	27349.8015716146	79873.3599916991	59414.2288974608	24471.4553833008	27999.621932373	124801.383049804
642	59.748567313201	59.7478286499397	59.7493059764623	660.794	660.505	661.083	2	2	80412.1727914062	96280.0188800211	106023.174948243	82256.5458374994	57019.8105192871	106113.026722576	5729.52718652341	12752.1791639646	5673.70496175128	0	3991.70986328131	23738.1104361165
643	59.7473904176347	59.7473904176347	59.7473904176347	147.505	147.505	147.505	1	1	5039.8955748291	63881.6738642579	0	4507.13893652344	14078.1790681763	4353.35410839844	5094.06769262698	4524.66091278076	6649.27282031249	5983.19632897947	2519.56850097656	16898.2869536132
644	59.7350983225105	59.7350983225105	59.7350983225105	1306.92	1306.92	1306.92	1	1	96295.9552734389	74151.4163574228	118771.333571779	113390.202768549	23569.4353124994	127860.192751459	123183.951965334	120214.407348635	110267.881171877	144953.803344729	122832.168662104	74080.0706396495
645	59.7699137017714	59.7698754783784	59.7699368133235	1302.69	1301.97	1304.14	13	12	407475.41567383	306714.213647835	455693.216702003	367074.978846152	356082.418649548	491453.35981864	488184.420625003	438307.017840403	454978.896090336	489432.43148682	462624.675117189	321143.298773014
646	59.7815207220179	59.7810145448621	59.7823545006685	1306.13	1301.81	1307.27	12	12	213190.522053226	452952.701790863	228332.231585516	369054.311307897	359343.464862927	132507.517416449	128876.663671873	183579.714810794	183457.077716147	130268.266093752	262159.014073661	234698.000976562
647	59.8150464525494	59.8037009801254	59.8155300200344	118.739	118.193	119.759	19	12	40684.4872910156	248294.584213596	19954.1843101563	37700.3190401785	139040.940302138	76093.2866028182	132876.616510986	145209.050279018	119142.060362723	122359.486339914	140828.841761169	284681.224143881
648	59.8121578846705	59.8112574640142	59.8131399300787	660.5435	660.175	660.563	6	4	74796.0093017586	107728.177737305	107665.258839845	69270.3457066238	65286.5619957036	108377.211600001	5653.6169738769	10315.7410968748	9701.30278784164	2372.98633264165	8532.22227355954	11285.2066078125
649	59.8321725313052	59.830577364147	59.8427806167398	1302.89	1302.24	1303.61	23	12	201823.767296318	130455.839405926	114099.944919435	68605.807141113	61475.1237670898	107975.854365235	115195.637888999	198668.806526442	94480.3978022465	235519.833001803	206823.187718599	40828.1399497769
650	59.8265502083461	59.8261773855864	59.8268930691887	118.881	117.938	119.331	14	12	99060.9251249999	122436.196688232	55625.5441945801	97642.1780748291	106400.197686096	64910.481628418	124621.969264038	141707.534093262	115918.751760315	133476.989892439	126303.728441569	187813.172057834
651	59.8537150220985	59.8491033786905	59.8541563008138	1302.485	1301.32	1306.58	10	6	122956.636687503	195850.032707026	34516.0329677744	145977.510207035	27936.6581484368	119693.405224613	38474.3367421885	33556.1355937492	55642.4746028643	45410.5917578119	112446.424898441	169465.019882808
652	59.8558558547419	59.8558558547419	59.8558558547419	660.505	660.505	660.505	1	1	114062.110209962	140146.719710936	130424.99604004	116529.26649375	117541.180016798	119961.211500002	0	0	0	0	0	0
653	59.8790162826123	59.8782717736324	59.8797607915922	660.794	660.505	661.083	2	2	113563.47803418	64179.8420132813	112565.745238284	116001.553207031	45105.9465999992	110598.424707033	0	0	0	0	0	0
654	59.903376366142	59.8764553870931	59.9043447723776	1304.15	1302.3	1306.92	14	12	117942.805200196	64009.6961547844	166574.196701097	76223.783142578	54350.4460134059	196437.301039342	192643.772641226	119394.642172851	168355.696701097	216889.693446918	152591.723663505	53858.760785155
655	59.9119888072353	59.911625263085	59.9123782437731	118.7335	118.102	119.278	12	12	50732.3648022461	43881.2642978515	36086.3806337891	44838.422861084	47653.0387466518	36646.224440918	42435.3947980957	59082.1174525669	53545.1379433594	44416.7496801061	50145.8144846191	76889.3150124512
656	59.9291489381742	59.9230344312278	59.9442774533129	118.728	117.997	119.116	22	12	54455.0739254558	48579.2463208008	44758.2132609864	42804.5811230469	40400.2058700766	24425.97271875	36576.1998722656	25703.843234375	100713.458164062	41651.3198045898	94912.2744882812	50586.5485898437
657	59.9393011297789	59.9267924624089	59.9449343836562	1304.325	1301.81	1306.91	24	12	115040.854282602	365511.272875599	160463.545475026	64710.1438098131	269942.811902793	58122.8958142098	163191.26953125	133714.737889579	39164.7014257819	196884.488564106	154607.511043527	66626.1033447263
658	59.9617438081106	59.9569639675277	59.9627280522747	1303.975	1301.97	1306.72	12	10	148160.997095949	220588.005168268	222723.099334811	5736611.50477276	218177.160146859	197295.804086538	111254.928317057	242474.496228377	194107.466891151	207228.031029898	228812.131305804	5588227.91729173
659	59.9687093794801	59.9665346717098	59.9897335629371	118.838	118.193	119.661	40	12	40092.8658105469	70835.1675691964	64584.8842110771	33897.1798521484	34515.9756654786	19734.0825379394	26431.3194796875	91433.2864006696	91903.0764921875	105078.303155925	76178.9650342203	25815.4222304687
660	59.9708485806306	59.9690544469932	59.987671537951	660.7265	660.524	662.315	6	5	57599.1473183598	65965.4699985359	173250.602456056	57997.7082679846	68404.5582497076	61890.0660000008	323802.863183591	268713.904183588	278025.069058592	309283.737503131	302881.007906255	161498.967059375
661	59.9857613811843	59.9856025974998	59.98582294881	1304.735	1302.3	1307.27	4	3	4380588.28667962	3024167.11071429	44971.2731152345	4370975.83546868	3985424.37308587	4290410.82874994	4806442.82500008	51584.162042643	4233737.85125007	38634.223910522	4331094.11367181	3393443.96718752
662	60.0158577877544	59.9985574469185	60.0228220054374	118.7885	117.997	119.759	28	12	100019.361675293	98987.6459040179	30301.8828944615	78043.3839672851	23478.0356422933	85680.753425014	31544.0612578124	28151.3566875	32587.1875019531	36889.4599911133	25301.1534552734	21660.5711179687
663	60.0010470413617	59.9997266742972	60.0117082917091	1302.81	1301.76	1304.99	22	12	62021.5070920623	105455.757239177	266285.171466346	56999.0969813379	163330.404768254	107478.259641926	91523.0775952152	69132.3502695314	87012.4036450199	306430.534464769	247378.065918344	145261.961608885
664	60.0145957341263	60.0138317767801	60.0152720257542	661.083	660.563	661.43	7	6	229076.033186386	284847.716161827	191187.662509764	235186.344272321	243289.952510375	161025.328703979	380811.925839842	414999.172140066	367457.084695311	379175.032113281	414855.075164059	185507.783543619
665	60.0445024051393	60.0435973349054	60.0461007511438	2270.06	2257.21	2284.51	484	8	17991738.5754482	45809715.8640735	11255641.8386207	56264544.7167411	82727511.8721092	65497937.4492185	97266200.3711841	674943.689390617	88791271.4562343	110347833.234466	245629.711979168	51143617.4104686
666	60.0448179319177	60.0447849332117	60.0448813133467	2567.55	2556.02	2575.82	504	7	626488.816873049	251261.992656247	447384.93249024	445495.232321407	353861.305580352	493746.355781258	688000.54992969	611995.791093782	599651.617456032	1544585.83224433	504686.539257822	324349.116072831
667	60.0445829429827	60.0438281364622	60.045814894245	2012.36	2002.91	2014.18	291	7	7986998.08309729	6662977.2653693	10698210.674928	8702032.80539763	7760177.1865821	10972470.5259091	12021624.9376983	9864242.51903418	9090070.39420248	12169122.8762512	15209717.1966675	7719906.71659093
668	60.0448068323554	60.0445974096211	60.0450630647895	2447.02	2446.6	2450.73	210	7	3754157.48615481	2490072.45703125	4000937.77226574	3169318.43519531	2280016.00652445	4073196.73973213	3222871.16012702	3501933.33345058	4100075.60355236	4240647.68781518	3673853.67768653	2773161.01926902
669	60.0448145426851	60.0447026579083	60.0449023553217	2475.96	2462.15	2483.88	405	7	1105067.24381961	512262.519270839	1132326.56526098	795135.290104132	1948677.8263951	1021977.18571181	1018689.81985678	965067.729999991	1082399.83542968	2164137.21353692	950140.402682275	647031.335416674
670	60.0448247973778	60.0447695235634	60.0448691910351	2590.33	2581.58	2603.48	474	7	390173.80906982	235192.792773443	533241.324965274	402252.095909276	606637.281897577	542251.205078151	553870.260095225	466922.779995098	779118.798326813	542882.566445322	523340.456140148	297105.576540516
671	60.0448157773199	60.044807533675	60.0449603321443	2536.18	2527.94	2540.98	316	7	811770.25938478	378803.208164068	1061044.07792411	676243.083046881	723949.761661661	797600.888699206	606802.664999993	789159.764218758	924665.603906242	747858.094891475	769422.742109352	555595.555499993
672	60.044814319981	60.0446829911763	60.0449011217466	2548.82	2546.33	2551.99	163	6	864990.434878536	455471.576833979	596584.698654189	606949.598226567	427800.82601562	858139.363082395	840451.321148423	714505.220984363	724992.940416668	1315707.73156453	782970.923064657	535654.319962709
673	60.0448401953659	60.044717069609	60.044947271183	2621.66	2609.91	2632.01	441	7	551640.025202198	214057.125493162	609048.261849838	225556.566816402	355594.860003671	350683.007566966	414978.984308263	239182.535700337	534352.315390637	473610.817499993	199571.827960214	220953.795373539
674	60.0448095639793	60.0447756150165	60.0449128379981	2496.05	2486.25	2503.54	330	7	884582.429387026	379445.391673192	721379.771653671	675986.769470474	824635.148813124	724127.208906236	785586.203385403	635454.405802975	710242.568229173	1607144.7962171	498096.15814036	389565.861767591
675	60.0445516202052	60.0440455042697	60.0456521141519	2346.99	2332.55	2361.65	491	7	19585410.6646446	10028407.5153283	10512267.7399958	11598084.3274342	6326248.1437921	13432180.7431579	9767898.57851267	13124084.5375628	24886737.7708536	12470722.2095663	22059790.3546779	10945674.9645
676	60.0445620610953	60.0441338716712	60.0456286163536	2382.16	2373.3	2393.85	342	7	8878150.64875823	6501517.82016831	8669185.35436727	7449440.97973961	4930994.77118237	8573888.34375	23100836.3577058	8842622.33846142	8710206.22300967	5502609.46307611	9670537.12253299	6925596.57778863
677	60.0446742628417	60.0367122477705	60.0455630857989	1921.19	1910.81	1931	347	8	5290664.80649211	3768494.47531249	5574299.61505831	5188343.33892043	5897187.78431153	6176672.94900559	5875311.06694123	5172018.17474996	7129130.02531151	5663593.97367962	5270047.55968304	8681.54997045913
678	60.0447118391761	60.0438350722218	60.0457846838443	2253.36	2246.4	2256.15	217	7	16569071.8517246	11861206.0662499	37415059.5071903	14571720.6231249	9969422.26600741	16667719.5831252	10757476.2248267	14857443.8499999	23416502.351317	23167912.259849	14814926.531379	13254955.7153647
679	60.0448213770337	60.0447982902513	60.0449547227913	2662.39	2655.36	2663.17	199	7	546127.206325458	174707.941703728	372400.279353215	266114.219580825	258942.99641015	416035.622213046	289051.248837879	306836.862417368	261140.213413088	275024.585970046	278245.675525387	279228.582151434
680	60.0448169589593	60.0447977867373	60.0448709584233	2643.27	2636.25	2653.43	311	7	405899.544289364	276031.68834647	600470.11312112	336103.346428574	595153.72118332	511604.64780692	806596.428200919	481303.38071428	91144.4632324366	274795.90202636	473545.417363277	292885.389488281
681	60.0448118176721	60.0447951072078	60.0448298890364	2698.68	2696.15	2698.95	160	6	125727.478729247	81346.0285286495	209346.167110596	0	123564.5544615	165943.578997394	202116.908374017	0	175754.161699218	265826.636559838	145644.334860496	0
682	60.0448155471797	60.0446367739652	60.0448708648879	2686.71	2683.42	2690.26	181	7	190790.216262431	135094.049015631	243904.403597897	161810.362517576	163058.88261312	263856.601777351	354467.252368169	211790.771287107	299544.685481175	284491.046859016	273532.509702147	152868.292832031
683	60.0445960310043	60.0438677819917	60.0528568619097	2074.84	2067.08	2088.75	416	9	13990233.5154354	8684064.12138867	12268166.2181058	9755687.40625	13934704.5781495	99604.715050952	9296213.27307245	457818.639170575	12435022.3325199	6487878.55526718	532930.581832351	10021892.3666664
684	60.044814021362	60.0447874694534	60.0448859926752	2516.68	2506.19	2524.19	347	7	712938.476029811	567828.066643624	1272872.40295495	814606.319927874	609544.166004969	945229.427028248	623835.561385645	904207.392304692	1229467.73071289	1540718.12524217	1149075.0733125	624629.071409259
685	60.0446772937923	60.0440547778285	60.045508714627	2407.89	2395.23	2423.53	538	7	5435756.81233533	4531039.61583345	6662575.98104937	5925033.82777759	6144545.42092653	6590709.14256943	1395226.37061072	6274599.34444457	7289025.56091614	7476991.45716388	8270470.73212495	5050998.33680541
686	60.0446429483583	60.0441238840893	60.04562139602	1954.43	1944.61	1961.82	291	7	5471532.79244917	5088828.31089281	5208088.79111676	6161995.33803579	5144011.8446582	8099791.63196425	5232138.92808629	7036878.87671885	18120393.067871	11114120.2929081	4574639.83421181	5815333.58473217
687	60.0444733406597	60.0436735228207	60.0529310972375	2112.205	2103.29	2122.1	310	9	9546335.11293248	9121513.44416649	12834876.056519	11218520.0685418	35001976.9228839	47918.0276909714	13351221.0850926	189073.424832001	7594201.8922346	11984822.7111018	265723.372789986	10042923.4697917
688	60.0445169889077	60.043904215444	60.0458142061069	2023.58	2022.41	2024.48	144	6	8775462.16120359	5302531.45898433	12094064.655398	7417854.59750012	7048964.85196579	9234939.55875007	9345675.48811336	8419984.85208329	9128611.0406098	12424621.6854965	8422825.66125016	5732904.29304698
689	60.0448187471669	60.0448085172437	60.0448899341584	2674.71	2665.49	2680.6	240	7	248413.018109229	115381.153459963	318207.912518869	198915.334687498	168552.368000219	275811.297523433	368221.090488287	263080.391018558	516982.257786467	302298.289053625	238952.880871583	174487.171474613
690	60.0445670242856	60.0367394295236	60.0462940970753	2232.99	2214.76	2245.55	497	8	6011713.82520283	11214197.6890908	11167589.7396603	12594217.4125001	13374970.138786	50196.4529503029	25864540.3866515	14278811.4445453	17900225.2615207	11842259.1064108	17356658.8112554	12163340.2307388
691	60.0446407611734	60.0441071361614	60.0454814992768	1842.64	1832.78	1850.72	295	7	4333337.19396876	4086670.98874999	6555301.38932845	4919841.70506246	5711953.71959133	6515365.87613628	16951645.227679	5282056.04471867	4508373.19257023	5393266.47428784	961810.240612784	4607098.20707384
692	60.0445249039206	60.0441344322712	60.0455580379118	1885.09	1875.25	1893.58	275	7	5019906.54144477	3722930.54225005	4554518.42476613	4606854.6083437	19592013.8215969	5493883.01399299	9920768.56478373	5424936.34993744	7206416.36963162	4370005.47767202	9178507.68575435	4039078.60562507
693	60.0447050194358	60.044108803562	60.0454797350335	1967.14	1964.28	1970.91	179	7	10226769.8490087	4559626.10468754	5182381.46280473	5356055.4031251	4099357.99577554	6513296.52272725	5819611.81587313	5508368.56823871	7537816.98245253	8814438.20074081	5407295.07264705	4471271.56644887
694	60.0447055002276	60.0441832828182	60.0455022656133	1749.9	1736.88	1761.57	363	7	5005882.83671064	2693093.81116075	1561652.285636	3580308.09616077	5537002.06103197	4513189.39553577	8169420.10440531	3832641.83415183	6424108.75419907	4931733.69505926	5981877.19145225	3125887.18839289
695	60.0446446615972	60.0440499455604	60.0456481742409	2313.5	2296.64	2330.31	467	7	5733823.51770643	6693570.1706969	16914190.5735895	7943269.36671877	5631661.8021594	9133908.09244792	17198256.3359765	8813675.47788463	14428268.2176129	8568760.843254	9185013.61864597	7475765.49221171
696	60.044429100918	60.0439443693711	60.045772840324	1994.61	1986.36	2000.29	215	7	14901461.2851923	5622609.16799997	7248946.852456	7217508.83081252	6786247.39115966	9108502.36312492	7749145.27357911	8166234.16887506	18356666.4786915	10321636.437374	40679887.62164	6319562.20337499
697	60.0446610436206	60.0441445026382	60.0454529103275	1903.92	1896.52	1907.51	187	7	10064259.964256	4632953.64663462	11711979.0899929	5412041.27343746	7506442.89965247	7219596.99635412	13524275.2951442	6672147.49557689	5055737.12838544	9634988.02051269	6133328.44438848	5473938.375
698	60.0445166533771	60.0438881138406	60.0459819247797	2053.56	2050.68	2064.55	254	7	9991750.34824166	6158830.98232144	8911224.4891233	8455284.75687504	8357265.5244143	9297275.74821441	14531315.5648345	9364787.96531256	14745401.8990391	11693439.171263	10740825.6321328	6678542.60241092
699	60.0444377408632	60.0438826056406	60.0462512440935	2040.7	2038.73	2045.65	187	7	15681026.2182427	13178794.1198685	22542983.8740363	17897549.6555623	15397807.574484	23456730.1869645	26489138.7649713	19973780.9996248	12738068.8031336	29002625.0363817	24932735.6373484	15898482.8505001
700	60.04469531474	60.0441762133198	60.0454184966028	1811.2	1808.06	1820.08	203	7	5072425.50967168	5220723.57776786	8690495.93814694	6504249.33624997	4664218.50145076	8053071.0378571	11013413.0968997	6731611.45593756	6670482.51592535	7698706.71451859	8814970.18578268	5905267.74386158
701	60.0445927168668	60.044131654788	60.045671955511	1937.46	1932.89	1942.23	174	7	8009024.43230288	3940882.27568181	5970982.52153315	5441606.01864582	12469343.770402	6780162.78906257	6756151.75563387	5561681.26363644	6673293.25683307	5154589.66575215	6310522.94406582	4593723.12894888
702	60.0445916304618	60.0439576140628	60.0462340887224	2095.9	2091.74	2101.17	165	7	12957193.7506717	11023056.7043178	14526847.3513638	13460711.4986933	13052827.1176056	15723911.840909	17814918.9063285	232874.317603754	11753222.0530827	43544740.6964357	615630.388440948	11811673.4749999
703	60.0446819776802	60.0441022238372	60.0454693646678	1794.76	1780.38	1803.97	334	7	14456730.2008847	5160155.56895089	4076571.65715023	6558672.9417857	5931838.3371502	8196275.39982139	5859289.46739544	7010815.17133934	11395186.9312931	9388194.4834474	9303318.70524533	5657065.35120535
704	60.0445562610552	60.0440891961693	60.0455030165059	2366.97	2362.55	2372.38	147	7	6102782.02041584	5051608.41653126	7588962.11407471	5820262.63277777	14141544.0279778	7459783.60174999	9010543.69335208	7036936.75487484	5904232.773484	7469454.49516576	5002574.20933603	5620019.35568737
705	60.0446141082591	60.0441845386571	60.0454586009084	1857.99	1855.66	1860.32	137	7	4070473.11947335	4536217.49367187	8425851.91566029	5099752.3363637	3113191.79148823	7048435.77286452	6205334.02849799	6315530.93328122	9344132.47522971	9224528.90333036	4830992.62073505	4915579.45999997
706	60.0445985767464	60.0441011706851	60.0454592064446	1724.38	1714.52	1734.43	283	7	5517030.35873975	5929829.035	13760842.7921814	7469906.53859375	9552034.28897483	9548572.94953127	6487025.20037393	8237226.52289062	8959911.18611676	4876294.8211138	4030897.68629386	6602676.45556641
707	60.0446824350939	60.0440413633183	60.0455279107016	1579.17	1565.99	1589.46	316	7	3839381.84705457	3567268.46100692	6155726.86655838	4453949.49791663	5247083.59922207	6056400.24499997	5078093.74564312	4923123.59680564	7965053.08817801	6843651.11275635	5982587.82156991	3883220.89638895
708	60.044803483744	60.0441384640584	60.0454946630069	1706.4	1698.38	1710.19	201	7	4561260.12700583	3404083.82031255	4052486.60725903	4209636.32718743	4956526.93251848	5681644.81041661	9495648.14143403	4584962.89968754	7922408.13003602	6143062.02593988	2118224.13444664	3827645.29076384
709	60.044717775153	60.0441664394927	60.0456229081634	1660.43	1650.6	1670.93	236	7	5330894.8394941	3484138.0317708	4605766.26588827	4436470.29187495	7645707.06560561	5628074.6109723	7638910.73137017	4874615.49437494	5097693.20309292	5497035.43591018	7046698.87916238	4012321.41854162
710	60.0447079842822	60.0441634588853	60.0454999572372	1868.76	1863.15	1872.07	133	6	7922849.46047514	4132355.46136371	4541147.49494026	4656338.5935937	3250612.15204367	6267665.59872164	6865174.25858874	5325647.86531255	6618901.57834344	5825357.78343755	7185666.40739612	4729430.15556826
711	60.0446967434083	60.0441386074335	60.0454793893622	1770.65	1762.55	1776.39	183	7	4591653.85870761	5830752.53015617	10327776.1165983	7356495.18281248	3742994.00033253	8556155.56308329	6957296.43061857	8390897.79921875	7840622.73252716	16929103.8100269	9514453.03650525	6510984.4269336
712	60.044536035659	60.0435743178753	60.0528781497097	2141.68	2124.03	2155.2	544	9	14765364.8191841	11834184.6062499	438835.940952746	14812988.4554172	41559166.3321223	56690.3466585294	10850328.2848208	243673.969976809	19585113.7146083	16069652.0919482	352122.546091519	13220529.1229166
713	60.0445684144425	60.0439038688645	60.0460555165927	2199.69	2187.34	2213.64	418	7	14265540.050495	16676717.2804415	13941088.1424916	19249437.5590625	50433145.0818407	22315934.286406	15247733.7145673	21508077.5942648	14916503.1437481	27975709.2683687	18714052.3341992	17876989.5563601
714	60.0443971544921	60.0439242737453	60.0465548217951	2165.42	2158.11	2176.04	287	8	27342891.4261147	13173524.8415389	22531542.6042622	15458509.8548073	23193669.0467411	86930.9928552275	14768773.756814	17138602.9561538	17695352.3909682	22877675.789593	13400000.4307595	14187782.7630769
715	60.0444977817128	60.0437978316286	60.0465407731699	2182.89	2176.53	2186.17	164	8	12796009.7685145	12085502.9695314	13833870.2913241	14728287.4862502	17742663.8126237	129376.390892885	15875317.4872171	15492211.8074999	35545533.827368	10730807.9288044	16257276.7785568	13016833.8479166
716	60.0734279433658	60.072981759383	60.0743401790217	1302.68	1302.24	1303.06	12	12	402111.626123048	278338.029579325	489927.034647036	378162.909181564	352000.430656549	556478.831598077	546751.129400115	450561.107578124	489087.878391465	565692.662393628	485877.982449778	325005.770278695
717	60.0825956522177	60.0792643076605	60.0942291142496	118.739	117.569	120.196	42	12	88608.4568789061	678335.144030328	201001.089786203	75524.0326799664	49215.2684706809	73854.8408704312	131225.079829163	101928.27539481	242575.967613932	43829.0189589843	112399.673843994	176624.213334527
718	60.1140785451608	60.1022314986403	60.1258484566077	118.868	118.307	119.759	39	12	61838.2106266276	195024.462077637	358335.07991769	503360.893653809	537429.539371528	369881.14086663	643431.038996338	136947.274302455	633561.132482177	638110.022676758	660082.621175537	968546.182705486
719	60.1154395047959	60.1141072250443	60.1272299255245	1304.14	1301.32	1306.58	21	12	162827.056360269	586945.549386161	278161.396471815	172341.281943361	148901.678709719	156855.373647837	170431.185052584	180431.814577824	150425.002836913	155271.04949219	163646.523697915	505534.97592634
720	60.1291645011874	60.1291117138016	60.1291937906106	660.524	660.193	661.46	5	5	70140.9106960937	101563.970073241	78012.915882813	64642.2397835933	71492.4349781256	313504.200200202	11138.7444594728	6144.79656835925	3779.20162292479	3285.2942024903	0	6333.41736126708
721	60.1459905825536	60.1451783855931	60.1578388340314	660.563	660.505	661.46	9	6	364707.440666298	226860.339997068	375282.481443709	350445.683895088	294752.515936937	367348.174392858	13887.5705057372	6143.69947916657	6493.42873551429	3285.2942024903	0	9101.4112338867
722	60.1370674991434	60.1368707092511	60.151929586643	118.838	118.499	119.331	5	5	482725.892968751	642992.928374999	327240.616472167	476182.176626953	22330.9203981445	21027.3152581054	628635.838237499	621188.61180469	23326.9895458984	48389.3161720703	593834.372110351	26439.6185302734
723	60.1520243204157	60.1520117643502	60.1521814454622	1305.65	1302.12	1307.65	5	3	70704.1178331159	55594.7210316041	73460.6219938148	80906.6631445307	83498.2714583327	79030.857935655	67388.9654492185	48508.736905184	67781.0384404299	88221.6989101546	35762.7536051445	91964.8113398438
724	60.1514242908024	60.1514242908024	60.1514242908024	147.505	147.505	147.505	1	1	2978.9084229126	120827.946483399	0	7048.28487597657	25236.8792803345	0	0	4872.07679992676	0	5403.07634985349	8339.07540673829	34420.4632597655
725	60.1837725940171	60.1631357804027	60.1875954689297	118.728	117.801	119.331	31	12	45013.5448784179	89746.5181361607	163615.446418108	53629.8692557198	53658.7345692313	30618.0189666505	18950.7989109375	60161.0004331055	36216.3133458984	146817.778899658	232874.815361938	98263.143836914
726	60.1732352611276	60.1722429585355	60.1738503253998	661.2565	660.505	661.46	4	4	121146.955348215	160442.607176756	145685.340508137	128725.789239955	142007.661627788	125288.251279786	8671.51798754878	11257.8197265623	2857.76971427408	6796.3518813478	3180.34570507817	3054.00296842447
727	60.181961939899	60.1813306301124	60.1822579638841	1302.69	1301.81	1306.58	3	3	86856.2741925042	103532.514329927	79716.8866223156	94578.261406658	90782.5271490489	83598.1856722	81583.0954280595	28540.3195673836	73096.0521256506	95408.8604187008	85813.2758473708	96549.9560584431
728	60.2068602348985	60.195089764985	60.2187770944695	118.838	118.102	120.256	70	12	33295.5687348632	73334.0697055664	484696.547691128	32916.0772038574	68863.5269830497	530724.771302805	970172.932497559	49480.5458300781	35696.2063888672	991699.752225831	971114.794735107	1718586.92730301
729	60.238795165909	60.2272360867927	60.2507152105058	119.027	117.914	120.037	43	12	55969.999061849	31889.9466260742	29292.3533847656	31727.6153885498	48749.2559230957	79686.3272508023	42604.1914687499	49676.9712904576	32216.0055533752	48830.2444793945	35793.5571726562	33231.5045498047
730	60.2375930732739	60.2374204062888	60.2381029954396	1302.14	1301.76	1306.72	3	3	66433.1370666514	95820.6086315899	67355.9933642588	76342.1126428233	74851.4523376474	51414.7201497407	66520.2340765371	68395.1261022938	62087.8637164317	46611.7761914061	27241.6738945306	79474.4749206529
731	60.2414048643751	60.2413934432032	60.2414162855469	660.794	660.505	661.083	2	2	137445.221548829	172006.796587609	142785.099104493	187159.307538247	118477.081551896	125288.251279786	8671.51798754878	11257.8197265623	2857.76971427408	6796.3518813478	3181.48073209635	3054.00296842447
732	60.2736450678159	60.2736450678159	60.2736450678159	1304.49	1304.49	1304.49	1	1	48031.0432373047	96452.773961045	189852.28080512	138634.247916666	132496.790156249	211192.521039501	213020.30955078	175877.432656249	197693.306710069	206092.416099174	178283.768380538	111233.701876627
733	60.2737929469642	60.2737929469642	60.2737929469642	119.846	119.846	119.846	1	1	22311.4365957031	159219.425472656	127966.409619141	128827.907053344	128392.289839844	123608.035573242	224734.633921875	241340.509491699	236196.015644531	224210.12418457	238564.754070312	200141.409762695
734	60.2886078360569	60.2886078360569	60.2886078360569	147.505	147.505	147.505	1	1	2546.2577510376	32505.4761396485	0	0	2902.64888922119	7431.91426495361	2521.56770819093	1989.32322509766	0	2299.074741333	2158.17555322266	0
735	60.3000220723951	60.2884512943191	60.3112915719785	119.197	118.499	120.676	12	9	23573.0405859375	79622.0990024414	142349.687526041	154577.153222046	24612.0933227539	159042.883725586	56780.5877167969	64945.9749428712	59963.2958730469	44316.0703883464	49704.8887131696	35196.984468164
736	60.3049366171131	60.3040904374865	60.3057266095425	661.092	660.524	661.795	6	6	486427.801294378	383660.373852116	562434.07496539	436714.696343749	473480.521068113	427108.68551898	3550.77748667685	14368.7306736537	8560.37079255016	2825.48202783199	9198.13539257805	10409.0729224329
737	60.3091145504696	60.3090743001919	60.3091287324687	1303.335	1302.65	1304.14	4	4	165165.65334147	100981.344726563	203019.001918948	145210.091661045	137986.075832521	224801.810246394	224009.7621946	195232.066185411	209868.957325992	241141.68222656	195947.09038752	125514.443757103
738	60.3320402543072	60.311491786378	60.3349032498762	118.896	118.307	119.649	20	12	134587.743770508	190769.489982422	105128.642599051	126664.216296997	133625.187848354	97097.45544036	143031.925007324	41101.9153627232	138130.837074798	32711.8244659179	20918.6614280273	254876.416253093
739	60.3272201472137	60.3262328620514	60.3279755512393	660.5145	659.982	661.101	6	6	97692.7932714854	79422.5747953126	108863.479580496	115769.668440234	101258.764563282	84247.4554135737	0	5398.5601092529	3172.51304296877	2826.23831317145	0	3039.47722668453
740	60.3337412767451	60.3336530352812	60.3338333998028	1303.14	1301.73	1304.14	4	4	47467.9556738277	100794.342236327	126416.408943538	144981.863619141	67870.5073730469	176110.040049718	224031.875695313	186576.867370876	204368.22203234	234035.623675777	185030.160926648	115640.262112629
741	60.3438435353842	60.3415066027144	60.3669274196299	118.838	117.811	119.846	32	12	164906.099938476	120101.759816406	145837.471289063	154821.733177316	146117.503515747	159833.899674944	282991.821838043	277099.540586914	25205.7916919922	38365.2378231445	24312.4568671875	39015.8767238281
742	60.3513440414926	60.3513378400839	60.3513440414926	660.505	660.505	660.524	3	2	129737.393051759	55442.711615625	129589.116179688	45957.5333214284	143102.843071876	109281.552750001	0	7006.47315937487	6781.51395258778	2497.2431473145	0	11648.4520453125
743	60.3875628391563	60.3870037987328	60.399211499512	118.7335	118.307	119.661	16	10	34573.3867199707	37707.8326796875	26470.5111785075	25403.1266086426	30091.3746531169	66815.288595703	32153.4951975098	34075.1922963169	37626.0682558594	26957.8283222168	24038.3404207031	34764.8815238443
744	60.3918365314847	60.3853038387813	60.3919144718113	1302.89	1301.73	1305.34	16	10	79539.9208288568	56869.0153897375	89628.7923742689	35986.8392361108	48442.4396972662	129666.946640625	101875.334022686	91881.1696061192	107433.349484049	108604.982905883	80613.9875732422	26152.9171708991
745	60.3735174383382	60.3734792331542	60.4008845170199	660.524	660.175	661.795	9	5	95051.4888253906	141569.287835936	129589.116179688	109907.081217854	112221.750353698	73705.6129998377	0	7006.47315937487	6781.51395258778	2497.2431473145	0	11648.4520453125
746	60.4217018221899	60.4146486154476	60.4217465359339	1304.73	1302.57	1305.65	7	7	55351.690598633	43461.9643592661	90006.05767578	60967.8708789066	31077.4990736598	110776.129062498	98581.7267187517	47438.2344992891	45672.2824815536	110087.998535158	87311.4426452623	33316.1167785639
747	60.4203617445012	60.4203617445012	60.4203617445012	660.505	660.505	660.505	1	1	120027.080544435	91441.815023925	129589.116179688	124159.060757031	143102.843071876	109281.552750001	0	7006.47315937487	6781.51395258778	2497.2431473145	0	11648.4520453125
748	60.4593648040459	60.4372955976186	60.4606448808979	660.89	660.505	661.43	10	6	91739.9062460944	81598.9960693352	90954.0277089849	87614.9739342441	85969.3973154297	84496.3044140633	12313.5322631835	21466.1096328121	22730.646147705	21164.1705143071	27859.350403809	12334.1224445312
749	60.4593036419266	60.459263293555	60.4593220545154	1302.63	1301.73	1304.5	12	12	431858.066088869	284221.915180287	532420.827815504	401131.052104493	358754.943558442	616272.33535017	589551.574612168	485319.689196618	537818.648369796	593269.235572339	513483.025178573	318095.427486477
750	60.4631579537798	60.4631131914813	60.4881824981273	1303.22	1302.24	1305.82	15	12	203863.823999024	173926.050504807	184393.275578616	203493.37385066	188880.298931415	197258.087965263	190079.399188702	209319.195862166	186122.88347168	216610.227427806	118081.8	181047.695738806
751	60.486750352154	60.4765125524599	60.4875067705076	661.101	660.524	661.795	7	6	163286.660634521	128084.666891739	175402.952249721	148778.113883928	143964.507756694	109358.524127746	16586.052645996	25092.0441406246	29101.5365703124	25329.6047254639	33312.7392604978	17958.4830613606
752	60.5006862199272	60.5005235130794	60.500848926775	501.852	498.021	505.683	2	2	10179.6481722004	13800.5220560547	10207.2091020508	2210.73265777588	7537.59700067136	9017.89693988039	7826.62241790773	8872.03438623041	10759.9078863525	14287.0380697265	8715.94445068363	5008.10594921872
753	60.5016867191874	60.5016867191874	60.5016867191874	6.7882	6.7882	6.7882	1	1	8437.21741297302	5555.19339623413	10367.0693075342	2320.70873026123	11994.1325170532	9005.10104951172	10461.614973407	6663.35022568359	4469.98458457031	9055.71846793213	9656.30551796875	7817.53176806641
754	60.5184430702688	60.500758207001	60.5184837901591	1305.99	1303.61	1307.19	9	9	147600.820947266	228583.535931489	536444.438027352	74824.5455357145	166104.610540595	106008.446425781	588791.059165036	118431.883011568	88730.0841838192	592426.741176348	114152.120188804	206480.785374098
755	60.5334424282729	60.5333883278417	60.5334799268197	660.7265	660.505	661.101	6	6	243510.812665181	300831.654264505	197439.773024414	274160.768620535	286706.395396201	149525.620098215	16586.052645996	25092.0441406246	29101.5365703124	25329.6047254639	33360.3458903808	17958.4830613606
756	60.5348187342569	60.5348187342569	60.5348187342569	147.505	147.505	147.505	2	1	16554.1683898926	244957.698800781	8011.96276403807	9938.08165429688	39868.4568852539	9919.84213378906	7508.65421813968	17013.8754455567	12428.6774882812	20611.1821757812	14159.2961821289	75981.1314331053
757	60.5659592144323	60.5654409586971	60.5663890438346	660.0785	659.646	660.193	4	4	79362.7519628914	97076.0338710929	107289.134175642	121930.817727864	79809.8699330345	116366.552933036	2750.15138427732	5468.64632161449	5993.84731738279	10452.4990013835	2671.06556380208	3148.67869765624
758	60.5911306959609	60.5678295580355	60.5913157831394	118.924	118.355	119.759	5	5	49250.5461621093	22491.9833913574	18832.7557106527	38305.3529799107	52421.3617892457	21204.1461953125	36423.0630976562	31122.7815755208	31576.3572763672	19269.2595432129	41146.6058269043	74134.2581420357
759	60.6250459343596	60.5972731647242	60.6256417444135	660.563	660.193	661.083	5	5	71320.8107080085	96730.4729619143	105700.186632226	62790.2616705077	71941.473502231	58802.6515500008	2753.8280572509	5487.20065734861	6008.82658593755	3554.13105456551	2673.68612402343	3150.19767858882
760	60.6144816796439	60.6029167511261	60.615482751963	118.355	117.914	118.924	5	4	30959.664421875	27210.4744134521	18743.6205032348	23396.3929244141	48335.4640092773	21220.046465625	30784.1843249999	23444.202973755	24227.321980957	19294.8091795898	35643.6259990234	32817.6611191407
761	60.6316535290852	60.6316535290852	60.6316535290852	1305.8	1305.8	1305.8	1	1	51629.2340942375	48538.8151428228	64339.0832421866	48445.4446984856	41175.8357791131	80565.1313281239	75294.466152345	46105.7833789056	70810.6685107411	73379.1327850333	51573.2554633244	43257.7258593756
762	60.647361297094	60.6473165584221	60.6474925026588	660.5435	660.524	660.89	4	3	100824.287025391	96650.7281367179	161457.58700879	92778.4891842441	120287.487285743	93689.2016363938	2750.15138427732	5474.8962031249	6010.11052324209	7316.30202597671	2670.11263281254	3148.67869765624
763	60.6268282120811	60.6268282120811	60.6268282120811	118.355	118.355	118.355	1	1	47150.7089208985	56033.2015161133	18720.4117133789	39930.9310631348	48632.1922212891	21220.046465625	30784.1843249999	30944.937109375	27786.3778995117	19294.8091795898	40907.2020521484	68818.3308871093
764	60.6854019102748	60.6853713151358	60.6854264336336	1302.965	1302.3	1303.22	6	6	117116.30451549	66435.941556804	152205.835297854	117257.112629617	99220.2264364354	175041.649742837	172695.525288899	138452.04954057	167762.441642879	168304.475806994	147659.459002281	87485.3958016696
765	60.6939961020118	60.6939859231645	60.6940851653556	661.697	660.524	661.985	4	3	117043.370713171	134941.871657225	96532.3731041663	130720.355796875	112577.531080291	88503.8888059901	3883.32022558592	6342.54527994781	8798.85779866533	6442.87820568848	5975.47274902347	12426.2682158203
766	60.7286506640018	60.7234270166156	60.7286829682716	1302.3	1301.76	1306.34	9	8	36759.7521368403	68449.7697802728	72610.0959215206	107710.199097221	28209.360416015	95424.8535091139	48168.9310839833	133855.676867404	86395.3403906253	50310.5207421873	81384.5139160164	82186.4703206375
767	60.7449402261437	60.7448459448966	60.7451579872131	660.7265	660.563	661.43	4	3	54649.1573071295	124096.493052614	75272.6739140646	64966.8080761714	115526.058165526	56969.6592773443	3883.320225586	2727.81257580561	2696.48301538085	6446.32913134764	5981.88076269537	12447.3975424805
768	60.7658338014021	60.7644462547212	60.7727263632448	1302.3	1301.05	1305.34	11	7	49284.8136805552	31124.1746215831	403775.666279303	93830.2818303031	87690.687220458	447201.609653327	30372.3854524738	28109.0333261712	391500.602243647	413430.273828119	367818.727939459	107262.320517202
769	60.7682590570935	60.7678653138823	60.7686528003047	660.5415	660.193	660.89	2	2	93932.8661572275	87170.6893630374	69458.026051611	107012.190036621	81819.8112626967	73616.080500001	7269.85736144998	5081.35845947263	6391.52535937505	12122.186159302	8947.16730798336	6883.47314227285
770	60.8043368949606	60.8030978532601	60.8053710432147	661.101	660.505	661.46	3	3	61943.2075183593	74675.6484293381	100853.123262696	107012.190036621	87869.271988036	101247.522753908	7256.26884301769	6141.57512731921	6394.93963574215	12116.3472684573	12026.3183081057	6879.78523809813
771	60.8024411864654	60.8024411864654	60.8024411864654	147.505	147.505	147.505	1	1	5201.94227758789	40266.4467182618	2035.00993566894	4236.65736328125	12570.5681999512	6844.67899176025	4262.89488244631	2016.19693359375	0	1932.72524401855	4811.58913623047	15431.5245859375
772	60.7980354438002	60.7979952628698	60.8076598004901	1302.71	1301.97	1307.27	14	12	364811.793334962	224893.670802282	466975.294997901	341518.550056339	307033.343504919	48908.3135778816	517901.672581131	426851.361412259	34474.319815063	525045.041687506	450382.440887278	267739.005669695
773	60.8275429769433	60.8143815578772	60.8276183563513	660.89	660.505	661.46	7	5	87874.5042154025	39478.9720737301	59420.4200221121	81969.4786203119	92152.1191875984	66039.0507398281	7260.1512768554	8570.53465937484	6392.89106992177	12116.3472684573	12026.3183081057	6880.15402851561
774	60.8398157228314	60.8398140077728	60.8398730589227	1301.98	1301.81	1302.3	3	3	211615.387757818	140645.978425778	270851.639734383	192145.673378912	28610.965881348	285850.044687505	273969.358749988	24148.4701992182	253627.162734379	287093.40342187	224998.225937504	27676.5061289056
775	60.8576657416995	60.8576587366496	60.8577075018881	1306.13	1300.4	1307.25	10	9	141935.181268311	113406.457420248	123087.412880861	141990.578474308	125507.277837665	140443.775390625	86524.0396093738	98555.3622729476	116998.889260066	120086.556632486	130782.033458533	76248.5234026228
776	60.8787272225288	60.8782548062006	60.8797253565749	661.246	660.524	661.46	4	4	94643.41022461	137436.263876952	141772.164560548	119321.156318277	112505.636832588	125087.474250002	3118.77399291989	11722.0213093748	2711.04572006832	5375.07112084972	5808.3120439454	20460.0732316406
777	60.9009735076561	60.9009735076561	60.9009735076561	660.505	660.505	660.505	1	1	98728.8701184102	35861.5656175781	131591.254877929	99258.228424071	126511.955333987	98751.0619962154	3122.94347686758	5895.19365002438	2710.4665605469	5377.66137786877	5816.08548083494	9849.69434515367
778	60.9219117282415	60.9219117282415	60.9219117282415	147.505	147.505	147.505	1	1	0	101583.855400391	2388.23303295898	4364.62301367188	21981.6044545898	2224.05474890137	3977.29410021974	4967.12495178223	0	4083.07672106932	3541.50233789063	32034.9301904296
779	60.9256414711276	60.9245894039727	60.9276614442939	660.505	659.982	661.101	7	6	90926.9705273447	71724.92878125	126177.218818568	99004.3434316405	88008.9072330085	79754.5056577143	3122.94347686758	5895.19365002438	2710.4665605469	5377.66137786877	5816.08548083494	9849.69434515367
780	60.932779967912	60.9234918666302	60.9333518176555	1303.635	1301.05	1305.07	4	4	127795.922589111	147660.541078725	123117.737446734	132444.838626953	100747.397734374	140962.880152697	127520.062063211	26798.55318164	113577.472745029	108582.244331543	126004.971868784	107374.663440756
781	60.9662437036227	60.9482570718531	60.9678722748402	660.7265	660.505	661.101	8	6	111139.857937501	109798.516492465	156975.109062174	51031.5032605468	87918.891099608	68512.5382841801	2973793.79687497	3223004.31249995	3276854.07054165	2905370.19661881	2887502.00843755	2127848.26649999
782	60.9766901635516	60.9718257127199	60.9815337700119	1303.22	1302.24	1304.73	14	9	36947.6829101561	82322.9349609379	119470.550414663	119882.497484908	27678.9826876396	173458.75936105	159825.659179688	58889.6593172932	155670.521689078	120831.534371995	53214.0922375496	97946.0534490418
783	60.9961343581117	60.9960685753671	60.9961530227691	117.938	117.801	118.406	9	8	26511.7979326172	33346.4844897461	1774940.27171875	1630632.432375	31020.5124140625	31572.6364081544	32763.7844067383	24901.3062369141	1760342.28065625	34803.9376017578	2096889.59025	27977.7331918946
784	61.0073650034177	61.0044080723438	61.0082552155084	2665.6	2654.9	2675.81	233	12	6852331.56160873	3657065.80964355	9537471.8367155	5931322.34625004	7793750.22278629	29443091.5482891	269328.938297528	136763.758276365	4415514.78384889	1837055.88617911	136320.827623292	181151.021363429
785	61.007751290632	61.0071433122568	61.0081176157243	691.389	683.452	696.65	127	11	11529044.4790039	8329248.99506837	37096593.118454	8632490.66602537	4654056.37058291	4811761.08950838	6258546.24666546	6202916.10167046	5565508.11467214	24556367.890631	6869705.23819205	6564985.37449221
786	61.0074092400892	61.0045049752192	61.008159752208	2684.91	2676.64	2691.93	161	12	338392.551551386	3332307.87159073	7314498.00120305	4174339.11975761	3910714.13210805	5107719.45569683	477379.181096194	199397.946723811	96102.1226882935	3554611.49845574	217390.299490468	159937.274765625
787	61.0073513403876	61.0044609232423	61.0083093011605	2624.83	2617.67	2633.06	183	12	7261462.53424166	109874.385890065	5914370.55440929	9652361.20508409	170417.054460209	6202955.1027277	143752.544135201	199777.977627146	6516827.47242586	7085736.28171876	5200616.33910409	480721.114264439
788	61.0073191629248	61.0045556781273	61.0081726346931	2698.31	2692.89	2698.99	100	11	81039.4333197016	97441.7896647101	72048.0963603505	3522623.90523757	1976705.16492869	5065294.26791019	0	70881.8557402301	3219549.841416	110065.908628623	75667.1290698237	284450.646330125
789	61.007242352296	61.0044736580503	61.0082828297723	2581.28	2575.13	2585.38	103	12	144141.969338068	223209.936454331	218888.876701666	5304626.75500324	12649393.0148317	7475411.69236154	168631.952862412	171521.698261717	769164.17270508	8471478.70649408	493148.780957462	4770916.5974528
790	61.0071851234878	61.0044730781243	61.0082784732967	2570.13	2564.51	2575.05	114	12	6232608.83249211	7554638.48121287	289866.341645694	6568283.68666466	5849113.48413111	6402775.91125975	3795917.29789828	259650.942672519	287079.016929085	1955639.90233507	178431.203544655	266308.133149044
791	61.0072345593978	61.0044995402966	61.0082215335027	2607.01	2596.86	2617.06	211	12	11345184.1362792	4385886.78083966	201427.1545931	5137852.69768066	7111951.69453669	8028179.53125502	137710.49482178	4518368.48011725	6433826.45698056	153739.361961913	169333.210138078	134813.318433536
792	61.0071469264181	61.0045043201437	61.0083163390084	2542.96	2538.84	2548.33	109	11	279346.631975504	5600290.77738276	197735.12898437	7442372.6225779	211809.443454314	6667906.09527798	203236.599751254	282405.87574669	7889154.24775933	417657.280728312	244854.847650387	150674.691999987
793	61.0077912917216	61.0071202933691	61.0080967253575	703.305	699.483	705.027	92	12	5105385.23094859	3748019.01343509	4803828.84260255	4512144.05497647	5655612.95441566	6547854.20439647	5873752.1357333	7316285.75366792	9184775.02006208	5148643.53567657	5484430.31670752	4579383.94490327
794	61.0071999238798	61.0045198062534	61.0083577337158	2556.64	2548.79	2564.47	131	12	207028.173916266	6191547.33192444	6307925.6751282	13948322.4783463	925204.940399394	10654559.7011304	5110337.4097019	241900.48178467	15274955.1135506	7227874.40338479	7371713.6000412	8054825.15551264
795	61.0050480740154	61.0044598869384	61.0083909421772	2527.86	2517.43	2536.38	184	12	7226891.24053622	232325.877668455	241374.601166444	4012351.78266362	229849.383398433	15875867.1300746	9455804.36060075	258531.009750366	254984.186094723	439272.289105905	207184.074453124	16346855.0895106
796	61.0077973159878	61.0071786503359	61.0081126259484	717.803	713.348	730.559	160	12	10794597.3084645	4322019.31889708	10126748.3807719	6871620.0152625	6095494.79714563	7286812.04945316	5537190.38503927	8148753.8355031	9760029.45700923	8948740.30129389	5768081.90209278	15223762.4785175
797	61.0077220323637	61.0071807962406	61.0079041687337	736.573	731.084	738.493	95	12	5068232.34894303	3919069.22812257	4786756.26200734	4418694.92322071	4608074.18998235	5679673.34732472	5973710.3521132	7804318.76155889	7659487.30757771	9043072.71775392	6466790.5761797	4423075.6401775
798	61.0072801354263	61.0044923932365	61.008181484632	2590.25	2587.16	2596.1	80	11	121852.152017305	181441.666049557	7943723.10037869	14966172.5121107	5317959.5979728	7153293.29521472	9908308.11440749	6585496.09191854	5079052.64050729	5499497.04138885	174356.845178223	5028887.19600783
799	61.00772748263	61.00719222123	61.0080331539635	751.668	746.259	762.501	148	12	4669789.92477398	5849463.20006893	7310262.70977743	3722760.2024852	3193908.26813965	5566028.60173774	968551.249478484	10192481.6277946	8251998.46708707	10302884.2261251	18904905.4980821	3286997.70035033
800	61.0077456029538	60.9889983851252	61.008163838705	649.627	640.972	661.101	148	11	15715218.5281327	3903484.42900316	14379727.6837055	5974369.43303574	8383711.36894952	6283765.31904795	11509038.7949329	26806874.3886326	12938717.3968469	24637779.3701303	16645074.0126707	11207411.79901
801	61.0077601167614	61.0070552128376	61.0080579954424	770.473	763.91	783.513	120	11	5258019.61618896	6452730.35932618	4228330.75700452	6346147.23737582	9751159.79179541	21738863.8529788	8181153.60836683	6693635.94578318	7155892.26377174	6298041.98115397	5490165.6123362	4680995.17408857
802	61.0048409214775	61.0043762544154	61.0086647033691	2508.105	2500.74	2516.45	114	12	8070368.79044093	508369.160864268	6295305.55157787	7097958.96608707	931178.626932564	8197062.62867589	33126812.4375425	223248.516721809	279105.449217667	468801.485452798	320869.995284183	263752.237652448
803	61.0076876523003	61.0073895610117	61.0078967924378	1067.33	1063	1071.92	103	12	3295605.01358645	3415623.13268554	5048934.59898507	3819287.43392573	2261800.80072703	878492.048085998	4712497.47201631	3047295.48293948	3078422.54816163	7069800.29692891	3537408.68543117	4240880.24341112
804	61.0077734128846	61.0071567318562	61.0080630420069	632.129	621.586	640.04	130	11	4459637.03669636	4094838.23524784	5559267.27982709	8508728.17285436	6102805.29701991	25385165.6215266	4849050.34568896	4186508.87053918	7620690.57350487	7120057.22532005	3752059.27334434	4592121.02159661
805	61.0050777523457	61.0042763922697	61.0082082440305	2492.265	2480.84	2499.81	116	12	28131288.6697774	231451.860448944	8166269.06931485	9837758.27682333	283522.764287114	6680705.80400717	552880.445102829	6754099.23181177	9040699.99503992	509427.938241883	502402.228453124	622840.00352489
806	61.0077124495533	61.0072980792479	61.0078351422147	1053.14	1039.74	1055.41	129	12	2878477.14454546	2470545.49709074	3716596.70883222	2642564.46319146	2232324.48985109	3931075.76174069	3328731.02818182	2626420.27925536	2992720.65386364	2587275.98321619	5187703.58541707	7662618.45718351
807	61.0077324817724	61.0071708145829	61.0079187582953	957.718	951.063	961.428	101	10	8088885.49804468	5186281.45489476	9396839.79526575	4059572.23760496	5871796.40580592	10346366.6073324	4529522.61026406	5417298.42605943	7039237.91523696	3359725.6677653	6009708.42349629	5780765.52182289
808	61.0077732484347	61.0071816888517	61.0080902115061	672.47	666.964	680.867	114	11	10993884.6736439	7349427.42964534	12207669.9188559	2417885.21331823	12668617.4970979	1564626.15153045	6648295.39015042	6153623.00336047	4515096.22733003	12352127.9498054	9902394.39050268	8268947.94375001
809	61.0076927695658	61.0071938480822	61.0078226471813	977.291	970.869	988.296	149	12	4394273.40144563	5416843.46571845	7570590.04408487	3634436.58443365	4969335.75741122	5956206.99831546	4611577.86317886	3110624.38614876	4823135.63923942	1080925.23774781	4305218.06194769	5502471.01407094
810	61.0077815112297	61.0071467329046	61.0079889981543	878.877	875.962	883.127	70	9	16939646.7291584	2876603.17089586	3785784.95124998	3544539.55046128	5460899.08055596	4053330.5436447	4042826.3225273	9144397.47079652	4542543.1440296	9800654.81154777	3879524.66767361	4302314.35201226
811	61.0077262808149	61.007261795305	61.0079159256554	890.315	885.374	894.821	72	11	4696346.24139733	2816316.41385675	6130623.80538337	3249388.16134826	4647879.3405452	4574212.7175626	5894088.56446313	5198954.19596868	6860904.7579689	6060196.30743569	9961091.09722586	4796376.7615345
812	61.0078350852597	61.0071499627704	61.0080711436585	611.979	603.506	614.872	78	10	9436178.49845962	4213652.58600423	8559703.11866406	7189602.79381374	5880719.4373198	4945091.13714723	6142398.59038701	5024828.51562579	5408617.85110848	8428237.70874415	5370250.73595934	4318262.75093746
813	61.0076571472914	61.0073711850906	61.0077495286479	1137.33	1130.6	1153.14	133	11	2184852.2259375	2374628.66353122	3723915.29941404	2563175.60801306	1903719.64605907	1953495.78147645	2123204.67406497	3301893.88108828	5595200.35070888	3249875.03050641	4393806.24962053	1517348.76152192
814	61.0076738401487	61.0073607185554	61.0078485729255	939.004	927.798	947.528	115	11	12188598.1516471	5297993.95715008	5455087.44147327	2823147.75531025	5380472.77842745	5316951.81301777	8097154.97671779	35284779.476383	3421836.51003531	4040278.99422366	3618294.55417958	4327408.9815
815	61.0076570078841	61.0071717414005	61.0079047378527	861.68	853.475	871.941	126	12	4103699.6381763	4210273.99883293	1687852.84692913	5450674.93052282	4282216.4757731	6417691.83500417	21552767.0460616	5765756.29097585	5012957.62898297	7729268.99229295	7916273.21385067	3186662.33684215
816	61.0076802334259	61.0071915728813	61.007972488102	830.538	821.771	842.289	100	11	3831114.15670099	5170308.03985491	9429646.33128869	4782867.13316344	11500092.8546064	4037010.45353579	5690853.20260529	4592973.37202707	9465287.49521928	4497137.89062658	5969814.69104466	4764806.25730802
817	61.0076987683871	61.0071586236082	61.0079101196026	1004.27	991.187	1009.97	118	11	3909664.94874039	3456818.81593078	3865971.31852096	4135386.48276216	2806199.73126116	3091100.86766112	29916821.7275383	6455418.91579736	4250070.19413206	4230639.90894997	4718087.01764787	4164633.54082706
818	61.0078273211494	61.0070773900653	61.0081193868799	587.259	570.762	602.613	151	11	5043820.98380401	23327859.5918376	7535416.08895246	28330945.3938206	4080927.47552528	33553252.5548636	22191618.4675588	34113713.9118365	41313182.7942521	19897061.3768692	32525813.2739091	22141939.8757418
819	61.0061032401035	61.0043888092041	61.0082867267616	2462.36	2453.03	2468.69	70	12	562544.274952391	452182.716481942	10977784.4460625	5441186.24998871	10584485.3712819	12026986.0991212	6947962.87563031	527321.481602133	294753.433557126	10928539.5266651	19054971.5169495	505325.110676875
820	61.0078198131545	61.0072535427209	61.0081392679993	808.657	801.204	820.456	97	12	3629933.82780928	4803179.77563746	5817258.56401595	4284335.70995245	7294567.64643748	6976737.52497445	4322281.80861782	11986665.2998177	10242464.8962384	11975128.1251967	4349578.29383793	6812602.11604479
821	61.0076613158305	61.0072718592086	61.0079749212875	1115.77	1098.04	1122.34	124	11	5497045.2606456	3039736.40929688	4918074.16978206	1875221.03437654	1883794.17873777	3229032.59002458	3044743.63805418	3034352.90681276	4132037.55440958	4668744.83841799	6881010.01122592	2276755.21681818
822	61.0076227235718	61.0074177283973	61.0079435013946	1033.025	1028.57	1038.25	70	12	3667469.05898435	2594090.26504484	4616596.1086631	3344051.77588911	8222936.11388282	3266169.59743655	3749513.8658434	4001868.29004355	3232867.85892389	3605837.76621827	5175171.07106688	2541995.99306444
823	61.0077929389682	61.0072232151545	61.0079738357947	789.862	785.398	799.195	64	9	7444275.16582156	5124072.90366666	7680499.97210689	5829747.67762498	4883973.55833601	4237816.47990693	6247070.70381679	3860128.31235925	10140862.0495287	12311025.64783	5017165.32941427	5189553.71627679
824	61.0048159421339	61.0043495078692	61.0082188798699	2475.02	2468.87	2479.1	66	11	329651.991779286	7522961.78763237	7620663.88276145	9566485.31074911	7855002.05929813	8520656.32659107	306740.490596783	381287.727333992	8565266.69853113	778162.419929738	272989.786442872	296483.077677119
825	61.0076716234392	61.007077783015	61.0079148548546	904.573	899.886	910.815	79	11	3535334.6135358	3402374.64894887	5774808.11648218	4839010.86721135	3216760.69290734	3969417.6028403	4818920.74876119	4812654.61581783	5489965.22823542	7146238.26645489	5002094.7018202	3035985.64955658
826	61.0076675913503	61.0072884790444	61.0078913928322	1019.13	1013.57	1024.77	71	12	3290185.37796384	5258643.1071326	3533451.06319362	3401556.08180033	4156892.54143064	3805938.16715328	3236956.12053277	5251095.77836672	5350691.02657531	9403368.23305665	4711832.91499513	2634358.62281249
827	61.0077371708737	61.0073230347809	61.0079796130343	845.908	843.22	850.587	53	9	18721571.3562336	5364393.5184055	5814163.37387499	4450941.64659064	4613359.68963545	8065434.28749102	4238202.87137749	5733963.58220441	7860166.52830594	5844512.06148316	9795808.51262657	3359589.0354423
828	61.0079123472962	61.007149453215	61.0080504806828	465.664	455.149	473.903	90	11	6555613.84285254	3821607.47751143	6882265.49945911	8689021.4428546	4339973.02103656	6599864.23574763	7355996.61128139	4923194.91163526	34104415.9879611	5553027.47859373	8632863.76493279	5497671.21684375
829	61.0076477343688	61.0072836790166	61.0079215047603	918.575	913.425	927.069	82	10	4617286.96403349	2564001.52828125	4600209.04023315	3616680.31331252	3752676.10976609	4227742.42366974	3588812.69070847	4839907.6269858	5083901.95423179	4770085.29080467	4782488.6743047	3405847.22445064
830	61.0079462604198	61.0072771701033	61.0081711560103	523.014	514.166	532.244	83	10	20107983.7370041	4643306.42864748	5136950.44339769	3853321.16480172	22238299.115565	24649728.1594748	6862203.98577585	7371742.79840625	6750759.79525956	5144388.34508692	6572531.21207542	6139384.8147353
831	61.0076527506598	61.0074251729555	61.0077655149372	1161.04	1157.67	1170.17	62	8	2298475.34441224	3102639.51580156	1851423.81890184	2384922.94090105	2011215.08798079	2423751.50330526	1724698.92672608	1842330.2140828	2141827.62576616	815833.913216199	2349597.57793272	1954377.5221755
832	61.0078027843262	61.0045156713009	61.0290134557902	2649.6	2644.22	2654.27	122	12	3548045.42162025	1878218.78245847	146655.73711426	2380210.57561487	111659.369883729	11809645.2255414	182498.059739332	7100157.48698545	74130.0430664045	2035610.25031511	2974483.58128342	187749.778423551
833	61.004950205485	61.0044831707032	61.0160596933564	2445	2443.71	2450.35	59	12	513136.388129889	357576.45920409	487250.123701616	291242.145820309	10286131.3732213	11530206.9010019	12360575.7333007	10517788.428965	11461806.6116453	472165.958633577	545704.537616836	9829608.5583717
834	61.0288532811127	61.0286567612004	61.0290362709052	2668.96	2656.25	2681.11	57	11	2058631.32991023	2956414.43241439	1735156.72762899	3147078.08085937	3927873.54053317	5578621.85588074	1751141.30856347	3992652.73270303	2459177.93030831	2019291.91751101	2751957.59086024	3128826.42112569
835	61.028908501862	61.0287502638728	61.0290531339382	2690.65	2681.57	2698.95	39	10	4631511.90593722	1952572.6369172	3152755.30660831	2277920.3788199	3011455.94969249	4499917.99396878	2110409.86059193	4201057.86537514	1587359.13303375	850972.482187484	2931941.22201414	2619082.93094609
836	61.0288823599915	61.0288080469374	61.0289312805332	162.326	153.832	164.632	24	5	2984496.84708708	4092601.70156953	10867799.7325893	3138701.04249609	5203590.35405152	11486659.8011786	10806745.5200687	10464443.3102887	11619236.6885714	11330089.2737906	10696517.140997	5860036.47703918
837	61.0195744223589	61.0194310768787	61.0289570175076	117.914	111.769	127.161	23	10	32419.349914388	29922.727109375	22407.0225777344	28500.39922229	27591.7671448243	1951667.72007813	28872.2982045898	30812.4403069196	1760342.28065625	31022.9261235351	23202.2878242187	22613.1375234375
838	61.0349421943736	61.0259781357112	61.0449819318045	1302.73	1302.12	1304.49	14	9	61772.0363769529	43813.7839339189	100695.342415974	39080.845427857	104970.33859668	128340.357747395	133956.459470882	131236.93932959	153294.922201172	136141.264270959	94706.5461508412	46987.6668640129
839	61.0288411269797	61.0287530800881	61.0290394128021	2632.1	2617.67	2642.94	34	9	2296952.73548143	2452087.36716116	3096745.22405828	2320720.71012904	5714181.50288445	6735523.19274051	2060691.96724458	6271553.57177876	3567151.69981708	1489821.64683726	15703861.6716477	2887152.24188168
840	61.0288407214631	61.0286875804946	61.0289787508916	2600.85	2584.84	2612.21	23	7	1707150.11921385	5908633.36559154	2177730.72066584	2318708.12062988	5610882.79874979	6784255.33136365	6807814.40625003	6224460.99471566	3572146.27316103	1537407.01435248	2046096.51302412	5377447.1211647
841	61.0288054453292	61.0286671861683	61.0290200287375	522.724	522.724	522.724	10	1	6508617.45483335	5183862.79530275	6888508.627875	6035830.50654999	4215949.81925023	7411359.87296251	7163049.93822915	6140612.20104691	7212849.59889996	7320715.20802081	6901821.81522503	5461431.59956874
842	61.0289196366496	61.0288879965912	61.0289432552938	565.907	565.907	565.907	8	1	13652612.8955284	10170531.6410265	14604106.0192424	8178223.2229417	11706539.4930113	14927136.3112891	14834311.7299943	13998085.9221098	14528063.3147754	15342631.1445795	14315134.9444829	11020139.1665611
843	61.0288594511163	61.0287594213576	61.0289292204198	2563.56	2556.19	2569.01	7	6	2898755.37080665	5933247.54640636	2520133.23146483	7816094.58995191	7510071.00740398	8787107.2860575	8753937.9805769	2454002.97518189	1233258.93232914	909025.275945341	8263764.89519244	1760525.02397755
844	61.0288135255353	61.0287802775678	61.028861619769	260.701	260.701	260.701	6	1	3697773.0148594	2724721.89621485	3998337.4126172	2446867.41968829	3475319.57110937	4329032.16951561	3874846.85845983	4000689.8515469	4283567.97	3779847.64807143	3936889.69488282	3168212.22773438
845	61.0288380918054	61.0286968032228	61.0288485307946	2576.28	2573.98	2578.83	4	4	1770321.71770997	1625645.91488015	5808911.75527791	5236106.9079168	5113220.29874987	6085637.71562481	6087565.08749981	2599877.13539366	5762576.6022222	1436418.23560095	5580938.97527791	4927248.11444446
846	61.0289051506101	61.0288469920584	61.0290287648416	1.9676	1.8696	6.8039	5	3	0	5887518.28109018	0	0	0	1361283.51704005	4076078.99240141	0	0	9211969.21378125	8750044.33212054	5919159.99878838
847	61.0288300802027	61.0288300802027	61.0288300802027	618.603	618.603	618.603	3	1	5211533.11899687	1192295.37751274	5677194.93910004	4838913.02535	4634618.56834997	5900962.68556872	6093808.55019998	4979147.57790002	5760126.74820004	5537277.53881872	5334143.35311873	3913420.77472499
848	61.028864162203	61.0287726965718	61.0288750775215	2545.39	2537.85	2545.82	3	2	8648324.96350963	6767641.5708171	5296343.94691802	8464804.50115401	7991557.47288464	9348027.94591346	9399527.59375	8904947.625	1378870.11257728	8717232.02000013	9514994.51531222	7322283.07569715
849	61.0407580716068	61.0401609444901	61.0416886800497	661.2715	660.505	662.01	4	4	176987.745107693	224595.49767271	121384.677432128	1885510.47565919	206279.929245997	1905312.44223215	3978526.3565625	4156537.00762501	3798409.23956252	3778492.97212494	4270062.95680077	2874103.73850446
850	61.0861349584361	61.0859636692967	61.0869981244392	1304.11	1299.92	1305.41	8	8	178897.88927002	281405.070072114	109103.024197822	200903.544546596	203203.414389272	288755.835817055	289380.492831216	156432.250295759	246169.556905923	32472.4290390633	232479.428579507	241445.834611628
851	61.0880909612091	61.064700668601	61.0886337202599	661.083	660.89	661.101	3	3	320960.77911719	227253.103859373	165204.452196847	324523.002445798	37816.0571923831	139754.818017858	5471.05594116206	3667.92776692702	2714.68620939126	2711.16114664713	2736.83204622396	5978.14690429686
852	61.1118108874337	61.1011354349669	61.1155736117924	660.7265	660.505	661.101	16	6	84624.2359453131	69032.3139404291	383517.30743457	32189.802890625	303761.564527897	358089.160888394	5471.05594116206	3667.92776692702	2722.0520127441	2709.61356982427	2736.83204622396	5978.14690429686
853	61.1191197094779	61.1186630635514	61.1200504588094	1302.66	1302.14	1303.04	12	12	183210.214733323	110448.669143629	250504.28492432	181886.39547213	157734.819761305	288158.689643556	289677.114695872	226198.997306781	249677.952097518	309841.691716497	230690.086925224	137293.659194711
854	61.1290223481785	61.1282914544257	61.1390417011175	660.89	660.193	661.43	5	4	184750.29569922	226257.471421873	177393.616608723	166286.497784598	266675.603015625	170775.361363282	5468.13024279782	3664.25983916009	2714.68620939126	2709.61356982427	2735.85565234379	5967.6791656494
855	61.161259591938	61.1590291112527	61.1621828769035	1302.495	1301.32	1305.34	14	12	795593.632763675	95130.0211608895	534030.947712046	536394.231540533	58789.0370566406	454675.649437781	512669.357941086	726776.969826829	491581.051095056	477763.975220057	626419.372688471	985701.147363275
856	61.1876532354486	61.1712078823941	61.1951935516584	118.699	117.914	120.676	32	12	126669.172321289	154291.692803571	89758.7514060059	27350.4000424805	103114.099244071	105367.60730263	90560.0216061402	92775.6427929687	81122.8072421875	78578.1088903461	134714.983476562	125421.670672015
857	61.1749263429692	61.1706941572239	61.1764481743558	660.524	659.281	661.083	5	4	133503.736683595	147155.669268413	25711.4358277341	95800.1676852676	114369.851691963	80409.2835524093	6892.24093872067	13658.7019205727	7049.3314982096	0	8140.96631852213	16966.2131289062
858	61.2011600505511	61.197871566126	61.204300951798	660.5435	660.193	661.101	10	5	70394.9401684577	88717.6338876945	82553.2968850908	74513.1328183593	100322.924328681	78863.280300001	6895.92860107415	13674.3118656247	7068.45856689442	0	4121.21428820799	16995.9730875
859	61.2066320730842	61.2036011848115	61.206945237595	118.739	117.938	120.196	15	12	61803.2299812011	59341.1226652343	44434.5950617188	49699.9059824219	41081.2770648438	51633.9925813476	74097.1239260254	63415.3953580729	77123.607984375	86125.2089886068	66628.6499383137	32477.7851857422
860	61.2257189852128	61.2255075964153	61.2262137642208	1303.975	1303.61	1304.15	4	4	723476.485884237	250965.157025239	60708.4367591433	837725.40392843	177542.926716496	430217.258892039	477133.407784096	698124.950787469	72747.4969990236	448032.992075421	597446.825417249	922807.413210232
861	61.2367515548582	61.2367143000805	61.2485195229131	117.801	116.98	118.102	13	8	27824.7773371094	148497.162621094	89954.3321824219	27278.1356283203	27630.3548961914	29775.7505940919	24978.3104035644	126746.500405371	140314.389983594	38506.1556243896	29105.593764567	39335.1343222657
862	61.2513508334387	61.2265223363023	61.2513870798031	1301.98	1301.66	1304.15	7	7	99998.9449951183	91401.9820909278	36600.3118212896	28656.8957753913	49578.2947033686	56522.5986347658	162276.958566892	37447.1653472219	160026.831766492	163182.069992404	144095.065751955	204346.093712333
863	61.2506377555656	61.250341869925	61.2508505250129	660.563	660.524	661.795	3	3	56062.1764326176	307206.625341794	433201.106234378	67740.6202928055	333248.65969844	62295.3712978513	2774.67276367185	3155.72909062494	10594.9920852049	0	0	9375.79142499997
864	61.2732538169781	61.2633119826741	61.2751985804412	661.083	660.193	661.43	9	6	478954.935598218	333990.01188151	495535.171465331	421581.053629463	364251.996115508	432280.148839287	2773.1889814453	3152.1266601562	10566.322306722	2764.41334082027	2650.99883935547	15933.3183225911
865	61.2953486332238	61.2835333514594	61.2953905992311	118.0495	117.801	118.699	24	12	28762.0315570312	69545.8893705357	31276.7680667969	26932.2257037109	44800.60474056	34983.9649000489	40399.6721803385	29311.7336794922	46825.7628925781	52928.8586425781	44296.1232211216	48778.710856364
866	61.2822206195704	61.2822206195704	61.2903230625736	1301.19	1300.27	1304.57	3	2	100552.142444665	66608.7594970698	107700.439687498	90762.8876041661	79540.5629648419	115547.396406253	109170.524197264	110859.865234375	127204.971682947	120901.860270182	21541.7324218744	40160.2411230462
867	61.3246249818703	61.3229801445382	61.3246444958598	1302.89	1301.66	1304.14	13	11	142620.212210285	90549.3039071381	176186.6514481	35950.3882150614	125362.574753417	191093.424553786	192078.614578684	166461.804768416	170069.774607872	186273.402015475	175356.810954242	115677.025751954
868	61.313609318008	61.3123479138861	61.3153751544312	660.5145	659.982	661.083	6	6	71226.7329023442	60997.4341528315	71095.625289063	67267.2044274083	61017.724624349	89850.0811500012	2774.67276367185	3155.72909062494	10594.9920852049	0	0	9375.79142499997
869	61.3070795187887	61.3070795187887	61.3070795187887	118.355	118.355	118.355	1	1	41808.3674667969	37739.4469151786	38170.9385882161	37068.3516716309	44800.60474056	41867.3286848144	55031.888159668	34769.4595475261	51130.1746298828	56179.5847839763	45989.9727539062	73708.5235866698
870	61.3368138343942	61.3340262644211	61.3396014043674	660.2435	659.982	660.505	2	2	383158.476204687	147663.620873603	433201.106234378	385559.279196872	333248.65969844	79219.399500001	2774.67276367185	0	10594.9920852049	0	0	9375.79142499997
871	61.3616311623685	61.3611133678931	61.3622416940504	660.349	660.193	660.563	4	3	70497.6940429695	103599.012746581	91714.5967128913	208752.082575	207369.699981447	201433.498650003	3503.44659790036	0	0	3137.94024237067	0	4808.99665468749
872	61.3876553394999	61.3874539897583	61.3935343408331	1303.06	1301.66	1305.99	9	7	59723.4130244142	18488.6353671875	70010.5613339845	37019.0178369146	28351.515177874	106098.321293945	91525.3513139652	76695.5613149398	98565.6000986331	127126.803619384	32965.0294224332	25172.9592597657
873	61.3880629224021	61.3880629224021	61.3880629224021	660.505	660.505	660.505	1	1	180946.448764652	59980.3135664063	229325.563593748	172827.408325193	182446.109732425	177652.607815063	3508.13035003652	0	0	3137.94024237067	0	0
874	61.4139325684568	61.4089075089204	61.4139635116606	661.255	660.505	661.46	8	6	122454.901405135	157119.755083145	105888.183633649	93400.3433065424	134823.25259598	95739.7789587057	3501.57309704588	0	4240.7832955729	3135.42115734863	0	4800.57609879556
875	61.4357047365482	61.4254619825766	61.438788889576	660.524	659.62	661.083	13	6	232505.242648997	87511.0065468742	113746.703604101	212109.760596353	244933.076051268	105583.762800001	3503.44659790036	0	0	3136.42879135749	0	4808.99665468749
876	61.4633292452616	61.4629512906453	61.4634709961356	1302.78	1302.24	1303.59	8	7	403025.038925331	364244.59527699	216695.511567007	151833.365979942	380584.705644943	252753.388972356	236467.13291341	192345.794873047	220402.094474282	262643.67008714	405888.503735349	371816.275745741
877	61.4542539994743	61.4542539994743	61.4542539994743	660.524	660.524	660.524	1	1	115437.416762696	135570.612392577	94836.2408984381	72577.6924895014	98197.5042095711	80037.2245500011	58132.2051513666	44087.3462499992	59002.2009407706	69319.3357711928	51067.6849960945	30045.073295703
878	61.4804636664981	61.4804487174878	61.4804786155085	1304.7	1303.06	1306.34	2	2	261829.517431633	244034.719854911	272650.678292413	277549.000320872	277337.792460241	47658.8709755861	264270.052109377	308289.367578128	257009.162343752	29988.9057812499	295434.038127792	234375.024779577
879	61.50615990899	61.50615990899	61.50615990899	803.121	803.121	803.121	1	1	60278.7527938828	14648.0743667603	36501.2911333005	45024.8807526855	46679.4815495615	18547.3025463869	48689.0487216808	28555.8327587892	50167.329781372	45291.4844216308	25006.4859404296	27225.3000830075
880	61.5093594848158	61.5093594848158	61.5093594848158	2443.71	2443.71	2443.71	1	1	163553.636704103	216444.241803925	199309.478955073	222685.192551258	148353.242646476	195858.382861323	225737.058026118	221660.325477296	226644.957329103	224342.837006844	210430.624107667	143657.404405518
881	61.5154226392153	61.4975352385244	61.52622050776	660.524	660.505	661.101	12	6	69100.5011289067	50409.1101726563	70753.2302402348	92366.255723214	90620.2419207575	98118.6318214289	58132.2051513666	52332.6197916658	59002.2009407706	69319.3357711928	51067.6849960945	30045.073295703
882	61.5190798343262	61.5061646211911	61.5191165524892	1302.69	1301.39	1304.14	13	11	408099.893200685	365013.739218748	33580.2036995454	416211.937446987	381032.669364106	35195.2451974054	393340.274168529	420609.561819896	362474.505544997	396908.137373398	406568.208816965	372406.28192608
883	61.5121731379059	61.5121731379059	61.5121731379059	147.505	147.505	147.505	1	1	20899.7091422119	103997.867253906	25296.1494481201	20230.9597148438	41454.5965692138	35266.3905949707	31443.4339449464	44517.1087719727	38416.8731953124	36093.306868408	41332.8530742188	42082.3087910155
884	61.5265458284792	61.5264302696853	61.5266613872732	660.193	660.193	660.193	2	1	108381.274628907	132255.445489453	86506.1935019537	120348.55948164	98197.5042095711	80037.2245500011	58132.2051513666	44087.3462499992	59002.2009407706	66568.2162492184	58784.6786162098	30045.073295703
885	61.5512411862658	61.5447504642332	61.5577233862306	1302.68	1301.05	1305.8	14	9	170028.628269042	54945.2224989143	30617.2193684906	411664.102618966	38875.9257446286	167336.01945613	386585.943531609	168769.705241291	155111.308133137	99811.3078683041	168724.42468465	371816.275745741
886	61.5729462455762	61.5713946740665	61.574801285051	660.89	660.505	661.101	9	6	262326.062942138	316956.85824609	219213.466439025	275170.773122767	280669.794130208	144824.620446429	5453.97516870114	3464.55133463536	10662.812972819	3159.37491320801	0	3049.27552437337
887	61.5896047844948	61.5840565674955	61.5951672794519	1303.325	1301.76	1304.9	8	6	81962.2819208986	41004.5574159068	66879.3752709971	91353.2388398438	79145.1422241211	25767.7215048823	83365.7630566409	63240.6702880851	78852.9305126956	75115.9998522945	47061.5798364265	84041.9262369786
888	61.6003150163751	61.5915783319622	61.6017503028793	660.3585	659.982	660.563	6	5	64436.5446093756	264976.39697754	76399.4581173825	32215.4406125	62723.9091162592	60013.0926000008	5464.18860534652	0	5781.36670312504	3161.91324334724	0	3056.09778033443
889	61.6185018463045	61.6185018463045	61.6185018463045	660.524	660.524	660.524	1	1	222099.812966797	239789.010381351	165931.203031255	59797.5564171871	224093.715060056	123982.722067874	2763.45475854496	0	2714.50926855467	3161.06713330077	0	3054.4604389038
890	61.6621845782129	61.6621845782129	61.6621845782129	660.89	660.89	660.89	1	1	120426.194053711	125807.380066407	133457.042636718	116741.196420166	107498.108393557	86647.7605500011	0	10503.238785156	5152.68701855466	0	0	3395.72627526851
891	61.6959606096656	61.6959438930219	61.6959773263093	1307.835	1307.25	1308.42	2	2	32919.4264055527	35611.9073876943	17365.7092802731	30889.4944355476	22818.4817382815	11043.44903418	33002.5337270501	20208.3991513677	10600.6321679685	15010.2302304684	21332.3561923834	45263.0463906238
892	61.7125168493876	61.7005787851639	61.7132646015751	118.699	117.938	119.331	23	12	37903.3432163085	27592.5315600586	35366.6759892578	36450.9217587891	33147.5507056478	23124.9594277344	76054.317998291	43443.1361188616	36705.3223378906	39323.7263203125	72266.1128568521	44509.2974949218
893	61.7347220918025	61.7346830797497	61.7347253022397	1306.39	1303.49	1307.34	3	3	47248.7969761443	44185.3836146763	21639.3257289343	27570.9168277993	35539.8142529298	11036.6046282088	35035.0473828116	30956.1149727949	15187.4374302451	20696.3289843752	17903.6401402066	59852.2229766835
894	61.7375551630763	61.7280280397123	61.739622600328	661.1495	660.524	661.46	4	4	101267.778276787	121261.277311522	143549.328375977	109570.178457519	121995.924306153	93797.0871155605	0	10490.8621781248	5151.03639804679	0	0	8800.97118828123
895	61.7247597383586	61.7244736630007	61.7248689257061	118.739	118.499	119.649	3	3	39547.8108837891	34095.301521875	40218.966177246	37514.8523002929	35218.6801216797	44948.9394887695	33947.4155979004	76808.678171875	37432.7879296875	33142.4708740234	71977.5060919921	61550.1293601562
896	61.785203583745	61.7839313175551	61.7855375135719	660.89	660.193	661.46	3	3	111457.697703684	100290.376543781	51101.2709692386	118474.391679687	109197.378206869	145156.384470703	5621.58490759274	10310.4980938475	2950.78914101564	0	3969.41117919924	7274.33810864256
897	61.8095683182565	61.7976301421209	61.8098946940978	118.7135	117.938	119.623	14	12	76527.7116115722	74804.4120128348	54526.6329117025	61515.5817185058	57922.4460522462	66952.5119440918	150371.694183594	131843.4159375	137203.690101562	160798.789762207	131536.295	135024.915844849
898	61.8215182356504	61.8211281215116	61.8218802057754	118.838	118.307	119.278	13	12	52531.2983011068	36417.0797354911	52781.263130127	49548.6923353794	44103.1413679607	67022.3367756348	148172.691542786	125434.039907924	137225.091515625	159661.382730992	115603.575839634	87008.8418354491
899	61.8515085226668	61.8513461316283	61.8515735105217	660.505	660.175	661.43	3	3	64006.7957373053	92770.0111357414	71982.3415849614	61259.5959363838	47278.5321606441	56520.7411500007	0	7581.99010312486	0	3015.45905937506	0	16393.182059375
900	61.8721414248274	61.8715516204768	61.8850619028209	1303.06	1301.98	1306.72	5	5	227857.916206058	26400.4718316645	221335.988950199	245327.239079593	217911.715441897	51254.7355700691	213289.059521481	35469.0813339835	182567.933872769	94357.2083571544	34826.740214843	210076.865820314
901	61.9056995276869	61.8877262927211	61.9057514745151	1303.735	1302.69	1304.73	4	4	206142.010797993	34361.9605389398	205009.893624443	29033.4727915728	210612.376922434	35118.4224584967	193087.34132812	45797.9694791663	208280.419396976	180883.020722658	206708.012695314	213480.440468744
902	61.9086855922764	61.9086855922764	61.9086855922764	147.505	147.505	147.505	1	1	2377.91116894531	50024.5904584961	1922.67769561767	2869.03729101563	8272.58789447021	2035.51717767334	0	0	0	2503.93360473632	2708.8569140625	11671.0033547363
903	61.9244509941502	61.9243154794053	61.9252786503254	118.7135	118.355	118.838	4	4	33094.995767212	28970.0227526855	21081.2649798583	25339.3403331055	24121.3106315918	28332.7094979859	38823.1150242187	37180.4014291994	39776.660652832	36918.6044430664	34587.4588267211	34240.3675453125
904	61.9223846789634	61.9221286137717	61.922640744155	661.245	660.175	662.315	2	2	70016.9424977684	83869.3885026852	73444.4421031898	83101.7830937498	79009.8960101314	58726.8303460517	0	7563.67499738418	0	6507.84192016601	0	16348.9955848213
905	61.9240212630483	61.9239915546808	61.924997114844	1305.91	1302.73	1306.58	9	9	153069.04615932	290327.881036657	271624.723330082	299484.170804536	268500.734579702	265419.413796385	132356.193515625	208191.528786618	243887.389375885	251379.336195162	325319.03676908	43581.0116829423
906	61.9482808603359	61.9362381042887	61.9492552495677	118.728	117.914	119.278	10	8	26894.2635791016	35785.3766828125	21081.2649798583	24210.0819924805	24121.3106315918	23933.2581681152	36580.7047819824	37180.4014291994	30273.3342554687	46406.0062917968	29618.0325804687	28451.1384974609
907	61.9488578038383	61.9486904823756	61.9491523292108	1303.435	1302.3	1305.42	4	4	271729.582947266	256856.214894531	86040.1388299014	292268.175117188	256308.949621582	88934.0635107418	252854.28648047	302128.652616205	117498.568487548	93513.7932266502	250430.123502603	269557.672699219
908	61.9513990880843	61.9511430826225	61.9685861551837	660.89	660.505	661.101	3	3	70854.4752392585	73107.2882783197	84324.5434160162	89358.370726953	100442.62572627	89836.4444212245	11198.7088903808	2991.98187812494	9135.14452329087	6454.86628247084	3253.04469873052	10975.5973980468
909	61.970434390716	61.9690653393767	61.9824791400434	118.728	117.997	119.027	15	8	34447.3227092692	49044.9013779296	20689.626342163	26991.913359082	24550.2886012207	28125.7276177979	27165.2796796875	29215.4400939332	34860.4278828125	32533.0916255859	24395.8224726562	30384.0475780273
910	61.9642875561679	61.9642370731597	61.9896622876475	1302.81	1300.8	1307.34	16	12	263324.144085787	161251.123317873	319511.801931157	259544.840923602	51628.1026611328	369741.756733022	381762.035454801	27844.6602722164	334694.06179199	360090.089768254	320363.84549429	206473.770992337
911	61.9970175107181	61.9970175107181	61.9970175107181	661.409	661.409	661.409	1	1	71546.811026368	93494.7513908206	69203.8219240725	80631.681330077	86819.3969421387	77969.2355566414	5085.50888671877	0	10187.6710943604	6449.33630493159	3241.72521771236	7099.49789324952
912	62.0057894884302	62.0057894884302	62.0057894884302	2444.46	2444.46	2444.46	1	1	18191.5885473636	16755.3847333979	33864.1590195302	9809.50104492207	24899.0967480461	22233.8425136712	22696.5503247075	24301.2151523441	10898.6864941403	35347.1161458328	17901.4781640628	13115.3590712899
913	61.9977417442222	61.9946648528738	62.000829988818	1305.015	1299.91	1306.58	4	3	335662.88861328	79562.6378869612	466916.826569008	372078.117285153	333853.570849607	553946.954895831	471886.108906248	31335.8854101561	466804.12052175	493500.666171873	469708.446894529	36453.1377246094
914	62.0173148868025	62.0172997174808	62.0173488122876	661.985	661.409	662.337	3	3	71546.811026368	128802.868626672	76610.3791494149	58629.0973236325	76155.8817322252	77969.2355566414	5085.50888671877	0	10187.6710943604	6453.48378808579	3245.38228081054	7099.49789324952
915	62.0240848673646	62.0240848673646	62.0240848673646	2444.72	2444.72	2444.72	1	1	18240.4906671143	16719.4289721671	29237.0003320314	9809.50104492135	21360.9099987794	18124.3167846681	19238.0894384779	21076.4939580081	10875.2987548822	32089.9947821046	17824.8123046865	13087.2145239267
916	62.0411736373646	62.0411264259381	62.0411841802624	1302.485	1301.73	1303.95	12	11	689119.458129885	495364.081772834	832917.229972087	646065.018915262	614553.544304009	941407.950989122	923228.580239961	785614.043270091	827881.102556485	895274.64006697	812311.467890627	538278.6632512
917	62.0670732980133	62.0542230397163	62.0798422026672	118.728	117.771	119.946	28	10	34985.2980671386	49506.2567565918	28088.5386126708	30719.3036796875	32305.6876772461	36853.6767035784	65881.0047490234	54995.07528125	31734.2059023437	29494.4359631836	52448.1918640625	56422.708844808
918	62.0656857081879	62.0650803150037	62.0667851789884	660.253	659.598	661.101	8	6	89769.0067529306	134356.85230915	73496.6079208983	106930.520225446	106682.966688614	45188.0946772458	3637.26313586424	6165.94977213532	6668.68544547523	5629.51999394543	2951.87493058268	10155.4871265055
919	62.1026192165039	62.0908930544208	62.1038323415075	118.7335	118.102	119.421	14	9	46045.0451171876	34907.783478125	20845.7596046875	38630.7731064453	32305.6876772461	37142.2436990357	28505.2910296875	24592.924375	49033.7089019531	67195.9275847656	32251.4459802734	58054.3189445312
920	62.0888590848098	62.0881881156865	62.0897076356649	660.563	660.193	661.409	7	6	151541.544917412	175611.0526981	167474.083268345	169970.245296875	198192.92175122	112506.556068081	3637.26313586424	6165.94977213532	6668.68544547523	5627.71140966797	2947.66247973631	10155.4871265055
921	62.1174735521999	62.1173494996661	62.1175976047337	660.5415	660.193	660.89	2	2	319517.289584375	446415.98958984	111039.567859376	356667.506949997	363379.584221097	139274.278852214	0	2737.74856201166	6688.92244165036	5629.51999394543	0	10173.3005816406
922	62.1349540671413	62.1349313168761	62.1349919155665	660.7265	660.505	661.101	6	6	337741.439462056	453168.332856021	246880.411286272	391230.881318361	391484.440447691	180035.584011161	3637.26313586424	6165.94977213532	6668.68544547523	5627.71140966797	2947.66247973631	10155.4871265055
923	62.1634955935292	62.1634955935292	62.1634955935292	661.409	661.409	661.409	1	1	71755.0900605474	61718.329496093	46129.59767513	98277.532785481	103505.962979167	51797.1318789066	2969.30028588866	5938.2339843749	2982.03741959634	2569.40952246094	2886.28397155763	11383.2656135254
924	62.1854672315853	62.1854672315853	62.1854672315853	147.505	147.505	147.505	1	1	0	31385.7301745606	2201.59774572753	2415.100359375	5086.17858288574	0	0	0	5055.86049609374	2077.54638366698	0	3415.28423461913
925	62.1988727409772	62.1963125108925	62.1988928831086	1302.855	1301.66	1305.99	12	8	44832.7876388885	50758.7937388394	81269.042475043	37911.9470837407	47416.2577777774	75652.9439501964	90781.9470507799	78145.6655072008	70178.9792822261	82305.4065863712	70286.7694319676	51202.5156068641
926	62.1822927474986	62.1758133918949	62.1887721031022	119.08	118.739	119.421	2	2	9047.48399353028	41561.5056259765	13073.9178366088	8734.26122973632	13604.4438848877	11824.6699008789	25043.6477859375	17347.9019073487	20951.2299390625	24599.3059542236	16783.474790039	26978.060258789
927	62.183897916166	62.183897916166	62.183897916166	660.505	660.505	660.505	1	1	56268.2511474615	86541.3530566399	45211.2693886721	79118.4052617186	95685.5200972664	45977.4108000006	2970.888996582	5945.02053749989	2990.12863144527	2570.23525664068	2890.9267875977	11403.2326804687
928	62.2183477508646	62.2072457298722	62.2294497718569	660.794	660.505	661.083	2	2	71755.0900605474	42961.7896372067	45211.2693886721	98277.532785481	101327.036017822	51797.1318789066	2969.30028588866	5938.2339843749	2982.03741959634	2570.23525664068	2891.95852449544	11383.2656135254
929	62.2249399384413	62.2189429918511	62.2309368850314	118.355	118.355	118.355	2	1	12631.5766281128	22253.8879038086	13073.9178366088	8774.20807958986	16110.2564833985	11916.9506939697	25785.2785596923	17347.9019073487	23687.5924199219	24851.879211792	16865.1020654297	28865.8375701904
930	62.2202984022357	62.2202984022357	62.2202984022357	1302.14	1302.14	1302.14	1	1	62128.2589439177	50758.7937388394	80132.4765415741	58085.9039474054	56459.2066727123	47927.8749023445	82464.4228125007	72056.5182861308	77795.568655832	81989.8141782904	70141.7735177181	51202.5156068641
931	62.2556989267004	62.254981684827	62.2565655489861	660.563	660.193	661.083	7	6	314553.990406253	364173.22018917	262227.504266601	325871.253946428	339203.444604905	225455.785786559	8026.71093420406	14298.2811197914	5407.39022184242	3644.47470629883	10957.8950288085	9272.8509296061
932	62.2387450569772	62.2387450569772	62.2387450569772	1302.14	1302.14	1302.14	2	1	39888.4001220708	33838.883862303	54447.7368933114	37400.6882263189	38861.9364746099	27815.1458583992	56429.2664428719	49837.754394529	55327.9185571297	54760.3611987282	46812.7400390633	33364.5872167974
933	62.2553375609322	62.2553375609322	62.2553375609322	118.355	118.355	118.355	1	1	23249.8778335572	32250.4794975586	19335.1900378417	18782.9065515137	16558.115430542	28521.4029595948	61633.6366630859	57942.7183471071	50059.8465402833	65657.0107014161	52796.400795288	56897.0004943847
934	62.2761942033134	62.2761588276448	62.2762078823675	1302.68	1301.73	1304.14	6	6	196491.640166013	138185.860573509	247560.608144535	188353.042824042	166801.796271308	278040.879360352	274242.153216798	234342.746295718	249972.539398079	267650.351644381	236486.024512207	150909.836491511
935	62.2892232891558	62.2892145663714	62.2892514111639	119.027	118.728	119.421	5	5	27243.4042891846	41986.0666787109	19335.1900378417	24508.8476026611	22739.8184674072	28300.5429633789	58855.8330656249	57557.8968977865	55075.9652105469	65421.7060896484	46031.5906230468	57228.4051582031
936	62.2760093096652	62.2733319718927	62.2787219961668	660.5325	659.62	660.89	4	3	283360.391777349	493238.464526369	294438.12878906	44174.4301851562	40264.4654255856	71935.9045384119	0	2977.79563476561	0	0	2889.06899304198	2885.63725268551
937	62.3013852259203	62.3013191397604	62.3137134995628	119.027	118.499	120.196	15	11	23502.8668367187	30584.0327333984	19311.2487527343	24008.5764037109	21893.4745117188	26140.9955985351	51471.2051812499	61860.8830664063	57981.0526962891	59670.0614125976	52719.7402509765	48515.7092326171
938	62.3019547536768	62.301916793395	62.3019797626265	660.563	660.505	661.101	7	6	403748.193825896	585626.821892327	387086.690598081	508437.41655357	493577.620844297	307070.789375609	8026.71093420406	14280.0435163225	5407.39022184242	3646.42675488276	10957.8950288085	9272.8509296061
939	62.3251680129347	62.3251680129347	62.3251808778286	659.598	659.598	660.524	3	2	283360.391777349	87400.20223125	294438.12878906	51674.5896453124	418752.377546882	215542.635509765	0	2977.79563476561	0	0	2889.06899304198	2885.63725268551
940	62.3211440375078	62.3211440375078	62.3211440375078	1301.81	1301.81	1301.81	1	1	122127.569335939	82179.7099609335	133454.496708986	93886.8122900405	94036.4349365246	147530.378726809	149958.494670412	117670.705474855	131798.508310549	138401.461254877	114795.522961427	23984.8446142584
941	62.3626744795231	62.3626744795231	62.3626744795231	118.355	118.355	118.355	1	1	22966.5475219727	25752.7200917969	14358.7783856201	20325.9191496582	15430.4292756348	13905.1358560181	29211.0086298828	32529.3980976564	32410.060909668	38558.1138975831	35349.6799525756	32034.8826843261
942	62.3747344851916	62.3747344851916	62.3747344851916	661.409	661.409	661.409	1	1	121310.239368165	56735.1940034182	127870.531432618	116532.332976561	139071.469146729	121811.956062501	3343.55221252443	3134.77700866691	0	0	4026.07319641109	9298.94433740235
943	62.3837221184894	62.3747288654016	62.3958966260336	118.102	117.428	119.027	5	3	27568.4940527344	31700.4365325928	14458.4974925781	24327.2374109375	22576.1454175782	17122.7075304199	29115.6448874999	32744.685478125	39500.2954871093	38419.9275573242	21467.500636914	38750.5754496256
944	62.4032664544688	62.3980345079003	62.403313090441	1302.68	1301.73	1304.14	14	9	53937.8615413423	162026.944357912	67899.4837999128	188392.086582031	190934.652283934	70587.7368039777	253912.820158916	52159.985844282	27969.40470703	238524.70442871	232727.554631159	159365.549975586
945	62.3945213836669	62.3937211520198	62.3953216153141	661.245	660.505	661.985	2	2	156381.296086523	83516.6585290168	138147.26009766	161187.211046874	53213.1118999991	134753.426445314	3344.44740722661	3134.44083955073	0	0	2911.43032226567	9304.44223515624
946	62.4116984780362	62.3993612237945	62.4239733851851	119.8525	119.027	120.676	8	5	21093.9296777344	42660.6239628907	14300.8021606445	19633.1743120117	24972.3022338867	14471.9446168213	30833.5483886719	32652.7870034179	34737.4582283203	32881.7620678711	31576.0748724609	41042.9168422242
947	62.4230960116336	62.4224402814886	62.4240308737816	660.9865	660.505	661.46	6	6	161601.089570314	195054.206872207	160772.024670061	185152.464064732	154615.252645506	104336.874669643	3346.23779663084	5909.45537109365	0	0	2912.4693766276	9308.1075003255
948	62.415654133723	62.415654133723	62.415654133723	1305.99	1305.99	1305.99	1	1	218134.732806395	170315.003274741	239008.326425405	197555.952643227	45620.0404165413	242420.382644855	253871.085638833	227714.247001138	229283.697544758	248150.699143065	236432.413412677	166910.522646486
949	62.4408491688254	62.4407989728517	62.4409028899338	660.89	660.524	661.409	7	5	120523.104220704	58891.1512207033	165550.42851172	136900.905439533	159845.017124415	155779.993685548	3348.02818603512	5916.20903437489	0	0	2911.43032226567	9324.43459062497
950	62.4696143832127	62.4695932506488	62.4696288371538	660.7265	660.505	661.101	6	6	191993.853745537	331733.615849884	194341.389697265	242232.549712053	280474.421482542	106551.681194197	3105.63324975584	2871.27604166662	0	7584.40170678711	9991.5831020507	8438.14344510903
951	62.4697300794201	62.4697262219274	62.4697339369129	1303.585	1303.22	1303.95	2	2	42434.9775578964	13859.7734933036	42462.6238140875	38282.1997537669	35621.9393854633	58778.4068324502	58544.6883007817	48933.7352992453	55648.9209123888	52579.954051338	44922.4140454108	17877.1789634488
952	62.4930251089714	62.492666138416	62.494033559084	1301.975	1301.32	1302.3	8	8	30730.2917187498	13859.7734933036	50166.443088728	38282.1997537669	35191.6421630864	41564.3655273447	46153.5939917	37611.3407128908	40795.9364507377	28844.4350546869	26107.2682636726	17877.1789634488
953	62.4929637180821	62.492935575712	62.4929918604522	661.16	660.89	661.43	2	2	192174.073257814	321799.105063474	184205.79241276	111182.377410714	273915.604205404	64602.9960100449	3105.63324975584	2871.27604166662	0	10203.7749514974	6179.05884228515	8438.14344510903
954	62.5064216154839	62.4942449624199	62.5069230357287	118.355	117.771	119.331	9	6	27738.5597175781	49055.2834313965	16438.4668123047	27540.6069805176	47236.5129940011	17161.235400586	22659.6614762573	15906.023915625	17316.2410817871	20564.783437378	26867.3180629882	36762.9373289062
955	62.5188284198197	62.51841331912	62.530963312665	117.997	117.479	118.355	5	4	20327.0989945312	79237.0162377232	16500.8668948365	19297.7812854492	20891.7564472656	20283.5251800782	22659.6614762573	15906.023915625	17316.2410817871	20564.783437378	29460.1256015625	56130.1777968751
956	62.5417443198619	62.5412103824978	62.5427508573618	660.505	660.175	660.524	3	3	175238.006748049	90870.1125234367	180538.702339845	64043.6557132157	48610.0993760738	108333.242100001	3107.29490478513	2874.55749999995	0	7586.83911494156	6176.85439746103	8452.94455585935
957	62.5548325210552	62.5548325210552	62.5548325210552	118.739	118.739	118.739	1	1	30334.2653549195	31452.5869873046	30583.3162066649	28876.9614620361	33818.0373632812	26427.6092089844	19806.573075	50929.2427664797	61368.0613022461	56288.6178795165	49634.8199687499	40785.4769836425
958	62.5562772919288	62.5492289309464	62.5633256529112	660.9665	660.524	661.409	2	2	254680.251123049	102670.609883788	266443.966494138	35533.1242961914	229200.957667973	270202.162500004	0	0	3158.63891733393	0	0	0
959	62.5633297658112	62.563247319669	62.5896837254928	1302.3	1301.32	1306.72	11	7	89061.3846057142	30016.5804150387	51381.7985527358	94278.341318971	47800.7377430552	117994.424987792	82830.5050976569	112066.692082865	132706.279959543	162933.3204895	48245.1526963986	41336.325839843
960	62.5670015849691	62.5669665196572	62.5791889473002	118.728	117.914	119.116	7	7	30293.5482202149	37590.59305625	34356.8731951171	28876.9614620361	38122.9599748047	26369.7436828125	53138.0943955078	54704.6612653459	60034.2352714844	56587.7287914226	44957.9567679687	35040.9675030518
961	62.609128855187	62.6090753518348	62.6091638779359	660.7265	660.505	661.101	8	6	270124.227475449	153293.477476561	288781.040605747	252450.499483258	223706.999462891	301791.687281251	0	0	3150.09172094725	3937.83004042977	0	4211.62636759439
962	62.6028798568784	62.6028561309528	62.6028832034687	1302.24	1301.05	1303.06	3	3	71876.8955061874	55543.456030273	104127.432021484	79286.5395572911	67913.6743408198	43160.9344587057	36099.8290810539	100154.263671875	43324.8099493402	134096.45694987	104701.491744791	64419.1560677079
963	62.6489482758093	62.6484823035366	62.6499368972819	1302.78	1302.24	1303.61	10	10	107742.958672281	57375.3439013667	157877.177433894	84953.435180664	101417.604181908	173552.672400715	173791.6169222	139286.207385252	161924.848544921	175645.360531781	147605.336791616	92533.3581134594
964	62.6430225915172	62.6368213092397	62.649421125087	118.719	118.499	119.027	6	5	30293.5482202149	37590.59305625	34356.8731951171	26759.9655339355	38122.9599748047	26369.7436828125	27446.6790773926	58348.780734375	26817.196890625	56288.6178795165	21653.950828125	37400.9069007974
965	62.6379699732336	62.6379413817335	62.6379985647337	660.8025	660.175	661.43	2	2	254680.251123049	185897.090482031	289315.494757814	77532.3899241069	65580.7629656244	270202.162500004	0	0	3158.63891733393	3937.83004042977	0	4219.01386328124
966	62.6967384461217	62.6967161779942	62.6967719814023	1303.14	1301.32	1305.65	4	4	203195.662470706	133512.486227679	46308.3270556647	197008.647829593	180317.217309573	50338.1470839844	35015.3039414071	225216.553421017	26962.5909375008	292381.964611813	245403.406757816	152051.906632255
967	62.7107584311258	62.7107584311258	62.7107584311258	661.43	661.43	661.43	1	1	77382.649287389	165004.933569334	66097.8613131508	46047.384595982	110579.713087891	69296.2891074223	6749.53507727047	14744.2027669268	7514.74677970374	7517.61383850098	7344.45081970218	27113.2049509277
968	62.7357972924931	62.7354009113872	62.736176307884	118.699	118.102	119.116	13	12	47724.5153261718	65824.5068018973	29914.3250519531	43382.5906396484	43467.8328256837	25536.0135172851	50076.5037930908	64556.2277706473	49637.3147324219	43469.2139465943	57732.7465422014	92149.0379313616
969	62.7271750762415	62.726639102432	62.7280969066423	1302.3	1301.81	1303.06	10	10	227309.955672199	163821.741219951	293892.06346436	224983.25210124	196825.51764471	338876.135578801	340221.482852314	268758.123947972	283295.332652993	333391.74051232	285120.027151442	186151.512524413
970	62.7315960223963	62.7311061339331	62.7320859108594	660.9675	660.505	661.43	2	2	77382.649287389	105588.599468749	66097.8613131508	61171.5308415177	110579.713087891	69296.2891074223	6749.53507727047	14744.2027669268	7514.74677970374	7517.61383850098	7344.45081970218	27113.2049509277
971	62.7482485010531	62.7476151885149	62.7605407860402	118.868	118.307	119.661	18	12	62634.0940429687	34548.5542203125	52012.5620763347	55405.9964116211	50234.8665058594	54666.7652293944	109790.367717529	103948.835719866	98943.4372578125	104067.90092892	29665.3614876953	80973.0652731934
972	62.7780285275974	62.7779752939028	62.7780722057923	660.89	660.505	661.43	7	6	103854.577379687	66472.6933160157	174452.922291434	132366.206914876	117721.005647949	165588.885878907	3574.13350854498	17743.2749340817	6147.27258818363	3498.21838481453	8375.46941894544	11904.09116875
973	62.7669746336463	62.7669343491658	62.7845183883748	1302.14	1301.39	1306.34	7	5	100628.047185246	118530.936049805	70665.3233626296	110417.553093073	119486.997792969	71948.1677551264	107085.965069336	119218.967138673	105208.626085317	61780.2841259769	116016.586363635	118746.536081322
974	62.8015809740292	62.8015130704933	62.8019318537102	660.505	660.175	660.563	5	5	82458.4909423836	82992.5326582024	80608.3762343755	73577.1080765624	73968.2624755865	151182.997851566	3574.13350854498	13074.3569134519	6167.68885668942	0	2938.72492272948	3282.15781249995
975	62.8109793985685	62.8109793985685	62.8109793985685	1305.07	1305.07	1305.07	1	1	101761.896599123	93116.4013916027	107538.099483506	104189.741751707	50376.3704166663	83302.6039062489	94660.3241992204	95484.4514819351	88696.6807031265	90077.2556762712	91004.3574389634	97238.9700878891
976	62.826936803984	62.826051075337	62.8276566548355	660.9865	660.505	661.43	6	6	122287.278606586	224205.894778457	97711.0509568916	160890.435254464	157899.831056917	55942.8549174109	6952.92731396481	17761.0359700518	6149.02882633461	3497.09451940918	8378.45852294921	11883.2470983073
977	62.8828429663093	62.8828429663093	62.8828429663093	1301.76	1301.76	1301.76	1	1	34464.0349237066	25631.0017633929	29397.5372241215	19642.1653417971	10193.4458007814	20210.3281933597	37634.9175952143	35986.2522564691	34976.3241442866	31483.9528786891	15724.4120397952	31251.1308715824
978	62.9044951565811	62.9042062909483	62.905311557146	661.43	660.89	661.46	5	4	49303.1875927734	70942.5519829104	75138.0466835942	51939.083505859	85345.125270995	60011.9937000008	6537.12318164072	6755.2629500731	7749.09074194332	6019.67058886717	2589.29625146483	7524.78801159667
979	62.9252495823275	62.9252495823275	62.9252495823275	117.428	117.428	117.428	1	1	3506.48068695069	25753.1782412109	10502.3576049804	3883.46483642579	6622.7871591797	0	11256.9479477539	11372.3913169556	2575.83175830078	13561.3256147461	9509.10665100096	8876.26894226073
980	62.9475934401751	62.9475934401751	62.9475934401751	660.563	660.563	660.563	1	1	39792.2804150395	70942.5519829104	84514.6487402336	77199.1268513184	75950.4901953138	69376.866606445	3061.13840515128	2839.77414587401	3049.00903125002	6021.28184973157	2589.29625146483	3037.21837890621
981	62.9786032429796	62.9644477097223	62.9786288932015	1303.025	1301.97	1306.34	8	6	128027.413418375	70273.3174538355	163027.015697024	115553.87043213	96262.3649107784	168338.907528411	25898.6158789051	148382.383680307	94592.8960972381	93862.3929231766	154574.403615502	88304.211593573
982	62.967632978585	62.9666556909983	62.9684542335948	661.083	660.524	661.409	5	5	91658.1032460944	77139.0813076165	106969.417282715	104773.408931803	94000.1601407866	150530.567400002	29804.245812988	29017.5114062495	28257.8905255855	21871.8481997563	24729.8399746098	8843.64724374998
983	62.9966975921628	62.9957489655267	62.9974049140837	661.43	661.083	662.734	9	6	242650.876027588	448269.559324095	211880.9755213	277587.188731691	359885.852020384	148240.193347045	35897.497726283	39011.8571568079	37330.1912633926	25770.3875300295	37218.7018850095	12897.4152779017
984	63.0049420574238	63.0049052854416	63.0049721603797	1304.14	1303.98	1306.72	3	3	112096.042492677	65159.1390625008	59178.1466622493	100993.951046141	83885.7473563033	65842.8134619143	146009.599062501	132529.282362063	137913.037539065	164272.941430667	38303.1115019523	82916.2900415026
985	63.0041703325297	63.0041703325297	63.0041703325297	988.967	988.967	988.967	1	1	10605.9801325683	5836.70896789556	15594.7519532473	9724.65502099629	10471.1236157224	11343.1748964842	24928.2864379887	13143.4279193118	12472.1841874998	18109.5094628902	6103.48298034672	3052.2478146973
986	63.0434409734242	63.0432114202771	63.0435512167538	1301.97	1301.32	1303.06	3	3	82065.0975227893	47189.0990234371	102786.541581217	73716.0217675776	59452.2499389644	32848.5461425784	26332.2963750007	99783.5845312497	35234.6767413325	111498.950520833	103351.742501396	51973.0979264319
987	63.114392841963	63.113990947758	63.1145368655458	660.193	659.646	660.524	5	4	93577.6862109384	334300.591279688	108043.069330008	88538.2822191405	336094.188626959	94383.836200683	3358.98202209463	0	0	0	2507.81516455073	0
988	63.1429621844272	63.1388278645054	63.142990334412	1304.49	1301.98	1306.75	13	11	141329.353466797	131548.85060697	109140.427265627	35852.2981323247	134472.683317683	76903.0386579247	136076.895413411	146537.398347356	100676.36229562	122109.276851806	96962.4307356764	141872.930301607
989	63.138008666963	63.1369394014705	63.1386558972232	660.9865	660.505	661.43	6	6	509652.727832593	426976.454524548	512132.328248255	497285.885717776	412782.981433587	482473.032675291	3352.70355102537	0	0	3639.50728295898	6310.09334399409	0
990	63.1486405750013	63.1478644585194	63.1697202417811	1302.69	1300.8	1306.92	8	6	28203.1003906242	21573.184773437	61765.5880859386	24553.6197675787	35119.4064160158	58227.5591796885	61896.2667187472	63240.5744921847	33876.6187646477	67532.7183154268	35899.3910961919	67249.0689477549
991	63.1672932687938	63.1661634603977	63.1678981972109	661.4195	661.083	661.46	4	4	107287.012674108	201486.82395089	109566.385254069	127150.11171875	135415.350723212	82602.2301769211	0	6406.14000651031	3765.69102408852	2935.00262731934	0	5909.20412687173
992	63.2020173324351	63.2019074883454	63.2145886823628	1306.735	1301.81	1308.19	10	8	64995.6678867189	88172.7398437502	56354.3559186667	55817.753308105	47521.5177127513	39027.4243338451	48510.5380468737	47422.3489562981	55982.4831140128	31628.8777558587	50067.3208667	19807.1535644536
993	63.2158122892776	63.2114033295713	63.2181010234919	660.524	660.175	661.083	5	4	56691.6213793951	114043.720552733	102863.94731543	104988.706365396	35757.113112305	72158.5858500009	0	3118.84378356927	3777.11850488279	2937.36069049079	0	5919.56929609373
994	63.2301653500807	63.2301618390843	63.230168861077	1307.22	1307.19	1307.25	2	2	38218.7965262279	68780.520990236	49942.6756901039	27786.618082682	55352.2233610022	35311.1814345695	41345.6768749999	49123.5738457021	48578.1248583974	44033.1042490225	44404.5167324209	66993.1410585955
995	63.2560734549747	63.2560429097372	63.2561075287163	1306.57	1301.05	1307.67	7	6	90428.8182338144	187003.750336537	54685.8966796879	145326.755215219	98368.6285135328	30357.8804970697	44892.9255468738	81226.6060693346	37813.7795239256	44299.8278710926	57816.8502038583	112163.620948661
996	63.2803504227839	63.2803504227839	63.2803504227839	1302.14	1302.14	1302.14	1	1	51685.9124511725	84903.6452636677	41631.0110705573	56984.0619067391	59447.1881835945	30251.5191533211	41618.9514550787	43521.2944921856	34598.4088952642	27972.6719042957	35476.3684179694	71971.5851806651
997	63.309026842937	63.3080346961293	63.3106106843469	660.5435	660.175	661.101	14	6	1652417.1418706	1838358.32184255	840613.654603675	1673436.80365723	268091.06977676	1455610.08493102	10154.3223859164	29207.3448669433	15533.5488278459	7427.6584993896	24764.177295349	22128.5416992186
998	63.3329678066071	63.3328383785983	63.3336009754483	660.7265	660.524	661.083	4	4	103712.993378907	1554705.60838182	1514934.47435157	103087.21834204	94533.8678593747	94701.9012087057	6677.80469726556	29244.6467122391	15556.5579664713	3602.66752327474	18065.67465389	17843.1700132812
999	63.3827385116919	63.3826996945777	63.3861988455631	660.563	659.982	661.101	7	6	118621.260168528	86398.6042792969	87731.9833623743	103637.710981027	105963.036975782	48940.5300905766	4051.42074218746	5458.21308593741	0	10183.0502436526	0	15589.8802511718
1000	63.3958605791138	63.3834135672223	63.3959171919412	118.7335	117.938	119.116	20	12	67468.9705589193	58685.7582226562	32467.3368052165	60421.3082663574	56324.422410075	30101.5369546874	32976.7947562499	28854.0611621094	35145.8897441406	88705.6380230306	30367.2722332031	52443.8531353515
1001	63.3874449449508	63.3870801477518	63.3895484573611	660.524	660.505	660.563	3	3	56305.2836279303	98152.0400351554	78636.4984130853	76079.3937617186	120577.773291994	59386.6677912595	0	0	0	10187.9574749758	0	7567.28883966054
1002	63.4082828980214	63.4082639125755	63.4084335774148	118.406	117.801	119.116	13	12	57660.0815273437	78519.6523426339	34558.4707152344	56971.5653876953	54963.4839217123	43195.1595051269	40287.592253418	52070.8798409598	38796.3244082031	31065.4721844726	48811.7095432128	60586.7702613119
1003	63.4515415877578	63.4330934390342	63.4611840687125	661.083	659.62	661.46	9	5	60542.4068169921	490642.241730475	113047.691859376	78614.8235257807	76851.0126831061	161689.020530925	4876.17080712898	14153.2126177976	9350.60291296382	3635.67663378905	8711.05005859384	9600.42684008788
1004	63.4469501527189	63.4469501527189	63.4469501527189	1307.25	1307.25	1307.25	1	1	22850.3973544917	18446.5543762209	21424.5327832034	13761.594458008	9334.87597656261	27544.6932714831	20671.7777380374	27970.232431641	24185.7582617192	27128.8160375981	34153.4093994125	24297.0252648929
1005	63.4804146623525	63.4615194021986	63.4815170216991	661.409	660.89	661.795	9	6	577216.450533636	514132.636128599	100712.269460938	51993.6078158481	562614.865183957	450495.264392027	4862.38052050775	20224.9841700962	13401.0042071009	7583.81781347656	15997.0161840819	13614.4161852677
1006	63.4650106366417	63.4648815435018	63.4660365537035	1302.69	1301.98	1305.42	7	7	85111.31970703	90739.3102043264	103597.609596947	80692.7296777343	89912.8841534414	43456.075240885	112109.186718751	52589.4018755421	97830.1955921529	35749.118299696	85207.0422136883	77756.1163499096
1007	63.4974409113206	63.4974409113206	63.4975885066785	118.307	118.307	118.868	3	2	58650.9152893068	82416.2019628905	27796.6269833984	53446.4918566896	55037.4989655762	31664.3810264648	60733.3702349242	55286.8109088137	59301.942609375	61105.0070964967	52510.7832296142	75669.252581787
1008	63.5056127663582	63.5003498449078	63.5096210929867	1303.04	1301.32	1305.99	15	7	72671.0905468753	68223.7425334823	36372.315449218	65006.9174658206	68330.7240377375	46342.8117993171	33655.8581132821	42373.4575069757	47893.0457916253	91665.2698636306	52989.467623047	63159.353759766
1009	63.5047163080746	63.5038200827616	63.5054941775764	660.5145	660.175	660.89	6	6	453523.169111053	471416.722390621	444487.3471246	468296.453452008	476134.626602353	370670.88932501	4876.17080712888	20224.9841700962	9322.31313728837	7583.81781347656	15997.0161840819	9584.13021630857
1010	63.5321064318428	63.5321064318428	63.5321064318428	660.505	660.505	660.505	1	1	430761.46269288	45319.5526289063	512302.538203121	421053.521191401	471366.598320321	388261.407976317	0	3675.10105114744	2513.31196289064	3636.64978063973	4287.90205078123	3059.88569079586
1011	63.5478780159115	63.5474412476363	63.5482516222756	118.307	117.771	118.739	13	12	58876.5966635742	91704.2435771484	38714.5460925781	53608.7111678059	55235.0846735841	44154.4814607423	66219.4137579172	59883.9605691964	59621.8020625	65672.7715074987	52741.4033226725	75797.9072394207
1012	63.5547533348427	63.5547348351848	63.5594069868192	660.524	660.193	661.409	5	4	128861.70386105	98328.7687675772	105857.193418666	58457.0401076171	135889.628698439	280280.986200004	0	7043.82838541655	6325.94979858389	0	3790.35601806647	3105.89059687499
1013	63.5640710810601	63.5640567279199	63.5641019967934	1306.65	1305.46	1307.27	4	4	95902.4241321919	96975.1199534249	94903.7154678631	104813.665943715	87301.2157670461	88986.0383842338	86847.5584978683	100621.649370493	75316.5187792971	64845.5351562506	86895.5489590739	102622.337470258
1014	63.5604062454786	63.5598888499837	63.560701525032	118.25	117.801	118.739	14	12	51497.7540381673	69032.826875	35219.3593855469	47228.8228395996	43523.2245843913	42150.4687566896	68390.6522593994	45968.9416666666	57043.4886835937	66551.1696624756	44788.5977764485	50396.7981816407
1015	63.5897716308667	63.5891985800598	63.5902189999718	660.184	659.982	660.563	4	4	99409.0242700901	123558.374564452	102638.656284319	170181.211728352	77899.4670535702	114459.04230134	0	7043.82838541655	6308.83193969724	0	3791.7087504069	3100.45218066406
1016	63.5901430097198	63.5901430097198	63.5901430097198	1303.95	1303.95	1303.95	1	1	64307.1921107704	72519.4455468752	64886.4389955361	73689.782479074	62730.8584786554	59367.7575857984	55807.1177929692	73163.2201381118	52886.7426060272	70700.8894921858	43871.1216943366	73184.4491364401
1017	63.6237559890522	63.6226938467996	63.6244174859799	660.5145	660.175	660.89	6	6	140535.731044923	77336.2066479485	219095.69829121	111876.253548047	91759.4607106109	259601.043736608	0	3029.99685624994	6324.59838867192	0	3796.03749389641	3107.38893603511
1018	63.6512330098881	63.6512195466831	63.6512401394459	1305.34	1301.81	1305.99	3	3	174349.571679688	260589.756682617	130033.694650391	45962.2395321381	52225.0336111107	100411.556197266	116021.891655762	170108.013956055	101883.440323243	109846.362251954	139615.745394532	51160.027797154
1019	63.6532794383563	63.652978083493	63.6534625786821	660.9955	660.563	661.43	4	4	120742.396384766	196268.20469824	126901.653892229	138184.602145089	176114.75443457	124392.420110491	6854.75667443844	21083.7017252601	7015.40812402341	10393.8961738283	4943.6484539388	20347.5980201009
1020	63.6783223043152	63.6782871868814	63.685859917493	1303.325	1301.81	1306.34	12	11	118890.693270265	272227.992439902	136714.867773087	121136.3814774	213206.364064377	43948.5321856697	29943.7120644525	182507.367103795	102141.559788411	34172.7397223764	83357.4468422158	241407.747939828
1021	63.6770722666157	63.6762569748633	63.6778875583681	661.246	661.083	661.409	2	2	177271.66207422	111188.109236606	176991.104768556	175881.704434569	98290.8499068065	158920.985977052	6854.75667443844	21083.7017252601	7015.40812402341	10393.8961738283	4943.6484539388	20347.5980201009
1022	63.7256398317331	63.7227670525261	63.7276867188668	660.5435	660.193	661.101	10	5	52347.2849267583	111822.280502344	73198.5119042974	57598.0632171874	72728.3076026775	126382.62884143	6867.59329742412	8583.71824450679	2948.34424218752	5982.39141259778	0	7396.09055236806
1023	63.7968526933159	63.7964488456336	63.7974582227904	660.9865	660.193	661.43	6	5	119933.497012696	66980.2495473627	185859.954135743	95334.5344229908	46598.6018773429	232499.32644922	3699.09420654293	0	7788.34895206702	2756.63596250006	2926.26874560551	0
1024	63.803810688668	63.803810688668	63.803810688668	1302.89	1302.89	1302.89	1	1	10952.298221029	21244.5373291014	30619.3570817056	28325.8640071613	25253.7989746092	32586.2428019218	21827.3957617187	31591.6372977122	17291.8493617468	22921.857828776	25365.8435400399	17667.5983105468
1025	63.8069752054994	63.8064052609745	63.8208443373566	659.982	659.982	660.524	5	3	121976.344180664	60013.6532702638	79642.0611962895	62016.5305632812	57641.9033725596	83503.2357000011	0	0	7811.9837132568	2757.96439062506	2930.18505816649	0
1026	63.8462147588738	63.8375256113824	63.846788126625	660.89	660.193	661.101	3	2	121976.344180664	60013.6532702638	31245.6500802733	102690.552655029	57641.9033725596	55348.4043000007	0	0	7811.9837132568	2757.96439062506	2930.18505816649	0
1027	63.847169104347	63.847169104347	63.847169104347	1303.06	1303.06	1303.06	2	1	10952.298221029	21244.5373291014	30619.3570817056	28325.8640071613	25253.7989746092	32577.8247593473	21827.3957617187	31548.9324414061	17296.3175398769	22921.857828776	25320.0568188475	17667.5983105468
1028	63.8705759650482	63.8703340284715	63.8708179016249	1302.395	1302.12	1302.67	2	2	127371.614267581	204034.09986762	98395.7148457034	136893.91173611	154920.924975586	87984.04650293	105326.968482422	131460.338229492	89376.3034951175	93347.1312215165	32773.5390332038	170125.484941405
1029	63.8712022567965	63.8712022567965	63.8712022567965	661.795	661.795	661.795	1	1	102705.827910157	176800.756559084	92206.8795195338	119654.917578123	156500.061104002	58460.7260156256	0	2791.73789672844	0	3242.09049316405	5980.83558911139	5170.54431848144
1030	63.885836678898	63.8841665670338	63.8883386305718	1302.435	1300.46	1308.57	12	10	133248.698449707	213966.123401441	39844.9061933605	146241.642322716	145497.031607334	30009.504057618	72057.0626260661	131460.338229492	61963.1661665041	78900.0986810298	101524.774553629	175703.045962289
1031	63.9134741631606	63.912987468768	63.9168845785754	118.355	118.355	118.838	3	2	16101.6571716309	25717.4915771484	11776.2622598266	11031.9676242676	3575.09676269531	12385.18449646	14976.9129390869	14483.6750407105	14307.7896474609	15095.6711848145	9779.6153251953	22743.4563339844
1032	63.9263579202387	63.9256462753267	63.9273591940107	660.563	660.505	661.101	5	5	124437.05008259	214345.249469863	91883.6801206751	146892.207580357	177097.660438055	100217.844590007	0	2794.23274739579	2826.18369799803	3240.35489868164	5974.42869506839	7908.15525089517
1033	63.9292493526781	63.9291988492793	63.9292744628539	1302.73	1301.76	1303.04	5	5	115888.131892092	30793.8174072262	50853.3448007813	127163.347419435	131684.252905275	73232.7444799816	88684.4866149889	51955.9733333329	73701.7107000721	91717.0068858503	55229.1015972218	44854.1248893226
1034	63.9621400339515	63.962112526633	63.9621830815113	1302.14	1301.81	1302.89	5	5	1644926.7722727	145194.502268068	1804686.6883878	1531067.8065341	1387567.12539063	122116.451842698	1900472.33113638	144047.670067608	111945.250425028	2085037.17954543	1791549.9519673	118582.783196616
1035	63.9961720551779	63.9957560729236	63.9965913076514	118.102	117.801	118.699	13	11	74845.6608984374	133213.961202009	64751.3239028728	65089.4266406249	79182.045827846	46715.662677002	41864.0791601562	36588.3920613282	47587.5322734375	51738.5074685408	46085.8308923339	105315.863171021
1036	64.0159325071151	64.0073372180347	64.0163536288919	2441.88	2426.32	2473.43	255	12	19718653.7730891	29592.428179525	18890870.8820524	23892179.7118399	17253820.4340211	21402518.5679797	22336789.9983212	19019579.713071	21674966.3403558	19686491.5147556	31341713.8353641	413099.47759643
1037	64.0159160506737	64.0145239446225	64.0163575592618	2270.73	2257	2284.51	105	11	24315818.1509442	21812321.4114118	248319624.729662	25818604.2930276	149463971.325769	30640391.8198074	36352651.915084	239902557.4776	177151379.79992	245744066.808785	135954099.332918	96419593.6101568
1038	64.0156732094164	64.0145605299199	64.0163216990652	2114.45	2109.06	2128.53	25	9	1142823.03547851	32938862.3593753	28825753.5339853	23354287.5059572	27824520.1381248	921791.529300175	8306744.27672293	944802.538722447	50296484.9125197	41014936.8380726	35774740.721874	25802697.3573962
1039	64.0156272560592	64.015307403479	64.016329222799	2406.94	2388.25	2423.53	41	9	12242591.8566537	11527653.5372036	34916466.1826271	11407070.9000078	11264088.6609803	13425508.0844046	11475341.4965565	11309864.9420003	14373287.144531	13851057.5477192	11935622.5230003	7654514.91099981
1040	64.0160944740423	64.0151677780828	64.0163473405201	2023.96	2022.45	2024.48	11	8	10431151.4988466	9129210.84148853	14813169.2580998	10950095.9570606	8944134.44268736	17298434.9307861	12410369.5409527	11715241.1204999	13495691.9552929	15362393.9178606	11044767.4064585	8024152.32400006
1041	64.0090693081074	64.0083639448364	64.021737914756	118.331	117.914	118.868	20	12	26554.1643466797	107118.931033482	51605.8504064942	75426.7161934988	26858.4219694336	38138.0485614257	94779.2739041138	70802.2731612723	81897.3567008231	50768.4974298828	27785.8515263672	93965.8974561769
1042	64.0161999359181	64.0144793718446	64.0181129565299	2081.03	2072.24	2086.04	29	9	221182378.968373	219962265.97207	439610529.057319	277443447.008869	188114136.61	548118.959996763	37534937.6721442	230498808.325454	38236500.4345851	35302788.9051128	330766188.062153	171419905.152538
1043	64.0161642039387	64.014770147103	64.018290452554	2095.59	2087.01	2107.09	36	10	29532311.7706141	29335409.1030825	26312085.841303	33079330.3409765	29756420.0176922	33117350.6749664	40915158.4611159	685653.132148984	68366798.0866826	1236130.82533904	921218.508669994	27625869.790385
1044	64.0167258543057	64.0163675713163	64.0430964404458	2441.91	2426.32	2456.5	135	12	19814632.6900372	10671643.326607	24746.7676879893	24012267.9702643	17297850.6388063	18198.5913413085	20996.6274780273	19105595.7125469	276438.350439453	19795304.2984348	31522024.4770206	16342548.7892655
1045	64.0169350751933	64.0163807550828	64.0429574794509	2269.2	2254.09	2283.98	42	8	95152890.7122555	70425708.2587503	250157995.1243	91768771.6004349	87862956.8723371	99633328.12904	33887265.3521248	238512314.290211	178546367.623519	1473605.53397708	128222010.734038	116126.376045227
1046	64.0452217871649	64.0452217871649	64.0452217871649	660.89	660.89	660.89	1	1	460221.362472662	331023.858101567	388647.883140636	433083.861843744	359666.039293941	42989.5620605473	986371.014070327	787654.454453105	849745.476914067	975082.048374997	835675.836601571	451527.419916015
1047	64.0652244006293	64.0652045682273	64.065230083007	660.563	660.175	660.89	5	4	96727.9191316972	328155.834574216	113803.158886858	253683.269805662	85262.3940435255	123271.364859375	0	6487.07659505198	10000.7441496582	0	7672.16342797851	6335.66231937662
1048	64.1006663660917	64.1000065652566	64.1015867412495	660.9865	660.505	661.43	6	6	241636.171399556	367501.50936328	191205.747061802	253084.262785714	287943.399542406	142314.603080358	0	6487.07659505198	10000.7441496582	0	7672.16342797851	6335.66231937662
1049	64.1124216587133	64.1059724003591	64.11877505127	118.499	117.811	119.331	10	6	11934.755390625	13536.7138183594	13336.2767871093	14045.3645441406	21035.2388380859	17461.0859005371	36409.0130544434	28612.7858507081	35993.1842324219	33738.6920563476	27646.4602637695	30834.8923754883
1050	64.1254725061856	64.1254725061856	64.1254725061856	661.43	661.43	661.43	1	1	227605.956839062	279484.970667972	155526.190859379	39777.3130203122	236422.38039697	141605.973364261	0	6488.23500158678	10031.0927127685	0	7665.32061364754	0
1051	64.1512040559321	64.1499876783407	64.163663354394	660.175	659.646	661.101	7	6	93707.6841210947	79769.7315895637	97726.3560779853	85146.2329886718	79926.6172107415	86453.746813769	2850.16489074699	3231.60885534666	0	2859.99151574713	0	0
1052	64.1793747770592	64.1746788627911	64.1959083406861	660.89	660.193	661.795	16	6	98254.8455839851	48095.7957843752	50934.7061044927	90128.0291339837	109927.365785155	129829.6854375	7194.56568359368	6787.56549479156	0	2858.61394423834	0	3377.12793085937
1053	64.2211041833708	64.2210584893868	64.221154402567	118.499	118.193	118.739	6	5	21931.3483227539	11421.0207873535	17259.38633125	11755.6569424805	16169.4638804118	23444.5290205078	43277.6502145081	24897.9099310547	34097.4844003906	41856.4812629046	27785.9605235351	26649.4051291015
1054	64.2455959741461	64.2449088200391	64.2466688262683	661.985	660.505	662.337	3	3	177437.138484376	201265.170688614	183764.570798827	66422.624504395	94943.8119804682	181465.919665366	7190.71832226559	6778.90788574216	0	2857.69556323242	3689.42190734865	3371.21457792154
1055	64.270219302392	64.2701867632722	64.2753963553404	1303.23	1301.97	1305.06	10	9	139061.165121695	130267.334296874	113176.513861086	147073.693374398	124454.17975891	119316.058875325	125792.865841471	45356.4946400029	43917.531183268	124550.940212402	80018.9964184578	141524.58690655
1056	64.2749326065163	64.2749326065163	64.2749326065163	661.985	661.985	661.985	1	1	88050.5263388682	160301.170529299	93029.7959394557	106501.642654295	86891.4489878891	84735.7118466806	7015.72492584231	6364.15359252913	2686.6274346924	0	2933.18781762698	10104.3503645833
1057	64.2976531935054	64.2976367806891	64.2976743567079	1303.6	1301.98	1305.07	6	6	50500.8089328828	101342.326439732	49289.4102067068	107098.158221262	24592.3732441413	32921.7768566899	97112.0042443833	26513.4928652337	91354.6960028063	88695.9148325872	98427.4924218764	43640.039350043
1058	64.3400854267926	64.3267352077548	64.3411190749843	660.89	660.505	661.101	5	4	68921.4785195317	118830.956477344	98023.0223561661	123259.479435155	207415.938900588	54761.7866357425	3336.81046874997	9171.64108072902	2697.28751137691	0	2934.75888769536	10105.794875
1059	64.3458095150229	64.339614798491	64.3520042315548	1303.065	1301.98	1304.15	2	2	91631.2835058625	89141.8498291008	69018.4673828111	82510.8100468732	36659.4603277582	74609.1465624998	64534.5671660145	28379.3858906243	74745.780566409	78616.0126139323	80254.2987125647	95982.4305240879
1060	64.3514314312909	64.3495526689447	64.3723472977312	660.5435	660.175	661.101	8	6	220297.762614957	132297.326143554	53647.85003418	207271.135678571	33965.855772656	234115.518127233	3555.22245117184	12323.7447265623	12144.9765534178	3928.88872304696	12418.8933754885	12482.6134554687
1061	64.3944509852295	64.3929764493053	64.4006529628734	660.89	660.505	661.409	7	6	71454.2903398442	53627.7220784033	82865.8480195311	70080.2090758927	71813.932803711	73885.9386119796	3555.22245117184	12323.7447265623	12112.1125564778	3928.88872304696	12418.8933754885	12482.6134554687
1062	64.4212953700242	64.4205958368601	64.4222692572093	660.349	659.064	660.563	6	6	203309.989127929	416175.523070494	151555.138952697	269145.958776857	300913.546473387	75728.054558036	7862.46592640893	16123.1088710239	12094.1979716796	3917.10794726566	16037.9313596801	12448.9675970981
1063	64.4514446921035	64.451336514017	64.4548923158556	1302.3	1301.97	1302.69	6	6	44974.6428824885	29794.140120849	33004.5796396493	33496.95086263	41905.2280273438	33366.2971669931	27629.1369931636	33155.1917968743	37987.174716186	30687.060914062	34166.4630605478	20492.8400634764
1064	64.4465017758548	64.44644452001	64.4465590316996	659.633	659.62	659.646	2	2	65144.0933789069	332223.571113282	217464.513310545	70875.5241847655	221233.037707035	223628.330414061	0	0	5836.88366015629	3930.7820620118	7192.00377191159	5764.81284277336
1065	64.5004802620657	64.4954408154936	64.5022754570442	661.083	660.505	661.46	12	6	125939.154925782	100121.710016601	88200.0031796873	118654.783659098	104302.070949382	81355.2057929692	3488.33950195318	0	0	0	0	10678.0689538167
1066	64.5277525625025	64.5265836162504	64.5466563890125	660.89	660.505	661.43	7	6	93500.1376982428	82799.755417968	149619.43398577	55490.4589821773	68277.2212763677	124993.492804037	3492.07434082028	0	3035.32862343745	0	0	7022.12341015623
1067	64.5731403381513	64.5730999072552	64.5731663095368	118.1475	117.914	118.739	8	7	16224.6003601075	19851.025321289	15405.62996875	8251.82370336914	12049.310231543	27562.2078354492	44260.3162173157	31838.2317234375	41908.8831230469	46940.0786921875	37715.9299189046	35607.9860087077
1068	64.5812410829512	64.5649849421609	64.5815199900644	1305.99	1302.89	1307.49	3	3	112043.087714847	85300.9876679708	30480.6300472004	93345.5665488258	110272.125304685	87191.2313984356	87082.3116015651	33843.5105650113	25807.1905781244	88510.1435156276	106624.998046872	97473.0568710915
1069	64.5985483345638	64.5985483345638	64.5985483345638	661.409	661.409	661.409	1	1	101155.86016211	177878.87468694	109307.270136067	117741.57386621	123785.902555257	93311.700647136	2705.08067761229	7862.84342447904	0	3006.02953369141	4302.54589355471	4316.64905493163
1070	64.622235277476	64.6188626675359	64.6236233542783	660.349	659.598	661.083	8	6	95380.2763292419	55376.153296875	69558.0522811106	68377.7188914383	61748.7451476237	74357.7553413093	2706.5280187988	7871.82953124985	0	3006.995584961	0	0
1071	64.646769450989	64.6463413457108	64.6478611603924	1303.57	1301.76	1306.75	11	11	205582.149707032	164206.233590744	174761.511185305	189642.211596679	188063.684226637	103315.807454225	170600.25158203	188662.00483173	165377.072034255	177574.222657189	196523.819828726	190552.275354942
1072	64.6725750599641	64.6631264177095	64.6754176002766	660.794	659.982	661.46	4	4	100242.190437501	112923.270882811	129864.078466798	106646.128343262	113825.551271809	50089.2570000007	3777.08407226559	0	6386.03733623037	3069.79336505134	2959.00222045897	3578.22262187499
1073	64.6893446273094	64.676552886636	64.6894161719639	118.102	117.811	118.739	13	6	18738.5909011841	23465.3474506836	11967.9973328125	13437.2226174316	19187.6254866211	19144.2234269044	36970.1839378255	25117.8591014649	32968.3650351562	31321.3002044922	29050.1218758952	34547.062335205
1074	64.7024859463233	64.7015164130147	64.7026811940949	1305.735	1303.98	1307.19	10	8	87373.9666137688	100055.022896634	137992.306190188	73281.2039899556	96549.7898109956	48009.2662899508	88296.9803116858	100300.286940695	73359.0181803381	131710.879663085	128227.662698103	110906.554517934
1075	64.7038557393373	64.7032356899916	64.7044757886831	660.378	660.193	660.563	4	2	36050.7524853519	125396.066299219	48894.0300605472	107131.282010156	102546.552220705	76006.1440781246	3782.13364990223	0	6384.6730898438	3069.79336505134	2959.00222045897	3579.94882275386
1076	64.7229118651607	64.7222627704861	64.7235609598353	660.534	660.505	660.563	2	2	51383.0804443365	105242.41230078	121390.319296874	106646.128343262	102546.552220705	95881.9878000013	3782.13364990223	0	6386.03733623037	3069.79336505134	2959.00222045897	3579.94882275386
1077	64.7287510807599	64.7286081083799	64.7450866335003	1303.98	1302.57	1305.07	4	3	73514.5718945308	64856.9400268576	51388.1906835927	21926.6663535151	33203.5082706704	47941.5513164054	48675.8289462906	50390.152851564	43346.8110770092	61628.1503499349	44676.0119677725	71396.7458715817
1078	64.7591888598257	64.7591888598257	64.7591888598257	660.89	660.89	660.89	1	1	82648.490140626	71510.0150805673	95868.3131093776	76718.2171699208	124779.379930662	50297.9523632817	6261.76965380869	0	0	0	0	3788.27075891113
1079	64.7721321275432	64.7712091225801	64.7782377618392	1304.11	1301.81	1307.25	12	11	104222.09959717	92337.3268278003	173044.404008792	128440.585034181	122657.486556302	210730.207788898	173096.24237386	165611.648488581	174035.893900992	106264.247200056	189234.936795372	155108.045479911
1080	64.7695286471568	64.7695286471568	64.7695286471568	659.982	659.982	659.982	1	1	91057.953435547	80176.9053911135	96336.7471874992	80657.8184946289	124362.76377344	92273.1543000012	6273.4958142088	2912.35271752924	0	2822.45546740729	0	3790.30145886225
1081	64.8276830679884	64.8242518357742	64.8277674048014	1303.04	1301.32	1305.34	19	12	117385.278442007	41336.6954577641	57701.570965577	36332.5155555553	86723.9784179688	69881.7969824221	193397.975400392	58212.6137847218	169742.378702798	207610.936435547	163883.922620442	98460.3755074047
1082	64.833525524909	64.8327959016782	64.8335976528737	118.102	117.811	118.838	3	3	19069.2230743409	13338.7380429687	22684.0703263672	16004.4998243164	15607.5986610352	30464.7758959961	24704.3639697265	56036.1043716798	57645.5957695312	55575.9626440429	22342.1966015625	30556.4645589843
1083	64.8404205865857	64.8398096580217	64.8404205865857	660.193	659.982	660.89	3	2	75616.7249492197	56595.3358730458	82108.8609199224	65971.3391191397	107855.651460938	44085.8054374999	6281.87164306641	2915.47253833012	0	2823.71425585946	0	3787.93230891927
1084	64.8460649916417	64.8456519972992	64.8589455033821	118.868	118.499	119.421	9	7	19043.6268017578	13278.4337375	22499.7258711914	15928.9583104492	15483.9675005859	30398.0706457031	58538.3450737305	60058.8456068638	57554.1445898437	55502.3705383301	56847.9595602678	33413.0150286458
1085	64.8509051617034	64.8503641643326	64.8527118803727	660.563	660.505	661.101	5	5	121238.237814454	124708.6110166	96201.4856490302	127630.28776116	61862.8299747075	79401.0617896208	0	5624.43619791658	3753.67530851235	3410.30599355476	8316.28537792982	12460.7842046875
1086	64.9012702725742	64.9000228832204	64.902517661928	660.3585	660.193	660.524	2	2	106744.448201172	114655.170600586	62947.6436103519	56175.2201976558	55049.3786997063	90506.7570361346	0	5625.44056152332	3765.06632604979	3411.03640820312	3003.72799438475	12460.1162810058
1087	64.9065655937477	64.9065655937477	64.9065655937477	1302.14	1302.14	1302.14	1	1	24382.0664184573	27137.4883056627	25190.0282373051	4917.25066772468	26998.4722778324	28816.4500136727	27138.5297644047	24741.1741210926	21200.8377941898	20910.2792700187	23419.7194531254	26500.6953369145
1088	64.9762418686201	64.9762418686201	64.9762418686201	1303.57	1303.57	1303.57	1	1	39599.8019444441	49154.3735369878	66166.336373292	57305.8501715096	52276.2679565436	69714.8524401866	75881.290137328	47357.697749633	64750.2136901846	73884.0922265615	57577.4564282235	41240.3510803228
1089	64.9932976239997	64.9932976239997	64.9932976239997	1301.97	1301.97	1301.97	1	1	46487.1638720719	39586.5371215817	48931.5583032224	42974.2416666664	39608.6869873044	52621.3220939147	59571.9123242186	38858.6136523436	34201.5105782648	60391.5517985026	45257.0079541031	33338.9594222003
1090	65.0195395531552	65.0195010129038	65.0196450318257	2441.03	2439.63	2441.91	15	11	253777.722134765	213818.044154046	281939.382914379	591138.729439789	237424.848116567	485158.256907717	279500.515188484	265881.196152142	695882.173159638	262630.10888406	199669.497649897	217954.032757463
1091	65.0194898683747	65.0194898683747	65.0194898683747	2279.83	2279.83	2279.83	1	1	1592073.30248364	1092427.7428426	1911240.28793603	1507006.53248943	1398726.66942568	1972966.11230469	1833984.84654243	1939479.49119511	1981085.61659178	1862896.18129171	1805169.27121622	1273372.82116027
1092	65.0167336506471	65.0112707397605	65.0357278684127	1306.15	1302.67	1307.49	4	4	55553.0927908765	31966.3220825199	60298.6847900395	53165.9104003891	45108.9262004745	69421.0530552436	53643.2638671868	52631.6079687504	43443.0311523432	36305.5546330917	55412.5303920205	39612.2529785159
1093	65.0358695184674	65.0358695184674	65.0358695184674	570.112	570.112	570.112	1	1	6610.7187744141	8721.00698022456	16724.1654042968	5068.11568011471	6908.31516671759	9492.75930346673	7557.65087509155	0	4830.96055603031	1852.22699715751	12714.8176269532	15283.4246072081
1094	65.0993861781334	65.0993851196532	65.0993872366136	660.9675	660.505	661.43	2	2	82443.1768716525	109297.699698659	90667.7099246415	88760.8874006694	119999.269316244	93883.3336497401	3093.73868005369	7980.09752604154	3873.98040120441	0	0	4232.01109724934
1095	65.1259985404925	65.1259985404925	65.1259985404925	1304.73	1304.73	1304.73	1	1	47447.656968587	33134.8599487302	70210.5604215491	37800.4389038083	38805.9764143878	74644.876067708	78807.5728515622	67675.2421850583	40774.7481445316	73457.6066406248	62835.3500024437	16968.036344401
1096	65.1299393390104	65.1299307070021	65.1299479710186	661.697	661.409	661.985	2	2	82213.5948083984	141006.572269529	71736.2385429707	114161.798924999	64944.540908202	82311.1853710945	0	7972.11742851549	3872.87394482424	0	0	4230.34465292968
1097	65.1383896202542	65.1265122589202	65.1395053205657	1302.78	1301.19	1303.61	8	7	72477.9875230813	45206.5432368163	99882.9182345915	53564.3040869148	48176.3109027774	104245.623746747	111608.292488064	92470.9500865577	89629.9701899418	28152.8999511728	31847.0549916296	35458.6119396967
1098	65.1518837731401	65.1518674811288	65.1518908682534	661.083	660.505	661.43	3	3	117120.658888673	198121.854941404	88770.1404306637	106175.689727678	127302.919272319	59659.0429977217	6152.90610754391	12762.8370442706	5816.79758447263	5781.91941064453	7196.22566467289	8037.57514143879
1099	65.1669128574075	65.1669128574075	65.1669128574075	1301.97	1301.97	1301.97	2	1	138099.500601566	72486.7722373028	160313.80975977	121139.964699222	111928.76062305	176195.506466802	171423.797210934	151620.348437497	32847.0726684569	180209.809242185	151794.45772852	99094.4566992164
1100	65.1811558303931	65.1807333910543	65.1821264088508	1303.06	1302.57	1304.14	7	7	210392.529101563	116335.394912109	102908.901608399	65666.6470449218	70888.3713623047	128241.211674804	126448.56635476	242724.232683106	108848.880548649	306153.078590333	255522.664706055	38552.5898791497
1101	65.2091793571465	65.2039541178435	65.214641427407	1302.89	1301.32	1304.88	17	11	229756.970309243	120534.308182779	274734.127595219	198352.077282366	177798.152651369	48123.8675223218	293384.831408504	249071.710353065	49619.4507482903	319998.524281182	264785.930633371	170778.313159179
1102	65.2287098763155	65.2281335235659	65.2297808495893	660.505	659.646	661.083	5	5	83753.8494726571	90113.0770125001	89187.4389418246	96173.9941417408	113170.35061607	59659.0429977217	6152.90610754391	12762.8370442706	5816.79758447263	5783.77755292981	3496.2338085938	8051.67362656248
1103	65.2536292199322	65.2535615270362	65.2598282460152	660.5435	659.598	661.101	8	6	101761.537091519	115164.805408594	56941.9983544925	128681.901622768	112612.453669083	49496.9943332028	15936.3711804198	26130.0106119787	20465.1540955403	9150.74688247089	12106.2090087891	25745.1540259195
1104	65.2784480982473	65.2784220135373	65.2784672880322	661.43	661.083	662.734	5	5	351427.673679687	646087.238565536	300466.777581175	388960.44051758	441048.257710935	177117.460857812	15891.3015684289	26096.6815168107	20434.8848310545	9130.6579650268	19609.7617728881	25720.7972103792
1105	65.3003455433561	65.3003455433561	65.3003455433561	662.315	662.315	662.315	1	1	254917.34558594	52407.7978687502	192674.212691163	279095.09658984	333185.000244141	187310.439038576	12957.4946447754	26106.6802453607	20439.5817858888	5505.45487353511	16017.3894580076	22616.5293844605
1106	65.3680735082989	65.3550499490951	65.3721357231414	118.406	117.938	119.027	11	9	29080.260610962	30685.6842358398	20799.8491949462	23833.0605223389	28315.3196571452	20737.5597628418	23384.51083125	26734.285734375	22275.7769919922	28048.9349981445	22540.3253152344	26568.260793164
1107	65.40832740283	65.4082193709007	65.4094598068962	660.524	660.505	660.563	3	3	85315.6876562506	75734.157893554	105163.134541993	111851.751476724	119989.95953711	85379.7541500011	0	9445.65614999982	5831.11027177725	0	3489.2798867188	13452.6585015625
1108	65.3850944904243	65.3850944904243	65.3850944904243	118.355	118.355	118.355	1	1	29041.2267041016	38312.5903125	20774.0943345703	23908.7210319336	33242.0523301758	29444.163495996	25241.5255125	34987.20315625	27559.9308591797	33474.7793206054	29698.4042319336	32648.6472780273
1109	65.4275510252029	65.4275510252029	65.4275510252029	660.89	660.89	660.89	1	1	85517.1953876954	89619.1260131838	95884.4083593742	93082.2661669922	105070.323117189	39326.4274500005	0	9436.55823632793	5832.9788181152	0	0	9998.33286303697
1110	65.4404197237038	65.4404197237038	65.4404197237038	147.505	147.505	147.505	1	1	2804.03773675537	44593.1782097168	6820.49467761229	4408.56776660156	9940.21857568359	2029.66837036133	4708.84331652834	0	0	2016.23490576171	0	11403.7731323242
1111	65.4583489715139	65.4582869746564	65.4584018022442	660.5435	660.193	661.083	10	6	1125099.40687782	1958856.45012586	914661.550891108	1249894.80553467	1359320.22789697	679720.724283688	14688.7594909317	44639.2409075054	16168.2378348213	13271.922977661	27761.4321057127	50741.465939941
1112	65.4612661732158	65.4611856179121	65.4613088589992	1303.71	1301.73	1304.14	8	8	97982.5417551831	104398.815062662	86341.2082250989	358749.482968752	100096.560429244	78516.9249058938	82870.6141965562	342772.443883163	68413.5560076341	294483.471620203	96070.648385416	337638.229877488
1113	65.5202654617684	65.5136722838316	65.526834140231	118.728	117.997	119.331	26	12	58738.0072236327	168362.227816964	51669.3260070313	52808.6708893694	126683.364580706	62958.061640039	62391.2762680664	142480.399352678	69502.8105429687	77231.8969802596	61441.4437897135	22998.5253942383
1114	65.5317636801933	65.5196202938907	65.5317960165282	1302.68	1301.73	1305.34	14	12	25711.8948925788	352227.007493988	306165.309785532	359318.754477162	346745.448014948	284258.243174579	310893.666650392	348072.392712055	288396.963345854	294930.709028696	328703.363989956	338174.001588791
1115	65.5398295415856	65.5398074178624	65.5398423288436	118.7135	118.102	119.116	12	12	122109.883772461	214481.446279018	75708.6814982911	113701.539061105	120906.002235352	81342.1477903879	73618.8256065848	90230.9330915178	69598.9867539062	73789.8689372211	85301.0971868024	155926.863435791
1116	65.5588385262637	65.5588385262637	65.5588385262637	660.505	660.505	660.505	1	1	304501.443544925	79466.1308847649	269850.43935547	306087.508575	375382.586193753	252023.992200003	0	8358.84446874984	13243.4783430662	6763.44181474623	9848.23190429703	5571.99243906248
1117	65.5606529212773	65.5600691382471	65.561186625549	1301.755	1301.32	1302.67	6	5	612554.389151787	639872.666088171	28907.4861796882	629940.118861609	568432.179736323	42561.5074978308	44306.7634869392	643753.259224334	566517.310630584	37958.3203830293	24142.3575078132	592895.700000002
1118	65.5885995811334	65.588121469131	65.5891243779017	660.5435	660.193	661.083	4	4	114161.793644532	446522.097613277	82871.9893870674	120147.476647321	97806.5962382797	268696.980418621	0	13147.7632161456	13207.6418282877	6763.44181474623	9851.74661946614	9266.12020414223
1119	65.6016433158826	65.5884710980752	65.6021159294137	118.355	117.771	119.116	18	12	38813.9931284179	56294.5386804199	39241.1264305013	48621.2451691406	38558.3456048991	37677.4583115234	35706.1478322754	45284.9397014509	38285.8969511719	33827.3480033366	40560.6427372233	45797.4274483236
1120	65.6032434849006	65.6031793219281	65.6062456928317	1302.69	1301.73	1304.14	13	12	860199.887402347	861379.819091797	789877.155322255	895577.849405693	845009.985850643	736850.368496097	784089.296184904	889016.524334642	733109.730635748	767575.595696852	837843.40873925	831324.945842287
1121	65.6079599408226	65.6079316864402	65.6079946091025	660.9865	660.505	661.43	6	6	270132.320917413	157641.96650809	253378.846125697	240240.658088169	228442.317369792	248146.984734376	0	13147.7632161456	13207.6418282877	6761.26893774414	9848.23190429703	9266.12020414223
1122	65.6148525448808	65.6144279362792	65.632481155753	118.728	117.938	119.027	9	8	31641.4993785807	63728.7316074218	26645.2065058594	25041.9254094238	50120.4404274902	36657.0760807617	32519.5560783691	45751.306703125	31659.4861898438	35922.4821483398	30363.6601769531	51317.0652070312
1123	65.6073816486483	65.6073683914222	65.6073949058744	1301.675	1301.05	1302.3	2	2	593442.405104187	608222.783691401	532793.74722656	606701.334713538	38839.4414236108	554432.141434156	512851.430468748	30710.5156230462	541001.671328145	502967.82421875	569245.548684893	561562.659049475
1124	65.6389196981794	65.6388504678146	65.6389491984872	660.89	660.505	661.43	7	6	309240.78503247	474160.879911253	255100.538533263	366690.020195314	407265.870699522	197547.234291869	0	13130.9931100027	13188.1068860211	6743.16162939459	9824.50757690423	9257.35377064724
1125	65.6502182117679	65.6502182117679	65.6502182117679	1301.32	1301.32	1301.32	1	1	74170.3658349615	81475.8005566412	64909.6898681649	91627.0293750009	71132.550351563	60114.7836694345	29358.3792304695	79500.871118165	68558.9180493174	74107.5618603527	77458.9426513681	86531.9235644538
1126	65.6640260086243	65.6639795306262	65.6640534716984	660.5435	660.193	662.734	6	6	146691.017450894	301695.566693684	125237.085681762	170240.211315848	196822.757956664	69400.8566943966	10987.9864473701	11537.3344560895	7740.85659793521	6132.67660791006	9531.68129809563	19440.6052868302
1127	65.6869801213256	65.6869496257305	65.6870040920566	1303.61	1301.66	1305.82	11	11	195651.587280274	187500.091147835	161408.21005033	201253.269617637	193129.176725886	89676.1857000747	145704.94628662	188766.106184246	160639.485455228	171807.726251396	170498.072397085	194386.728466796
1128	65.7245809981383	65.7245809981383	65.7245809981383	661.409	661.409	661.409	2	1	109634.390281251	48133.5971973634	78160.759723389	117835.04985742	149153.711914062	75428.1701430672	11010.3060580445	8359.51053588846	5017.94231811526	3322.97494116208	9508.69492840565	9108.78543041993
1129	65.7390335041209	65.7381998881294	65.7398671201125	660.794	660.505	661.083	2	2	146282.522439844	73692.091874441	115232.237916016	169390.808641405	59842.2013793946	92044.9845571295	11019.1496773681	11540.5171690428	7752.32277636715	3325.82422299812	9541.89746240249	15324.822275472
1130	65.7734209401763	65.7726327715614	65.785698405846	117.914	117.771	118.355	5	3	38864.9566528321	60556.0746533203	18424.5765118408	28443.7597828125	36952.3489666993	14891.8823260498	17714.553159375	16927.7520465088	23506.5433957031	12949.6930676758	21306.0295604858	41583.1128243816
1131	65.7891394796067	65.789113112089	65.7891695266055	661.409	661.083	661.795	7	6	417076.118426343	354221.880965397	467551.270599301	389312.531200892	386090.559465696	413002.690170774	3037.59384704588	7869.27015904015	7274.8926910807	2639.13030371094	3451.02509106443	9431.39364872231
1132	65.7992223327512	65.7865002795223	65.8132628697921	117.9555	117.428	119.278	6	4	32689.9568261719	28703.7040146484	18424.5765118408	30697.8530658203	36726.8850520019	14891.8823260498	17714.553159375	16927.7520465088	23350.3704755859	12949.6930676758	21306.0295604858	56716.5968933106
1133	65.8157927321461	65.8157927321461	65.8157927321461	1304.49	1304.49	1304.49	1	1	84053.5720703128	43106.7907902642	64722.0369591346	59357.0892052293	50163.7950631008	64154.5594200721	59784.0789659706	60565.8463326321	43947.8548065655	40972.9112315153	42014.5727388821	71961.6721717245
1134	65.8587850250192	65.8587602116586	65.8588418935853	1302.79	1302.3	1304.57	4	4	101241.981540525	83733.5184281786	58033.9845326454	97817.0093481456	106483.806015627	174459.366701388	172993.851443141	44536.8789978033	150254.390563963	164921.752011717	139020.050017092	77562.2186787916
1135	65.8755684947449	65.8755684947449	65.8755684947449	147.505	147.505	147.505	2	1	3878.3750236206	103660.986029297	2132.01785241699	2112.43006640625	18602.4805002441	2194.26988598633	4999.12601000979	2637.91247314453	0	4251.94259191893	2593.23798339844	25666.2636572265
1136	65.8884076441957	65.8622044213812	65.8889223939346	119.331	118.699	120.196	19	11	54405.2358588866	153458.883601562	37105.1830523437	58449.5437817383	68609.5786013882	28968.1612268554	22672.2063699219	50954.001468099	37656.0781392578	39184.9851468506	24991.9379666992	115271.757805393
1137	65.8937465834164	65.8935333750427	65.9063119523992	660.563	660.175	661.43	11	6	47290.9748217778	220853.280831379	84356.048083985	120876.898905435	138004.13647591	57580.0818857425	3369.62038574215	15824.1114499997	5195.1918504882	0	0	33476.0430984374
1138	65.902201229512	65.8925894549111	65.9150667293977	118.728	117.771	119.759	21	10	45533.3474121094	79264.7920825893	37105.1830523437	36868.5844985352	36334.891172282	37282.9070610351	55046.5582891671	46553.6593475585	53399.7994414063	20765.2100867187	42889.5550058593	34582.2622031251
1139	65.9156450288118	65.915191594288	65.9162100858492	1303.77	1302.89	1305.82	6	5	111777.182370604	73442.3053962056	159829.247890623	112317.788430174	108763.415638426	51363.5577734373	168220.513984378	24365.1169335945	53254.4479687509	69341.266165526	43853.9360018647	79542.5877790184
1140	65.9430916554527	65.9425126703969	65.944148315473	1305.265	1303.57	1306.72	10	10	138818.57186899	78709.286585581	187176.392314456	138464.448508524	122214.908544109	209573.452649489	106529.62109375	168308.286097506	180802.069427082	219224.862414727	180169.342545823	116272.068391336
1141	65.9627052282484	65.9627052282484	65.9627052282484	1114.36	1114.36	1114.36	1	1	10042.89637146	0	3841.37137084939	7154.37329589849	13700.3308740237	7063.4985412598	3361.16167968752	3614.8582324219	3468.88058837891	0	0	0
1142	65.9711239163802	65.9710896401569	65.9711687419558	660.7265	660.505	661.101	6	6	288284.608409601	214165.578503625	269649.140238141	283572.403649553	257841.319122559	284769.353491072	15674.9140052489	19133.0218424476	7646.98188028968	19202.7969482422	17237.5022158206	21982.9863040364
1143	65.9632254855214	65.9631311799271	65.9637920319353	1303.515	1302.12	1307.27	4	4	80358.0637609875	53650.4745648183	44233.1196130378	66912.537593995	68402.6127197274	78135.2821038831	72354.5440637196	32524.7184179689	72985.8702111828	25866.4421337885	46544.6275683595	67150.7248175037
1144	65.987862061257	65.987862061257	65.987862061257	119.027	119.027	119.027	1	1	12382.2361673584	26181.8600966796	15402.7156066894	14403.9920800781	20749.0543959961	22255.0226174316	20297.6217271728	24185.42186792	25915.9722033691	25835.0139235839	25713.0348513672	20723.1309140625
1145	66.0006303299253	65.996970252643	66.0106867523233	1302.3	1301.05	1307.83	13	8	41129.8635312489	38590.2247600448	39497.2248779291	60579.9016531811	44664.5816162115	55301.4246093758	65318.6406640631	51688.1245833329	37995.6871818032	61472.3123521191	29525.7201306157	57383.1638657927
1146	65.9965822201675	65.9922171737214	65.9985399919755	661.4195	660.505	663.221	6	3	321304.018250002	106799.071106583	297089.73252897	81576.4737399551	77077.7522810533	303696.261153973	15674.9140052489	19133.0218424476	7646.98188028968	19202.7969482422	21240.7290527345	21982.9863040364
1147	66.0238068677369	66.0227276080085	66.0244927696018	661.083	660.505	661.43	3	3	321304.018250002	128911.024382253	297089.73252897	113389.963127232	104040.704591516	303696.261153973	15674.9140052489	19133.0218424476	7646.98188028968	19202.7969482422	21240.7290527345	21982.9863040364
1148	66.0816462426746	66.0816462426746	66.0816462426746	118.406	118.406	118.406	1	1	21546.8696289063	44034.0635312499	31746.8678567504	27256.3302651368	19837.2537065918	31392.5489019776	79837.1772208251	80736.3930069583	71880.8535217286	83029.6833645631	66068.6292591552	75373.7514511107
1149	66.0751828528753	66.0751828528753	66.0751828528753	147.505	147.505	147.505	1	1	2339.3196786499	16951.7133369141	1958.96831066894	0	4036.44920202636	2077.00898382568	2372.18616192628	0	0	0	2416.33130712891	6930.89644018553
1150	66.0927886091553	66.0920737390788	66.0938054300881	661.255	660.89	661.46	6	6	199809.54868527	243088.152024901	200968.606633544	215133.634821428	240568.328933104	175888.545566527	6262.97500146476	13340.9764944894	7251.63397914336	2900.57986914058	17621.2507368163	13752.8918030133
1151	66.1053685293754	66.0947895989881	66.1086883455666	118.728	118.355	119.027	11	6	21546.8696289063	43498.7878546142	31746.8678567504	31917.6226553711	16008.8085953613	35948.1013004882	24681.6701578125	80736.3930069583	29785.7279296875	22726.7528124512	29931.2692099609	88841.5994737304
1152	66.1258757740944	66.1258757740944	66.1258928589075	1307.19	1305.99	1307.19	3	2	82876.5550561511	114414.627824708	42798.7481445311	65383.4169642859	78070.4220670582	50084.4006445311	33182.0065624999	59193.5355919051	39312.5531212021	24465.8311431882	50104.0960232202	103470.114353029
1153	66.1071609786738	66.1067472698984	66.1075746874491	660.7265	660.563	660.89	2	2	121029.911162111	193673.798994141	176425.86260742	187859.811765137	184205.864101566	112529.263500001	6292.49922058087	9021.29158178693	2949.74390039065	2901.3562556153	5981.18656072996	3055.86241723628
1154	66.1447211401048	66.1314189843922	66.1586621034533	119.116	118.355	119.759	19	9	21487.0975520833	33029.0391064453	28293.1348362514	31859.4163063965	24001.6967529297	35921.1652365723	73329.0854803292	71668.1879357911	76448.1431463927	91149.5923500977	60984.7427285156	74904.6011632952
1155	66.1568108360857	66.1568108360857	66.1568108360857	147.505	147.505	147.505	2	1	2426.30192993164	27184.6778369141	4312.62637677001	0	3983.80233740234	0	0	1886.31648925781	0	0	0	9603.65220678709
1156	66.1526996453482	66.1522300242447	66.1531692664516	1306.8	1304.49	1309.11	2	2	39080.1756696431	33284.9646494148	45694.1066074209	37906.4163310537	36497.4937851554	41218.769029296	40512.7085156262	47115.4056230482	36020.2303710948	22121.2371660162	33573.4493144523	35453.5023691398
1157	66.1751413819496	66.150196210596	66.1761464066808	660.563	660.505	661.101	8	6	72771.2259902349	115060.987867675	86346.7797919928	52756.3900011718	109477.709337076	68055.0578051762	3614.20026977536	12813.6240718748	0	2826.56607617194	3075.32530920409	7092.08978671873
1158	66.1714656732469	66.1709341176275	66.1716304267647	118.728	118.193	119.027	5	5	76229.6274169923	74119.3016464843	91820.4352124021	64015.0215776367	50322.5424162597	101185.68346875	95285.2556767576	27497.4139375	41243.2219888392	33641.6509092773	29967.1612990234	31722.6682351562
1159	66.1936152098775	66.1935886624336	66.1988886085363	1302.3	1301.97	1303.16	5	5	57645.5874114121	44599.9031417412	45576.02241211	45492.8622105192	31150.6801639231	49989.6367272957	25804.3538056636	63807.3025739379	36245.7489048552	59483.9143945298	49179.1007275401	39291.0092061944
1160	66.2066340810434	66.2057225680886	66.2075237323626	661.101	660.505	661.795	7	6	310927.860883931	698387.787591123	284039.432713621	382344.176807863	429716.592284971	210741.3044588	3602.05169743996	18669.4999067033	3767.80949818636	7577.10873803711	10784.9519985351	7072.97364174101
1161	66.2254490226595	66.2253415289693	66.2258367417031	118.728	117.938	119.116	7	5	31022.3046767578	74119.3016464843	91820.4352124021	64015.0215776367	50322.5424162597	20433.1562473145	85591.5162924803	41139.792859375	80854.7731787109	56701.288946875	35740.1714527343	70879.0028457641
1162	66.2447793296311	66.2447793296311	66.2447793296311	1304.41	1304.41	1304.41	2	1	34674.3313659652	32914.5030883793	36100.7848278814	20900.3237050787	22163.9286132815	35099.6718823247	31604.6939648423	39404.2631835919	27976.1708398425	41455.2528686506	25003.0318164067	28272.8429882817
1163	66.2321316224666	66.2321316224666	66.2321316224666	661.083	661.083	661.083	1	1	287808.916949219	578353.256595705	226637.454433592	337263.646383789	32705.5431019534	175710.111401371	3612.26754235845	12801.2821822507	0	2826.56607617194	3075.32530920409	0
1164	66.2522443677506	66.2385111545497	66.2659735817342	118.739	117.801	119.759	37	12	216329.727925781	25060.7058144531	106361.142548479	68337.7201176758	65356.4414018555	101612.744799107	98826.3585109864	74112.7309555665	178548.446483673	79092.1185480347	81274.4168252563	153185.645408149
1165	66.2785814399184	66.2749706766049	66.2921547886678	118.599	117.771	120.196	20	11	66627.22750177	63734.6370800781	182865.435264843	56610.702352818	66151.4274494281	39969.8947924805	36252.5981249999	32447.207039795	34719.8178655273	46911.4442458845	30813.197078125	31070.9971666015
1166	66.2902392921569	66.2719967814399	66.2914457764326	660.563	660.193	661.083	5	5	82797.3867821289	157217.138929686	93062.3347148444	71654.8637195633	68347.1042228182	97204.3666251633	0	3153.51810312494	0	0	4082.76528613288	0
1167	66.3046757798292	66.3018785041476	66.3074730555107	1302.855	1302.12	1303.59	2	2	49111.8676171882	66263.0642333993	84597.9091967738	78716.0858593764	74287.5700781215	67415.2075317396	79591.9960449234	78444.0758203139	76090.6502343763	23920.9334355465	31670.3434453134	34807.6718041976
1168	66.3154429272649	66.3028151930867	66.3158485135655	118.838	117.811	119.027	5	4	192537.407128907	199920.4194375	171035.695842285	196373.974042969	182244.124813476	187872.334700928	20257.7455375976	143893.144674317	166340.829304687	32495.000640039	27649.8050876953	33460.4109082031
1169	66.3150958980556	66.3150958980556	66.3150958980556	147.505	147.505	147.505	1	1	3117.36348071289	37175.2109885254	0	6569.5215	7081.92605242919	2368.95120147705	2295.50360687257	5001.92050231934	4577.55858984374	2017.37839489745	2394.6944194336	9517.04470166013
1170	66.3292962540044	66.3288596583862	66.3299454140168	1306.53	1304.14	1307.34	6	6	118192.055812765	47909.210305664	161813.467706205	152048.969789063	145811.702357068	150586.933772785	175228.609597832	174633.52268732	170500.435682704	184018.480400391	152506.722307945	42886.1812310784
1171	66.3334827297232	66.3330954284027	66.3341752683787	660.89	660.193	661.43	5	5	156862.773095704	161411.153285399	135478.662412402	153053.675723214	141934.126520087	142385.555625	0	3149.91819661453	0	0	4084.2223758138	0
1172	66.3631947992314	66.3492097121505	66.3648269742522	1303.57	1302.12	1308.19	17	10	85292.7558837878	126877.937642046	146448.898603514	157875.720442082	177069.486556805	116375.301038644	57200.6159179686	162511.348994892	111584.505633876	130474.777841421	114262.410296725	158146.633173076
1173	66.3597964343355	66.3594518711663	66.3601910068645	118.728	118.193	119.027	6	5	83708.8858593751	77975.0191503905	77950.6514111326	75127.1164936523	70903.0464067383	90405.9072465819	27053.114184375	30822.6538411458	32788.1509121094	33970.1263101562	29045.8580285156	54889.5556601562
1174	66.3589055309485	66.3579113796355	66.3596716059696	661.255	660.89	661.46	6	6	481409.255822549	506368.249202003	502354.702127316	480312.568071427	520832.877733274	443512.561912534	3974.56812744139	7589.31939435684	8229.93202718095	4076.15601025391	11345.1358132323	0
1175	66.3931349167414	66.3728076548694	66.396851954159	118.728	117.811	119.23	29	11	35699.0462988282	44616.6116958007	22476.9582310547	23289.9546197266	70903.0464067383	29047.231098999	25984.95958125	38781.5420638021	31388.6775966797	33093.456975	32571.2870546468	29689.1666972656
1176	66.3925789846999	66.392043531263	66.3980989167751	1302.73	1302.12	1304.49	13	12	229736.354931641	127145.854855768	295739.629171313	191336.399323918	170316.10732875	344472.815953545	323619.767064734	252221.025748948	283950.563446139	342839.312145998	284333.640066965	155718.910295222
1177	66.4101050344362	66.4095800352995	66.4234531249067	118.896	118.307	119.759	24	12	83337.3909213866	60804.2393956473	85556.2219220843	73883.4646787109	77414.9793863003	88416.6157386999	69751.9328873597	54743.3316964285	66216.7514807477	47703.2905940291	36840.1433451102	34320.6218970702
1178	66.4433958086348	66.4418369776787	66.4452167932976	660.89	660.505	661.101	5	5	157536.199191407	193350.403932475	94657.3767447913	409172.740195309	135419.159235284	89512.0604045762	3974.56812744139	7599.01201171863	8229.93202718095	0	11357.2956586916	0
1179	66.4364326176235	66.4362008478554	66.4368138662442	118.783	118.355	119.027	4	4	83708.8858593751	56515.4023359375	77950.6514111326	75127.1164936523	70903.0464067383	90405.9072465819	65509.3264160155	54990.7172841799	69051.9910078125	25960.2800486328	22364.2815451172	37577.1885542968
1180	66.4550824916833	66.4550824916833	66.4550824916833	1302.12	1302.12	1302.12	1	1	24049.3825805667	33243.3003906234	26755.7454162602	13982.9369897463	32992.6294555668	19712.1272937015	19597.7760314944	17075.949746093	18627.2817077639	17654.9946459953	25380.0727275398	26283.6281140141
1181	66.4755642167278	66.4755642167278	66.4755642167278	660.193	660.193	660.193	1	1	2122263.42925782	2514664.08337501	71311.4374814457	2303732.71299024	2121976.62627536	1746033.51580082	12147.3384913332	19459.8048134762	15301.5482645263	9238.8263048708	8339.92245227048	33083.9504523315
1182	66.5174984848924	66.5116784737397	66.5185627168348	660.5435	660.175	661.101	6	6	105706.659931642	76441.4950640625	129418.451773786	101319.279907031	102235.874185352	52384.5558000007	6399.19949127179	19478.5662749996	3278.9595058594	9238.8263048708	8339.92245227048	13224.0670584105
1183	66.5166817752648	66.5166817752648	66.5166817752648	147.505	147.505	147.505	1	1	2257.59881658935	43612.5654943848	7170.24387829589	0	14414.4260058594	2342.25084454346	2460.78304595948	2430.27351928711	0	2038.04788732909	0	13691.8023959961
1184	66.5380974608102	66.5247211791392	66.5381856804925	118.728	117.938	119.116	24	12	40559.3239306641	160081.614597098	110617.113396345	33289.8665729492	37887.3712327881	50196.1506732421	55009.1985895996	54645.4200432477	60162.9641308594	64305.9846496582	195680.445734235	24652.5132863281
1185	66.5427735208778	66.5418137934962	66.5447896958144	660.524	660.175	661.083	14	6	2560383.39033392	2882940.62075975	1308324.46466231	93342.4367304686	2171846.94045509	106019.144100001	19872.9941817626	32310.5936197911	15255.2542049967	14838.7096248538	27983.7956655273	33027.7907937418
1186	66.5647367654996	66.5514509076863	66.5648748041536	118.699	117.938	119.116	26	12	182616.132823242	242465.462897321	49501.5440811361	153909.820476074	68825.0252713217	55979.8079091797	250209.117277283	224066.637449777	65057.5764726562	266165.207188058	206220.922121512	92615.5042225343
1187	66.5772228983685	66.5714985179751	66.5772668760539	1305.36	1302.57	1306.34	8	6	27291.6903824868	210785.629952567	88493.1421728529	163998.830361703	152064.685789137	69913.9492529292	76966.5429252112	116009.254514159	41124.3431223361	59647.6190651627	100689.594126383	181048.768851412
1188	66.5693040409838	66.5689328784842	66.5696752034833	660.9865	660.89	661.083	2	2	126343.416054688	150212.340544921	104033.038267579	126435.448955468	70590.5917364909	76931.9350245538	0	4094.7215494791	9801.48906070959	0	0	3577.23903710937
1189	66.6226868216335	66.6226868216335	66.6226868216335	660.175	660.175	660.175	1	1	117950.52397461	143813.756197266	93052.4708496086	118311.717645996	61417.4291720708	101701.213063967	0	4095.45274975578	5708.16870117185	0	0	0
1190	66.6277434053308	66.6265107269836	66.630020030637	660.5435	660.505	661.083	6	5	123440.427093751	156174.141261159	106146.150397786	126318.660366071	134550.161460571	92546.1457714849	3767.62155102537	4094.7215494791	9801.48906070959	0	3505.67319213869	3570.97528951008
1191	66.6966598934343	66.6962881615422	66.6974461742689	661.083	660.563	661.43	5	5	164443.964576172	1342632.89302733	223077.979390799	140299.85656808	103137.720245115	253165.307167319	17771.1250407714	21881.3774484371	13526.0003512208	8646.4324163576	10185.325638672	17288.2045703125
1192	66.7103615774204	66.6956354724372	66.7103768964552	118.619	117.428	118.924	4	4	21543.9386132813	25403.385699707	11103.6239154052	21715.0398514405	14028.6307873535	21128.3564929199	19304.31435	20048.6876286622	22538.1472200195	21088.8833394776	18540.9673608398	8613.14079895018
1193	66.7238122177428	66.7032254308148	66.7238827140144	1302.89	1301.32	1306.27	19	12	175437.175454477	165045.716003605	140460.131074221	176129.473121995	155639.018396934	137897.155166015	159707.948167067	174808.077765067	150123.42314453	146905.872670523	165625.691986608	153971.933665114
1194	66.7283419302701	66.7267901406187	66.7298630472803	660.89	660.193	662.365	15	6	1251603.33983816	1523867.36440239	1256403.96265234	1314686.28789307	1106099.63234753	1032471.33753268	17720.8665659177	24666.2131766182	13509.8531164201	8627.45063604731	13110.7470610351	22042.6738183592
1195	66.7222538028564	66.7222538028564	66.7222538028564	118.355	118.355	118.355	1	1	24892.4957489014	33547.1512065429	11103.6239154052	21715.0398514405	14149.5021350098	21128.3564929199	22930.9919904785	20048.6876286622	22629.9227873535	21088.8833394776	18540.9673608398	8613.14079895018
1196	66.7530613821587	66.7385437270564	66.7544677996755	1302.475	1301.39	1305.46	14	10	48946.663733725	41960.2037880859	62426.7375374362	731104.124189463	36760.7462676996	35595.8578648161	113821.017534993	98194.6279646803	35005.1622381587	120599.043996175	31395.1728154306	660315.223979481
1197	66.7540993346024	66.753114669443	66.7551166314768	660.524	660.175	660.89	7	6	434758.581434155	512155.517070308	425467.490038511	463303.114871651	461283.38612573	336032.478577879	3872.29102661131	9304.00004882809	8223.23679833981	7005.01750207519	3047.39166064451	9485.63456172687
1198	66.7612577097597	66.7612567979948	66.7612586215246	119.0745	118.728	119.421	2	2	0	4350.20738183593	3216.84421295165	4651.37312585449	2983.55702929687	10371.3412575683	21255.5437142334	11949.3609631348	19531.3356833984	24792.4663521484	4871.73264953612	5411.50480664062
1199	66.7823631898351	66.7819103509556	66.7829755842518	1302.69	1302.24	1303.81	9	9	855788.280760085	98341.4819917795	244189.079477163	169645.434295249	133636.175692748	292712.47047468	278589.616347655	221778.050214843	261721.85372183	295721.562205153	845638.03281168	790918.729215204
1200	66.7972892631981	66.7971877184083	66.7990990828994	1302.57	1301.73	1304.5	15	12	26362.0154531243	811898.716311594	808800.297751105	62804.1145880686	799589.89854491	788759.560929681	822409.763374032	894019.417166674	762782.665484381	820889.099739592	853536.906324211	798180.119889441
1201	66.8118278112898	66.8080440282323	66.8162658951575	660.524	660.175	661.083	7	6	54569.0050048834	101523.917547851	45651.8096289065	65013.2113636718	62865.6437714849	63612.4437000008	0	3276.56028749994	8245.54904384753	3184.6545670777	3054.74067590331	5754.05836688224
1202	66.8249756092573	66.8249756092573	66.8249756092573	147.505	147.505	147.505	2	1	6480.91016473388	139710.14750293	4480.09144873046	6233.08102148438	24583.4757647705	2093.44017004394	0	7818.78461059571	1945.96783691406	1939.94784484862	5630.5937109375	43089.361191162
1203	66.8454779660949	66.8454347634063	66.8455111759603	1302.81	1302.24	1304.14	12	12	378791.782641603	353792.557163459	368477.150948656	382983.819358472	371200.242305813	353834.989446151	377059.59780649	396689.557895132	344943.292275392	375466.945788228	379491.306880581	370103.745259914
1204	66.8806302420902	66.8805770915848	66.8806833925956	1303.66	1301.98	1305.34	2	2	170518.276319443	165911.91236979	156879.245755212	55452.5793590189	162141.085598961	148282.679999999	158476.735812716	47112.4106060109	144740.081432291	176961.751889105	153858.06673611	172921.057262368
1205	66.8823710982016	66.8812794855855	66.8934880722032	660.89	660.505	661.101	7	6	244941.98752902	164535.636684708	331270.557257672	203630.608419642	169953.601334261	43556.0764500006	6247.08846716305	18260.8432617185	4333.56231754555	3241.65874475098	6497.85396191416	23164.4903999023
1206	66.8833284645983	66.8832951678951	66.9031408646431	1304.495	1301.98	1306.72	12	11	189629.13043213	182878.153563701	157928.895367338	197341.146416766	179072.345267427	101798.542441405	192680.950689289	195684.094536831	165438.271880581	171123.385035925	179131.675831474	182243.865076622
1207	66.9141736514393	66.9131526054248	66.9149574531193	661.409	661.083	661.43	3	3	211072.022945314	165282.370535712	291904.303087238	150626.039790178	168176.668208703	310068.43354883	6247.08846716305	18260.8432617185	4333.56231754555	3241.65874475098	6487.41843627933	23164.4903999023
1208	66.9316399885637	66.9315864645785	66.9486385780374	1303.04	1302.57	1305.07	13	11	187371.972351075	157635.685018028	174699.62571552	190012.117268253	58528.4248611107	105362.055375164	192680.950689289	205015.255212054	109628.048919396	203342.905625699	176317.142931941	184076.857271634
1209	66.9400361444218	66.9389328828811	66.9408992569725	660.823	660.505	661.795	6	6	140899.021363282	216111.898191683	136671.571641601	182913.131092633	164884.229841469	119645.477168247	6247.08846716305	18260.8432617185	4333.56231754555	3241.65874475098	6497.85396191416	23164.4903999023
1210	66.967280874626	66.96485329933	66.969708449922	661.862	661.409	662.315	2	1	100672.216558595	63779.122981863	91943.8553486324	116762.12469121	82520.4553031261	93996.1949036129	0	8345.25443212886	0	9873.49879414068	4021.31036425778	7697.50368906243
1211	66.9768532761906	66.9768083402095	66.9825998054693	1303.14	1302.65	1306.41	10	9	250844.988121995	167969.508404446	295943.789948735	291711.573673709	210127.77481649	328326.482124374	342046.194885252	278929.477223305	291890.317217548	335317.810256001	318503.808596596	190993.75279447
1212	66.9897163784027	66.9883863683056	66.9943040302228	660.505	659.982	660.563	11	6	115780.904478516	140612.015239396	119200.139726563	120205.908039844	121523.338117677	96184.9766660165	3192.11488159177	6686.69414999987	2420.76566469723	5863.17212591565	0	3653.97254062499
1213	66.9974247545388	66.99739314278	66.997461098437	1305.36	1302.57	1306.72	12	12	268930.669018556	245379.096237979	237917.436394389	285550.509235143	244874.241556489	222638.802632534	234674.321139789	271728.541657367	235930.408917645	237961.951421878	264622.057282367	260544.034791086
1214	66.9978508138576	66.9978508138576	66.9978508138576	118.355	118.355	118.355	1	1	7449.78270996095	26927.2705761719	3036.88449609374	4388.17309882813	21395.4739901367	9637.05917856444	6240.00029999999	14544.365921875	7689.61493339843	9799.36604711913	12909.1184481445	23096.7057341797
1215	67.0598647489733	67.0459160776647	67.0599022585668	1304.535	1300.46	1305.07	6	6	141559.856872559	126826.886698242	21524.3849843744	142759.905754883	60974.5003472218	127443.632572266	29886.6049453133	139432.552638888	53446.6898282143	41002.3551679689	129154.022674561	90806.6252610423
1216	67.0546169338385	67.054581983805	67.0546518838721	249.612	245.812	253.412	2	1	76128.2011601564	69442.0191823186	54311.9495941465	55430.8427362977	71389.2085219727	49556.7081026789	56014.5100469053	86141.947126587	51273.1776419068	58524.6290101927	71298.7999313967	84984.3666259764
1217	67.0546301827218	67.0546045982936	67.05465576715	276.6735	273.356	279.991	2	1	160922.08345459	162618.310224609	113639.272451962	150358.56771582	134117.973286783	109283.511820801	118656.455572984	140975.078231527	109649.948391168	116095.207850658	116585.939432889	61398.9636398225
1218	67.0545958559353	67.0545164781625	67.0546752337081	211.6585	207.872	215.445	2	1	112526.309191369	71707.0141789363	76171.2661577523	80116.6292179238	103199.39967041	76068.0631926081	74615.6995342548	91567.7090996844	88239.81178125	93421.8794846753	77035.3643805543	108119.211626395
1219	67.0546491187528	67.0546281029201	67.0546701345855	232.034	228.711	235.357	2	1	74964.8780678713	49617.5194588624	46413.6940442506	85444.3958107909	74756.3912812499	52621.2551381836	49578.3183164062	57083.3510169679	65611.4117938845	51095.0923883973	67643.0938806154	68805.7611078014
1220	67.0545522123901	67.0545522123901	67.0545522123901	194.568	194.568	194.568	1	1	399393.941452881	337737.050208233	322386.498334398	371542.334426269	409784.50576524	302980.986899948	326943.64887815	374663.985560279	349546.632378043	332097.368988913	342035.601404311	392118.847536474
1221	67.0546198852356	67.0546198852356	67.0546198852356	262.909	262.909	262.909	1	1	105686.759200063	82943.9671917611	71421.5109071379	88498.0182774767	73946.2806450639	81175.6102094727	72861.4741621092	72201.916551336	93524.9913803271	73638.7860657849	76887.5160413709	100321.720026449
1222	67.0689505589585	67.0677848861276	67.0696636969134	660.524	660.175	661.101	5	5	194771.74873047	98481.0499277335	271359.634015904	142078.642758928	100643.824175001	288364.620026787	2664.16585327146	14254.6785481769	18933.1990260416	29064.9048122076	17565.5165854495	12554.1548429687
1223	67.0778148750154	67.0778148750154	67.0778148750154	1302.73	1302.73	1302.73	2	1	68274.5665234387	69449.4814697274	67478.9424218722	73445.7616406217	73432.1053784145	64347.0445239271	65568.331999513	77059.0167187513	61756.3907812511	65789.9207519546	63054.0992944345	20052.042717773
1224	67.0799097628252	67.0793625723199	67.0949897723281	660.193	659.982	660.563	5	4	37138.2736618164	105619.410109131	71398.5710664067	57768.3386599609	121888.801414065	94410.7542000012	0	7915.17589978011	16256.3017835693	29078.9112452399	17589.0250391235	12560.2111998289
1225	67.1166075320663	67.1100969363183	67.1166651600381	1304.08	1301.73	1305.65	14	9	130279.374972957	122980.998082932	135651.555681154	150894.477095135	131092.510097658	137783.773308918	115253.694726564	135427.544042969	108175.781335226	137650.510925105	145701.996001993	133101.736478365
1226	67.1392064998455	67.1256453998444	67.1469220906724	118.728	117.801	119.116	23	10	28029.7463525391	35172.5496357421	28304.5615931641	43529.8095571289	25810.5432552734	28494.0059185546	25515.0786984375	53506.218	30028.8950917969	67008.4559549038	52630.2215272623	39670.3813420411
1227	67.1386675908022	67.1233105467096	67.1386688611646	660.563	660.524	660.563	3	2	47756.7897949224	105619.410109131	238891.799238279	44981.4447792968	121888.801414065	265323.117379027	2667.72757232658	14303.0426361083	15819.6141035157	29078.9112452399	17589.0250391235	12560.2111998289
1228	67.1762712264668	67.1565718849286	67.1772395940068	660.5145	660.175	661.101	6	5	55727.6818876957	51876.4989304688	48151.5614257815	60327.0450361324	32073.5639935544	123196.680000002	5792.77035766596	10367.6580124998	0	5911.4682435304	2724.78054858397	7088.54305156248
1229	67.190731524868	67.1906760812399	67.190750435801	1302.965	1302.24	1304.5	12	12	735122.857225591	643057.848749996	706154.640464809	751484.086619002	686637.231458904	672676.435097659	707662.493311368	772805.126856777	652500.268261073	718382.26865756	726709.621489957	670652.717478378
1230	67.1836734235978	67.1816452199333	67.2096423937201	661.083	660.505	662.315	3	2	117794.206516602	55277.1998578125	146739.845086915	135171.547980957	63343.1827913412	123196.680000002	5792.77035766596	10357.6720405271	0	5911.4682435304	2724.78054858397	7088.54305156248
1231	67.200479298174	67.200479298174	67.200479298174	117.801	117.801	117.801	1	1	25732.8813537598	12922.3424794922	31203.6035437013	21338.2543186036	21635.3933930665	26932.3739659424	47055.5709752197	43779.9708457031	53258.0569863282	20269.974510791	46398.3390758056	31401.783876709
1232	67.205100483016	67.2043787108507	67.2055534539388	1302.69	1300.8	1304.14	5	5	40232.8835624989	82669.9741177649	54475.3078157563	563582.936242682	519419.162570807	67983.7359019877	591498.410264754	605398.797067861	537875.747604972	549454.264765618	34666.6089111322	538417.974853522
1233	67.2152601451354	67.2145995681699	67.2163856147129	661.083	660.175	661.46	7	6	135707.429297992	166443.665163031	139790.828751395	146729.624602678	86083.8155283213	128250.302006469	5789.67261950681	14875.0187412806	3630.63805550129	5906.72261743164	2718.22534277342	7076.13100862629
1234	67.2405005074796	67.2404624572799	67.2405130836656	1306.58	1305.65	1306.72	3	3	453617.907421873	421207.859082028	462511.745937498	477756.599511715	480344.466484372	453885.838802081	454548.421406248	33564.5329492183	35406.4749218753	456001.388906248	26165.8811777338	401015.758964842
1235	67.2353043147792	67.2353043147792	67.2353043147792	119.649	119.649	119.649	1	1	27351.3775043946	19856.8375800781	30279.3840454102	29470.4280200805	27130.0847471924	29647.2740732421	57512.4371995849	57619.0519318847	55791.51703125	25927.1723266602	54100.1120371093	44095.745203125
1236	67.2489085136987	67.2488545564747	67.2624743732366	118.739	117.938	119.331	17	12	27306.467006836	26820.4955932617	31085.6032320313	26364.076221582	23645.0587638672	29813.2222166015	61134.2836318708	57707.2734830729	64126.08525	68243.5296580404	59837.3948988443	44246.8669850259
1237	67.2775343231911	67.2775171254837	67.2775697133092	1305.235	1301.66	1306.72	10	9	147856.782965745	229264.060699058	130415.163632061	88101.5906473216	132610.646024263	130491.145530724	220359.828378091	150385.612363281	122006.619296874	130301.871719501	151598.004408483	231040.150410159
1238	67.2740222250635	67.2740222250635	67.2740222250635	148.446	148.446	148.446	1	1	14441.8606159668	278519.116847168	7103.84674160158	19531.4907254394	49355.6527402833	2397.76328203126	6504.19382373048	19806.9729316406	4593.58725292968	8666.93458945312	10453.2487040039	71012.3663970702
1239	67.3100518632114	67.2894260214531	67.3120031687866	660.89	660.175	662.315	6	4	82021.341270996	64213.4310864265	97575.2507324215	98905.4515624992	55143.4220938472	73909.9459941411	6791.54474365245	14865.4161878904	8854.49537451178	3031.90064194342	7519.66683593762	28890.176035319
1240	67.2974079671821	67.2973971673914	67.2974830201841	1302.3	1301.97	1303.06	3	3	160946.777955735	164519.975170897	143835.504314778	158999.99454427	52104.6366455084	57213.1727887839	144672.56953125	166029.656171874	41152.4156425772	134326.933268229	166129.601207681	159190.765670572
1241	67.3182398972359	67.318203138407	67.3182590898395	1303.975	1301.81	1306.27	8	8	107132.477587139	118703.092764422	102133.403583984	69893.0711718752	112403.437420653	213777.829731444	220359.828378091	120055.721635045	79761.7803496846	201171.48995906	244837.421797687	120400.345812049
1242	67.3370942964859	67.3370942964859	67.3370942964859	661.083	661.083	661.083	1	1	86066.1104418951	125885.217030761	116695.62306836	102760.637353596	44446.7614118297	124321.092480795	6795.18047424313	14880.2964843748	8857.02504964189	3033.63229077148	10378.2794939779	23717.7089359374
1243	67.3480349519592	67.3467666028939	67.3625135705134	1302.3	1301.73	1303.64	14	9	55233.4992797852	221665.579386395	39663.2280742198	370194.84665625	230422.999802809	86956.9531773801	535021.937906252	34829.8474863273	196426.924384764	533854.529851734	57437.6388704439	230680.778558818
1244	67.3926640462153	67.3926141864638	67.4039060542302	1303.875	1301.76	1305.91	16	12	334639.374609376	325797.391217913	295124.028258227	204572.76491769	317366.560896183	54412.7650556642	180649.17582031	338218.150657555	282141.716853518	305844.507189595	311742.213046876	318416.537537559
1245	67.396538722869	67.3957400091586	67.3975563708991	661.2655	660.505	661.795	6	6	322582.567166015	676236.11854161	275988.441527098	383901.391816963	442213.455555051	206328.198365111	12734.7376463796	19717.4587829589	10118.6995652901	14206.8940864256	9651.58705957024	11235.0435373883
1246	67.4074866556249	67.4074195922709	67.4100487219021	1302.66	1301.76	1306.58	12	10	165132.155007323	92577.3379794038	198540.01577637	370194.84665625	31566.5663220209	52078.096549073	233128.249602863	35998.0799062491	191157.229785158	226734.228325194	464983.421830079	117285.686888834
1247	67.4369716722892	67.4369118531951	67.4557329869598	1302.885	1301.73	1306.58	14	11	385335.232189943	244621.905195311	479730.102079374	354373.607189001	320086.646989557	531435.395241701	557063.01808919	48881.2637285146	478513.611624473	526835.684492888	459779.988882211	281702.38173828
1248	67.4653891650795	67.465145299319	67.46563303084	118.8775	118.728	119.027	2	2	10856.0541503906	0	8044.18287384031	9315.90593811035	4612.63612133789	13790.8333154297	24988.4914943847	18160.870880127	20309.4485925293	32228.8917467773	19626.9308640625	15561.3641777344
1249	67.4640150897039	67.4627625149156	67.4780829792454	660.524	660.193	661.083	6	5	117675.249141114	123838.911646483	95313.2988242193	76732.4278546544	79304.4437687984	94066.1764084825	6084.96539062494	0	0	0	2561.34108154301	3291.96529492187
1250	67.4720857023279	67.4720707361845	67.4721398736895	1305.65	1302.69	1306.92	5	4	38355.6854101569	46157.7038491209	39359.3339583331	33956.9929931645	23396.7610078119	40257.1322558591	43172.5111718749	27994.1735390618	25893.1277734383	57226.867812501	35093.6818359373	37764.4546874981
1251	67.4980698666445	67.48731707574	67.499037426948	660.524	660.193	660.89	5	4	103390.017985841	142238.115395508	117199.497869141	98741.5802101555	109312.507097657	72524.4111718757	3446.367098877	0	0	0	2564.76900054931	3291.96529492187
1252	67.5242724721721	67.5242396940851	67.5243934274685	1302.67	1302.3	1303.06	5	5	80557.8311474626	67208.7864279508	102229.559956056	76858.4709027772	48142.4014038086	92936.8787871096	113121.921687012	54254.2685435271	115139.682035157	120066.860275268	96115.5986235353	73180.1809570308
1253	67.5297064631584	67.5195346194708	67.5307711071083	660.524	660.505	661.083	5	3	117675.249141114	120908.420843748	151422.714589845	44851.3140593258	64353.2928802084	135550.724886069	6081.71139843747	0	3545.70402180988	0	2561.34108154301	3291.96529492187
1254	67.5633665106444	67.5424235348042	67.5649705670536	1305.41	1302.12	1307.25	11	9	146372.764438101	747509.904971594	722170.475211192	164440.890296349	152950.16666399	92234.9104000149	157579.196367188	35272.008720703	143709.216457869	694848.210559296	28763.8275839852	148216.031926081
1255	67.55286341978	67.5521448265755	67.5539333754149	661.4195	661.083	661.43	4	3	122802.663702847	251882.042849717	104556.046907836	146366.149802247	199536.657808959	70298.1047863418	7249.99144405682	20121.1904270716	15300.9103112443	17356.2368188475	8113.84824365229	18377.5876060266
1256	67.5850523025085	67.5844779262442	67.5862338337801	661.2565	660.505	661.46	6	4	86040.2766551346	136978.134422431	102833.323701497	113406.89097991	104019.762374998	64987.9880992842	7270.55327783199	20146.8879882809	15323.5748530273	17388.8350634766	8120.37937988285	18394.9906245931
1257	67.6128079187818	67.6080748283017	67.6140262446359	1302.73	1301.73	1306.57	13	12	797451.74277344	761349.388473553	729594.331644103	796447.705694058	769911.402801327	699675.508610494	731622.711849893	813351.486324225	674510.235781602	707469.913192716	775034.988549109	723270.97835787
1258	67.6587623778329	67.6508883340641	67.6597408190049	1303.22	1301.32	1304.5	7	7	229023.43508256	181371.90082564	104763.515318697	82636.2275577066	199509.910488282	123489.104555664	25648.9701767585	49772.6811113637	274938.74401172	115561.456737836	274357.00700586	52069.8426445313
1259	67.701082844339	67.7002454461812	67.7033692771823	1302.89	1301.32	1303.81	13	11	59987.862878418	168324.546246994	289089.217108712	185550.167557466	171885.669504174	137171.75524414	48972.5121077471	180430.487249098	149500.763302408	152248.301828612	166983.962088215	167723.724153019
1260	67.7182677999896	67.7182677999896	67.7182677999896	661.083	661.083	661.083	1	1	201367.569035158	540599.13155273	212353.527343751	268309.762880857	62524.883531249	155290.455799155	12692.6511822509	39660.2746093744	14757.6383649088	16268.1906831868	18036.0360311686	42496.2657839843
1261	67.7178065022892	67.7177731792204	67.7188148146909	1306.41	1306.27	1306.92	3	3	111945.734779294	81972.1166884785	155874.524029947	58632.6497843431	34895.1555175773	178117.320362141	150079.533515624	172105.410654296	151602.079692382	165067.591337887	160453.170628254	35851.149642856
1262	67.727646792948	67.727646792948	67.727646792948	147.505	147.505	147.505	1	1	5406.29990863037	108930.631186524	5574.78347534179	6088.45871484375	19298.0947553711	2063.09045959473	0	6596.20865386963	0	3223.908107666	6405.02626904297	32248.1227832031
1263	67.7465276395486	67.7462491495436	67.7476318710755	1304.01	1302.65	1304.73	6	6	233413.553771973	191119.455656549	289018.012868046	225728.76534142	199395.699711916	338397.30630615	303787.506204832	303017.458510045	280011.711991437	324033.964333684	280961.322469887	198387.831757061
1264	67.742294105504	67.7414029693307	67.7434196781104	662.175	661.409	662.945	4	4	211204.605999023	643745.990187172	109039.651301171	280481.577868303	384366.265784666	161408.827961948	12656.7551267786	43406.3811636787	18478.9839990233	16433.5467272951	20999.2205542691	50109.8674815844
1265	67.7673807672377	67.7672268020395	67.7679663426537	1302.06	1301.97	1302.69	4	4	45101.2017659502	29895.6612555804	60211.683625488	40897.4842106117	56224.9757910153	37676.5323925787	56548.6349609374	30118.7304492182	35429.3280970985	45278.2200520833	54401.7732788083	55580.1601147458
1266	67.8027162941903	67.8026701465087	67.8027298745596	1302.3	1301.32	1302.89	7	7	41309.5004062489	43364.3372292748	55886.1765490731	39567.3134391273	46946.2106445318	57589.4310372493	46727.8368261726	44098.0616629467	44355.6741315572	39700.095703125	54472.0416503909	58834.3342757158
1267	67.8236029060606	67.8236029060606	67.8236029060606	660.524	660.524	660.524	2	1	61374.7571301282	71267.3624952395	82832.9895410149	51000.4530511718	67554.9351621105	81925.0759189449	0	2968.36410119627	3463.17897656253	0	0	2953.64852996822
1268	67.8448767587879	67.8444722763828	67.8448767587879	660.89	660.193	660.89	3	2	84856.2549345709	83533.0630825188	71418.7079550786	89413.9482919915	84511.3678473297	130314.482872768	0	2961.70786562494	3463.91897207026	0	0	8235.17680175779
1269	67.8765554941899	67.8756444093311	67.8774957919728	660.823	660.505	661.101	6	5	100362.211205916	92630.5246898438	70506.053910156	112920.754310268	102647.663345215	107406.651094402	0	12492.9615234373	0	3600.82649917	4293.19621582038	12407.1465628255
1270	67.9414472960462	67.9413655105245	67.9416093176906	118.8035	118.307	119.759	12	12	81553.9828330077	61451.9645491071	43985.2373196615	74285.3726011439	78530.5741828963	51571.5543289621	44540.6786175232	51362.3091992187	43013.354546875	52029.1782735771	63852.9890578962	66172.9031459962
1271	67.9437819318299	67.9437297747511	67.943826229085	1301.76	1301.05	1303.22	6	5	39480.5279073661	37214.7782649735	47590.0418676755	51373.7089697262	47676.6274652774	50215.9363557961	64401.5264453123	35615.2664984125	32899.5939532475	56042.0982812505	47550.6865266943	28616.1839899554
1272	67.9320135117486	67.9315981461692	67.933390963037	660.505	659.646	661.083	3	3	71576.6568603523	311200.593762692	120614.504070382	174760.0122819	188586.437631591	107406.651094402	0	12492.9615234373	0	3601.59771923822	4288.59964599606	12407.1465628255
1273	67.9552807172109	67.9551054898537	67.9691282831132	118.355	117.914	119.116	20	12	140641.344155578	283975.537587457	26721.5963177734	132010.236671317	166883.063015842	61959.3321330218	63028.5872426758	83781.4648483888	64489.7697589285	54271.8265862863	79023.6147280884	167101.969215061
1274	67.9645863788833	67.963858877151	67.9651790452265	1304.99	1302.57	1306.57	4	4	118212.025455228	198030.166484373	328723.15181397	91198.404180229	206908.472393801	360281.600911456	355379.195447589	285761.614259031	109122.569361854	379588.997052	306870.367460121	123561.234972205
1275	67.9827935241468	67.9827935241468	67.9827935241468	121.116	121.116	121.116	1	1	42885.9479748534	23872.9230475586	13283.5291384277	37503.9938671875	78034.2871270752	15994.608350769	23907.6147084961	28100.0001516723	23705.1706479492	14614.8748901367	26981.0300250245	68855.4427978516
1276	68.0089591130199	68.0088714859075	68.0090481881813	1305.99	1304.5	1307.19	5	5	252692.366215379	185819.415326172	65916.8337792949	53799.6602476921	42208.516015625	335761.413123048	324821.504335931	101805.224332181	291957.98359961	144838.902771935	285126.053638673	199460.374394531
1277	68.0287968376276	68.0241749213063	68.0288710615422	1302.73	1301.32	1306.34	23	12	226086.002515461	195448.710276441	311373.153786626	214672.372567983	184725.911735175	348234.567041013	192239.669140622	218183.62093192	294931.954775389	366542.951138071	290203.393233924	191991.88058143
1278	68.0444074090186	68.0444074090186	68.0444074090186	147.505	147.505	147.505	1	1	3860.14991674804	67802.8108337403	0	2820.81149414063	10281.8215966186	2490.25862286377	2427.3721571045	2759.66922729492	5262.08145312499	2648.19406884764	0	21962.5275561523
1279	68.0498190482518	68.0498190482518	68.0498190482518	2437.04	2437.04	2437.04	1	1	6342.79489746109	5848.41033813457	5569.2774334715	3842.57483612093	4990.57320556652	4042.26047393786	0	6753.87062866186	10756.313594238	2122.20581726068	8820.23867523259	0
1280	68.0587646785243	68.0587321921184	68.0737560141897	1302.61	1301.38	1303.04	8	8	75904.959259143	83677.6036709876	109872.790544213	88399.3161938487	23150.1100312505	203413.937796876	142713.079026692	85890.4649116213	177836.585696778	213191.893915569	102277.535595704	61078.9175415039
1281	68.0672470365298	68.0663674952651	68.068164148074	660.8035	660.505	661.101	4	4	108642.742497461	135384.032861633	71606.9231083981	107914.18850558	92815.5167809245	91626.9067607427	9984.90526318354	0	0	9890.09086999512	5358.71574645999	10964.2126512451
1282	68.0864370844243	68.0863385564031	68.0865184576577	118.7885	118.307	119.331	10	9	39139.1279113769	49672.6562031249	26612.7736054688	39810.4297634277	45571.9684999303	37327.5012189941	42280.5787714844	65243.5765	39020.4788271484	42006.9308713867	73073.4582660156	28958.9152724609
1283	68.0959594152587	68.095445033308	68.0960594275766	1302.68	1302.3	1304.08	4	3	112458.387138672	65927.299419643	29270.9235322274	92375.7770228798	90479.3580126957	54298.2297326668	58012.0950371095	129036.603390063	150482.275697546	169018.578699773	129792.044342914	77212.817446987
1284	68.1002728405252	68.1001728362032	68.1248834572303	118.868	118.102	119.661	17	11	37791.5144194335	49783.1490122768	21790.5129832031	46595.3538419189	27244.2310602539	19360.1199515625	63785.2935045777	45137.331922433	61456.7457572544	42361.2194229492	60734.6043544006	35032.9473398437
1285	68.1176419973813	68.1176419973813	68.1176419973813	661.101	661.101	661.101	1	1	102122.499487305	114414.739844971	53282.0557255863	99240.3697028809	101775.282079833	80698.1578784196	6349.58413513193	0	0	2734.5666285401	5374.51892962644	3216.70587963867
1286	68.1256718980406	68.1172486371354	68.1399055115948	1302.89	1301.73	1303.61	21	12	143397.934560546	40459.6694824223	145089.427510988	71281.2897929687	107989.409297319	85031.1488193362	90568.3892578101	126837.061851916	178196.743312173	174808.683978271	56888.0048813478	59485.7976676427
1287	68.1386842068984	68.1269657260458	68.1525801001966	118.838	118.193	119.759	17	7	43971.5920166016	49672.6562031249	32853.6132699149	39845.3375203857	47311.8701753906	39204.6572707031	42989.0041330566	63835.3553581544	37603.4854589844	39731.4533631836	33540.5452464843	27184.3072316406
1288	68.1844296332369	68.1843490802051	68.1847468853151	118.838	118.307	119.331	14	12	60818.7917504882	33131.62131958	59248.6115275065	47409.3107614746	48010.0628273438	62578.7058466797	68383.7383369141	64663.2224441964	68368.76040625	74340.7866918946	67243.6923793945	26042.337290039
1289	68.1820399118572	68.1637267925578	68.1857124226789	1302.67	1301.32	1307.83	18	10	142716.248830565	35275.8196838372	38984.597357423	260139.197932479	124400.729067383	221932.060237166	26564.4983281244	40845.6643902581	181517.836254882	431161.510848204	44318.5920758931	110941.814287111
1290	68.1983606640755	68.1981604821525	68.2121987866131	118.7135	117.938	119.278	24	12	106802.378733398	110570.557895089	30288.3370125	93186.8389301758	96214.2011132813	67017.1823898926	76359.3975691616	87900.2432087053	77594.1278203125	70775.0683536203	83721.9888168247	99354.1481597377
1291	68.2146505573188	68.2140690025395	68.2156707926772	1302.65	1301.97	1303.61	11	11	379139.683361818	218745.625039061	455307.064013679	330038.431234975	300786.122070311	536352.8310519	497721.052283654	436831.346249793	461459.302841799	544602.372280974	443560.180404577	284753.797345439
1292	68.2037712895171	68.1941560012538	68.2052704473998	660.89	660.524	661.083	3	3	70244.9600791017	57600.76838855	87896.5807763664	63582.4818636718	53394.4800688481	70947.4005000009	3543.19560974111	6864.02891857896	3028.32959545897	3150.80739208991	0	4273.74455346674
1293	68.2371674741102	68.2230230339539	68.2409742285592	118.868	118.307	119.759	21	12	272485.876321289	178318.453024554	39939.7270856585	239230.148973214	226522.943559082	37233.856577009	343725.558556763	300767.304393555	324809.546183035	364252.521550564	309232.699273682	222065.65683469
1294	68.2299225474022	68.2298922503435	68.2299568912217	1306.46	1304.54	1307.19	12	12	277241.697363282	233924.195402643	251679.184613557	153845.732941546	242799.822107872	247375.064049945	251689.214472658	275895.105945871	254397.716135093	266380.92768799	270715.453141742	248667.9035655
1295	68.2589435305586	68.2582893998068	68.2595976613104	660.534	660.505	660.563	2	2	52517.9107011722	62644.5898505854	77416.050242188	72374.8018577881	72522.4562088873	65079.6064501966	0	6751.9494353026	4195.89542309568	4348.32997949228	12695.7655444338	7575.59537109373
1296	68.261748045189	68.2511241739166	68.2756553455109	118.728	116.98	119.331	53	12	591266.88529779	86778.4645066964	376052.651461356	24476.0796638184	28051.5981498047	457307.769445313	619336.002161499	53553.7465078125	56277.1512285156	63562.8745449218	42850.2575746093	41924.6291201172
1297	68.2796821364578	68.2796588987701	68.2797108892617	1304.315	1302.57	1305.82	10	10	254009.582696814	199406.073176081	252459.44658128	265291.096416766	248503.267980256	254381.237318639	259700.977880858	274443.482469952	241008.285674955	279042.076541575	258314.166010045	248692.88085374
1298	68.3033292171052	68.2922954335183	68.3172333560498	119.027	118.307	119.759	25	12	145627.809767578	32348.0017556152	47159.3289472308	133103.445845424	63674.2263336181	139180.385550293	388694.48367273	389966.467125977	383829.246230163	407339.817105469	367288.046746216	393901.238529243
1299	68.3310979129841	68.3308585347854	68.3493753323666	118.499	117.801	119.116	9	8	510595.288037111	30316.4192059326	338889.773535155	23895.5669070313	473217.006884765	411865.660698243	47327.1551156249	59825.9701236979	18606.550102832	56916.3395654296	46163.5997646484	63164.2488640625
1300	68.3642488411581	68.3641714012312	68.3686506103878	1302.89	1301.73	1307.51	11	8	88476.8475127703	176783.491235353	342251.513415532	365112.653196619	69368.6725694439	349468.285546873	348938.688688149	189011.849405799	145738.241735025	111894.555673828	192580.637619978	173629.669302133
1301	68.3881908908428	68.3740868212058	68.3920979399271	118.838	118.307	119.278	27	12	253830.792793945	106245.156827567	214140.033419364	207213.08172154	194609.114133231	234636.750164272	270499.856603394	67318.8744754464	40715.2915854492	35484.5672474609	45817.6584814453	26244.5932632812
1302	68.4120779469717	68.4018705220914	68.4260529205765	118.699	117.569	120.196	72	12	1050826.7734704	1118056.9373833	44304.4255417969	136147.794860491	902454.608515734	856044.576516358	1368921.16314813	55173.1377734375	57868.00378125	52425.3799825614	72891.3946157226	1188201.78517746
1303	68.4153122369264	68.4152844896387	68.4199174982989	1306.645	1305.46	1307.51	6	6	35646.637667411	118942.537112379	334648.326554513	365112.653196619	308972.045118965	337458.091837716	339412.869783377	39067.4758658852	97243.2580557516	109185.91309204	86509.7005164512	325966.189284448
1304	68.4285564732809	68.4285297351331	68.4285947538986	1305.065	1302.57	1306.58	12	11	352171.613684083	309709.021135603	342914.021184426	204613.752961775	319092.032729867	349828.747935269	351744.695180665	223762.242777103	338607.385559085	371326.059686107	365548.590652903	185741.580937494
1305	68.4560250223371	68.4435702031418	68.4712858830746	118.7135	117.569	119.759	34	12	44207.9550585938	30391.8739123535	326393.668338449	21661.5244566127	717439.656168837	40693.4367987304	30691.8650705566	450409.327354493	62549.8238671875	32718.5143964844	47995.0845451171	45541.3095846355
1306	68.470329057885	68.4702836256716	68.4703709241697	1302.67	1301.81	1304.5	6	6	102461.72026123	91723.2386305934	87563.5099145521	550510.513512077	99808.624628019	464770.497059652	496875.077668684	538453.783860078	472188.384364341	96555.7167893631	504329.594853508	101388.219856772
1307	68.4825954938892	68.4825315502708	68.500770091435	118.599	117.938	119.116	18	12	62925.6713488769	54952.4289709472	46972.4942804362	45398.1636691406	51033.1651656088	56189.6104951172	69385.6566689453	80159.3622935267	77048.079578125	83838.8149361328	26608.5872615234	75896.812852173
1308	68.4841993211846	68.4841009460585	68.4998818317384	1302.89	1301.81	1305.8	13	10	134822.960734455	212318.193885215	494467.944264919	550510.513512077	221807.035505369	185067.73543795	197304.815096028	232730.551732702	178329.47743815	179878.559677733	215377.122517089	199963.636290564
1309	68.4735378606438	68.4735378606438	68.4735378606438	660.505	660.505	660.505	1	1	53011.687514649	99786.2788291007	40253.1423339846	62090.4247099609	118367.720517188	17777.8629000002	15026.7716918944	15615.8782656247	12184.8793356443	14321.7254807132	18714.8143027347	10954.6201015625
1310	68.5058261378751	68.5058261378751	68.5058261378751	147.505	147.505	147.505	1	1	0	20978.6474931641	4251.7226118164	6987.51890917969	5931.02574737548	4860.31409893799	6634.05543402103	2142.00925415039	4709.81384179687	2443.6824234619	6457.60305834961	7732.33685327147
1311	68.4865551797891	68.4865551797891	68.4865551797891	224.141	224.141	224.141	1	1	2164.83447436522	4564.13015124511	4941.09012908934	2995.29437988281	2393.2178970337	4214.65449902344	10539.7384867188	2233.13664160157	5609.48127185058	4272.16965917968	0	2435.84412451173
1312	68.4864885966459	68.4864885966459	68.4864885966459	212.575	212.575	212.575	1	1	8047.65099029541	0	6883.53630944824	0	3123.78031311036	8353.67809558105	5004.22727929689	7819.29807360836	2122.84158691406	2996.73489105224	11177.6054326172	2481.59884155273
1313	68.5290749990268	68.5177842661314	68.5290882465882	1303.05	1301.32	1306.34	6	6	27801.1609912117	421506.628392858	363375.313528644	427013.143677457	391443.300208331	58377.7927555336	27809.4240703132	379342.845312499	45468.3157389321	45740.6889257816	28001.4110175789	417059.175345984
1314	68.5301810374447	68.5301770313459	68.5301850435435	661.246	661.083	661.409	2	2	73786.0391191411	145362.404028458	40253.1423339846	88620.5422217604	86683.4476071415	28322.0993310549	20813.7908774413	15598.0519205727	15580.7820119628	14321.7254807132	24379.0929562174	10935.4385555013
1315	68.5426543154013	68.528708046963	68.5427810672328	119.0715	118.307	119.759	22	12	80965.4547585449	47685.9494003906	66824.8458829346	70869.1589980469	27305.4811585938	55413.1751203963	172350.544458374	171993.733713867	147405.535324146	127824.16665564	170206.571065063	88804.919739441
1316	68.5531457044796	68.5466118827743	68.5597979441578	1302.67	1301.73	1305.34	24	12	543180.985034182	517947.561917064	500125.222762968	556084.28616211	696109.938003303	471945.812473495	505281.301794088	549640.903669275	483854.512724776	496987.189504398	515907.440156251	522505.007702987
1317	68.567476109835	68.5534349156041	68.571317974944	118.838	117.801	119.331	35	12	160364.386230469	52087.9915518973	32197.548324149	138099.510511719	33653.1677087403	175292.574615653	76177.0551195069	164425.035686384	31057.3670693359	21379.7788330078	70336.4971563721	135352.491553006
1318	68.5892009121388	68.5891865038794	68.5892366313857	1302.435	1301.39	1306.34	4	4	51075.4208584877	2221787.93785715	35996.5629752617	2112158.31872769	2312087.16455081	108229.617182616	2278642.07591793	2236892.73950887	1965493.82912948	1885241.65553567	2198032.31777347	26014.3348007806
1319	68.581605315004	68.5793051307952	68.5954738158571	118.838	118.307	119.278	41	12	337475.844678528	64072.0503013393	283267.389731271	309339.278117327	362610.544166287	323438.569284041	29925.1527796874	28649.5911875	30743.6406269531	34980.4520000976	30486.8309324218	32343.5914328206
1320	68.6361065701268	68.6147449499714	68.6362699742429	1303.06	1301.73	1307.25	17	12	2694048.5551465	2733672.33496094	2479535.58231302	2780339.51442189	2660753.46915199	2415249.67314454	2596961.52372724	2762851.51711591	2315393.8449424	2405115.31353128	2603593.37461326	2497839.18461112
1321	68.6345085273633	68.6232098009455	68.6485094061582	118.728	117.938	119.116	40	12	25221.8879003907	44534.8911755371	148012.357653809	172523.472506836	19199.7283486817	185093.018189523	54649.6262157157	51562.3257533482	53876.6582617187	51582.1608294922	257678.985386858	24472.7486630859
1322	68.6398519340737	68.639848023695	68.6398594753996	661.985	661.409	662.734	3	3	92544.4199531262	202260.834544053	84639.954298829	112056.628939843	106301.757289062	69667.0282017575	3232.8867087402	16702.0345351562	4420.76824414062	3582.71963085929	3559.54697695312	12228.3781683593
1323	68.6491513657309	68.6490967414797	68.6513451524546	1302.89	1300.84	1304.41	14	10	102559.139972737	2693055.09417615	2452404.0724432	96507.9254630545	36837.488048269	110699.43950639	115763.585746256	93510.9633789061	85243.8817265628	40030.5064526373	92002.0000815052	95833.8776573764
1324	68.6624973829161	68.6623668834997	68.6806912399239	118.728	117.938	119.116	15	12	102772.515294433	114423.813498884	74065.1666748048	87729.6745161133	93690.3672620676	73010.5244380581	71706.5144236756	82109.8201116071	71127.84446875	31019.2412268066	21200.288258789	102447.183839234
1325	68.6667396646357	68.6666650256025	68.6667724068096	661.101	659.982	661.46	7	6	462834.118112521	912971.828418616	296005.786060301	524936.085222171	642084.791435543	286912.556554228	14793.8404890483	45778.9029785155	23522.5245284597	17352.6253776854	32226.0009471433	54892.2089721675
1326	68.6862868087431	68.6816093601328	68.6863429542564	1302.965	1301.66	1305.82	22	12	183970.065098469	280849.648695912	299292.95939941	166473.763465985	144382.762361027	284823.617942457	275096.874108072	316200.563789063	250327.087598408	160542.911526229	223493.241199543	293599.956298827
1327	68.7145367710948	68.7065564356597	68.7226945149792	118.499	117.801	119.278	28	12	56155.3128867187	73472.9965883789	33258.7368647868	49925.7808614676	57120.8888928572	37902.0023321359	32023.5415031249	18660.0685145508	30036.6876307617	43710.130390625	39475.4818946126	33163.0227608817
1328	68.7257356714608	68.712679360948	68.7258197560386	1303.22	1301.73	1306.27	21	12	116742.719323731	116125.601507976	85723.5524440354	557413.473563756	535280.837589112	483253.048219868	518568.119709127	567754.236799484	474965.092721822	510227.244154579	523790.401127925	520861.861328475
1329	68.7285499148353	68.7285098942345	68.7285785188578	118.3805	117.374	119.116	12	12	66590.8736967773	141204.218319196	30682.5923085938	65632.1759305245	79140.2725909424	38822.6222434082	33002.3990755208	48671.4170591518	30777.1565820312	29641.2528908203	44073.9003180106	104727.84387915
1330	68.7529443574242	68.7529443574242	68.7529443574242	1306.72	1306.72	1306.72	1	1	127358.015522459	103857.168363649	121897.866210936	131558.27543701	115722.502501219	117825.982148436	124332.911250002	128794.047851561	113989.710889891	132158.914453123	38214.556315104	116081.267717287
1331	68.7760182502118	68.7680322315816	68.7760625300372	1304.53	1301.66	1305.99	12	9	136446.763549805	117365.712506975	155632.272363284	132706.73554124	120518.268712439	77996.6342254092	44757.7120507811	133477.842615685	112440.673657925	169994.230991617	159749.18786743	43485.4874157708
1332	68.8149093907871	68.8008684190566	68.8149695435165	118.499	117.938	118.924	11	8	21351.2910205078	22681.0393271484	25282.7787884766	21291.2820884277	24047.6859766846	23323.6814923828	24928.8119109375	18044.7132495117	31887.5251357422	30518.4854773926	26655.9168408203	23592.4872003906
1333	68.7973050981222	68.7971817067098	68.7974284895346	1305.96	1305.34	1306.58	2	2	117447.625463865	94226.4966699199	112389.43666382	50569.1398372393	101502.262525636	98804.9472342362	102547.679609372	37233.4625793463	98537.1997977093	119552.77767578	103572.752950615	100079.092352121
1334	68.8062253818789	68.8062253818789	68.8062253818789	661.083	661.083	661.083	1	1	62624.390810547	87282.9466494143	50379.0890991207	72133.2377905274	36608.0522902347	57952.0426440441	0	0	3431.19081506346	3799.54183349618	2542.24422583007	3194.19798177078
1335	68.8231525763332	68.8168095296627	68.8231677031719	1306.34	1304.73	1306.72	7	6	60376.9134525549	134311.978631038	147153.0728125	165311.128873403	139090.558984375	117461.756223958	149170.662615235	48226.734871419	107974.186123046	51735.3817458268	99520.1979910717	151542.03132635
1336	68.8337982692548	68.8274988210055	68.8338651857691	660.524	659.598	661.083	5	3	71661.2560000005	87729.0754781251	58330.5916489261	64399.240158482	69908.7464799096	63487.4399969079	0	0	3420.8099209798	7820.32012001969	2538.84641210941	10292.2642367187
1337	68.8365114190013	68.8326847865121	68.8599369191548	1303.61	1300.84	1306.84	16	10	63965.7883959948	103673.152612305	135040.117404513	100944.276592405	132685.302569443	32861.1991385326	32388.0892382808	94511.935766603	128920.371886268	36247.1048134774	97322.447338868	93356.8676047591
1338	68.8672132730481	68.8670217526618	68.8711602508462	118.7885	117.938	119.278	14	12	83576.2238876952	66630.6394441964	38413.9117140625	74045.1062946428	79610.9874789342	52075.2466307373	60794.3027461548	55500.9844887696	47122.487082611	45950.8001671666	57529.529793736	67618.2849884034
1339	68.860742555809	68.8606907030089	68.8607888357069	661.985	661.409	662.365	5	5	1171001.52551909	2335658.74935931	902243.273122126	1359825.36098145	1930068.19513573	829049.790911129	18091.6515322264	87113.3401663641	31015.3328100584	22389.0994573973	45090.7760172116	106497.352470702
1340	68.8851875781276	68.8811957998056	68.8953222572968	118.499	117.914	119.331	29	12	258219.747161377	481509.746913628	134297.358837891	285618.516780134	274793.932581272	147763.855826242	198992.97748645	247751.564853516	178248.487140834	207503.183807059	205433.44632019	380427.301544488
1341	68.8903374135531	68.8902855904637	68.8903458362542	1303.335	1301.81	1306.41	6	4	100757.492721944	26003.4693247769	399541.287825519	465680.911944441	461216.154027774	169784.609029947	412493.855980901	427477.581736108	385896.47940321	415399.685012697	413733.436106779	24556.9231640631
1342	68.909669728736	68.9096090462155	68.9097209464328	1302.71	1301.73	1304.5	12	11	482270.116235353	473359.69479567	433504.339541015	495726.202794469	481124.076701471	421871.921732703	453862.604873747	471147.88700893	399601.698613279	428676.383401928	457068.484185269	450993.135658615
1343	68.909360614076	68.9092396863682	68.9093924769716	118.307	117.801	119.027	13	12	139699.62890332	284637.217063748	69210.5229806083	130407.638320312	168630.300670573	55601.6321269531	58711.8861412964	77423.7893247767	59597.080522705	50558.6352539062	71110.5764116908	199255.401217502
1344	68.9555794859312	68.9555589921352	68.9556355360489	1302.315	1301.97	1303.98	4	4	26934.4190800788	144947.335595702	139275.951809895	166635.346256509	136396.751220702	57589.9160970065	138416.870507812	26446.8141738275	32169.2623492427	153649.597005208	145952.666966151	147733.030364582
1345	68.9529064039965	68.9528974656713	68.9529153423218	660.794	660.505	661.083	2	2	318753.607424609	63995.8663571772	296877.400101564	328408.399292966	66015.2792084961	287745.130800004	247356.855034177	148022.035653513	171721.717023435	174229.026837308	133591.156488283	115873.13381875
1346	68.9936456755522	68.9902655642369	68.9944997410878	2447.19	2445.61	2452.6	33	12	5103430.94339017	9334044.7057716	4306400.77366216	4008170.52338374	4848874.67669339	5491701.47177609	4097340.7980337	4075258.87948829	4449310.2182754	4094940.34714716	4661680.67686613	6505172.16589093
1347	68.9936947838396	68.9905350367451	68.9942472863676	2532.64	2518.32	2546.76	36	6	1713136.99757816	1512739.61545451	2316343.03562493	1736724.33105469	282758.499425548	3918043.37293451	2964560.88980094	1765830.55833333	5812165.91828331	2478498.68188485	2069229.90046874	2663168.73222453
1348	68.9937143776097	68.9932564145468	68.9938587011068	2575.13	2565.46	2584.43	30	4	640879.318229165	573330.237782135	1143377.06015625	611782.333923594	712699.594277364	1399266.94280926	3549556.15718292	677193.422425767	852081.621801769	1424172.81481906	1042363.29951565	672040.715398426
1349	68.9937186524668	68.9907645948506	68.9939143526559	2503.41	2491.87	2514.62	33	10	2278555.65284422	1859598.02050633	4875851.26668427	2363091.0376705	343106.267613858	3632335.34799129	3095141.50434227	1928093.93680665	6574951.93780614	2287506.9773957	2670367.72227272	3328387.30453726
1350	68.9938287774371	68.9934226632731	68.993891787385	2592.225	2586.25	2598.71	20	4	638930.252076418	561217.010742184	1301151.97359373	761073.998851321	688760.626943353	5299389.90090851	1411539.27005857	511588.745312484	860925.576717239	1281390.87013704	997464.14399901	599291.210791011
1351	68.9937085648839	68.9903776309472	68.993897968981	2480.445	2468.97	2489.22	30	9	2345151.45699461	2518225.19617189	3275516.64601557	2924748.4583334	280900.479134118	9647259.66704474	2759441.71306636	472369.382299794	3858981.79477159	7656924.27778944	2888999.2353409	3293215.95349503
1352	68.9938152062455	68.9824972722839	68.9938844806993	2677.66	2661.16	2698.99	40	4	67920.4548007836	71591.6155664061	130647.4525166	70842.0268930656	83808.9190732452	195324.910983662	119751.190184571	64853.0426821296	482552.136860324	84438.2532501221	111341.461039148	11206.2143554687
1353	68.9937970433038	68.9902413341157	68.9939076290075	2462.15	2460.56	2463.97	9	6	3585070.81312497	1813032.37547426	3830449.01999995	3387199.02163465	3759362.43750005	4445448.73411913	4100092.82385663	3701206.85712058	4073768.41355416	4539459.92044271	3897726.56206897	3701083.11830362
1354	68.9937326739511	68.9905782525856	68.9938720658942	2559.03	2552.14	2563.56	14	5	1348973.32497768	1236777.56573662	2134316.15716522	1331467.91249998	722984.096358817	2026382.89561171	3637825.96014508	1392001.88973212	2365735.15830441	2013049.86847584	1877877.49435826	1366668.09296873
1355	68.9936820279248	68.9935292366641	68.9937684289307	2611.76	2609.12	2613.04	10	3	453099.014190674	421920.490829471	917199.754412841	418758.809639283	436304.242754518	1480808.52414777	1036586.40402833	458958.962724616	931342.891180112	664504.159382312	672776.281987314	454584.06808105
1356	68.9938519461203	68.993746801889	68.9938545285316	2648.47	2647.75	2655.23	14	3	59831.7576562523	99278.021354372	129893.966893311	89894.5085009774	107470.888161626	534357.318824867	199851.463403321	131695.614327394	183796.354932252	262940.174223632	119072.793283693	52023.2664034585
1357	68.9938400441571	68.9937139679557	68.9939019951452	2636.08	2633.07	2638.13	10	3	189270.569189109	193163.230108927	345167.5691286	160042.303462288	199993.183933667	704933.024830639	375100.737116887	229435.17336839	375121.881181327	487152.520735686	282222.051083615	172047.245750554
1358	68.9937958084965	68.9936912292692	68.9938453185153	2625.51	2619.64	2625.64	11	3	202134.034066047	160408.675758165	457138.044907679	200610.919249827	209229.575170455	980518.893945305	566161.414914771	251631.428639021	585817.508932595	443098.004816679	358211.666753365	210888.781115058
1359	68.995193384582	68.9673521537752	68.9952168941037	661.092	660.89	661.43	4	4	318753.607424609	358642.653987301	88003.9110966793	70910.0517770181	38149.3028268558	89064.2815966802	240289.035302738	148022.035653513	162084.888123439	174229.026837308	133591.156488283	124421.530370312
1360	69.0006915482525	68.9995880096171	69.0263453052935	1302.89	1301.97	1307.25	11	9	55226.8152936667	226267.189506393	153613.64777344	27409.0674926756	31934.7907836918	177499.172955228	228679.015942384	131413.412581881	153757.069379882	182760.019217007	52558.1192338428	244789.337404121
1361	69.0222345878388	69.0222053740045	69.0222678611897	661.101	660.563	661.795	7	6	309915.57467969	360051.748180241	312778.35648773	334584.718671874	354722.206390257	288135.285177454	289778.032697752	192734.886526925	197162.127406249	197611.784513184	155302.647900391	149070.733557291
1362	69.0339060355765	69.0338571433518	69.0339642115481	141.548	140.624	143.617	6	6	29125.9966103831	53558.5982056748	79576.0075930176	47737.3516535645	71913.545825575	24967.559415741	61900.0433179525	46652.5898312988	51703.1778032472	83316.4891018066	57379.1782527668	58811.1083173828
1363	69.0459262293998	69.0458441912286	69.0459687174034	1306.34	1302.57	1306.84	12	12	262349.396093751	241518.886557768	255403.711241859	155665.202359096	239829.20201322	162601.852358706	238816.187811106	278658.235336916	240065.051402671	273446.954546878	268277.785556638	151942.444252227
1364	69.0556490546753	69.0556315074143	69.0556716722527	661.092	660.505	661.795	6	6	418108.129511284	898610.53669162	343575.424163572	503515.373652346	575072.216843259	267392.603269774	108250.30159054	121590.717846679	116443.432566963	160065.825217406	135737.408698363	148126.540136718
1365	69.0485378300042	69.0485084476147	69.0485589380915	118.699	117.997	119.23	3	3	25546.0065459798	34584.6580419922	26168.5707589286	29005.7613598633	38870.1744389649	35340.4771848632	57702.4222828124	29356.16984375	47956.9813056641	37189.885153125	32113.943503125	19924.5202363281
1366	69.070300710622	69.0702331084583	69.0703254159901	2688.73	2671.98	2698.88	7	2	298752.954852441	311439.953229164	332281.410193144	291333.511121965	338743.695766599	295616.864765618	377708.448246539	315014.772855913	295572.375355896	284123.128270392	330273.164959855	293681.925685226
1367	69.0702435449674	69.0702009375505	69.0702954207435	2632.43	2625.14	2635.62	3	2	257810.061277354	231191.84441894	268924.224119145	233810.325058592	309124.476527883	312607.923773449	339320.317958981	267071.697459953	295120.733162113	339913.985632809	306854.151946294	275833.106698104
1368	69.0702919968259	69.0702587082732	69.0703201393603	2662.39	2656.25	2664.85	3	2	275091.630631513	298880.162402334	262271.681082909	319427.930625012	280115.154426993	285882.217122397	338421.70026041	280706.013747833	261121.783232415	296775.851748038	290310.834461809	307052.950429693
1369	69.0703057416728	69.0702973661037	69.0703141172419	2644.04	2641.95	2646.13	2	2	274752.926069882	207984.082016058	271174.483124996	264960.045743262	317557.23617098	260713.095327687	237868.762490236	258065.849071184	272206.407523867	262557.991536467	269087.389127608	204381.827586804
1370	69.0702519979186	69.0700475868507	69.0702686862509	2613.71	2604.91	2616.28	3	2	223973.740690114	238669.919778639	263832.41181207	233153.065946179	211207.269335942	251633.256259756	221142.34190538	288996.423489581	235620.725585935	213645.053949662	236161.237812498	285105.116936031
1371	69.0718697941558	69.0611119817135	69.0731021582714	1303.06	1301.73	1306.75	15	9	42412.4571198383	213681.423518629	232000.058884766	134484.412373745	223524.084686748	100684.455740413	242160.456544923	37360.4091866632	102423.868585759	111213.504075372	68066.012006293	226532.819132813
1372	69.062631809974	69.0626011189189	69.0626482711126	118.5525	117.997	119.278	6	6	33834.8884241536	77385.4742734375	24962.2227777344	29412.0470291016	44753.6784824917	99808.1371458983	71706.5131031249	65531.2691875	116592.956078125	81099.6839611328	92170.1312941405	52730.0339094239
1373	69.0826983823106	69.0826943182304	69.0827024463908	661.4195	661.409	661.43	2	2	437936.401508932	182859.731328233	384327.327946986	109999.472723214	580962.812966509	319258.801170575	101881.207753417	121590.717846679	116443.432566963	142932.405622068	120412.560423339	134108.813696986
1374	69.1035391602801	69.0918256856087	69.1036186105937	1302.67	1301.73	1305.34	17	12	146864.486434732	66217.7925580506	209964.740760216	135981.523100588	200099.20415283	253175.476162108	240747.409254808	187933.656218449	150606.142081705	250688.826988244	195832.702868304	213453.101663911
1375	69.1162144564002	69.1161703726758	69.1162505808098	118.739	117.914	118.924	5	4	22346.1580664063	36164.410189209	92585.5002807615	82254.85184375	61963.0766440429	88195.8681970216	19517.2729242187	57822.5612856447	68890.9482949219	81099.6839611328	84615.2736335448	21540.4463320313
1376	69.134489736834	69.134489736834	69.134489736834	659.598	659.598	659.598	1	1	465174.686013116	81723.9258962393	384327.327946986	525424.861373884	580962.812966509	331435.800796876	124938.879836635	119868.851484374	121724.520343611	142932.405622068	120412.560423339	134108.813696986
1377	69.1481711904662	69.1481237923466	69.1482441364991	660.563	659.982	661.101	7	6	198655.768608261	165397.8864375	185598.914267438	197618.814191964	180361.468586914	129808.120970214	101881.207753417	107868.37486979	104482.443372721	106720.229867483	97913.9189316422	107608.14979069
1378	69.2178241321896	69.2177689666038	69.2179101256371	660.563	660.505	661.101	7	6	957091.548256347	931948.122838538	888182.092815424	979637.117343755	1013554.26804785	854872.572796871	8018.56678560955	17016.8363368442	8255.34720954235	7273.23549548335	10660.0507497558	14962.7626696427
1379	69.2092549034563	69.2084859925811	69.2098473117698	1305.57	1304.41	1306.41	4	3	76560.0052851564	71542.4719814452	69957.5058779299	75290.6369717689	71675.7412536621	59182.0270498049	71276.344699219	72443.3172884111	49827.9910573502	77595.8744902329	73364.5035703126	31114.1342163083
1380	69.251330053701	69.2511572225868	69.251330053701	661.083	660.505	661.083	3	2	141615.254390138	85557.8018744409	93988.2103144537	153602.138465494	63455.3728694187	118405.149358399	0	26055.9833333329	12867.4429632161	6698.01882011733	11754.6113460286	31722.8127702636
1381	69.2717562819474	69.2680353125311	69.2900241153473	1303.06	1302.3	1307.25	7	6	51066.0242350258	26015.6941894525	24832.2462587897	116551.778191406	86716.0883333327	62817.801944444	77497.0140638308	57626.7799245376	171742.727275391	196351.95418652	158425.754997071	91818.6009726563
1382	69.3024604396525	69.3024219165075	69.3025529603351	1303.06	1302.57	1304.73	11	11	146463.917609675	48386.0220648866	168284.177885745	111538.182721762	84950.5255424367	194101.968346353	190992.499208983	141258.714864908	177420.448557942	201066.790472506	166676.179219501	91963.1402894182
1383	69.3305162756011	69.330469582963	69.3442362717569	662.365	661.985	663.276	5	4	114097.781186279	281837.091897568	105593.219368024	133633.250944152	47723.6905932609	90315.2960115558	0	25995.4962291666	16466.5621948649	6677.93480566412	11714.4727720425	31692.8006484372
1384	69.3441621240991	69.3433440602733	69.3448403683816	1304.065	1303.22	1305.65	4	4	74287.0925901441	79120.9164417617	168159.799335939	120121.483242632	62292.6660522468	197687.631021841	185912.805314273	146405.238651898	41274.4474023441	202068.763158733	166335.817939898	73658.4704569492
1385	69.3654877290548	69.3654877290548	69.3654877290548	118.355	118.355	118.355	1	1	55378.4988427735	35581.7490734863	41063.6041787109	50294.1832147461	56694.4702773927	33898.5613801757	31220.2200890624	46582.067890625	40931.252884375	37266.1339776367	40996.7858523437	56736.1414468749
1386	69.3644743565875	69.3644743565875	69.3644743565875	660.89	660.89	660.89	1	1	245994.22156836	281797.114768067	221804.880146482	262160.610789551	251286.919718754	42342.3855000006	0	8182.88141064436	4766.74750341794	5940.96508886731	0	5823.4745317382
1387	69.3898799855926	69.3892075670344	69.3899880292419	1301.98	1301.76	1307.76	3	3	177310.812458499	149260.732232143	156555.018138425	179588.518007809	172844.834489743	152699.463635256	31416.2500595696	30406.2308984369	139881.429648439	64632.4854462893	165019.644975588	164910.908839281
1388	69.4141375250565	69.4141139208033	69.4141949448126	661.445	661.083	662.01	6	6	275515.423795761	299252.449407362	250930.612213683	285885.596270089	289068.511319192	226221.088087462	5247.03543676755	12334.2606770831	4752.32595019529	10297.457644043	6630.27065332026	14275.4851936849
1389	69.4129175846485	69.4128263680585	69.4130088012385	1306.46	1306.34	1306.58	2	2	208557.994562324	186723.35722212	185263.812523084	209979.43292525	188344.772693982	183230.209596948	187024.250406159	130085.527177734	187343.532914593	143660.828334553	202683.242325108	210392.518750885
1390	69.4415216820251	69.4414698003727	69.4417490590416	660.9865	660.505	661.43	6	6	93765.0878613291	153017.90603348	101242.750224539	121222.798814732	130496.810416296	103684.356422973	5247.03543676755	12334.2606770831	4752.32595019529	10297.457644043	6626.71745361331	14275.4851936849
1391	69.4488071091636	69.4346210467964	69.4493510886817	118.499	117.938	119.116	17	12	53832.5718024902	57203.7400292969	37948.9666226563	41448.7281333985	33278.5879481609	33898.5613801757	31220.2200890624	46754.1691266741	40878.61946875	37266.1339776367	40996.7858523437	44434.0725811942
1392	69.4350016622523	69.4343646781122	69.4502115545096	1303.65	1302.24	1306.92	16	12	208984.752110877	190547.555180287	189288.334298377	113298.669542411	194393.827937199	183277.513749303	88786.0691042267	65499.0084494355	190707.446458567	201827.031544365	202538.691215444	216527.352030122
1393	69.4710467052596	69.4699068972123	69.4718046947662	661.083	660.505	661.46	5	4	99389.7983325901	149164.468016739	128824.648882486	116185.282756696	98068.1411569825	120351.903775066	15882.2126162109	12755.0297200519	3339.20800138345	18497.34830896	5585.98848937991	18855.7005644124
1394	69.485460970159	69.4804515194202	69.4868742294605	1302.89	1301.73	1305.34	21	12	198975.011491701	269726.271808893	235009.428991703	304237.966410005	112750.575146484	288701.994534739	277334.571824778	200490.854145132	235952.067908278	287248.073295523	215103.661690204	275231.860325269
1395	69.4632069340738	69.4627346680597	69.4635937259608	118.699	117.938	119.116	11	9	28981.4596728516	13154.3662480469	34160.2134557292	27602.1634465332	23431.8381767578	37189.8733131104	33394.9531171874	35048.470374349	35521.7656171875	32484.0544161133	30946.175871875	18591.1227358398
1396	69.5015105595082	69.4967076338408	69.5015322801378	1304.225	1302.57	1308.12	6	5	144128.124600422	269157.914222302	25747.9479492183	136142.113593752	274750.334600499	294043.905090557	281370.856617539	296613.906858128	260362.257152873	256992.476041542	195153.133955078	274795.808339845
1397	69.4952788738133	69.4952788738133	69.4952788738133	2444.65	2444.65	2444.65	1	1	21345.2316131594	18794.0659790024	36804.6157495119	27368.6244287128	19765.9693359364	42021.1641760256	25393.1081335452	25471.2818408189	17713.8071777334	38486.2520068316	25295.1113232439	24862.8915527361
1398	69.5324054305766	69.5323702635057	69.5324834783735	1302.3	1301.76	1306.34	7	7	33096.5022112156	249085.186624347	41801.7728593762	276426.994999998	265473.053263887	103416.965670072	48234.7105468748	248329.861435543	61746.2655051012	70921.9388801271	82709.1044791661	248488.099654946
1399	69.5273967993205	69.5273967993205	69.5273967993205	660.505	660.505	660.505	1	1	106787.697427898	88287.1302772733	129625.483877442	117614.743092286	148090.407185545	108286.292926189	10124.1353380534	12761.8627716877	3347.55304101562	18513.8608498535	9258.48624047851	13608.3643173828
1400	69.5532020172611	69.5446931088381	69.5621631065692	661.4195	660.563	662.734	12	6	118157.095564733	130658.1103703	124811.273770509	133260.329787946	99495.4528404949	130227.381078777	0	9983.06543759749	13018.3657577311	0	2789.80076513676	7345.38594344074
1401	69.5775555891822	69.57752667503	69.5775845033344	660.9955	660.89	661.101	2	2	106577.530153711	105291.464651366	94317.1584964189	115373.546178905	119082.604334798	119101.439605469	0	9983.06543759749	9562.43096376959	0	2789.80076513676	7345.38594344074
1402	69.5928258459083	69.5927963256836	69.592855366133	1302.595	1302.3	1302.89	2	2	49961.6117513038	48695.1729125973	30454.0498691415	47351.2501334632	46846.4406266273	58433.4666796873	56758.8673787434	55488.5677929686	41112.6498019758	55565.2628580729	51891.7657731117	51626.070216471
1403	69.6073555655445	69.6060796132997	69.6113462475295	660.5435	660.505	661.101	8	6	72994.1152441411	69435.6922160157	64128.2455146489	65113.6363642577	87225.6572480458	55517.8923000007	0	10004.4791343748	13053.6887065916	0	2793.53443853759	2926.27691809078
1404	69.599121942699	69.599121942699	69.599121942699	118.739	118.739	118.739	1	1	42451.9479492188	47436.5474414062	34339.1914102172	39176.5683647461	36445.1342658691	38757.3327789307	22206.4789476562	60232.6160804445	61685.6954985351	67266.3016219481	52191.046835205	53724.6255249023
1405	69.6205354710295	69.6134373138551	69.6385516331518	118.7885	117.914	120.676	20	11	40239.027397705	57851.4214330357	34502.4912886149	32362.3371986328	41042.3062109375	19746.3131226562	59425.7957638812	65187.8905189732	62018.4123027344	67623.7466184082	48779.5023074218	40327.4645704752
1406	69.6347708680173	69.6322019699005	69.6348110959462	1303.59	1301.81	1305.8	6	5	66736.3090221064	64225.4260193983	70485.0923068573	62316.5932638884	67750.7270251458	83340.0838541685	74829.7942919919	84550.1566914064	67763.9591982424	79733.8329481335	35367.6536889647	38340.268645833
1407	69.6114688620815	69.6113773512243	69.6346475662083	660.563	660.175	661.43	5	5	63482.5990283209	71981.551606445	145334.070571288	68524.885860937	62835.2472007817	48218.0688000006	0	9994.84297082499	9594.18962670894	0	2793.53443853759	2926.27691809078
1408	69.6684552587981	69.6673639366236	69.6692820775361	661.409	661.083	662.365	5	5	171768.28778833	343707.678051878	166209.093665587	194874.080924107	280338.666183226	148701.413958007	3537.1763764648	11899.9783081054	7319.2531445312	4212.06038476566	7165.70700683597	12307.8566997767
1409	69.642102879333	69.6420309030178	69.6421748556482	118.6155	118.307	118.924	2	2	42437.0293886718	47590.2295605468	19331.5397488281	41812.6222807129	36668.8685311524	41854.454446289	59130.0728296874	60631.2500206056	64233.0609488281	70550.4426804199	56507.8633904296	59654.61761875
1410	69.6913174045674	69.6913174045674	69.6913174045674	660.175	660.175	660.175	2	1	73150.2894726577	196850.814087887	80993.6491425779	107962.558113097	31141.0284547849	72199.6873579098	0	2886.02778027342	2697.97383984377	0	3077.58819580078	5784.57195080558
1411	69.7604195302594	69.7341149899023	69.7605618542581	1306.745	1302.14	1307.84	8	6	181727.014811197	184299.68100912	13564.1701904307	217503.32026367	28720.084722657	43200.8158829768	190540.092226562	43076.0596590167	58283.7737570527	192049.044062499	49179.3714626747	169612.59970703
[truncated: 20,998 more rows]
