# Supplementary material for: iMet-Q: A User-Friendly Tool for Label-Free Metabolomics Quantitation Using Dynamic Peak-Width Determination
Source: PLoS One. 2016 Jan 19;11(1):e0146112. doi: 10.1371/journal.pone.0146112 (PMC4718670; doi:10.1371/journal.pone.0146112)
Supplement: S2 File — (ZIP) [file pone.0146112.s002.zip › XCMS_Standard_Mixture_Centroid/XCMS-Std-fp-pw_5_40-ppm50-sn10.csv]

mz	mzmin	mzmax	rt	rtmin	rtmax	npeaks	Standard_mzXML_Centroid	s1.1	s1.2	s1.3	s1.4	s1.5	s1.6	s2.1	s2.2	s2.3	s2.4	s2.5	s2.6
1	50.0080081928188	50.0068866654345	50.0087362385969	118.8315	117.938	119.759	12	12	55209.7688583985	46636.1867231445	40380.1847832031	47825.5495817871	50833.0276743164	50855.9353532226	117207.420888044	108264.715064174	112416.489783203	123733.867720982	99177.034274693	112062.616965712
2	50.0655020544336	50.05661282011	50.0662119820709	1304.09	1301.66	1306.34	8	8	134468.891784668	196583.087340744	108272.306356535	100869.732629392	140908.403928786	50498.9335921221	114908.276829427	123529.207705891	65896.1193288843	42697.876743164	119910.712543131	177502.483813476
3	50.0618726022906	50.0618726022906	50.0618726022906	147.505	147.505	147.505	2	1	2080.64140130615	45504.4051416016	6440.57986560057	2072.77954980469	11936.0449472656	0	4272.34704730227	4571.09540405274	2278.36725976562	2331.07915429686	7598.97427148438	17156.6113974609
4	50.0648227803666	50.0648227803666	50.0648227803666	661.083	661.083	661.083	1	1	88908.8877427463	257109.77339676	113824.217620117	119675.725274553	121526.815771118	158429.411840333	20178.7493034667	67353.8700962609	26246.6183190567	21658.3481386715	41377.4072116696	92396.5820250649
5	50.0900178069708	50.085069502557	50.0940947912556	1305.82	1303.61	1306.72	6	5	87827.2610856115	139910.846367186	95524.3421617552	85105.1687988274	97135.319079589	65726.8209542415	76847.3066601542	80450.6826311361	95232.4660986322	64789.1083398435	63708.7783557138	24311.6586152338
6	50.0907550500871	50.0906566782645	50.0907550500871	118.406	118.355	118.406	3	2	17869.0393966675	22013.5819587402	2570.38160797118	4518.98142626954	18577.6257295899	14447.8911355591	13305.9931287842	10623.1714804688	17068.4436997071	12435.4123934326	15139.7212268066	18019.5360809326
7	50.0860923356506	50.0860923356506	50.0860923356506	147.505	147.505	147.505	1	1	2080.64140130615	35070.0122961426	6440.57986560057	2072.77954980469	11936.0449472656	0	4272.34704730227	4571.09540405274	2278.36725976562	2331.07915429686	7598.97427148438	17156.6113974609
8	50.1574662148472	50.1500115921095	50.1651648267864	661.7075	660.175	662.365	6	4	277423.930574218	361016.446689018	150170.656901793	347898.803953454	523239.291135739	141333.580005248	2936.55603601072	15102.2954694475	16786.7108516321	0	13859.3706521606	20950.5009814451
9	50.1864424645748	50.183503306956	50.1864744234565	1302.71	1301.66	1305.07	16	12	396422.901867677	256021.540847354	485911.3476402	369167.040425852	323318.150670447	565278.991537391	551468.075761722	448962.193125001	498935.841706196	559026.986122402	464338.532511162	287162.016594049
10	50.2148895760396	50.2053722009513	50.2149326249661	1302.73	1301.73	1304.14	21	12	155664.542677001	850460.778930283	201980.231550105	140417.867797039	842574.106052563	235596.549410806	777157.751699226	872816.241061205	734663.591431321	228433.650680965	204006.603710935	110975.644968825
11	50.2343370563684	50.2282498074025	50.2466137819611	1304.9	1302.67	1307.25	17	9	116400.038570034	42264.5499077687	185312.767398775	771428.09867187	33605.3753531899	95054.3256152353	185207.368828122	81672.4854736317	690219.188933596	142248.111660598	51110.7638671876	788285.359640626
12	50.2444039415271	50.2444039415271	50.2444039415271	118.499	118.499	118.499	1	1	3769.9823347168	4076.68152539063	3442.42069702149	6024.50470678711	0	17702.6121191406	10834.6729821777	0	20230.1863271484	19074.8256938476	17111.5283217773	4370.45277539062
13	50.2255583253886	50.2255583253886	50.2255583253886	660.505	660.505	660.505	1	1	87998.4464355486	38015.6754726563	92495.9953710929	130694.678173827	192284.849343753	66473.7336306149	2948.76051879874	0	3099.0317871094	0	2677.10745849608	8319.39674627674
14	50.2503900789134	50.2503287429032	50.2503903960987	661.4195	661.409	662.89	4	3	159972.9411423	167451.821410155	126873.099914713	99380.5367957587	103486.322384643	109040.698392579	18622.0723905028	21949.039583333	13013.2839304199	3597.95764465332	15679.0784490968	24798.0188511962
15	50.2670097211587	50.2625832131222	50.2762534190349	1303.055	1301.73	1306.34	24	12	371321.992565919	357315.575913459	166165.042020357	200231.349598106	183723.788288761	318972.107969449	321327.754468473	379681.770286461	161700.346044574	166639.184427666	358219.17592634	193911.914836237
16	50.2779167144179	50.2773877951468	50.2868621482672	118.499	117.771	119.278	25	12	28556.0400732422	45014.757297433	25545.4035429688	35298.9854760742	30558.8438200196	31573.3873007812	45910.3561350098	40226.9925130208	47199.8453027344	46702.1990515137	41782.0110142415	48680.3909973552
17	50.2864830870535	50.271129234122	50.2865773817144	661.985	661.43	662.315	3	3	159972.9411423	213449.561170247	128998.55133081	149728.841330567	194407.965496398	111118.400850167	22278.6492404085	21921.0433593749	12994.0364558453	3591.21267852781	15666.4679302367	24774.5580954239
18	50.3137704621733	50.3101071813416	50.318819519977	1303.04	1301.81	1306.75	17	10	50928.7532573783	98471.1404296869	35855.0508925782	352934.976246093	109467.977935459	59947.7393174926	54196.0178753671	91726.750266334	55958.354281005	307191.833027345	87336.4029418945	64959.8104749649
19	50.3188871318504	50.3073078492521	50.3190774140246	660.534	660.193	661.083	6	5	131397.465634767	135987.304404017	31235.7256780272	120858.214804687	124835.633641113	130501.418165108	14168.2387585448	12959.4299374998	13048.5930906736	3601.1695332845	15709.9041618652	24841.5163605468
20	50.2975710234583	50.2975710234583	50.2975710234583	2367.72	2367.72	2367.72	1	1	1852.54129943852	5216.74395141616	3354.38407287566	2928.74631195059	1646.43222656254	0	3207.85437927254	3640.96694641122	6648.05843164077	1800.53865264886	1589.38318847659	1800.25228271489
21	50.3453394480964	50.345254975917	50.349961944425	1306.575	1304.57	1307.19	16	12	43383.9236328126	102495.582160642	247252.420181358	48150.3284912115	50361.361986695	172802.942418619	183541.653864991	278151.457449778	250588.996978192	163390.451093753	271983.814151786	257248.377332939
22	50.3286072936096	50.3286044306664	50.3286101565528	660.794	660.505	661.083	2	2	150433.824288087	90126.5358375001	116156.140745118	159859.925979817	94949.5085068354	94612.4532000013	14168.2387585448	21949.039583333	13048.5930906736	3599.11392456062	15709.9041618652	24841.5163605468
23	50.3733231079876	50.3727036157764	50.3818635979296	118.728	117.938	119.116	17	12	82976.786876953	95394.8833191964	46002.6277320313	65328.5480891113	72268.1485279949	63838.1609627686	65101.7068843994	70755.2764955357	63616.3570546874	68950.8906796876	70461.2903871372	92490.2022180525
24	50.3718197579754	50.3718039417584	50.3718421948096	661.255	660.89	661.46	6	6	346706.288993408	651833.18421853	237212.909457518	392244.965051271	485379.415694822	223023.441982543	9639.10685278307	24333.5287510462	9101.86719029011	8175.075092102	22305.9769389037	43058.2690619416
25	50.3628600847599	50.3626762834628	50.3633487997298	1306.79	1305.99	1307.25	4	4	71622.3290439455	134361.331778845	99605.877412109	71903.2458618173	72706.6035071916	90664.6393164059	108047.158847656	116296.141765407	96178.253834635	111087.520992188	101473.620529513	114589.336555989
26	50.3908359646043	50.3818896807537	50.3998195056137	118.7135	117.938	119.116	32	12	46348.7513781738	244004.9110625	118232.121564593	32353.2236021484	137521.152060477	146943.250175851	51904.0008238525	226574.045438058	59486.206984375	266748.54236928	48613.1382859375	33065.8877672932
27	50.3925373255274	50.3859774589956	50.3976714364549	1304.26	1300.84	1308.12	10	8	40471.9246895929	95562.4216479501	94009.8406673197	69116.3874450669	42672.5027008049	97180.7322363282	98977.5925374343	108595.899433594	33112.9373814175	21787.9575419927	71426.2466035604	90568.3213942304
28	50.4293147038027	50.4288770866743	50.4297523209311	659.622	659.598	659.646	2	2	59604.8193029788	115457.899403103	233280.7619202	373727.205502231	485673.108468743	208075.254441965	9668.6610666504	27346.8297822266	9105.17962280275	8194.81635205065	22335.9017805174	43078.1054881068
29	50.4395868881875	50.4395684104305	50.447611290929	1302.67	1301.19	1305.99	7	6	119824.29810791	117109.637006292	101884.251681857	120718.110271484	113509.133097447	41028.2252138683	111765.83981825	108413.472916666	99561.4788151035	107732.885398888	56820.137080079	107543.781524188
30	50.4621735747397	50.4578374690545	50.4666017032544	118.728	118.355	119.027	8	5	19307.7463476563	20916.5336608887	22813.7053362304	23241.1527740478	18861.2257955078	19984.6951444336	40590.6317504883	28428.996796875	30887.7002779297	39047.7675612304	39389.0165153111	28995.4161707031
31	50.4846645089162	50.4745643056662	50.4847051526182	1303.81	1301.97	1306.34	13	11	256663.825329591	184737.080624999	313536.981671313	256016.146604566	224164.038390064	342401.050736609	26593.5057626947	293376.036084683	302196.510322266	339556.072482564	317954.174238282	213407.745570725
32	50.4855369558027	50.4596487947513	50.4860027572152	660.89	660.193	661.46	11	6	40939.5898130859	77934.2617700188	119174.69924993	45254.0874765622	113660.841535713	157376.098271485	5044.09079345698	3886.05227864577	6663.73811835927	2788.37148378912	10284.9594501955	7303.8356144531
33	50.4855052340623	50.4752368305141	50.4952689032118	118.838	118.355	119.23	7	7	19307.7463476563	42303.0675805664	19671.1661583984	23241.1527740478	18895.8223469238	19984.6951444336	41955.8984859374	25679.950859375	31034.0411298828	25622.3098706543	32309.6215285644	23976.9456641601
34	50.5031619091184	50.503134893542	50.5032345573671	1306.41	1302.3	1307.32	5	5	200052.741944577	23078.5962666021	258815.952499996	204351.178403317	37843.6036132809	126837.902804361	278606.54867188	53182.131386718	260170.023593755	269316.827508542	270223.629609371	48937.3100244137
35	50.4936848782007	50.4936848782007	50.4936848782007	662.315	662.315	662.315	1	1	112783.695943918	123911.080750915	125303.596868721	130785.228857143	151135.982952568	122341.555995396	8159.13138399821	3881.09557931081	6635.87679073656	6824.77323486334	13710.7516711775	11164.8401255579
36	50.5329955266275	50.5329888262274	50.5330022270276	1304.815	1303.98	1306.57	4	2	84288.8133593747	75760.1528255203	128469.274557291	90811.9324739577	82372.245618489	37341.9608593749	121208.958821615	100429.526953125	14712.2213281262	116213.193522135	109104.551953125	67856.0213281248
37	50.5467273004156	50.5467273004156	50.5467273004156	118.728	118.728	118.728	1	1	19333.697619629	42234.6529160155	22841.9888217162	23241.1527740478	18895.8223469238	20028.5493780518	37770.8762741699	28467.2901654054	34236.3390095215	24231.8238111816	34952.65491156	24945.1918579101
38	50.5637828737146	50.5547391445642	50.5726478912623	118.527	117.914	119.027	10	8	28244.621081543	66481.3490759277	13489.3073962402	22793.386518457	24681.353223999	23596.4682965088	23883.6383507812	16230.526416211	42626.5646352539	52859.1061364257	34727.1737226562	37263.1191753906
39	50.5708532821376	50.5708310966914	50.5740545778642	1303.58	1302.24	1305.65	4	4	91881.6858781549	133146.414984375	129880.892058594	138803.224861328	126072.802013888	119226.097087891	36241.5375097648	142225.43865918	28449.0207421869	80693.6169035457	130735.181116211	128994.883154297
40	50.5849437471353	50.5755039341484	50.5855297206132	661.101	660.563	661.43	6	4	82357.6806259771	149613.471105467	174223.481212297	68071.8310089284	153675.933236491	119196.06935547	6072.64154663083	10099.8725260415	5073.71175105792	9602.46282939473	0	3991.91513736978
41	50.5891488953339	50.5801443254727	50.5978001107148	118.699	117.914	119.027	11	6	30330.09	64853.7708984375	13489.3073962402	17252.5852164551	24681.353223999	28839.7835358398	44318.5393078124	38994.4117705079	29087.9921367187	42050.6648311523	26035.1048804687	44622.1620130859
42	50.6026206546615	50.6024270015546	50.6026562500146	1304.895	1300.3	1307.19	12	10	162601.258691407	143393.586436297	139538.720620115	91757.6660491074	137755.743926532	84488.4977376297	141979.390957031	166769.902016928	131415.769208287	102248.246113281	147547.289410682	137264.672934194
43	50.5950637946016	50.5950370476146	50.5951809880526	661.409	661.083	661.795	8	6	110985.017947266	136593.694617186	104886.415114537	117434.888223214	122404.741748698	111324.711472331	6075.8906860351	10099.8725260415	5073.71175105792	9602.46282939473	0	3998.91724374999
44	50.6432061802515	50.6424921838079	50.6518468713721	118.883	118.728	119.421	6	5	30215.9445	62086.6256943358	13489.3073962402	31214.1497623901	24681.353223999	26692.2661469726	27555.236503125	27041.231703125	30566.2744529297	37203.4586708984	27014.3361404297	41645.7524355468
45	50.6267939632627	50.6265287802268	50.6505897303538	660.89	660.193	661.43	5	4	139846.123710938	136573.914740233	41997.717667969	69208.6077087052	146128.714697853	91365.2339221797	6075.8906860351	10099.8725260415	5087.47833774406	9602.46282939473	0	3998.91724374999
46	50.6589092029461	50.6580346319264	50.659275935346	1302.005	1301.19	1305.06	4	4	91424.1711796898	35953.2807495114	26095.8454580085	96859.6196269558	101883.957885741	112293.150270186	38679.5922467916	101122.665195311	91561.2772968775	100299.73951953	24159.4047343743	92082.9001640603
47	50.660667774212	50.6520189858448	50.6697741522854	118.838	118.499	119.116	11	6	17175.3151749268	17542.9996909179	12861.0642541504	9836.61398876953	4086.57195922851	15762.4412072754	41323.3381453124	37660.492484375	40816.6032585938	57772.4908134765	35410.4566298828	33945.2147697265
48	50.6863660186225	50.6702095092385	50.6880115938971	660.5145	660.175	660.89	6	6	94553.3085351572	101997.258778125	105099.090634766	110925.875154297	102263.437056641	48294.0100398766	4986.92693908677	6435.66722499988	2548.02371484377	0	0	6602.3074282836
49	50.711418534679	50.7111449138221	50.7116921555359	1301.845	1300.8	1302.89	2	2	51829.8885791026	94163.8852148427	99910.3861035191	103771.727514652	93087.2710294624	107443.185302733	106690.539088541	44096.6383213972	91824.9981872551	111551.450078125	95968.5182983391	100951.453984374
50	50.7075742193233	50.7067075039646	50.7081586400897	661.083	660.563	661.43	5	5	95148.4679697272	217668.937605467	121175.687990559	66485.9189017855	71715.5073409831	140313.138163738	4977.60558032224	10802.7071824217	2540.94587119142	0	3950.79765332037	10367.0852269531
51	50.7134658871091	50.71283069172	50.7146913635854	1303.325	1301.81	1305.99	14	11	183337.187841798	282201.532231068	155182.090703123	261327.006836635	247118.050992525	168170.259882811	153986.906445313	181852.852260366	143354.507081474	154681.311111779	159985.026010045	281854.6637038
52	50.74830516046	50.7432442178027	50.7537990821927	660.563	660.505	661.101	12	6	253299.03894922	196356.904491797	206523.285002806	225865.665183035	158252.912035712	232886.012085938	4980.26882568355	10813.5207031248	2541.67180387369	0	3952.20764534505	10367.0852269531
53	50.7432205583322	50.742954855703	50.7707905665471	1302.435	1301.81	1308.26	12	9	22009.340670898	56918.9496972655	128148.300559305	77916.1840527349	138910.011319443	27509.074722657	128417.464666194	122369.429756469	147785.833434083	135184.602685545	157814.077598633	52526.7288696296
54	50.7731821800923	50.765139998727	50.7744288200024	117.997	117.914	118.728	9	4	22701.1166960937	71004.72038208	40323.5588341797	59167.0878991699	53422.9864936524	44443.4222344971	73890.8864156249	77352.5395505128	75702.8227958007	56569.7994232178	68664.674126953	30144.2618382976
55	50.792572638513	50.7735139964431	50.7983915711971	660.524	660.175	661.409	17	6	77597.6186103521	56844.8738784175	62432.6060292973	42199.2803320312	60108.7125794927	41970.2175000006	5127.98786865229	3114.96748749994	3285.64578413081	0	0	7062.89059609373
56	50.8000018871055	50.7999972922673	50.8000374645983	1303.24	1302.3	1304.08	4	4	52617.2473600271	47060.3264133025	44220.4784802253	54129.4640972218	53045.7949305552	75438.0263454878	53790.7778710927	55538.6697180167	65554.2633966625	57969.9255761721	60438.0488590507	54975.094443359
57	50.815705792188	50.8067977504042	50.8161635570593	118.838	117.997	119.278	17	12	63023.5500131836	94919.8129151786	34438.459394336	41071.5088173828	19501.8936965332	44346.1095342773	77388.2367730713	35981.1155032226	39886.8730681641	86678.907955892	63930.8549368163	68765.9823429361
58	50.8093215119294	50.8084734895013	50.8109743909344	660.89	660.505	661.101	7	6	438342.07503237	366376.583800219	425475.7873833	460285.702764508	415057.158999436	436341.148098216	5125.24562915036	3111.41158854162	3276.75491040038	0	0	7050.52347062173
59	50.8247160374677	50.8219374066915	50.8337918438917	119.027	118.307	119.759	19	11	52183.2786539714	99660.7154863281	26055.1690533203	48433.8201124267	47906.1625495605	47609.6436286621	40918.4767055664	69814.4418001302	40354.1121220703	38247.2151628906	53726.6332792969	83684.1098012695
60	50.8466231675794	50.8462570863101	50.8468833625922	1303.61	1302.89	1303.98	3	3	47859.3946881977	36114.141997768	68067.9980078129	44077.9604038785	44271.3739592636	56694.9854781096	62285.6926562505	41621.1572516743	52105.5892895527	67959.5830789604	43483.8256038409	39994.2550179034
61	50.8539035824304	50.8539035824304	50.8539035824304	118.355	118.355	118.355	2	1	26505.8363555909	24033.8305839844	20840.3602450561	27440.5292326661	27758.8065600587	19732.4783731079	22290.0914725341	15390.120982544	22031.5194956055	25488.9843641358	22372.8834100341	37288.5063690185
62	50.8765157579241	50.8758749114857	50.8771400903131	660.8035	660.505	661.46	4	4	628260.152388019	1311081.7518189	685494.052955684	705108.821384281	818375.943851009	538987.254725827	16898.5117770079	27896.6036315917	15321.7310553849	13655.7229954833	22762.6349841917	26475.6348413084
63	50.8943371131871	50.8853120808086	50.9035542038821	118.355	117.914	119.331	9	5	24349.3935058594	45553.9867822265	20840.3602450561	21763.7884599609	30049.0687155762	19732.4783731079	22217.3221078125	15390.120982544	27010.2086208984	25397.6357708008	22372.8834100341	43482.6912622071
64	50.9186409817403	50.9186409817403	50.9186409817403	1305.99	1305.99	1305.99	1	1	11353.9392871097	39326.5178134775	36025.6030802407	27525.1474374993	28622.0631713865	22897.2815947261	27619.1097656258	15798.0153027348	16166.273242188	24638.5366210945	27574.391947265	39183.2360390616
65	50.9331993652384	50.9320880410109	50.9344326948663	660.89	660.505	661.101	7	6	496666.840329245	403064.692051892	423957.218780273	456555.083669642	370940.746168521	389959.182515626	10310.0827445068	27932.2314778641	15344.4264379882	13681.370986084	22825.7457689616	26508.8480032958
66	50.9653908733779	50.956588471402	50.9659278027217	118.7135	118.307	119.278	10	9	54608.862084961	49353.9580368304	23910.9031765625	29440.0289602539	20790.86095625	30501.8645390625	23992.18430625	39561.0269490968	29021.7181992187	24624.396859375	20919.18750625	53093.2648554687
67	50.9802893420999	50.973589104401	50.9810932502682	1302.77	1301.81	1306.75	10	8	48503.1288757331	34610.3841829424	411599.098696295	319329.411132818	71714.3251136367	90325.4200744621	78266.3425781258	372749.209436029	76080.8399370656	460035.882477212	51239.8623657217	40668.0053906251
68	50.9785242777273	50.9611284191463	50.9795643195666	660.9865	660.505	661.46	8	6	112204.802500391	55267.9944873042	126751.766320313	102662.418699218	156902.449698486	62465.5699321293	9498.76061315932	12752.1781678464	10917.1648399658	7773.71583994157	14375.0868271487	19675.0482457031
69	50.984399626019	50.9840289893589	51.0037223060419	1302.67	1301.73	1304.14	17	11	165396.729303384	377622.522797474	474256.692740604	391683.923431864	148806.276022337	529357.071342078	513816.201883373	448822.315114743	185715.841462178	519001.168356371	453734.230379466	123529.204455972
70	51.0113765302313	51.0113453012348	51.0115283492695	118.728	117.938	119.331	13	9	29584.327631836	60781.3278652343	34810.8696594237	26333.3145142578	25200.2839210938	31871.9355773438	34227.2571120605	27753.197109375	35930.5509199219	35019.9810163086	33093.1425773437	53093.2648554687
71	51.0002391586084	50.9994732568175	51.0007618134693	661.7075	661.409	662.365	4	4	206826.269189941	478590.784074434	268114.335282503	294056.699121095	366929.117272337	228637.816962332	9471.89719172002	26110.9290108816	17214.242376674	7750.40634716803	14340.4573353271	25485.0483655132
72	51.0203839798044	51.0200863022004	51.0293375816722	118.7135	117.997	119.278	18	12	53582.9895190429	53315.0305249023	33341.7960640625	48905.9436813965	29364.0038446289	40549.2777122629	35011.8190004883	39207.9983170573	38630.8529960937	36371.6966412109	38610.3646506347	41796.4474167968
73	51.0300633406972	51.0175362985875	51.0306153353243	660.7265	660.193	661.083	8	6	148613.631222657	161593.96624944	122837.631965262	194666.679580357	103340.071411271	140993.798652507	9498.76061315913	22482.0178059892	13460.5882212727	7773.71583994157	14375.0868271487	25509.1819340413
74	51.0415393904962	51.0330366177164	51.0525278424534	1303.16	1302.12	1306.84	17	10	33839.5967968762	102028.89034091	52815.8821398934	22576.9276279291	316742.793611109	65522.0160681162	68825.6385573999	45989.9523408204	191684.972475585	200588.031990966	189440.419923377	285111.840403644
75	51.0628674046308	51.053797894389	51.0718453708241	118.699	117.374	119.623	29	12	181211.342330566	88343.9216953125	101974.663507952	42804.8700146484	59280.3778035017	126541.818426688	140199.247310913	158391.557486049	214899.753252825	134313.706870396	138001.398781128	259472.907358643
76	51.0577325782396	51.0559954341056	51.0583493419335	660.9865	660.505	661.43	6	6	183835.42454297	149376.944321706	184562.126806965	167184.146882812	115423.44032015	193538.300930014	5972.76366503903	9438.26156806625	3056.203513916	3671.87098803719	0	12810.0320983886
77	51.0718256349588	51.0718106017547	51.0719906485847	966.373	965.811	967.061	4	4	3391.10389752195	3710.35991406249	3104.18470434574	0	6549.82621962901	0	21936.6187625002	27628.4786087887	20995.9771372562	17135.5405471192	32328.9177278643	18976.8329833981
78	51.0808260994631	51.0719723546234	51.0811583715173	118.7885	117.997	119.278	20	12	94695.4864599608	263563.383818848	81028.2618723145	90161.1848297119	204332.310176723	97592.0736258023	137673.348405396	100707.158666295	124684.325234375	144893.446661028	108145.774337612	83329.0751088868
79	51.0741179874403	51.0733353026341	51.0754688293474	660.563	660.505	661.083	5	5	69114.270039063	83059.2289631338	287829.727534181	54340.6039722656	60563.5932738437	47812.2164550786	5975.95936523432	6274.33448749988	3064.49596186519	3671.87098803719	0	12832.5018164062
80	51.0816070046366	51.0815971376809	51.081652325803	1302.3	1301.97	1302.3	3	3	115596.341259767	116301.771191401	29198.5163691414	129086.293447268	29861.8540405271	91598.7650000016	94936.0829687458	117838.44976562	24885.7911386713	104974.780488277	111516.031875002	126548.580629885
81	51.1031451651351	51.1023727339068	51.1148577502275	661.092	660.89	661.46	8	6	276395.541022324	260569.95283705	317483.902677873	280931.11816741	292048.656403455	299420.005359376	5972.76366503903	9447.7092773436	3056.203513916	3670.69133361816	0	12810.0320983886
82	51.1144760209253	51.1020620905314	51.1176813561698	1302.515	1301.32	1306.72	8	6	215547.986118167	207579.698510738	191140.745976565	27498.9049560545	200683.711938479	43077.0955847174	38085.8408854164	38386.0894444442	55565.9000455727	185038.441003416	41576.6269665534	218392.947937008
83	51.1467123335717	51.1466121481571	51.1467332326468	1304.88	1302.57	1305.82	13	12	280404.18022461	256535.746210936	244526.952087748	187488.873393551	249776.147521033	236065.781155135	228505.036010046	275837.862857144	236891.299446128	237611.49563407	261820.007148435	272019.689643741
84	51.1602810313755	51.1592442320823	51.161650401725	661.43	661.409	661.985	3	3	245360.479384489	191343.433891739	297507.927283853	106830.690446428	190479.610463332	307996.362102215	6302.29629052731	7047.4917643228	5928.15351863604	15539.9580908203	5615.10202270511	22649.8216705729
85	51.1697391743162	51.169598185933	51.1699168770536	118.355	117.997	118.868	5	4	20102.6397933594	32497.0416760254	32767.9046786498	35812.9113905274	26335.8326590983	18054.2739348633	44624.1006749999	42585.5777991945	39974.5310498047	58612.6327144531	43397.3707664062	57501.3280015625
86	51.1679200742269	51.1678784900361	51.1745699141076	660.524	660.193	661.083	9	6	46300.6218017583	105116.03710498	58898.0875156254	45433.6282195312	45806.8124949222	54768.6652893884	2809.70764282224	7055.54604062487	5944.23847641592	8468.47034997577	5631.66130480955	18473.8038460937
87	51.1816300152522	51.1785014729403	51.1993550919389	118.599	117.771	119.331	28	12	25705.5401892578	55827.7584545898	26349.0654710938	23590.1812822266	32928.7224984375	33903.6347150879	43777.7180812499	58203.8957166138	36163.149509375	58405.9032999023	19477.6814976562	45834.3917539062
88	51.217433864742	51.2169037965061	51.2180709221399	661.101	660.563	661.43	7	6	193358.640464845	106052.116414387	259586.783522391	172102.705714111	155381.451592285	281503.011493863	6302.29629052731	7040.44427255847	5926.46036518559	12211.7084017581	5624.13435839853	22649.8216705729
89	51.1955093358959	51.1933475766891	51.2182040290721	1302.89	1301.81	1303.22	5	5	90597.0663330078	117730.189981933	94653.0525312952	99364.324649414	112121.185312499	53757.600139161	94930.1367214143	112955.592637094	100464.853862971	125346.305508376	84450.8800514902	25583.9520234369
90	51.2083879794491	51.2083879794491	51.2083879794491	2567.55	2567.55	2567.55	1	1	5145.03432739255	5613.65314941439	7280.06236572262	2280.67903381347	0	4596.11014526363	9588.66594140584	0	2526.59301106743	2312.33817260727	0	2711.41141113297
91	51.2277199431159	51.2269828452842	51.2451422309865	660.9865	660.524	661.43	8	6	58621.5042626959	173653.446176895	189098.192779947	197862.00531808	171260.677359701	199920.124553572	6302.29629052731	7047.4917643228	5928.15351863604	12211.7084017581	5624.13435839853	22649.8216705729
92	51.2432483233527	51.2432068285668	51.2506177922171	1301.97	1301.32	1304.5	6	5	79624.7289624035	101804.560825193	75888.7643188488	83334.5704254162	80158.0194824229	73114.3946667491	32365.5163199868	40199.9221180552	27938.1734326166	124391.058144124	66816.6317578135	29090.1496484372
93	51.2893931392844	51.2847512321393	51.3083611615227	1303.795	1300.8	1307.25	18	11	142932.727772043	572671.577723912	293661.361889653	239088.091257887	220507.933569335	314571.332754605	321960.724510674	276565.778618539	278815.461336261	320427.015622557	87503.2426164901	24186.5149150385
94	51.3213002465853	51.3209569579391	51.3219318483689	660.563	660.505	661.101	7	6	417132.798530273	477433.101902342	365910.232475392	419814.422713625	433863.183706968	356885.165857542	5962.14621728508	12290.7837524414	17678.8183747209	0	6426.51587219234	7645.91880691958
95	51.329217701147	51.3197202896303	51.3388652610382	1304.11	1301.97	1306.34	10	8	62003.6616395397	534983.613769531	133878.888599856	101836.280739747	295948.416796875	126058.422112927	53711.0909570311	285616.757617184	39524.5031835941	44303.2113702951	301330.368290574	58485.0789447489
96	51.3310005568921	51.3310005568921	51.3310005568921	661.101	661.101	661.101	1	1	276207.944027344	398759.219468263	76409.4320283208	306666.804546387	344722.044849605	217547.202861332	5979.05556958017	8588.44841674787	9930.86869311518	0	0	7666.17250769042
97	51.3652906754596	51.3609662194016	51.3661237372337	660.9865	660.505	661.43	6	6	56155.4604199224	66435.0417351563	52057.2800211586	69038.2747287945	81740.9578272887	51773.8828392859	6553.30901367184	37015.3136718744	13409.3913299153	7470.21374155289	15244.2189765627	46300.8130081379
98	51.3776641659641	51.3774938292531	51.3776830948211	1303.81	1302.57	1305.82	11	10	232813.827386568	313019.580916344	214062.046830116	238678.663269981	221339.169037334	202018.253748497	274573.738268228	233924.495883413	199918.767787711	220134.423883714	229863.137042411	229891.425711763
99	51.4100104101485	51.4095565612818	51.4102002846925	1304.895	1301.66	1306.34	14	12	355675.800488283	383346.665562221	297517.56404994	212687.6434375	330124.582579626	273006.255632674	181568.333575032	338342.637439904	283065.151383791	181947.287471926	174146.038450754	380492.194554095
100	51.3994587142842	51.3994231752299	51.3996451118075	661.092	660.505	661.46	8	6	204900.216440185	222442.70098211	209970.550279296	213134.865911866	219239.856545714	216234.392962279	10434.5845642437	36968.1002615791	13389.5579873046	11081.3254978027	15207.4957509765	50031.8588454237
101	51.423695621057	51.423695621057	51.423695621057	1305.91	1305.91	1305.91	1	1	212714.126793619	198596.60932617	175808.507109374	204374.264111326	199328.729316405	161104.019293619	33578.9627539065	195798.47423828	179144.346015624	177911.501093749	188356.21211914	186747.039723306
102	51.4462447425104	51.4343925770884	51.4565876089095	661.43	660.89	662.365	8	6	808865.235297958	1069278.90293641	789310.04065771	36483.6469624997	994934.478312983	705737.724868649	10434.5845642437	36968.1002615791	13389.5579873046	11108.0848027342	15227.8975429686	52826.7382324215
103	51.4597438379466	51.4596028310674	51.4610211573196	1302.405	1301.73	1305.07	6	6	84936.6659454355	198712.171006609	98636.1623159554	122254.455074869	131018.066129244	98762.2514438099	100296.447115385	128655.164606585	79995.8556754552	93975.3515698237	123428.135164621	121851.779495444
104	51.4911003163571	51.4904202947536	51.4916281028523	661.46	661.101	662.315	5	5	212126.831570964	199382.639707824	198837.204926757	182876.432015625	173163.097143138	188736.471205079	4771.3968391113	21557.4611328122	8361.69869881181	0	16069.5293579102	20573.611902832
105	51.4819956539653	51.4819956539653	51.4819956539653	1303.61	1303.61	1303.61	1	1	71811.0797656248	33204.4009654019	59692.2027734373	69166.5704069007	74247.724710286	54037.5714648436	57045.9305859373	72896.9523356116	53545.9581445311	65573.4234654024	70776.9821923825	77789.5442301428
106	51.5332094883443	51.5145432111701	51.5343954330731	660.534	660.193	661.083	4	4	67436.6351526928	336626.745996635	108989.988275146	232871.378709821	231238.294307616	191841.350187743	4760.54695330807	21529.9643711634	8349.33121463443	0	18933.844611328	20547.835048828
107	51.5158349546633	51.512545757244	51.5242767916093	1303.06	1302.24	1303.16	3	2	85588.7623674669	95410.6657031253	66877.6118791856	85301.1939746097	79655.3215073943	30859.2129010884	32316.0269970702	86825.8651506672	62254.9262381422	70151.4622558577	80516.1607491635	88867.812820871
108	51.5505982525794	51.5498803352136	51.5513300562679	661.697	659.064	662.365	6	6	499396.700925997	1156752.97258859	335131.152755125	608582.427995608	915290.459568476	339727.89451245	18222.4791688056	59016.3674665177	22903.3338610489	23541.6530519408	34076.7405671995	71196.6554150385
109	51.553948421067	51.5539401812691	51.5539525655487	1302.975	1302.67	1303.06	4	3	45324.3384779578	24535.381389509	57901.7000809155	25913.9435804968	28223.5860016742	47034.1338134769	38847.2830078128	56867.5605887261	34464.1910574779	42527.9180017087	56610.6374652108	31930.014044364
110	51.5720136937	51.5715562884563	51.572737198623	661.43	660.505	661.795	7	6	350870.404253906	476214.048110485	332444.3567301	376929.824095461	397847.202644529	289060.350609513	18222.4791688056	59016.3674665177	22903.3338610489	20125.1377944336	34104.1701947023	68473.1365005574
111	51.5892189852645	51.5890296097838	51.5894083607453	661.7225	661.46	661.985	2	2	78440.4847131703	1065847.12621874	410785.415718754	668546.76792812	77533.5107675768	337639.883320316	18264.3827695315	55717.7673445303	22930.708363672	17360.2887836914	30972.8567678226	68510.9902000976
112	51.6175188456731	51.6163842276387	51.6175414795255	660.5435	660.505	661.083	6	5	97631.9438730475	97354.5309687491	433615.864216799	106997.478723144	76406.9035699225	77445.4987213546	18283.9377832029	38582.1333749993	22999.4955753903	20131.6054337895	30989.446407227	61079.1876449217
113	51.6211526058618	51.6211526058618	51.6211526058618	119.23	119.23	119.23	1	1	7595.77340124512	24313.0458266601	23555.8340261718	11043.0266401977	12801.9664515381	11502.3651901855	24324.7802583618	23329.2609544067	28093.2410478516	26117.3064335937	20084.8867382202	7415.73073828125
114	51.6429960766459	51.642912339271	51.6603843776106	1302.14	1301.97	1302.89	8	5	50422.4919250496	29606.4442419428	37431.7701796885	32357.5182385258	39438.411458333	67773.1473423554	46366.3217187488	33522.7854199211	48364.4482877602	67520.6920074455	52927.5261683877	31671.511177978
115	51.6630124758236	51.658279727146	51.6677452245012	118.155	117.811	118.499	2	2	25173.142805481	26047.5171069336	17685.2916201783	16772.4237727051	18431.8109464112	24825.3085360718	19544.8103041992	30156.5909025879	19061.3618457031	51178.0513267823	37681.0065135497	39724.5968017578
116	51.660811257551	51.660811257551	51.660811257551	660.505	660.505	660.505	1	1	4213881.23103128	112467.394529296	3452688.8684012	5328927.49171427	6234157.57956256	2575919.21828459	23824.3891165245	106083.278864397	41506.6214080633	26745.8377795412	53140.2073736051	150619.852268972
117	51.6768021528868	51.6761090603222	51.6776653575404	661.083	660.505	661.46	9	5	4509638.03552104	9865734.6285092	3447058.79771586	5590161.93684085	6933948.37937435	2630105.64365596	23837.6289464415	106083.278864397	41506.6214080633	26767.3838357542	55695.4408718258	150573.593100585
118	51.6896476219434	51.6896309669151	51.6896642769716	1303.6	1302.3	1304.9	2	2	30408.5636181639	23052.8784545906	31807.8131640619	27207.3484667967	28774.8222167967	67157.7331259768	51542.4398917642	54653.4473667674	61892.5339599614	61008.9138323088	41532.4750279021	36325.0779282926
119	51.6958714279975	51.6958714279975	51.6958714279975	118.728	118.728	118.728	1	1	25173.142805481	23380.7467207031	17496.8996987915	21939.7785314941	18274.358210083	24825.3085360718	44718.2847562866	32988.1204544679	46783.8495791015	21505.314488623	37681.0065135497	39724.5968017578
120	51.7154820664466	51.7151915433781	51.7157725895152	660.3495	660.175	660.524	2	2	2652198.60969732	6093124.74803896	2644854.82265623	41660.7490123046	44654.4839803707	1735955.13159374	2708.19432708732	0	3308.64802734378	0	2536.13891601562	35023.5254848628
121	51.741783415039	51.7413752469719	51.7420587963457	118.2285	117.801	119.116	8	8	25139.3533520508	23456.4942802734	17618.4124880859	22009.4286220703	18386.5432847168	20910.4859007325	49510.1967260394	38746.8168666294	53972.589640625	51328.6152648926	37846.496279541	39792.1375032553
122	51.7448328195257	51.7448328195257	51.7456094189908	661.101	660.563	661.101	3	2	76972.4631031249	7626858.30721877	60317.2322705082	4283859.91889063	4740299.37590619	1957002.64148441	23891.9579036869	69769.2867851548	41694.2471101072	23122.2599707031	10501.3584521482	126946.868743652
123	51.7913148533943	51.7910363196288	51.7917686925121	660.5435	660.193	661.083	6	6	111041.291184711	99122.5164445313	128656.925403878	95339.302285714	117454.617807618	82978.4359127609	15180.6602406005	48649.9840494784	16863.3110859374	13699.2109550781	28611.4329252934	54094.5895745849
124	51.7972144302088	51.7876625724232	51.7977156636146	1303.315	1301.98	1303.81	6	6	81274.1200301101	64018.2654003908	88523.1036171878	60120.253194444	61534.4696533203	102072.486034405	103740.805913086	27549.0733095697	77387.3532861331	97039.7524115666	87374.8557753908	48669.7563515626
125	51.8204652104525	51.8125120841068	51.8212006645363	660.524	659.646	661.46	9	6	180300.903094726	144498.751157813	45737.1647731929	215064.796834821	218224.22602246	172354.40420866	15180.6602406005	48649.9840494784	16863.3110859374	13703.613486719	28611.4329252934	54094.5895745849
126	51.8396483122187	51.8396483122187	51.8396483122187	662.315	662.315	662.315	1	1	374182.988220522	48835.8394926213	271144.523771971	386100.683493806	471243.303254392	311353.225694823	15146.1402801818	48580.4840722657	16844.4971455078	13673.5295205077	28542.5081671751	54026.8140014644
127	51.8705599483322	51.8694813819748	51.8739132001642	1303.22	1301.66	1306.58	11	8	155529.064901592	182940.761847956	190003.314287112	87205.399112547	148301.844414061	131071.371707482	190538.896998697	175592.933417217	160742.107687173	164645.915361327	29841.2969921884	133938.135197566
128	51.8937998902941	51.8937998902941	51.8937998902941	660.505	660.505	660.505	1	1	80098.9465224615	90265.4936386707	82264.8261158851	91016.4320209954	143890.507444987	61716.4913406579	10495.1246956787	24767.6745768225	14838.5400345051	4211.14703857422	10272.977086792	20672.6449788004
129	51.9087254133583	51.9081264102708	51.9093244164458	662.6025	662.315	662.89	2	2	83420.5094387209	205196.149734266	69367.0945400398	96621.8994555662	94478.6155359387	61002.9574039712	10455.8171125489	27881.6916176757	14809.4033082683	4211.59815234365	10272.977086792	20643.0439120685
130	51.9258674863139	51.9240473902352	51.9376898396525	1302.69	1301.32	1306.84	19	12	58455.5545540359	79968.1730427244	36504.9346318369	275121.982726785	408175.149984974	38145.6520898448	219131.881976843	342391.790299482	43825.5502587884	59459.6066499026	216305.010536131	454096.122224307
131	51.9577256889648	51.9572994693445	51.9582928778311	1302.67	1301.97	1305.99	3	3	44995.8711791992	70365.7731577147	32262.1801074212	44371.9196953125	64685.074836914	83092.8695276977	68536.6450661406	37204.4394858399	51533.8108579801	84315.3666943354	37595.0030912636	65678.0301879883
132	51.9670394270376	51.9668020557108	51.9847525762612	661.083	659.982	661.43	5	5	81029.6562543951	164059.867442165	76205.5649122487	90428.50660555	82214.2305602666	48940.7436235349	3343.52943493651	21589.5351236976	2465.67074454751	10184.2388079427	6392.67125683593	30225.5081370442
133	51.9962757093957	51.9872429750048	51.9964748337178	118.403	117.811	118.868	10	7	11119.9127883911	17026.831300293	19633.278284375	18724.9011226563	18828.8899497071	21762.8942115234	34461.6153974609	23046.9099922852	31496.5113164062	27427.819220166	33456.6720841471	27168.3687049967
134	52.0563055739031	52.0563055739031	52.0563055739031	661.409	661.409	661.409	1	1	106856.791457032	47133.8170055798	102336.482612793	111390.439756835	116553.319806397	89205.9216643886	0	12272.7937499998	6478.17413574216	0	3292.40934936525	21932.8747150878
135	52.0710002076697	52.0706926332698	52.0713065709856	118.307	117.914	118.739	15	12	31739.5968386719	47552.6786328125	27680.1400148438	36540.8917492676	43407.5913810687	36087.551494873	73046.4702679444	49555.0634345704	55452.3790117187	69756.5620354353	48510.6341581333	64992.4432543946
136	52.0786744468871	52.0654315607682	52.0795006570511	1303.06	1301.73	1305.99	11	8	30541.3360957039	143627.341968148	34714.1981396494	108205.415867262	48584.66804297	66278.5970149735	89217.1872539066	52763.9163574204	71849.2459394533	70901.4719404284	38268.8845052097	124688.944939453
137	52.0730006102533	52.0729824995966	52.0805089007211	661.409	661.101	661.46	3	3	85906.3427509772	89393.5082636711	63181.3505156254	100864.354658447	99802.9768601061	82834.9490747087	0	8848.52251953107	6497.83300048825	0	3297.70545019536	14259.1929127197
138	52.0802771386866	52.079943471141	52.0804851068746	118.193	117.771	118.739	13	10	41500.1637890625	50583.9386379394	24229.97259375	23737.5998876953	22100.63214375	33255.3377671874	64760.8042088013	46683.6434291294	59427.7893537946	65103.6909995467	38895.9940818684	39330.9195149333
139	52.1016628242821	52.0947204911103	52.1086953701338	660.9865	660.505	661.101	4	4	106459.293545703	53477.044509375	72495.4657480466	111079.732860937	60912.3263970541	65802.8745572921	0	12260.5209562498	6476.32388964848	0	3297.70545019536	17204.9371398437
140	52.1516867972931	52.1423968605236	52.1517197270289	118.307	117.914	119.278	13	12	54762.8655102538	63881.3159542411	18638.0222792969	48545.8678964844	49941.6784794923	47252.6355534668	52394.1239072266	48066.3077566964	50206.5796953125	56289.5841759208	41045.2904373605	52745.314900879
141	52.1446130043828	52.1446130043828	52.1446130043828	1301.97	1301.97	1301.97	1	1	51685.1554570326	79111.3432304667	46944.515534181	61182.5379003923	50763.9177402356	46488.0336943372	54661.3615566394	52763.814843749	28570.3993749999	34862.7198183588	47686.8930068373	73134.2733515608
142	52.1408638598619	52.1401476072981	52.1410658445766	660.505	659.62	660.563	3	3	60382.5343808598	114611.22812972	100299.211718262	72706.6121992187	111355.533109571	87490.7883000011	0	8857.05349999983	6495.75147363271	0	3297.70545019536	17204.9371398437
143	52.1609412526062	52.1609253719913	52.1610131647648	117.9675	117.374	118.699	8	8	44618.7387304687	78282.2266618304	22639.9252789063	48769.1869252232	48245.2104165039	32344.8770886231	28060.7566888021	48164.6028645833	53529.6218271484	56957.4053006836	41132.335230306	57840.8237756348
144	52.2048599867056	52.2035488335302	52.2070495688202	1302.89	1301.76	1305.34	7	6	284192.166784668	47406.1428662109	230623.236219617	31167.1107513422	268384.789652776	152837.214479792	234300.941043836	146314.764121443	56832.2481840823	228978.104396485	244883.402714849	53994.8222840707
145	52.201104790775	52.2009928693222	52.2011397963645	661.101	660.563	661.43	5	5	196645.114535716	258928.270702006	160790.850064454	221533.667734374	206858.416279015	112723.155247885	3750.38235314939	9407.69010416651	4362.39565836587	6597.03447216797	2460.82356140138	11737.9441778971
146	52.2372541710012	52.237231992866	52.2372816388689	1302.89	1301.73	1304.14	11	11	303182.933032228	300369.294374998	262242.511620393	308440.646503154	291128.427494764	234601.165359074	261975.181015626	297425.528136162	239123.243220403	242832.998938552	279633.50748884	291090.272239332
147	52.2570205628742	52.2567358618179	52.2571201295383	660.349	660.175	660.89	6	5	123782.4482959	158784.362010741	102158.786225	96920.2011358228	83279.6494039703	122845.642868165	12180.5305676268	22829.6632124996	17237.6455898923	12114.9431487795	14295.6991074221	44584.8122714843
148	52.2880847673297	52.2878175863132	52.2881393936258	1304.14	1301.66	1304.73	9	9	139464.171920072	136297.862729492	106466.945305363	128675.055650809	119443.806909179	82143.192226562	101109.204329833	115191.738149789	68966.1823014318	87646.5862646479	102083.433330829	137808.126395357
149	52.2915732753265	52.2913034873737	52.2918430632794	662.15	661.985	662.315	2	2	155023.180283483	327228.165436414	130928.78618321	148955.722362165	176154.850782104	106850.10984082	12146.3338908996	35362.2174734932	17171.8214252014	12117.5379106443	17236.0085222167	52950.9079907222
150	52.3297061352031	52.3296886449137	52.3297606002584	661.083	660.505	661.43	3	3	141600.397650392	139987.392179128	128525.432489908	116731.248457589	112359.410080913	102049.99087321	12174.0169149169	35407.3799479161	17191.0009603678	12111.0510059814	14272.740275879	53017.3338609618
151	52.3605951918211	52.356363172012	52.3648272116301	660.3585	660.193	660.524	2	2	168412.648429688	527694.8335459	64430.4034423832	39527.3483341796	376938.694835944	172842.802760741	2786.61532196037	44010.196623046	0	10139.6002296755	7879.08303808591	29384.1584392696
152	52.3900284472467	52.3900225521547	52.3900343423386	1302.865	1302.69	1303.04	2	2	77270.9702124035	38450.8133734123	49740.8708685295	63232.2170098886	77227.6722558581	38895.2406750495	48855.9252734368	64614.8089379872	43388.9312884528	30694.3509704586	48683.8770170899	79324.2708251939
153	52.4207951092545	52.4206298289805	52.4210895019274	661.43	659.064	661.985	5	4	362468.312959526	989653.171660702	175563.883089285	451049.614370119	632882.381872555	51716.3231149555	15033.2806813963	71338.2894784107	22543.5771858257	22041.4774013668	34398.4198359372	104186.193940429
154	52.394717942708	52.3944176534508	52.4158600791393	1306.39	1301.97	1306.41	3	3	94207.3421431116	58578.6805594308	55174.2966051142	77939.2436652172	86591.5923699402	51735.5443492548	48904.2018794383	71463.8702827134	23403.8107470698	37876.3345805216	61710.8506458635	89165.4866756177
155	52.4492920061808	52.4490056814862	52.4494950602304	1302.495	1301.98	1302.69	4	3	54476.6145000014	31223.2095981437	24593.7732998054	38970.2518837901	42645.6914306646	21830.1669921879	31904.2339257798	31067.4534843743	28194.6922668461	17901.9144316403	33048.2714453131	43672.8481567389
156	52.4744498960879	52.4744498960879	52.4744498960879	117.997	117.997	117.997	1	1	15692.9433414062	73518.5899904786	38685.2109399415	53797.2305516359	46739.83108667	54083.3864135743	62782.5392679442	52099.7378012695	52479.9718203126	66629.3138718873	43610.3633076171	73250.1406372069
157	52.4756789327476	52.4756789327476	52.4756789327476	1301.05	1301.05	1301.05	1	1	29616.1346557621	25877.6455322253	23317.9225927738	11838.6789807131	23529.7281494143	36662.5472387701	29967.9422167973	33429.656367186	30909.2148876946	31901.3168566881	21281.9257568362	18957.5718420413
158	52.4941464707491	52.4843198137726	52.4941822055878	118.331	117.801	118.924	26	12	68072.0941098632	51278.2781140137	36094.6572683594	52915.1269984653	54901.5529497885	47411.1069694337	66884.9994248745	48124.9070312499	62014.5018164062	70469.0784800852	47859.7111452636	47918.1784831544
159	52.5279733456242	52.5279733456242	52.5279733456242	662.315	662.315	662.315	2	1	73029.5488125006	72368.3317166745	87863.2906964976	72633.9822522319	77996.5824245264	66159.8149128764	5654.1565113699	8245.89774693078	9675.23474023431	10492.277263672	20551.791634975	9124.76965959814
160	52.5545890080584	52.5545890080584	52.5545890080584	1303.04	1303.04	1303.04	1	1	47083.7381949867	19911.1674438483	64967.1659025062	45071.5915299476	45644.8115608721	70973.8626953123	74523.5589225259	60713.8411979164	65436.526894531	77966.9392089844	29969.6541503908	31651.9383211261
161	52.5666429114405	52.5501764547901	52.5669538526591	661.083	660.505	662.315	3	2	156973.25348047	201707.327739013	121733.189428059	161322.502671875	168219.062206471	113956.322301433	7094.37036840817	32320.5611415317	13717.7755489094	10786.5302818604	12956.6646188964	27915.1754252929
162	52.5992877869037	52.5900676983655	52.5995902051302	118.699	117.938	119.116	15	12	18532.92375	134813.821626116	56532.5217145648	80431.4258916015	29845.9255216472	69147.9030805665	70342.7680833741	85019.0144587053	72044.7813828125	66392.14211875	70874.6604866768	113464.835683411
163	52.5849684611673	52.5849684611673	52.5849684611673	660.175	660.175	660.175	1	1	111619.371613771	247480.18115625	78205.5709333981	113303.524175	44216.5889347325	96123.6774000013	7098.16617919915	19342.3350437496	13754.9962180174	6205.95439365232	2470.094291748	8245.61645288074
164	52.6045163245713	52.6041575062182	52.6145959180683	1302.89	1301.39	1307.51	7	6	69871.8718194566	31878.8318158634	70423.5920627166	61630.7362847218	54498.8126966445	90922.6634114603	93484.7870763223	32642.4755273431	79518.6973934649	108808.996161567	71030.3958593765	31709.1750992836
165	52.6133702627196	52.6083752253931	52.6183406044783	118.728	117.997	119.116	24	12	110884.212732422	107431.177800223	40582.3395878906	93747.6905356445	29595.6726723633	94429.9573984375	127140.983042062	127307.486593192	128534.678449219	150490.416393101	56315.2480429687	119984.724689575
166	52.6577771925298	52.6577725331952	52.657800633491	661.795	661.101	662.365	7	6	402050.55887272	833794.059178165	259215.272912718	470051.724639895	653437.478884274	239752.134562499	21915.5514232	27155.0582728794	14990.9810754045	11641.5820412597	16008.1701818847	43921.2192114254
167	52.668181613237	52.6673029079426	52.677581218273	1303.22	1302.69	1307.51	3	3	24121.9389990238	86901.8872609862	44184.1639147943	42275.1927740471	37977.8536480706	27273.5235351565	16746.1275000001	20326.9436806636	17140.6817187501	16951.358294678	15892.9139899554	44390.6650558023
168	52.7197278297143	52.7197278297143	52.7197278297143	661.409	661.409	661.409	1	1	354842.92797266	37059.4016144533	197491.658155518	410097.054609369	470160.131713867	147354.972811525	11963.8355548096	27165.4625097649	14994.426749878	11657.1999404296	12908.459041992	38112.2675531006
169	52.7325374663124	52.7325026390714	52.7325722935534	662.6025	662.315	662.89	2	2	394724.850436524	214405.010269205	215917.869911135	471395.929750569	75354.057253126	167628.360777994	18937.4091757813	27126.6200253906	14983.7068737386	11664.696532031	16021.0557495118	40815.3932966305
170	52.7637824936526	52.7637570204947	52.7641312351038	1305.355	1299.37	1306.75	10	9	283109.125927735	468150.90941406	185597.354002509	195776.197368862	333228.776850257	93388.1349615494	749493.51909931	147616.604549563	121439.248732911	735982.091639874	633747.271927583	234045.886300223
171	52.77892158515	52.7786965553176	52.7793358011338	660.7265	660.505	661.101	6	6	89635.205940849	55913.0579015625	98815.4571464851	68335.4906949218	78501.2374383139	106372.842491212	14142.8102282713	10815.5771156248	6961.80079335927	7692.96470981461	0	15868.8776339843
172	52.7976464089075	52.797589029602	52.7980871992707	1302.65	1301.97	1303.06	13	12	531351.313598635	378997.20402043	645045.053912259	501400.527155948	476576.258638037	731163.543582592	744119.339870261	611997.845022323	626509.857778321	731848.340935761	624080.706780136	428980.071510665
173	52.8098667182707	52.8098667182707	52.8098667182707	660.505	660.505	660.505	1	1	92828.4933251962	77573.5362724602	104887.021709962	109267.544648437	102690.843734376	117648.567900002	14142.8102282713	10815.5771156248	6961.80079335927	7692.96470981461	0	15868.8776339843
174	52.8290623009899	52.8200614446912	52.8380631572887	1304.18	1301.97	1306.39	2	2	398116.668582592	22544.4692480474	429205.963639321	377661.560368292	325226.132812498	504278.089811195	474540.603593748	417973.100735675	60514.9611225588	551280.233805809	417117.408841161	334073.432603239
175	52.8496807901719	52.8496807901719	52.8496807901719	661.101	661.101	661.101	1	1	106521.683873828	130572.332085936	66871.1588590492	121831.606017968	113550.879596678	118755.54716797	10910.7932646486	14253.0476915037	6940.97934257817	7692.96470981461	0	15834.8534538086
176	52.858112962429	52.8580643642121	52.8700456373212	1302.89	1302.12	1307.19	19	12	284272.017590333	172609.320407309	362947.553895084	266504.090223106	236321.1027663	421379.295725099	47591.4337890623	336222.255887278	355183.369422435	426559.356391226	358311.514914059	49605.8310113517
177	52.8855326112553	52.8780406396175	52.8861951616885	661.083	659.982	661.43	7	5	144803.744499414	147083.2633916	210244.018012346	137858.858102864	102703.24199113	215180.230092775	2684.3522563477	7364.67612890613	9970.58563642585	3110.32433940436	2565.24947021488	8263.13797302245
178	52.893497389746	52.8897936951704	52.8945618979912	1304.73	1301.97	1307.25	19	10	181520.888966203	273656.180576869	66439.3859570326	299320.529505332	58367.4525756836	246644.488402624	54890.548476563	289806.510658052	256473.710101843	430416.768707182	73182.0068847672	278740.062085899
179	52.8964257298605	52.88709627803	52.8964374172803	661.083	660.505	661.43	7	6	108180.455361329	65731.7793421877	114023.967029855	114670.10026116	146956.734526229	81836.1684000011	2685.78927575682	7364.67612890613	9973.4341717122	3109.32509191894	2565.24947021488	8249.11138305662
180	52.9186200260749	52.9040168587711	52.924699802839	1302.27	1301.23	1306.39	16	9	257979.733945316	73771.4088972351	41569.531863064	33603.1881170658	59652.0582946777	36349.3276475702	40777.6487500003	41436.4585327154	327073.091452642	34474.4158789057	66485.5862365732	227733.909741207
181	52.9217435942442	52.9217435942442	52.9217435942442	2077.32	2077.32	2077.32	1	1	1809.79415876121	13094.9440231323	1795.70365844726	0	3330.47048950193	1776.81592041015	0	3612.74404174803	1794.46642578131	4168.84339904775	3715.60891845701	5829.4111880929
182	52.9335429855331	52.9335429855331	52.9335429855331	660.505	660.505	660.505	1	1	134759.238925784	57367.9575984375	197043.816291502	121709.688304137	125529.399532229	199381.222586425	2690.81884368889	0	5765.08633593754	3111.82321063239	2568.68261993407	3143.45804602046
183	52.944249406347	52.9382954794977	52.9502033331964	1307.38	1307.25	1307.51	2	2	30746.3490800775	137443.393300373	145301.126415043	165661.380052082	147167.522962239	169664.89628027	162334.610012692	25885.4063049312	141738.734508786	187540.593823241	148314.311553708	130713.109271239
184	52.9754067355803	52.955933174686	52.9766253264627	660.823	660.193	662.315	6	5	80942.4190429696	114554.020226561	78994.6824295478	72313.8811039062	88474.3141992174	263901.234668296	24776.542918579	21566.1885742184	33399.3027096353	28191.9951379889	16609.4661132815	23872.1606664062
185	52.9793557345727	52.9792457810756	52.9977329072377	1302.3	1301.32	1306.39	15	10	44699.6297222219	42312.1718811027	79697.5675678713	56549.4605902773	44274.6218505856	87187.8652880862	49568.6635367835	186436.105412941	38886.7760009768	46848.0563568792	150813.918830569	32299.5957509773
186	52.9938347831801	52.9775366938066	52.9947970579279	660.9865	660.505	661.101	4	4	215918.590804687	62764.0288980469	103146.480560221	197210.896671874	95256.8614847006	96140.960370536	20717.0714367674	18138.1042212888	33399.3027096353	28191.9951379889	16609.4661132815	23872.1606664062
187	52.9919177124768	52.9919177124768	52.9919177124768	3.7776	3.7776	3.7776	1	1	1987.5076276123	5164.46128844604	6593.95582375488	3866.85808509521	1904.84844799805	3758.75279185791	3824.02609165649	2173.95244337769	4504.14172668457	2299.35829718628	3669.13045522461	12248.0491392188
188	53.019890695169	53.019890695169	53.019890695169	1781.36	1781.36	1781.36	1	1	0	6391.1596835935	1607.42995635987	3135.96645538335	3294.70452026372	2997.09794006351	1723.29426269526	1276.30004272455	1474.6535195923	0	2817.41781890871	1331.10425476076
189	53.0168807580713	53.0158300055113	53.0177595202295	660.89	660.193	661.43	7	6	237685.292956853	273465.982120596	286760.371786576	185644.63042401	196829.280615502	345257.21190818	43654.2827099612	33254.9095945313	38570.5263552735	47633.3188480955	34327.3519004883	43939.7483255861
190	53.0474783131658	53.0465339030787	53.047845047456	659.646	659.598	661.083	5	4	57988.3751953131	100633.696389844	246814.021142576	68856.7012492187	73086.6669208985	242742.442747557	15791.8734390254	16906.0882845458	19542.3235312501	22539.3067656255	10885.8035584716	18102.5478145749
191	53.0495017045689	53.039828966917	53.0535700545404	1303.14	1301.32	1307.19	24	12	204275.992055288	163450.573873196	85208.148914701	193128.623649714	177045.913131102	238331.426804387	45507.3110872393	219624.003128908	214948.44462565	241999.706074217	65261.8663509128	161507.025753416
192	53.0650809409227	53.0647511121372	53.0660607464684	660.707	660.193	661.46	6	6	147546.562752233	201422.019261717	160563.403124442	150413.029504882	177690.23907589	98581.9999185271	3020.13126464841	3178.96751302078	3326.32267195637	0	9525.38713403319	2725.46100664062
193	53.0688363978316	53.0688363978316	53.0688363978316	2064.64	2064.64	2064.64	1	1	3235.25340271004	3425.42823974636	1734.40139739985	1750.30721740727	2357.98870239263	0	1881.84336273188	1658.33485015864	4735.55417175304	0	1521.40502014164	10257.1639394534
194	53.0915884033303	53.0915884033303	53.0915884033303	266.802	266.802	266.802	1	1	0	5285.80914477537	4414.65465307619	6648.25827264397	10420.3844314453	2039.90033203126	1812.01166821287	3706.03602841185	4132.6517466431	4602.1944641113	2056.05482360839	4839.66398681637
195	53.1034174266775	53.0979606626775	53.1113066459198	660.524	659.982	661.101	15	6	56012.3388867191	78385.7099555657	70667.0515648717	49421.2952929684	73343.6557960943	85766.3021132818	3020.13126464841	3179.53518579095	3335.34803872065	0	6452.28702978526	2725.46100664062
196	53.1249233406582	53.111942660656	53.1271879144476	660.89	660.193	661.43	10	6	234755.81118527	241414.655239394	450306.318686887	447841.210857142	431162.345260038	252184.276265626	3018.51622119139	3178.96751302078	3326.32267195637	0	9511.79400219719	2720.6887228597
197	53.1147137608279	53.1147137608279	53.1147137608279	1302.24	1302.24	1302.24	1	1	119626.642138673	50699.2305786108	88403.0695971693	62284.0649414072	65536.0426879891	111159.008984377	25222.3008798823	83821.8648437463	107831.390756838	87817.1461059533	109282.368906252	84904.0721411145
198	53.1552555009105	53.1493007559563	53.1602961045983	1302.895	1301.73	1304.14	8	8	131337.067927466	56588.4964941401	171010.047370608	399068.38833333	393165.793041992	189097.956981531	68218.3727104055	38891.8297823663	170260.612619849	387607.609908853	410272.40754297	59239.7677265626
199	53.1484380984671	53.1484380984671	53.1484380984671	660.89	660.89	660.89	2	1	341111.637265626	275561.770003419	373083.597597653	336794.949438477	301423.610498052	86328.2367000011	3024.16887329093	3179.53518579095	3336.4168321533	0	6460.92231756589	2726.775819519
200	53.1715745674945	53.1715745674945	53.1715745674945	117.428	117.428	117.428	1	1	28050.7812423707	26670.5775351562	22283.5846865844	24200.9077331544	24044.426696045	28767.1996710205	47410.64363031	48261.1817999269	45424.7575747071	51282.7122901612	46736.9667247314	37049.2574218749
201	53.1648044594038	53.1648044594038	53.1648044594038	2053.09	2053.09	2053.09	1	1	1340.50063232422	1522.01063232414	1430.9175155639	4452.01759826687	5595.74040380861	1366.66239013666	1696.13998107902	3183.77874298116	1474.61080078126	3385.35458007817	3174.25360473621	0
202	53.1782351168591	53.1782351168591	53.1782351168591	660.505	660.505	660.505	1	1	195114.820211186	51324.625490625	221575.745917967	186039.895550535	318021.248007818	160632.045602782	0	6327.22858227536	3783.28137890628	0	0	3723.28950640864
203	53.1719964459411	53.1719964459411	53.1719964459411	2128.71	2128.71	2128.71	1	1	1891.87018694196	0	0	6578.10983276367	13167.7131335446	2399.03943638385	2137.96363699784	7650.79666870115	3905.04438563756	2037.16923130574	5960.46011352539	1889.18991524833
204	53.1740668366227	53.1740668366227	53.1740668366227	2253.46	2253.46	2253.46	1	1	1771.31439636236	4065.5616094972	0	7877.95721289015	6260.52997131368	3653.90052929683	1678.17929199224	3904.13035766591	0	3392.50631408683	1842.94302917487	1823.42592773444
205	53.1920233960339	53.1794370904343	53.1923038203196	1302.73	1301.05	1304.54	13	11	189295.839949543	157202.697914227	407987.426513678	212124.280943884	164878.41658292	194110.092146809	63954.6662011732	212965.488613281	36286.2671997067	216103.914499324	207774.271887204	167322.192973631
206	53.1920695255273	53.1920695255273	53.1920695255273	746.197	746.197	746.197	1	1	27246.2605217282	5834.72871268137	9957.32895019531	5933.55652580916	3029.5788676758	5381.575515625	6733.99001409042	2955.4065470843	2794.44930772183	9645.64038012698	6639.58962283765	3869.22170591512
207	53.1813736980642	53.1813736980642	53.1813736980642	118.355	118.355	118.355	1	1	28013.1291870118	38033.8453137207	22255.9926301757	28671.6134960938	28213.4767886719	31863.6712485351	51232.7077195312	54734.59728125	56246.1981208984	56653.8098313476	51990.3655476562	41257.4803910156
208	53.1869304101643	53.1869304101643	53.1869304101643	2431.28	2431.28	2431.28	1	1	7492.02941955539	3774.88909728992	1533.15553161633	0	8792.25453906188	0	0	1481.38316894534	2930.68988037115	3232.56435791005	3858.49629821763	0
209	53.1972912209976	53.196647631765	53.1980670436512	661.101	660.89	661.46	5	5	331591.265276583	595332.43825543	311810.750224485	357035.477059709	512857.428117795	255762.153409789	3538.90677329794	17833.4922467912	8521.87303724882	0	4760.69035693356	11594.2678242187
210	53.2086005776553	53.2086005776553	53.2086005776553	785.376	785.376	785.376	1	1	0	3137.70795593264	0	17956.0109497556	6637.50540405277	3096.83293041992	2960.80788024898	0	0	2862.87470190426	3156.59414892577	0
211	53.2124961685779	53.2121467921672	53.2125290666867	1302.81	1301.73	1304.14	12	12	434095.600891115	380796.61403245	401854.877138678	429543.23430739	405734.171382961	401559.549442663	433196.967766465	442692.702890624	378621.362076322	424270.221834545	427928.158647085	390681.680462473
212	53.2138665653846	53.2038997939729	53.2238333367963	2669.34	2667.18	2671.5	2	2	0	2260.87571960446	0	12389.5065559081	8092.65199218781	0	5364.10422363299	1871.10035247798	1832.08783935531	0	3469.62486999523	0
213	53.2068172804798	53.2068172804798	53.2068172804798	754.587	754.587	754.587	1	1	12671.6141894531	0	3062.94764465334	7223.22539215092	3287.97208557125	2902.39195092768	5467.41478070074	9112.33238287352	0	2928.33844665529	0	5914.73956756595
214	53.206818729146	53.206818729146	53.206818729146	2153.03	2153.03	2153.03	1	1	3882.37205200232	5954.4760336309	1801.76703002925	8646.59352832061	8232.89046569801	0	0	1933.41647460955	1789.00269103999	1855.37647460944	0	4310.86727172866
215	53.2447431235367	53.2426054429163	53.2457663766315	660.505	660.193	661.083	5	4	42261.4288669922	50013.9411728511	40031.0149389647	292399.973566895	45364.7195345695	220207.820253911	3548.94353173833	8506.54609863264	8560.39514184566	0	4765.79291894539	8269.26129648435
216	53.2377058767985	53.2376380549146	53.2379341345867	119.027	117.914	119.116	3	3	27972.9669946289	43363.0778027344	24516.2093444011	32322.3673171387	28142.0018421224	31839.7956652832	51194.1951600342	30474.0433928571	56173.8712480469	59901.6855332845	37701.6514162946	28360.9195136719
217	53.2444748420724	53.2444748420724	53.2444748420724	83.522	83.522	83.522	1	1	8870.9395229248	2660.03448035888	2071.9537994751	6477.86442832031	0	0	3428.84293549805	0	2213.58465351563	1842.76810879212	2395.41184414673	6462.89638544312
218	53.2473564338676	53.2469085680839	53.2767758885854	118.7135	116.98	119.331	12	11	22087.3683105469	38262.2264052734	21840.6146792969	23437.5628910645	20718.9968480469	28704.2114100585	45045.8087812499	51928.3708147321	58616.3312919922	51676.0394005859	49188.2157882254	31186.7834220377
219	53.2586351294408	53.2567401734518	53.2760601907184	661.092	660.175	661.46	10	6	479313.311175227	565197.293854795	530021.43561102	495163.801763392	599922.626517148	480290.464318906	9977.7154369767	8424.60314156666	12150.6028506556	2543.30935473633	6209.24392529292	13983.0537098213
220	53.2737028905635	53.2736666113876	53.273752980607	1302.73	1300.84	1304.88	7	7	315241.321508794	60027.9574679898	38620.9631673175	93231.8799243165	287041.761621097	458936.365212684	448167.956796873	71645.0113103684	401191.419661457	38598.117712402	56075.4357510658	57381.29086697
221	53.2954402889477	53.2854986141373	53.3052248732281	118.355	117.914	118.924	12	6	47418.7366486816	47121.121076416	25582.3745878093	36928.3520110212	38326.3986209106	20925.0343336426	31861.3325093994	22263.2942382812	23384.6060771484	27604.1882784831	31148.3883792317	61920.2602745362
222	53.3014188882333	53.3013419876399	53.3018398004078	1302.69	1301.05	1305.34	5	5	257983.403574228	35764.8089267569	30218.7606752234	35032.9025878903	36000.750231934	366057.815312499	353497.495543619	30124.5200566399	330618.768958345	304054.084798177	297702.624843749	189976.97126953
223	53.306201633748	53.2776375246744	53.3066462092535	660.505	660.505	661.101	3	2	403295.166351563	61171.9330359375	125380.060790039	395029.639770508	448664.805676175	410570.629200005	6715.90914306634	4793.14235400381	7695.86090522449	2544.12670107427	2779.3351241455	9518.00698749997
224	53.317740707619	53.317740707619	53.317740707619	2650.4	2650.4	2650.4	1	1	2210.87203125008	4076.88139648457	0	7805.4965532226	6288.39267517081	2003.3524739584	2023.31191894514	1859.11863281257	0	0	0	0
225	53.3290800577445	53.3068934819128	53.3298938715466	660.89	660.524	661.43	10	6	103542.391816407	385702.049681517	192630.81995056	286882.017955356	291394.897814728	137632.57106836	6715.90914306634	4792.28658854159	7675.03610180661	2544.12670107427	2775.62042871098	9518.00698749997
226	53.33586223454	53.3356112041366	53.3365533762835	1302.67	1301.73	1303.06	11	11	362599.91102295	233106.078347984	441122.14453125	334102.606998466	327898.175807541	484255.161228378	468398.098363442	401949.82935697	422873.200131085	455564.41564979	415167.18370643	264944.685167517
227	53.3144412307822	53.3144107214964	53.3242207142751	118.355	117.914	118.355	5	2	44016.2601531983	20315.7496330566	22219.2803964234	31943.8253063966	35750.402788086	21673.2825650025	31989.7365899047	18596.7407160645	23510.0599724121	27740.2060490723	27016.3282056884	24603.8984648438
228	53.3465482049475	53.3465482049475	53.3465482049475	464.343	464.343	464.343	1	1	5172.05084204095	4997.43435211179	6222.40187695314	4934.06707763668	1942.9165310669	0	3735.8008661499	8508.43919355468	0	6418.44417419428	2199.59468536376	2245.46964501953
229	53.3612453617995	53.3467035760436	53.366518076182	660.7265	659.62	661.101	12	6	76140.6198387283	128617.227625277	135409.366105887	196036.807669642	78453.1769650879	163042.096942872	2406.32746142577	13519.9920898435	3358.286394694	0	12134.3962001955	3828.39035831705
230	53.3600063646528	53.3599016468417	53.3601110824639	120.436	120.196	120.676	2	2	24642.1190969238	28577.5685830078	15994.7328251953	20806.5810605469	41774.3847734374	14020.7847095947	25322.0146689453	44294.0548956299	31742.7074450683	20845.9270361328	29279.7636535645	26742.9504328126
231	53.3618261932382	53.3618261932382	53.3618261932382	823.566	823.566	823.566	1	1	15584.6214089843	0	0	2832.0125982422	3691.35908544926	5992.30309875494	3381.51238964839	12522.6936163332	2970.03426690673	3199.61318457034	3069.28004077156	9258.95930389412
232	53.3529928238551	53.3529928238551	53.3529928238551	1037.74	1037.74	1037.74	1	1	0	3345.54911010725	3276.09937500002	6868.36105956994	6758.90286315925	3195.61668457034	3014.96395751937	18841.6921508784	9801.46026855476	6443.03816406256	8582.61025024418	2792.84470458987
233	53.3693516283284	53.3677934520836	53.3735292302719	1305.8	1302.24	1307.34	3	3	64813.9038671886	60632.5173193365	84701.6689746106	73909.3030273447	65208.3790527352	89449.8422387709	36125.2983276362	79834.52150879	62841.8721875011	76972.5097656263	30001.9079121102	50885.4778292394
234	53.3724316364663	53.3724316364663	53.3724316364663	450.002	450.002	450.002	1	1	2184.99209680175	0	2210.1617614746	2321.33296325683	2115.56134960938	3855.93310656739	4143.14936755371	9750.44145507807	0	0	3896.75741162111	0
235	53.3823971035821	53.3728050689027	53.3919492897583	118.783	118.102	119.027	12	7	24261.3790869141	55167.0771298827	17098.6458630859	29485.0144753418	36951.421105957	17167.9270526367	33847.1033530273	24753.432578125	32260.3501650391	28078.4510095703	29928.3629734375	37204.5374980468
236	53.3907508858787	53.3675616478171	53.3917757480786	660.7265	660.193	661.43	8	6	248211.09602902	147616.733506137	273178.654510256	227912.212293944	225951.438438799	237903.452039062	2407.61495605466	13519.9920898435	3358.286394694	0	12134.3962001955	3835.10563046874
237	53.3975344156967	53.396835815132	53.3982444305038	1302.935	1302.24	1304.88	4	4	47571.2180696624	121430.925443113	58261.2093733736	131597.668566896	126924.230004884	151976.099476843	48534.3053125004	161273.751745603	140112.876513674	148629.223681639	89382.3552778772	108301.234826658
238	53.4021547949478	53.4021547949478	53.4021547949478	594.124	594.124	594.124	1	1	0	0	0	2633.47022662358	8177.59701293944	2593.66196777342	5085.8497565917	19310.6889082032	5988.01220080573	5001.67010412603	2980.33127441406	8178.42315979024
239	53.4085944229317	53.4076746867145	53.4102388853605	660.505	660.175	660.563	5	5	121524.435600587	106561.352250976	121524.120946149	107285.965676562	110627.161007618	284139.139500004	2407.61495605466	13535.4435093747	3367.3984891601	0	12150.6360238037	3836.95575646967
240	53.403590542949	53.3988287140385	53.4083523718596	118.355	118.355	118.355	2	1	26495.6426239014	24642.7560629883	19039.1738766479	24468.0521412354	30626.0558691407	17205.6001959229	27771.5748029785	40565.7390366212	28702.2210590821	31260.9058668213	41914.57819458	64577.5180633544
241	53.4396463957469	53.4389267196241	53.4405898058945	660.7265	660.505	661.101	8	6	320896.792159601	236436.557983398	289112.217569754	287646.429369419	274422.992260905	289847.215372769	2406.32746142577	13519.9920898435	3358.286394694	0	12138.7268198242	3828.39035831705
242	53.4292692748138	53.429236735431	53.4294436755718	1302.89	1301.73	1304.5	7	7	177872.456619591	115302.036239791	170978.336388052	158168.608967508	139857.065190241	181297.97191406	196503.671244675	178919.991094969	166113.054658203	169988.856086425	172157.4935673	139494.828235679
243	53.4273461049301	53.4273461049301	53.4273461049301	1075.85	1075.85	1075.85	1	1	5644.65089355473	5541.7240063477	0	2983.47814453127	6704.05921752936	10125.8027636719	3033.82506591799	17765.2262329105	0	0	6453.18394775395	2962.96683105453
244	53.447416511359	53.4379039015594	53.4568399875874	119.8525	118.728	120.676	10	8	33470.8114203125	61832.5186940918	23052.2136977539	26580.0583667969	44310.1728164063	20084.7024636719	38766.1425168457	50407.3614313965	44037.3402747395	25697.6181994629	33440.6167745361	87912.632119846
245	53.4557952547322	53.4557952547322	53.4557952547322	2566.53	2566.53	2566.53	1	1	2537.89225402831	6238.37471679724	4370.10857238767	0	7676.28766296383	11076.1970440673	5022.07191650357	9292.80038940433	4557.10418884273	4275.47485107393	0	2316.43883300795
246	53.4530580015233	53.4520467399695	53.4615697315164	660.524	660.505	662.734	4	3	130893.372387698	65610.4092046875	127499.969091796	39423.9419013671	174321.59943555	39821.8784179688	8743.44948852514	7425.89878454586	6031.55132226567	3050.30458160407	2648.27956457518	10520.2583937987
247	53.4575643994572	53.4569281044509	53.466726310287	119.116	117.914	119.946	16	9	29364.1777660156	23877.8645583147	22808.2676888671	27297.3719924316	27039.1388549805	28801.7075600586	44283.4018740234	40120.8207537109	39982.2963599609	46314.840059375	42638.08196875	65583.7362890625
248	53.4723811443472	53.4723811443472	53.4723811443472	2172.48	2172.48	2172.48	1	1	1861.4098706053	0	1859.62508972174	1976.68291320796	6180.91770690938	10199.9993911127	1845.10204315203	10912.3698388675	2071.28225341803	1830.77018096919	0	1987.38357421882
249	53.5102567392706	53.4934261526859	53.5131121416485	118.355	117.811	118.728	13	10	18691.3231480469	50932.0114035644	22995.1400847656	22131.0915297154	19601.2087813477	31102.1988073242	41888.3564400228	16230.3222541992	39293.6341806641	42861.1702026367	27713.4553394531	36805.7886462403
250	53.5005198634688	53.499458625083	53.5019921974273	660.5435	660.505	661.101	8	6	185300.382841519	262389.868014506	154877.015929408	206277.657952882	228487.283944701	102168.683159599	8727.10659228511	12372.707128906	9976.06899910477	7577.49503747559	2641.90840283201	18878.4291242269
251	53.5044391156684	53.490555040286	53.5059630395546	1302.69	1300.8	1303.22	7	5	80575.3534667959	166839.058554689	30447.2755147881	59635.7652204243	59647.8080859382	55926.7590789785	48297.4327075203	41371.9664306646	24786.0670244147	33421.3103320315	43286.6224853508	136164.734550593
252	53.5084818264453	53.5084818264453	53.5084818264453	2473.63	2473.63	2473.63	1	1	3130.07776855489	2761.08558837908	3319.01138305664	0	5349.12597656253	12383.0152130127	6833.56721875011	11585.6941992183	7330.95497131348	8590.39467773387	2950.02365112305	2790.19458190919
253	53.5298283726662	53.519746173398	53.5390799568147	118.406	116.98	119.421	18	9	32988.4022003175	38956.8654162598	22836.5444329833	34107.9926945313	17711.8326158203	27826.7047738648	38898.0995859374	32896.0848552247	29010.0689794922	46437.0103602539	39862.1481711425	47804.7566519531
254	53.524048064579	53.5219465769308	53.5400284292034	660.89	660.175	662.315	7	5	166955.179839845	76313.6273510734	57837.5496568357	73771.2650249018	37445.9368869137	75773.50116126	8731.77599121085	7409.24700937486	10003.1372334471	10098.615689209	2645.68390608724	15492.9284898437
255	53.5390173802829	53.5356130379889	53.5424217225769	143.679	139.853	147.505	2	2	4394.64798889162	28596.9379816895	0	2308.94545495606	2241.34747534179	8152.108103125	2059.73848944092	2009.29668518067	4142.22642755129	1758.38671875	7332.74470861811	2348.40813244629
256	53.5413353124107	53.5413353124107	53.5413353124107	2394.82	2394.82	2394.82	1	1	1611.43131286616	1681.58166015619	1678.83977050784	0	1930.90397338861	1370.10398956294	3603.05608520516	5969.3693023683	3638.22194732652	9335.49192651433	0	1434.11934112543
257	53.5566747478331	53.5470224097134	53.5662262931795	118.783	118.728	119.661	6	4	159153.295977539	129855.377291015	160915.927004394	153154.538393555	141608.039411133	168312.709033203	29527.3700309245	215497.213066407	249400.3696875	33695.8089996093	27281.9630799804	35365.5960517578
258	53.5728499709773	53.5720820169693	53.5732727138638	660.563	660.505	661.101	7	6	220588.005607145	178007.122216406	203634.449828334	197257.429506509	202083.507326448	167489.974697918	2920.18738891599	10249.2136067707	3237.63550797525	13290.3987794925	17380.2354755862	13186.1935691406
259	53.5817030515125	53.5817030515125	53.5821492660111	1305.34	1302.69	1305.34	3	2	39326.53353353	27584.9576328118	36301.8753637694	32076.4568402775	45265.9482373044	28278.7358398437	22655.7792692057	21681.2141406249	21017.9877384448	41919.9266764323	33913.6174145506	52046.4429638668
260	53.5965258842303	53.5965258842303	53.5965258842303	659.598	659.598	659.598	1	1	231347.84716736	96116.980092339	225695.545692961	232167.492260743	220828.373931761	225890.185077849	2911.98900186155	13885.5776601563	3234.02336553956	13261.2219562987	24213.4905250243	13146.6123706054
261	53.6202657989759	53.6202657989759	53.6202657989759	1268.26	1268.26	1268.26	1	1	0	5045.9454736328	2430.16836975096	5121.89935546874	5334.6620599365	11417.7320112306	0	0	2397.78765014647	6367.07508728024	14302.8972558593	0
262	53.6250086840674	53.6150438246042	53.6348952714059	118.838	117.771	120.256	34	12	76148.9290442709	147910.931375977	84686.2097730713	62165.3760388183	66439.0042035436	80168.5221435897	133998.176094544	110532.91726709	53404.9709304687	73130.1789621093	50851.0720371094	56759.5898933593
263	53.6226507551683	53.610215717867	53.6354247404986	660.89	660.505	661.101	11	6	73268.6321093755	70297.4526163737	83150.3753113838	68651.1931796874	77758.1360138347	53155.5170622905	2920.18738891599	10249.2136067707	3246.42023837886	13290.3987794925	17380.2354755862	13186.1935691406
264	53.6238144163283	53.6138381832513	53.6238258868248	1306.39	1302.67	1306.41	3	3	23160.5768554689	58967.8006469714	27801.9142508372	37790.3714564733	40603.967106585	38335.7176234657	17501.0903710933	21569.4487792963	23687.5080217627	42600.7881456162	34711.581581334	47348.1589483634
265	53.6536296473188	53.6434934120406	53.6637006972413	118.838	117.811	119.421	30	12	138840.131978577	166193.832588135	126828.748529925	32938.8286379883	39741.0924675293	102974.012072545	171133.638293121	162083.136885742	165389.789231994	95179.2734601237	170717.047912903	226870.99187142
266	53.653868008829	53.649585679327	53.6576510075095	660.5435	660.193	661.083	8	6	91452.8632031259	99316.4164393442	109802.078766811	122983.951901785	129952.209373188	47050.4823113841	20381.1169211425	27751.3177083329	23842.1295518391	13115.6180236816	14602.7633979491	45735.1137993163
267	53.6585580018251	53.6585448903809	53.6585679563027	1304.73	1302.67	1306.41	7	6	63559.7049865717	42570.2751855468	93831.9268359368	61173.8071777343	44099.3244711029	106857.535266334	103193.237965745	59683.068817274	85290.29419043	117473.709742713	82507.9319784256	19967.544351562
268	53.6729608670854	53.6723155024538	53.6733020208767	661.101	660.524	661.795	7	6	391093.319115966	357774.313891179	351939.283418333	380788.835171874	376468.961593199	375954.963231862	20323.4771346956	27715.9206194195	27294.6824930941	13115.6180236816	14594.9376940919	45691.845006696
269	53.6724355846041	53.6724355846041	53.6724355846041	118.355	118.355	118.355	1	1	62836.3275043946	21377.8271703125	59259.9840820313	54875.9930229492	50286.0992446289	54389.3891357421	94138.4245659178	92620.8672849119	94329.4577871093	97222.4165434569	84098.6606042479	102076.6910625
270	53.6677718667283	53.6677718667283	53.6677718667283	893.383	893.383	893.383	1	1	3723.98841839597	6582.67714270009	17488.698320215	3901.74967089844	2906.49881170652	0	9414.4832096557	0	6339.27182434085	11201.5340202638	0	5879.73673010244
271	53.7102296408208	53.7102296408208	53.7102296408208	403.996	403.996	403.996	1	1	4448.44162343749	7033.49116728513	9476.77914189451	2283.62578466796	2084.02757592773	6393.38463437504	2201.11717460937	2488.99052509766	17179.3324649862	3869.61520839842	4480.943534375	2599.84786347658
272	53.7022145841191	53.7022145841191	53.7022145841191	2248.33	2248.33	2248.33	1	1	2093.2002062989	1776.46593200689	8443.28893920827	1998.81090820319	3704.01875762931	2001.30561828609	9853.08047949252	3882.19413757313	3505.27662536591	6209.08446899435	5555.52825897201	0
273	53.713006615819	53.7028950794796	53.7228669311929	118.739	117.914	119.331	31	12	33249.3395654297	85814.225649414	41557.5201693116	33019.4402688477	55582.6453496443	45540.3125175781	82067.4139511414	71289.5212678573	53989.1044257812	62266.1074269531	70790.4681591797	33458.1628927734
274	53.720471516948	53.7201263274753	53.720870115264	661.409	660.524	662.01	3	3	405226.230496094	62292.0682880854	58054.3384438483	65009.2030409338	417708.399621088	262416.334350591	15859.8046933596	17195.044474609	21323.2924216308	9762.19490722654	11504.5934780275	38824.1520214843
275	53.7404981834547	53.7307925850944	53.750037107919	118.838	117.771	119.661	30	12	61496.0411132813	107147.442559814	38954.7741027832	38890.4343540736	55602.2790011719	67283.1844856771	87529.0248436454	57628.7824726564	45682.8962998047	113048.331069946	87712.4627323521	95148.547558245
276	53.7529786953257	53.7529450504268	53.7531180435668	1305.91	1301.81	1307.27	11	11	73674.212306083	78393.2169015067	144309.574669471	151697.358574969	124994.267443849	129078.980408654	148651.456565754	103077.822128905	518338.046761357	144338.922215403	142301.505471003	75857.2942243304
277	53.7296959331109	53.7289994443172	53.747336824609	661.255	660.505	662.315	8	6	349709.41700868	105357.197266764	265885.864616087	403762.151435549	516013.454715329	212293.801850097	20323.4771346956	27715.9206194195	27294.6824930941	19562.5964786986	14583.1991383056	45677.8118847653
278	53.7685652485587	53.7588530252654	53.7789615959893	118.838	117.771	119.759	15	9	51485.3028992513	57542.7847558594	41342.8694850377	28885.8092048828	47452.9213599447	50772.9574287109	61979.6865383911	52227.9367045899	36391.7923955078	41506.9194030762	56697.4160829163	65870.346722726
279	53.7677620208838	53.7577339677429	53.7677940903821	1307.285	1300.84	1308.18	6	3	26811.5848551431	60405.0325463873	214058.893749029	13357.057812501	131521.68987891	261524.921385736	244178.337302729	216018.717748042	229817.41026562	277789.507855463	214800.192103511	136352.315859378
280	53.7774663337664	53.7774663337664	53.7774663337664	1015.615	1015.15	1016.08	2	1	6278.26729187015	3140.81639221194	5823.2833306885	3480.22181579592	6703.13623840335	6180.11002929675	10675.9427197263	0	7318.59344970708	0	3562.18562988284	0
281	53.7581365504874	53.7581365504874	53.7581365504874	147.505	147.505	147.505	1	1	4379.58066625976	50682.452675293	2226.34172253418	2389.47010546875	8124.8268204956	4117.15105474853	6598.65521072391	2193.94306091309	5220.38473632811	2608.19292199706	4581.26381689453	13801.0262458496
282	53.799272751742	53.799272751742	53.799272751742	2483.88	2483.88	2483.88	1	1	3255.44560485841	0	2677.58063659669	9198.46229980473	2698.56575683595	3325.85480712871	0	2911.9953918457	12822.6456591799	2713.25569152832	5468.0916595459	2760.69592895525
283	53.7938834474571	53.7938834474571	53.7938834474571	661.795	661.795	661.795	1	1	745182.048511727	759172.955141612	798925.288593772	809978.181265614	837641.255343739	54813.597617188	11641.9478411867	23023.5415624994	11900.4684716797	4687.91474023436	12220.70261438	17987.470949646
284	53.7758413777145	53.7758413777145	53.7758413777145	2068.44	2068.44	2068.44	1	1	2106.57649218736	0	11541.3072363275	5155.95057495156	3605.54088232414	1914.93215258786	1822.23636718738	1764.34919824207	8371.85605224631	0	0	3947.85575048819
285	53.7828421623362	53.7828421623362	53.7828421623362	1827.36	1827.36	1827.36	1	1	2702.40419049946	5104.19082310259	10209.1694525145	0	0	1494.46663330079	4405.00088413789	3008.8645860072	8752.98473772306	1334.00123814171	0	1847.86654418948
286	53.8026012096526	53.8025632801944	53.8026266423694	1302.81	1302.24	1303.22	12	12	388729.677319337	238182.377253604	504217.680398888	370021.365876651	318872.53801307	596896.524444059	580989.310546878	458786.758728966	518613.298341347	599115.451536695	489237.343769533	299262.743907751
287	53.8065275319941	53.8060496273252	53.8068742559729	660.89	660.524	661.101	5	5	985451.27811393	879127.600643823	894417.292866572	967069.149617925	1016689.75016235	864175.456718258	15715.7400012205	23014.7236607142	11897.7337795758	4676.6215837402	14976.6308027343	21506.1593582587
288	53.8211875135115	53.8211875135115	53.8211875135115	343.353	343.353	343.353	1	1	0	0	4120.28255056763	2558.03120837403	2069.26896606447	3964.11900814817	8995.02311030267	2066.76791839599	10567.9791796874	0	0	1894.08874533079
289	53.8374913220928	53.8179734879033	53.8428486630287	118.728	117.914	119.946	27	12	31793.3891455079	56562.8406994629	29134.6630134766	31691.0953243164	26355.1038734375	41552.1156359863	44781.1406437499	75276.8737555803	50670.0269269531	51688.1812546875	70423.8482592773	44900.5727628906
290	53.8544393856433	53.8538941389887	53.8551276171635	660.89	660.505	661.101	7	6	194379.642776787	170219.195707029	179697.950755859	199070.721283482	186730.530158141	165696.975662475	11972.5447836913	49114.5457031242	20200.7513663736	15305.9180632324	26317.9488659669	48010.4454655761
291	53.8610861456024	53.8602702219955	53.861551192228	1303.57	1302.12	1304.73	7	7	155111.905573542	165985.377405896	259615.212033695	177736.407976483	162925.269993895	119466.434129085	188546.995565655	135992.747918634	259063.754069009	189926.786629733	135835.559952798	157042.530065697
292	53.8524519580497	53.8471343068455	53.8524817067169	118.699	117.938	119.116	19	12	39455.9328478597	34746.3007312012	34650.5712478516	39983.8871398926	29300.0248291993	39221.7629835937	86488.1014034598	80428.7748242187	37511.6140595703	27929.4365600586	25215.5570605469	41871.4497158203
293	53.8643018892427	53.8625368254752	53.8648173062988	1302.73	1302.24	1303.95	13	12	199082.60175171	291967.348790563	334668.493607835	339433.351732458	141105.837772107	338014.711167691	467915.15336426	226603.035507812	288729.884898588	370733.27194674	286686.762388394	121505.705744628
294	53.8638363602776	53.8631000451737	53.8645726753815	660.7915	659.598	661.985	2	2	517131.492676344	82724.5744280596	360521.004448566	560655.72467857	65499.6866643422	423391.318075333	11938.6852593469	49051.8995989117	23974.0371460657	15305.9180632324	29004.9233679197	47965.0240412942
295	53.8995651693909	53.8994682179697	53.9000167110852	661.46	661.43	661.985	3	3	190061.969446289	909828.188630856	366560.660450925	257288.482744142	341568.949790953	423391.318075333	11938.6852593469	49051.8995989117	23974.0371460657	15277.2245906981	28966.0636099241	47965.0240412942
296	53.9164009840634	53.8970296161956	53.9174130163618	1303.865	1301.76	1307.34	18	12	138726.803340595	93814.4692157446	184404.28009033	123095.170535982	67780.5789248938	196076.220791714	189095.69966518	160696.160809152	177448.652153319	128729.257392954	162568.910641742	85180.4786132797
297	53.9214835427696	53.9214622474602	53.921523818157	118.739	118.728	119.421	5	4	40712.964529419	38071.111399414	32872.4577575683	41216.3810112305	36195.4090224609	40096.7586103515	29044.1068570312	73820.3296420901	30596.8891730469	37364.47899375	27382.6815603515	64582.4453613281
298	53.918148633131	53.9176039864694	53.9189189663185	661.255	659.982	661.46	6	6	463275.390508679	929670.494470537	297498.037658445	530005.895576174	639196.545355465	307395.946011839	11938.6852593469	49051.8995989117	23974.0371460657	15277.2245906981	28966.0636099241	47950.2927685543
299	53.9312886808034	53.9311324397695	53.9474179114875	118.699	117.938	119.278	23	12	41420.7795004883	30422.7386486816	31857.1477984375	33364.5041455078	30423.2062815756	42390.3216557617	39295.1256872907	43600.7412918527	85107.4540117187	94613.3968329033	73584.5033331473	21511.9686396484
300	53.9411843475064	53.9406243460113	53.9418999937655	661.445	661.083	662.01	6	6	268336.90727902	297819.58749888	214926.341169922	282306.095828124	283126.939161826	210077.228385405	11972.5447836913	49114.5457031242	20200.7513663736	15305.9180632324	26317.9488659669	48010.4454655761
301	53.9417094726976	53.9416745174649	53.9456171318166	1303.305	1301.98	1305.82	8	7	24970.0852587885	118587.16124399	56880.2121816408	146638.473682859	134909.816590574	60763.651129262	251150.424453122	36888.9376757811	228749.892663578	59432.8597607421	46832.731820069	121383.471634519
302	53.9573849353083	53.9571629139133	53.9765316950154	118.355	117.914	118.838	3	2	10907.4863876343	30168.0425292969	7040.79110546875	15936.723623169	14051.387044336	10797.115463562	7036.31573559569	8879.18036367189	16344.3862709961	7293.30540386964	11347.7535570068	22115.9268386719
303	53.9983295577389	53.9892263743545	53.9983723079848	1302.68	1301.32	1305.8	16	11	159886.636169434	274379.490395131	186852.798863431	186149.876122001	306178.22370042	149671.619323382	112517.586607057	250261.76435826	158928.207890623	168951.972677284	120425.937599052	346452.546206429
304	54.0368642953477	54.0367886939794	54.0409077665332	1306.65	1302.14	1307.34	8	7	112460.958395433	71591.6564884432	182342.676029831	306480.92623602	298474.632333987	64624.2354516592	165617.278817914	109463.909529215	47107.8259112542	168681.893766275	111089.831433293	57076.3589686805
305	54.0531241274116	54.0530383697971	54.0539847572929	661.4195	661.101	661.46	4	4	2808803.80428623	5959006.63792673	2299641.47898532	3502535.71802858	4090832.05649217	1740700.06034765	22284.9322937315	97933.2777630921	40769.264012573	21105.3858994139	56700.4146839596	128254.260402831
306	54.0518221467068	54.0517336660418	54.0624642127215	1302.405	1301.32	1305.8	18	12	1209930.79144044	1755808.76803153	39240.5360028081	1384744.8854827	60702.8806518555	707663.6713644	43492.7250781249	1124869.90542188	740732.811312506	439072.657943121	976867.577291007	36219.6992154944
307	54.0760099354471	54.0756838200719	54.076117517563	660.563	660.524	661.083	3	3	55749.8232275396	4269876.14475001	1587403.66242186	58814.5694509765	72121.4307292974	1093254.99705468	0	2934.85084509276	2973.44485546877	7792.89309960954	11928.1038352661	30900.3670618282
308	54.0818874740682	54.0818874740682	54.0818874740682	147.505	147.505	147.505	1	1	0	104324.669705566	0	0	15729.5216845703	4834.76862432861	2274.68651385499	0	2326.21618359375	0	0	25902.6299685058
309	54.0868513708978	54.0835147249594	54.0874618397932	1302.71	1301.97	1305.8	24	12	227607.05822754	295450.561935094	584106.9618729	210644.693560321	390645.029536824	681861.955837056	136169.093068239	130515.691439733	184555.265237629	680573.64908936	553401.685647323	175644.410836087
310	54.1144127045136	54.1053206840042	54.1144345043647	1305.725	1301.81	1306.58	6	5	169406.523437501	21752.2739873052	840421.240861829	1376754.32378338	188767.414817457	739443.220657547	807667.687809241	91014.5734057603	739472.715516828	775613.759427894	969283.459890943	243022.054694476
311	54.1441868009424	54.1436138899994	54.1443047794119	1303.04	1301.97	1304.73	13	11	91470.7956844801	44820.841149414	112936.277384035	78821.0532701533	74709.1254150391	702792.778453127	130507.412828481	107220.225605911	105384.980166391	148396.222452392	123057.743725935	51863.4369257813
312	54.1494195154384	54.148973086936	54.1649922957383	1302.71	1302.12	1303.22	14	12	229617.059741212	126811.572707331	305419.056364182	201573.722042142	178994.652548452	26049.0147216799	38321.2809960939	278199.325421318	321953.857294226	376526.45814378	304905.695524554	153346.860734675
313	54.1886095339944	54.1880419347982	54.1893207699533	661.255	659.982	661.46	6	6	476711.683817273	914398.879284013	293078.371778318	525511.681774905	648670.496787228	301957.246933592	21027.4330974816	54647.4835327147	31369.1042838307	20319.2550487059	24925.4012098387	52043.2758984371
314	54.1871359463372	54.1824541630017	54.2026245433434	1305.555	1302.65	1307.19	14	10	78975.2306278477	66060.514041466	146698.978601741	67133.529701844	27367.9205017094	162804.533336839	83177.605644532	94456.2466824781	155715.71749112	53640.146761193	71552.4804459645	91755.8250422548
315	54.2073874482551	54.2068828107547	54.2082251218909	661.46	660.505	662.01	5	5	146278.726453125	252344.462005696	66896.0276488278	148210.659112629	160822.004113036	286795.006861606	21027.4330974816	54647.4835327147	31369.1042838307	20302.89932959	24945.4645861818	52059.264616071
316	54.2294201373509	54.2293850067988	54.2428693657476	1305.8	1302.73	1307.19	9	8	114089.644531249	18397.2570722661	114942.463341346	67873.1950390618	101689.332966531	163266.554821557	160833.374217122	137599.391870115	113942.460986329	164912.534699927	103805.637742105	119018.8181096
317	54.2269828309767	54.2268817261537	54.2270839357997	660.061	659.598	660.524	2	2	436535.397187503	65826.1955363496	262681.441404787	75719.7716435546	541557.102023431	229266.522000003	17896.8578271483	51435.8133789054	31415.5699097492	16840.6334038086	24994.5083950195	44221.5924296874
318	54.2757328757003	54.2659644194678	54.276047065113	118.102	117.374	118.739	15	12	36849.4835430501	110388.177934152	38169.3920908814	27918.3811357422	48473.5523129884	40683.1148273926	50431.1594374303	29923.2263088868	47009.1907773437	57223.3589236189	44107.1415649414	26026.1552170411
319	54.2751981069987	54.2751981069987	54.2751981069987	1301.98	1301.98	1301.98	1	1	71659.0094238284	69645.8792410716	82432.6339829804	64512.4101667134	58466.9578829523	79855.2107666021	93025.9940625008	31766.7327532953	76840.3356780995	83654.6259542391	74265.2473311946	67646.7817647883
320	54.2855778298274	54.2852454952755	54.2859582944756	118.2045	117.771	119.116	12	12	40032.1350379231	60514.7943102679	28752.168725	24220.2929507813	29807.1433023926	34547.0067684083	40529.1104534505	38036.68671875	49831.9525566406	53970.2302535808	38507.1505327962	46145.4348611654
321	54.3057019171394	54.3056575862336	54.3057440217226	1303.685	1300.8	1305.34	4	4	41252.9531249989	98419.2215537107	102537.873599855	52623.1769833984	56718.826159668	98794.7248318164	111637.616024305	96711.3892646486	85308.0247895511	107328.082025391	93931.9682307962	91250.4044921875
322	54.2853470768428	54.2853470768428	54.2853470768428	661.409	661.409	661.409	1	1	76340.1273242193	80138.9554051329	66910.2176204424	66644.2071133621	118393.674180664	58727.0836165368	10076.9172374267	24025.5510742184	8342.57973111975	0	18039.4647485352	18960.0503383382
323	54.315148442177	54.3144730457644	54.3249538822301	117.811	116.98	118.406	15	9	44444.6444838867	28155.2138867187	37961.5679621888	31273.6997413574	26032.2379321289	26464.4070964356	28399.1061542969	24013.869694043	46154.7542353516	28811.5141337403	40300.2375152587	36893.1941015626
324	54.3253137024157	54.3253137024157	54.3253137024157	662.315	662.315	662.315	1	1	84794.9700580364	71843.822637695	71576.7239250831	75534.4701149552	118378.216876675	59846.0915443636	10048.4187326659	27556.4595598492	8330.24052511155	0	18013.2104528461	22262.5556852677
325	54.3504748534393	54.3498144967046	54.3523722004912	118.924	118.499	120.196	11	11	37408.8662682292	36419.4547410156	60748.6798078124	26933.1216029297	34924.0716188965	32198.2389219726	46810.1578132324	42604.2687165178	41924.6308422851	43244.8299578451	41846.6331486328	41312.5462089844
326	54.3487539160801	54.338023568733	54.3560613222519	1305.8	1301.05	1308.12	11	8	99789.0994140627	70116.6418678965	102029.428944336	28144.4660039069	58509.5805419922	103811.670250977	140698.893085123	28880.5985917962	59569.3796865237	109898.611410154	43515.0400861144	45653.222034301
327	54.3634658111144	54.3631011493111	54.3639122834132	661.89	661.46	662.337	4	4	59499.3939584354	197161.130429685	152742.423811441	72491.0091894535	104895.914254028	50440.5877246099	0	18925.556478597	4020.49379824221	3084.48615197754	8096.20950805668	35383.3139604492
328	54.3649509544778	54.3596942478148	54.3698047564886	118.728	117.938	119.331	24	12	93601.8546562499	118560.284151228	40185.9262082031	85421.8714060058	62220.912684489	72744.4055842285	89629.6369318847	97648.1771428571	90326.2057597656	106855.121135795	88902.2177096121	76804.7716159319
329	54.3786467731018	54.3698362485435	54.3845161843224	1303.14	1301.32	1306.58	20	11	85953.3687398586	128161.617690428	177850.416851809	183702.66071289	180183.287855223	52046.4455200203	38395.4276090492	59329.8486376952	63538.5587021487	121486.583496096	186889.377408353	203644.066740534
330	54.3993868777223	54.3993868777223	54.3993868777223	660.193	660.193	660.193	1	1	147653.936354981	188935.192874998	528430.440947334	167110.449320637	177196.244867025	161921.538019369	2365.57769458007	17500.3734700518	4021.64242871092	6247.2786340332	7353.6962762858	35383.3139604492
331	54.4087696079521	54.4087696079521	54.4087696079521	147.505	147.505	147.505	1	1	5245.969940979	27308.9802475586	0	2593.265109375	18903.1139268799	0	4382.20087133791	5090.4950958252	4645.35442382812	2096.57416406249	6446.49568945313	25763.4594223632
332	54.4285437327383	54.4054901222348	54.4288705513507	660.563	660.524	660.89	3	3	443823.748747074	221172.009178569	152726.909878801	407684.709407365	180456.629130299	433256.555025671	2366.12013385882	17500.3734700518	4021.64242871092	6245.04985107412	10670.5066560058	38416.7654582867
333	54.4298528199001	54.4298528199001	54.4298528199001	147.505	147.505	147.505	1	1	5245.969940979	76673.5195136719	0	2593.265109375	18903.1139268799	0	4382.20087133791	5090.4950958252	4645.35442382812	2096.57416406249	6446.49568945313	25763.4594223632
334	54.4444408110742	54.4390738905742	54.4498077315742	660.794	660.505	661.083	2	2	154383.09946624	368356.631201446	152742.423811441	176266.979234375	429683.280873197	161921.538019369	2365.57769458007	21485.8648655482	4021.64242871092	3084.48615197754	10670.5066560058	35383.3139604492
335	54.4521620448726	54.4520502479308	54.4522738418144	1304.685	1303.95	1305.42	2	2	129966.828684571	106919.375077148	114937.862932618	128884.592074219	115407.33729248	112991.382722657	112857.306424805	121212.441841309	115505.114868165	42223.2758898923	49089.8852802736	129015.823986328
336	54.4771266360209	54.4769101546645	54.4771435586142	660.5435	660.505	661.101	4	4	96254.4860703132	108633.441272878	68239.8497681363	108125.264915178	110901.764339925	78728.6741191411	3344.47260461424	6889.72265624989	6167.332887207	3155.55704406738	9277.49588085952	3785.20841349283
337	54.5169902561378	54.4994547430954	54.5173077886958	118.193	117.811	118.728	13	11	30920.1808976562	34971.3023095703	23004.4674261719	32706.9677744141	36882.0452327474	40780.5131777344	37065.814940918	35454.9612630208	31781.3697441406	39850.4911039062	26304.3723515625	23989.0246284587
338	54.5170702145847	54.4959328962946	54.5172999743059	1304.155	1301.73	1306.34	12	11	135144.589161658	113180.51794922	116772.66391226	80987.0119754467	120322.876224459	121908.427215168	37801.720078124	130248.128119741	115797.744547525	129626.400837403	36883.2080676275	134166.592769681
339	54.5151230084701	54.5151230084701	54.5151230084701	660.524	660.524	660.524	1	1	85556.9807275408	144765.432878907	78890.4421874993	60229.129502539	96607.5770341813	62942.491771362	3350.73566192617	2893.28977075194	2863.48108007815	3158.0923068238	5938.98249114988	0
340	54.5465969940618	54.5279207428314	54.5493349838793	1303.81	1301.73	1305.49	8	6	30647.6876835945	86845.1728962056	49255.3672668464	95532.4889397325	81729.2819108067	47439.2205349403	65114.3164860025	30250.9125732413	40310.7377014154	86693.7812276765	90190.272614398	23156.7093447261
341	54.5498913937326	54.5489812239015	54.5503180295894	660.34	659.646	660.524	4	4	52812.7956445318	110014.899575194	126890.397700194	64281.6753753905	78912.5944469392	72296.7720897213	3350.73566192617	8960.10509062483	8067.33235546881	5958.90515222181	6531.20786206052	3641.25282135005
342	54.5269562120635	54.5267449467627	54.5271674773643	117.899	117.801	117.997	2	2	25608.0273513997	34971.3023095703	23004.4674261719	35286.4257230957	39117.4434514161	37508.8366214845	45775.7893289062	35533.4686772461	31866.3226037109	25629.1124725342	31110.945328125	35749.8193710938
343	54.6016379707137	54.5936964466087	54.6097087650651	1302.3	1301.32	1304.88	6	6	92906.1236206068	38127.0903552239	87923.2916711439	79267.3781091319	44243.4184570309	142428.742470705	51357.2183626299	39519.210520833	124043.456647601	137693.119024657	70060.2428906251	49247.0348742667
344	54.6142056078339	54.6141936945112	54.6142298875786	660.9865	660.505	661.46	6	6	181369.771897323	281843.6397433	134459.030338169	194209.767238839	205961.014677452	80972.364559152	0	6066.37021484365	5190.8787116699	6269.33631665039	7000.99616406249	7695.84811421711
345	54.6450413902364	54.6445394693336	54.6457482451093	1303.04	1302.3	1304.41	7	7	111605.34265963	60067.3789240059	145820.355161135	86599.9423117903	84577.6870831858	177174.355438059	150907.912131347	120683.860440339	148376.038029784	155599.990806106	142192.602663762	58914.0624311971
346	54.6532192172854	54.6532192172854	54.6532192172854	660.175	660.175	660.175	1	1	142161.87532471	173591.172707517	145710.311860839	132885.424987791	54189.7331885738	171538.948905028	2961.19211761466	0	0	2805.87238623046	2575.00579833984	8390.95396343982
347	54.6800515496657	54.6794041031107	54.6837202166011	1302.66	1301.97	1304.08	8	8	39682.2248657232	22095.3239804682	28700.2618066414	43465.0361637367	29352.6665787758	45605.7140295417	58890.5257866213	27851.502304687	31128.4473994134	39652.8520100911	38409.4232584634	15267.9032177733
348	54.6856222350239	54.6851242345233	54.68623944454	660.5435	660.193	661.083	6	6	171796.205172434	180047.9179481	193024.696978236	166407.222168526	163040.4133833	189185.56646317	2955.65717907713	20034.173177083	8489.0723958333	7612.94410742187	12630.4346542968	24058.5747635498
349	54.7108980057452	54.7108980057452	54.7108980057452	660.505	660.505	660.505	1	1	194447.51854065	288886.180823024	234302.967355162	207526.104574586	264902.906127776	211516.523177123	6400.41065277095	20005.5529296875	8479.60136718752	10394.0443139648	12613.5128500976	24028.431569824
350	54.7282302791983	54.7282276472485	54.7282329111481	660.5145	660.505	660.524	2	2	193788.117483819	135637.499263949	224496.740290689	73632.4169843748	261390.522626628	208093.209034181	2955.65717907713	20034.173177083	8489.0723958333	7612.94410742187	12623.6659326172	24058.5747635498
351	54.7425677731307	54.7425677731307	54.7425677731307	1301.97	1301.97	1301.97	1	1	29984.613916016	22071.462939452	28715.8259399418	32593.4312695317	28311.4558044437	37630.7276550299	32901.1530358892	26244.4756835926	27973.453438476	41907.9436950666	31910.955322266	15254.1235217287
352	54.7500096920976	54.7494438666491	54.7505755175461	118.7355	118.355	119.116	2	2	18307.6017623902	32194.6673730468	14124.9072994995	18494.9276341553	17597.826723999	14711.7534033203	22401.8566738281	22655.43709375	15086.7466611328	23439.9631864013	22598.9715528564	28756.5857574462
353	54.7597900187695	54.7597900187695	54.7597900187695	147.505	147.505	147.505	1	1	10766.4362160034	181943.267226563	0	10861.6887070313	34638.8022338257	1957.4317869873	6080.10976373294	16731.0466625977	0	7091.76395434567	9561.47722778321	56910.5574150389
354	54.7752261155215	54.7664323106843	54.7763336199729	660.89	660.505	661.101	9	6	334853.802186945	213896.429195868	369542.340168387	349671.429549106	214846.35123214	86007.8414111333	12132.9310839843	49321.2544270825	24233.951339274	13909.139972168	30216.9403886723	65092.8293655598
355	54.7743846311899	54.7525705354722	54.7744942850061	1304.29	1301.66	1306.91	6	6	113927.35093506	88208.1253161604	44487.6641992186	22865.3825058599	88671.3382812511	33358.4283581548	42475.0330273441	135733.340170896	166280.987261966	58089.7444056279	53375.0588378903	97545.5047924788
356	54.7846596028663	54.7845991798209	54.8056965967666	1302.65	1302.14	1304.88	11	10	117725.767091174	43056.4835016742	143493.659714358	99930.9211645519	65383.9497436523	148232.342502253	156909.225822753	127461.181736246	185611.901994141	140229.140767821	59088.8538760644	128342.2948402
357	54.786614817718	54.7856104655598	54.7900141997194	660.524	660.505	660.563	4	3	45587.7778271489	92068.8613295189	249817.160156248	43030.9782138671	269929.345710942	218775.357729491	2986.8487048339	0	5644.47510351567	4965.20300390636	9151.43677661129	15687.6864282224
358	54.8365251230989	54.8176379682948	54.8365496900526	1302.69	1301.98	1304.99	9	8	147122.856449787	36887.1743896481	177149.499875712	118029.142159329	36726.9434326176	210098.449243165	205204.25896345	153594.806170246	185776.792638492	205395.008890787	164361.805511568	128394.825249022
359	54.8493177697062	54.8489518074117	54.8666228831541	661.445	660.505	661.985	4	4	283297.391024739	226762.712721258	297622.278664061	373779.014051515	462601.719213865	312383.226134032	12098.61797154	49258.3446637833	24198.1077839703	13909.139972168	30184.5882041013	65031.2467455352
360	54.8485853755977	54.8485150560904	54.848655695105	1304.525	1302.3	1306.75	2	2	90166.824541015	66191.8193603537	39002.2034358722	86928.9911979161	69358.9100520829	29560.5240429683	133205.10735026	108440.061565755	132657.878945312	144123.078694661	114308.73086263	74261.7381542965
361	54.8727570308073	54.8727570308073	54.8727570308073	120.676	120.676	120.676	1	1	16519.8612161865	19773.987017456	4070.33803918456	9752.20068603515	18441.8215740967	3353.20901354981	0	12941.2056560059	13067.5732050781	3895.79829101563	13774.910668457	20661.9714583985
362	54.8795581451513	54.8795581451513	54.8795581451513	1305.99	1305.99	1305.99	1	1	382574.818281248	605786.059082026	336407.553348217	462980.945800777	39262.468388672	228724.330055337	241087.297343749	357532.292486977	237655.603906249	250923.858281249	317887.646881509	461280.431673175
363	54.8852734105257	54.8852352979603	54.9005684244516	1303.59	1301.73	1305.91	9	9	93161.5906906138	197316.42646334	76391.6922246844	752853.068416198	158133.058366511	70603.0266992186	52112.3762069419	63946.8504557285	407518.463209633	42964.3083072916	541447.792907711	113111.082331544
364	54.8926013357198	54.8925678399935	54.8926348314461	118.5965	118.355	118.838	2	2	23409.9670385742	29611.5135449219	5214.54124755858	23962.3275388672	23078.3145219726	6288.98467939452	7139.26691484374	13282.350350647	17406.6429199219	13120.3020807617	28677.2637357422	24388.5648144531
365	54.9436779897263	54.9436072507214	54.9437368349183	1303.71	1301.32	1306.34	12	12	445694.184371343	969218.737785648	476455.745470139	521056.323505371	706658.952876663	397075.347061944	291644.391541752	630727.716826828	416581.763072269	252368.929414067	548094.558394526	804156.125647323
366	54.9536430076074	54.9536430076074	54.9536430076074	118.838	118.838	118.838	1	1	8149.6042907715	29744.1120136718	21382.3046899413	16215.9801229248	3899.48419628906	11542.4383508301	21371.5500954589	23466.3688531495	22928.7113085937	23200.0383618164	22005.1284697876	31176.7010371093
367	54.9640828965392	54.9640828965392	54.9640828965392	662.89	662.89	662.89	1	1	144572.257157959	285976.850087645	145293.94313977	158391.857167359	87604.7409008778	132132.30959068	8537.93586265334	25878.6631694336	6860.30145678706	6864.62080957027	8826.74413580316	20716.7671869418
368	54.9796362627855	54.9795945466034	54.9797078746279	1302.435	1301.73	1303.06	12	12	896836.610363773	655270.639819708	1066635.74513252	843346.856808734	792169.420313024	1184823.61513672	1182835.60798829	1016818.93134246	1050868.69817351	1171522.09875782	1031283.50720424	717192.240363422
369	54.9878042438848	54.9878025570233	54.9878128982722	661.083	659.598	661.43	3	3	144515.735046318	200339.768799261	142885.485598354	126464.919861607	199227.213848265	129661.687063152	5226.58457958982	25913.9100585937	6864.2458211495	6881.19757031239	8838.58575659173	20736.3853376871
370	55.0163742949016	55.0163742949016	55.0163742949016	23.1536	23.1536	23.1536	1	1	6097.6520219513	4690.93490185547	5664.42176289062	4450.92531621094	1950.78993963623	4271.38402893066	4330.60134814453	8215.07332631836	0	1791.15867035828	2062.1306782959	2350.99377896729
371	55.0058744791411	55.0041924479162	55.0132810687426	1302.69	1301.32	1307.76	10	6	709471.576026789	31526.966503906	875785.585011166	656819.726964289	629063.14715123	91926.6021235782	69435.0996649181	77373.7568248392	59458.6090191642	935360.13020087	777495.513415183	35099.8187500004
372	55.0277351543737	55.0274334478285	55.0284264091005	660.707	660.193	660.89	4	3	132119.630725195	260270.82400781	63767.3108388676	35873.169653906	145528.857188963	80762.8592885747	5226.58457958992	14038.486698486	6895.27482080075	6879.72408046889	8848.05905322279	17990.6765946045
373	55.0435905889897	55.0345130599829	55.0439016937065	1302.71	1302.12	1305.49	22	12	183649.323067157	328198.207346753	224814.827438968	453178.037956353	418178.721983923	241188.695201821	669353.22939872	551818.553728965	223039.30173828	262194.86021259	215346.050495604	139610.369796955
374	55.053541371186	55.0432935214866	55.0535629247159	660.89	660.505	661.083	5	4	42763.6151367192	91123.0318125	219311.057460939	273011.036778906	106142.667307739	93318.2779206234	9385.40399414053	22351.6564749996	10455.2256078123	12506.5315001223	3051.24899428705	18452.2314796874
375	55.0565285991424	55.0563061548327	55.0567300806425	1304.9	1303.98	1306.72	8	8	112272.45140067	176739.509909855	535022.054285897	146812.712817385	189209.448111981	175799.002638345	551661.950615232	226786.324254807	487981.293030889	201118.990475887	211844.217739633	527119.282947446
376	55.0872382423553	55.0668064851783	55.0878143463602	118.739	118.307	120.256	28	12	44819.2271279296	143129.597545898	152639.581703404	50295.5345710449	23697.879225293	84005.0571288366	149345.056757202	113238.612605713	146411.032921875	50481.0451905925	127598.156044006	279621.908663452
377	55.0776426900043	55.0774845484733	55.0891517585368	1302.89	1301.73	1306.72	21	12	23893.8780156243	537514.166418266	65726.6253727227	33039.7767013886	540779.693371922	57970.5351196298	42115.2892187504	37533.808996931	493517.844666183	525240.847426761	34279.4569238283	535291.87656843
378	55.1029894028428	55.1025631298429	55.1030017475982	661.255	660.89	661.46	6	6	356715.660524847	648173.167203936	351497.514674253	402602.638681643	486789.899209958	214285.188039916	13410.0885979351	37489.7611764089	10411.5119352678	21042.8731176756	13165.2323706664	22880.0729736326
379	55.1061008800194	55.0968874319863	55.1173122023654	118.739	117.914	119.846	29	12	135957.659288086	46817.0563554687	111417.333461217	131117.72055385	20433.3506244141	95895.1745223215	30924.3660341797	21689.72984375	64199.2986738281	79869.2308097796	53957.1279862976	288080.301574762
380	55.1290491056407	55.1080051371257	55.1290960667266	1302.73	1301.76	1304.08	19	12	304183.918981935	163192.080450962	124422.608660891	281525.302449777	236988.883405949	486225.255568193	453081.407428853	355199.828993389	428006.535348962	502008.178325526	393122.727271206	50865.5864729823
381	55.1283257741946	55.1078355441916	55.134020083282	660.7265	660.524	661.083	4	4	89079.1857645097	576711.71226562	219311.057460939	71621.8033173823	100597.786227119	109172.014056316	9385.40399414053	31962.2825520828	10426.9340338541	16903.4693208011	13197.0239165041	18452.2314796874
382	55.1207173448423	55.1207173448423	55.1207173448423	147.505	147.505	147.505	2	1	2762.88507080078	30323.1766069336	2618.54355529785	4415.5562578125	20306.6668892822	2739.62948059082	9461.51469287113	8252.14234497071	11440.6237421875	8692.96333789059	8516.8579416504	33631.4457666015
383	55.1351720816658	55.1259318558125	55.139035177879	119.278	118.699	120.676	19	10	34581.7641306152	118158.475750488	151895.683052343	26066.2166324219	37426.1639105632	152922.620143554	40955.1887682292	40896.7798828125	47927.2412675781	57080.3305449218	35685.8990382812	56183.9183613281
384	55.1420192221768	55.1410031615846	55.1619385066246	1306.58	1303.06	1307.19	7	6	509273.547048608	96629.5028025128	496308.915104165	71452.9944120288	49164.4106689445	40754.8032610215	500186.435546873	61218.4850878902	427807.091628687	484557.83032769	35577.5165771487	478015.989335934
385	55.1503543984626	55.1503543984626	55.1503543984626	660.505	660.505	660.505	1	1	244174.611829836	79605.1395927727	232896.918058595	294580.159225	415835.256823441	176541.118200002	12936.40935791	25758.1823124995	13452.1085474119	16903.4693208011	13197.0239165041	22475.1913246093
386	55.1777719483144	55.1585538029877	55.1788213275789	118.924	118.307	119.661	23	12	41876.5904580078	65904.6179430804	68860.9038678851	101041.800209263	36504.409876988	58580.1062896206	151229.565605591	17795.436296875	87885.8381099329	82481.237012085	86060.145065918	131979.294191298
387	55.1835761471171	55.1727307706485	55.1932883875252	1303.22	1300.8	1307.19	33	12	86027.4964000342	158937.825441706	247708.763687218	156937.686913657	72375.8021244677	52450.8158276375	283501.85539363	83645.7670321367	259236.253745115	108892.792931462	123687.199844639	117751.119774451
388	55.1981875770934	55.1871962922229	55.2082131185521	118.838	118.307	119.661	41	12	92876.2344067382	231702.682489014	107987.381825474	89506.188507731	315004.791197754	103206.701505197	627652.976300415	138969.287166992	130717.380622162	139170.387893555	41491.3437881557	144253.222530002
389	55.2269185271653	55.2164301351967	55.2379517252221	118.7885	117.771	119.759	36	12	563327.96002832	109073.450084821	362276.957082694	519430.569236817	560882.978216526	376382.216175503	640664.379458649	731741.539202393	48279.5552431641	639436.295016236	42315.8446046875	109162.550938233
390	55.2370677875534	55.2370270314545	55.2372868032571	1303.975	1301.32	1306.58	12	12	315072.206304019	761762.074014419	400963.550336909	640861.549959543	603028.165687421	339704.410157647	214642.172109376	301392.438453374	348464.494539065	217322.637187504	456640.757176341	685642.664247002
391	55.2375035653204	55.2374808552114	55.2375113000876	660.9955	659.982	661.46	8	6	130429.492529908	167672.245084418	126217.704489623	151113.880017857	171100.601508788	65755.0040976557	7654.29595682188	17725.7564679826	7224.36234591234	6135.61884472647	4904.20151953121	28973.5348510042
392	55.2473571406511	55.2469718103128	55.2482181730687	1302.71	1302.24	1303.22	12	12	249366.491101262	165739.783783052	291258.501304086	224020.406281925	206696.778817983	299081.884698016	315956.087962243	268328.256579242	285979.849779898	316375.346199081	283545.266852839	190121.456173001
393	55.2682528574486	55.2458637789619	55.2682721077532	118.922	118.193	119.116	4	2	484684.828271485	651949.670609374	331540.311760253	480597.929068359	488903.368787109	348380.269171874	608213.550124999	14164.867706543	620991.897328125	49495.379140039	593440.205324218	846705.86240625
394	55.252334002389	55.2424518292146	55.2622161755636	661.4195	661.409	661.43	2	2	159155.551914064	165575.217671874	227711.035162111	60056.1860156248	110784.261623829	236510.888400003	2611.79147216794	10018.0659505207	6039.59812377927	5324.18266850597	0	6385.90325312498
395	55.2885092981181	55.2783041776086	55.2994963204546	118.7885	118.307	119.759	40	12	357403.674029296	705286.815033691	104879.380407715	309568.685177176	54650.1078712159	105433.168967285	182412.039057617	143217.73746875	177539.87390625	190640.606550293	167820.676669006	481892.699382379
396	55.2782813018065	55.2739365804706	55.3017516247938	1306.27	1301.98	1307.34	9	7	79734.9601570632	63393.9141423994	71898.7275380862	49207.1560212055	73030.8205822746	76990.4157773441	69698.8455664049	27732.9627041023	45662.3633320314	71574.8781650377	67130.5260224611	45285.4833837883
397	55.3269576595901	55.3176475801083	55.3380114289919	118.868	117.801	120.151	33	12	103436.929286133	47274.3150814732	70248.4303710938	93239.4392452566	70464.7313479353	50835.6737892021	107638.561139099	85919.3033900669	88320.3169235228	81194.0543144532	103115.247375641	239511.012034288
398	55.3465641281191	55.3382371310843	55.3587794023313	660.89	660.193	661.46	13	6	66730.4567005859	60588.2392952466	227242.849989048	51220.4412910152	97087.5199785139	55011.9536010129	2608.99811230473	7047.88116416004	6037.8731403809	5324.18266850597	0	10507.060059082
399	55.3546319879957	55.3544234642833	55.3550634476541	1302.89	1301.73	1304.54	11	11	227902.905685096	156018.981123455	227505.200042728	214753.09122803	177197.746570233	261594.316242112	233977.270935727	233011.644791258	763799.595969451	238783.363541666	231941.858140982	173788.490090737
400	55.3694793024598	55.3651248300129	55.3805607001828	118.728	117.938	119.278	39	12	49916.5640626525	54253.701655971	38376.8112615234	33965.8836293945	24264.1734297364	54588.0559249268	31797.7336874999	50603.202	99134.3540049525	38848.9755120117	83372.2781851806	29715.3967171875
401	55.3875284159244	55.3875159861187	55.3875689831808	1305.65	1301.81	1307.19	9	8	297647.013162112	454489.22479567	189252.574216119	205321.792272951	318516.36704443	828087.612304688	873128.8548584	153445.523950198	167277.961106772	820873.464106822	857638.909840744	221622.244419643
402	55.4030585386682	55.4024186094119	55.4032749573806	660.349	660.175	660.89	4	4	91757.715310547	63920.4023154291	73862.5139746099	99160.6458234864	70343.0567423834	74614.038961589	9208.91247192374	6142.54691540515	3572.98078652338	3114.15199298102	4395.73025646971	14269.7899351562
403	55.4087942833461	55.3985923822795	55.4187500792482	118.838	117.997	119.846	28	12	73283.2029726562	64897.5851386718	35553.9354633382	19857.7521657227	73429.9791669225	42552.7034276123	114495.229807861	62600.7730078125	78691.6289355468	35844.8130297851	32386.0562738281	51212.4270420735
404	55.4205280238819	55.3919558364786	55.4205836667535	1302.3	1301.73	1306.75	24	12	355784.671249248	309142.670694109	824673.223307746	845559.880153242	23199.8005332037	822299.495121376	876022.390441903	890674.934614958	309140.894747719	361971.999619141	349203.808383413	312176.289524488
405	55.4232281247877	55.422101977641	55.4235020749219	660.524	660.505	661.083	3	3	113421.439953684	129003.299059143	106734.312802734	96477.5008995533	79024.9882700881	96121.2351572271	9203.98791979976	6141.45022786448	3563.31239160155	3111.65200476074	8088.69578002934	14244.8035248209
406	55.4239524999832	55.42390444555	55.4467557695118	1302.71	1302.12	1305.99	14	12	164568.491136193	100693.763786057	237380.255798685	159009.101603816	132599.772782076	276195.504843751	263870.252837613	200654.262446987	233719.124342914	271732.596817106	220355.084481027	119201.272145432
407	55.457388895247	55.438624221693	55.4577322833197	118.739	117.771	119.278	27	12	19774.280756836	50432.7454736328	55698.9641156878	47367.5754738769	39605.1368232829	27442.7729644043	38445.0821531249	28924.73140625	17808.197502832	44662.687902832	36861.9329654297	56419.9911934002
408	55.443620363381	55.4390045594075	55.4638096098665	661.083	660.175	662.315	10	6	86870.9941015632	100322.69120676	138462.770869837	144358.319746651	71369.4594672852	71594.0688549109	9203.98791979976	6141.45022786448	3563.31239160155	3111.65200476074	8088.69578002934	14244.8035248209
409	55.4676088577006	55.4675726076997	55.4679050809202	118.739	118.307	119.278	15	12	39564.6208307292	36149.64266875	33344.675910319	41899.3300224609	39714.2018109375	28645.9589677734	47792.2671194196	53244.5280496651	46313.0987265625	42348.9350276693	58841.6861177455	64885.4194537528
410	55.484528135435	55.4761222585139	55.4889650725366	1302.855	1301.81	1305.99	12	12	47124.0373779297	99608.1578964842	45075.2913992749	173411.602689211	24885.5066679693	230047.605697866	227849.105397948	201819.515391751	184715.444635415	229134.648660983	185659.419757361	130648.741368689
411	55.4872325672436	55.4860588132647	55.4888487580748	660.9865	660.193	661.46	6	6	229322.002571989	104021.485408301	294831.882810549	185282.170928571	157179.242266208	344237.713324546	5857.25070410153	3901.62461308587	0	3340.62641206062	0	10399.7717450358
412	55.538737290807	55.5385245388813	55.5401391407219	660.7265	660.505	661.101	6	6	180193.809315292	188380.819763949	159674.338198939	190942.920821428	138009.617186382	143489.765609933	5857.25070410153	3905.5301432291	0	6745.65947766113	2770.37338110351	10399.7717450358
413	55.5438759201907	55.5438352650418	55.5540560499548	118.739	117.938	119.331	25	12	57902.625993164	42335.773404541	35835.2159839844	55536.1859640066	83431.9330892335	39877.7266174316	73315.6527642212	83679.9066964285	65365.79815625	80089.2097828544	74489.4303505859	89010.6678286134
414	55.5515396935089	55.5299525931453	55.5524162662748	1302.89	1301.73	1307.65	15	12	265094.890696613	177589.529654446	328241.032475022	247831.090416541	237495.929790789	373562.209713791	37490.1666601561	312525.367558595	337000.822833158	347955.888671875	326529.891044921	197741.599815955
415	55.5631947440323	55.5630746628212	55.5633148252434	660.5145	660.505	660.524	2	2	400129.086644534	91173.0853898438	427449.501656253	53911.2408337052	392926.570683987	399857.297400005	2898.19754028317	7292.89185312486	2655.0878849609	3215.90483764655	0	3193.28753476562
416	55.5856512587078	55.5743496765562	55.5860626666744	1303.945	1301.73	1307.25	8	7	64763.5431445322	99448.3039438095	292058.83344727	39839.6135986325	206562.536340335	342310.561054693	87805.0884754771	39374.0050347219	55074.2785785588	302707.698962399	45371.9018222658	172975.103988034
417	55.5802661872496	55.5799157684499	55.5850910601806	660.89	660.175	661.43	13	6	57662.3564062506	51661.4287464844	89267.7752624161	113173.147023437	36447.7286247067	89521.1233959966	2898.19754028317	7284.56663411447	2647.90328483072	3215.90483764655	0	3193.28753476562
418	55.5998624075963	55.5998624075963	55.5998624075963	147.505	147.505	147.505	1	1	2192.56203863525	67532.8229809571	4643.93701513671	4660.54737011719	9749.37490618896	2051.71818035889	4626.05348492434	2300.1909942627	0	2547.05621826171	1983.45823242188	19837.628083496
419	55.6040089295216	55.602872700819	55.6055720083433	661.255	660.89	661.46	6	6	496126.324854915	531042.846529569	462535.006106137	483567.354466517	526754.429939724	449565.524823667	2896.64770202635	7284.56663411447	2647.90328483072	3214.87167053223	0	3187.69608646647
420	55.6187957807501	55.6071442984215	55.6189495089655	1302.81	1302.24	1305.34	6	6	256156.600585938	105471.256368164	305939.984939234	126669.310155031	225769.994756943	353598.196777351	112547.069259589	301530.020644532	34330.9303501677	337733.831759767	25847.5541894526	104052.946686199
421	55.6468062305885	55.6263625712614	55.6468201065233	118.699	118.193	119.278	9	8	55034.6058603515	121352.098478027	30222.7335646973	59115.9792313057	67993.8743757674	48184.6914797363	82078.212796875	57329.2452851563	37895.0459444057	74219.4262845052	87267.1974023437	141792.282505968
422	55.6271144420069	55.6194311581141	55.6297487216296	661.083	660.505	661.101	5	4	373305.41822461	62359.8740068354	94440.798997071	366936.651577149	74891.2244757818	117943.296300002	0	7285.86744958481	2655.93869287108	3217.45458831794	0	3193.28753476562
423	55.6511910865213	55.6509322396621	55.6513678242812	1302.505	1301.76	1303.61	6	6	183218.054837533	148028.845868389	204782.568519178	197732.476548414	165638.349131304	215553.702249348	240418.839501138	210512.50540283	196622.515509439	130616.427999443	225083.054498197	158666.764700818
424	55.6605680510958	55.6564357801815	55.6609465002632	660.505	660.175	660.89	3	3	613552.685273444	41151.6236671875	578151.14226562	615279.436699999	61996.3943110344	42208.5177000006	7219.57826782205	12319.2450312498	7241.46425844715	3163.27424670417	2989.15923797606	6330.03925964346
425	55.6633210726979	55.6633210726979	55.6633210726979	147.505	147.505	147.505	1	1	2983.11577020263	32460.5804990235	2229.47248950195	1907.40724511719	6634.25717291259	0	0	2420.81084106445	2369.98796289062	4224.5539647827	2562.11350048828	6876.1870151367
426	55.6568996177149	55.6568996177149	55.6568996177149	117.914	117.914	117.914	1	1	9781.34512792968	23800.1332405134	2529.59653407506	7600.64237360492	6421.50170685687	3431.24123824638	7755.61311478097	3358.56247070312	6020.09562932477	4674.32047405134	4188.40756180245	23821.5399412842
427	55.6805047641682	55.679898857185	55.6845403781621	660.5435	660.193	661.083	8	6	50405.8291699224	569789.096997482	273949.383927455	62221.5522427734	346463.809623879	186060.043111608	11798.1221874999	15726.1177408852	7221.86904077145	3161.75059306647	7165.55676293945	6326.98700390623
428	55.7163254252983	55.7154479097645	55.7290745317562	1303.22	1300.84	1306.41	11	9	43893.1157519538	75537.6290118966	97975.2286889663	60415.6956166297	72173.0739624023	142455.187600911	121436.234864097	210246.754719727	128006.360504706	210892.95535254	215743.794791993	49065.1554827012
429	55.7455897121186	55.7441377628505	55.7469545562122	661.101	660.89	661.46	7	6	753909.197559081	940186.972693627	820782.725347956	813201.008542409	1000562.64681048	648935.923914731	11758.4646339284	15706.0589172363	7211.18743715118	3160.73482397461	7155.33120922846	6309.9331305803
430	55.7595425704804	55.7595046679338	55.7595637877543	1302.515	1301.32	1305.34	6	6	47293.7873423551	42420.5679334849	61936.0917466521	27602.0722656248	34416.7590454103	30588.7880126955	30695.2261572264	53680.1339983244	26724.9902558588	72724.3695075317	65522.2316908486	38291.9814040795
431	55.7649905719275	55.7640136641852	55.7797328411575	660.563	659.982	661.101	5	5	58466.7044128769	352185.732058595	64163.1947690434	55079.7101510412	70387.5416428214	59006.2932000008	0	6983.53085624987	5696.49335151358	2913.36442449957	0	11016.865371875
432	55.797614537911	55.7972546089932	55.8078313794842	660.563	660.505	661.101	5	5	121547.138127931	67904.4319289822	132899.815519042	120103.8371451	238024.753778908	111530.232900001	0	6983.53085624987	5696.49335151358	2911.96114487311	0	11016.865371875
433	55.8223373143839	55.8216221758662	55.8237753770376	660.9865	660.505	661.101	8	6	236626.638474332	395925.207155269	176382.501974051	241143.365366071	281836.862892271	101240.733689732	0	6975.55878906239	5681.07878572589	2912.58482470699	0	10997.5748343099
434	55.861742675224	55.8470983166858	55.8630022656971	1303.625	1301.98	1306.34	6	6	108214.651993518	185572.439122595	91142.9563073744	111496.748242188	107066.213784995	137487.641553624	54510.0734925431	39689.1769444441	115008.652382811	40551.0111523432	124560.075064365	156245.962468073
435	55.8628130643497	55.8618968138476	55.8646258747775	661.2565	660.505	661.46	4	4	97221.0323258937	128588.305108032	377539.716715493	107952.05797991	115682.193195869	314705.747277997	9736.90821899409	13496.7941080727	10197.7245658365	17288.3067310791	10382.3071472167	14206.3226531168
436	55.900566592224	55.8947079668044	55.9006063916354	1302.57	1301.32	1307.25	9	7	34202.0925944022	54328.1931141488	77963.6316723629	61460.8011640624	66765.9864624023	81502.0758593774	69918.9775423172	67347.2972656237	66647.8819824237	42532.2944714362	66932.94745508	30150.5950839837
437	55.8876392410892	55.8861221468857	55.8888096480246	660.5435	660.193	661.083	6	6	419520.272802459	373769.633767575	394801.592111885	395285.346732907	398699.74017053	316549.956013394	9736.90821899409	13496.7941080727	10197.7245658365	13640.4383602542	10397.1443135579	14206.3226531168
438	55.9070254804264	55.905867965613	55.9086384502447	660.5145	660.175	660.89	6	6	109762.383134767	95525.0216249991	132687.621228517	116688.669978125	121700.76512923	108074.721059245	9742.11790771475	9473.13677187482	10225.3942219237	8814.64373205585	7087.91428289792	14231.2415652343
439	55.9401104755902	55.9392789226373	55.9411086338308	660.7265	660.505	661.101	6	6	159485.32695215	147276.648703124	168014.802154298	166916.689538085	194195.271423826	144855.944288505	9742.11790771475	9473.13677187482	10225.3942219237	13640.4383602542	10397.1443135579	14231.2415652343
440	55.9408184464724	55.9408184464724	55.9408184464724	147.505	147.505	147.505	1	1	0	30784.3853366699	5232.84873791503	5914.32828808594	9145.56791632079	1963.2229901123	4490.12328460695	2153.97410522461	4502.12746484374	4316.65191271971	5332.79874462891	14095.5804458007
441	55.9849613820628	55.9845808244465	55.9849613820628	661.083	660.563	661.083	3	2	65698.809132813	238043.634662107	146427.229826173	203550.973223436	62310.4994847006	128262.020400002	2896.70532958982	0	3130.97145874022	6006.88234384778	6406.09530273447	11488.0336742187
442	56.0051645748606	55.9950849132795	56.0108239513602	1305.65	1303.57	1308.12	11	7	39527.5920719398	142648.167767427	786603.696240246	61486.3966741073	85463.567913708	903927.797167963	869552.613614905	726880.19687499	73051.0098697912	886848.093662987	83244.6924552403	118726.028998272
443	56.005531120672	56.0043344232468	56.0069601634243	661.255	661.083	661.46	6	5	173159.285350448	271752.232390622	163925.911367492	210686.290699776	200945.284985488	134540.561195964	6287.78735668942	0	6730.60058398435	9840.54950537109	6395.80714111331	11467.9181206868
444	56.0485306666223	56.0384261301048	56.0488084894008	118.739	117.914	119.116	11	9	23189.4611709595	19658.3732167968	26944.4549800781	28931.5598330078	24002.7151582031	30854.204287207	63717.9551586915	40499.7526464844	74042.3636503906	65787.346533496	32913.943001988	38177.4730455078
445	56.0477313436936	56.046920872746	56.0481328059459	1302.69	1302.24	1304.14	11	11	638120.110668948	481243.488054384	788126.351478784	605083.902281321	547685.084519604	904860.162095428	878959.939429681	747287.863763027	794567.020518978	919748.391192458	771340.306075188	490913.202240458
446	56.0467713298652	56.0299255882173	56.0479901517289	660.524	660.193	661.083	7	6	87709.9784921881	51622.3381464844	84238.2765400397	65883.3501417638	79998.2551453691	74106.0221869422	2896.70532958982	0	3129.96847802729	6006.88234384778	6406.09530273447	11488.0336742187
447	56.0521325108495	56.0521325108495	56.0521325108495	1302.435	1301.98	1302.89	2	1	52063.5560742223	42136.7510937533	65265.1694531295	46976.376152347	43869.5840039093	64864.2213867232	71692.4069531129	13059.4855834955	75653.120156256	83511.2965625066	54410.3596875043	42245.7458788988
448	56.0887915633089	56.0820356958118	56.0942419774617	661.255	660.89	661.46	14	6	117034.002419922	118633.998339843	120186.57438086	108018.462947428	123327.475741212	127704.145750326	6903.31188903819	9067.02373767071	2862.99161791991	9308.28505229511	4060.33058789069	8802.22828203122
449	56.1095470213366	56.1035171306557	56.1116666394254	1303.22	1301.81	1305.82	23	12	564450.223657229	421570.340937497	251873.774461674	162704.418848879	484826.773672249	291113.949769381	278467.903482144	208384.942192007	253781.397431639	293687.068976112	245686.184874443	98704.4408549367
450	56.1126411037418	56.1123753442485	56.1137335489083	1302.89	1302.24	1304.14	9	9	319356.851611329	207192.239353965	489577.916633294	438672.074701396	199992.795305992	530517.234725518	511255.015681341	495812.578434711	489067.463106169	552532.03900391	492018.982800288	180133.461052997
451	56.1487916261971	56.1485123419689	56.1492426386898	1303.95	1301.66	1306.75	13	12	349005.539221193	347794.887527041	286476.290914311	188572.042495117	300299.530904446	260408.351015626	277295.149939904	310413.798808595	246235.943017579	146385.085882975	286477.574464287	337382.6772198
452	56.1488623410225	56.1479294697161	56.1497952123289	661.4345	661.409	661.46	2	2	66602.3431060546	102942.953964843	173699.977937505	150350.995158202	187719.725711423	161561.121694339	6903.31188903819	9067.02373767071	2862.99161791991	6332.23679003905	4058.15696337895	8801.75646447753
453	56.1676528375659	56.1569458775306	56.1677802799289	118.7135	117.801	119.278	26	12	41961.271368164	74454.8388805804	40541.8574832031	31806.4518880859	60819.841208252	37069.3771312499	41272.0521665039	34025.791078125	36788.1825078125	41907.045043164	37349.8371166992	22791.9756603515
454	56.1696118766694	56.1585283481366	56.1802304856968	1303.06	1301.76	1307.34	21	12	260900.448181153	35121.2773898651	364435.905275525	248962.793340594	214400.641422118	41999.9217578124	392237.306912439	300100.645797992	36608.4723214288	448690.607994562	29899.419756673	188114.518014265
455	56.1696160604114	56.16867766674	56.1702215664814	661.092	660.524	661.795	6	6	108419.381566407	126605.14561621	108794.615649415	109993.269563232	109168.110818358	98134.2199481721	0	8106.58247499985	8283.7412497069	2955.37623349615	3846.51162792975	7284.95666249998
456	56.1774463852996	56.1773492100429	56.178103464993	118.924	118.102	119.331	7	7	51946.8906503906	108715.03605692	45343.6272587891	55830.2975964355	58171.9304428711	48487.8392233887	55188.6076676025	35717.7579408482	45668.7633935547	45176.4180092367	22661.5823789062	70399.8042557374
457	56.1893525108975	56.1890491392227	56.1902313539792	661.092	660.563	661.43	6	6	282706.959732145	178986.31487165	293323.985280273	260263.636982142	232159.34807308	276786.549592162	0	11537.9441406248	8261.32565706377	2954.42676586914	7296.31642639164	7272.20069921874
458	56.2146219118699	56.2146219118699	56.2146219118699	118.699	118.699	118.699	1	1	62989.8400329591	75394.2878964842	45129.0164135741	19551.0595036621	61677.0011696777	48630.6796710206	44908.203229248	51951.8533524172	43265.7560302734	45399.0217532349	49896.5445937499	63102.3907806396
459	56.2062524401006	56.2059007317587	56.20697066209	1302.12	1301.32	1305.34	13	12	804871.429603033	1155205.9437779	534965.519715395	882136.167406255	872112.638779981	444881.391780136	491865.676899419	714588.842425787	464104.624890303	291578.92481995	611112.693065424	967955.200170203
460	56.2293549354355	56.2293172578416	56.2293549354355	660.175	660.175	660.505	3	2	252205.754923098	73129.2742812494	263949.402146486	238295.660546093	61075.8878131503	253423.488600003	0	8106.58247499985	8283.7412497069	2956.80043493659	0	7284.95666249998
461	56.2463459195925	56.2463063906067	56.2463631826006	1302.05	1301.32	1305.34	12	12	429401.49007764	617976.621706727	281025.522767156	287807.174679569	473668.736300913	229740.625715144	276079.0174721	387675.898001305	255047.408923016	262086.882122281	327174.430680804	522822.725205428
462	56.2506960899665	56.2500750246633	56.2514291097196	660.505	659.064	661.43	7	6	116172.670939027	203641.149640299	86002.1379821427	136045.317207032	151974.553541991	59642.7375880856	7509.96962255855	22576.9644784109	4591.1170940755	5423.28103320304	6649.26367236323	33788.2219730049
463	56.2728223156056	56.2724975538052	56.2737112164246	1303.975	1301.66	1306.34	10	10	177927.902563477	281637.233479566	104607.419505113	114176.907661831	207897.232006835	877368.252695307	1000969.67847005	143606.223352866	78267.593452593	36645.1641289057	89135.7924536142	232654.185116811
464	56.3128468061361	56.296929785377	56.3177581471321	1303.335	1301.32	1307.76	18	12	1439027.12015821	2052193.25798689	49645.8279918329	71065.3957336434	1585492.08322915	878273.222527905	479116.691212776	1356329.61769142	903009.580012377	547194.988375252	1175479.26211913	1695053.00119071
465	56.3086209678249	56.3080195375024	56.3094814372555	660.8035	660.505	661.46	4	4	89370.6397410722	141135.464963168	453531.30467936	96496.3783493301	81808.7000345053	442668.526184247	7509.96962255855	22605.7984049475	4591.1170940755	2867.13813452148	6645.70029418949	33804.64500236
466	56.3275249480898	56.3171419027188	56.3275640901579	118.25	117.811	118.728	16	12	22932.3478868408	71815.2909386161	41407.3047144531	77374.6825048828	18197.220675586	30893.1139931641	50629.6911080729	75308.1366462053	67693.0995429687	57016.8877198661	64485.1239804687	74515.5591749442
467	56.3500325022171	56.3466331088234	56.3501998823622	1302.89	1301.98	1306.72	22	12	745126.757849124	521586.348846151	916436.009351271	697732.576114677	633864.412612295	1033479.52021973	1010946.48950929	839073.80698959	911513.233668628	147022.382018855	887475.702482414	571840.507849122
468	56.3332235804875	56.3325767430866	56.3339830420461	661.255	660.89	661.46	6	6	459048.696519287	393887.493231022	480363.381622189	442633.993578124	469364.070488889	436810.981915281	7488.73069600994	22576.9644784109	7957.9036829659	2867.13813452148	6649.26367236323	33772.6633136158
469	56.3379261115677	56.3376441117529	56.3483114985507	118.331	117.811	118.728	16	12	41343.4724962565	110572.080330357	47133.0233335938	89643.7168171037	87354.6822097778	34528.1945797119	54564.3377797852	84150.7547544642	67569.8743984375	51466.9669978377	72297.1713558175	115413.170951294
470	56.3794066653311	56.3697229355327	56.3794480117559	1304.49	1301.66	1306.75	13	8	115119.438915264	183553.433912259	908038.11884767	96709.1007763652	130822.202510985	39145.3127511163	996499.758948563	62553.7120870539	896604.441502273	1011001.26768798	53031.2638183598	176951.945365083
471	56.3843763894848	56.3838332188999	56.3847442873034	660.89	660.524	661.101	5	5	96833.2033789069	286835.867876951	80384.4470966802	83536.8029056797	78863.7397415355	92718.4961243719	4329.26914062496	16927.6275843747	8096.34902578112	3129.86073032233	9802.80703320328	21799.1265335937
472	56.4088331955945	56.3841761941417	56.4109089894269	1302.965	1301.81	1304.49	20	11	148617.670546124	520487.28068182	197101.725666507	141549.75752986	124297.307263793	29246.1644531252	290873.772741887	207775.809115514	259675.945709634	239481.977319686	196696.498476968	100585.392145183
473	56.4161093735577	56.4158920905949	56.4299392531927	1303.04	1302.24	1307.19	13	12	343296.111315919	186766.025156249	461021.684129458	323523.26227276	273304.770502177	524459.922655555	503949.652732983	419020.749879327	471518.111343474	554914.903874864	444506.050758297	237243.767337739
474	56.4328761024023	56.4325241457964	56.4332280590082	660.638	660.193	661.083	2	2	192069.689189734	315202.227573099	109161.118156616	195821.523946428	255747.409594725	142468.477730189	4314.71697544637	25486.1600333077	11806.7999602399	3130.53107958979	9792.31152246086	21740.3687801337
475	56.4518015472499	56.4515290641528	56.4635365293498	1306.58	1302.89	1306.91	7	7	213735.822296141	210390.725824379	125194.026313478	212030.757423098	114437.413898314	321034.553393553	124736.817272601	136374.137352121	30732.3156719976	343478.656370034	130151.038989633	133785.628290264
476	56.4527009027683	56.4520493789864	56.4535146403413	661.43	661.083	662.734	5	5	415030.590143977	655219.105137259	178389.711263281	392290.479975588	435412.771553586	186722.633841064	3997.75541448097	25428.1216238838	14782.8091409737	15375.3988753051	11070.4440761718	22272.971205915
477	56.4773235041354	56.4767937474247	56.4781477788672	661.092	660.563	661.43	6	6	264773.917483261	186597.726487163	272030.74608796	245735.507812499	231649.255683757	266570.412735167	4009.09352197264	25460.5968749996	14804.7062430826	15404.2767374268	11064.5113623047	22294.0630347086
478	56.4784340683939	56.4724276102623	56.5017355568942	1303.57	1301.81	1307.25	23	12	165097.912225811	207155.466679686	329814.165870643	169216.687425818	148971.302461346	361931.540495956	180348.307707332	256500.311890775	63982.8399780275	399038.599500004	173263.13335036	62854.1498320313
479	56.492676861379	56.4925984980494	56.4927028119042	660.505	659.646	661.083	5	5	89063.5419508936	69045.1710855469	83229.2054747487	104258.090584375	100558.850861165	344998.19088021	4009.09352197264	25460.5968749996	14804.7062430826	11724.9594522952	11082.3095039064	18720.9530320312
480	56.5052980358094	56.5018906280911	56.5163039417677	1302.69	1302.12	1305.82	9	7	117844.576411132	210429.204302883	283000.279281341	207518.308570669	156077.138958739	129300.637082332	74214.6295270652	238249.096970823	293408.098155923	140036.588620606	53719.6221763394	176333.855253908
481	56.5174075680535	56.5173719829355	56.5174431531714	660.794	660.505	661.083	2	2	381204.868257813	44267.4233613282	315452.212390634	435129.352441406	46070.1206862297	304942.450390631	4009.09352197272	16333.6117685544	14849.6330560302	5941.73783951817	0	18719.949550415
482	56.5350748231134	56.5350748231134	56.5351700897209	660.505	660.505	661.083	3	2	399127.609713672	59945.8638339838	315452.212390634	468616.993781246	61879.3150885888	335562.872539066	4006.94847460944	25435.1362781246	14800.4778371583	11727.4706879883	11082.3095039064	22285.2842735351
483	56.579152869178	56.579152869178	56.579152869178	660.505	660.505	660.505	1	1	1078469.36166909	194234.78453906	761287.952085936	1207629.90592411	1477301.63592855	719130.638673551	15084.0978348214	69066.3374963373	27843.5368829173	23408.1346591793	41128.6909599606	83199.509153355
484	56.5973980676521	56.5966159078889	56.5980932622471	660.794	659.982	661.43	6	5	1091870.70878796	1965057.05252761	831779.265889643	1337492.57653443	1609366.83426256	818713.217362057	15037.9902455355	69002.8865661619	25214.0149291293	23351.744613159	41128.6909599606	80366.475510602
485	56.6195446183194	56.6172225707218	56.6228111517962	1304.64	1301.98	1308.57	10	8	35214.628517579	94105.5177001933	47357.9087239581	106804.771976842	102590.865902777	83205.7359442152	49923.0039843748	46264.8240332028	71810.4289116214	90161.8636688221	29170.8226103508	100445.84705078
486	56.6280268476407	56.6279901666388	56.6281867914841	118.406	118.355	118.699	3	3	44519.4710009766	59386.7602901786	26534.150184375	31547.0430719866	24589.8440797852	33179.6160219726	35736.9272554687	19050.361453125	40714.1091816406	31394.1376855469	28818.8379359375	49183.172259375
487	56.6374935719709	56.6374236132668	56.6424668335474	660.193	659.982	660.524	4	3	771546.968979507	1328816.79929881	80704.7986690426	104457.331004464	1087378.63081252	70278.8863200679	0	5265.63335412595	0	2580.83150830077	3332.29293823242	20171.6229876096
488	56.6600509546974	56.6507119348444	56.6630447826654	1303.98	1301.81	1306.34	17	12	135699.474154866	339951.814585335	144867.841281926	45577.1873691406	251546.77592529	102892.746264648	159553.613048502	160426.616700721	116241.562958984	100716.91419922	140382.097387319	108199.28053426
489	56.6387605048369	56.6383994658192	56.6490601759054	117.9675	117.801	118.699	10	8	44008.0615297851	61784.0844363839	26751.54943125	43487.94851702	39225.5400915528	26193.2267084962	35736.9272554687	15234.8383333008	40766.5307814453	24120.4909515381	28987.4962220052	45052.7326604818
490	56.6587739832059	56.6587739832059	56.6587739832059	661.43	661.43	661.43	1	1	403664.277192627	702222.046229908	335597.392628694	50499.1691442874	476304.344334826	263545.05474972	13578.3229378486	37982.1337803431	13688.5326383928	15818.8403395997	19236.0013018277	30202.8599542408
491	56.7113641086374	56.7113212195364	56.7113899483978	1302.3	1301.73	1302.69	3	3	27372.0609843742	28678.6698876946	74827.9155039083	114205.543273441	32560.9340332029	51142.8799609384	67034.110937497	76630.8205078091	57894.6450805673	62324.1113320303	68197.0951562512	123927.262646486
492	56.7304694621767	56.7304694621767	56.7304694621767	1301.76	1301.76	1301.76	1	1	84935.1578686536	21025.0501962885	65477.1268359386	91733.2467187516	109438.612646486	51142.8799609384	67034.110937497	76630.8205078091	57894.6450805673	62324.1113320303	68197.0951562512	123927.262646486
493	56.7424963810047	56.7417785071664	56.7434338012525	661.101	660.505	661.795	5	5	404867.193301757	751822.918206486	359330.352898802	455665.125003905	489887.187973508	262871.742939696	13585.8687634887	37982.1337803431	13688.5326383928	15831.5837662963	19274.3670607909	33014.8079150388
494	56.7634287295373	56.7578201181884	56.7832191539386	660.5145	660.175	661.43	10	6	69675.1112291015	119645.262725151	60718.0598642582	68125.7343050125	73240.2092337231	58504.9876339288	2764.0816516113	6113.73745312488	8220.2186168944	0	3376.91493432617	11451.7933921875
495	56.7853839435999	56.7851484649679	56.7856194222318	1302.955	1302.3	1303.61	2	2	185397.032350264	45185.9577714843	168548.731325954	187758.238055554	59137.3849975586	181288.517144101	193379.691204426	189427.287082247	175094.095666237	181086.445546875	165254.507568363	149311.035885416
496	56.8077087810232	56.7984932698513	56.8112332863183	1303.06	1301.97	1305.8	19	12	205254.366381837	178230.222472956	153877.959338381	205710.806034029	185898.626853024	163571.173577974	206951.005832869	133046.476170043	180328.70510091	112610.961529018	31444.5380820321	77414.8726253248
497	56.8274510522769	56.8272082929224	56.8379291521318	118.274	117.771	118.924	16	10	37151.3288106282	33641.9072790527	20283.9834121094	29321.7692853516	21803.6605464844	31979.0902410889	23930.5747133789	33416.7696930176	26430.3360029297	38958.6460428711	22963.2732773437	50218.0676793621
498	56.8460918905494	56.8460918905494	56.8460918905494	661.409	661.409	661.409	1	1	83539.4528925791	95766.0743434574	65411.2692949221	93730.0510957018	87781.6202697754	65882.1634597175	0	6101.30583801254	8187.73110473637	0	4509.89595227046	11420.487567627
499	56.8176307041609	56.8176307041609	56.8176307041609	1305.46	1305.46	1305.46	1	1	158165.786877439	48859.7948687075	153259.385937498	160068.846928708	149623.605185544	164401.021679685	170310.987578128	170035.791741946	155432.724218753	173915.814443359	151904.410224607	137017.52323242
500	56.8488610358283	56.8488367292566	56.8488853424001	118.7135	118.699	118.728	2	2	37008.923110962	56041.6909121093	20144.0863922119	18318.672669043	36733.0214033203	31954.7859988404	23930.5747133789	32063.5157969972	32758.1177871094	25643.4512408203	33729.1679226684	46369.582559204
501	56.8639814742992	56.8639814742992	56.8639814742992	662.315	662.315	662.315	1	1	100531.565542691	140309.779148193	112473.077517438	130599.374418526	165262.762539064	100839.621303606	4724.04364310122	20612.4426845005	8062.34722363276	3376.94883886721	8347.22650558039	49327.2846110487
502	56.8782076111221	56.8781349561933	56.878670307644	1303.885	1300.84	1307.27	4	3	128147.603704834	78766.3186743163	135293.480162598	119421.491883789	108296.271515625	158078.270560547	147588.724115235	59572.6773606183	148700.436237128	40781.7732458502	85334.5814142408	89155.3007202148
503	56.9035776144487	56.9035321514132	56.9035932671402	118.7135	117.938	120.037	12	11	34384.2102711589	28932.7866619873	31470.3523374024	30937.5411508789	21273.7406141602	34771.1447840576	41662.7260191127	35850.8089419644	34200.5559550781	48055.8264718696	36393.2570567801	35275.8921216797
504	56.888953160836	56.8869233442647	56.9040721153886	661.101	661.083	661.409	3	3	96224.8585014655	130211.546501114	46175.2846831057	121071.958962564	103260.436277342	95741.0766731777	4737.4415899658	20638.7676432288	8074.28961149085	0	8372.83935156263	42847.104708203
505	56.9344397095673	56.9335456512751	56.9346997021247	119.027	118.499	119.331	7	6	39533.7848217774	40792.8124	31910.8911867187	31614.8078331299	19881.5805535156	34485.794571289	28661.3945776367	32276.0429785156	28039.471203125	37319.099621289	25524.6721017578	30092.2960078125
506	56.9232209402929	56.9231806275183	56.9232401926646	1302.71	1302.3	1303.06	6	6	130588.945301513	79211.7492016592	149106.689152644	119865.805412377	112771.023718041	164996.866843449	151213.543873844	141674.693463688	150371.078450646	155347.127315266	141430.288330079	81230.6247314453
507	56.9297974405797	56.9294438036718	56.9301510774876	659.814	659.646	659.982	2	2	76416.4876980595	182661.45125625	96462.7013281257	98992.3935398436	140516.840597003	61130.1480292965	4740.82125223795	13769.4776312497	10866.360375	0	0	45482.6528232421
508	56.9452448682368	56.9445610980217	56.9650430748377	118.499	117.997	119.278	13	10	24472.5727904297	30984.9665671875	31950.4529858398	21990.7809806641	25528.0910633789	37747.5617819214	26437.9851984375	27831.846921875	23714.3560541992	38225.2804200195	28636.424133789	30162.8628511718
509	56.9554144586882	56.9456846644887	56.9564060352969	1304.03	1300.84	1306.58	4	4	219974.244296874	23852.0256005856	259838.795849608	202654.190930989	208210.243795572	25284.8487656245	68268.3933208547	22031.2368203131	268662.563359374	284867.469928385	262951.834824228	173676.682208658
510	56.9714126183391	56.9681296743913	56.9746955622869	660.5415	660.193	660.89	2	2	143201.065142579	163961.584681639	481233.251800153	165505.702017577	172691.505155689	463413.010774555	10427.1932076415	10224.3467447915	6823.86627058916	5954.68950463867	6524.14354475911	11690.3715302385
511	56.9810628654454	56.9697568469665	56.9812554897257	1302.7	1301.73	1304.54	14	12	342997.333154298	229420.844996994	399754.460963304	303266.937545071	297076.129201096	438537.06259417	419677.016445315	367591.722765068	407416.756030602	421124.743695071	396041.207896206	259391.41433481
512	56.9997267727518	56.9922006664012	57.0105505767827	660.5435	660.505	661.083	4	4	474844.493028464	68901.588263392	146024.600944661	426142.658474329	430191.657657224	153976.839422527	10427.1932076415	10224.3467447915	6823.86627058916	3177.35071374512	6511.3419787598	8966.15745686847
513	57.0190388175933	57.0190362001909	57.0190459015439	1302.3	1301.98	1302.69	3	3	258943.908758372	31034.974551757	316568.965457591	229641.619949778	40664.803020833	315301.379374999	304674.517317708	38440.8540173333	336006.703125002	328140.392427447	275999.171373697	207014.256244421
514	57.0222765285101	57.0222765285101	57.0222765285101	660.505	660.505	660.505	1	1	143201.065142579	442713.868228789	146024.600944661	165505.702017577	172013.279571045	153976.839422527	10427.1932076415	10224.3467447915	6823.86627058916	3177.35071374512	6511.3419787598	8966.15745686847
515	57.0510461573624	57.0505953163445	57.0519633270393	660.89	660.193	661.409	7	6	85785.25069336	79541.717440429	126050.899556642	92554.7179501946	76463.0591007818	115017.126133139	5372.62915771479	0	6289.35411542959	3576.09242607429	9774.03568310562	11252.3295070312
516	57.0696137919324	57.0694998855472	57.0696591461207	1333.655	1331.92	1334.38	4	4	30064.7838619989	17213.5096571859	26431.3478906249	38031.7153124999	25784.8577343749	60862.0993550619	78498.0050825199	27540.4337728608	32676.4099121092	56772.616138139	22764.9142968749	46766.3754378249
517	57.0695718434254	57.0695718434254	57.0695718434254	1951.5	1951.5	1951.5	1	1	1641.83977661137	3470.77058776844	2965.28849060065	0	6989.64616699229	4192.57426757822	1709.3008483887	3234.20763549808	1636.26491821291	1706.86467590335	4564.19030456527	1800.80335449222
518	57.0923684313944	57.0920416467216	57.0929270089926	661.083	660.563	661.43	5	5	112852.016470704	128063.580855468	97707.8024183871	123670.852817708	118257.770702007	86734.2514619146	5369.75609399411	0	6272.33528352862	3576.09242607429	9774.03568310562	11252.3295070312
519	57.0918501242736	57.0868860859639	57.0922392380928	1303.16	1302.69	1305.65	5	5	317991.003295898	29269.4683410639	107655.821619875	310764.979652343	280149.651527776	387221.473562501	100228.03666504	129223.796806233	90057.6186416019	388598.679451173	343495.859738282	272082.167504883
520	57.11742744597	57.1137392709119	57.1185376786518	1302.89	1301.66	1305.49	20	12	273674.926180138	242953.093395431	162654.212737861	276406.106212439	265674.619439227	184566.268157088	170750.229732144	131036.959009602	402899.651456058	254960.540090331	272196.047665264	244208.508475435
521	57.1286574314877	57.1286574314877	57.1286574314877	660.505	660.505	660.505	1	1	114670.021376954	49367.2304619136	100501.929746094	126737.631372656	129421.117390333	102977.274375001	5372.62915771479	0	6289.35411542959	3576.09242607429	9774.03568310562	11252.3295070312
522	57.1521469855721	57.1474953418843	57.1530735803868	1303.98	1300.3	1306.84	19	12	208600.161911273	587130.608043867	285383.239716793	273408.651445316	118216.619301757	235995.450149738	284750.482700894	208772.036235355	243317.395285158	248572.099985727	171656.011868025	509371.893849052
523	57.1879155944735	57.1878913202306	57.1879270382244	1303.355	1302.73	1303.59	6	5	369395.162220704	524875.2631901	263247.338488282	75560.4056241871	46382.2797569441	212291.800164063	230100.231369142	309799.746701388	103390.001556284	92874.4026273959	284646.376650391	30279.4227089837
524	57.1986221247175	57.1982759777404	57.1987372446454	660.9865	660.505	661.43	6	5	154906.448923829	152930.358474608	104449.122780273	163122.673263392	126443.686304128	89401.0915322271	3086.21454052733	10039.5761393228	2712.32423331705	3297.86288603522	3342.21479150396	7168.1150363281
525	57.2095983250969	57.2075511487265	57.2212971073116	1304.235	1303.16	1306.72	6	5	31846.6462670894	581202.221058241	110889.997613527	448542.366374293	414436.786816406	135019.907749836	168263.970252404	350995.983975492	228836.46647727	247466.95171342	43357.4549469001	500077.345681821
526	57.2139782050555	57.2139782050555	57.2139782050555	660.193	660.193	660.193	1	1	118546.295336916	154746.880612058	58735.5125529294	139116.317504881	145132.42836719	87762.9010034176	3091.99396850577	10073.6389869384	2719.1026230469	6386.02080285642	2977.7522277832	3295.43402630611
527	57.2394563568943	57.2385468447292	57.2402890815311	661.092	660.505	661.46	6	5	136927.196430805	132756.204936522	102989.96265053	111146.597214285	128396.331995258	109002.357423178	3086.21454052733	10039.5761393228	2712.32423331705	7064.49553662109	7330.32308044437	7155.56366280109
528	57.2614732528563	57.2502155538656	57.2615134693121	1305.355	1300.84	1307.19	10	9	287891.172680665	452106.766845703	185583.650834958	206387.371891482	326937.918589781	40893.27583435	956279.855878908	840233.970157	119890.414995118	45833.2088653573	872812.080810545	231433.629882812
529	57.2750073638796	57.274633030972	57.2757784037529	660.7265	660.505	661.101	6	6	171290.282563617	179792.258923547	189159.330780273	174813.047227678	159452.512789618	181897.432818081	8857.63908544917	6923.9048502603	13016.5011597493	3006.74743530273	3355.92208846028	3042.22357368977
530	57.2998167589551	57.2997132251399	57.3115888764649	1303.06	1301.97	1306.75	23	12	745158.472070315	561206.844096672	871091.061287656	712228.28084682	675200.131476343	952319.02470006	47473.8659873048	838537.496350267	870646.332915046	956672.340259125	869476.350033485	185940.062552316
531	57.3024672819456	57.3022244999496	57.3027100639415	660.794	660.505	661.083	2	2	181737.548191407	226220.206374631	202130.279695314	211260.251766763	101443.982383927	197174.84133817	11760.8950816825	6923.9048502603	13019.1566401717	3009.43155192057	3355.92208846028	6027.33389020646
532	57.3355313970121	57.3355113215173	57.335551472507	1306.4	1306.39	1306.41	2	2	358230.332460947	30579.3713169644	453523.01218749	364376.091476553	360408.683249992	437559.104414053	420511.134687512	394034.189187511	390987.937578137	497164.284062515	422572.48687499	24786.5585214838
533	57.3604606080638	57.3574560550469	57.3681914135066	1302.81	1302.14	1304.73	26	12	348847.464489747	217759.715276441	436026.88793119	328043.59908541	287383.815074744	497022.670920063	475484.986185829	388245.831600811	431805.455072302	484186.593821365	424608.41310268	258291.946428034
534	57.3617261223794	57.3460446195684	57.3711082282799	660.563	660.193	661.101	13	6	123653.011533204	153553.845241907	145070.277513673	91989.6885421868	130831.738008464	137323.811732143	5686.35840942377	3938.49759114577	2993.95548608394	2835.39228061529	3648.92889892584	3306.50727343749
535	57.3867281063687	57.3719389197815	57.3876669168496	660.89	660.505	661.409	12	6	112276.018847657	224869.293848631	354689.980924106	104061.596506249	128676.288751672	414246.21744643	5686.35840942377	3938.49759114577	2993.95548608394	2835.39228061529	3650.23115763346	3306.50727343749
536	57.4040172490541	57.3997909345346	57.4160974754155	1303.965	1301.73	1306.34	20	11	156610.687977121	261700.948037859	264286.186314171	295852.382543944	265097.661420146	229541.380129206	161183.759993899	292908.954123885	239513.479381977	123744.1328833	106120.306133162	289957.409617516
537	57.424166135715	57.4064905215288	57.4242162737582	118.7335	118.355	119.116	8	6	58102.6309570313	31933.3272921875	56738.3533921874	58004.1204406738	52015.2860472656	66827.1309947753	42493.1588327986	32427.6179085287	42397.0515712891	46083.4146762347	32605.0712137277	100860.195553906
538	57.4258429060991	57.4201829849429	57.4263239708696	1303.06	1301.66	1306.58	17	12	320343.964367677	148768.95852539	433691.71475132	286965.829023089	247510.7113131	488131.803259628	469372.079606587	385689.061883372	435147.17570736	509680.807872492	402164.089880023	224722.583778733
539	57.4349467942439	57.4348730169218	57.4456882054358	118.7885	118.307	120.196	26	12	58290.0587988281	72745.1730390625	31406.3909878906	52720.1899438476	48071.20415153	67109.1796254535	105702.338275543	101216.633722098	95106.2540039062	105615.558087263	97731.871723842	90100.6991442522
540	57.4582937762697	57.4579900807759	57.4586752995777	1302.7	1302.12	1305.46	12	12	416767.010864259	228554.633360876	537560.5132366	386047.82607108	326398.373082556	619515.792022882	608091.75569011	490398.340532556	573828.310565923	657365.485453757	527519.854713132	285745.466301619
541	57.4504948169478	57.4503737680817	57.4506005767945	660.5145	660.175	660.563	4	4	177860.949037977	385830.695195962	263405.310977399	239449.864348214	322547.936889647	253300.74405139	12466.7326318053	24538.0899588448	12569.4431330217	14014.9299511717	15570.0292807616	29727.8997875974
542	57.4640439088649	57.4630410760142	57.4807278763233	1305.65	1302.73	1306.84	19	11	92020.2251741532	488850.432931187	156699.381445315	178494.39560359	163956.867918703	578747.134915361	136416.977382811	324885.540738283	140631.476227213	214398.415554201	164106.521822416	441484.567469658
543	57.4690410315809	57.4690410315809	57.4690410315809	660.505	660.505	660.505	1	1	249295.66182422	160593.142747208	263432.067573567	266335.405115883	322056.078339844	249201.16825228	12495.1458848876	24569.4285156246	12588.0616768391	14007.4273120117	15561.6852136231	25892.1860609944
544	57.5164596615519	57.5019655536837	57.5170029664273	1303.725	1302.3	1307.34	16	12	195421.995324708	46980.9061523429	289851.20686392	182099.992629769	149219.637139281	324425.157196569	312116.13686899	255119.82003756	291817.342075894	333455.846751428	277706.668674879	119253.781617837
545	57.5098807721896	57.5096526875893	57.5101481267177	660.9955	660.563	661.43	4	4	215257.017860493	341567.784958981	246971.146958705	187652.203593749	322056.078339844	229787.670696429	12495.1458848876	24569.4285156246	12588.0616768391	14007.4273120117	11895.0138623861	25892.1860609944
546	57.5216803137387	57.5216803137387	57.5216803137387	118.307	118.307	118.307	1	1	26425.9377392578	27910.2581787109	24154.830756307	25504.2964914063	31600.7053523438	18290.8541548828	33153.5579320312	30808.121	35430.8786732422	30974.4580776855	44470.8971845703	39774.5953042968
547	57.5263606978679	57.5219550254509	57.5329780771076	1303.43	1301.76	1307.25	22	12	166941.4228951	51501.9023542665	168580.287574369	62786.6776698145	107733.853302611	274680.022607046	272326.442630442	151403.402108811	190395.155608723	301237.70482497	231134.757902644	92393.2126318364
548	57.5324436966797	57.5323869658714	57.5325099955532	118.699	117.801	119.759	7	7	26425.9377392578	31239.2779875	21309.1014308594	25054.1507164307	27064.5394058594	18290.8541548828	33153.5579320312	30808.121	31761.151078125	23034.6031951904	46992.0642251587	36132.2800394112
549	57.5539101470482	57.5539101470482	57.5539101470482	661.409	661.409	661.409	1	1	115247.214144288	61860.1362338862	125891.729685548	158914.59929375	179676.501680665	90445.8258000012	4788.36555419917	7233.88983124986	0	3568.6528031739	10927.4604672853	8503.7142910156
550	57.5736473013716	57.5579128667846	57.5738482734598	1306.165	1301.32	1307.19	12	10	243604.341552735	346536.24308894	160991.272989908	147461.761777344	256009.278864933	84729.8680480971	43172.0437418617	140137.94524658	141261.53254948	491680.365661619	45164.0438276815	390847.224121904
551	57.573614271838	57.5735742665682	57.5736362689467	660.7265	660.505	661.101	6	6	126332.940588135	219767.714142296	108692.366385602	162732.960169642	163138.496299248	57747.3912421877	4785.80493090818	11999.8867187498	0	7144.70497436523	10909.9110125733	8488.82428243
552	57.5846029459071	57.5842102305525	57.5855039142615	1302.89	1302.24	1303.22	13	12	344052.367591311	218787.075174278	435813.231632597	318231.066530413	293222.064062499	471665.641976843	267860.027724608	400628.945786461	439454.622951176	478608.562463943	431563.836400387	268345.776847956
553	57.5990598835035	57.5990592545825	57.5990605124244	660.794	660.505	661.083	2	2	140981.528830567	233107.297402899	125891.729685548	184905.487788085	127151.287111605	92218.8885019537	4785.80493090818	11999.8867187498	0	3568.6528031739	10931.36034611	8488.82428243
554	57.6232388764908	57.6227727055835	57.6240554900849	1305.82	1300.27	1306.84	12	10	296146.774194337	458971.63620192	191614.755478513	215094.250336306	324648.350912709	477288.526442308	110225.401121419	172526.061876084	183086.979431317	491680.365661619	148430.969374999	231962.583705357
555	57.6179149184577	57.6176206752373	57.6418528651351	660.524	659.263	660.89	5	5	77966.7853525396	174059.647850165	125891.729685548	94676.6337299105	75107.7645093744	80065.806479981	4788.36555419917	11999.8867187498	0	3568.6528031739	10927.4604672853	8503.7142910156
556	57.6331021704309	57.6331021704309	57.6331021704309	1306.41	1306.41	1306.41	1	1	141034.311650393	194748.345556643	176044.381215812	152162.805908195	160647.223798821	204262.587773441	190934.643750003	168157.180859377	186094.207500003	191124.004042972	182295.039843752	20223.0619335933
557	57.6585353601576	57.6426337778201	57.6694770412226	660.7265	660.193	661.985	8	5	124039.810263673	398590.692697262	65508.2502864581	91268.4639031243	111163.431259485	125578.982219402	5474.43230468745	14777.473066699	11814.2516273438	0	9269.45176025405	6462.21977499998
558	57.6868458916759	57.6751980777966	57.6998425789862	1305.07	1302.57	1306.72	7	5	229685.101369141	46755.2039143875	184045.117337891	81733.5142337473	47152.5416503906	168059.240033204	186461.032514649	201664.670264644	166586.847451172	172455.337190426	58344.6712690879	49656.5763216143
559	57.6792795327257	57.6789935590294	57.6797668411207	660.3585	660.175	660.89	4	4	252940.192763674	386438.210792578	87983.4096861324	78088.7494776199	68387.6959734369	100631.248670759	5481.75106445297	9378.27737812482	2632.42778906252	0	3052.78820229486	0
560	57.7225478392972	57.7220890627035	57.7278393471638	661.445	660.89	662.734	8	6	267077.074743896	438961.758826441	333442.375562742	286354.618845981	333524.313647032	130810.497927572	5456.03085156243	14773.3976466587	16134.3191136997	0	9259.5272937011	9674.51537053563
561	57.7361922716874	57.733658286044	57.7458426651441	1303.325	1301.05	1307.51	14	11	229414.793365724	145201.418079425	161790.696782229	152896.857004744	239118.089982721	161294.127569986	194533.328991479	83861.4194824242	140116.655397729	167957.671393855	165526.263806558	176225.30859375
562	57.768966598709	57.7689073982608	57.7727836768072	1302.73	1301.66	1304.15	23	12	432823.708728029	374699.725871392	411482.885766596	431633.320983539	402913.654894079	401293.782097518	423917.376487168	276096.664411273	386354.171245817	412688.052166228	434738.290323726	385212.911853965
563	57.7562521104183	57.7479736774631	57.7730867522629	660.5435	660.505	661.43	6	4	125948.425463171	140762.167995534	84714.8272187505	52799.2388605468	85559.0337853522	83668.4433000011	2703.14503540036	10407.1775390623	9138.69481494126	0	0	11208.1167
564	57.8063839602192	57.806018078825	57.8067306243944	118.7335	117.938	119.278	12	12	49714.6644609374	65462.8732126116	33793.9045308594	43506.7951245117	45419.0575699638	31720.9479364014	52171.5200374146	59135.4863085937	43015.4251523437	43908.79606536	57364.4259114118	91841.5811906739
565	57.7946686765821	57.7888247984434	57.7948455738077	660.9955	660.175	661.43	4	4	65087.1351621098	107902.148476073	56377.2659697265	52719.3714687499	34651.590672656	72864.5221473217	2701.69950329588	10407.1775390623	9113.96573974605	2734.69329882812	2711.67233829752	11188.49128125
566	57.8067997436709	57.8067997436709	57.8067997436709	1303.06	1303.06	1303.06	1	1	329181.645664064	302074.325156251	317071.765786832	325869.002053573	305093.836566687	49538.1306335457	318543.786406253	355804.510212044	316318.578431922	309389.752433028	335500.04698661	310513.863621654
567	57.8174196249089	57.8168605485455	57.8282712640524	118.739	118.307	119.278	20	12	63898.3063095702	37614.9080490722	50820.2580183594	48637.2345456543	53616.0934610073	58483.3282562987	96364.7932511161	96857.3619949776	45022.0789472656	107167.666975865	94384.7459736328	86910.3273033448
568	57.8291670236134	57.8280566321035	57.8356425673014	1303.61	1301.97	1306.27	13	9	419506.988291016	59336.0437495117	50104.0596093757	40385.6514592635	390396.032299805	124510.03700358	124703.079400634	432378.399161124	63905.1934326169	126978.210303861	86415.208496095	51936.6569835065
569	57.8288035454682	57.8253279405215	57.8470961151405	660.89	660.563	661.101	3	3	39320.2257495121	87666.7367695315	34999.5597421879	76068.8036669922	88055.756117189	41178.8304000005	2706.75886566154	6458.27024414049	9141.62325805659	0	0	3872.83165454096
570	57.841189668075	57.8406373534019	57.8417419827481	1303.425	1301.05	1305.8	2	2	255327.44672657	241757.460656256	253023.010781245	254675.834031244	254090.090312494	243381.705539058	244649.318308602	273013.816562508	31129.5073730466	233656.790140633	31657.6708357746	239542.72389062
571	57.8835072252322	57.8834777097641	57.8880465707488	1303.04	1301.73	1303.22	5	4	37315.1368055553	180370.6606311	53591.2357324227	250442.778942874	238066.465917972	380804.488374029	371803.893989252	300496.165476069	66022.2285761721	378771.390087886	48259.3100219727	205187.203769528
572	57.8720815153058	57.8720589280745	57.8721910594141	661.4195	661.083	661.46	4	4	107279.679887278	200422.107972096	131780.775824218	147975.140069196	156876.812809149	122267.357840007	3010.91975830077	6240.32272135406	9481.32505021155	0	12812.9632049561	8617.66583117674
573	57.9145098170265	57.9145098170265	57.9145098170265	660.505	660.505	660.505	1	1	75011.9919482437	52154.2800773438	99046.3248925773	93949.6117446888	136126.598925784	95195.349089355	3016.55818481437	0	3605.6948027344	0	9378.16526019283	2681.97571832272
574	57.9335382832913	57.9335181458745	57.933557806864	1304.08	1301.97	1304.9	3	3	248422.870982144	159492.255368304	330975.273750002	220058.400008371	213882.788618863	23938.8377128901	52062.1310522463	287454.592675773	31299.9246590168	343131.079888385	312517.858342636	187772.956986608
575	57.9422823524417	57.9416687620698	57.9430131102637	660.89	660.524	661.409	5	5	86686.2894923828	68201.9459912103	77502.7347460943	93319.7251070956	137904.729631346	68360.9565625007	0	6241.43706469714	9510.09736828608	0	9360.61723645029	8632.31910223387
576	57.9465577229938	57.9461294178397	57.9467582029328	1302.89	1302.24	1303.61	12	12	347127.812255861	212673.66458233	419787.466947115	303215.888885966	300281.020504055	474041.283272184	441899.298835103	381675.262695315	422723.552129886	463612.093337754	396073.000848215	244354.977257361
577	57.9760816782885	57.9633134594254	57.9847061986014	660.89	660.193	661.101	10	5	86825.7340099609	161680.359111327	116985.158594075	95288.5913718743	79824.0965244147	67296.0672000009	0	4130.13127197257	3099.29141967772	5659.04526352551	0	6971.64403393554
578	57.9856823620654	57.9856823620654	57.9856823620654	1301.76	1301.76	1301.76	1	1	87204.6437361647	114058.78921274	59113.0743420419	83930.59807129	88946.1281431081	63099.0923697913	71534.5170369463	80818.3253621413	63578.9272428381	66758.028641827	92047.3569413242	108526.005146486
579	57.9964324539524	57.9964201879275	57.9964660000885	660.563	660.505	661.101	7	6	123344.088458985	162391.823837889	124534.954878767	138842.877201822	148308.961901783	109390.141522462	0	4129.39388020827	3098.2985874023	5659.04526352551	0	6972.01774843748
580	58.0140506188944	58.0140308767918	58.0141598614654	1301.98	1301.05	1304.15	3	3	76879.1036010742	106336.337928222	59145.1139487306	77391.0952158202	45245.1288696289	63144.6512812501	66143.6609814455	37691.6078613278	63745.0596879445	66663.3758906253	85457.1638183594	101606.920385742
581	58.0439314513934	58.043244518298	58.0442856028716	660.505	660.175	660.563	5	4	81015.0435937508	107594.257869141	127851.024389647	104486.760745535	128424.877966063	133346.372926391	0	4134.11318749992	3097.63669921877	5661.77236822522	0	3510.3469648437
582	58.0877158953358	58.0867349137297	58.0880356646512	660.89	660.524	661.083	3	3	170692.855700781	186225.913898436	236717.779023439	104406.496777902	94281.917530599	100892.324751628	2528.68148254393	12714.6880792967	5282.91023393558	9191.98979179706	8345.25260351576	21575.5132398437
583	58.0864066472879	58.0830409708915	58.0966333802132	1304.49	1301.73	1306.84	15	9	125402.223855168	159583.585123046	79497.2081705725	124592.783977866	103431.698167726	120289.72559733	103141.71325646	116899.320821815	96263.3172705072	57219.4725406898	119757.057650959	131195.024932391
584	58.1090312151226	58.1073403352351	58.1109094676416	660.823	659.982	661.409	6	6	124670.874873048	195276.82367932	145503.819993513	178821.784953125	160990.990152751	100846.654799853	2528.68148254393	12727.4154947915	5284.41952905271	9191.98979179706	8345.25260351576	26750.2627370605
585	58.1337515777157	58.1253704159963	58.1416798655186	660.7265	660.175	661.101	12	5	157157.438126954	186225.913898436	217235.417196428	131415.321522297	81120.488618554	175735.205581707	2530.03444213865	12714.6880792967	5282.91023393558	9191.98979179706	8345.25260351576	21575.5132398437
586	58.147181454277	58.147181454277	58.147181454277	118.728	118.728	118.728	1	1	0	4734.94636523437	3918.88783447264	2884.20029681396	3171.36542248535	4368.98822448731	15300.0879418335	6795.84278045657	16253.6233007812	20775.1998974609	11369.4074708252	13560.661517334
587	58.1475428615694	58.1475428615694	58.1475428615694	1306.27	1306.27	1306.27	1	1	67778.3953437519	79671.6338183613	62944.8787734361	27859.3401489256	60752.2948183579	57855.5283623034	60036.5280468768	64545.6256406268	55928.6444921892	65244.6642187519	63705.990304686	75461.9195859357
588	58.1588582449362	58.1584245897038	58.1588880475139	1302.89	1302.24	1304.5	7	7	174843.257116031	307166.403142757	111453.513134767	77742.5920784514	203525.792956543	139013.936598557	114485.538301594	166531.875408378	108524.671512783	120131.17195479	151962.583069959	50517.7595097657
589	58.1642525205415	58.1642087698548	58.1642819630029	660.524	659.982	660.563	5	4	92519.0109587061	174104.713320311	166431.117529296	80451.9633883926	89027.780614954	112897.55146875	3512.43734399412	9161.27688802068	6082.11460489906	5886.31499394543	6403.01119718424	9026.22657295734
590	58.1805110092381	58.1805110092381	58.1805110092381	118.355	118.355	118.355	1	1	15667.5151904297	33322.0891564941	13928.3746294922	3727.52892163086	20344.606870166	15493.5742596679	19480.486659375	21192.7638671875	26509.6548132812	13235.0204994629	21071.2721645508	25780.3837435547
591	58.191774953218	58.1897397851087	58.1957536722876	660.5435	660.193	661.409	12	6	60767.8342382819	114641.947018414	92383.99572461	84331.6410910155	189572.250600423	63184.3566617842	0	9171.74691874983	6098.61730786123	5886.31499394543	6400.72685498057	5678.24396132811
592	58.1994837082541	58.1994837082541	58.1994977646918	118.739	118.499	118.739	3	2	15667.5151904297	40275.1582421874	13945.6424505615	3727.52892163086	20220.47471521	15493.5742596679	20004.4789921875	21221.3101547242	25040.2685810547	13235.0204994629	21071.2721645508	25780.3837435547
593	58.1994700841118	58.1994515811201	58.1994885871035	1302.045	1301.05	1303.04	2	2	168013.081848145	298747.978989257	125224.904157227	200532.215158203	203525.792956543	126514.042486329	120089.733695801	160100.72446875	53652.768439276	120284.383538086	39489.0458251957	229911.000170898
594	58.2387025597356	58.2158135411803	58.2405643857523	661.255	660.175	661.46	6	5	136468.510684153	140108.611786829	153317.53615904	148654.403252232	68648.6961465455	158310.916111329	3512.43734399412	9161.27688802068	6082.11460489906	5884.42390966797	6390.44731506351	9026.22657295734
595	58.2403050588794	58.2399644562673	58.2512390872773	1302.27	1301.39	1306.75	8	7	174843.257116031	307815.019981969	21931.4585273443	210605.201972658	214136.584002163	46774.7727970375	46205.7764166253	166872.637866586	119610.192840168	120272.510634764	152199.634718423	241843.409480167
596	58.2596826606462	58.2586603760264	58.2616352505077	661.083	660.505	661.43	7	6	530435.033508933	429795.628286825	522708.993731961	493089.375674106	439086.033545838	469738.567445798	0	17348.2189453122	6572.43343880205	6172.52785412598	8674.69232519524	9995.85274178058
597	58.2798120321792	58.2645089545021	58.2855614884575	1303.04	1301.32	1308.12	27	12	51841.7496167	155479.955841345	353958.2109375	249126.961465218	230797.121888145	56556.926681083	379348.334140627	99998.811266044	354436.304434345	396829.449752855	64767.808627931	26153.9896406244
598	58.2774156840994	58.27529275946	58.2970638555513	660.524	659.982	660.89	11	5	165763.528447267	79078.1949052727	102257.317628448	50836.3190097656	389296.183049026	184735.247034451	0	12523.0642249998	6590.26653203115	6174.51152670911	8683.98995898451	10013.3861867187
599	58.3074055984609	58.2964915077773	58.3076512608229	118.3805	117.771	119.116	14	10	38019.943491211	68266.93534729	33771.6410375976	32042.5228897461	36004.0905795411	36694.7973092913	83482.0704515624	55144.718969029	51573.6038494141	64405.5237579346	52805.2824471842	94191.7924990931
600	58.3281926637007	58.3182236817307	58.3403778749488	118.838	117.811	119.421	27	12	64152.2918701171	92797.2486071777	46498.9004987445	56966.7902143555	56771.6718570033	64549.6666392649	97577.8501097413	76271.5994475446	66382.2473070313	66298.8765980468	48240.469096875	88952.6532168784
601	58.3430852772067	58.3207729194452	58.3466134071035	660.5145	659.62	661.46	8	5	71610.3576542968	106891.301796875	83294.1194778179	72667.100726562	247257.795177735	446607.579600006	0	12523.0642249998	6590.26653203115	6174.51152670911	8683.98995898451	10013.3861867187
602	58.3553480804781	58.3553480804781	58.3553480804781	1307.27	1307.27	1307.27	1	1	154582.658349602	137876.841552736	203982.277500003	143971.193212892	136856.885424806	230689.41824706	218462.808647464	195242.887265628	210535.356953129	19653.4789550777	205365.609492178	122979.664160158
603	58.3899349374656	58.3678085536031	58.3909365210155	660.7265	660.505	661.101	6	6	68417.3110839851	49071.0307939449	57136.3811220709	79244.6463999017	83989.1393669928	54794.0197718102	3653.19389685064	3978.24972802726	0	2663.85075844732	10002.2135249025	9783.82492656247
604	58.3914936511808	58.3903423543375	58.4065690346905	1302.73	1301.32	1308.41	15	11	153064.671784059	342257.992031248	33058.4413336187	368801.507246096	253494.122804126	80487.2899235021	134249.809653322	209226.024355468	126345.451897786	77687.5765276232	109246.422159425	281285.746819895
605	58.4065507049755	58.3960930716448	58.4183300967521	118.499	117.811	119.116	23	12	32243.5908837891	59763.8850378418	24775.9739076172	35206.5683796387	34710.530953532	57868.7935869141	70251.4463066406	37613.1866875	34405.038484375	27548.3429713867	26968.7230505859	63377.5097785156
606	58.4114787083678	58.4102088827192	58.413042894176	661.092	660.563	661.43	6	6	683807.768716524	640089.391242738	707420.509978206	599370.687825891	689705.707691403	674715.314770199	7264.65128063961	3972.46606096539	0	2662.9949486084	9991.50451684563	9766.69344352212
607	58.4366283338186	58.4276881537539	58.4368484757979	1302.965	1302.24	1304.14	14	12	393767.433728029	298926.954345703	495114.20347551	375215.564468472	336271.359308379	551354.332094031	22756.140184571	454669.338690108	505776.37483464	561790.735564666	472247.177243305	307083.94250676
608	58.4445010677231	58.4445010677231	58.4445010677231	147.505	147.505	147.505	2	1	0	21369.6480771485	2190.12897509765	0	7790.09822644042	0	2194.04253881837	0	2099.22275390625	2069.90339270019	2295.75208886719	6834.30547509764
609	58.4407393199393	58.4380585356906	58.4597523997374	118.599	117.771	119.421	24	12	73396.2978445312	57500.3633701171	57015.159125586	29986.1088071289	49115.2228857423	31506.772180957	46449.7180427246	74188.7295898437	91173.4433632812	95966.2323376952	36534.1246435547	43299.6843189453
610	58.4587465980502	58.4581872119398	58.4597348252926	1306.495	1305.99	1307.25	4	4	40414.745277623	199012.738704433	127313.582802038	159498.496142577	45516.8029255024	152979.896473913	143617.994824215	35671.6785799152	117288.670459798	139072.343554687	130028.52979562	60499.0741523423
611	58.4684795784463	58.4674941507239	58.4793081558101	660.89	660.505	661.101	5	5	181013.447410157	79366.2342112155	78197.3761445317	39082.1877933593	56488.7096823247	94150.9386035162	8360.78894653312	3366.99844055169	3475.99511511229	3088.10042260749	3965.90981506346	5755.02506132811
612	58.4960335440493	58.4778668371691	58.4965752852173	1302.81	1302.3	1306.72	18	12	51547.7076054689	151076.974609374	417011.359280477	32634.8451692706	226534.716583721	451320.266639232	436825.507318641	344023.026003909	418292.017859935	96772.5950710216	377616.045911207	211282.167707707
613	58.4707618564469	58.4706430074745	58.4707802363681	118.826	118.499	119.116	6	5	18103.3221020508	46951.7452958984	17721.5576574707	29891.2160577392	30707.3606140137	24080.9256220703	50900.3126884154	25649.733765625	29054.7259257812	31168.4953480957	23267.8767642578	47165.6855742187
614	58.4938916410641	58.4931030590045	58.4941017633217	660.5435	660.193	661.083	6	6	177947.698068361	236674.675468189	135557.438757603	197914.529864955	214919.449633925	131091.471950893	8356.31793640132	3366.39729817703	7184.19162451169	3086.61297792975	3962.02270751953	9303.06087707518
615	58.5022553821895	58.5017041308816	58.5069319390201	1303.69	1302.3	1306.34	14	10	71153.6639340822	338701.30879557	132601.754014895	92796.1126640626	79311.3423217774	164755.932136898	146343.624765626	94238.6258442385	136246.923938965	180973.341958007	145557.967469888	288550.607851561
616	58.5377347674624	58.5267820707585	58.5378315384184	118.499	117.997	119.278	9	6	22723.8661230469	25144.8860063476	17721.5576574707	29891.2160577392	30707.3606140137	24080.9256220703	50900.3126884154	42090.8111597902	31593.9589861328	40989.4027489257	31008.1447585937	26997.3665478515
617	58.5374539208946	58.5363546460807	58.5403129056268	661.083	660.505	661.46	7	6	125329.909397322	244529.512393133	99167.7164979072	147526.505412946	154166.941140563	69548.6713928574	8356.31793640132	3366.39729817703	7184.19162451169	3085.62134814453	3956.36873291013	9303.06087707518
618	58.5354629405225	58.5343264701683	58.556138308713	1303.61	1301.32	1304.73	17	12	130070.71882965	365662.376778844	149842.13662222	288895.150296876	268704.897760478	23828.5340087897	142642.559070174	217577.372344077	27056.2054296883	146147.741601938	37554.4867647882	316831.031993689
619	58.5628080110289	58.5530598051199	58.565251567926	660.5145	659.982	661.409	10	6	418296.928004468	387309.869568356	429170.964223841	47246.6468664062	41271.6913647456	89666.1153000012	5894.21237915033	9929.76751302067	2846.02971484371	0	3083.51579085286	7111.37091757811
620	58.5488427061436	58.5486854800703	58.5599185299989	118.728	118.355	118.924	7	5	25188.7561962891	47027.8010388183	17721.5576574707	29891.2160577392	30707.3606140137	24215.7165943359	50900.3126884154	42090.8111597902	30126.3490117188	36711.7890741211	34362.5485336914	43396.063390625
621	58.5658821860505	58.5650911772036	58.5666466176788	1302.81	1302.24	1303.22	12	12	332049.959960939	199155.439945912	438960.698661406	307592.262053034	268355.076855468	503679.924977681	504179.765449222	394621.384035159	442717.939574874	529845.742036485	416411.680479912	262574.619655762
622	58.5765198265296	58.5765198265296	58.5765198265296	148.446	148.446	148.446	1	1	0	11689.2792749024	2058.46752551269	3032.85474609375	4340.41178564453	2305.01288604736	8572.7412744141	5118.55408081055	2273.2644375	4261.99979675291	4387.05960205078	2337.13341015624
623	58.5847892818531	58.5792422924553	58.5855029851421	660.563	660.193	660.89	5	4	52492.1768812259	330423.213587695	85523.8287131655	61927.112429036	362959.250334631	62176.903689779	5894.21237915033	5658.58998124989	2846.02971484371	0	3087.03603720697	7105.27197167967
624	58.6049056278121	58.5926718374794	58.6062429136764	1302.69	1301.05	1307.49	21	12	1464759.67492677	2148167.70818116	170444.281854165	1656175.63729688	1630210.8667897	166808.20320255	1007965.05361492	131295.348499582	920492.663090177	142920.785877685	1198527.88365722	84984.9660691478
625	58.6202756826662	58.6194138835129	58.6208917914598	661.083	660.505	661.43	7	6	111142.683839845	70233.5772070313	120882.932249511	110113.846651785	67518.1301394857	132189.203197266	5894.21237915033	9919.83774550764	2838.32843098957	0	3082.41571386724	7111.37091757811
626	58.6275301777665	58.6275301777665	58.6275301777665	118.307	118.307	118.307	1	1	43623.1094116212	52250.8475634766	19468.4305621094	36057.5467149659	37790.7971330567	34827.1989416504	38902.3401539306	34300.4011336671	31182.320515625	46476.6175736085	32102.0302890624	48468.2985778808
627	58.6386960616427	58.6385610023968	58.6551101609437	118.307	117.914	119.116	16	9	48905.6919594726	57235.3619375	26547.2529820313	44677.3304987444	42828.7093631999	33240.0526896973	42164.7923812499	31818.0726120606	36891.3024984375	46310.0525360351	25689.7032470296	44645.4620909018
628	58.6479520768509	58.6478250682298	58.6479737711667	1304.49	1301.81	1305.07	5	5	172570.662988282	273083.436251501	1031396.12061769	1626417.60003989	194081.037563851	884450.35822265	985450.770345047	1351354.8456966	897650.994300124	929136.960596831	127361.795072545	236432.170147235
629	58.6464013825007	58.6457148658935	58.6471160955451	660.524	659.598	661.083	3	3	395006.339119632	93314.6932359375	395020.993663088	77021.6351596674	69445.413663737	342535.070700005	5894.21237915033	5658.58998124989	2846.02971484371	0	3082.41571386724	7111.37091757811
630	58.6759561163753	58.665725590159	58.6883717621872	1303.415	1301.73	1306.27	18	10	158007.776771852	365872.379302882	28986.3800651048	266791.247190504	274348.114302884	29335.9627343759	299788.290805663	217503.761534599	119154.491799096	298392.208549803	119220.162979737	87723.4323381696
631	58.6902869453831	58.6891211128191	58.6919434339855	660.9865	660.505	661.43	6	6	236755.519136163	355581.811911436	197729.837673033	277520.882101562	327315.605142852	141958.516707092	3798.60538220213	9332.44223981582	0	9486.12991235351	7634.36794116205	11814.217094401
632	58.7187698483978	58.7187408983913	58.7187919443514	1302.315	1301.32	1305.82	12	12	491756.032711429	732859.021362305	326402.038708143	339178.309585574	551953.934627503	143797.973688617	174803.077868304	451462.715304691	303624.813568362	304592.527610563	394504.234409176	638762.665743584
633	58.7168526786059	58.7145213402589	58.7353413134054	660.563	660.175	660.89	7	4	98633.8686201179	267441.654229981	159647.068160157	82499.6121632806	82420.3511264641	60879.2607000008	3800.63780883785	2689.70020483393	0	5952.3578753053	3153.38511932372	7301.48790078123
634	58.7584662221834	58.7582689537321	58.7585220125317	1302.89	1302.12	1304.5	12	12	482107.611621095	331813.739005407	582154.745882386	449593.386448103	400018.154645666	656603.927699875	625573.552553717	524942.6787221	574688.067032231	659228.712718757	566122.261662592	363586.919365584
635	58.785607180056	58.7726426512701	58.785954105708	661.101	659.598	661.985	9	6	123727.598720983	134949.849532409	142300.356334193	139451.787060548	153245.944786986	155436.40879004	2729.59373510741	12621.5884172712	6298.45675122067	6143.5754519043	2497.21291687013	5894.77740893554
636	58.7799110200856	58.7797038362306	58.7804763193496	1306.49	1305.99	1307.51	6	5	375774.597192924	101367.289279783	69566.5825360576	346446.504539386	329946.635255532	527995.795742186	503208.826914061	31122.5311450181	47194.850449219	498613.276812065	469839.588704425	156442.689670973
637	58.8116802757662	58.8116802757662	58.8116802757662	147.505	147.505	147.505	1	1	0	34937.3727617188	0	4628.98470996094	10007.4003064575	2184.07371166992	4101.10461639406	0	4518.08485351562	2313.08813427733	2466.04202050781	12356.5597502441
638	58.8191081388533	58.8181772664246	58.8228712112199	1303.22	1302.24	1305.49	21	12	289573.777561598	305835.194689001	433401.932450469	332498.485533728	160010.541916502	431656.992044505	420765.312854355	383683.57623884	190593.458799641	192199.67973445	162021.25567871	202202.392004394
639	58.828880961918	58.8285531890297	58.8293819042986	1303.395	1301.66	1304.99	6	6	106810.401271785	327499.83303874	163084.956085111	37302.237426759	396702.310303146	179633.240342548	163669.093702568	524065.073935136	566433.389809567	185866.343677134	561244.220868323	361232.482150069
640	58.8340154162541	58.8340154162541	58.8340154162541	660.193	660.193	660.193	1	1	126578.10108887	139962.907271482	48468.0322462889	130876.951354979	137029.900484377	161943.169381347	2734.70533386222	6158.24932080075	2761.40657812502	6155.09259924314	2510.60279846191	0
641	58.8663136164724	58.8653581643479	58.8667752082093	660.193	660.175	660.524	3	3	125658.686249024	98342.3207475589	66705.274888281	75424.3829874994	68130.0332631841	120031.480541995	0	9023.36871044903	11171.9986992187	0	0	3139.84817708328
642	58.8885054665207	58.8791999533004	58.88985535553	1302.71	1301.98	1303.81	18	12	287026.385302735	224812.84224459	24451.5106806647	270809.018614677	33049.9514620537	428370.671621793	405493.796250002	343763.814354717	383748.813051062	480486.857358402	350579.24510066	233938.71584097
643	58.8876911238736	58.8865583905155	58.8880174833167	660.89	660.524	661.101	5	5	158395.785843751	127042.143591796	175031.863232423	155049.411308035	115557.008962889	175236.611015463	2644.29961425779	15612.5087890622	11138.1983828125	0	3576.61983203131	11767.1125859375
644	58.9213094063419	58.9209109835551	58.9250477096761	118.739	118.355	119.331	7	5	38697.7008789063	40553.7883148193	13203.1131744384	38317.8270234375	23434.1248763672	10184.6436169434	29451.7303359374	27826.0672829591	19869.6964042969	24727.786579834	20519.6903201294	28234.1127578125
645	58.929035757602	58.9285757019873	58.929399618033	1307.25	1300.84	1308.75	5	4	74479.4871202253	98966.3140045176	29531.8513330072	196234.726841518	70953.761619874	232477.581256977	252740.071249997	197242.94748326	209963.742939455	262232.782636721	196571.111254186	155789.379241066
646	58.9577444380824	58.9466312306944	58.9582250284826	118.331	117.914	119.278	20	12	38846.6047838541	113146.393912388	41724.5562453125	41649.8540541294	34484.3670865886	36591.4239697266	55397.330376709	21988.2874848633	66729.798359375	57467.9918940779	16061.3603261718	31069.0827345378
647	58.9408842760633	58.9371401166227	58.9409145837432	1302.81	1302.14	1304.15	14	12	328302.056884767	284459.004690503	316798.557363286	328704.022273136	301090.273230918	321497.290840543	332003.71872768	36368.6992382811	292958.393795571	344275.030940641	340969.305636162	302639.598450645
648	58.9510637443892	58.9493516166935	58.9527758720849	661.985	661.985	661.985	2	1	137239.16557422	103715.10797754	152495.21931641	127327.874386717	53948.4461749991	116811.148392091	0	15598.5690490719	11124.2806054688	0	3574.70515332035	11765.430608724
649	58.9649997068473	58.9649681202114	58.9768539994287	1302.965	1300.88	1303.95	10	9	136326.582425868	107888.480803221	138514.414955834	138667.05888672	121029.812939453	131002.895813801	136232.29435384	133065.681800424	120268.029292805	143279.979850887	130033.869502359	32858.4276863616
650	58.9690131223615	58.9685293978912	58.9693393443384	118.355	117.801	119.116	11	11	89093.0701992186	71428.4584207589	47118.8082524414	76305.3087874756	67384.6766560873	103213.526958984	55923.7400403443	73661.8248214285	71924.5077688686	45855.9181773437	72568.0392038225	73622.4141922202
651	58.9938644878066	58.9935929566079	58.9954895361509	660.8035	659.598	661.083	4	3	230304.932657228	94279.4115785157	250504.95267383	57506.0271941963	68896.4178696289	274043.774598634	29965.4981308592	38954.9958984369	48028.1119425454	27048.8135138189	30754.653492188	28692.2288554687
652	58.9770052866113	58.9768977559206	58.977112817302	1301.65	1301.32	1301.98	2	2	106215.05759033	99566.7713000498	118998.528925783	109884.597128907	114729.721044923	109073.615833742	39666.5740397133	37520.6803472219	108228.648824461	115138.127578123	113848.56772339	108842.350781251
653	59.0122199257033	59.0121816089098	59.0122442162762	1302.955	1301.76	1303.95	8	8	119799.469139403	108551.287232258	105091.231080324	138667.05888672	111353.778832565	135338.160950818	109603.970854492	141627.997516422	104906.610847981	131127.413662861	120266.800548095	120452.838220881
654	59.0155967777684	59.0155967777684	59.0155967777684	660.524	660.524	660.524	1	1	230304.932657228	184886.955123045	250504.95267383	61362.6809376623	199748.702810939	264096.439200004	22767.2189550779	32426.9257624994	41880.9060857415	27048.8135138189	30754.653492188	28692.2288554687
655	59.0419074825918	59.0414266378334	59.042327278027	661.083	660.563	661.43	5	5	240632.826257814	184886.955123045	272368.163303989	214288.796022321	177871.56163444	260609.097840403	29965.4981308592	38954.9958984369	48028.1119425454	27048.8135138189	30754.653492188	33459.6472976887
656	59.0481601471286	59.0479775387114	59.0486621551128	1302.65	1301.98	1304.14	3	3	59454.2692024752	105535.935432127	85541.3583784631	132725.205347221	128280.443055555	123970.879953345	129228.09470269	39382.4076679678	117522.599410807	121201.567291258	125102.180408531	105389.52521118
657	59.0495832524061	59.0495832524061	59.0495832524061	2694.21	2694.21	2694.21	1	1	348554.562171215	391235.660664064	572721.256770829	358398.295581054	369735.075880533	346526.542646481	478959.007324215	514764.493157539	509118.964746088	405351.679500313	505565.392304684	383754.029508464
658	59.049550286555	59.049550286555	59.049550286555	814.313	814.313	814.313	1	1	8599.21130004861	6512.93893035889	3424.14531250001	5432.7568305664	0	16733.6026003417	18457.1526247559	16119.822293701	10858.7754503174	16720.629675293	21660.5641738284	6035.82500805661
659	59.0670870328723	59.0583659710385	59.0671491276098	660.89	660.175	661.46	9	6	85846.3800435275	56979.1080600581	86293.4736540177	80062.0006037944	69838.749534668	100785.365033752	2955.05174926755	8030.1520833332	8680.07543989244	6031.15932001966	3500.57430908209	11210.5527746093
660	59.0902109447265	59.0892639898954	59.0905772360558	1300.8	1300.27	1302.69	3	3	40279.2681562489	110788.115011394	23511.2303056647	33489.7903784188	32653.7890703132	29777.0413061516	21668.8796542974	19273.0267456057	14437.2655371096	17826.4075671389	26274.0067968743	34360.1528173831
661	59.0942989143423	59.0848158901792	59.1037520211654	661.083	660.505	661.43	6	3	124622.782045899	116263.156005579	132229.976657227	54162.6411281246	83168.5094196416	116380.986688315	2953.47150769041	8030.1520833332	8656.58737703447	6031.15932001966	3500.57430908209	11210.5527746093
662	59.1407789024943	59.1212710877895	59.1414261081804	118.783	117.811	121.597	20	12	76293.3921694335	99550.5174670759	42433.758429362	35936.7941567383	64554.0868521323	48014.4796816406	34380.1795406249	51054.2967313058	44499.4799707031	38284.6912277832	49922.3772541852	58855.1809402668
663	59.1498891751475	59.1490945100667	59.1506838402282	661.697	661.409	661.985	2	2	331150.834903463	239225.642162169	285391.78320703	376618.812222097	163002.559536742	234037.597782923	15932.8224472654	14225.0823617117	23265.9916382532	15814.6133450928	6470.25796435542	21589.7746919641
664	59.1521500911656	59.1517529710962	59.1524271561891	118.8035	118.307	119.331	10	10	35892.5762109375	27890.7729398437	31349.6524769531	33105.7674436035	29896.2279205078	41931.4470986328	32714.8738406249	32067.403859375	45298.8702050781	51034.5175205892	36803.8268745117	23251.0733135742
665	59.1702627651405	59.1695491827703	59.1710189719808	660.563	660.505	661.101	7	6	340120.709866074	477148.401095518	260882.218365792	363822.013374999	398352.409041289	208861.865634704	9749.96749145503	9982.53138020817	17372.5537657877	12503.6153325195	3163.01373120115	7909.41514485676
666	59.1973067970581	59.1964769140454	59.2131454197879	660.7265	660.505	661.409	10	6	150077.026447267	81170.340069579	155104.076671876	127717.33119051	198555.504850402	137534.197861608	6391.62187866205	9982.53138020817	13670.1400648435	12507.6336341799	3167.53393660481	7923.28882812498
667	59.2151403359811	59.2151403359811	59.2151403359811	118.355	118.355	118.355	1	1	35940.8189208985	22611.1480539551	31133.4364178466	27947.978100586	27142.0616356202	37555.3244677735	35394.0286333618	34557.7777476198	35087.8147514649	46054.8403906251	32210.8518972167	23322.4494003296
668	59.2373344694125	59.2373344694125	59.2373344694125	1301.81	1301.81	1301.81	1	1	77387.5654861105	64460.8987169047	95949.6445263692	81235.8262711604	68720.8538704439	108045.812152777	118680.248220485	90770.11188802	100660.1922819	106278.81556098	109264.517916666	37342.0619494628
669	59.2589254729141	59.258821186985	59.2590297588433	119.074	118.499	119.649	2	2	27183.6918618164	25792.0149765625	29594.9260420898	16499.4233790893	18216.9359763672	32243.7800830078	53206.8635793456	58811.6900625	29516.5134951172	26301.8808837891	53952.3096745604	38351.0301152344
670	59.2589505121398	59.2589505121398	59.2589505121398	660.505	660.505	660.505	1	1	275823.227388921	70054.3467703125	362841.427148434	341923.50014648	443836.896898445	144188.965269286	2864.31378601066	3184.14366979979	0	0	0	10201.2167650145
671	59.2630605303403	59.2494534097728	59.2634187975726	1302.89	1301.76	1305.99	13	9	217073.963619936	64488.9709645776	76036.2498095699	91003.329449464	221206.463192473	114394.89345337	170996.709088041	78088.7469165038	160743.690012019	200162.566839078	215730.673500161	32819.9489716805
672	59.2702375899768	59.2701848281914	59.2814495667192	118.728	118.102	119.759	11	9	27323.0577941895	21120.102649414	26581.3866404297	16551.8025009277	18362.3884215821	29273.3394609375	53508.7668852539	59028.9746316964	23114.7743707031	62230.4272732748	51080.7852433675	28351.9393201172
673	59.3009898401139	59.2980893254241	59.306317591278	1301.97	1301.32	1303.06	4	3	132138.518268234	130844.444140624	128705.002184244	168476.808352863	147637.927990721	46014.0525460383	56090.8347991952	182420.050937499	37647.3110649955	142945.869222005	143679.714188059	138037.727395832
674	59.304984807239	59.3043554084318	59.3056142060462	660.5145	660.505	660.524	2	2	438124.879455919	125443.884802454	431174.060500975	94647.6148147319	541833.41094987	282583.371665692	13262.6528338622	30453.6875325516	12728.3083942057	7268.22165588379	16410.0339184571	28321.4928192545
675	59.3206209785104	59.3072503329362	59.3211304384901	1301.97	1301.32	1306.27	11	9	350124.567456056	298529.045850359	237088.424179691	277767.136151591	221079.832080081	68144.7813134776	52376.6777764901	292525.965522901	44445.0261083978	35491.5332655163	361668.858093449	312057.942086087
676	59.3253749861108	59.3247870909841	59.3263216378396	661.083	660.193	662.734	5	5	438124.879455919	806494.978762801	480820.986492947	582267.548912356	581275.433863766	262485.851702008	16290.7231588656	34465.9277526854	12709.4824165736	9732.63397869867	19172.51995166	32178.8367779015
677	59.3401860517735	59.3401860517735	59.3401860517735	147.505	147.505	147.505	1	1	5932.71226422119	103742.07620166	4263.33617663573	2140.90154296875	17922.7785418701	0	6691.50080218509	2379.39197387695	0	2164.35135412597	8092.79248095704	28770.9346044921
678	59.3573316556185	59.344110734423	59.3578894877978	1303.13	1302.3	1307.19	16	12	254688.715818276	165996.841539418	292282.683837895	232441.550863881	223859.808033165	317275.432789711	306864.46108774	283159.267985492	290132.969449868	312095.764498119	292384.68129964	181694.26758188
679	59.3520555843584	59.3520555843584	59.3520555843584	660.89	660.89	660.89	1	1	177678.294203125	230640.052768067	159527.599716795	199214.667693359	205891.433457035	58323.6882000008	5566.50980438216	13815.6976705319	0	2811.85756896979	0	2915.54522662349
680	59.3714260654128	59.3714260654128	59.3714260654128	147.505	147.505	147.505	1	1	4980.22394226074	30616.6222753906	0	0	4752.83528649902	1912.60465176391	1985.15577923585	1959.69270812988	2530.53453515625	2174.39387792968	0	10255.4781645508
681	59.3688167251516	59.368765072557	59.3927137553994	1302.68	1301.32	1307.34	12	11	169078.315988768	40416.0336566154	209028.751589359	154811.727203778	149926.890755949	1050141.52285157	59922.5717510996	192175.589794922	203023.58586426	218956.611906737	214483.136043293	48863.8892888852
682	59.3684779450216	59.3684491946884	59.3686695025425	660.5435	660.193	661.083	6	6	213222.306397323	255276.94697656	205715.081515625	230912.698707589	248262.159023434	121343.097810268	5556.10511315915	16568.4636067706	0	2810.50318212896	0	6242.37878837076
683	59.4304213642467	59.4303893405854	59.4304835944986	1302.68	1301.73	1304.14	12	12	850591.269238284	635310.076171875	990439.15142496	806092.121812504	776017.418374396	1073998.00940151	1072244.3643778	947240.024866074	967378.334986174	1042440.1701308	974734.779999014	665328.27908278
684	59.4360918902377	59.4360918902377	59.4360918902377	660.505	660.505	660.505	1	1	195335.659953126	111416.511873604	175515.11865039	218743.137858722	234703.811866048	117377.82573991	5556.10511315915	16568.4636067706	0	6785.15432202148	0	6242.37878837076
685	59.4812531145745	59.4805902434769	59.48208529147	660.89	660.505	661.101	7	6	300139.923786928	433297.996263426	237074.336308165	344985.600540178	368554.565142332	206382.88113684	8283.9504177245	16100.9609200613	13141.1049824915	13833.3013833006	7886.53078051752	11033.1549575892
686	59.5040253951784	59.5033563286112	59.5043033124202	1302.57	1301.76	1303.59	5	5	63577.2371853295	36091.2590612796	56108.6795196525	52118.6557402343	59875.9048956289	45743.6692297371	65339.7885351554	59709.8304931631	43320.4798944099	80206.3415556626	48715.7516125495	29821.5040019524
687	59.4977597577244	59.4976932930141	59.497766043057	660.563	660.193	660.89	3	3	85687.0215307626	333964.495010743	112648.400311524	271535.978649902	336040.73286094	135810.451413901	8311.88954223625	9199.59327246075	9876.89190600581	2436.94984100347	2545.98956414794	7369.89976249998
688	59.5246820594426	59.5244184142929	59.5248256900918	660.5435	660.193	661.083	6	6	191770.720773439	231289.591913781	163539.091862444	192161.864069196	197131.060657363	129766.756347412	8307.44468151851	16121.5240885414	9847.00986962886	7221.12350346695	7897.80127823893	11043.6030209961
689	59.5455578877271	59.5455578877271	59.5455578877271	660.175	660.175	660.175	1	1	256524.468695071	340463.307951563	166849.467164452	272771.247832031	72089.9619064933	196705.123200003	8311.88954223625	9208.46272499983	9873.72792568344	5159.42251494138	2546.39790249018	2890.28846496578
690	59.5768259103715	59.5721450216734	59.5880978981124	1302.68	1301.19	1304.14	18	12	394159.515844728	319815.972752402	394902.041043044	379392.961450194	353804.615367712	401045.481405554	419165.873451453	56368.6715398607	377953.970078123	134574.282610562	407099.348867938	337468.616295446
691	59.6077346537603	59.59216794139	59.6136416346268	1303.6	1299.92	1307.83	30	12	434081.045570205	310416.512094729	435496.099989537	378488.733815376	374280.162712095	462245.198662684	203331.074523705	412718.67134306	173983.742651369	174221.425052085	229810.756708006	329417.502642057
692	59.6103682625603	59.5924566312621	59.61165762203	661.246	660.505	661.46	4	3	85107.2515390632	109756.208960448	68836.3586806645	121615.69299414	124994.380952007	49297.6332278649	0	6170.34254557282	9826.4735339355	6278.16697436536	2662.07626513676	0
693	59.6507731335507	59.6507321242025	59.650783871965	1302.69	1301.73	1304.14	7	7	254349.266208308	181671.231508791	295634.138049321	244284.131911057	232801.18948568	331030.772408852	333993.998472899	293762.844841306	305639.544833609	320119.78776217	298193.854431557	193503.316462589
694	59.6373173696342	59.6365208833656	59.6381138559028	660.794	660.505	661.083	2	2	104900.694000001	102162.049268554	68836.3586806645	121615.69299414	115913.131955355	48349.8036000006	0	6170.34254557282	9853.13586840805	6278.16697436536	2663.02632804362	0
695	59.676276713712	59.6543956092497	59.6815543770229	660.89	659.281	661.101	5	4	80412.1727914062	113967.688561522	129270.781526995	31681.8327054687	44865.0390421878	120630.899434246	5732.59274414057	8842.31232873517	5689.09952001944	0	3991.70986328131	23779.7487898437
696	59.7092143065595	59.7092096915053	59.7092189216137	1305.465	1304.54	1306.39	2	1	255126.567278716	42946.054724121	295706.972278944	243897.110653411	232934.534410513	331139.413948859	334048.904604495	287407.198452594	303296.838202462	323150.588992308	294379.796138135	189612.681202061
697	59.702257263981	59.702257263981	59.702257263981	659.598	659.598	659.598	1	1	48162.4116848146	65646.8028406241	75197.4238862302	50868.7851562506	59500.6465517565	59821.036689331	5744.85497460927	5568.07291882333	5684.84576049816	0	0	5777.57416992187
698	59.7230038760552	59.7116652394897	59.723496765345	118.7335	117.374	119.759	20	12	55793.3817773437	123357.415678571	45386.5158714844	61626.6043024553	73878.0344192505	40137.4029494629	75465.3641945191	89892.8991098634	70300.1527252022	69373.2609793528	77216.4429379185	147107.780308051
699	59.7344206025915	59.7341915083031	59.7347026541219	119.661	119.649	119.946	3	3	61475.0129703125	104244.151530469	35196.5821816407	53242.677534961	70360.0735107422	34858.4829279297	27349.8015716146	79873.3599916991	59414.2288974608	24471.4553833008	27999.621932373	124801.383049804
700	59.748567313201	59.7478286499397	59.7493059764623	660.794	660.505	661.083	2	2	80412.1727914062	96280.0188800211	106023.174948243	82256.5458374994	57019.8105192871	106113.026722576	5729.52718652341	12752.1791639646	5673.70496175128	0	3991.70986328131	23738.1104361165
701	59.7473904176347	59.7473904176347	59.7473904176347	147.505	147.505	147.505	1	1	5039.8955748291	63881.6738642579	0	4507.13893652344	14078.1790681763	4353.35410839844	5094.06769262698	4524.66091278076	6649.27282031249	5983.19632897947	2519.56850097656	16898.2869536132
702	59.7350983225105	59.7350983225105	59.7350983225105	1306.92	1306.92	1306.92	1	1	96295.9552734389	74151.4163574228	118771.333571779	113390.202768549	23569.4353124994	127860.192751459	123183.951965334	120214.407348635	110267.881171877	144953.803344729	122832.168662104	74080.0706396495
703	59.7699137017714	59.7698754783784	59.7699368133235	1302.69	1301.97	1304.14	13	12	407475.41567383	310233.309483171	459017.972379065	367074.978846152	356082.418649548	491453.35981864	488184.420625003	438307.017840403	454978.896090336	489432.43148682	462624.675117189	321143.298773014
704	59.7815207220179	59.7810145448621	59.7823545006685	1306.13	1301.81	1307.27	12	12	213190.522053226	452952.701790863	228332.231585516	369054.311307897	359343.464862927	132507.517416449	128876.663671873	183579.714810794	183457.077716147	130268.266093752	262159.014073661	234698.000976562
705	59.8150464525494	59.8037009801254	59.8155300200344	118.739	118.193	119.759	19	12	40684.4872910156	251430.208682319	19954.1843101563	37700.3190401785	139040.940302138	76093.2866028182	132876.616510986	145209.050279018	119142.060362723	122359.486339914	140828.841761169	284681.224143881
706	59.8122766438374	59.8120415271561	59.8127368699327	660.563	660.505	661.101	5	5	147848.338308595	87435.8746787102	155650.00420159	128436.046056396	133410.364416212	108377.211600001	5653.6169738769	10315.7410968748	9701.30278784164	2371.84333681646	8520.81860839857	11285.2066078125
707	59.8426841580744	59.8312801768071	59.8428006675002	1302.81	1302.24	1304.5	20	12	201823.767296318	130455.839405926	114099.944919435	71248.7360145787	61475.1237670898	107975.854365235	115195.637888999	108723.734417317	247583.96313395	309179.823811223	237191.121652644	40828.1399497769
708	59.8265367897203	59.8261773855864	59.8268930691887	118.881	117.938	119.331	14	12	99060.9251249999	122436.196688232	55625.5441945801	97642.1780748291	106400.197686096	64910.481628418	124621.969264038	141707.534093262	120641.937155517	133476.989892439	126303.728441569	187813.172057834
709	59.844832899219	59.8338099436961	59.8558558547419	660.534	660.505	660.563	2	2	40745.461560059	140146.719710936	102952.612690429	101227.295637207	100700.249906252	108377.211600001	5661.17528533919	10315.7410968748	9701.30278784164	2372.98633264165	8532.22227355954	7079.34787194814
710	59.8538180348092	59.8491033786905	59.8764553870931	1302.67	1301.32	1306.92	11	6	122956.636687503	195850.032707026	34516.0329677744	145977.510207035	27936.6581484368	119693.405224613	38474.3367421885	33556.1355937492	55642.4746028643	45410.5917578119	112446.424898441	169465.019882808
711	59.8790162826123	59.8782717736324	59.8797607915922	660.794	660.505	661.083	2	2	113563.47803418	64179.8420132813	112565.745238284	116001.553207031	45105.9465999992	110598.424707033	0	0	0	0	0	0
712	59.90339800334	59.8769356471606	59.9043447723776	1303.16	1301.19	1305.99	13	11	117942.805200196	64009.6961547844	166574.196701097	291384.46993083	54350.4460134059	196437.301039342	192643.772641226	123671.926705979	168355.696701097	237347.724504396	152591.723663505	53858.760785155
713	59.9119634117881	59.9114115114411	59.9123782437731	118.7335	118.102	119.278	12	12	50732.3648022461	43881.2642978515	36086.3806337891	44838.422861084	51402.0273836845	43191.9091201172	42435.3947980957	59082.1174525669	53545.1379433594	44416.7496801061	50145.8144846191	76889.3150124512
714	59.9295488175218	59.9293413097966	59.9297563252471	660.5415	660.193	660.89	2	2	125135.914052735	155822.003336913	92264.370744559	127256.797209146	124406.5506529	105729.645873884	0	0	0	0	3142.22139583333	0
715	59.9392938410159	59.9270157231108	59.9449343836562	1304.15	1301.81	1306.91	21	11	115040.854282602	365511.272875599	36364.6181640623	291384.46993083	269942.811902793	62412.197849122	174945.327223558	133714.737889579	172376.502251326	221443.386164552	160101.046305804	66626.1033447263
716	59.9559733191112	59.9438848406434	59.9565161835586	118.739	117.811	119.331	19	12	66847.6418569335	48579.2463208008	52839.5658351354	70179.8216810825	105176.908588487	39514.4617073103	95762.5135512696	116842.454988839	86640.718445526	97518.9054971402	88430.7754586792	55133.3812433593
717	59.9617438081106	59.9569639675277	59.9627280522747	1303.975	1301.97	1306.72	12	10	151490.129097292	220588.005168268	222723.099334811	5736611.50477276	218177.160146859	197295.804086538	111254.928317057	242474.496228377	194107.466891151	207228.031029898	228812.131305804	5588227.91729173
718	59.9783549341474	59.9670642804467	59.9897335629371	118.838	118.307	119.331	25	12	130898.451298828	113300.924260045	80766.9734200614	36066.4210451172	121827.651097831	106582.166302734	26431.3194796875	205857.644049805	192231.704001709	187811.033505982	193455.99756546	28885.9275289062
719	59.9708479721538	59.9693429547603	59.987671537951	660.563	660.193	662.315	7	6	57599.1473183598	65965.4699985359	66157.220414063	90875.1149989414	68404.5582497076	74569.393800001	323802.863183591	268713.904183588	334775.59709062	309283.737503131	249074.110432616	161498.967059375
720	59.9857613811843	59.9856025974998	59.9860297014829	1304.9	1302.89	1307.27	4	3	4380588.28667962	3024167.11071429	4365236.75749994	4370975.83546868	78627.5682681036	4290410.82874994	4806442.82500008	51584.162042643	4233737.85125007	38634.223910522	4331094.11367181	3393443.96718752
721	60.0158571453413	59.998383495031	60.0228220054374	118.739	117.997	119.759	25	12	100019.361675293	103033.983772321	77484.5274745397	78043.3839672851	23478.0356422933	85680.753425014	44490.9056554687	28151.3566875	32587.1875019531	55611.4595350586	25301.1534552734	25290.3659112955
722	60.0009544531991	60.0000691949454	60.0117082917091	1302.89	1301.76	1304.15	21	12	62021.5070920623	105455.757239177	287132.593554687	56999.0969813379	167703.934254807	113706.386432291	327712.125	73062.1088500978	87012.4036450199	329634.449019682	259294.150529972	145261.961608885
723	60.0145957341263	60.0138317767801	60.0152720257542	661.083	660.563	661.43	7	6	229076.033186386	284847.716161827	191187.662509764	235186.344272321	243289.952510375	161025.328703979	380811.925839842	414999.172140066	367457.084695311	379175.032113281	414855.075164059	185507.783543619
724	60.044820295124	60.0445294163014	60.0451069466431	2570.19	2556.02	2575.82	2506	7	626488.816873049	252817.600859372	610154.395624743	483407.263720715	353861.305580352	503418.375380885	690959.123126467	547618.364916971	602619.427777992	739795.941574237	191371.972148425	298503.42453369
725	60.0448114568803	60.0447756150165	60.0448949505006	2496.05	2486.25	2503.54	1896	7	1371387.87812915	431324.563167623	725756.445442733	746742.28621093	1040432.31883159	911192.857350847	870239.184087416	697514.246445323	710242.568229173	1818590.73242187	498096.15814036	484267.795648445
726	60.0448290410302	60.0445370199919	60.044868547605	2584.34	2581.58	2593.25	1593	7	337551.724456356	334679.890234384	815508.259939899	459905.590190959	1067077.0202234	527368.271289056	546966.276110833	534784.562329112	787996.126764516	627243.760351542	167761.182812508	424549.739800347
727	60.0448142556291	60.0447945311119	60.0448859926752	2516.68	2506.19	2524.19	1864	7	1076679.75970171	526861.33523926	1276338.80438619	679166.365930394	556930.195224617	869408.584046223	628958.308073703	775874.330685365	1108612.49451051	1540718.12524217	1157726.23158854	593692.118326824
728	60.0448054543777	60.0446299233608	60.0457242005894	2447.02	2431.95	2450.73	1351	6	3797409.57195559	2500286.68316146	4130273.33228622	3314822.17292709	3022481.49223438	4073196.73973213	3240433.08395514	3501933.33345058	4252911.74210203	4251970.3075979	3704987.7707002	2788532.29016607
729	60.0448149310409	60.0447026579083	60.0451165795684	2476.4	2462.67	2483.88	1774	7	1112145.1289905	653789.653720706	1138129.88532712	935206.829808217	885281.335989129	1307112.15053386	1022340.5880534	1086761.42690751	1082399.83542968	2172232.27678577	1939299.53892185	817842.364375004
730	60.0448333339928	60.0446829911763	60.0449370460252	2548.43	2546.33	2550.38	775	6	805942.443614144	455471.576833979	596584.698654189	606949.598226567	427800.82601562	784554.244695299	840451.321148423	714505.220984363	724992.940416668	1320891.28918602	782970.923064657	454911.598798844
731	60.0448157773199	60.044807533675	60.0449603321443	2535.02	2527.94	2540.98	1319	7	817622.088017593	508625.880998537	1064515.28561908	864747.701210919	665297.227374805	960737.309322914	618810.75443847	811370.708437476	1002554.02132161	655535.478090798	649373.745594639	629480.631575509
732	60.0448506729731	60.0445879639811	60.0448641540475	2600.5	2597.58	2603.48	893	6	460062.446718761	306446.196359377	476876.906076398	456102.577734375	608840.221248163	682159.168164048	625442.978091421	506619.544156249	747220.589459062	704022.202283645	640245.340372916	402885.063565344
733	60.0448067478789	60.0442843430878	60.0448298890364	2698.39	2695.18	2698.95	764	6	125727.478729247	81346.0285286495	211257.416333771	0	123564.5544615	165943.578997394	202116.908374017	0	175754.161699218	265826.636559838	148579.261524837	0
734	60.0448155471797	60.0446367739652	60.0448974793422	2686.71	2681.61	2690.26	931	7	275311.045215604	135094.049015631	243904.403597897	161810.362517576	163058.88261312	263856.601777351	359983.808050978	211790.771287107	302507.970290745	273781.367876942	273532.509702147	152868.292832031
735	60.0448220872253	60.0448085172437	60.0448899341584	2674.71	2665.49	2680.6	1177	7	248413.018109229	124953.67453125	320370.696119278	210581.960624999	170731.464771866	303544.984823334	368221.090488287	282780.06933416	495128.517159928	336875.966578786	238952.880871583	182335.190350235
736	60.0448379665748	60.04481405926	60.0450855448055	2638.97	2636.25	2643.27	775	7	405899.544289364	192747.288208002	602196.415314365	207899.401354983	604879.080996089	321032.468066399	118967.422968755	306237.116376956	371274.140603682	298224.225996409	321474.154866795	210068.848016486
737	60.0448401953659	60.0448159394475	60.044947271183	2629.94	2625.65	2633.37	774	7	596858.189980877	222405.232640625	389550.15736627	289190.730374999	327579.061853969	378492.903749996	1199776.13006388	408373.687234373	539503.503557489	377949.385666915	354815.16460287	205661.802978509
738	60.044823722358	60.0448018869066	60.0448390595746	2649.68	2645.71	2654.39	683	5	317636.566640624	198756.831884767	355367.102526041	268312.752563477	243322.588991705	383551.631497401	343115.065376793	387392.069999992	485544.819985965	274795.90202636	378541.885286591	238744.891121415
739	60.0448213770337	60.0444930791197	60.0449547227913	2662.39	2655.36	2663.17	877	7	549468.182838908	174707.941703728	372400.279353215	266114.219580825	258942.99641015	416035.622213046	298523.035911731	306836.862417368	261140.213413088	276677.527087397	278245.675525387	279228.582151434
740	60.0448457853502	60.044770394022	60.0448703358188	2613.19	2609.91	2621.66	1183	7	455944.325503309	291787.494925953	611483.363931043	423247.323880203	364281.649293326	572891.964920237	408455.461999517	566416.471901044	836444.920385024	825095.316898981	331542.008822559	348800.34915527
741	60.0447880390754	60.0442759195964	60.0454351950404	2306.92	2296.64	2321.23	796	6	5837486.38190016	6693570.1706969	8126466.20323706	7943269.36671877	7990095.52326913	9133908.09244792	11500070.6429038	8813675.47788463	14099304.6159597	9366450.48870467	6040256.56784887	7475765.49221171
742	60.0447936448088	60.044463317457	60.0451364416514	2362.63	2338.64	2377.95	1170	6	6809578.78443609	4662488.15944443	6776652.90649615	5843844.18000015	5536738.64263888	6644216.82222236	9230573.99941836	6209087.46479165	10965737.3713433	7605083.77426146	6651673.66113293	4939034.76979165
743	60.0448362728989	60.0446006361858	60.0453083099177	2401.67	2395.41	2414.9	671	6	6188361.18141111	4138212.19859373	8557840.77529557	5188931.61390636	4902190.88562513	5399595.79071404	6321283.4755418	5523578.44671871	6922241.44208214	6999087.48334159	8408477.87447847	4501055.1421876
744	60.0449475644444	60.0446413281754	60.0451474280273	2387.28	2379.16	2393.85	307	6	9048078.14187676	5540698.65144888	9981752.43971389	7521635.26437502	6525259.94954561	7892423.13477255	12188748.6572204	7579815.51375001	8255588.03851368	3529872.51671519	20378280.2167779	5912239.24681807
745	60.044610149149	60.0444311869052	60.04505264669	2423.4	2417.28	2429.01	378	6	8860271.33671881	7541083.68624995	7300706.31561584	9358537.21999994	81209532.9452676	10565326.3919999	27945652.8375704	9869401.60899991	13626441.2023972	6097234.40046381	6938673.09490045	8204116.11018757
746	60.0448587875141	60.0366059879813	60.0455200470768	2160.12	2149.95	2176.53	505	7	12339787.8729083	14067344.2520091	18371217.1522324	15359680.163654	22695919.6880411	60322.4570890923	16565694.5898734	18181375.745	16290746.8336495	23527590.2499598	50580787.3556992	15289308.0371428
747	60.0448214011818	60.0445874673068	60.0454438820783	1959.11	1948.84	1970.91	303	7	5525404.92653584	2999424.46171873	4325011.32915482	3715119.79218744	4810625.0604492	4832014.22609378	5720860.58465778	4378287.21398433	6476039.64198361	7470428.04738749	4644683.16022881	3457942.76953123
748	60.0448280842258	60.0444642517404	60.0452443284159	2012.11	1986.36	2014.18	281	7	8175550.42652177	6662977.2653693	42215678.666929	8702032.80539763	7219028.51238562	10972470.5259091	12321813.2308258	10616714.2302084	16704961.6112156	12421667.7538101	15587654.4388527	8346368.48958333
749	60.044780493557	60.036735484975	60.0456175281735	2255.28	2250.84	2261.08	187	5	15849903.7768036	12773731.3237978	17289650.1199999	14571720.6231249	10158096.788386	16667719.5831252	18614092.5442307	15995528.8999035	27886175.1691782	21158109.5281236	48357.1343247063	14291559.2196153
750	60.0447659299811	60.0441289460661	60.0522432033421	2067.23	2059.56	2079.24	253	8	105418279.982241	19016102.359226	11347319.0874495	22608299.3878123	104203307.418475	32327.6073398447	16163724.2607989	24421856.3248435	208355814.333655	54142.8407910147	38219275.7518841	21172830.4533329
751	60.0448413909678	60.0440642514389	60.0512593095757	2040.7	2038.73	2052.76	198	6	16131212.5161685	12586237.6741147	11046238.1035558	16321576.0646875	15296299.785764	21343313.6548355	28380790.2153089	18216577.0989582	13104963.6648737	27828341.7098651	21311615.5487595	14432648.6413889
752	60.0448761160946	60.0367122477705	60.0452047660729	1921.19	1910.81	1924.06	153	7	5009627.80432307	3414799.50916665	5668846.32378634	4399595.58333329	3705231.1245104	5159726.79489572	5125862.01440963	4654138.55496522	6692772.34465569	5773860.80503851	5372740.59337787	8681.54997045913
753	60.0448085301401	60.0443973852925	60.0452103284802	2023.96	2022.45	2024.48	97	5	9019042.39712754	6449690.49287504	12436477.323345	7417854.59750012	6914840.96236102	9234939.55875007	9602431.81777075	9235796.81599994	9521356.43957654	11810708.3363134	8422825.66125016	6994525.61812505
754	60.0449046507465	60.0445236460855	60.0451078856478	1936.34	1927.18	1946.32	189	7	6222016.47159687	4596681.74423078	5700816.37002902	5969186.523125	12618022.426349	7316976.62740393	6885356.67368474	6116604.81385414	6783071.04295979	5233219.70076747	6380789.41569058	5282889.42187503
755	60.0448793623517	60.0445645748197	60.0449826361337	2330.31	2325.71	2334.93	129	3	6164356.49687497	4745975.34083321	9453633.27801047	6031860.12666664	5501928.42354164	6648644.25750012	6933967.81583366	6094094.8639583	10347870.8918595	7763396.49499981	7143496.67829905	5095041.60041679
756	60.0448763079813	60.0445079828147	60.0450459904144	1879.94	1868.76	1898.93	205	7	12816756.2441473	4357078.71083331	4691917.90510624	5513377.93872392	10660202.8401536	7199681.84583328	5744235.36997878	6407031.55499996	6761866.58991707	5549789.71731627	11339835.8872465	5126522.76942717
757	60.0447822204323	60.0445823469247	60.0451513062667	1839.59	1822.67	1850.72	259	7	4855573.41635941	4756436.75300481	5114449.45474602	5675986.24869799	5094379.33356406	7484821.99360571	7319975.87564062	6163035.31562504	5927419.35290033	5505365.40522046	9484276.16351846	5427429.92052893
758	60.0447149182195	60.0445870888617	60.0451688472078	1857.99	1857.22	1863.15	87	6	6239194.65115381	4536217.49367187	8521141.77382061	5875961.63317314	3146536.1939837	7048435.77286452	6319007.93294819	6315530.93328122	8986159.62325706	9918057.83404553	5340193.04667179	4915579.45999997
759	60.0448233021521	60.0443530134605	60.0451197945054	1716.23	1698.38	1734.43	180	7	3219056.61881411	3874501.52971873	8315804.32647578	4690775.04693756	10061346.7286339	6639484.80227283	5586327.03166674	5463229.93050008	7447111.67347221	2866382.07581731	5083786.35941033	4288264.98900006
760	60.0448010086633	60.044390731644	60.0457398858174	2227.31	2219.96	2244.47	549	7	17207641.9919914	9120672.44743059	19058887.8090723	12551890.5734998	7800342.73310164	14131537.3206251	13734044.3574408	11989925.179167	17461555.6526659	11147442.1168565	17821846.7950342	9977174.32631951
761	60.0448472207099	60.0442840214097	60.0528781497097	2135.57	2120.93	2149.62	849	8	22379505.6348672	10144287.6176248	14123352.4930105	12414554.1929998	13629986.5167978	56690.3466585294	16545847.3049712	13203142.6170004	10742492.9915419	16475079.2224111	21623827.9067617	11075781.3589999
762	60.0448469965963	60.0442547062469	60.0456802189107	2204.01	2183.25	2218.5	750	6	14610223.2311837	11323754.6952272	16295942.0925002	13314278.9027274	11534761.151692	17095988.2499999	15633373.3797878	15630856.8804169	57416339.5205905	24509858.8435261	46317647.3546271	12082931.8113635
763	60.0448727510215	60.0443402924615	60.0529310972375	2106.69	2092.71	2116.76	381	7	9755633.17596	8857306.93541694	11638074.7511099	10401129.3203129	10885585.7094448	80460.0090364586	12208727.4149564	10687311.8760938	18602362.5986057	61011.2772597649	24423312.4457673	9968449.2645834
764	60.0447624050726	60.0444735739483	60.0453528420434	2269.77	2262.78	2276.27	339	7	19786989.973814	67904888.7234803	171825994.959469	84078726.3981712	98774364.3373247	97462147.0496759	61174035.0132349	88381945.9476331	83440019.5347352	129542805.694349	95281933.9779459	75178356.9346878
765	60.044754825091	60.0445640563992	60.0523024366472	2084.59	2082.36	2088.75	114	4	15513448.2953121	11767511.6030212	14053021.8043379	14215764.5073439	15550397.2535341	73535.1295916264	19482934.1472784	15488936.4916672	16496303.0429169	17084581.1031246	15841750.2106252	12780071.4009376
766	60.0734279433658	60.072981759383	60.0743401790217	1302.68	1302.24	1303.06	12	12	402111.626123048	278338.029579325	489927.034647036	378162.909181564	352000.430656549	556478.831598077	546751.129400115	450561.107578124	489087.878391465	565692.662393628	485877.982449778	325005.770278695
767	60.0718264331825	60.0593245454431	60.0826673116323	660.5145	660.175	661.083	4	3	342064.831369631	68346.7128007806	345522.239264651	101566.579258928	113465.382338168	332669.419179689	13887.5705057372	6143.69947916657	6493.42873551429	3285.2942024903	0	9117.37576406248
768	60.0906779661593	60.0805030606211	60.0942291142496	118.739	117.938	120.196	27	12	143608.465659668	678335.144030328	103586.287076242	110833.800154855	447228.318295519	114086.671744943	188197.35913678	180239.887332764	167772.427649231	179964.054493347	181195.076803894	271303.174893175
769	60.1140436628382	60.1020905598509	60.1258484566077	118.838	118.307	119.759	38	12	61838.2106266276	195024.462077637	358335.07991769	503360.893653809	537429.539371528	373938.734695104	651242.668973328	136947.274302455	633561.132482177	638110.022676758	662663.9379039	971576.098445965
770	60.1154395047959	60.1141072250443	60.1272299255245	1304.14	1301.32	1306.58	21	12	162827.056360269	591079.904401507	278161.396471815	172341.281943361	148901.678709719	156855.373647837	170431.185052584	180431.814577824	150425.002836913	155271.04949219	163646.523697915	505534.97592634
771	60.1291645011874	60.1291117138016	60.1291937906106	660.524	660.193	661.46	5	5	70140.9106960937	101563.970073241	78012.915882813	64642.2397835933	71492.4349781256	313504.200200202	11138.7444594728	6144.79656835925	3779.20162292479	3285.2942024903	0	6333.41736126708
772	60.1459905825536	60.1451783855931	60.1580991336723	660.563	660.505	661.46	9	6	364707.440666298	226860.339997068	375282.481443709	350445.683895088	294752.515936937	367348.174392858	13887.5705057372	6143.69947916657	6493.42873551429	3285.2942024903	0	9101.4112338867
773	60.1370674991434	60.1368707092511	60.151929586643	118.838	118.499	119.331	5	5	482725.892968751	642992.928374999	327240.616472167	476182.176626953	22330.9203981445	21027.3152581054	628635.838237499	621188.61180469	23326.9895458984	48389.3161720703	593834.372110351	26439.6185302734
774	60.1520243204157	60.1520117643502	60.1521814454622	1305.65	1302.12	1307.65	5	3	70704.1178331159	55594.7210316041	73460.6219938148	80906.6631445307	83498.2714583327	79030.857935655	67388.9654492185	48508.736905184	67781.0384404299	88221.6989101546	35762.7536051445	91964.8113398438
775	60.1514242908024	60.1514242908024	60.1514242908024	147.505	147.505	147.505	1	1	2978.9084229126	120827.946483399	0	7048.28487597657	25236.8792803345	0	0	4872.07679992676	0	5403.07634985349	8339.07540673829	34420.4632597655
776	60.1836840521956	60.1623231715647	60.1875954689297	118.7335	117.801	120.256	32	12	45013.5448784179	89746.5181361607	163615.446418108	53629.8692557198	53658.7345692313	30618.0189666505	209158.002796997	19802.065015625	41411.5151830078	146817.778899658	232874.815361938	98263.143836914
777	60.1732352611276	60.1722429585355	60.1738503253998	661.2565	660.505	661.46	4	4	121146.955348215	160442.607176756	145685.340508137	128725.789239955	142007.661627788	125288.251279786	8671.51798754878	11257.8197265623	2857.76971427408	6796.3518813478	3180.34570507817	3054.00296842447
778	60.181961939899	60.1813306301124	60.1822579638841	1302.69	1301.81	1306.58	3	3	86856.2741925042	103532.514329927	79716.8866223156	94578.261406658	90782.5271490489	83598.1856722	81583.0954280595	28540.3195673836	73096.0521256506	95408.8604187008	85813.2758473708	96549.9560584431
779	60.217396500482	60.2069188533737	60.2295668144629	118.868	118.307	119.759	31	12	88171.033404785	416287.283466797	400832.713052804	457327.871852678	464922.623743531	740380.314947755	961151.672328797	1530290.87969434	950104.023768309	1055184.71930811	1422858.30962769	770432.87414068
780	60.2375930732739	60.2374204062888	60.2381029954396	1302.14	1301.76	1306.72	3	3	66433.1370666514	95820.6086315899	67355.9933642588	76342.1126428233	74851.4523376474	51414.7201497407	66520.2340765371	68395.1261022938	62087.8637164317	46611.7761914061	27241.6738945306	79474.4749206529
781	60.2413278450893	60.2412394046318	60.2414162855469	660.794	660.505	661.083	2	2	137445.221548829	179383.51292271	142785.099104493	187159.307538247	118477.081551896	125288.251279786	8671.51798754878	11257.8197265623	2857.76971427408	6796.3518813478	3181.48073209635	3054.00296842447
782	60.2400247268824	60.2392009441039	60.2507152105058	118.9755	117.914	119.759	22	12	77196.3862880858	36779.5379326172	29292.3533847656	48793.9365352173	68353.2365170899	81666.0686383929	117573.080908142	49676.9712904576	83312.4460630579	56736.8517306781	46586.116648856	33231.5045498047
783	60.2737929469642	60.2737929469642	60.2737929469642	119.846	119.846	119.846	1	1	22311.4365957031	159219.425472656	127966.409619141	128827.907053344	128392.289839844	123608.035573242	224734.633921875	241340.509491699	236196.015644531	224210.12418457	238564.754070312	200141.409762695
784	60.2876087329703	60.2876087329703	60.2876087329703	147.505	147.505	147.505	1	1	2546.2577510376	38564.7926279297	0	0	2902.64888922119	7431.91426495361	2521.56770819093	1989.32322509766	0	2299.074741333	2158.17555322266	0
785	60.3002429641744	60.2884512943191	60.3114631276031	119.197	117.997	120.256	18	10	27623.1455032552	87793.71403852	143245.129485677	28161.9700568848	27625.6617537028	159042.883725586	62123.9098580845	67531.0190171984	71346.2488568637	44316.0703883464	49704.8887131696	53269.1337184245
786	60.3049366171131	60.3040904374865	60.3057266095425	661.092	660.524	661.795	6	6	486427.801294378	383660.373852116	562434.07496539	436714.696343749	473480.521068113	427108.68551898	3550.77748667685	14368.7306736537	8560.37079255016	2825.48202783199	9198.13539257805	10409.0729224329
787	60.3091145504696	60.3090743001919	60.3091287324687	1303.335	1302.65	1304.14	4	4	165165.65334147	100981.344726563	203019.001918948	145210.091661045	137986.075832521	224801.810246394	224009.7621946	195232.066185411	209868.957325992	241141.68222656	195947.09038752	125514.443757103
788	60.3319504733547	60.321501597448	60.3331359010927	118.739	118.102	119.421	17	12	138243.097228271	198982.95847998	105128.642599051	126664.216296997	138422.131882324	97097.45544036	64264.1427819214	65811.2190736607	144040.447447265	74095.388740932	173709.714196014	283641.574737359
789	60.3272201472137	60.3260236692414	60.3278779598618	660.5145	659.982	661.101	6	6	97692.7932714854	87525.7723898438	116566.167237304	115769.668440234	118354.236170118	84247.4554135737	0	5398.5601092529	3172.51304296877	2826.23831317145	0	3039.47722668453
790	60.3337829623082	60.333699591182	60.3339923607714	1302.3	1301.73	1304.14	5	5	47467.9556738277	100794.342236327	126416.408943538	138634.247916666	67870.5073730469	180866.863575108	224031.875695313	186576.867370876	132196.584496583	225004.941895616	185030.160926648	115640.262112629
791	60.3490017410108	60.3427177736191	60.3669274196299	118.7885	118.307	119.846	24	12	181226.02956372	136970.601452567	149360.213922991	169357.298770229	158098.62874707	169182.110293527	305799.148959381	310780.083472168	295507.024232391	38365.2378231445	127225.54979262	29056.4820433594
792	60.3516029417741	60.3513378400839	60.3518680434644	660.5145	660.505	660.524	2	2	129737.393051759	69489.1265730469	129589.116179688	45957.5333214284	143102.843071876	109281.552750001	0	7006.47315937487	6781.51395258778	2497.2431473145	0	11648.4520453125
793	60.3735058260086	60.3734792331542	60.3737384437155	661.2715	660.505	661.795	6	5	95051.4888253906	141569.287835936	129589.116179688	109907.081217854	108928.996166851	73705.6129998377	0	7006.47315937487	6781.51395258778	2497.2431473145	0	11648.4520453125
794	60.3875347312075	60.3870037987328	60.399211499512	118.7335	118.307	119.661	16	10	38718.2469645996	37707.8326796875	26470.5111785075	25403.1266086426	30091.3746531169	66815.288595703	32153.4951975098	34075.1922963169	37626.0682558594	26957.8283222168	24038.3404207031	34764.8815238443
795	60.3918365314847	60.3843849405884	60.3919144718113	1303.81	1301.73	1306.58	17	10	79539.9208288568	56869.0153897375	89628.7923742689	35986.8392361108	48442.4396972662	167655.889272837	118778.246784668	112601.847128906	134626.344355468	108604.982905883	80613.9875732422	26152.9171708991
796	60.4008845170199	60.4008185926072	60.4011229301063	660.505	660.175	660.524	3	3	129615.726224889	169797.973737303	136049.695161295	106005.140379464	112221.750353698	111423.863282064	0	6998.47490234364	6763.16334871416	2496.44086315918	0	11628.0555991211
797	60.4216946192983	60.4146486154476	60.4217465359339	1304.185	1302.57	1305.65	6	6	74481.0504895031	43461.9643592661	93534.190872191	60967.8708789066	31077.4990736598	110776.129062498	105223.918281249	47438.2344992891	45672.2824815536	110087.998535158	87311.4426452623	33316.1167785639
798	60.4372955976186	60.4203617445012	60.4465880779587	660.89	660.505	661.43	4	3	126477.105828516	91441.815023925	112002.715640628	73030.5827863276	126941.936176756	84496.3044140633	0	6999.72463000474	3874.16103100584	0	0	11647.8276643066
799	60.4593036419266	60.459263293555	60.4593220545154	1302.63	1301.73	1304.5	12	12	431858.066088869	284221.915180287	532420.827815504	401131.052104493	358754.943558442	616272.33535017	589551.574612168	485319.689196618	537818.648369796	596474.718736227	513483.025178573	318095.427486477
800	60.4622481146915	60.4476238802405	60.4765125524599	660.89	660.505	661.43	13	6	91739.9062460944	251913.025781247	90954.0277089849	38969.3551484374	91788.9816708171	110775.843362956	12313.5322631835	21440.8148062496	22723.3645739254	21164.1705143071	27859.350403809	12334.1224445312
801	60.4631579537798	60.4631131914813	60.4881824981273	1303.04	1301.97	1305.82	15	12	203863.823999024	173926.050504807	184393.275578616	203493.37385066	188880.298931415	197258.087965263	190079.399188702	209319.195862166	191255.981979417	216610.227427806	118081.8	181047.695738806
802	60.4866841227788	60.485954984207	60.4875067705076	661.255	660.563	661.795	6	6	163286.660634521	128084.666891739	175402.952249721	152693.410172991	143964.507756694	109358.524127746	16586.052645996	25092.0441406246	29101.5365703124	25329.6047254639	33312.7392604978	17958.4830613606
803	60.4926170844056	60.4863669156891	60.4988672531221	118.5965	118.355	118.838	2	2	21369.8089472656	39131.6422390137	28265.6140921457	19479.8584790039	24305.0351637137	27441.8417391357	24178.0765610352	26579.6552608817	26230.6850160435	20603.9360725098	30155.0678393555	24380.7995099051
804	60.5184430702688	60.500758207001	60.5184837901591	1305.99	1303.61	1307.19	9	9	147600.820947266	228583.535931489	536444.438027352	74824.5455357145	166104.610540595	106008.446425781	588791.059165036	118431.883011568	88730.0841838192	592426.741176348	114152.120188804	206480.785374098
805	60.5334424282729	60.5333883278417	60.5334799268197	660.7265	660.505	661.101	6	6	243510.812665181	300831.654264505	197439.773024414	274160.768620535	286706.395396201	149525.620098215	16586.052645996	25092.0441406246	29101.5365703124	25329.6047254639	33360.3458903808	17958.4830613606
806	60.5348187342569	60.5348187342569	60.5348187342569	147.505	147.505	147.505	2	1	16554.1683898926	244957.698800781	8011.96276403807	9938.08165429688	39868.4568852539	9919.84213378906	7508.65421813968	17013.8754455567	12428.6774882812	20611.1821757812	14159.2961821289	75981.1314331053
807	60.5432633970023	60.5432633970023	60.5432633970023	1307.65	1307.65	1307.65	1	1	156684.071909172	103020.317097169	211418.953593753	161671.602978518	132199.962988283	242578.389243153	226581.087919925	171614.47225341	165036.151779777	243112.580705555	22863.0924121089	112945.663427736
808	60.5659592144323	60.5654409586971	60.5663890438346	660.0785	659.646	660.193	4	4	79362.7519628914	97076.0338710929	107289.134175642	121930.817727864	79809.8699330345	116366.552933036	2750.15138427732	5468.64632161449	5993.84731738279	10452.4990013835	2671.06556380208	3148.67869765624
809	60.5911306959609	60.5678295580355	60.5913157831394	118.924	118.355	119.759	5	5	49250.5461621093	22491.9833913574	18832.7557106527	38305.3529799107	52421.3617892457	21204.1461953125	36423.0630976562	31122.7815755208	31576.3572763672	19269.2595432129	41146.6058269043	74134.2581420357
810	60.6208787172245	60.5972731647242	60.6252478321736	660.563	660.193	661.083	7	5	72242.5472167976	96730.4729619143	105700.186632226	62790.2616705077	80810.955441963	58802.6515500008	2753.8280572509	5487.20065734861	6008.82658593755	3554.13105456551	2673.68612402343	3150.19767858882
811	60.6148786962482	60.6029167511261	60.6268282120811	118.355	117.914	118.924	6	4	30959.664421875	31440.1787493896	18743.6205032348	23396.3929244141	48335.4640092773	21220.046465625	30784.1843249999	23444.202973755	24227.321980957	19294.8091795898	35643.6259990234	32817.6611191407
812	60.6316535290852	60.6316535290852	60.6316535290852	1305.8	1305.8	1305.8	1	1	51629.2340942375	48538.8151428228	64339.0832421866	48445.4446984856	41175.8357791131	80565.1313281239	75294.466152345	46105.7833789056	70810.6685107411	73379.1327850333	51573.2554633244	43257.7258593756
813	60.6473165584221	60.6465356655018	60.6474925026588	660.563	660.524	660.89	3	3	100824.287025391	96650.7281367179	161457.58700879	111653.356714029	120287.487285743	93689.2016363938	2750.15138427732	5474.8962031249	6010.11052324209	7316.30202597671	2670.11263281254	3148.67869765624
814	60.6478850874499	60.6478850874499	60.6478850874499	777.5	777.5	777.5	1	1	2968.23628271481	3410.79160375977	5663.74177398685	9564.2460670166	3106.21393127434	6213.3390117187	3691.24888793947	9704.9579191284	12135.5137622069	10185.2003767089	3631.04363159179	6679.90637658687
815	60.6852979307837	60.6851592841918	60.6854264336336	1302.69	1301.81	1303.22	7	7	113768.11964502	66435.941556804	152205.835297854	113717.355404297	103565.180166904	174754.413691408	172553.575983219	138452.04954057	172635.283203876	173604.454664859	147659.459002281	84801.2213108137
816	60.6940139251107	60.6939961020118	60.6940851653556	661.697	660.524	661.985	4	3	117043.370713171	146002.130194335	96532.3731041663	130720.355796875	112577.531080291	88503.8888059901	3883.32022558592	6342.54527994781	8798.85779866533	6442.87820568848	5975.47274902347	12426.2682158203
817	60.7259006302377	60.7234373829575	60.7286829682716	1303.59	1302.3	1306.34	4	3	36759.7521368403	68482.6388173827	72610.0959215206	113717.355404297	99683.1432638881	166728.054525824	161880.243691406	133839.53022363	162319.430327149	167955.57215527	88809.5912464497	87347.8941972657
818	60.7448459448966	60.7188565054783	60.7451579872131	660.563	659.598	661.43	5	4	54649.1573071295	45200.1401133783	88825.2396533195	64966.8080761714	117365.29848633	56969.6592773443	0	2727.81257580561	2696.48301538085	2923.52393707282	5993.09478662107	5193.30202612297
819	60.7658338014021	60.7644462547212	60.7727263632448	1302.3	1301.05	1305.34	11	7	49284.8136805552	31124.1746215831	403775.666279303	93830.2818303031	92906.1134667959	447201.609653327	30372.3854524738	28109.0333261712	391500.602243647	413430.273828119	367818.727939459	107262.320517202
820	60.7692446033526	60.7683988989346	60.7692446033526	660.193	659.982	660.193	3	2	93932.8661572275	87170.6893630374	91975.4294471187	107012.190036621	81819.8112626967	85273.8246000011	7269.85736144998	5081.35845947263	6391.52535937505	12122.186159302	8947.16730798336	6883.47314227285
821	60.8040684185092	60.8030978532601	60.8053710432147	660.832	660.505	661.46	4	3	61943.2075183593	74675.6484293381	127477.486566407	107499.008988281	92152.1191875984	104434.259175001	7260.1512768554	8570.53465937484	6392.89106992177	15361.1756506348	14827.3752321777	6880.15402851561
822	60.8024411864654	60.8024411864654	60.8024411864654	147.505	147.505	147.505	1	1	5201.94227758789	40266.4467182618	2035.00993566894	4236.65736328125	12570.5681999512	6844.67899176025	4262.89488244631	2016.19693359375	0	1932.72524401855	4811.58913623047	15431.5245859375
823	60.7980354438002	60.7979952628698	60.8076598004901	1302.71	1301.97	1307.27	14	12	364811.793334962	224893.670802282	466975.294997901	341518.550056339	307033.343504919	48908.3135778816	517901.672581131	426851.361412259	34474.319815063	529442.787286464	450382.440887278	267739.005669695
824	60.8275429769433	60.8143815578772	60.8276183563513	661.101	660.524	661.46	7	5	87874.5042154025	50731.9566054688	59420.4200221121	81969.4786203119	92115.0778475749	66039.0507398281	7256.26884301754	8560.75094401028	10514.7155685221	12116.3472684573	12026.3183081057	6868.10687487792
825	60.8398157228314	60.8398140077728	60.8398730589227	1301.98	1301.81	1302.3	3	3	211615.387757818	140645.978425778	270851.639734383	192145.673378912	28610.965881348	285850.044687505	273969.358749988	24148.4701992182	253627.162734379	287093.40342187	224998.225937504	27676.5061289056
826	60.8576664443387	60.8576587366496	60.8577533451044	1305.99	1300.4	1307.25	9	8	96588.708936769	113406.457420248	123087.412880861	141990.578474308	125507.277837665	140443.775390625	86524.0396093738	149698.36985652	113652.072070312	120086.556632486	130718.564640299	138240.467668269
827	60.8785719183168	60.8782548062006	60.8795068358421	661.246	660.524	661.46	4	4	109024.226868165	146213.040585936	141772.164560548	131109.672977619	112505.636832588	125087.474250002	3118.77399291989	11722.0213093748	2711.04572006832	5375.07112084972	5808.3120439454	20460.0732316406
828	60.9253787953271	60.9009735076561	60.9265204198801	660.505	659.982	661.101	7	6	90926.9705273447	35861.5656175781	126177.218818568	99004.3434316405	88008.9072330085	79754.5056577143	3122.94347686758	5895.19365002438	2710.4665605469	5377.66137786877	5816.08548083494	9849.69434515367
829	60.9219117282415	60.9219117282415	60.9219117282415	147.505	147.505	147.505	1	1	0	101583.855400391	2388.23303295898	4364.62301367188	21981.6044545898	2224.05474890137	3977.29410021974	4967.12495178223	0	4083.07672106932	3541.50233789063	32034.9301904296
830	60.9328672671598	60.9234918666302	60.9333518176555	1303.635	1301.05	1305.07	4	4	127795.922589111	151616.586358172	123117.737446734	132444.838626953	100747.397734374	140962.880152697	127520.062063211	26798.55318164	113577.472745029	108582.244331543	126004.971868784	107374.663440756
831	60.9662437036227	60.9482570718531	60.9683284346951	660.7265	660.505	661.101	8	6	111139.857937501	119000.819939452	156975.109062174	51031.5032605468	95911.7956498311	68512.5382841801	2973793.79687497	3223004.31249995	3276854.07054165	2905370.19661881	2887502.00843755	2127848.26649999
832	60.9766901635516	60.9718257127199	60.9815337700119	1303.22	1302.24	1304.73	14	9	36947.6829101561	82322.9349609379	119470.550414663	119882.497484908	27678.9826876396	173458.75936105	159825.659179688	58889.6593172932	155670.521689078	120831.534371995	53214.0922375496	97946.0534490418
833	60.9961482005983	60.9961146745566	60.9969813892767	117.9675	117.801	119.116	8	8	26511.7979326172	33346.4844897461	2092501.320175	1630632.432375	31020.5124140625	38806.7937212403	36251.0759592285	35827.7342449305	2111819.4975625	34803.9376017578	2096889.59025	27977.7331918946
834	60.9889983851252	60.9767035467102	60.9895637894434	661.101	659.646	661.101	5	3	59404.7727075606	498551.990888673	68548.1651269535	513267.719955078	57123.8164608403	713134.551894545	2458405.85418754	2285772.97170308	2335015.57317186	2517162.47496099	2488502.38617187	1449283.00416664
835	61.0061707029899	61.005774850628	61.0063780363119	854.94	838.757	868.278	194	10	4514920.38690948	3600881.27367044	4891673.40915342	5805566.37182217	4177149.13826998	7478219.43016185	5529672.84117697	9113749.28379499	8334261.40254003	6944343.28875756	9770373.98822499	3826246.31497587
836	61.0059786470136	61.0055460686813	61.0060728833144	1149.27	1136.23	1161.04	141	12	2690682.1803223	3841837.43327363	8974958.40242986	4545993.28966752	3625513.71810354	2018914.69495445	3656383.08364356	3196298.71122457	8091033.5020752	2976894.0041759	7259215.2045462	1834457.37112578
837	61.0063452816708	61.0058312177576	61.0069216749564	2695.44	2671.8	2698.88	196	10	1510912.20015467	2219068.63959483	2604518.14595064	4004780.25698799	2067034.54724607	2491519.39875007	0	2897518.99588041	3368549.2709387	3991440.45619006	2877118.95004149	2409434.08658498
838	61.0059506345599	61.0056506581491	61.0062770647024	905.547	886.301	930.598	280	12	3719408.63442447	9581549.09393351	6193542.03003809	5187322.0829011	5828537.44885761	4065595.91520533	5117322.01794032	5527936.04334679	4903913.0036985	5489389.16975421	5319329.14336732	3305959.16699245
839	61.0058847442389	61.0055504371496	61.0063666741482	1001.58	987.617	1023.84	215	12	4173531.62894807	7852608.09207539	4151129.46634038	4211292.23114746	14651456.1623586	3281396.63100805	31695764.1019604	4009845.39259445	4563007.60458982	5382165.96704949	4739787.21556059	2501950.7281827
840	61.0062120005412	61.0057525593186	61.0064666039831	731.084	724.442	738.493	120	12	7431466.59388991	5627704.21361933	4588016.9623736	5085779.96667388	5147284.13012818	12258090.1231084	2567825.2219794	16612062.7186979	17958469.894056	9634586.78532845	9956278.26383664	857160.223491165
841	61.006193882329	61.0056804152558	61.00642611301	757.965	748.061	770.473	150	12	6937706.31781135	6612578.1726927	8726747.16480752	3923827.19177018	18561090.6909847	6401152.555339	8808712.56647681	21892394.6542574	21013743.9700797	4665544.68593891	5276264.63744775	3162822.76005579
842	61.0059776086091	61.0058787220581	61.0065248725174	827.37	818.461	836.596	94	11	4120195.98620566	5535922.00856962	5373142.64163664	4685051.5832655	12271106.3700415	4295858.61880511	4913676.2351021	4942927.62774143	6657924.7320703	4752924.85586755	4383912.75189374	7281344.41917589
843	61.0062307932783	61.0058141960905	61.0066517229629	806.425	786.84	815.745	105	11	3438869.75846928	4993931.54132359	2022914.57255051	4578078.43374852	6121884.76751233	5114862.33581246	6578785.29942752	11920330.1178099	4785243.28766281	9444590.08668077	4654427.78416486	3029690.29188991
844	61.005975609497	61.0055684633487	61.0064542836638	1119.46	1109.85	1134.03	91	9	2958178.64522457	1856174.45226563	5080795.86340817	2602272.40931818	3409779.89523191	3281052.51956315	2622263.8240825	2445777.74545455	2637130.74502841	4789169.92225586	6713595.49257634	1928726.47575302
845	61.0062879815722	61.0061244450799	61.0065908713977	464.394	455.514	478.806	87	12	5020436.48175183	4019545.40754814	7188852.41190953	9102036.12310567	10880933.7756914	6862488.62430009	7685575.77146476	27056461.9105106	10320646.7443444	8934140.0955677	5443581.87949779	6656697.79624638
846	61.0063541796498	61.0061338899537	61.0065491894317	2643.85	2633.78	2654.24	80	9	14654262.1006768	7340418.94891365	5768590.23884886	3838921.1217786	4691418.83633532	5661167.98806813	5543740.02596575	6952537.28918902	5662916.9343229	3493735.86675468	4858826.95911139	7284254.22818721
847	61.006004039065	61.0057334815028	61.0064865561326	1166.38	1165.02	1170.23	54	5	1402025.37998048	1255692.32109377	1505748.07775391	2196037.04150306	1366984.13320252	1714197.0097339	1577225.37119137	1338879.96572266	1950208.67085446	1536363.35238282	1509447.90550782	1509128.63013403
848	61.0058388888845	61.0057136505677	61.0060682462777	1181.91	1176.75	1191.16	56	9	1347647.54843262	1626691.01995535	2560223.53081245	2394583.14661012	659910.760034185	9269944.36327405	2351008.71251693	1503603.94707029	3057445.47923912	3262665.73486864	1962197.32688704	1795472.5571875
849	61.0064098315881	61.0059905399094	61.0068018310037	2619.73	2612.49	2633.07	71	11	7197420.3567663	4092775.83878254	6957893.1396635	4049335.82776605	4991805.60630663	4076028.9902251	53783551.2899368	8692483.0453427	4766086.56573721	5373933.94762822	5806219.43995006	6185725.04058315
850	61.0063727327448	61.005967959717	61.0064176611421	714.705	704.354	718.231	50	8	1489492.78023804	4045364.20138187	5433437.25562499	7268421.27395658	4816282.78162781	5890822.02086362	5921565.92309822	5603805.95874775	5560322.96042043	9508676.9288071	5771678.43879971	5141160.95154348
851	61.0059537921424	61.0058156436965	61.0063168868339	1065.62	1055.23	1071.38	71	8	6967502.3119625	3037849.78078126	5703624.81906127	2807024.69401079	2404227.22562253	3285130.25965583	4731610.50519788	3282597.73980675	5287119.17809719	4284763.24050002	3917951.81622918	3212720.01389585
852	61.0063716707722	61.0059490280828	61.0066584335704	2541.27	2522.51	2552.42	96	10	6688509.94969729	5910812.20068598	6812385.07405618	13396630.3184987	9169483.09629176	10834096.8412501	14747001.5271131	19189848.4452131	8324550.26463877	10824783.2466058	13897266.2477576	5188492.01889038
853	61.0061211836789	61.0057694185965	61.0062222069121	952.972	945.601	961.362	72	9	3206507.12387402	3137702.55578267	6067441.83811837	3397230.57531563	5895708.05586766	17120488.981754	11338848.8561038	4024717.52642895	5605403.88137861	6601760.12068971	4017100.71272728	2941508.05374095
854	61.0061498524947	61.0060767689275	61.0062837363352	779.754	776.795	783.872	35	5	7285609.33128398	4575883.39434135	4259554.00994151	6367930.7831201	4989122.49812742	6688844.38375	8680720.76193632	5989790.70357211	6311312.27493753	7014788.89698662	6526805.14179685	3812178.04324958
855	61.0064603692874	61.0060556235016	61.006748902989	519.437	481.105	538.205	100	12	6031369.80932145	4873834.18811644	31731878.4057646	17980382.6434468	23358147.8915739	4987297.16024932	7618373.12896507	4632526.53745181	28877764.1973557	4846704.4085011	30492159.5466584	8986203.50676123
856	61.0062001590216	61.0056693557592	61.0062001590216	1081.94	1077.58	1087.95	47	7	3468967.36187991	7746070.64565953	5471749.67568746	10889366.6571931	4822237.92444492	5527140.41982809	6901095.94611331	2149721.44796735	5420173.29532034	5458095.26324997	5091728.59307816	2954492.29712222
857	61.0060937729338	61.0058731014477	61.0066206064967	623.537	623.537	632.129	44	6	4079548.1223264	3428534.26606639	5376274.8908478	4025685.07094663	4192917.56532718	5193908.960757	8632001.00836011	4329169.30166011	4400688.75786722	5166042.90754169	4462672.78242188	6428852.26219309
858	61.0064446139538	61.0060641623145	61.0064669179629	580.552	572.035	591.939	71	11	55898434.0238876	24100050.9927126	25199138.7841511	29731858.2097044	29055995.8340748	18664280.0616682	24461581.4510065	5123185.77995623	24158647.990863	9222923.51692622	35398039.9453724	11879974.9657702
859	61.0065061202679	61.0062027577601	61.0067573559399	375.106	360.646	384.996	70	11	9856104.75429592	4605850.16252431	5649551.21357834	5085927.24871943	4316577.21126249	6886194.6748446	6162594.34758022	7324533.76256348	13547123.6003607	6032112.84650507	5539505.17134943	6680181.37455521
860	61.0061566188236	61.0055662557638	61.0062100541772	1047.86	1039.58	1054.49	52	9	5707177.21101563	2664747.29330034	11349341.2162023	4427913.12553705	5750396.45692937	4239208.68494156	6643417.91625003	4722158.85500243	5077674.8058177	3490183.64782469	12564705.6822294	8595817.19255677
861	61.005982289881	61.0058632106242	61.0061560053851	938.745	935.066	939.147	35	6	6329053.83321527	4773289.85940971	6992832.58765975	5975217.87456597	6782933.60456731	7016851.99670834	8169366.62373391	13524093.033721	3655109.43742541	4295914.54517398	21939637.3416153	5403447.46102779
862	61.0060520620392	61.0055095537795	61.006232887233	980.089	970.598	984.666	60	9	4040029.38227183	2524603.91802501	7381415.88177759	3890702.64014781	4958788.81481779	3698347.78901874	3570764.97173749	3020721.06477	6124252.97818039	3270231.05312127	5759999.10972848	5944097.28961269
863	61.0059221858321	61.0057072073399	61.0063645542888	1217.4	1208.91	1240.81	77	9	1028640.62636961	1019251.3535697	1276487.65771483	887948.329189466	1575261.83586915	2949082.85515229	2591045.13477934	1354447.29306567	2091418.48935987	1204342.17116381	1397018.93211495	1100079.39685095
864	61.0057274071283	61.0056256253288	61.0060423644735	1035.73	1029.22	1037.76	46	5	5968871.35545102	2790280.79559882	5727243.36359377	3620941.88229983	14262196.2352767	5981259.39843752	5906606.96575653	5631922.81745061	5825881.78830295	5929054.88157897	5588684.95031245	4503952.80148023
865	61.0064989511951	61.0060551690655	61.0068149864563	2661.16	2655.19	2669.77	39	10	6293914.7807687	3484205.61339119	9974505.34914429	3250228.4521874	8142800.68586704	30947438.5403036	4490925.80208347	3572788.21964165	5510521.30105864	4724622.3074824	5085809.88271796	3800091.44328132
866	61.0062147664551	61.0055477213241	61.0067789756332	2490.15	2468.87	2511.27	103	12	40734591.8476033	24089275.5738677	6839933.74314821	2855362.16510435	80599436.2427171	7016742.55544486	12317883.3481449	18839983.7704269	8720339.227704	22162088.6607267	9980854.97139772	15489153.2813184
867	61.006382662496	61.0060658189566	61.0066904763599	285.238	266.495	302.751	72	12	4909269.49369982	5611755.16177264	21412366.5606096	9969632.359648	7733063.45277463	4636245.41240185	5051479.81849674	5762641.8476509	5735213.22257052	4766516.75171532	12138211.8365056	4122851.64926719
868	61.0057532729066	61.0054624186509	61.0061879953861	1100.55	1092.47	1104.55	37	8	4140665.29677468	2979664.92656249	6184559.9465665	1839821.73573486	3641563.25292966	7924263.69149392	3545700.23419212	3295191.86500185	2433591.58154481	14588824.287876	3992241.37757809	3646607.08652577
869	61.0060384701783	61.0058860025383	61.0065007611823	689.778	687.41	703.305	37	10	25692654.6425689	8103767.73681888	36527354.6807101	14808903.0182666	23824626.0907826	26902864.3013615	7173799.89215822	6528891.8657647	8893514.53283665	26042402.1468077	7296072.05658194	13057586.0907451
870	61.0065352643153	61.0062980359543	61.007147492922	443.738	431.023	451.689	56	11	14876712.8399572	5388963.37111858	10907200.1130066	10116402.5441497	5954536.26985939	6519410.17888615	11675933.4920456	4314978.38355762	5809882.07536533	9264658.6077343	4633401.82226127	4054451.02852619
871	61.0064756252981	61.0061816441175	61.0067386110211	407.362	399.334	426.842	61	12	7685213.72733276	4458675.44261345	6219590.17897851	9528108.71274471	24582620.589123	4854041.55175256	5279390.96103927	5984730.8339623	5401106.71991156	8778893.73584921	19960378.1817685	6776758.35116515
872	61.0064410388621	61.0060605475275	61.0069987254394	393.261	385.668	394.415	29	10	5636986.35924224	4591624.68612826	6784045.45424896	6412877.73659313	4258719.19340313	7215060.04094947	5827670.05005614	5233650.02814999	6014526.16004318	8011000.76577527	7097197.08035674	4319563.61427826
873	61.0061554732534	61.0058380550657	61.0063649184976	877.522	870.096	883.127	32	9	18105207.9200803	3194675.15940711	10763420.3968595	3765876.22973819	6746313.87195117	5761647.24665628	6026607.76124998	6030327.88643655	5304215.56019026	6388569.30932997	5381720.69791824	8452605.85153671
874	61.0064109693071	61.0061244417173	61.0071830749512	216.384	205.948	223.967	31	12	8315498.47148985	11691770.7771152	9497384.53738124	4640380.48787069	18646489.5691238	9066182.2830528	7937651.96763258	20703815.691037	6905407.67783863	9934664.55833733	5205369.40485634	6577683.88233986
875	61.0063192931259	61.0061506338378	61.0065168273757	239.1645	226.344	252.234	40	11	6000000.50505134	10174905.4677088	5777121.5663391	5449792.44327555	6140614.80801897	5497196.7047989	7442406.58442797	5925570.15060394	8909525.53602998	6688518.32397262	7617347.30699853	5464370.30870117
876	61.0065179264068	61.0062674003072	61.0066180889059	329.066	320.316	331.315	24	9	4492943.73194346	5175564.54661667	11869381.0129454	5274534.04531256	9811248.65742424	5339281.06672232	8183827.43741856	8313832.45709999	11320318.6781916	8019807.47195416	6823219.37370535	4522829.61350373
877	61.0062365627144	61.0058354163717	61.0065460951552	2461.76	2457.75	2467.54	22	7	10165120.8384375	8463250.11289068	10947950.2869817	5785940.50466948	9649303.91373038	12771093.1306429	13057417.3364947	18905982.5371427	10943121.9923438	19693126.5527872	4334310.8684571	9135775.4701171
878	61.0062762444079	61.0058740366534	61.0287827661487	667.995	666.964	681.509	126	7	5382302.6860341	3936673.79174433	4852095.59919218	1538019.02507142	5058664.19583336	4817310.43498081	7026153.57338593	5652600.1952983	5870279.33278691	5181581.19932975	10894149.0966072	19455272.1983157
879	61.0064306951876	61.0058958314838	61.0288404830711	2602.24	2589.09	2612.28	127	12	6583414.69049274	3855758.0753846	5763154.67729449	7255793.20219567	2272581.23180341	20858335.6740331	2381277.91613231	4745507.94284003	6724585.34152469	6969512.21258516	7613762.65770749	7077943.82552665
880	61.0063046037575	61.005664451184	61.0288963522967	654.955	636.593	658.525	97	12	16112738.1504946	902010.139692607	14609865.962846	884386.526471355	1142446.5671062	27674906.2704502	6094684.72309385	27737484.8926649	4697336.86119679	26022056.5735932	6925182.41831971	5478300.52652377
881	61.0064010862516	61.0056657771272	61.0287401472976	2575.8	2572.78	2585.66	68	9	1626350.29174746	1631969.24020594	7558581.41937507	31590556.0787144	6745508.70104176	8358428.15375235	20771341.8132502	5332535.34287287	8206664.05774064	1453836.11928391	10031752.1155065	6411664.09332277
882	61.0062338328617	61.0057980742044	61.0288300802027	609.708	594.318	618.603	75	8	8215496.38201565	1198715.8741927	9439157.80427835	12879369.7523288	7231391.25199219	5189689.85155399	6480471.04762331	8339968.99842581	43818768.8957541	8258721.83098811	8330941.92737305	14110659.0766042
883	61.0063488898176	61.0056802081952	61.0288576681905	2561.07	2556	2569.44	57	8	1884028.08224656	6494665.69129944	3180455.29560251	8313551.10535703	11632364.3813822	10020843.5799169	9576185.43656251	8743926.26249988	10604144.6330686	7568088.34614554	5512010.59374386	9049420.23365232
884	61.0063259390392	61.0060266642685	61.0288069265314	2514.8	2514.62	2520.15	16	9	8413034.72045963	8402004.07398954	11062371.1230931	9507965.92982152	9207203.62566973	47435161.8753089	10929745.7654463	13457431.5536239	8851722.27875192	14857293.9969013	6593376.72021984	581966.811972675
885	61.0195379738418	61.0189589417388	61.0285713078137	118.102	111.769	127.161	15	10	37899.771075358	39275.146015625	22407.0225777344	28500.39922229	30968.6043300293	1951667.72007813	28872.2982045898	30812.4403069196	2111819.4975625	33829.306634375	26435.8165957031	26067.8998125
886	61.0284060657698	61.0278523696649	61.0288239940405	2692.315	2677.75	2698.95	24	11	4903693.97674547	2021356.58215201	3180131.52221303	2293241.53792879	3040563.88433893	3932894.67321413	2124959.26892464	5936364.99052359	1593965.84342194	1566881.45648874	5940450.74330357	3994089.93334224
887	61.0281158650275	61.0273231504342	61.0291292378185	2651.37	2629.14	2673.42	35	12	3349584.8989097	11393574.2936514	5318738.49265919	2405950.56334761	3071361.94988832	4108436.87425292	1413499.11806479	1847002.83620193	1827069.10304372	1551465.99000604	9019623.70691506	853787.788601926
888	61.0283704361156	61.0283704361156	61.0284548415669	522.724	522.724	522.724	11	1	6119134.11714287	4894013.53800837	6450957.54433034	5651538.61142858	4076850.34584391	6947350.92668971	6702975.55575	5725475.87545436	6765792.60505802	6878157.13433032	6450187.90310266	5101519.5320625
889	61.0285033055013	61.0281538220609	61.0289261002269	2621.59	2618.78	2626.47	8	7	1965845.11987303	2095368.72446748	2450985.00004749	5826676.89770836	3241904.68416833	6609884.22916667	4466430.55524427	6171535.09114598	6539140.87109375	1191543.53323488	6221036.41109364	2919595.72705746
890	61.0442121494068	61.026033693305	61.045066836925	1303.13	1302.24	1305.06	6	5	61772.0363769529	72557.7559195957	124606.715869343	39080.845427857	100892.819895833	171750.063658204	133956.459470882	131236.93932959	153294.922201172	212645.039083158	147077.380150391	89590.955847168
891	61.0282465498234	61.0279266789989	61.0286085031793	162.619	153.832	163.676	5	5	3414115.42913096	4111072.65259385	12144153.6749115	7633001.69557471	5465503.5726275	12399127.6349674	12847981.8199219	11279542.0010856	13046338.5258542	13404541.5534206	12147405.8352083	5909288.89230896
892	61.0286375602761	61.0283816164512	61.0286844868894	1.9676	1.8696	6.8039	3	3	0	6175527.26446662	0	0	0	1362865.66514072	4293670.88783296	0	0	9642615.77223665	9183279.0818294	5529370.17242999
893	61.0283157063269	61.0281495902534	61.0284818224004	2547.32	2545.82	2548.82	2	2	1787043.91282104	5676134.38778394	7691806.5906819	7109345.74318191	6827720.3737498	7939424.95749992	7918084.26346583	7481610.19749992	1385611.40883582	8026643.09727246	7501038.97772704	6157064.96857977
894	61.0280198137427	61.0279208847239	61.0281187427614	72.0272	72.0272	72.0272	2	1	2786282.12876825	3232679.9675625	4326571.32928889	3920463.71818438	3667725.10323542	4788053.79079028	4554225.22706666	3956440.62489583	4496599.96488229	4603108.1234632	4188939.48137778	3252177.82985277
895	61.0284676501751	61.0284676501751	61.0284676501751	2537.85	2537.85	2537.85	1	1	41976981.5797951	35351170.2796153	5335614.48966291	40977779.0763278	39580414.9481151	46338001.6481251	46372995.9904396	42631043.3262599	44892333.4836036	46672360.2497169	43997626.2762596	37355041.8594189
896	61.0407580716068	61.0401609444901	61.0414457819035	661.2715	660.505	662.01	4	4	176987.745107693	240220.010481336	121384.677432128	1885510.47565919	206279.929245997	2259089.72918261	4402687.86152341	4156537.00762501	4236139.13955469	3778492.97212494	4270062.95680077	3267081.83343747
897	61.0861349584361	61.0859636692967	61.0869981244392	1304.11	1299.92	1305.41	8	8	178897.88927002	281405.070072114	109103.024197822	200903.544546596	203203.414389272	288755.835817055	289380.492831216	156432.250295759	246169.556905923	32472.4290390633	232479.428579507	241445.834611628
898	61.0880909612091	61.064700668601	61.0886337202599	661.083	660.89	661.101	3	3	320960.77911719	227253.103859373	165204.452196847	324523.002445798	37816.0571923831	139754.818017858	5471.05594116206	3667.92776692702	2714.68620939126	2711.16114664713	2736.83204622396	5978.14690429686
899	61.1123194922477	61.1000104277078	61.1155736117924	660.7265	660.505	661.101	14	6	84624.2359453131	325165.708720141	383517.30743457	54479.3938261718	309569.789852674	358089.160888394	5471.05594116206	3667.92776692702	2714.68620939126	2709.61356982427	2736.83204622396	5978.14690429686
900	61.1191197094779	61.1186630635514	61.1200504588094	1302.66	1302.14	1303.04	12	12	183210.214733323	110448.669143629	250504.28492432	181886.39547213	157734.819761305	288158.689643556	289677.114695872	226198.997306781	249677.952097518	309841.691716497	230690.086925224	137293.659194711
901	61.1290223481785	61.1282914544257	61.1390417011175	660.89	660.193	661.43	5	4	184750.29569922	226257.471421873	177393.616608723	166286.497784598	266675.603015625	170775.361363282	5468.13024279782	3664.25983916009	2714.68620939126	2709.61356982427	2735.85565234379	5967.6791656494
902	61.1610684573818	61.1600958805379	61.1616347069551	1302.69	1301.32	1305.34	13	12	839017.262292483	1258354.32640174	538674.668809284	963725.379582172	917314.330501869	454675.649437781	512669.357941086	745148.090973964	495490.592780929	477763.975220057	635566.462180658	1048087.46160735
903	61.1833140780823	61.1712078823941	61.1950229221646	118.728	117.938	119.331	29	12	140316.52822998	172577.866008371	89758.7514060059	27350.4000424805	109301.446483259	105367.60730263	90560.0216061402	92775.6427929687	81122.8072421875	78578.1088903461	140761.667974051	138673.465812744
904	61.1754083292508	61.1706941572239	61.1764481743558	660.5145	659.281	661.083	4	4	133503.736683595	147155.669268413	25711.4358277341	95800.1676852676	121021.044142297	80409.2835524093	6892.24093872067	13658.7019205727	7049.3314982096	0	8140.96631852213	16966.2131289062
905	61.2007477696019	61.197871566126	61.204300951798	660.5435	660.193	661.101	10	5	70394.9401684577	88717.6338876945	82553.2968850908	74513.1328183593	168661.034070868	78863.280300001	6895.92860107415	13674.3118656247	7068.45856689442	0	4121.21428820799	16995.9730875
906	61.2059369740406	61.2039100875769	61.2068325338456	118.896	118.307	120.196	12	12	75040.0144108886	66555.6764920248	44434.5950617188	63662.9626303711	70930.6511088867	55953.7365693359	83684.3689289551	85054.045703125	83886.4024941406	93475.0975824382	76800.7067948521	84030.5812199358
907	61.2257597415848	61.2255075964153	61.2265223363023	1303.81	1301.73	1305.34	7	7	104986.65109131	250965.157025239	60708.4367591433	173445.724102086	177542.926716496	438717.80817708	487175.645844724	721499.029434402	72747.4969990236	468977.685430295	612904.560833329	204346.093712333
908	61.2367515548582	61.2367143000805	61.2485195229131	117.801	116.98	118.102	13	8	27824.7773371094	148497.162621094	89954.3321824219	27278.1356283203	27630.3548961914	29775.7505940919	24978.3104035644	126746.500405371	140314.389983594	38506.1556243896	29105.593764567	39335.1343222657
909	61.2513629638962	61.2305554624925	61.2513870798031	1302.14	1301.66	1304.15	5	5	123238.229919435	86245.1302038557	36600.3118212896	28656.8957753913	49578.2947033686	56522.5986347658	162276.958566892	37447.1653472219	160026.831766492	154881.279748533	144095.065751955	94047.5504101546
910	61.2506377555656	61.250341869925	61.2508505250129	660.563	660.524	661.795	3	3	56062.1764326176	307206.625341794	433201.106234378	67740.6202928055	333248.65969844	62295.3712978513	2774.67276367185	3155.72909062494	10594.9920852049	0	0	9375.79142499997
911	61.2732538169781	61.2633119826741	61.2753651525502	660.89	660.193	661.43	7	6	478954.935598218	343583.069091797	99027.6035839851	421581.053629463	381780.957360737	432280.148839287	2773.1889814453	3152.1266601562	10566.322306722	2764.41334082027	2650.99883935547	15925.5775711495
912	61.2953486332238	61.2835333514594	61.2953905992311	118.0495	117.801	118.699	24	12	28762.0315570312	69545.8893705357	31276.7680667969	26932.2257037109	44800.60474056	34983.9649000489	40399.6721803385	29311.7336794922	46825.7628925781	52928.8586425781	44296.1232211216	48778.710856364
913	61.2822659448567	61.2822206195704	61.2903230625736	1301.585	1300.27	1304.57	4	3	75905.5388427744	50423.1212402319	85113.2246923841	65930.0516015635	61877.1207275398	91904.7606811537	93972.5363232436	27522.9457207025	102224.138867185	90353.7719750939	21541.7324218744	40160.2411230462
914	61.3241707585941	61.3232660766727	61.3245609010456	1302.89	1301.66	1304.14	13	11	175756.771658934	130972.131501243	191050.494394529	183531.807945838	162289.535317381	212229.371063702	207180.238950894	212860.420036273	210480.800232872	212920.943736479	106434.519455568	115677.025751954
915	61.3140576334568	61.3123479138861	61.3149379896722	660.5145	659.982	661.083	6	6	81200.8057659505	60997.4341528315	91879.8607109381	90795.9105747877	80359.2973185222	89850.0811500012	2774.67276367185	3155.72909062494	10594.9920852049	0	0	9375.79142499997
916	61.3070795187887	61.3070795187887	61.3070795187887	118.355	118.355	118.355	1	1	41808.3674667969	37739.4469151786	38170.9385882161	37068.3516716309	44800.60474056	41867.3286848144	55031.888159668	34769.4595475261	51130.1746298828	56179.5847839763	45989.9727539062	73708.5235866698
917	61.3366820959128	61.3337627874582	61.3396014043674	660.6975	660.505	660.89	2	2	383158.476204687	147663.620873603	433201.106234378	385559.279196872	333248.65969844	87731.3214000012	2774.67276367185	0	10594.9920852049	0	0	9375.79142499997
918	61.3616311623685	61.3611133678931	61.3621305283305	660.349	660.193	660.563	4	3	76681.2528735359	103599.012746581	91714.5967128913	208752.082575	207369.699981447	201433.498650003	3503.44659790036	0	0	3137.94024237067	0	4808.99665468749
919	61.3881146331914	61.3875051800179	61.3935343408331	1303.765	1301.66	1305.99	4	4	59723.4130244142	18468.6692382815	88639.4627703844	37019.0178369146	28351.515177874	94584.3506469742	78354.8506445302	66315.2181658946	90977.0049218766	109636.203222658	32965.0294224332	25132.0940661617
920	61.3890403020171	61.3890403020171	61.3890403020171	660.505	660.505	660.505	1	1	180946.448764652	85941.8793386719	229325.563593748	172827.408325193	182446.109732425	177652.607815063	3508.13035003652	0	0	3137.94024237067	0	0
921	61.4139325684568	61.4089075089204	61.4139635116606	661.255	660.505	661.46	8	6	122454.901405135	313669.816063612	105888.183633649	93400.3433065424	134823.25259598	95739.7789587057	3501.57309704588	0	4240.7832955729	3135.42115734863	0	4800.57609879556
922	61.4357047365482	61.4254619825766	61.438788889576	660.524	659.62	661.083	11	6	232505.242648997	87511.0065468742	113746.703604101	212109.760596353	244933.076051268	105583.762800001	3503.44659790036	0	0	3136.42879135749	0	4808.99665468749
923	61.4633292452616	61.4629512906453	61.4634709961356	1302.78	1302.24	1303.59	8	7	403025.038925331	364244.59527699	216695.511567007	151833.365979942	380584.705644943	252753.388972356	236467.13291341	192345.794873047	220402.094474282	262643.67008714	405888.503735349	371816.275745741
924	61.4543232203819	61.4542539994743	61.4543924412896	660.5435	660.524	660.563	2	2	76430.1786386724	135570.612392577	94836.2408984381	72577.6924895014	98197.5042095711	80037.2245500011	58132.2051513666	44087.3462499992	59002.2009407706	69319.3357711928	51067.6849960945	30045.073295703
925	61.4804636664981	61.4804487174878	61.4804786155085	1304.7	1303.06	1306.34	2	2	261829.517431633	244034.719854911	272650.678292413	277549.000320872	277337.792460241	47658.8709755861	264270.052109377	308289.367578128	257009.162343752	29988.9057812499	295434.038127792	234375.024779577
926	61.5083810171737	61.5079716736721	61.5087537896493	2444.52	2444.46	2444.65	3	3	205722.344182944	270907.990834964	245472.051411129	243572.145651852	170055.872873122	264570.475201005	282404.688704417	265298.693253588	284559.331673987	294135.261495508	315384.623241251	184125.619144695
927	61.5081076315913	61.5078217938203	61.5082379187149	2476.3	2474.37	2487.47	3	2	126935.676927495	99202.5535156207	127231.910634767	142423.166378173	115688.737916747	116021.787952475	154005.899132815	125082.454796871	167534.067339846	146569.428897575	211869.859395142	111842.637665771
928	61.5081432277985	61.5080253390522	61.5082611165448	2459.935	2458.48	2461.39	2	2	158462.190668593	209457.357319336	191717.632292666	147320.738701171	132362.750500486	168290.189601116	169483.534993721	164251.6714352	189033.269849326	180043.396722501	163836.456142134	156540.919430803
929	61.5079114241643	61.5079114241643	61.5079114241643	2505.25	2505.25	2505.25	1	1	345214.342848586	183620.957552084	293420.529076932	277101.063834918	250393.895495396	362055.259684952	308826.384374999	278415.294236158	352308.603608185	377003.589100717	407941.943004558	279420.670734864
930	61.5088012236735	61.5088012236735	61.5088012236735	2671.38	2671.38	2671.38	1	1	340399.778549132	297482.11164522	394864.569847054	339602.326356848	277862.302696079	416763.810844921	426820.579227368	364888.925561285	368272.968363731	413247.61074525	461801.867896796	263912.521238122
931	61.5083979863079	61.5083979863079	61.5083979863079	2541.84	2541.84	2541.84	1	1	169215.846021555	110273.428274971	178797.279155623	171636.900200193	169915.964608676	178917.986994975	209002.560252164	144980.253291019	187745.474029022	214845.895384612	268102.351752928	132073.944285713
932	61.511256344975	61.511256344975	61.511256344975	147.505	147.505	147.505	1	1	39392.9877266438	134956.701662633	36857.7438151043	30156.1224322916	53959.1236094565	47216.484321045	45395.3736605631	59650.5199290364	58159.1572734374	52356.3154584962	54196.8391086831	53311.6097236329
933	61.5084517339814	61.5084517339814	61.5084517339814	2576.76	2576.76	2576.76	1	1	429338.598886716	314918.607220982	417290.525593263	412223.644862172	374201.360220975	480846.968839616	447784.122230284	490890.800053711	509104.076724332	544689.048795807	568568.909428768	368162.214300073
934	61.5085168532833	61.5085168532833	61.5085168532833	2625.31	2625.31	2625.31	1	1	83144.8524547229	94879.1562056093	113157.523580435	82106.2786274876	76059.7388068183	85680.6130353335	92839.4848632788	108978.576287284	121539.514169036	83245.2246411146	150125.116853024	82572.9189488639
935	61.5090170706641	61.5090170706641	61.5090170706641	2641.6	2641.6	2641.6	1	1	78432.481336427	85928.0440669356	90118.6694531241	75796.0539228546	86490.7220244177	114677.659713868	103491.095055909	92183.1748457024	73654.6142680656	84667.4240654286	105758.704469995	50842.2958476562
936	61.5164245461085	61.4975352385244	61.5264302696853	660.524	660.193	661.101	13	6	69100.5011289067	50409.1101726563	86506.1935019537	92366.255723214	150209.53375781	98118.6318214289	58132.2051513666	52332.6197916658	59002.2009407706	69319.3357711928	63342.105493815	30045.073295703
937	61.5190792669438	61.5061646211911	61.5191165524892	1302.69	1301.39	1304.14	13	11	415193.836987306	365013.739218748	33580.2036995454	416211.937446987	381032.669364106	35195.2451974054	393340.274168529	420609.561819896	362474.505544997	396908.137373398	406568.208816965	372406.28192608
938	61.551243066895	61.544770742476	61.5577233862306	1302.68	1301.05	1305.8	14	9	170028.628269042	54945.2224989143	30617.2193684906	411664.102618966	38875.9257446286	167336.01945613	386585.943531609	168769.705241291	155111.308133137	99811.3078683041	173824.793119709	371816.275745741
939	61.5730440587248	61.5715372151831	61.574801285051	660.7265	660.505	661.101	8	6	262326.062942138	316956.85824609	219213.466439025	275170.773122767	290730.356568076	144824.620446429	5453.97516870114	3464.55133463536	10662.812972819	3159.37491320801	0	3049.27552437337
940	61.5896047844948	61.5840565674955	61.5951672794519	1303.325	1301.76	1304.9	8	6	81962.2819208986	41004.5574159068	66879.3752709971	91353.2388398438	79145.1422241211	25767.7215048823	83365.7630566409	63240.6702880851	78852.9305126956	75115.9998522945	47061.5798364265	84041.9262369786
941	61.5999625565646	61.5915783319622	61.6017503028793	660.524	659.982	660.563	7	5	64436.5446093756	264976.39697754	76399.4581173825	32215.4406125	62723.9091162592	60013.0926000008	5464.18860534652	0	5781.36670312504	3161.91324334724	0	3056.09778033443
942	61.6192138635402	61.6183875549529	61.6197360519127	660.89	660.175	661.43	3	3	222929.08966797	285982.583185544	178080.376442384	92191.3685100444	46046.9667553707	67982.952153158	5456.89329345698	3464.55133463536	10662.812972819	3160.39024526374	0	3054.62417304687
943	61.6625651650727	61.66218462161	61.6638585791928	660.89	660.563	661.083	3	3	67812.0095434577	125807.380066407	133457.042636718	116741.196420166	89524.4856644538	98979.4887522325	0	13308.8426124997	5151.03639804679	0	0	3395.72627526851
944	61.6959606096656	61.6959438930219	61.6959773263093	1307.835	1307.25	1308.42	2	2	32919.4264055527	35611.9073876943	17365.7092802731	30889.4944355476	22818.4817382815	11043.44903418	33002.5337270501	20208.3991513677	10600.6321679685	15010.2302304684	21332.3561923834	45263.0463906238
945	61.7125168493876	61.7005787851639	61.7132646015751	118.699	117.938	119.331	23	12	37903.3432163085	27592.5315600586	35366.6759892578	36450.9217587891	33147.5507056478	23124.9594277344	76054.317998291	43443.1361188616	36705.3223378906	39323.7263203125	72266.1128568521	44509.2974949218
946	61.7347220918025	61.7346830797497	61.7347253022397	1306.39	1303.49	1307.34	3	3	47248.7969761443	44185.3836146763	21639.3257289343	27570.9168277993	35539.8142529298	11036.6046282088	35035.0473828116	30956.1149727949	15187.4374302451	20696.3289843752	17903.6401402066	59852.2229766835
947	61.7375551630763	61.7280280397123	61.739622600328	661.1495	660.524	661.46	4	4	101267.778276787	121261.277311522	143549.328375977	109570.178457519	121995.924306153	93797.0871155605	0	10490.8621781248	5151.03639804679	0	0	8800.97118828123
948	61.7247597383586	61.7244736630007	61.7248689257061	118.739	118.499	119.649	3	3	39547.8108837891	34095.301521875	40218.966177246	37514.8523002929	35218.6801216797	44948.9394887695	33947.4155979004	76808.678171875	37432.7879296875	33142.4708740234	71977.5060919921	61550.1293601562
949	61.7589036879863	61.7589036879863	61.7589036879863	661.083	661.083	661.083	1	1	117390.005048829	95213.3979628898	144461.305742677	118805.78256022	39534.0728604905	149126.197960125	5621.58490759274	10320.8189127602	2951.63216341145	0	3977.2152047526	7287.09782109373
950	61.7849632809851	61.784655315116	61.7853334349729	660.6975	660.193	661.46	4	4	130780.357007256	63946.3488124994	150324.613246583	118474.391679687	100825.86330586	152418.474331891	5624.59271118159	10310.4980938475	2951.63216341145	0	3975.79629101569	7287.09782109373
951	61.8095635703949	61.7970153599152	61.8098946940978	118.699	117.938	119.116	15	12	76527.7116115722	74804.4120128348	54526.6329117025	21330.8189825683	57922.4460522462	66952.5119440918	150371.694183594	131843.4159375	137203.690101562	160798.789762207	131536.295	23519.4434717773
952	61.8215182356504	61.8211281215116	61.8218802057754	118.838	118.307	119.278	13	12	52531.2983011068	39700.6775345982	52781.263130127	49548.6923353794	44103.1413679607	67022.3367756348	148172.691542786	125434.039907924	137225.091515625	159661.382730992	115603.575839634	87008.8418354491
953	61.8514273271475	61.8510863046387	61.8515735105217	660.534	660.175	661.43	4	4	49468.8669501957	92770.0111357414	71982.3415849614	61259.5959363838	47278.5321606441	56520.7411500007	0	7581.99010312486	0	3015.45905937506	0	16393.182059375
954	61.8718979163136	61.8712179505235	61.8855469625103	1302.875	1301.98	1306.72	4	4	197001.959277345	26400.4718316645	205009.893624443	214859.996911273	210612.376922434	56683.5413159188	193087.34132812	35469.0813339835	182567.933872769	177710.981049103	40692.1080429679	210076.865820314
955	61.9057088933222	61.9056901620516	61.9057514745151	1304.41	1302.69	1304.73	3	3	206142.010797993	34361.9605389398	205009.893624443	29033.4727915728	210612.376922434	207911.936509488	193087.34132812	45797.9694791663	208280.419396976	196885.300561521	206708.012695314	232180.454338375
956	61.9023762804777	61.9023762804777	61.9023762804777	660.505	660.505	660.505	1	1	74444.5917716312	75825.7414354358	75458.4353417969	70896.7562147463	96760.8652967531	66152.2784254882	3312.47293486328	7580.36724565428	2646.74454374998	6191.14989882817	0	16389.6672261719
957	61.9086855922764	61.9086855922764	61.9086855922764	147.505	147.505	147.505	1	1	2377.91116894531	50024.5904584961	1922.67769561767	2869.03729101563	8272.58789447021	2035.51717767334	0	0	0	2503.93360473632	2708.8569140625	11671.0033547363
958	61.9244509941502	61.9243154794053	61.9252786503254	118.7135	118.355	118.838	4	4	33094.995767212	28970.0227526855	21081.2649798583	25339.3403331055	24121.3106315918	28332.7094979859	38823.1150242187	37180.4014291994	39776.660652832	36918.6044430664	34587.4588267211	34240.3675453125
959	61.9240405017825	61.9239915546808	61.9245264233651	1305.855	1301.73	1306.58	8	8	221642.048172	290327.881036657	271624.723330082	299484.170804536	268500.734579702	265419.413796385	132356.193515625	208191.528786618	244288.256222329	251379.336195162	328929.048326697	278029.842467451
960	61.922671512458	61.9224530781945	61.9228899467215	661.246	661.083	661.409	2	2	70016.9424977684	123073.66640039	76286.0394880021	83101.7830937498	87755.1173408198	58576.7935014035	0	7563.67499738418	0	6511.32764160146	0	16343.9743945311
961	61.9482808603359	61.9361758297234	61.9492552495677	118.728	117.938	119.027	10	8	26894.2635791016	39918.7860875	21081.2649798583	24210.0819924805	24121.3106315918	23933.2581681152	36580.7047819824	37180.4014291994	30273.3342554687	46406.0062917968	29618.0325804687	49866.8645835775
962	61.9487609917637	61.9486904823756	61.9491523292108	1303.98	1302.89	1305.42	3	3	271729.582947266	245602.875136717	261960.30932422	292268.175117188	256308.949621582	88934.0635107418	252854.28648047	290778.703309461	117498.568487548	93513.7932266502	261917.72969629	257197.506243488
963	61.959992621634	61.9511430826225	61.9690031583933	660.9955	660.505	661.985	4	4	84298.5504541015	73107.2882783197	84324.5434160162	103405.413039843	58298.8797562507	89836.4444212245	11198.7088903808	0	9135.14452329087	6454.86628247084	3253.04469873052	10975.5973980468
964	61.970506294075	61.9690653393767	61.9824791400434	118.728	117.771	119.027	15	8	34447.3227092692	49044.9013779296	20689.626342163	26991.913359082	28236.5663080079	28125.7276177979	27165.2796796875	29215.4400939332	34860.4278828125	32533.0916255859	24395.8224726562	30384.0475780273
965	61.9642875561679	61.9642370731597	61.9896622876475	1302.81	1300.8	1307.34	16	12	263324.144085787	161251.123317873	319511.801931157	259544.840923602	58069.0709716797	369741.756733022	381762.035454801	27844.6602722164	334694.06179199	360090.089768254	320363.84549429	206473.770992337
966	61.9970175107181	61.9970175107181	61.9970175107181	661.409	661.409	661.409	1	1	71546.811026368	93494.7513908206	69203.8219240725	80631.681330077	86819.3969421387	77969.2355566414	5085.50888671877	0	10187.6710943604	6449.33630493159	3241.72521771236	7099.49789324952
967	62.0054550161259	62.0054550161259	62.0054550161259	2444.46	2444.46	2444.46	1	1	18191.5885473636	16755.3847333979	33864.1590195302	9809.50104492207	24899.0967480461	22233.8425136712	22696.5503247075	24301.2151523441	10898.6864941403	38387.015852864	17901.4781640628	13115.3590712899
968	61.9977417442222	61.9946648528738	62.000829988818	1305.015	1299.91	1306.58	4	3	335662.88861328	79562.6378869612	466916.826569008	372078.117285153	333853.570849607	553946.954895831	471886.108906248	31335.8854101561	466804.12052175	493500.666171873	469708.446894529	36453.1377246094
969	62.0173148868025	62.0172997174808	62.0173488122876	661.985	661.409	662.337	3	3	71546.811026368	128802.868626672	76610.3791494149	58629.0973236325	76155.8817322252	77969.2355566414	5085.50888671877	0	10187.6710943604	6453.48378808579	3245.38228081054	7099.49789324952
970	62.0240848673646	62.0240848673646	62.0240848673646	2444.72	2444.72	2444.72	1	1	18240.4906671143	16719.4289721671	29237.0003320314	9809.50104492135	21360.9099987794	18124.3167846681	19238.0894384779	21076.4939580081	10875.2987548822	32089.9947821046	17824.8123046865	13087.2145239267
971	62.0411736373646	62.0411264259381	62.0411841802624	1302.485	1301.73	1303.95	12	11	689119.458129885	498917.420760213	832917.229972087	646065.018915262	614553.544304009	941407.950989122	923228.580239961	785614.043270091	827881.102556485	895274.64006697	812311.467890627	538278.6632512
972	62.0672242157891	62.0542230397163	62.0802535195492	118.427	117.771	119.946	26	10	34985.2980671386	49506.2567565918	28088.5386126708	30719.3036796875	32305.6876772461	36853.6767035784	65881.0047490234	58393.49465625	31734.2059023437	74320.4951605632	32734.004546289	56422.708844808
973	62.0660424291286	62.0656864582598	62.0679464341343	659.982	659.62	661.083	7	6	110210.032005581	184542.397290176	79078.208232631	125519.057149553	122048.159469306	45188.0946772458	3637.26313586424	6165.94977213532	6668.68544547523	5627.71140966797	2951.87493058268	10155.4871265055
974	62.1026192165039	62.0908930544208	62.1038323415075	118.7335	118.102	119.421	14	9	46045.0451171876	34907.783478125	20845.7596046875	38630.7731064453	32305.6876772461	37142.2436990357	28505.2910296875	24592.924375	49033.7089019531	67195.9275847656	32251.4459802734	58054.3189445312
975	62.0886681360592	62.0881881156865	62.1060004667289	660.563	660.193	661.083	7	6	151541.544917412	193761.479931359	182402.996959403	169970.245296875	198192.92175122	129310.866284599	3637.26313586424	6165.94977213532	6668.68544547523	5627.71140966797	2947.66247973631	10155.4871265055
976	62.1349540671413	62.1349313168761	62.1349919155665	660.7265	660.505	661.101	6	6	337741.439462056	453168.332856021	246880.411286272	391230.881318361	391484.440447691	180035.584011161	3637.26313586424	6165.94977213532	6668.68544547523	5627.71140966797	2947.66247973631	10155.4871265055
977	62.1634955935292	62.1634955935292	62.1634955935292	661.409	661.409	661.409	1	1	71755.0900605474	61718.329496093	46129.59767513	98277.532785481	103505.962979167	51797.1318789066	2969.30028588866	5938.2339843749	2982.03741959634	2569.40952246094	2886.28397155763	11383.2656135254
978	62.1854672315853	62.1854672315853	62.1854672315853	147.505	147.505	147.505	1	1	0	31385.7301745606	2201.59774572753	2415.100359375	5086.17858288574	0	0	0	5055.86049609374	2077.54638366698	0	3415.28423461913
979	62.1982423949423	62.1975829197312	62.1984561343015	1302.79	1301.66	1304.15	6	6	72654.3492631837	38309.1566059024	97975.2508818362	93076.3002535004	89027.7048182267	99372.7953417972	98934.5476259769	101516.471673028	93034.6120765258	111354.060776774	105358.093485885	70566.4173457032
980	62.1822927474986	62.1758133918949	62.1887721031022	119.08	118.739	119.421	2	2	9047.48399353028	41561.5056259765	13073.9178366088	8734.26122973632	13604.4438848877	11824.6699008789	25043.6477859375	17347.9019073487	20951.2299390625	24599.3059542236	16783.474790039	26978.060258789
981	62.183897916166	62.183897916166	62.183897916166	660.505	660.505	660.505	1	1	56268.2511474615	86541.3530566399	45211.2693886721	79118.4052617186	95685.5200972664	45977.4108000006	2970.888996582	5945.02053749989	2990.12863144527	2570.23525664068	2890.9267875977	11403.2326804687
982	62.2297447826033	62.2072457298722	62.2303422091336	661.083	660.505	661.46	3	3	79811.2539285721	42961.7896372067	46129.59767513	98277.532785481	117192.71249829	51797.1318789066	2969.30028588866	5938.2339843749	2982.03741959634	2569.40952246094	2886.28397155763	11383.2656135254
983	62.2249399384413	62.2189429918511	62.2309368850314	118.355	118.355	118.355	2	1	12631.5766281128	22253.8879038086	13073.9178366088	8774.20807958986	16110.2564833985	11916.9506939697	25785.2785596923	17347.9019073487	23687.5924199219	24851.879211792	16865.1020654297	28865.8375701904
984	62.2204819288004	62.2204819288004	62.2204819288004	1303.06	1303.06	1303.06	1	1	62128.2589439177	50758.7937388394	80132.4765415741	58085.9039474054	56459.2066727123	52610.2718444832	82464.4228125007	72056.5182861308	77795.568655832	81989.8141782904	70141.7735177181	51202.5156068641
985	62.2556149271432	62.232422196641	62.2565655489861	660.7265	660.193	661.409	8	6	314553.990406253	87133.4250669632	262227.504266601	325871.253946428	339203.444604905	225455.785786559	8026.71093420406	14298.2811197914	5407.39022184242	3644.47470629883	10957.8950288085	9272.8509296061
986	62.2553375609322	62.2553375609322	62.2553375609322	118.355	118.355	118.355	1	1	23249.8778335572	32250.4794975586	19335.1900378417	18782.9065515137	16558.115430542	28521.4029595948	61633.6366630859	57942.7183471071	50059.8465402833	65657.0107014161	52796.400795288	56897.0004943847
987	62.2392199513682	62.2392199513682	62.2392199513682	1301.23	1301.23	1301.23	1	1	39888.4001220708	33838.883862303	54447.7368933114	37400.6882263189	38861.9364746099	31901.4368027353	56429.2664428719	49837.754394529	55327.9185571297	54760.3611987282	46812.7400390633	33364.5872167974
988	62.2761839890676	62.2756347388635	62.2762078823675	1302.68	1301.73	1304.14	6	6	196491.640166013	138185.860573509	247560.608144535	188353.042824042	177834.968110796	278040.879360352	274242.153216798	234342.746295718	249972.539398079	267650.351644381	236486.024512207	150909.836491511
989	62.2892232891558	62.2892145663714	62.2892514111639	119.027	118.728	119.421	5	5	27243.4042891846	41986.0666787109	19335.1900378417	24508.8476026611	22739.8184674072	28300.5429633789	58855.8330656249	57557.8968977865	55075.9652105469	65421.7060896484	46031.5906230468	57228.4051582031
990	62.2760093096652	62.2733319718927	62.2787219961668	660.5325	659.62	660.89	4	3	283360.391777349	493238.464526369	294438.12878906	44174.4301851562	40264.4654255856	71935.9045384119	0	2977.79563476561	0	0	2889.06899304198	2885.63725268551
991	62.3013852259203	62.3013191397604	62.3137134995628	119.027	118.499	120.196	15	11	23502.8668367187	30584.0327333984	19311.2487527343	24008.5764037109	21893.4745117188	26140.9955985351	51471.2051812499	61860.8830664063	57981.0526962891	59670.0614125976	52719.7402509765	48515.7092326171
992	62.3019547536768	62.301916793395	62.3019797626265	660.563	660.505	661.101	7	6	403748.193825896	585626.821892327	387086.690598081	508437.41655357	493577.620844297	307070.789375609	8026.71093420406	14280.0435163225	5407.39022184242	3646.42675488276	10957.8950288085	9272.8509296061
993	62.3257993357366	62.323880763116	62.3259777091361	660.505	659.263	660.524	5	3	398841.650752235	164717.408614953	375497.543271646	97229.636379464	65691.6585904537	304293.755178062	8026.71093420406	14298.2811197914	5407.39022184242	3644.47470629883	10952.0226306153	9272.8509296061
994	62.3211440375078	62.3211440375078	62.3211440375078	1301.81	1301.81	1301.81	1	1	122127.569335939	82179.7099609335	133454.496708986	93886.8122900405	94036.4349365246	147530.378726809	149958.494670412	117670.705474855	131798.508310549	138401.461254877	114795.522961427	23984.8446142584
995	62.3626744795231	62.3626744795231	62.3626744795231	118.355	118.355	118.355	1	1	22966.5475219727	25752.7200917969	14358.7783856201	20325.9191496582	15430.4292756348	13905.1358560181	29211.0086298828	32529.3980976564	32410.060909668	38558.1138975831	35349.6799525756	32034.8826843261
996	62.3747344851916	62.3747344851916	62.3747344851916	661.409	661.409	661.409	1	1	121310.239368165	56735.1940034182	127870.531432618	116532.332976561	139071.469146729	121811.956062501	3343.55221252443	3134.77700866691	0	0	4026.07319641109	9298.94433740235
997	62.3837221184894	62.3747288654016	62.3958966260336	118.102	117.428	119.027	5	3	27568.4940527344	31700.4365325928	14458.4974925781	24327.2374109375	22576.1454175782	17122.7075304199	29115.6448874999	32744.685478125	39500.2954871093	38419.9275573242	21467.500636914	38750.5754496256
998	62.4032664544688	62.3980345079003	62.403313090441	1302.68	1301.73	1304.14	14	9	53937.8615413423	162026.944357912	67899.4837999128	188392.086582031	190934.652283934	70587.7368039777	253912.820158916	52159.985844282	27969.40470703	238524.70442871	232727.554631159	159365.549975586
999	62.3945213836669	62.3937211520198	62.3953216153141	661.245	660.505	661.985	2	2	156381.296086523	83516.6585290168	138147.26009766	161187.211046874	53213.1118999991	134753.426445314	3344.44740722661	3134.44083955073	0	0	2911.43032226567	9304.44223515624
1000	62.4055488638592	62.3988173144054	62.4239733851851	119.59	118.728	120.676	10	7	25077.1095097656	42660.6239628907	14300.8021606445	24212.4124328125	24972.3022338867	17031.063837793	28794.1817343749	32652.7870034179	38911.6853289063	40454.7532261718	31576.0748724609	41042.9168422242
1001	62.4230960116336	62.4224402814886	62.4240308737816	660.9865	660.505	661.46	6	6	161601.089570314	195054.206872207	160772.024670061	185152.464064732	154615.252645506	104336.874669643	3346.23779663084	5909.45537109365	0	0	2912.4693766276	9308.1075003255
1002	62.4408491688254	62.4407989728517	62.4409028899338	660.89	660.524	661.409	7	5	120523.104220704	58891.1512207033	165550.42851172	136900.905439533	159845.017124415	155779.993685548	3348.02818603512	5916.20903437489	0	0	2911.43032226567	9324.43459062497
1003	62.4696807568037	62.4696058398936	62.4701391432734	660.7265	660.505	661.101	6	6	191993.853745537	340234.351493299	205691.236620396	242232.549712053	280474.421482542	132990.441947545	3105.63324975584	2871.27604166662	0	7584.40170678711	9991.5831020507	8438.14344510903
1004	62.4695116845135	62.4694296818253	62.4695282008738	1303.22	1301.76	1304.88	3	3	37625.3153108737	13849.0792236327	48161.435123902	33227.1716178383	35621.9393854633	52798.1504882816	58544.6883007817	42835.1415764511	52475.4457763676	30550.0378124993	52516.471882325	17932.5262667411
1005	62.4814598375161	62.4814598375161	62.4814598375161	119.027	119.027	119.027	1	1	25105.6745078125	87735.7703798827	16325.0920144653	28300.8396203613	36508.0730101318	17117.8832797851	20193.1940726318	15801.4461445313	20891.4912070312	20355.7805567627	18764.4431841797	48914.650640625
1006	62.4930251089714	62.492666138416	62.494033559084	1301.975	1301.32	1302.3	8	8	30730.2917187498	13859.7734933036	50166.443088728	38282.1997537669	35191.6421630864	41564.3655273447	46153.5939917	37611.3407128908	40795.9364507377	28844.4350546869	26107.2682636726	17877.1789634488
1007	62.4922635283673	62.4918439753067	62.4929918604522	660.707	660.505	661.083	4	4	191993.853745537	205454.370380299	184205.79241276	136848.21609933	141460.443734618	64602.9960100449	3105.63324975584	2871.27604166662	0	7584.40170678711	9991.5831020507	8438.14344510903
1008	62.5064216154839	62.4942449624199	62.5069230357287	118.355	117.771	119.331	9	6	27738.5597175781	49055.2834313965	16438.4668123047	27540.6069805176	47236.5129940011	17161.235400586	22659.6614762573	15906.023915625	17316.2410817871	20564.783437378	26867.3180629882	36762.9373289062
1009	62.5187633086236	62.5183035653997	62.530963312665	118.176	117.479	118.355	6	4	20327.0989945312	79237.0162377232	16500.8668948365	19297.7812854492	20891.7564472656	20283.5251800782	22659.6614762573	15906.023915625	17316.2410817871	20564.783437378	29460.1256015625	56130.1777968751
1010	62.5417443198619	62.5412103824978	62.5427508573618	660.505	660.175	660.524	3	3	175238.006748049	90870.1125234367	180538.702339845	64043.6557132157	48610.0993760738	108333.242100001	3107.29490478513	2874.55749999995	0	7586.83911494156	6176.85439746103	8452.94455585935
1011	62.5548325210552	62.5548325210552	62.5548325210552	118.739	118.739	118.739	1	1	30334.2653549195	31452.5869873046	30583.3162066649	28876.9614620361	33818.0373632812	26427.6092089844	19806.573075	50929.2427664797	61368.0613022461	56288.6178795165	49634.8199687499	40785.4769836425
1012	62.5562772919288	62.5492289309464	62.5633256529112	660.9665	660.524	661.409	2	2	254680.251123049	102670.609883788	266443.966494138	35533.1242961914	229200.957667973	270202.162500004	0	0	3158.63891733393	0	0	0
1013	62.5674478960439	62.563247319669	62.5896837254928	1302.485	1301.32	1306.72	12	8	80678.616815709	30016.5804150387	51381.7985527358	86200.5921226287	47800.7377430552	117994.424987792	82830.5050976569	112066.692082865	132706.279959543	23834.7587675777	48245.1526963986	41336.325839843
1014	62.5670015849691	62.5669665196572	62.5791889473002	118.728	117.914	119.116	7	7	30293.5482202149	37590.59305625	34356.8731951171	28876.9614620361	38122.9599748047	26369.7436828125	53138.0943955078	54704.6612653459	60034.2352714844	56587.7287914226	44957.9567679687	35040.9675030518
1015	62.5903012992798	62.5903012992798	62.5903012992798	659.263	659.263	659.263	1	1	232474.562294926	148500.870013181	240783.890757812	223161.010437009	56003.5299697261	255232.803503173	0	0	3157.9641386719	0	0	0
1016	62.609128855187	62.6090753518348	62.6091638779359	660.7265	660.505	661.101	8	6	270124.227475449	153293.477476561	288781.040605747	252450.499483258	223706.999462891	301791.687281251	0	0	3150.09172094725	3937.83004042977	0	4211.62636759439
1017	62.6028798568784	62.6028561309528	62.6028832034687	1302.24	1301.05	1303.06	3	3	71876.8955061874	55543.456030273	104127.432021484	79286.5395572911	67913.6743408198	43160.9344587057	36099.8290810539	100154.263671875	43324.8099493402	134096.45694987	104701.491744791	64419.1560677079
1018	62.6489482758093	62.6484823035366	62.6499368972819	1302.78	1302.24	1303.61	10	10	107742.958672281	57375.3439013667	157877.177433894	84953.435180664	101417.604181908	173552.672400715	173791.6169222	139286.207385252	161924.848544921	175645.360531781	147605.336791616	92533.3581134594
1019	62.6430225915172	62.6368213092397	62.649421125087	118.719	118.499	119.027	6	5	30293.5482202149	37590.59305625	34356.8731951171	26759.9655339355	38122.9599748047	26369.7436828125	27446.6790773926	58348.780734375	26817.196890625	56288.6178795165	21653.950828125	37400.9069007974
1020	62.6372111549607	62.637029881954	62.6373924279673	660.8025	660.175	661.43	2	2	274421.164066937	198776.307462362	317060.81330533	90283.7662037032	88322.848317521	292894.922241212	0	2665.78098657224	7034.83644571937	10592.6369128419	2619.43314860025	10263.5456604004
1021	62.6967384461217	62.6967161779942	62.6967719814023	1303.14	1301.32	1305.65	4	4	203195.662470706	133512.486227679	46308.3270556647	197008.647829593	180317.217309573	50338.1470839844	35015.3039414071	225216.553421017	26962.5909375008	292381.964611813	245403.406757816	152051.906632255
1022	62.7106200048853	62.7106200048853	62.7106200048853	661.43	661.43	661.43	1	1	77382.649287389	165004.933569334	66097.8613131508	55776.4565758927	110579.713087891	69296.2891074223	6749.53507727047	14744.2027669268	7514.74677970374	7517.61383850098	7344.45081970218	27113.2049509277
1023	62.7357972924931	62.7354009113872	62.736176307884	118.699	118.102	119.116	13	12	47724.5153261718	65824.5068018973	29914.3250519531	43382.5906396484	43467.8328256837	25536.0135172851	50076.5037930908	67699.0464985352	49637.3147324219	43469.2139465943	57732.7465422014	92149.0379313616
1024	62.7271842775613	62.726639102432	62.7280969066423	1302.3	1301.81	1303.06	9	9	227309.955672199	163821.741219951	293892.06346436	224983.25210124	201031.26566732	338876.135578801	350840.989253306	268758.123947972	288744.908203123	333391.74051232	285120.027151442	186151.512524413
1025	62.7315960223963	62.7311061339331	62.7320859108594	660.9675	660.505	661.43	2	2	77382.649287389	105588.599468749	66097.8613131508	61171.5308415177	110579.713087891	69296.2891074223	6749.53507727047	14744.2027669268	7514.74677970374	7517.61383850098	7344.45081970218	27113.2049509277
1026	62.7482485010531	62.7476151885149	62.7605407860402	118.868	118.307	119.661	18	12	62634.0940429687	34548.5542203125	52012.5620763347	55405.9964116211	50234.8665058594	54666.7652293944	109790.367717529	103948.835719866	98943.4372578125	104067.90092892	29665.3614876953	80973.0652731934
1027	62.7710306241105	62.7669510968929	62.7845183883748	1302.14	1299.91	1307.32	9	6	100628.047185246	53176.9304589837	70665.3233626296	107635.184424316	100376.811667479	71948.1677551264	91386.3137858068	94599.9993142353	86358.0398258458	61780.2841259769	92220.1402777771	98930.2310937517
1028	62.7785390128549	62.7783151715748	62.7787051471636	660.9865	659.598	661.43	6	6	131971.42282422	86646.7388636719	207619.794496651	164227.95899707	130802.160414714	181635.95895573	3576.0458325195	17743.2749340817	6149.02882633461	3498.21838481453	8375.46941894544	11904.09116875
1029	62.8019318537102	62.8015835610282	62.8020504131117	660.505	660.175	660.563	5	5	97298.1137402353	82992.5326582024	88298.0284707037	96981.3252734368	73968.2624755865	171635.099400002	3576.0458325195	13086.9620781248	6165.71308876943	0	2938.72492272948	11904.09116875
1030	62.8109793985685	62.8109793985685	62.8109793985685	1305.07	1305.07	1305.07	1	1	101761.896599123	93116.4013916027	107538.099483506	104189.741751707	50376.3704166663	83302.6039062489	94660.3241992204	95484.4514819351	88696.6807031265	90077.2556762712	91004.3574389634	97238.9700878891
1031	62.8269553384537	62.826051075337	62.8276566548355	660.89	660.505	661.43	7	6	122287.278606586	224205.894778457	97711.0509568916	160890.435254464	157899.831056917	55942.8549174109	6952.92731396481	17761.0359700518	6149.02882633461	3497.09451940918	8378.45852294921	11883.2470983073
1032	62.8828429663093	62.8828429663093	62.8828429663093	1301.76	1301.76	1301.76	1	1	34464.0349237066	25631.0017633929	29397.5372241215	19642.1653417971	10193.4458007814	20210.3281933597	37634.9175952143	35986.2522564691	34976.3241442866	31483.9528786891	15724.4120397952	31251.1308715824
1033	62.9044951565811	62.9042062909483	62.905311557146	661.43	660.89	661.46	5	4	49303.1875927734	70942.5519829104	75138.0466835942	51939.083505859	85345.125270995	60011.9937000008	6537.12318164072	6755.2629500731	7749.09074194332	6019.67058886717	2589.29625146483	7524.78801159667
1034	62.9367473629869	62.9367473629869	62.9367473629869	1303.61	1303.61	1303.61	1	1	15076.676542969	23939.3727890631	18566.5062561027	10018.6948828121	5122.83123413062	11232.3795104983	24279.1582788091	26899.2138085942	17869.9955468753	27301.9328203134	11719.0269470217	19802.0246484366
1035	62.9252495823275	62.9252495823275	62.9252495823275	117.428	117.428	117.428	1	1	3506.48068695069	25753.1782412109	10502.3576049804	3883.46483642579	6622.7871591797	0	11256.9479477539	11372.3913169556	2575.83175830078	13561.3256147461	9509.10665100096	8876.26894226073
1036	62.9485938449036	62.9484267087196	62.9487326489022	660.563	660.524	661.101	3	3	75617.4854003914	70942.5519829104	65121.3595156254	62885.4554052734	75950.4901953138	69376.866606445	3061.13840515128	2839.77414587401	3049.00903125002	6021.28184973157	2589.29625146483	3037.21837890621
1037	62.9785279798697	62.9644477097223	62.9786288932015	1302.905	1301.97	1306.34	8	6	128027.413418375	70176.8638808593	163027.015697024	115553.87043213	96262.3649107784	168338.907528411	25898.6158789051	148382.383680307	58363.6696569816	93862.3929231766	154574.403615502	88165.4230488282
1038	62.967632978585	62.9664849303254	62.9683042448811	661.083	660.524	661.409	5	5	91658.1032460944	82707.8791494133	106969.417282715	104773.408931803	106888.250651784	150530.567400002	29804.245812988	29017.5114062495	28257.8905255855	21871.8481997563	24729.8399746098	8843.64724374998
1039	62.9966975921628	62.9957489655267	62.9974049140837	661.43	661.083	662.734	9	6	242650.876027588	448269.559324095	211880.9755213	277587.188731691	359885.852020384	148240.193347045	35897.497726283	39011.8571568079	37330.1912633926	25770.3875300295	37218.7018850095	12897.4152779017
1040	63.0049721603797	63.0049052854416	63.005023527393	1304.14	1303.98	1306.72	3	3	112096.042492677	65159.1390625008	63847.2285958431	100993.951046141	83885.7473563033	65842.8134619143	146009.599062501	132529.282362063	137913.037539065	164272.941430667	38303.1115019523	82916.2900415026
1041	63.0041703325297	63.0041703325297	63.0041703325297	988.967	988.967	988.967	1	1	10605.9801325683	5836.70896789556	15594.7519532473	9724.65502099629	10471.1236157224	11343.1748964842	24928.2864379887	13143.4279193118	12472.1841874998	18109.5094628902	6103.48298034672	3052.2478146973
1042	63.0434409734242	63.0429970678416	63.0438305813384	1301.97	1301.32	1303.06	3	3	93887.1231696433	54711.1019531252	124224.330548271	84511.9135477124	69418.0674267581	44230.1678833014	38365.5877658418	116876.366559707	35234.6767413325	133380.99927455	124223.330643312	66036.3532421879
1043	63.0591374892199	63.0468321495659	63.071442828874	660.794	660.505	661.083	2	2	415577.684707032	46293.546684375	391637.910410153	412070.610527832	67703.1294535162	383208.934312498	3358.98202209463	0	0	0	2507.41301330565	0
1044	63.114392841963	63.113990947758	63.1145368655458	660.193	659.646	660.524	5	4	93577.6862109384	334300.591279688	108043.069330008	88538.2822191405	336094.188626959	94383.836200683	3358.98202209463	0	0	0	2507.81516455073	0
1045	63.1429621844272	63.1382880188005	63.1430725248395	1304.49	1301.98	1306.75	13	11	141329.353466797	131548.85060697	109140.427265627	35852.2981323247	134472.683317683	144299.572906024	136076.895413411	146537.398347356	100676.36229562	122109.276851806	96962.4307356764	146818.11968149
1046	63.1380412679556	63.1368968562586	63.1614993692484	660.89	660.505	661.43	7	6	509652.727832593	433136.797807751	512132.328248255	38513.9030060546	420349.612736043	482473.032675291	3352.70355102537	0	0	3639.50728295898	2504.95542236328	0
1047	63.1486405750013	63.1478644585194	63.1697202417811	1302.69	1300.8	1306.92	8	6	28203.1003906242	21573.184773437	61765.5880859386	24553.6197675787	35119.4064160158	58227.5591796885	61896.2667187472	63240.5744921847	33876.6187646477	67532.7183154268	35899.3910961919	67249.0689477549
1048	63.1673554939898	63.1653007613823	63.1885537658188	661.083	660.505	661.46	5	4	107287.012674108	235601.772636437	109566.385254069	127150.11171875	135415.350723212	82602.2301769211	0	6406.14000651031	3765.69102408852	2935.00262731934	0	5909.20412687173
1049	63.2020173324351	63.2019074883454	63.2145886823628	1306.735	1301.81	1308.19	10	8	64995.6678867189	88172.7398437502	56354.3559186667	55817.753308105	47521.5177127513	39027.4243338451	48510.5380468737	47422.3489562981	55982.4831140128	31628.8777558587	50067.3208667	19807.1535644536
1050	63.2158122892776	63.2133513432278	63.2180252536182	660.563	660.505	661.083	5	4	56691.6213793951	121745.207831542	102863.94731543	104988.706365396	132360.567730062	72158.5858500009	0	6413.46130937488	3775.90853632807	2935.94585258795	0	5919.56929609373
1051	63.2296260970152	63.2292917629761	63.230168861077	1307.19	1306.34	1307.51	3	3	56045.4897460939	68780.520990236	42213.3396132824	27786.618082682	48977.4397792981	35311.1814345695	34365.9599101555	28428.5986484369	48578.1248583974	44033.1042490225	44404.5167324209	66993.1410585955
1052	63.2469150904804	63.2469150904804	63.2469150904804	660.89	660.89	660.89	1	1	105383.95065918	170978.960494629	76526.0509130853	123463.357315918	110042.681269533	74990.753100001	0	3118.84378356927	3777.11850488279	2937.36069049079	0	5922.42500598136
1053	63.2560734549747	63.2560429097372	63.2561075287163	1306.57	1301.05	1307.67	7	6	90428.8182338144	187003.750336537	54685.8966796879	145326.755215219	98368.6285135328	30357.8804970697	44892.9255468738	81226.6060693346	37813.7795239256	44299.8278710926	57816.8502038583	112163.620948661
1054	63.2803504227839	63.2803504227839	63.2803504227839	1302.14	1302.14	1302.14	1	1	51685.9124511725	84903.6452636677	41631.0110705573	56984.0619067391	59447.1881835945	30251.5191533211	41618.9514550787	43521.2944921856	34598.4088952642	27972.6719042957	35476.3684179694	71971.5851806651
1055	63.3091133040903	63.3082205556369	63.3099788522241	660.524	660.175	660.89	7	6	1718517.89119677	1870523.05875563	1766028.50713579	1699387.84382447	1835558.16211284	1509728.27005315	10154.3223859164	29207.3448669433	15533.5488278459	7427.6584993896	24764.177295349	22128.5416992186
1056	63.3237770945274	63.3213995559991	63.3244922540934	1302.565	1301.97	1302.89	4	3	86592.7779157372	146302.714386161	63516.1473423554	100628.802483259	112802.413683036	57357.3781598776	46532.9096826165	36908.8015869135	41940.735734864	48808.6485344592	62016.5488874167	116391.648590956
1057	63.3330583796412	63.3328383785983	63.3336009754483	660.7265	660.524	661.083	4	4	112736.186877791	1554705.60838182	1514934.47435157	103087.21834204	94533.8678593747	94701.9012087057	6677.80469726556	29244.6467122391	15556.5579664713	3602.66752327474	18065.67465389	17843.1700132812
1058	63.3827414129896	63.3700149630717	63.3861988455631	660.5435	659.982	661.101	8	6	118621.260168528	86398.6042792969	35866.2195816405	103637.710981027	148418.505062892	48940.5300905766	0	5464.4510437499	0	10187.9574749758	0	7567.28883966054
1059	63.3958605791138	63.3834135672223	63.3959171919412	118.7335	117.938	119.116	20	12	67468.9705589193	58685.7582226562	32467.3368052165	60421.3082663574	56324.422410075	30101.5369546874	36566.0580960937	28854.0611621094	35145.8897441406	88705.6380230306	30367.2722332031	52443.8531353515
1060	63.3884967011559	63.3870801477518	63.4124748645347	660.5145	660.505	660.563	4	3	56305.2836279303	67063.0831769532	78636.4984130853	76079.3937617186	120577.773291994	59386.6677912595	0	0	0	10187.9574749758	0	7567.28883966054
1061	63.40829309942	63.4082639125755	63.4085665650048	118.599	117.914	119.116	14	12	57660.0815273437	78519.6523426339	34558.4707152344	56971.5653876953	54963.4839217123	43195.1595051269	45681.8693156738	52070.8798409598	38796.3244082031	38328.5707502442	48811.7095432128	60586.7702613119
1062	63.455421460879	63.4330934390342	63.4615194021986	660.9865	659.62	661.46	10	5	60542.4068169921	567572.896124995	113047.691859376	78614.8235257807	76851.0126831061	161689.020530925	4876.17080712898	14153.2126177976	9350.60291296382	3634.89811630867	8715.71585937514	9600.42684008788
1063	63.4469501527189	63.4469501527189	63.4469501527189	1307.25	1307.25	1307.25	1	1	22850.3973544917	18446.5543762209	21424.5327832034	13761.594458008	9334.87597656261	27544.6932714831	20671.7777380374	27970.232431641	24185.7582617192	27128.8160375981	34153.4093994125	24297.0252648929
1064	63.4804146623525	63.4624398307244	63.4816311724549	661.409	661.083	661.795	9	6	577216.450533636	525388.134782774	100712.269460938	51993.6078158481	571042.174599606	450495.264392027	4862.38052050775	20224.9841700962	13401.0042071009	7583.81781347656	15997.0161840819	13614.4161852677
1065	63.4650106366417	63.4648815435018	63.4660365537035	1302.69	1301.98	1305.42	7	7	85111.31970703	90739.3102043264	103597.609596947	80692.7296777343	89912.8841534414	43456.075240885	112109.186718751	52589.4018755421	97830.1955921529	35749.118299696	85207.0422136883	77756.1163499096
1066	63.4975147089995	63.4974409113206	63.498037934939	118.503	118.307	118.868	4	3	58650.9152893068	82416.2019628905	27796.6269833984	28473.944262207	55037.4989655762	31664.3810264648	65889.8834742186	55286.8109088137	59301.942609375	65379.9565849121	52510.7832296142	79530.4879724609
1067	63.5056127663582	63.5003498449078	63.5096210929867	1303.04	1301.32	1305.99	15	7	72671.0905468753	68223.7425334823	36372.315449218	65006.9174658206	68330.7240377375	46342.8117993171	33655.8581132821	42373.4575069757	47893.0457916253	91665.2698636306	52989.467623047	63159.353759766
1068	63.5045922691705	63.503452936531	63.5057017844824	660.5145	660.175	660.89	6	6	453523.169111053	486024.021145992	444487.3471246	472970.163097097	485358.152445249	370670.88932501	4876.17080712888	20224.9841700962	9322.31313728837	7583.81781347656	15997.0161840819	9584.13021630857
1069	63.5316401169491	63.5316401169491	63.5316401169491	660.505	660.505	660.505	2	1	430761.46269288	67715.859853125	512302.538203121	421053.521191401	471366.598320321	388261.407976317	0	3675.10105114744	2513.31196289064	3636.64978063973	4287.90205078123	3059.88569079586
1070	63.5478675868804	63.5236147666042	63.5482516222756	118.307	117.771	118.739	14	12	58876.5966635742	27455.1130454101	38714.5460925781	53608.7111678059	55235.0846735841	44154.4814607423	66219.4137579172	59883.9605691964	59621.8020625	65672.7715074987	52741.4033226725	75797.9072394207
1071	63.5547533348427	63.5547348351848	63.5594069868192	660.524	660.193	661.409	5	4	128861.70386105	98328.7687675772	105857.193418666	58457.0401076171	135889.628698439	280280.986200004	0	7043.82838541655	6325.94979858389	0	3790.35601806647	3105.89059687499
1072	63.5640710810601	63.5640567279199	63.5641019967934	1306.65	1305.46	1307.27	4	4	95902.4241321919	96975.1199534249	94903.7154678631	104813.665943715	87301.2157670461	88986.0383842338	86847.5584978683	100621.649370493	75316.5187792971	64845.5351562506	86895.5489590739	102622.337470258
1073	63.5604062454786	63.5598888499837	63.560701525032	118.25	117.801	118.739	14	12	51497.7540381673	69032.826875	35219.3593855469	47228.8228395996	43523.2245843913	42150.4687566896	68390.6522593994	45968.9416666666	57043.4886835937	66551.1696624756	44788.5977764485	50396.7981816407
1074	63.5897716308667	63.5891985800598	63.5902189999718	660.184	659.982	660.563	4	4	99409.0242700901	123558.374564452	102638.656284319	170181.211728352	77899.4670535702	114459.04230134	0	7043.82838541655	6308.83193969724	0	3791.7087504069	3100.45218066406
1075	63.5901430097198	63.5901430097198	63.5901430097198	1303.95	1303.95	1303.95	1	1	64307.1921107704	72519.4455468752	64886.4389955361	73689.782479074	62730.8584786554	59367.7575857984	55807.1177929692	73163.2201381118	52886.7426060272	70700.8894921858	43871.1216943366	73184.4491364401
1076	63.6237559890522	63.6226938467996	63.6244174859799	660.5145	660.175	660.89	6	6	140535.731044923	77336.2066479485	219095.69829121	111876.253548047	91759.4607106109	259601.043736608	0	3029.99685624994	6324.59838867192	0	3796.03749389641	3107.38893603511
1077	63.6505187605584	63.6314760148583	63.6534625786821	660.89	660.193	661.43	8	5	120742.396384766	178163.674215819	126901.653892229	145773.953194196	76240.8805416657	66810.7395000009	6858.42428100579	16804.1261843747	7034.44314785145	10393.8961738283	4941.88475488289	20383.2891710937
1078	63.6512330098881	63.6512195466831	63.6512401394459	1305.34	1301.81	1305.99	3	3	174349.571679688	260589.756682617	130033.694650391	45962.2395321381	52225.0336111107	100411.556197266	116021.891655762	170108.013956055	101883.440323243	109846.362251954	139615.745394532	51160.027797154
1079	63.6783223043152	63.6782871868814	63.685859917493	1303.325	1301.81	1306.34	12	11	118890.693270265	272227.992439902	136714.867773087	121136.3814774	213206.364064377	43948.5321856697	29943.7120644525	187831.301835938	102141.559788411	34172.7397223764	83357.4468422158	241407.747939828
1080	63.6778875583681	63.6762569748633	63.6983255661687	661.083	660.193	661.409	3	3	177271.66207422	111188.109236606	38279.0367361326	175881.704434569	98290.8499068065	158920.985977052	6854.75667443844	21083.7017252601	7015.40812402341	10399.8325748698	4943.6484539388	20383.2891710937
1081	63.7256619389105	63.7226627147803	63.7283295967882	660.5435	660.193	661.101	10	5	52347.2849267583	132612.795063281	86780.6153593134	57598.0632171874	72728.3076026775	126382.62884143	6867.59329742412	8583.71824450679	2948.34424218752	5982.39141259778	0	7396.09055236806
1082	63.7968943201741	63.7964488456336	63.8068038905069	660.89	660.193	661.43	7	5	123403.504391463	66980.2495473627	185859.954135743	72166.7675816405	46598.6018773429	232499.32644922	3699.09420654293	0	7809.48120913074	2756.63596250006	2926.26874560551	0
1083	63.803810688668	63.803810688668	63.803810688668	1302.89	1302.89	1302.89	1	1	10952.298221029	21244.5373291014	30619.3570817056	28325.8640071613	25253.7989746092	32586.2428019218	21827.3957617187	31591.6372977122	17291.8493617468	22921.857828776	25365.8435400399	17667.5983105468
1084	63.8080362078188	63.8073047891305	63.8208443373566	660.193	659.982	660.89	3	2	121976.344180664	60013.6532702638	88870.8620224615	102690.552655029	57641.9033725596	82652.7285000011	0	0	7811.9837132568	2757.96439062506	2930.18505816649	0
1085	63.8459843573351	63.8375256113824	63.8463103200578	660.193	660.193	660.89	3	2	125524.036867677	60013.6532702638	31245.6500802733	102690.552655029	57641.9033725596	68027.1471000009	0	0	3212.43632226565	2757.96439062506	2930.18505816649	0
1086	63.847169104347	63.847169104347	63.847169104347	1303.06	1303.06	1303.06	2	1	10952.298221029	21244.5373291014	30619.3570817056	28325.8640071613	25253.7989746092	32577.8247593473	21827.3957617187	31548.9324414061	17296.3175398769	22921.857828776	25320.0568188475	17667.5983105468
1087	63.8712022567965	63.8712022567965	63.8712022567965	661.795	661.795	661.795	1	1	102705.827910157	176800.756559084	92206.8795195338	119654.917578123	156500.061104002	58460.7260156256	0	2791.73789672844	0	3242.09049316405	5980.83558911139	5170.54431848144
1088	63.8853751597183	63.8695927866679	63.8874460426091	1302.3	1301.19	1304.41	13	10	211151.139049729	250425.398269229	153099.167037875	285335.307833157	302838.714924503	99062.3887451165	76537.7820263679	233450.108136161	95581.0857470697	93347.1312215165	32773.5390332038	228351.990236252
1089	63.9134741631606	63.912987468768	63.9168845785754	118.355	118.355	118.838	3	2	16101.6571716309	25717.4915771484	11776.2622598266	11031.9676242676	3575.09676269531	12385.18449646	14976.9129390869	14483.6750407105	14307.7896474609	15095.6711848145	9779.6153251953	22743.4563339844
1090	63.9264808764852	63.9256462753267	63.9273591940107	660.563	660.505	661.101	5	5	132688.205372769	214345.249469863	99772.9106146761	154992.358546875	177097.660438055	100217.844590007	0	2794.23274739579	2826.18369799803	3240.35489868164	5974.42869506839	7908.15525089517
1091	63.9292493526781	63.9291988492793	63.9292744628539	1302.73	1301.76	1303.04	5	5	115888.131892092	30793.8174072262	50853.3448007813	127163.347419435	131684.252905275	73232.7444799816	88684.4866149889	51955.9733333329	73701.7107000721	91717.0068858503	55229.1015972218	44854.1248893226
1092	63.9621445800485	63.962112526633	63.9627458343053	1302.14	1301.81	1303.22	5	5	1644926.7722727	145194.502268068	1804686.6883878	1531067.8065341	136436.007097919	140593.028883714	1900472.33113638	147807.441551983	2059216.41302082	2351087.62242186	1994225.75617837	118582.783196616
1093	63.9961720551779	63.9957560729236	63.9965913076514	118.102	117.801	118.699	13	11	74845.6608984374	133213.961202009	64751.3239028728	65089.4266406249	79182.045827846	46715.662677002	41864.0791601562	36588.3920613282	47587.5322734375	51738.5074685408	46085.8308923339	105315.863171021
1094	63.9948815107337	63.9948815107337	63.9948815107337	660.89	660.89	660.89	1	1	348839.486570313	294665.231783204	356856.530097653	354326.990428711	302636.435835943	67268.1339000009	989142.609902315	784661.359749984	861793.756124996	996623.011601584	845813.313855466	454959.003158197
1095	64.0160548301229	64.0073529434998	64.0168148727744	2441.88	2440.61	2442.78	388	12	20075260.282879	29592.428179525	20381947.564052	24353835.5763517	17576511.9667482	21865074.3003427	22783382.1873186	19405692.8532238	22252098.4221001	20057987.3171046	31926845.1298649	16521651.953086
1096	64.0163027683672	64.0159309039822	64.0164745903392	2456.5	2455.62	2462.15	367	9	11257010.2901164	8248999.59662102	14285399.9071578	11193354.2972657	12271923.4949464	14892321.5311874	15645320.7927307	13096833.7174962	10284700.8954548	11064652.1691535	11670841.1554534	9114766.17468757
1097	64.0162011667728	64.0159556800524	64.0163807687173	2517.43	2508.06	2525.87	593	8	2344183.96794749	1501385.66824221	1781751.54179965	2056014.94042072	2352812.94687927	2991870.34675598	2412299.11354684	2439927.35328126	2860672.90448167	5419487.11402815	2388730.07373489	1682809.19425777
1098	64.0161920704094	64.0159686366937	64.0164556064845	2499.52	2490.28	2503.54	378	7	4070515.79824213	2443143.42878907	4295176.44192908	3755501.87314449	4966498.20939274	4305138.42921719	5239909.10522912	4356693.51017579	3088824.73529952	17835655.4486396	4432765.29958506	2877819.07570314
1099	64.0162063724806	64.0159799005121	64.0162948433685	2565.65	2554.3	2574.17	605	7	485317.683867175	272804.400922318	761777.218970933	463216.481445312	380248.054615896	1329980.6759929	619822.13297607	1033021.94199897	837627.640727736	770102.381936673	818945.443981924	299171.479375003
1100	64.0162039568252	64.016152388893	64.0165236707921	2618.62	2610.32	2625.64	464	6	231807.322330735	111853.442988283	486775.006985001	159793.323701173	155330.805694985	363728.179848234	374593.877134489	260043.785477708	421666.413950472	235089.262573245	394395.234810796	113919.758238931
1101	64.0161876966363	64.0161475150976	64.0166309049938	2647.65	2631.06	2669.34	922	6	87134.2686945814	55062.6296484378	159594.770305989	98926.4459712355	71256.1776400494	137058.449328004	205720.992036575	147559.530646309	479272.337463307	155820.224614252	180045.504421196	67187.9032087416
1102	64.0161915860228	64.0158548957489	64.0162640933767	2589.37	2581.5	2594.89	439	6	351367.505353186	157687.682910152	747827.978067626	313531.948054196	229891.806077767	797201.083872072	761069.168151857	500551.224521479	497834.215291205	732772.251152889	559619.240063493	190255.765411925
1103	64.0161798314752	64.015992875887	64.0162343712781	2680.39	2675.81	2691.19	423	6	117403.227207546	80750.4152382811	117789.81303711	111290.676957235	99756.4644453127	279473.629635231	314689.687796357	153547.428018351	256763.747472603	86847.4688588137	248570.761698691	84169.6529913665
1104	64.0161986177154	64.0159896938766	64.0163385147159	2541.62	2530.74	2553.14	519	7	747485.764086889	476733.183936624	1213677.76596827	726148.075937498	685904.973813455	1746263.46425476	1634836.32617851	1788817.90008545	898550.576533193	1788811.76465623	1940394.00907743	682327.558020838
1105	64.0158079790939	63.9996593059828	64.0168529597713	2184.24	2173.15	2196.8	514	12	28978472.7654826	32941270.1912208	28138662.1798719	23257738.2090855	47694943.5670715	406980.612452387	32910308.5831622	24191232.7031427	42545733.1110919	31428820.9582364	30966126.1048377	20549871.5389498
1106	64.0162128306755	64.0152492523193	64.0168037732988	2338.87	2332.65	2345.95	360	11	10218503.7903454	9255094.7839218	16450274.1572053	11813188.3122443	10836416.6596406	11500641.4074996	15123769.5681419	18041062.199109	18887736.2419105	28776802.8163696	13356170.0836113	8807904.88817706
1107	64.016185403883	64.0146174329456	64.0168172515793	2367.88	2362.63	2383.04	394	12	16059395.9182279	7106739.11951922	25510441.2460644	29523908.8337598	24161558.7193402	16434325.635095	12749774.1433747	13473587.9733112	12729006.9855868	13076637.2368923	21542359.3763126	9439423.86693406
1108	64.0161871900676	64.0161590481747	64.0162537909349	2698.09	2693.47	2698.95	226	6	33400.6605737303	24591.4984326183	113076.912981202	39540.8131160481	30964.9955476899	65631.097528074	67476.8742065426	58685.7455957028	73005.2028320309	60690.260468748	71226.6277734398	29663.7727661145
1109	64.0161935363576	64.0161625965283	64.0162389092395	2602.43	2598.88	2606.35	230	5	300009.759607119	107060.450624251	368259.354147382	243707.80747071	220936.825475885	512278.733085428	758093.410671841	442864.232611166	360417.561996085	311082.567988286	366857.408537795	213114.214768625
1110	64.0162679563965	64.0159112437254	64.0164642516367	2467.94	2464.74	2473.43	226	7	6039810.35196895	3431247.4629168	16486822.3213217	4560341.39166672	4310368.00833338	6598036.85096788	9912056.70009687	5233172.37916672	8207305.23759831	5937641.45743045	6003503.96357373	3890731.32613709
1111	64.0161622433252	64.0155003821659	64.0168732144353	2417.93	2400.68	2429.25	528	12	13383614.1378788	11345402.291008	13741566.0684608	10001584.1931703	16157832.4519652	13613397.5344025	11552176.84071	11832269.5328603	13652112.5253087	11230324.5563153	10794710.5233178	18449581.5947081
1112	64.0162729353285	64.0160988956998	64.0163886218813	2485.53	2475.96	2489.75	292	8	4891104.34397525	2174232.30350697	3532268.75838258	3311429.24583337	3122138.94912505	8721122.04996416	5053552.5978763	4828374.57353939	5445859.53480978	4363818.57508455	3436916.41497335	2530911.22083322
1113	64.0160681599454	64.0154890713672	64.0168792258601	2354.25	2347.66	2360.58	259	10	10622269.9703497	10545898.354306	13037465.116682	9586493.9015625	8670986.390625	34515885.498849	16590156.0441564	10673379.6781469	12760734.9549761	10564687.5210665	11468344.1737488	7210806.04694821
1114	64.0160940125101	64.0155674449676	64.0168253446729	2319.15	2297.82	2329.08	475	11	43835569.2269923	7836335.31371361	12946606.2184377	28959883.4479775	8357585.19575755	8643238.30212174	20696295.7426134	10341445.1939583	16362525.649374	11113701.0959008	13599082.8631833	14487055.9907013
1115	64.0159119888901	63.9991225477155	64.0168847429233	2209.82	2197.98	2218.36	338	11	34979883.7253968	27681687.9249517	31589901.0918056	25393555.0797506	20201100.3368141	26440001.8768942	103447921.185934	37505893.206437	28166406.0125002	27877778.4584348	30897366.8324702	28662362.1238864
1116	64.015795904053	63.9991117751063	64.0168608312517	2227.2	2219.55	2240.21	247	11	12184545.6599955	16266549.1070389	43620182.0756163	24099533.2128111	21905931.6012121	32952995.9181815	40032356.8040449	40269129.2667417	37830613.0504958	34965741.2762021	36723645.6782482	39915053.9742879
1117	64.0159296256859	64.0094671617934	64.0168829873306	2082.385	2070.28	2089.85	184	12	387483809.803697	231582360.83347	490018375.793901	37984797.3696908	33190406.7054343	30663518.6982077	38928361.1310416	26895739.7161568	177815648.976692	315117698.344268	36953754.2054034	241955378.465257
1118	64.0156946355463	64.0096450568126	64.0168422129617	2103.06	2092.47	2115.93	250	12	28013248.3990128	22802648.4709209	30249112.9223367	17259016.5615829	18312611.6240738	30582745.227184	29289034.4341222	27812515.7859613	39020049.3528258	45595183.6496901	41309776.9420007	58970634.2569385
1119	64.0156992945904	64.0148513919593	64.0168757040548	2162.6	2150.45	2169.93	206	12	22235104.1863674	18012419.1756394	37783444.1767634	33224244.1781093	38017803.3164332	81024120.5975099	40347576.0804925	43216102.8304304	71462936.6940668	37754266.7412961	30255429.8325058	33004521.9474084
1120	64.0158152418743	64.0092375340176	64.0168713589302	2271.51	2257	2284.51	235	12	27400312.4597993	27912677.4096782	2446628.33829434	123841822.264089	85786941.8059231	735462.739659612	37275818.9162162	244466384.868247	186172918.008439	44514903.6962324	28385521.0190017	105470020.884028
1121	64.016094475127	64.0150985717773	64.0167161543376	2392.31	2388.25	2399.65	156	11	14528537.8214966	21455510.2022462	13888490.9383684	8641171.93833355	9125678.80572416	10934520.2714205	19037866.9019209	13699433.7702854	16175138.1441851	10778162.546979	12440918.9803089	6449516.67811905
1122	64.0158013941369	64.0148802866854	64.016784605222	2246.7	2241.9	2256.02	124	11	51999145.844305	24647857.4023076	35193840.2747338	23438838.1655431	34008906.8004595	87288175.4858032	48844315.2432877	31943460.6131655	42645846.0747	47394469.8037981	33698426.3270744	23038883.3782731
1123	64.0156343599627	64.0095157749274	64.0168552931286	2135.69	2119.96	2147.68	214	12	50042760.3808406	41468111.627127	35326473.3415541	28789730.3993174	20355648.2481945	349862.931786806	34946140.5593072	34689904.6852718	38554309.9631199	31881481.1720819	33587517.4288199	6224852.55867211
1124	64.0160035005292	64.0154472146469	64.0167971834355	2023.96	2022.45	2024.48	47	8	10686303.4161176	7131860.60125004	16606691.9346921	11254220.8125912	8944134.44268736	17831030.2735443	12665578.5557582	11715241.1204999	13927987.7509161	15889500.7271576	11044767.4064585	9239901.04222042
1125	64.0162150211112	64.0152036693685	64.0168555779832	2039.71	2038.74	2041.8	53	9	24485024.7610415	11967822.9480393	33891773.9034459	17417428.952878	22062677.8912983	32962498.125	38914768.9835445	26944934.7234373	37822936.5828235	39157255.2313165	31632112.076077	22198469.6940747
1126	64.016121571149	64.0148122568023	64.0168263914075	2059.56	2049.87	2064.55	61	10	22754374.9262494	15455409.9465071	28815242.8987777	21921071.7223534	20001350.5157978	25238798.0680769	29341851.3102108	23592328.4770453	36918002.7125	28959658.8762878	19258399.3984008	18364604.2718693
1127	64.0161631043937	64.015644636231	64.0168652223583	2013.65	2012.11	2014.47	35	9	15298322.6807219	8573181.47250004	31053474.3881211	14524817.5209912	11252598.3616071	15163383.5071249	17948828.8569998	28347239.2368747	19683883.283899	15293527.819687	13357949.1894068	19647880.7039047
1128	64.0090708244635	64.0083639448364	64.021737914756	118.355	117.938	118.868	20	12	26554.1643466797	107118.931033482	51605.8504064942	75426.7161934988	26858.4219694336	38138.0485614257	94779.2739041138	70802.2731612723	81897.3567008231	50768.4974298828	27785.8515263672	98950.8651049806
1129	64.0170121963696	64.0169220424086	64.0178055384958	2197.39	2191.48	2212	30	12	43921735.1310146	58110296.1900344	31547816.216393	25564699.2851444	22687577.2558331	35725339.5802753	103727472.475853	51262517.4157285	41946210.3328487	34562622.1388975	57256001.5797745	25963809.5402396
1130	64.0172200961055	64.016898053885	64.0181711612211	2177.67	2167.35	2186.37	28	10	31878367.7990476	26186787.9607142	25602230.6075274	40700949.6945997	38013777.3339519	38049123.1715045	31243121.9234146	38374421.5425404	42533066.4741485	66106033.2573847	36618178.1273576	30284420.6968745
1131	64.0172266654699	64.0169468423862	64.0184763786828	2158.11	2146.61	2163.96	23	8	47597023.4244329	22351648.6743752	25601503.5712626	28605264.2710409	26823117.8999998	31922427.3224191	40430165.2500001	43291570.8479519	71435572.5056061	55672284.4288008	30206198.4790537	27058588.7120196
1132	64.0171204402694	64.016903585831	64.0429574794509	2269.2	2261.81	2283.98	23	10	27404629.6185947	98034704.1208005	256121678.199927	26527721.1206692	121496795.392412	34548528.7861137	29100627.2470523	244287994.967948	185351313.249108	254155798.496655	28452327.8372024	105590172.763967
1133	64.0170995775703	64.0168999947659	64.0180569350401	2101.22	2089.72	2115.64	29	6	24031090.9144452	17835253.5083339	27008926.3517083	23685540.9691669	18322562.3216397	30971105.3678613	27782842.7333336	33240048.1531975	39068168.0818619	26374980.1218759	41348724.5446047	20246696.9084713
1134	64.0172611015445	64.016901899442	64.0183864849553	2080.79	2073.21	2084.88	16	9	385955462.536692	175577625.503223	483625508.847001	292260890.501604	216254500.976522	26637397.5064904	230265214.655145	287280878.583643	177577663.391322	36460943.110604	339983685.247506	197416510.208049
1135	64.0171200938282	64.0169136095872	64.0429378048284	2252.89	2245.43	2259.88	17	7	23507626.154444	17497569.7859723	35171444.8040671	22796132.8725002	21720264.7861107	37532885.506681	28830316.0094334	241192.375957949	42616707.5556305	31409262.1687504	31210109.7569907	35462.2917415348
1136	64.0172233173951	64.016891023398	64.0226763515691	2223.13	2215.14	2235	17	9	42205169.5363881	22647865.7306252	43578800.1065135	24088259.9086664	27090048.7600003	67295951.5376688	35276526.4962505	207384.619196046	37803565.6107795	5883574.35557008	36793309.9563895	28508514.8224661
1137	64.0172329516304	64.016910844868	64.0183841835398	2135.345	2121.49	2141.77	18	7	27792651.3930346	17830925.3791663	35395756.7812345	22517892.3425002	20306746.1167475	29007432.1375002	35055765.2350152	34756667.4299891	32798662.9677462	27842155.9600002	48832313.5876679	19806490.6705552
1138	64.0430537334967	64.0170512756547	64.0430964404458	2441.505	2440.27	2441.95	6	5	18627.4457954099	9495064.75	24746.7676879893	12633188.6595006	10978975.2240005	18198.5913413085	20996.6274780273	11536592.7375005	22203366.7505791	11430159.8060009	10988701.7284994	10029752.654625
1139	64.0172275740305	64.0170576296765	64.0177455880355	2062.055	2053.1	2064.55	10	3	26205143.5100004	18837184.5932142	28859931.5481432	24943657.1673217	23984049.1930356	34122999.1374995	32769286.7641072	31251522.2910005	36927753.2245194	32670427.4574995	19238077.4936954	20168405.0110709
1140	64.0209810976076	64.0201272305179	64.0452217871649	660.89	660.563	661.43	5	4	109897.042867188	374161.521867184	120913.349643391	122353.750916294	541581.317527995	147493.883631186	1396230.95981249	966759.799556234	1265710.65730208	1201607.02617815	1002996.79825002	650073.726359374
1141	64.0170670709561	64.0169024129647	64.0174096911609	2040.265	2039.73	2040.8	4	2	25440042.1139471	16559641.7052632	33851517.5667282	23925232.2075	22085689.9723684	34288448.1811184	33404589.8153293	28028012.7643747	37823125.8241962	33773369.7500004	30029949.4673027	19891635.3119078
1142	64.0172417966932	64.0168999583879	64.0176264801362	2023.43	2014.19	2023.96	5	4	13814829.2991071	9449055.76312492	31038454.7481667	13145212.5022321	11959481.3269196	15158001.558882	19229995.8174999	16656505.597875	13906296.0274243	15861968.6183375	16567012.409598	11668424.6745001
1143	64.017164591492	64.0168999686484	64.0177667057368	2321.23	2314.47	2329.08	4	2	9891627.22578324	5680286.82890621	12956394.2812673	8997685.87083356	7234926.62343725	12190568.3777774	10610139.1300781	9215528.47101554	10073813.1257817	11710162.89125	11048103.7795833	6627725.20312515
1144	64.0170892299854	64.0169215583433	64.0174928863742	2357.68	2344.44	2369.11	6	3	10613122.028468	6435639.89055554	11222171.9499997	8727637.90916687	8003570.02840276	11658636.5348616	11042590.0444447	10176390.5833335	12698224.2310123	11281662.7216666	10949583.7291669	8810915.002064
1145	64.0173671243876	64.0173649784505	64.0173692703247	2414.505	2411.18	2417.83	2	2	13378415.0581939	6180654.921875	9115069.42249293	8921375.38166689	7645762.0552083	11957850.5161114	11094797.1247225	10200515.2612505	10578274.6055558	11113036.1723608	10417174.40125	7260941.53229165
1146	64.0174338273161	64.0174338273161	64.0174338273161	2397.34	2397.34	2397.34	1	1	14504524.2829299	8840749.95745167	14805047.4698074	12094093.3781251	11151632.8040385	16507384.9347116	15777816.3017312	14441968.5253845	15353151.3424039	16329179.203702	14941744.2894712	9691772.1282691
1147	64.0652244006293	64.0652045682273	64.065230083007	660.563	660.175	660.89	5	4	96727.9191316972	328155.834574216	113803.158886858	253683.269805662	85262.3940435255	123271.364859375	0	6487.07659505198	10000.7441496582	0	7672.16342797851	6335.66231937662
1148	64.0623343343194	64.0623343343194	64.0623343343194	1302.89	1302.89	1302.89	1	1	33808.7395198579	30629.0783081052	30280.639181315	33977.5512727862	32293.3308105466	35643.0538094088	38837.7878710936	44793.7587109373	35642.6055175784	41819.7714436849	29694.7439957693	30358.6053336587
1149	64.1006663660917	64.1000065652566	64.1015867412495	660.9865	660.505	661.43	6	6	241636.171399556	367501.50936328	191205.747061802	253084.262785714	287943.399542406	142314.603080358	0	6487.07659505198	10000.7441496582	0	7672.16342797851	6335.66231937662
1150	64.1124216587133	64.1059724003591	64.11877505127	118.499	117.811	119.331	10	6	11934.755390625	13536.7138183594	13336.2767871093	14045.3645441406	21035.2388380859	17461.0859005371	36409.0130544434	28612.7858507081	35993.1842324219	33738.6920563476	27646.4602637695	30834.8923754883
1151	64.1254725061856	64.1254725061856	64.1254725061856	661.43	661.43	661.43	1	1	227605.956839062	279484.970667972	155526.190859379	39777.3130203122	236422.38039697	141605.973364261	0	6488.23500158678	10031.0927127685	0	7665.32061364754	0
1152	64.1326083020796	64.1326083020796	64.1326083020796	1302.69	1302.69	1302.69	1	1	23620.9016210942	27299.9594355476	24204.6261877431	22851.1446289052	23559.8135339344	29713.929656983	28272.5806127935	33934.8055468756	30755.6269531255	34602.5601640637	24057.0910327152	20647.0044689932
1153	64.1512040559321	64.1499876783407	64.163663354394	660.175	659.646	661.101	7	6	93707.6841210947	79769.7315895637	97726.3560779853	85146.2329886718	79926.6172107415	86453.746813769	2850.16489074699	3231.60885534666	0	2859.99151574713	0	0
1154	64.1808157828774	64.1680303209508	64.1959083406861	660.89	660.193	662.01	20	6	37546.9914916996	55244.521380176	48027.3347403969	105996.861951171	165368.339143064	54659.1141000007	7194.56568359368	3221.25666467279	0	2859.99151574713	0	3377.12793085937
1155	64.2211041833708	64.2210584893868	64.221154402567	118.499	118.193	118.739	6	5	21931.3483227539	11421.0207873535	17259.38633125	11755.6569424805	16169.4638804118	23444.5290205078	43277.6502145081	24897.9099310547	34097.4844003906	41856.4812629046	27785.9605235351	26649.4051291015
1156	64.222515766385	64.222515766385	64.222515766385	660.563	660.563	660.563	1	1	71506.4468037114	217605.291626951	180106.264376954	163136.502243164	138076.537334767	177976.933200002	7194.56568359368	3224.36232187494	0	2858.61394423834	0	3377.12793085937
1157	64.2455959741461	64.2449088200391	64.2465969369587	661.985	660.505	662.337	3	3	177437.138484376	209339.938664618	183764.570798827	66422.624504395	94943.8119804682	181465.919665366	7190.71832226559	6778.90788574216	0	2857.69556323242	3689.42190734865	3371.21457792154
1158	64.270219302392	64.2701867632722	64.2753963553404	1303.23	1301.97	1305.06	10	9	139061.165121695	130267.334296874	113176.513861086	147073.693374398	124454.17975891	119316.058875325	125792.865841471	45356.4946400029	43917.531183268	124550.940212402	80018.9964184578	141524.58690655
1159	64.2749326065163	64.2749326065163	64.2749326065163	661.985	661.985	661.985	1	1	88050.5263388682	160301.170529299	93029.7959394557	106501.642654295	86891.4489878891	84735.7118466806	7015.72492584231	6364.15359252913	2686.6274346924	0	2933.18781762698	10104.3503645833
1160	64.2976531935054	64.2976367806891	64.2976743567079	1303.6	1301.98	1305.07	6	6	50500.8089328828	101342.326439732	49289.4102067068	107098.158221262	24592.3732441413	32921.7768566899	97112.0042443833	26513.4928652337	91354.6960028063	88695.9148325872	98427.4924218764	43640.039350043
1161	64.3400854267926	64.3267352077548	64.3411190749843	660.89	660.505	661.101	5	4	68921.4785195317	118830.956477344	98023.0223561661	123259.479435155	207415.938900588	54761.7866357425	3336.81046874997	9171.64108072902	2697.28751137691	0	2934.75888769536	10105.794875
1162	64.3456577746697	64.339614798491	64.3517007508484	1303.065	1301.98	1304.15	2	2	116115.538952638	110956.769234617	91756.1117954806	108175.957036831	36659.4603277582	91802.1198681655	85851.3659765602	46603.2914930552	99170.3655346696	100502.792834471	103753.135371095	121316.388801267
1163	64.3514314312909	64.3495526689447	64.3723472977312	660.5435	660.175	661.101	8	6	220297.762614957	132297.326143554	53647.85003418	207271.135678571	33965.855772656	234115.518127233	3555.22245117184	12323.7447265623	12144.9765534178	3928.88872304696	12418.8933754885	12482.6134554687
1164	64.3949159180542	64.3929764493053	64.4006529628734	660.89	660.505	661.409	8	6	85285.8331494146	53627.7220784033	82865.8480195311	95129.8221629462	71813.932803711	65102.6604492194	3555.22245117184	12323.7447265623	12112.1125564778	3928.88872304696	12418.8933754885	12482.6134554687
1165	64.4215647819324	64.4205958368601	64.4222692572093	660.193	659.064	660.524	5	5	263291.389926341	416175.523070494	151555.138952697	277071.804229328	300913.546473387	75728.054558036	7862.46592640893	16123.1088710239	12094.1979716796	3920.26351220701	16059.4472321776	12448.9675970981
1166	64.4514043031393	64.441180501991	64.4551784067583	1302.22	1301.81	1302.69	6	6	45021.0324058317	29794.140120849	33004.5796396493	38100.9968791854	41905.2280273438	44778.9891687018	43620.6095703129	45184.0532645077	37987.174716186	50701.4856068626	40663.370792643	27119.2723860674
1167	64.4465590316996	64.44644452001	64.4667044979024	659.646	659.62	661.083	3	3	65144.0933789069	332223.571113282	217464.513310545	70875.5241847655	37146.9001436526	223628.330414061	0	0	5836.88366015629	3930.7820620118	7192.00377191159	5764.81284277336
1168	64.5004229140321	64.4954408154936	64.5022754570442	661.083	660.505	661.46	12	6	125939.154925782	100121.710016601	88200.0031796873	124034.943155599	104302.070949382	84139.3216188619	3490.2069213867	0	0	0	0	10678.0689538167
1169	64.5257033123445	64.5147293341762	64.5277525625025	660.563	660.175	661.43	9	6	93500.1376982428	72299.6220375	96602.8841035852	99193.026049479	59348.5625308589	116490.501443035	3492.07434082028	0	3035.32862343745	0	0	7022.12341015623
1170	64.5327685587598	64.5327685587598	64.5327685587598	1301.19	1301.19	1301.19	1	1	37408.1188330081	33112.6531787112	29346.5827453617	18131.0956213381	25730.9698095705	30448.8814227298	32349.9698974613	28275.6836425785	35300.2557238775	28147.6314788823	24618.6926874993	23952.2735156252
1171	64.5456792506327	64.5449946148952	64.5466563890125	660.524	660.505	661.083	3	3	184435.22390625	82799.755417968	205471.170544923	55490.4589821773	68277.2212763677	149522.704545901	3490.20692138677	0	0	0	0	7021.74700988768
1172	64.5731403381513	64.5730999072552	64.5731663095368	118.1475	117.914	118.739	8	7	16224.6003601075	19851.025321289	15405.62996875	8251.82370336914	12049.310231543	27562.2078354492	44260.3162173157	31838.2317234375	41908.8831230469	46940.0786921875	37715.9299189046	35607.9860087077
1173	64.5814197034035	64.5649849421609	64.5815199900644	1305.99	1302.89	1307.49	3	3	112043.087714847	85300.9876679708	30480.6300472004	93345.5665488258	110272.125304685	87191.2313984356	87082.3116015651	33843.5105650113	31010.4975781243	88510.1435156276	106624.998046872	97473.0568710915
1174	64.5954923732223	64.5924364118809	64.5985483345638	660.6955	659.982	661.409	2	2	89681.640336915	177878.87468694	107131.22778711	104220.885102344	116524.677429688	45812.2275523435	2706.5280187988	7871.82953124985	0	6243.89116113278	0	0
1175	64.6219009514269	64.619435508709	64.6231971853905	660.505	659.598	661.083	7	6	118373.32271038	67235.7614554688	109458.3332406	125011.159945312	92920.6155034785	74357.7553413093	2705.08067761229	7862.84342447904	0	3006.02953369141	0	4316.64905493163
1176	64.646769450989	64.6463413457108	64.6478611603924	1303.57	1301.76	1306.75	11	11	205582.149707032	164206.233590744	174761.511185305	189642.211596679	188063.684226637	103315.807454225	170600.25158203	188662.00483173	165377.072034255	177574.222657189	196523.819828726	190552.275354942
1177	64.6765803670316	64.676552886636	64.6766056634058	118.3005	117.938	118.739	6	5	22584.9516870117	23389.5713017578	11885.4550073242	13437.2226174316	19070.5526271973	24450.0230255127	39930.1267916783	29776.6728369142	32968.3650351562	31321.3002044922	29050.1218758952	34441.3344128906
1178	64.6725750599641	64.6631264177095	64.6754176002766	660.794	659.982	661.46	4	4	100242.190437501	112923.270882811	129864.078466798	106646.128343262	113825.551271809	50089.2570000007	3777.08407226559	0	6386.03733623037	3069.79336505134	2959.00222045897	3578.22262187499
1179	64.6893844967292	64.6893446273094	64.6898028363537	118.102	117.811	118.728	7	6	18738.5909011841	23465.3474506836	11967.9973328125	13437.2226174316	19187.6254866211	19144.2234269044	36970.1839378255	25117.8591014649	43957.8885361328	33222.5409198242	30145.405781901	34547.062335205
1180	64.702217800715	64.7020867930065	64.7026426930314	1305.06	1304.54	1306.72	7	7	87373.9666137688	100055.022896634	143101.461632082	99670.8856258884	96605.0920390186	114400.994608488	88296.9803116858	100300.286940695	115101.552115885	131710.879663085	128227.662698103	110906.554517934
1181	64.7032356899916	64.6927708471049	64.7044757886831	660.524	660.193	660.563	5	3	36050.7524853519	121466.737155762	48894.0300605472	47011.2976269531	102546.552220705	76006.1440781246	3782.13364990223	0	6384.6730898438	3069.79336505134	2959.00222045897	3579.94882275386
1182	64.723629171632	64.7227611718482	64.723820303668	660.7265	660.505	661.101	4	4	66007.8708032233	105242.41230078	71093.3626074224	106646.128343262	102546.552220705	40093.3269000005	3782.13364990223	0	6386.03733623037	3069.79336505134	2959.00222045897	3579.94882275386
1183	64.7368887485735	64.7286081083799	64.7450866335003	1303.98	1302.57	1304.99	4	4	73514.5718945308	64856.9400268576	61974.437519531	21926.6663535151	37863.4390551755	56317.8089843748	53902.1167382805	59581.6034000648	43346.8110770092	61628.1503499349	54112.940586751	71396.7458715817
1184	64.7593160197918	64.7591863958729	64.7594456437107	660.9865	660.89	661.083	2	2	91017.9718972656	92377.3078652335	109949.08281836	88995.2747843743	74799.8592720709	58080.808596029	6261.76965380869	2912.35271752924	0	2821.09597587896	0	3788.47382890624
1185	64.7721162789908	64.7715840975676	64.7782377618392	1304.435	1301.81	1307.25	12	10	104222.09959717	378969.684968263	177592.393421633	143262.247953696	122657.486556302	210730.207788898	201576.078998209	165611.648488581	179344.24888409	106264.247200056	193890.132816256	155108.045479911
1186	64.7691786671873	64.7687568477723	64.7694085742008	660.89	660.175	661.101	3	3	91357.8149726569	92783.8086699211	128311.234394671	89244.2080944004	64606.7808683026	114918.888917411	6261.76965380856	5683.22480468741	0	2822.70722509765	0	3788.47382890624
1187	64.8276830679884	64.8242518357742	64.8277674048014	1303.04	1301.32	1305.34	19	12	117385.278442007	41336.6954577641	57701.570965577	36332.5155555553	86723.9784179688	69881.7969824221	193397.975400392	58212.6137847218	169742.378702798	211562.656064078	163883.922620442	98460.3755074047
1188	64.833525524909	64.8327959016782	64.8335976528737	118.102	117.811	118.838	3	3	19069.2230743409	13338.7380429687	22684.0703263672	16004.4998243164	15607.5986610352	30464.7758959961	24704.3639697265	56036.1043716798	57645.5957695312	55575.9626440429	22342.1966015625	30556.4645589843
1189	64.8404205865857	64.8398096580217	64.8404205865857	660.193	659.982	660.89	3	2	75616.7249492197	56595.3358730458	82108.8609199224	65971.3391191397	107855.651460938	44085.8054374999	6281.87164306641	2915.47253833012	0	2823.71425585946	0	3787.93230891927
1190	64.8460649916417	64.8456519972992	64.8589455033821	118.868	118.499	119.421	9	7	19043.6268017578	13278.4337375	22499.7258711914	15928.9583104492	15483.9675005859	30398.0706457031	58538.3450737305	60058.8456068638	57554.1445898437	55502.3705383301	56847.9595602678	33413.0150286458
1191	64.8509051617034	64.8503641643326	64.8527118803727	660.563	660.505	661.101	5	5	121238.237814454	124708.6110166	96201.4856490302	127630.28776116	61862.8299747075	79401.0617896208	0	5624.43619791658	3753.67530851235	3410.30599355476	8316.28537792982	12460.7842046875
1192	64.9011138719462	64.9005684879086	64.9016365643453	660.5435	660.193	660.89	4	4	80050.9950366219	114655.170600586	102421.398557618	71136.3286857905	61862.8299747075	81502.7655771489	0	5625.44056152332	3763.86021831049	3410.30599355476	3003.72799438475	12460.7842046875
1193	64.9063638670864	64.9061621404251	64.9065655937477	1301.595	1301.05	1302.14	2	2	33486.8583138018	30189.5799552405	30092.9144443368	15371.5167602544	27027.6598154303	28816.4500136727	27123.8205341791	33709.3554003904	27848.7526739506	25134.6129296874	23470.6318867194	35058.3148502601
1194	64.922597778843	64.922597778843	64.922597778843	660.505	660.505	660.505	1	1	107213.139521485	48052.0156230464	91691.5332861334	119488.495708594	61862.8299747075	94704.1182000012	0	5630.86412499989	3763.86021831049	3410.30599355476	8316.28537792982	12460.7842046875
1195	64.9763665093816	64.9762418686201	64.9764911501431	1305.445	1303.57	1307.32	2	2	39599.8019444441	22013.9304794927	52588.0025838214	47146.0061279293	40108.3538606768	61391.9691487627	58284.8188476561	42456.4975944008	56035.8941210936	76730.3238616079	49513.3693872088	32627.355525716
1196	65.0195395531552	65.0191667033526	65.0197192775128	2441.25	2439.63	2441.91	11	11	253777.722134765	213818.044154046	281939.382914379	599172.480366021	237424.848116567	485158.256907717	293242.447128021	265881.196152142	701839.936119111	262630.10888406	199669.497649897	217954.032757463
1197	65.0112707397605	64.9930262663094	65.0173673621833	1306.39	1301.97	1306.91	3	3	68173.2283235691	31966.3220825199	62564.9741028948	65061.4823263884	51244.0736712638	75577.1188476575	79110.1311132802	50636.257426757	39881.9094098775	91239.3300124781	61261.143519288	43932.559945678
1198	65.0194898683747	65.0194898683747	65.0194898683747	2279.83	2279.83	2279.83	1	1	1592073.30248364	1092427.7428426	1911240.28793603	1507006.53248943	1398726.66942568	1972966.11230469	1833984.84654243	1939479.49119511	1981085.61659178	1862896.18129171	1805169.27121622	1273372.82116027
1199	65.0358695184674	65.0358695184674	65.0358695184674	570.112	570.112	570.112	1	1	6610.7187744141	8721.00698022456	16724.1654042968	5068.11568011471	6908.31516671759	9492.75930346673	7557.65087509155	0	4830.96055603031	1852.22699715751	12714.8176269532	15283.4246072081
1200	65.0357278684127	65.0357278684127	65.0357278684127	1302.67	1302.67	1302.67	1	1	45086.4947363277	29887.1238203117	46201.3849918636	37670.9989746106	37155.0947721365	45263.9152221676	55202.9016959632	39331.9490332027	39023.8313476559	36305.5546330917	38596.2379028317	29827.136048178
1201	65.0994450102338	65.0991078437264	65.0997821767411	660.9675	660.505	661.43	2	2	82443.1768716525	117515.498095981	90667.7099246415	102295.401282366	119999.269316244	93883.3336497401	3093.73868005369	7980.09752604154	3873.98040120441	0	0	4232.01109724934
1202	65.1383775064228	65.1259985404925	65.1395053205657	1302.89	1301.19	1304.73	9	8	79150.1207509069	45206.5432368163	104531.623608399	53564.3040869148	48176.3109027774	104245.623746747	111608.292488064	92470.9500865577	89629.9701899418	28152.8999511728	31847.0549916296	35442.6179785154
1203	65.1299393390104	65.1299307070021	65.1299479710186	661.697	661.409	661.985	2	2	82213.5948083984	141006.572269529	71736.2385429707	114161.798924999	64944.540908202	82311.1853710945	0	7972.11742851549	3872.87394482424	0	0	4230.34465292968
1204	65.1518837731401	65.1518674811288	65.1518908682534	661.083	660.505	661.43	3	3	117120.658888673	198121.854941404	88770.1404306637	106175.689727678	127302.919272319	59659.0429977217	6152.90610754391	12762.8370442706	5816.79758447263	5781.91941064453	7196.22566467289	8037.57514143879
1205	65.1669128574075	65.1669128574075	65.1669128574075	1301.97	1301.97	1301.97	2	1	138099.500601566	72486.7722373028	160313.80975977	121139.964699222	111928.76062305	176195.506466802	171423.797210934	151620.348437497	32847.0726684569	180209.809242185	151794.45772852	99094.4566992164
1206	65.1811306279772	65.1807333910543	65.1821264088508	1302.975	1302.57	1304.14	6	6	210392.529101563	116335.394912109	102908.901608399	65666.6470449218	172318.078472221	128241.211674804	126448.56635476	225102.390590276	108848.880548649	306153.078590333	241776.677294927	38552.5898791497
1207	65.2092437452859	65.2039541178435	65.214641427407	1302.89	1301.32	1304.88	18	11	229756.970309243	120534.308182779	274734.127595219	207537.326838728	186013.739077523	48123.8675223218	293384.831408504	249071.710353065	49619.4507482903	319998.524281182	271109.748440291	183299.086437049
1208	65.2281335235659	65.2279174693373	65.2294840415856	660.505	659.646	661.083	5	5	104230.809609376	121789.118048177	105514.103163016	117338.591546875	113170.35061607	59659.0429977217	6152.90610754391	12762.8370442706	5816.79758447263	5787.08091699218	3497.48157226562	8037.57514143879
1209	65.2536332634237	65.2535615270362	65.2598282460152	660.563	659.598	661.101	9	6	106568.205249023	115164.805408594	56941.9983544925	128681.901622768	112612.453669083	49496.9943332028	15936.3711804198	26130.0106119787	20465.1540955403	9150.74688247089	12106.2090087891	25745.1540259195
1210	65.2784296819608	65.278191696722	65.2784672880322	661.43	661.083	662.734	5	5	351427.673679687	650112.170499889	300466.777581175	388960.44051758	441048.257710935	177117.460857812	15891.3015684289	26096.6815168107	20434.8848310545	9130.6579650268	19609.7617728881	25720.7972103792
1211	65.3003455433561	65.3003455433561	65.3003455433561	662.315	662.315	662.315	1	1	254917.34558594	52407.7978687502	192674.212691163	279095.09658984	333185.000244141	187310.439038576	12957.4946447754	26106.6802453607	20439.5817858888	5505.45487353511	16017.3894580076	22616.5293844605
1212	65.3680665513234	65.354583770247	65.3723702542221	118.406	117.938	119.027	14	10	37159.7409412434	30685.6842358398	20799.8491949462	23833.0605223389	20545.1027028809	20737.5597628418	23384.51083125	26734.285734375	22275.7769919922	28048.9349981445	25809.6238103515	26568.260793164
1213	65.3813677856472	65.3813677856472	65.3813677856472	660.175	660.175	660.175	1	1	95937.3780546882	105363.27647119	105506.430955079	109130.67756315	87500.6980287375	87053.5036707362	0	9434.87343749985	5815.33143603513	0	6221.78999332682	13452.6585015625
1214	65.40832740283	65.4082193709007	65.4094598068962	660.524	660.505	660.563	3	3	85315.6876562506	75734.157893554	105163.134541993	111851.751476724	119989.95953711	85379.7541500011	0	9445.65614999982	5831.11027177725	0	3489.2798867188	13452.6585015625
1215	65.3850944904243	65.3850944904243	65.3850944904243	118.355	118.355	118.355	1	1	29041.2267041016	38312.5903125	20774.0943345703	23908.7210319336	33242.0523301758	29444.163495996	25241.5255125	34987.20315625	27559.9308591797	33474.7793206054	29698.4042319336	32648.6472780273
1216	65.4275510252029	65.4275510252029	65.4275510252029	660.89	660.89	660.89	1	1	85517.1953876954	89619.1260131838	95884.4083593742	93082.2661669922	105070.323117189	39326.4274500005	0	9436.55823632793	5832.9788181152	0	0	9998.33286303697
1217	65.4409962861281	65.4409962861281	65.4409962861281	147.505	147.505	147.505	1	1	2804.03773675537	47081.3760297852	6820.49467761229	4408.56776660156	9940.21857568359	2029.66837036133	4708.84331652834	0	0	2016.23490576171	0	11403.7731323242
1218	65.4583377707033	65.4579972957288	65.4584018022442	660.5435	660.193	661.083	10	6	1125099.40687782	1964048.87179204	914661.550891108	1249894.80553467	1359320.22789697	679720.724283688	14688.7594909317	44639.2409075054	16168.2378348213	13271.922977661	27761.4321057127	50741.465939941
1219	65.4612815243741	65.4611856179121	65.4614752598962	1303.71	1301.73	1304.14	8	8	103901.198062274	104398.815062662	86341.2082250989	358749.482968752	100096.560429244	78516.9249058938	82870.6141965562	342772.443883163	68413.5560076341	294483.471620203	96070.648385416	337638.229877488
1220	65.5137112591374	65.5131358460084	65.5138265921215	118.739	118.193	119.331	14	12	58738.0072236327	29466.959296875	51669.3260070313	52808.6708893694	48113.854651716	62958.061640039	62391.2762680664	57562.9104166666	69502.8105429687	77231.8969802596	61441.4437897135	22998.5253942383
1221	65.5317636801933	65.5196202938907	65.5317960165282	1302.68	1301.73	1305.34	14	12	25711.8948925788	352227.007493988	310087.391006204	359318.754477162	346745.448014948	284258.243174579	310893.666650392	348072.392712055	288396.963345854	294930.709028696	328703.363989956	338174.001588791
1222	65.5398295415856	65.5395272866244	65.5398423288436	118.7135	118.102	119.116	12	12	122109.883772461	214481.446279018	75708.6814982911	113701.539061105	120906.002235352	85139.3881948243	73618.8256065848	90230.9330915178	69598.9867539062	73789.8689372211	85301.0971868024	155926.863435791
1223	65.5606529212773	65.5598892537652	65.561186625549	1301.755	1301.32	1302.67	6	5	677268.547426744	639872.666088171	28907.4861796882	698502.117707527	648436.75340123	42561.5074978308	57568.3717610674	643753.259224334	566517.310630584	37958.3203830293	24142.3575078132	592895.700000002
1224	65.5588385262637	65.5588385262637	65.5588385262637	660.505	660.505	660.505	1	1	304501.443544925	79466.1308847649	269850.43935547	306087.508575	375382.586193753	252023.992200003	0	8358.84446874984	13243.4783430662	6763.44181474623	9848.23190429703	5571.99243906248
1225	65.5885995811334	65.588121469131	65.5891243779017	660.5435	660.193	661.083	4	4	114161.793644532	446522.097613277	82871.9893870674	120147.476647321	97806.5962382797	268696.980418621	0	13147.7632161456	13207.6418282877	6763.44181474623	9851.74661946614	9266.12020414223
1226	65.6017268078268	65.5884710980752	65.6021159294137	118.355	117.771	119.116	17	12	38813.9931284179	60493.9262658691	39241.1264305013	48621.2451691406	38558.3456048991	37677.4583115234	35706.1478322754	45284.9397014509	38285.8969511719	33827.3480033366	40560.6427372233	45797.4274483236
1227	65.603245239375	65.6032067701859	65.6045405029418	1302.68	1301.73	1304.14	12	12	860199.887402347	910455.341413226	789877.155322255	895577.849405693	856253.811029563	740789.979942063	784089.296184904	893634.642963549	733109.730635748	767575.595696852	837843.40873925	841309.958605959
1228	65.6079864986614	65.6079316864402	65.6080205412319	660.9865	660.505	661.43	6	6	277104.420777904	157641.96650809	253378.846125697	240240.658088169	228442.317369792	248146.984734376	0	13147.7632161456	13207.6418282877	6761.26893774414	9848.23190429703	9266.12020414223
1229	65.6149481887635	65.6144279362792	65.632481155753	118.7135	117.938	119.027	10	9	31641.4993785807	63728.7316074218	26645.2065058594	25041.9254094238	23798.6569625977	36657.0760807617	32519.5560783691	39612.6847188722	31659.4861898438	35922.4821483398	30363.6601769531	51317.0652070312
1230	65.6074782380417	65.607266320333	65.607711502432	1302.955	1301.05	1303.64	4	4	731056.933476573	56496.5139876297	713692.834895829	755554.971191416	42174.4152143554	670481.348958348	718500.69380642	30710.5156230462	675675.572065969	633940.112695305	749357.146236995	59583.2706787109
1231	65.6389196981794	65.6388504678146	65.6389491984872	660.89	660.505	661.43	7	6	309240.78503247	474160.879911253	255100.538533263	366690.020195314	407265.870699522	197547.234291869	0	13130.9931100027	13188.1068860211	6743.16162939459	9824.50757690423	9257.35377064724
1232	65.6502182117679	65.6502182117679	65.6502182117679	1301.32	1301.32	1301.32	1	1	74170.3658349615	81475.8005566412	64909.6898681649	91627.0293750009	71132.550351563	60114.7836694345	29358.3792304695	79500.871118165	68558.9180493174	74107.5618603527	77458.9426513681	86531.9235644538
1233	65.6633104024547	65.6627526284355	65.6639795306262	660.823	660.505	662.734	6	6	154938.208060269	384199.821034721	136860.624836974	194069.701628348	250788.671841918	69400.8566943966	10987.9864473701	11537.3344560895	7740.85659793521	6132.67660791006	9531.68129809563	19440.6052868302
1234	65.6869737219164	65.6866207159344	65.6870040920566	1303.61	1301.66	1305.82	11	11	205694.6758667	187500.091147835	161408.21005033	214330.114368614	193129.176725886	89676.1857000747	145704.94628662	192061.001083335	160639.485455228	171807.726251396	170498.072397085	197303.004980468
1235	65.7245809981383	65.7245809981383	65.7245809981383	661.409	661.409	661.409	2	1	109634.390281251	48133.5971973634	78160.759723389	117835.04985742	149153.711914062	75428.1701430672	11010.3060580445	8359.51053588846	5017.94231811526	3322.97494116208	9508.69492840565	9108.78543041993
1236	65.739199227774	65.7385313354355	65.7398671201125	660.794	660.505	661.083	2	2	146282.522439844	73692.091874441	115232.237916016	169390.808641405	66998.7773881023	92044.9845571295	11019.1496773681	11540.5171690428	7752.32277636715	3325.82422299812	9541.89746240249	15324.822275472
1237	65.7794439193415	65.7726327715614	65.7865002795223	117.914	117.771	118.355	6	3	38864.9566528321	60556.0746533203	18424.5765118408	28443.7597828125	36952.3489666993	14891.8823260498	17714.553159375	16927.7520465088	23506.5433957031	12949.6930676758	21306.0295604858	41583.1128243816
1238	65.7891907528313	65.7891156912252	65.789379574216	661.4195	661.083	661.795	6	6	433273.467828129	354221.880965397	489235.434909376	398612.292861606	386090.559465696	413002.690170774	3037.59384704588	7869.27015904015	7274.8926910807	2639.13030371094	3451.02509106443	9431.39364872231
1239	65.7997205430543	65.7986626215691	65.8132628697921	117.997	117.428	118.699	5	4	32689.9568261719	47050.3049151611	18424.5765118408	30697.8530658203	36726.8850520019	14859.2752672851	17601.3641652832	16927.7520465088	23350.3704755859	10747.6927054443	21306.0295604858	35965.3991167968
1240	65.8019771308274	65.7881615295087	65.8157927321461	1302.935	1301.38	1304.49	2	2	86376.2260419928	36081.8209375001	64697.5210360446	54346.4901455956	24858.5837613937	60086.755712002	54702.7404691944	60561.2656454195	38836.3955988107	36061.6974698157	38580.9265363098	62910.6282954549
1241	65.8140816304273	65.8140816304273	65.8140816304273	660.175	660.175	660.175	1	1	239252.618632817	233042.681282223	214210.919753906	232727.552233884	36335.3880609372	242036.309838134	3043.28222503653	0	2657.67099609377	2644.07778955077	0	9452.4948516234
1242	65.844717088088	65.844717088088	65.844717088088	661.083	661.083	661.083	1	1	350745.616660159	331707.796878903	393224.433683596	356836.192450844	57371.635951171	353064.815356447	3037.59384704588	7879.32031249987	7274.8926910807	2641.48624934896	3455.95688826497	9447.93699179685
1243	65.8587673536252	65.858570401734	65.8587955544465	1302.79	1302.3	1304.57	4	4	101241.981540525	83733.5184281786	62360.9611160718	97817.0093481456	106483.806015627	174459.366701388	172993.851443141	44536.8789978033	150254.390563963	164921.752011717	139020.050017092	77562.2186787916
1244	65.8755684947449	65.8755684947449	65.8755684947449	147.505	147.505	147.505	2	1	3878.3750236206	103660.986029297	2132.01785241699	2112.43006640625	18602.4805002441	2194.26988598633	4999.12601000979	2637.91247314453	0	4251.94259191893	2593.23798339844	25666.2636572265
1245	65.8884076441957	65.8622044213812	65.8889223939346	119.331	118.699	120.196	19	11	54405.2358588866	153458.883601562	37105.1830523437	58449.5437817383	68609.5786013882	28968.1612268554	22672.2063699219	50954.001468099	37656.0781392578	39184.9851468506	24991.9379666992	115271.757805393
1246	65.8937465834164	65.8935214522952	65.9067799564917	660.524	660.175	661.083	11	6	47290.9748217778	220853.280831379	84356.048083985	120876.898905435	52135.0913193967	57580.0818857425	3369.62038574215	22565.1813151038	5195.1918504882	0	7536.74736832682	33476.0430984374
1247	65.9022304226142	65.8925894549111	65.9150667293977	118.728	117.771	119.759	20	10	45533.3474121094	79264.7920825893	37105.1830523437	36868.5844985352	36334.891172282	37282.9070610351	77835.0399362793	46553.6593475585	53399.7994414063	20765.2100867187	42889.5550058593	34582.2622031251
1248	65.9156315245427	65.9152363827056	65.9162100858492	1303.04	1302.24	1305.82	7	6	116596.492075197	82751.8563354502	177955.54172526	115285.607541502	113094.744975584	51363.5577734373	50672.4909711369	24365.1169335945	66378.8728526491	69341.266165526	43853.9360018647	91763.3632324204
1249	65.9431220397442	65.9425126703969	65.944148315473	1305.265	1303.06	1306.72	10	10	138818.57186899	78709.286585581	187176.392314456	138464.448508524	122214.908544109	215081.256020132	106529.62109375	168308.286097506	180802.069427082	219224.862414727	180169.342545823	116272.068391336
1250	65.9627052282484	65.9627052282484	65.9627052282484	1114.36	1114.36	1114.36	1	1	10042.89637146	0	3841.37137084939	7154.37329589849	13700.3308740237	7063.4985412598	3361.16167968752	3614.8582324219	3468.88058837891	0	0	0
1251	65.9714313002161	65.9711434785966	65.9717388348961	660.7265	660.505	661.101	6	6	305843.183613842	221005.314282921	278911.739827148	292906.959524553	286329.363756836	284769.353491072	15674.9140052489	19133.0218424476	7646.98188028968	19202.7969482422	17237.5022158206	21982.9863040364
1252	65.9632254855214	65.9631311799271	65.9637920319353	1303.515	1302.12	1307.27	4	4	80358.0637609875	53650.4745648183	44233.1196130378	66912.537593995	68402.6127197274	78135.2821038831	72354.5440637196	32524.7184179689	72985.8702111828	25866.4421337885	46544.6275683595	67150.7248175037
1253	65.987862061257	65.987862061257	65.987862061257	119.027	119.027	119.027	1	1	12382.2361673584	26181.8600966796	15402.7156066894	14403.9920800781	20749.0543959961	22255.0226174316	20297.6217271728	24185.42186792	25915.9722033691	25835.0139235839	25713.0348513672	20723.1309140625
1254	66.0006303299253	65.996970252643	66.0107916525677	1302.3	1301.05	1308.59	13	8	41129.8635312489	38590.2247600448	39497.2248779291	60579.9016531811	44664.5816162115	55301.4246093758	65318.6406640631	51688.1245833329	37995.6871818032	61472.3123521191	29525.7201306157	57383.1638657927
1255	65.996751290806	65.9922171737214	65.9973318730778	661.795	660.505	663.221	5	4	321304.018250002	143369.203244506	285868.581534181	121668.51341183	100063.149122208	77824.6583507492	15674.9140052489	19133.0218424476	7646.98188028968	19208.9681738285	17237.5022158206	21982.9863040364
1256	66.0238068677369	66.0227276080085	66.0244927696018	661.083	660.505	661.43	3	3	321304.018250002	128911.024382253	297089.73252897	113389.963127232	104040.704591516	303696.261153973	15674.9140052489	19133.0218424476	7646.98188028968	19202.7969482422	21240.7290527345	21982.9863040364
1257	66.0751828528753	66.0751828528753	66.0751828528753	147.505	147.505	147.505	1	1	2339.3196786499	16951.7133369141	1958.96831066894	0	4036.44920202636	2077.00898382568	2372.18616192628	0	0	0	2416.33130712891	6930.89644018553
1258	66.0927886091553	66.091806900678	66.0938054300881	661.255	660.89	661.46	6	6	199809.54868527	243088.152024901	200968.606633544	215133.634821428	247059.953596617	175888.545566527	6262.97500146476	13340.9764944894	7251.63397914336	2900.57986914058	17621.2507368163	13752.8918030133
1259	66.0944031725442	66.0816462426746	66.0949436047409	118.406	118.355	118.728	4	3	21546.8696289063	43498.7878546142	31746.8678567504	31917.6226553711	19837.2537065918	31392.5489019776	79837.1772208251	80736.3930069583	87151.9072911132	35359.4858551025	66068.6292591552	75373.7514511107
1260	66.1186583360089	66.1062469256725	66.1317411077214	118.739	118.102	119.421	18	9	21517.94765625	34481.4469147949	34162.9074408804	31816.6175203857	24001.6967529297	35948.1013004882	46799.6544140624	71668.1879357911	47470.1544277344	50835.2971832031	51480.425528125	68610.9549769531
1261	66.1258757740944	66.1258757740944	66.1258928589075	1307.19	1305.99	1307.19	3	2	82876.5550561511	114414.627824708	42798.7481445311	65383.4169642859	78070.4220670582	50084.4006445311	33182.0065624999	59193.5355919051	39312.5531212021	24465.8311431882	50104.0960232202	103470.114353029
1262	66.1071609786738	66.1067472698984	66.1075746874491	660.7265	660.563	660.89	2	2	121029.911162111	193673.798994141	176425.86260742	187859.811765137	184205.864101566	112529.263500001	6292.49922058087	9021.29158178693	2949.74390039065	2901.3562556153	5981.18656072996	3055.86241723628
1263	66.1451088946513	66.1319039306934	66.1586621034533	118.9325	118.355	119.759	14	8	79586.2585706381	33029.0391064453	33811.4810852051	64101.1327177734	54745.6960898438	104431.972548218	73329.0854803292	84116.3077719727	64965.1664882812	91149.5923500977	76815.712097168	74904.6011632952
1264	66.1568108360857	66.1568108360857	66.1568108360857	147.505	147.505	147.505	2	1	2426.30192993164	27184.6778369141	4312.62637677001	0	3983.80233740234	0	0	1886.31648925781	0	0	0	9603.65220678709
1265	66.1526996453482	66.1522300242447	66.1531692664516	1306.8	1304.49	1309.11	2	2	39080.1756696431	33284.9646494148	45694.1066074209	37906.4163310537	36497.4937851554	41218.769029296	40512.7085156262	47115.4056230482	36020.2303710948	22121.2371660162	33573.4493144523	35453.5023691398
1266	66.174623895641	66.150196210596	66.1755503712442	660.563	660.505	661.101	8	6	72771.2259902349	115060.987867675	86346.7797919928	59695.5104089843	72188.111302149	68055.0578051762	3614.20026977536	12801.2821822507	0	2826.56607617194	3075.32530920409	7092.08978671873
1267	66.1714656732469	66.1708261203403	66.1716304267647	118.728	118.193	119.027	5	5	76229.6274169923	74119.3016464843	91820.4352124021	64015.0215776367	50322.5424162597	101185.68346875	95285.2556767576	27497.4139375	41243.2219888392	33641.6509092773	34664.8131671875	31722.6682351562
1268	66.1936152098775	66.1935886624336	66.1983885350821	1302.24	1301.97	1303.04	5	5	57645.5874114121	44599.9031417412	45576.02241211	45492.8622105192	31150.6801639231	49989.6367272957	48579.2812630206	63807.3025739379	36245.7489048552	59483.9143945298	49179.1007275401	39291.0092061944
1269	66.2065153787339	66.2057225680886	66.2072972854472	661.092	660.505	661.46	6	5	316989.378967637	698387.787591123	284039.432713621	387519.900129396	441853.561688047	211281.090924874	3602.05169743996	18669.4999067033	3767.80949818636	10988.5800441895	10779.1722814942	7072.97364174101
1270	66.2254490226595	66.2253415289693	66.2263201492985	118.728	117.938	119.116	7	5	31022.3046767578	74119.3016464843	91820.4352124021	64015.0215776367	50322.5424162597	20433.1562473145	85591.5162924803	41139.792859375	80854.7731787109	60495.0596500488	35740.1714527343	70879.0028457641
1271	66.2447793296311	66.2447793296311	66.2447793296311	1304.41	1304.41	1304.41	2	1	34674.3313659652	32914.5030883793	36100.7848278814	20900.3237050787	22163.9286132815	35099.6718823247	31604.6939648423	39404.2631835919	27976.1708398425	41455.2528686506	25003.0318164067	28272.8429882817
1272	66.2522443677506	66.2385111545497	66.2659735817342	118.739	117.801	119.759	37	12	216329.727925781	25060.7058144531	106361.142548479	68337.7201176758	65356.4414018555	101612.744799107	98826.3585109864	74112.7309555665	178548.446483673	79092.1185480347	81274.4168252563	158105.357316352
1273	66.277899260232	66.2749706766049	66.2921547886678	118.728	117.771	120.196	17	12	66627.22750177	94808.5450378418	31911.8716251221	60564.2564376394	91884.9498563756	50777.5510751954	85920.6321064453	27548.600296875	70463.5751614117	97056.4452600098	82416.1038731863	97071.8254424914
1274	66.287666322478	66.2719967814399	66.2914457764326	660.5435	660.193	661.083	6	6	82797.3867821289	59541.3368822537	93062.3347148444	71654.8637195633	72416.6868652335	97204.3666251633	0	3153.51810312494	0	0	4082.76528613288	0
1275	66.3046757798292	66.3018785041476	66.3074730555107	1302.855	1302.12	1303.59	2	2	49111.8676171882	66263.0642333993	84597.9091967738	78716.0858593764	74287.5700781215	67415.2075317396	79591.9960449234	78444.0758203139	76090.6502343763	23920.9334355465	31670.3434453134	34807.6718041976
1276	66.3153692278632	66.3028151930867	66.3158485135655	118.783	117.811	119.027	4	4	192537.407128907	199920.4194375	171035.695842285	203071.587760156	182244.124813476	187872.334700928	20257.7455375976	143893.144674317	170415.565470801	32495.000640039	30304.1930144856	33460.4109082031
1277	66.3150958980556	66.3150958980556	66.3150958980556	147.505	147.505	147.505	1	1	3117.36348071289	37175.2109885254	0	6569.5215	7081.92605242919	2368.95120147705	2295.50360687257	5001.92050231934	4577.55858984374	2017.37839489745	2394.6944194336	9517.04470166013
1278	66.3332661310737	66.3327698353036	66.3341752683787	660.9865	660.563	661.43	6	5	156862.773095704	161411.153285399	163707.626278111	153053.675723214	141934.126520087	151480.645265625	3661.93247570799	3149.91819661453	0	0	4084.2223758138	0
1279	66.3290447788645	66.3132639447649	66.3299454140168	1306.34	1301.05	1307.34	7	7	113927.664341309	47909.210305664	161813.467706205	152048.969789063	145883.389526367	150586.933772785	175228.609597832	45198.983370536	170500.435682704	184018.480400391	152506.722307945	42886.1812310784
1280	66.3631947992314	66.3492097121505	66.3648269742522	1303.57	1302.12	1308.19	17	10	85292.7558837878	126877.937642046	146448.898603514	157875.720442082	177069.486556805	116375.301038644	57200.6159179686	162511.348994892	111584.505633876	130474.777841421	114262.410296725	158146.633173076
1281	66.3597964343355	66.3594518711663	66.3601910068645	118.728	118.193	119.027	6	5	83708.8858593751	77975.0191503905	77950.6514111326	75127.1164936523	70903.0464067383	90405.9072465819	27053.114184375	30822.6538411458	32788.1509121094	33970.1263101562	29045.8580285156	54889.5556601562
1282	66.3589055309485	66.3579113796355	66.3596716059696	661.255	660.89	661.46	6	6	481409.255822549	506368.249202003	502354.702127316	480312.568071427	520832.877733274	443512.561912534	3974.56812744139	7589.31939435684	8229.93202718095	4076.15601025391	11345.1358132323	0
1283	66.3930385096337	66.3722193433858	66.3985909287626	118.728	117.771	119.846	30	11	55032.0765631511	52259.4434670716	22476.9582310547	23289.9546197266	70903.0464067383	52972.5888217773	25984.95958125	38781.5420638021	28286.5494049805	33093.456975	36783.6231842041	62531.9889819744
1284	66.3925789846999	66.392043531263	66.3980989167751	1302.73	1302.12	1304.49	13	12	229736.354931641	127145.854855768	295739.629171313	191336.399323918	170316.10732875	347758.835007164	323619.767064734	252221.025748948	283950.563446139	342839.312145998	284333.640066965	155718.910295222
1285	66.4101709808558	66.4095800352995	66.4234531249067	118.868	118.307	119.331	25	12	83337.3909213866	60804.2393956473	85556.2219220843	73883.4646787109	71717.5129882116	88416.6157386999	69751.9328873597	54743.3316964285	69357.4180287387	47703.2905940291	41155.7794374651	45862.8451425084
1286	66.4433958086348	66.4418369776787	66.4452167932976	660.89	660.505	661.101	5	5	162640.131838868	193350.403932475	94657.3767447913	409172.740195309	135419.159235284	89512.0604045762	3974.56812744139	7599.01201171863	8229.93202718095	0	11357.2956586916	0
1287	66.4363525335067	66.4359728316677	66.4365663951594	118.783	118.355	119.027	4	4	83708.8858593751	56515.4023359375	85139.2582658201	75127.1164936523	79096.5549171875	90405.9072465819	65509.3264160155	67166.23028125	69051.9910078125	29438.0994519531	27107.8196791992	37577.1885542968
1288	66.4550824916833	66.4550824916833	66.4550824916833	1302.12	1302.12	1302.12	1	1	24049.3825805667	33243.3003906234	26755.7454162602	13982.9369897463	32992.6294555668	19712.1272937015	19597.7760314944	17075.949746093	18627.2817077639	17654.9946459953	25380.0727275398	26283.6281140141
1289	66.4758402981409	66.4758402981409	66.4758402981409	661.101	661.101	661.101	1	1	2237572.22704531	2568100.59323435	84174.6534954424	2382565.59066248	2188008.23231246	1831900.53781252	17163.5755229495	32278.2830261713	15250.8971170411	14838.7096248538	25416.2802646488	33014.7853991211
1290	66.5174984848924	66.5116784737397	66.5185627168348	660.5435	660.175	661.101	6	6	105706.659931642	76441.4950640625	129418.451773786	101319.279907031	102235.874185352	52384.5558000007	6399.19949127179	19478.5662749996	3278.9595058594	9238.8263048708	8339.92245227048	13224.0670584105
1291	66.5166817752648	66.5166817752648	66.5166817752648	147.505	147.505	147.505	1	1	2257.59881658935	43612.5654943848	7170.24387829589	0	14414.4260058594	2342.25084454346	2460.78304595948	2430.27351928711	0	2038.04788732909	0	13691.8023959961
1292	66.5381473671205	66.5247211791392	66.551501112567	118.728	117.938	119.116	36	12	40559.3239306641	160081.614597098	110617.113396345	33289.8665729492	37887.3712327881	50196.1506732421	55009.1985895996	54645.4200432477	60162.9641308594	64305.9846496582	195680.445734235	24652.5132863281
1293	66.5431695690879	66.5422141877413	66.5441029128789	660.524	660.193	661.083	8	6	2756132.02050406	3030196.7530301	2570616.99501918	2787818.23724733	2772092.91931468	2199918.16843065	19816.7914159805	32269.3811279296	15232.6907137973	19056.9892565306	31385.2906109007	32986.4099926755
1294	66.5648156264432	66.5647367654996	66.5658469072793	118.699	118.102	119.116	13	12	78564.9423955077	91280.901171875	58213.9352847494	70027.9644412667	68825.0252713217	55979.8079091797	62741.7317543335	70915.8721697388	65057.5764726562	55778.6336717937	65083.1028226144	92615.5042225343
1295	66.5772228983685	66.5714985179751	66.5772668760539	1305.36	1302.57	1306.34	8	6	27291.6903824868	210785.629952567	88493.1421728529	163998.830361703	152064.685789137	69913.9492529292	76966.5429252112	116009.254514159	41124.3431223361	59647.6190651627	100689.594126383	181048.768851412
1296	66.5693705966947	66.5689328784842	66.5698083149051	660.9865	660.89	661.083	2	2	126343.416054688	150212.340544921	104033.038267579	126435.448955468	81015.0087788087	76931.9350245538	0	4094.7215494791	9801.48906070959	0	0	3577.23903710937
1297	66.6278821640815	66.6226868216335	66.630020030637	660.524	660.175	661.083	8	6	133954.019140626	156174.141261159	130043.951545201	126318.660366071	61417.4291720708	129136.101397787	3767.62155102537	4094.7215494791	9801.48906070959	0	0	3570.97528951008
1298	66.6966598934343	66.6962881615422	66.6974461742689	661.083	660.563	661.43	5	5	164443.964576172	1342632.89302733	223077.979390799	140299.85656808	103137.720245115	253165.307167319	17771.1250407714	21881.3774484371	13526.0003512208	8646.4324163576	10185.325638672	17288.2045703125
1299	66.7034308713374	66.6956354724372	66.7103768964552	118.3005	117.428	118.924	6	6	28784.4279622192	25403.385699707	11103.6239154052	21715.0398514405	14028.6307873535	19149.4514654297	19304.31435	20048.6876286622	22538.1472200195	21088.8833394776	16911.8308125	8613.14079895018
1300	66.7238122177428	66.7032254308148	66.7238827140144	1302.89	1301.32	1306.27	19	12	175437.175454477	169871.859308893	140460.131074221	176129.473121995	155639.018396934	137897.155166015	159707.948167067	174808.077765067	150123.42314453	146905.872670523	165625.691986608	153971.933665114
1301	66.7283212605907	66.7272726852354	66.7291466086245	660.524	660.193	661.083	7	6	1300943.90984619	1616288.65124202	1276578.3328894	1314686.28789307	1509075.39186797	1063407.9542742	20726.9816987914	24666.2131766182	13514.7697424011	8627.45063604731	13110.7470610351	22042.6738183592
1302	66.7222538028564	66.7222538028564	66.7222538028564	118.355	118.355	118.355	1	1	24892.4957489014	33547.1512065429	11103.6239154052	21715.0398514405	14149.5021350098	21128.3564929199	22930.9919904785	20048.6876286622	22629.9227873535	21088.8833394776	18540.9673608398	8613.14079895018
1303	66.7530613821587	66.7385437270564	66.7544677996755	1302.475	1301.39	1305.46	14	10	48946.663733725	41960.2037880859	62426.7375374362	731104.124189463	36760.7462676996	35595.8578648161	113821.017534993	98194.6279646803	35005.1622381587	120599.043996175	31395.1728154306	660315.223979481
1304	66.754093338693	66.7528365515565	66.7553118684636	660.524	660.175	660.89	7	6	438886.054029021	526741.663528684	425467.490038511	463303.114871651	467315.857005185	336032.478577879	3861.33980991903	9304.00004882809	8211.07410811936	7005.01750207519	3047.39166064451	9476.66045145081
1305	66.7612586215246	66.7612567979948	66.7614960116385	118.739	118.728	119.421	3	3	0	4350.20738183593	3216.84421295165	4651.37312585449	2983.55702929687	10452.2801425171	21392.2316203125	11949.3609631348	19531.3356833984	24792.4663521484	4895.42656677245	5453.96520690917
1306	66.7823631898351	66.7819103509556	66.7829755842518	1302.69	1302.24	1303.81	9	9	855788.280760085	101920.880577391	244189.079477163	169645.434295249	133636.175692748	292712.47047468	278589.616347655	221778.050214843	261721.85372183	295721.562205153	845638.03281168	790918.729215204
1307	66.797868447384	66.797189943175	66.7986240406299	1302.69	1301.73	1304.5	13	12	895227.870507816	905169.334163156	819053.011954509	559704.412114568	868293.78259555	794158.120709629	832046.440987964	940224.196292976	768023.075659512	820889.099739592	881994.942243156	889072.303875211
1308	66.8118278112898	66.8080440282323	66.8158400172133	660.524	660.175	661.083	7	6	54569.0050048834	101523.917547851	96850.0385703132	65013.2113636718	113557.43870586	82591.3579399419	3874.36287841793	3276.56028749994	8245.54904384753	3184.6545670777	3054.74067590331	9502.2730472656
1309	66.8249756092573	66.8249756092573	66.8249756092573	147.505	147.505	147.505	2	1	6480.91016473388	139710.14750293	4480.09144873046	6233.08102148438	24583.4757647705	2093.44017004394	0	7818.78461059571	1945.96783691406	1939.94784484862	5630.5937109375	43089.361191162
1310	66.8454779660949	66.8454347634063	66.8455111759603	1302.81	1302.24	1304.14	12	12	378791.782641603	353792.557163459	368477.150948656	382983.819358472	371200.242305813	353834.989446151	377059.59780649	396689.557895132	344943.292275392	375466.945788228	379491.306880581	370103.745259914
1311	66.8823758065504	66.8814883315418	66.8831758346899	1303.95	1301.73	1305.82	11	10	177699.888405764	252359.573966345	182252.478070162	280199.621730393	224269.844540639	161145.930449218	213592.366637836	270574.27561105	172002.100871234	193483.298364259	206253.63311384	197819.022333232
1312	66.8823710982016	66.8812794855855	66.8934880722032	660.89	660.505	661.101	7	6	244941.98752902	164535.636684708	331270.557257672	203630.608419642	169953.601334261	43556.0764500006	6247.08846716305	18260.8432617185	4333.56231754555	3241.65874475098	6497.85396191416	23164.4903999023
1313	66.9137437521615	66.9126525130042	66.9148148599559	661.409	661.083	661.46	5	5	155371.228161274	235735.911419237	135382.990500279	184790.658830357	178881.389547988	310068.43354883	6247.08846716305	18260.8432617185	4333.56231754555	3241.65874475098	6487.41843627933	23164.4903999023
1314	66.9236578610067	66.9031408646431	66.9237215977796	1305.84	1301.81	1306.72	6	6	99816.5477478965	184368.458256393	176447.024009235	103799.403635255	181119.581335229	170882.258354938	187178.114620026	95801.074059495	178161.294353691	51056.3687548831	20614.7472480464	54785.884765625
1315	66.9316366285407	66.9314764944305	66.9486385780374	1302.89	1302.12	1305.07	15	11	187371.972351075	157635.685018028	174699.62571552	190012.117268253	170074.899129844	105362.055375164	192680.950689289	205015.255212054	109628.048919396	203342.905625699	185918.895361326	184076.857271634
1316	66.9398451360007	66.9389328828811	66.9408992569725	660.823	660.505	661.795	6	6	140899.021363282	216111.898191683	136671.571641601	194229.204324776	164884.229841469	119645.477168247	6247.08846716305	18260.8432617185	4333.56231754555	3241.65874475098	6497.85396191416	23164.4903999023
1317	66.9673308158811	66.96485329933	66.9698083324322	662.315	662.315	662.315	2	1	100672.216558595	61801.1186308601	91943.8553486324	116762.12469121	82520.4553031261	93996.1949036129	0	8345.25443212886	0	9873.49879414068	4021.31036425778	7697.50368906243
1318	66.9768391402127	66.9766956251572	66.9825998054693	1302.975	1302.65	1306.41	10	9	250844.988121995	167969.508404446	295943.789948735	291711.573673709	210127.77481649	328326.482124374	342046.194885252	282846.835659178	291890.317217548	344798.320375004	318503.808596596	190993.75279447
1319	66.9897163784027	66.9883863683056	66.9943841126423	660.505	659.982	660.563	11	6	115780.904478516	140612.015239396	119200.139726563	120205.908039844	121523.338117677	96184.9766660165	3192.11488159177	6686.69414999987	2420.76566469723	5863.17212591565	0	3653.97254062499
1320	66.9974247545388	66.99739314278	66.997461098437	1305.36	1302.57	1306.72	12	12	268930.669018556	245379.096237979	237917.436394389	285550.509235143	244874.241556489	222638.802632534	234674.321139789	271728.541657367	235930.408917645	237961.951421878	264622.057282367	260544.034791086
1321	66.9978508138576	66.9978508138576	66.9978508138576	118.355	118.355	118.355	1	1	7449.78270996095	26927.2705761719	3036.88449609374	4388.17309882813	21395.4739901367	9637.05917856444	6240.00029999999	14544.365921875	7689.61493339843	9799.36604711913	12909.1184481445	23096.7057341797
1322	67.0598685839017	67.0459160776647	67.060849945937	1304.57	1300.46	1305.99	5	5	141559.856872559	126826.886698242	21524.3849843744	142759.905754883	78207.1784722216	127443.632572266	29886.6049453133	139432.552638888	53446.6898282143	133769.383122071	129154.022674561	90806.6252610423
1323	67.0689632102256	67.0677848861276	67.0696636969134	660.524	660.175	661.101	5	5	194771.74873047	98481.0499277335	271359.634015904	142078.642758928	100643.824175001	295979.089506697	2664.16585327146	14254.6785481769	18933.1990260416	29064.9048122076	17565.5165854495	12554.1548429687
1324	67.0778148750154	67.0778148750154	67.0778148750154	1302.73	1302.73	1302.73	2	1	68274.5665234387	69449.4814697274	67478.9424218722	73445.7616406217	73432.1053784145	64347.0445239271	65568.331999513	77059.0167187513	61756.3907812511	65789.9207519546	63054.0992944345	20052.042717773
1325	67.0876172772638	67.0793625723199	67.0949897723281	660.3585	659.982	660.563	4	4	37138.2736618164	105619.410109131	79809.6368974614	57768.3386599609	121888.801414065	102238.171200001	0	7915.17589978011	16256.3017835693	29078.9112452399	17589.0250391235	12560.2111998289
1326	67.1166178317805	67.1100969363183	67.1170067033398	1304.11	1301.73	1305.65	14	9	130279.374972957	135709.575297475	135651.555681154	150894.477095135	131092.510097658	137783.773308918	115253.694726564	135427.544042969	108175.781335226	137650.510925105	145701.996001993	133101.736478365
1327	67.1392064998455	67.1256453998444	67.1469220906724	118.728	117.801	119.116	23	10	28029.7463525391	35172.5496357421	28304.5615931641	43529.8095571289	25810.5432552734	28494.0059185546	25515.0786984375	53506.218	30028.8950917969	67008.4559549038	52630.2215272623	39670.3813420411
1328	67.1386675908022	67.1233105467096	67.1386688611646	660.563	660.524	660.563	3	2	47756.7897949224	105619.410109131	238891.799238279	44981.4447792968	121888.801414065	265323.117379027	2667.72757232658	14303.0426361083	15819.6141035157	29078.9112452399	17589.0250391235	12560.2111998289
1329	67.1765243436246	67.1565718849286	67.1818350729685	660.5145	660.175	661.083	8	5	55727.6818876957	51876.4989304688	52072.6347397465	60327.0450361324	38282.937128613	123196.680000002	5792.77035766596	10367.6580124998	0	5911.4682435304	2724.78054858397	7088.54305156248
1330	67.190731524868	67.1906760812399	67.190750435801	1302.965	1302.24	1304.5	12	12	735122.857225591	643057.848749996	706154.640464809	751484.086619002	686637.231458904	672676.435097659	707662.493311368	772805.126856777	652500.268261073	718382.26865756	726709.621489957	670652.717478378
1331	67.1841682711431	67.1819622713909	67.2096423937201	661.43	659.598	662.315	3	2	116237.698565626	100042.686368555	117007.487412599	68270.1457968748	138527.203719529	89827.7556503916	2767.00262145997	14856.7811704101	3619.49079121093	2746.92471562494	2714.72923300781	7073.34463164062
1332	67.200479298174	67.200479298174	67.200479298174	117.801	117.801	117.801	1	1	25732.8813537598	12922.3424794922	31203.6035437013	21338.2543186036	21635.3933930665	26932.3739659424	47055.5709752197	43779.9708457031	53258.0569863282	20269.974510791	46398.3390758056	31401.783876709
1333	67.205100483016	67.2043787108507	67.2055534539388	1302.69	1300.8	1304.14	5	5	40232.8835624989	82669.9741177649	54475.3078157563	563582.936242682	519419.162570807	67983.7359019877	591498.410264754	605398.797067861	537875.747604972	549454.264765618	34666.6089111322	538417.974853522
1334	67.215562623811	67.2152601451354	67.2163856147129	660.9955	660.505	661.43	4	4	153548.557342356	166443.665163031	139790.828751395	146729.624602678	186081.994245533	128250.302006469	5789.67261950681	14875.0187412806	3630.63805550129	5909.88636816397	2718.22534277342	7072.69327078682
1335	67.2405005074796	67.2404624572799	67.2405130836656	1306.58	1305.65	1306.72	3	3	453617.907421873	421207.859082028	462511.745937498	477756.599511715	480344.466484372	453885.838802081	454548.421406248	33564.5329492183	35406.4749218753	456001.388906248	26165.8811777338	401015.758964842
1336	67.2353043147792	67.2353043147792	67.2353043147792	119.649	119.649	119.649	1	1	27351.3775043946	19856.8375800781	30279.3840454102	29470.4280200805	27130.0847471924	29647.2740732421	57512.4371995849	57619.0519318847	55791.51703125	25927.1723266602	54100.1120371093	44095.745203125
1337	67.2489085136987	67.2488545564747	67.2624743732366	118.739	117.938	119.331	17	12	27306.467006836	26820.4955932617	31085.6032320313	26364.076221582	23645.0587638672	29813.2222166015	63113.9312401123	57707.2734830729	64126.08525	68243.5296580404	59837.3948988443	57600.3468733723
1338	67.2775343231911	67.2775171254837	67.2775697133092	1305.235	1301.66	1306.72	10	9	147856.782965745	229264.060699058	130415.163632061	88101.5906473216	132610.646024263	130491.145530724	220359.828378091	150385.612363281	122006.619296874	130301.871719501	151598.004408483	231040.150410159
1339	67.2740222250635	67.2740222250635	67.2740222250635	148.446	148.446	148.446	1	1	14441.8606159668	278519.116847168	7103.84674160158	19531.4907254394	49355.6527402833	2397.76328203126	6504.19382373048	19806.9729316406	4593.58725292968	8666.93458945312	10453.2487040039	71012.3663970702
1340	67.2894260214531	67.2894260214531	67.2894260214531	662.315	662.315	662.315	1	1	75837.385771876	64213.4310864265	89207.6694145504	87913.3901275386	77826.707043751	107953.610896875	6763.91319116204	14843.095743164	8829.83104199218	3018.26390742189	7894.5167746093	26031.2621437498
1341	67.2973971673914	67.2972679342187	67.2974830201841	1302.3	1301.05	1303.06	3	3	181220.815111608	186228.482243304	184571.161325686	177107.608289621	52104.6366455084	57213.1727887839	184672.855549314	193312.04836774	61775.3415278323	155199.632594862	192655.528710939	186367.526668528
1342	67.3085620296823	67.3056112261446	67.3123896008989	660.7265	659.646	661.101	8	5	45456.7456835941	68275.0391167969	112112.593537737	96624.1416462889	62075.4216969721	73909.9459941411	6798.81620483392	10166.1177874998	8881.05696337877	3031.90064194342	7519.66683593762	23717.7089359374
1343	67.3182398972359	67.318203138407	67.3182590898395	1303.975	1301.81	1306.27	8	8	107132.477587139	118703.092764422	102133.403583984	69893.0711718752	112403.437420653	213777.829731444	220359.828378091	120055.721635045	79761.7803496846	201171.48995906	244837.421797687	120400.345812049
1344	67.3370942964859	67.3370942964859	67.3370942964859	661.083	661.083	661.083	1	1	86066.1104418951	125885.217030761	116695.62306836	102760.637353596	44446.7614118297	124321.092480795	6795.18047424313	14880.2964843748	8857.02504964189	3033.63229077148	10378.2794939779	23717.7089359374
1345	67.3481103014508	67.346947859185	67.3625135705134	1302.3	1301.73	1303.64	13	9	55233.4992797852	221665.579386395	39663.2280742198	348722.679861108	230422.999802809	86956.9531773801	515250.946232637	34829.8474863273	73805.5596647132	451814.993847651	57437.6388704439	230680.778558818
1346	67.3926640462153	67.3926141864638	67.4039060542302	1303.875	1301.76	1305.91	16	12	334639.374609376	325797.391217913	295124.028258227	204572.76491769	317366.560896183	54412.7650556642	180649.17582031	338218.150657555	282141.716853518	305844.507189595	311742.213046876	318416.537537559
1347	67.396538722869	67.3957400091586	67.3975563708991	661.2655	660.505	661.795	6	6	322582.567166015	676236.11854161	275988.441527098	383901.391816963	442213.455555051	206328.198365111	12734.7376463796	19717.4587829589	10118.6995652901	14206.8940864256	9651.58705957024	11235.0435373883
1348	67.4367093169534	67.436240077813	67.4369725149169	1302.66	1301.81	1304.14	10	10	389986.719348146	261895.530231369	484078.455220418	364301.645366961	341614.973591495	537324.54259731	557063.01808919	468593.884584585	483809.313054762	526835.684492888	471032.880915714	293580.95437575
1349	67.4653891650795	67.465145299319	67.46563303084	118.8775	118.728	119.027	2	2	10856.0541503906	0	8044.18287384031	9315.90593811035	4612.63612133789	13790.8333154297	24988.4914943847	18160.870880127	20309.4485925293	32228.8917467773	19626.9308640625	15561.3641777344
1350	67.4775753746317	67.4627625149156	67.4789870119947	660.563	660.193	661.083	10	6	86081.4559002929	123838.911646483	146084.318976563	93016.7588841953	80337.2694308023	112254.072254465	6084.96539062494	0	0	0	2561.34108154301	3291.96529492187
1351	67.4720747893365	67.4555839185438	67.4782339983718	1305.535	1302.69	1306.92	10	6	58744.7236132811	46157.7038491209	24535.4670619421	44835.6219609386	53101.7901736107	75532.5751774085	79686.7164062497	27994.1735390618	14771.9117187512	48096.6805576174	64155.0745117211	52865.8459309893
1352	67.4988090969104	67.4875855015387	67.5004610487285	660.524	660.175	660.89	5	5	103390.017985841	142238.115395508	127878.564669923	106768.175990624	67349.442941015	83978.4770804041	6084.96539062494	0	0	0	2564.76900054931	3291.96529492187
1353	67.5242724721721	67.5242396940851	67.5243934274685	1302.67	1302.3	1303.06	5	5	80557.8311474626	67208.7864279508	102229.559956056	76858.4709027772	48142.4014038086	92936.8787871096	113121.921687012	54254.2685435271	115139.682035157	120066.860275268	96115.5986235353	73180.1809570308
1354	67.5284866955058	67.5189867800778	67.5297257169259	660.524	660.505	661.083	5	4	114279.382285937	168170.019237721	151422.714589845	44851.3140593258	76604.1655169271	50329.7542851566	6084.96539062494	0	3545.70402180988	0	2561.34108154301	3291.96529492187
1355	67.5633665106444	67.5424235348042	67.5649705670536	1305.41	1302.12	1307.25	11	9	146372.764438101	747509.904971594	722170.475211192	164440.890296349	152950.16666399	92234.9104000149	157579.196367188	35272.008720703	143709.216457869	694848.210559296	28763.8275839852	148216.031926081
1356	67.55286341978	67.552330615297	67.5539333754149	661.4195	661.083	661.43	4	3	122802.663702847	251882.042849717	104556.046907836	146366.149802247	205542.09073712	70298.1047863418	7249.99144405682	20121.1904270716	15300.9103112443	17356.2368188475	8113.84824365229	18377.5876060266
1357	67.5850523025085	67.5844779262442	67.5862338337801	661.2565	660.505	661.46	6	4	86040.2766551346	136978.134422431	102833.323701497	113406.89097991	104019.762374998	64987.9880992842	7270.55327783199	20146.8879882809	15323.5748530273	17388.8350634766	8120.37937988285	18394.9906245931
1358	67.6128079187818	67.6077943457826	67.6140262446359	1302.73	1301.73	1305.65	13	12	797451.74277344	761349.388473553	729594.331644103	796447.705694058	769911.402801327	699675.508610494	731622.711849893	813351.486324225	674510.235781602	707469.913192716	780043.977020091	723270.97835787
1359	67.6588154077876	67.6508883340641	67.6596244693298	1303.22	1301.32	1304.57	7	7	229023.43508256	181371.90082564	104763.515318697	228731.810380861	199509.910488282	123489.104555664	25648.9701767585	49772.6811113637	274938.74401172	115561.456737836	107588.340541994	56075.2030781251
1360	67.6720783543481	67.6720783543481	67.6720783543481	1301.32	1301.32	1301.32	1	1	96626.682128907	79780.7039062506	104799.218011476	92100.3845251474	81602.5702734381	156178.58515137	34641.7588945321	126018.857348634	128330.944321291	131321.979404299	120471.871728517	87066.6354199225
1361	67.7018222614526	67.7014794818885	67.702492792135	1302.71	1302.24	1304.41	12	12	232682.625212808	178558.963266225	243328.846596683	238222.056798376	212893.280443005	239420.709790037	237354.287933755	252437.029085787	237946.170802407	256100.217670897	253999.410225828	178248.582211538
1362	67.7175018397097	67.7175018397097	67.7175018397097	661.083	661.083	661.083	1	1	207408.783857666	548178.177427733	222876.651242548	274205.765825011	74714.2106312778	163066.133204004	26816.551681543	44883.9375260986	17576.0787629883	19202.4198371338	20558.2832044923	54711.9540318666
1363	67.7183106584901	67.7178065022892	67.7188148146909	1306.665	1306.41	1306.92	2	2	111945.734779294	81972.1166884785	155930.898179684	119983.715406247	34895.1555175773	172394.800070309	150079.533515629	151023.299269528	124611.729587888	165067.591337887	154312.619999996	35851.149642856
1364	67.727646792948	67.727646792948	67.727646792948	147.505	147.505	147.505	1	1	5406.29990863037	108930.631186524	5574.78347534179	6088.45871484375	19298.0947553711	2063.09045959473	0	6596.20865386963	0	3223.908107666	6405.02626904297	32248.1227832031
1365	67.7465276395486	67.7460632327172	67.74723553921	1304.01	1302.65	1304.73	6	6	171445.691467897	191119.455656549	289018.012868046	225728.76534142	199395.699711916	338397.30630615	303787.506204832	303017.458510045	285281.092269006	324033.964333684	280961.322469887	198332.952688804
1366	67.742294105504	67.7414029693307	67.7434196781104	662.175	661.409	662.945	4	4	211204.605999023	643745.990187172	109039.651301171	280481.577868303	384366.265784666	161408.827961948	12656.7551267786	43406.3811636787	18478.9839990233	16433.5467272951	20999.2205542691	50109.8674815844
1367	67.7673807672377	67.7672268020395	67.7679663426537	1302.06	1301.97	1302.69	4	4	45101.2017659502	29895.6612555804	60211.683625488	40897.4842106117	56224.9757910153	37676.5323925787	56548.6349609374	30118.7304492182	35429.3280970985	45278.2200520833	54401.7732788083	55580.1601147458
1368	67.8027162941903	67.8026701465087	67.8027298745596	1302.3	1301.32	1302.89	7	7	41309.5004062489	43364.3372292748	55886.1765490731	39567.3134391273	46946.2106445318	57589.4310372493	46727.8368261726	44098.0616629467	44355.6741315572	39700.095703125	54472.0416503909	58834.3342757158
1369	67.8236029060606	67.8236029060606	67.8236029060606	660.524	660.524	660.524	2	1	61374.7571301282	71267.3624952395	82832.9895410149	51000.4530511718	67554.9351621105	81925.0759189449	0	2968.36410119627	3463.17897656253	0	0	2953.64852996822
1370	67.8448767587879	67.8426894371133	67.8463282407719	660.89	660.193	661.083	5	4	84856.2549345709	51279.9239214844	71418.7079550786	89413.9482919915	42178.2882890618	130314.482872768	0	2961.70786562494	3463.91897207026	0	0	8242.24562304685
1371	67.8765554941899	67.8756444093311	67.8774957919728	660.823	660.505	661.101	6	5	100362.211205916	92630.5246898438	70506.053910156	112920.754310268	102647.663345215	107406.651094402	0	12492.9615234373	0	3600.82649917	4293.19621582038	12407.1465628255
1372	67.941402287301	67.9412613584111	67.94155554781	118.8035	118.307	119.759	12	12	81553.9828330077	74504.8072516741	43985.2373196615	74285.3726011439	78530.5741828963	51571.5543289621	44540.6786175232	58866.7850837053	43013.354546875	52029.1782735771	63852.9890578962	66172.9031459962
1373	67.9437919093216	67.9437297747511	67.9441944212908	1301.76	1301.05	1303.22	6	5	39480.5279073661	37214.7782649735	47590.0418676755	51373.7089697262	47676.6274652774	50215.9363557961	64401.5264453123	42938.609456176	44800.8583337408	56042.0982812505	47550.6865266943	28616.1839899554
1374	67.9320135117486	67.9315981461692	67.933390963037	660.505	659.646	661.083	3	3	71576.6568603523	311200.593762692	120614.504070382	174760.0122819	188586.437631591	107406.651094402	0	12492.9615234373	0	3601.59771923822	4288.59964599606	12407.1465628255
1375	67.9552587502804	67.9550084707706	67.9691282831132	118.355	117.914	119.116	20	12	140641.344155578	292983.284042969	26721.5963177734	132010.236671317	166883.063015842	61959.3321330218	67668.8871904297	83781.4648483888	64489.7697589285	58253.4641804549	79023.6147280884	167101.969215061
1376	67.9645930358664	67.963858877151	67.9651790452265	1305.455	1302.57	1306.57	4	4	118212.025455228	198030.166484373	328723.15181397	91198.404180229	206908.472393801	360281.600911456	355379.195447589	285761.614259031	109122.569361854	379588.997052	306870.367460121	128089.387267127
1377	67.9951476278398	67.9951476278398	67.9951476278398	2451.67	2451.67	2451.67	1	1	206084.837449106	185752.575995341	328332.131207138	201979.383778734	193550.383657415	241668.064647968	295433.175526781	194284.013566895	219633.158822865	218956.760300857	181003.721116098	188883.582566483
1378	67.9943339832711	67.9943339832711	67.9943339832711	2483.45	2483.45	2483.45	1	1	72263.5698474108	57296.1891912845	138481.624976521	67361.2599934912	72759.1823893247	124449.944272461	105853.870802	98050.4724267561	96298.0935294598	113347.421862386	62786.0149578858	70896.7775024417
1379	67.9827935241468	67.9827935241468	67.9827935241468	121.116	121.116	121.116	1	1	42885.9479748534	23872.9230475586	13283.5291384277	37503.9938671875	78034.2871270752	15994.608350769	23907.6147084961	28100.0001516723	23705.1706479492	14614.8748901367	26981.0300250245	68855.4427978516
1380	68.0089591130199	68.0087773995871	68.0090481881813	1305.99	1304.5	1307.19	5	5	252692.366215379	185819.415326172	65916.8337792949	53799.6602476921	42208.516015625	335761.413123048	324821.504335931	107071.478254207	291957.98359961	144838.902771935	285126.053638673	199460.374394531
1381	68.0287968376276	68.0239725842769	68.028926951083	1302.73	1301.32	1306.34	23	12	226086.002515461	201170.442385816	311373.153786626	214672.372567983	184725.911735175	348234.567041013	192239.669140622	218183.62093192	299217.489222003	366542.951138071	290203.393233924	191991.88058143
1382	68.0444074090186	68.0444074090186	68.0444074090186	147.505	147.505	147.505	1	1	3860.14991674804	67802.8108337403	0	2820.81149414063	10281.8215966186	2490.25862286377	2427.3721571045	2759.66922729492	5262.08145312499	2648.19406884764	0	21962.5275561523
1383	68.0498190482518	68.0498190482518	68.0498190482518	2437.04	2437.04	2437.04	1	1	6342.79489746109	5848.41033813457	5569.2774334715	3842.57483612093	4990.57320556652	4042.26047393786	0	6753.87062866186	10756.313594238	2122.20581726068	8820.23867523259	0
1384	68.0587629457402	68.0519492908499	68.0737560141897	1302.65	1301.38	1305.99	9	8	75904.959259143	83677.6036709876	109872.790544213	88399.3161938487	23150.1100312505	203413.937796876	142713.079026692	85890.4649116213	177836.585696778	213191.893915569	102277.535595704	61078.9175415039
1385	68.0672470365298	68.0663674952651	68.068164148074	660.8035	660.505	661.101	4	4	108642.742497461	135384.032861633	71606.9231083981	107914.18850558	92815.5167809245	91626.9067607427	9984.90526318354	0	0	9890.09086999512	5358.71574645999	10964.2126512451
1386	68.0864963352387	68.0853664759876	68.0874587931063	118.7335	118.307	119.331	10	9	43036.1144743652	49672.6562031249	26612.7736054688	39810.4297634277	45571.9684999303	41135.4327780762	49134.6526757812	65243.5765	51703.7323447266	49884.384171289	73073.4582660156	33862.8636951172
1387	68.0956522181244	68.095445033308	68.0958594029408	1303.57	1303.06	1304.08	2	2	125213.285302736	69977.8433764655	157903.488984377	104353.358264162	99738.0884155286	54298.2297326668	58012.0950371095	133127.98132324	156028.693348997	174814.287402341	136776.664698488	80169.2450439463
1388	68.1112125640899	68.0990591054825	68.1262137338904	118.838	118.102	119.793	20	11	42094.8953730468	56625.2450987723	20091.0958417968	42807.3934746582	27244.2310602539	19360.1199515625	38853.5636279297	78432.7424972098	23363.7988818359	48079.4946939453	94400.6918183899	44020.1372251953
1389	68.1077162373873	68.106370951246	68.1170225474593	660.563	660.193	661.083	5	5	55569.6397734379	53021.3306293941	79903.9115499441	105922.129524609	81389.3688994141	55831.1901609704	6352.98145141595	0	0	6639.26738876967	5367.33566455086	6632.60721835936
1390	68.1257404195378	68.1172486371354	68.1399055115948	1302.89	1301.73	1303.61	20	12	143397.934560546	40459.6694824223	145089.427510988	71281.2897929687	112304.933099699	85031.1488193362	165919.51386149	126837.061851916	183312.604194335	174808.683978271	56888.0048813478	59485.7976676427
1391	68.1393801254428	68.1386774527744	68.1525801001966	119.027	118.728	119.661	9	7	43908.5503076172	52598.1212567139	32853.6132699149	46595.3538419189	47568.8149458009	39175.2810556641	67977.369116333	83334.8619637045	74848.707032645	39731.4533631836	84698.9718698381	30240.5161673828
1392	68.1844296332369	68.1843490802051	68.1847468853151	118.838	118.307	119.331	14	12	60818.7917504882	33131.62131958	59248.6115275065	47409.3107614746	48010.0628273438	62578.7058466797	68383.7383369141	64663.2224441964	68368.76040625	74340.7866918946	67243.6923793945	26042.337290039
1393	68.1843110338717	68.1625183660929	68.1857124226789	1302.65	1301.32	1303.57	17	10	142716.248830565	49102.8653076168	38984.597357423	260139.197932479	124400.729067383	221932.060237166	26564.4983281244	40845.6643902581	50214.727591552	431161.510848204	44318.5920758931	110941.814287111
1394	68.1983606640755	68.1981243095259	68.2121987866131	118.7135	117.938	119.278	24	12	110578.935633545	110570.557895089	30288.3370125	93186.8389301758	96214.2011132813	69288.2535929129	76359.3975691616	87900.2432087053	77594.1278203125	70775.0683536203	83721.9888168247	99354.1481597377
1395	68.2146505573188	68.2140690025395	68.2156707926772	1302.65	1301.97	1303.61	11	11	379139.683361818	218745.625039061	455307.064013679	340947.122346378	306018.573873196	536352.8310519	497721.052283654	436831.346249793	461459.302841799	544602.372280974	443560.180404577	284753.797345439
1396	68.2037712895171	68.1941560012538	68.2052704473998	660.89	660.524	661.083	3	3	70244.9600791017	57600.76838855	87896.5807763664	63582.4818636718	53394.4800688481	70947.4005000009	3543.19560974111	6864.02891857896	3028.32959545897	3150.80739208991	0	4273.74455346674
1397	68.2371945382896	68.2230230339539	68.2409279771991	118.838	118.307	119.759	21	12	272485.876321289	178318.453024554	42747.6524649484	239230.148973214	226522.943559082	37233.856577009	349086.992884155	300767.304393555	324809.546183035	364252.521550564	309232.699273682	260021.987569228
1398	68.2299225474022	68.2298922503435	68.2299568912217	1306.46	1304.54	1307.19	12	12	277241.697363282	233924.195402643	251679.184613557	153845.732941546	242799.822107872	247375.064049945	251689.214472658	275895.105945871	254397.716135093	266380.92768799	270715.453141742	248667.9035655
1399	68.2595428392291	68.2581193507547	68.2596989334956	660.563	660.193	661.083	5	5	52517.9107011722	62644.5898505854	60601.9804316411	72374.8018577881	50637.8789257816	80349.4522962244	0	6751.9494353026	4195.89542309568	4348.32997949228	12695.7655444338	7575.59537109373
1400	68.2768141068104	68.263570968795	68.2910162532988	118.739	117.938	120.676	38	12	140120.023760742	943363.311758681	108654.247657994	118932.6875896	536502.409759657	89728.4344549387	419796.415541565	480529.385979249	413456.322507324	409504.195175293	408682.985335693	767948.796240289
1401	68.2796821364578	68.2796588987701	68.2797108892617	1304.315	1302.57	1305.82	10	10	254009.582696814	199406.073176081	252459.44658128	265291.096416766	248503.267980256	254381.237318639	259700.977880858	274443.482469952	241008.285674955	279042.076541575	258314.166010045	248692.88085374
1402	68.3036345027722	68.3032706809932	68.3172333560498	119.027	118.307	119.759	23	12	145627.809767578	32348.0017556152	47159.3289472308	133103.445845424	139281.578927063	139180.385550293	388694.48367273	389966.467125977	383829.246230163	407339.817105469	367288.046746216	393901.238529243
1403	68.3310979129841	68.3308585347854	68.3493753323666	118.499	117.801	119.116	9	8	510595.288037111	30316.4192059326	338889.773535155	23895.5669070313	473217.006884765	411865.660698243	47327.1551156249	59825.9701236979	18606.550102832	56916.3395654296	46163.5997646484	63164.2488640625
1404	68.364023034605	68.3636493094865	68.3664585105152	1302.3	1301.73	1304.73	9	9	198241.91413161	202386.321242678	335661.482650482	120334.596211635	181913.303154295	339852.886654825	108257.549560548	199315.43503155	156502.945493163	259888.581866174	203762.10046038	326393.126009118
1405	68.3898704847216	68.3756233148022	68.3920979399271	118.838	118.307	119.759	22	12	253830.792793945	110722.425791295	214140.033419364	207213.08172154	194609.114133231	256221.527279088	306851.931917023	69651.1579806518	40715.2915854492	69515.0208085937	45817.6584814453	31586.9763193359
1406	68.4145275291846	68.4018705220914	68.4259420711679	118.699	117.938	119.331	57	12	1050826.7734704	1118056.9373833	30522.4735566406	136147.794860491	907302.312716688	856044.576516358	1429303.37248139	1359369.47614453	26087.5837851562	52425.3799825614	1253467.6265213	1427380.87697949
1407	68.4285511054347	68.4145462981527	68.4285947538986	1305.65	1301.76	1307.51	17	12	49269.1336953126	309709.021135603	342914.021184426	204613.752961775	319092.032729867	349828.747935269	125093.630463867	223762.242777103	338607.385559085	121598.576707763	365548.590652903	185741.580937494
1408	68.4565231362804	68.4420216996561	68.4700832744669	118.599	117.569	119.331	30	12	50933.5593017579	69110.8736206054	326393.668338449	21661.5244566127	717439.656168837	29284.4349659424	381517.569261688	47056.1209558594	62549.8238671875	62878.6282776228	47995.0845451171	57321.2496215007
1409	68.4840948789549	68.4702836256716	68.4843266684371	1302.68	1301.81	1304.5	14	10	102461.72026123	91723.2386305934	87563.5099145521	550510.513512077	99808.624628019	190978.146956881	496875.077668684	237862.183334264	175314.230096027	185322.70468872	215377.122517089	101388.219856772
1410	68.4825972531777	68.4825315502708	68.5007247098259	118.499	117.938	119.116	17	12	62925.6713488769	67075.3516870117	46972.4942804362	45398.1636691406	51033.1651656088	56189.6104951172	69385.6566689453	35142.9459905134	77048.079578125	83838.8149361328	68877.9790304361	75896.812852173
1411	68.4737308884133	68.4737308884133	68.4737308884133	660.505	660.505	660.505	1	1	53011.687514649	105015.825583495	40253.1423339846	62090.4247099609	118367.720517188	17777.8629000002	15026.7716918944	15615.8782656247	12184.8793356443	14321.7254807132	18714.8143027347	10954.6201015625
1412	68.4998393319605	68.4998289039043	68.4998818317384	1302.89	1302.24	1305.8	4	4	536075.313054857	516856.16127486	499158.983924568	550510.513512077	528795.497504075	471459.52106445	197304.815096028	166123.330552133	178329.47743815	490527.806686784	179213.456379958	518082.320532674
1413	68.5063651086244	68.5063651086244	68.5063651086244	147.505	147.505	147.505	1	1	0	23484.903440918	4251.7226118164	6987.51890917969	5931.02574737548	4860.31409893799	6634.05543402103	2142.00925415039	4709.81384179687	2443.6824234619	6457.60305834961	7732.33685327147
1414	68.5301810374447	68.5301770313459	68.5301850435435	661.246	661.083	661.409	2	2	73786.0391191411	145362.404028458	40253.1423339846	88620.5422217604	86683.4476071415	28322.0993310549	20813.7908774413	15598.0519205727	15580.7820119628	14321.7254807132	24379.0929562174	10935.4385555013
1415	68.5423665196862	68.528616706309	68.5427810672328	119.0715	118.307	119.759	22	12	80965.4547585449	47685.9494003906	66824.8458829346	74998.2686501465	27305.4811585938	66869.1094180037	172350.544458374	171993.733713867	147405.535324146	127824.16665564	170206.571065063	88804.919739441
[truncated: 22,176 more rows]
