# Supplementary material for: iMet-Q: A User-Friendly Tool for Label-Free Metabolomics Quantitation Using Dynamic Peak-Width Determination
Source: PLoS One. 2016 Jan 19;11(1):e0146112. doi: 10.1371/journal.pone.0146112 (PMC4718670; doi:10.1371/journal.pone.0146112)
Supplement: S3 File — (ZIP) [file pone.0146112.s003.zip › XCMS_Arabidopsis_Data_Positive/XCMS-AraPos-fp-pw_15_30-ppm10-sn10.csv]

mz	mzmin	mzmax	rt	rtmin	rtmax	npeaks	Arabidopsis_Positive_mzXML	ATME01_1_2_POS	ATME01_2_POS	ATME01_3_POS	ATME01_4_POS	ATME07_1_2_POS	ATME07_2_POS	ATME07_3_2_POS	ATME07_4_2_POS	ATME09_1_2_POS	ATME09_2_2_POS	ATME09_3_POS	ATME09_4_2_POS	ATME10_1_POS	ATME10_2_POS	ATME10_3_POS	ATME10_4_POS	ATME101_1_2_POS	ATME101_2_POS	ATME101_3_2_POS	ATME101_4_2_POS	ATME12_1_POS	ATME12_2_2_POS	ATME12_3_2_POS	ATME12_4_POS	ATME13_1_POS	ATME13_2_2_POS	ATME13_3_2_POS	ATME13_4_2_POS	ATME14_1_2_POS	ATME14_2_2_POS	ATME14_3_POS	ATME14_4_2_POS	ATME15_1_2_POS	ATME15_2_POS	ATME15_3_2_POS	ATME15_4_2_POS	ATME16_1_2_POS	ATME16_2_2_POS	ATME16_3_POS	ATME16_4_2_POS	ATME19_1_2_POS	ATME19_2_2_POS
1	100.01299358849	100.012159137635	100.013693313958	1072.275	1071.26	1072.29	4	4	726.74857142857	1066.92	1125.06	1143.2	785.399999999998	1028.93538461538	698.7	776.805384615384	846.217692307691	986.339999999998	1337.22	886.379999999998	1126.86857142857	1140.36	1139.34	1167.9	714	1125.06	718.08	687.998461538461	1047.54	825.179999999999	768.63923076923	1069.23071428571	1105.43357142857	905.759999999998	830.861428571426	752.759999999999	805.343571428569	742.559999999999	1193.4	686.459999999999	741.07846153846	1100.58	815.999999999999	821.71923076923	626.838181818183	737.459999999999	1220.84	894.771428571426	784.807692307692
2	100.506726335162	100.506669943525	100.506890157198	478.517	478.489	478.529	3	3	6444.06281250001	8595.86953125	8949.52339393939	8965.563875	6292.94081818182	8659.57584374999	6253.241	6252.09200000001	6479.778125	6388.84715625001	12006.66975	6584.06437500001	8482.6183125	9052.69543749999	8780.96699999999	8641.7821875	6278.61850000001	8713.95524999999	6631.62946874999	6246.0979375	8637.28249999999	6543.90140625001	6683.44565625	8956.0288125	8390.793	6608.14890909091	6599.179125	6321.662625	6424.51424999999	6432.54871875	8843.797875	6603.36136363637	6306.21956250001	8880.11906249999	6571.44393750001	6827.48746875001	6874.59763636363	6575.65772727272	11762.82253125	6606.32109375	6449.165
3	100.506617972762	100.506514074053	100.507100086232	761.111	757.103	762.301	3	3	2618.98175000001	3534.43466666668	3656.87466666668	5664.05999999999	2452.68099999999	3520.88275000001	2541.66750000001	2342.49399999999	2602.65774999999	2621.02224999999	4146.29599999998	2566.16550000001	3653.51524999998	3644.33300000002	1104.00066666664	3521.19674999999	2512.06999999998	3735.34424999999	2414.10866666667	2687.55800000001	3538.94025000001	2663.87274999999	2609.79949999999	3439.26275000001	3615.76600000002	2451.66075000001	2462.88350000001	2473.14109090911	2631.22474999999	2486.15399999999	3648.16049999997	2596.53625000001	2415.98516666666	3783.39599999997	2513.89599999999	2513.89600000001	2528.17950000001	2433.49500000001	3881.48566666668	2487.36949999999	2505.73399999999
4	100.506593257489	100.506483930973	100.506702584005	396.36	395.858	396.862	2	2	6231.73536363637	8574.37200000001	8725.09672727272	8804.48181818182	6246.10963636363	8755.70036363636	6127.82954545455	5928.94448484848	6105.312	6022.66990909091	12015.8522727273	6113.54318181818	8559.06790909091	8767.20354545454	8408.54545454546	8442.75681818181	6231.82581818182	8315.008	6356.41136363637	6155.30536363636	8506.01372727272	6564.17951515151	6484.79606060607	8296.85781818183	8493.80290909092	6256.40890909092	6359.35990909091	6190.09551515151	6511.52045454546	6093.184	8512.63181818182	6387.02499999999	6079.74181818182	8341.74981818183	6309.36654545455	6558.3130909091	6633.81327272727	6197.13654545454	11635.1901818182	6287.94081818182	6579.73881818182
5	100.506498510468	100.505985871949	100.507011148988	491.772	490.755	492.789	2	2	6689.90133333333	9031.45418181818	9338.15694117646	9449.28529411765	6415.51988235295	9033.17333333334	6713.34176470589	6388.82936363637	6749.10409090909	6791.90214705882	12803.3017941176	6913.57954545455	9079.33561764706	9129.88957575757	9204.55369696969	9092.59905882353	6461.25581818182	9102.33529411765	6772.38354545455	6504.37727272727	9388.36847058823	6606.26590909091	6825.62454545455	9246.33863636364	8848.53139393939	6837.68564705882	6697.07018181818	6582.93764705882	6836.95588235294	6528.77575757576	9221.1524117647	6843.07852941176	6649.11736363636	9063.67727272727	6856.23272727272	6981.48515151515	7110.22473529411	6711.30123529411	12116.88	6777.65781818181	6489.89818181818
6	100.506802143989	100.506694448161	100.507030245868	442.825	436.652	444.815	3	3	4118.70119047618	5963.29166666665	6091.44	5968.14981818182	4109.84114285715	5715.06	3959.72885714286	4023.09257142857	4429.00390909091	4399.26	7968.23999999998	4327.65795238095	5688.09285714285	4816.43347058824	5804.81999999999	5856.16666666666	4345.289	5716.39404761904	4181.13085714286	4153.53431818182	5938.44	4641.22063636364	4224.14514285714	5891.12971428571	5779.91857142857	4186.03690476191	4498.36400000001	4251.33214285715	4330.09257142857	4217.80745454545	5819.29828571428	4142.49942857142	4246.3750909091	5834.87514285714	4352.53404761904	4307.64628571428	4297.44342857143	4143.51999999999	7667.08928571427	4458.59181818181	4344.17380952381
7	100.506696924567	100.506346020422	100.507047828712	770.848	769.3	772.396	2	2	5298.08776000002	7229.42064000002	7271.20500000001	7266.35999999999	5120.78531999999	7156.90675999998	5217.50735999999	4777.05411999999	5182.00211999999	5236.07695999999	8184.68615999998	4989.12672000001	7045.03340000002	7166.44672000002	7203.17680000002	7070.54039999999	4914.76679999998	7250.10968000002	4955.30567999999	5324.86464000001	7123.22960000001	5307.49655999999	5075.89299999999	7115.43271999999	6920.89536000001	4962.78875999998	4881.14716000001	5228.12396000001	5304.43572000001	5061.46592	7277.32811999998	5280.96928000001	4784.17519999999	7280.10432000002	4941.35783999998	5015.69648000001	5074.69900000002	5042.02608000002	7732.92324000003	4959.58108000001	5086.09579999999
8	100.508210091879	100.50539232337	100.515281156185	1073.3	1070.24	1087.55	118	114	4444.07954545455	6629.89318181813	6013.92000000001	4268.20925925925	5090.20542857143	4635.18370370369	4494.56833333332	5080.42407407407	4969.42916666667	5291.75999999996	8037.10000000002	5086.04000000003	3550.62000000002	5281.5904	6330.12000000002	5255.03999999999	4613.30375	4808.28000000002	5129.58000000002	4610.39999999997	6414.57727272729	4591.01999999997	5163.40000000001	4724.06241379309	5057.64212121213	4726.67999999997	4043.8452	4608.36000000001	4111.81833333331	4538.99999999997	6444.95166666667	4437.00000000001	4611.3447826087	6073.38818181819	3276.23999999999	5222.68636363632	5022.78380952377	4512.48000000002	8054.44772727266	4818.09899999996	5240.76000000001
9	100.507618451517	100.506423718322	100.51451026885	635.645	623.419	644.811	27	25	5205.46856000001	7315.99169230768	7199.83368000002	7267.37773076924	4875.7912	6956.61215999999	5387.22461538462	5405.18380769232	5433.95392307693	5171.4448076923	9060.75143999999	5347.04161538461	6954.63272000002	7227.58723076921	4095.83978571428	7155.1481153846	5221.8985	7253.17052000002	5481.1055	5253.59423076924	7119.11684615386	5395.3835	5361.32215384617	2423.64862500001	7207.18184615383	5247.24465384616	8522.30104878049	5458.6545	5910.45806896551	5222.7581923077	7231.7290769231	5201.18395999999	4999.4295	7229.62776923075	5322.91038461539	5405.38638461539	5406.40665384616	4919.79016000001	9277.30811538459	4001.69005263157	5379.68284615384
10	100.507518924716	100.50598185948	100.514373320901	612.6635	605.042	622.364	24	24	4503.4665	6477.65913043476	4800.48382352942	9288.48988235293	4705.44313043478	5931.86563636364	4564.69456521739	4717.68626086954	5981.6844137931	4363.85236363636	8119.09799999997	4574.90290909092	5988.56072727273	6733.72173913044	5796.24314285712	6207.33927272728	4703.38430434783	6470.49443478261	4877.86721739131	4617.73682608696	6670.46556521739	4772.98373913043	5365.59588461539	5416.86747368422	6283.20000000002	4617.73682608696	4785.02395652172	4768.89808695652	4729.11065217391	4494.37773913045	5920.64263636364	4709.70782608695	4516.69486956522	6108.37281818183	4950.39855999999	4736.24139130434	4786.24695652174	4495.26939130435	8265.13330434783	5438.96888888889	4496.16000000001
11	100.507598315593	100.506429750213	100.51457073166	662.122	656.051	667.274	13	13	5324.84131999999	7175.98140000003	6940.28447999999	7070.90591999998	4805.40843999999	7030.82987499999	5055.1486	4726.07249999999	5230.97555999999	5182.00211999999	8666.25832000002	4941.27254166666	6732.90470833332	6894.78191999999	6551.02525	6823.43200000003	4867.75587999999	7302.87791999999	4962.69866666666	5197.50836000001	7219.50127999998	5111.60279999999	5128.5742	7027.05555999999	6785.68275000003	5010.65499999999	5386.09343999999	5651.33091999999	5179.96155999999	5209.75460000001	7050.49631999998	5266.46651999999	4942.14464	10073.2025	5096.11983999999	5129.78115999999	5205.46855999999	4953.40991999999	8805.72192000002	6161.20266666668	5260.34627999999
12	100.507419667602	100.506022494875	100.514136340897	583.599	576.458	589.693	15	14	5004.53062499999	6797.55049999999	6708.81404166667	6523.548	4685.21530434782	6612.51029166666	5002.28575	4918.62525	4117.10040000001	5062.46679166667	8745.58300000004	5083.09308333333	6924.43675	6847.17737499999	7859.22500000002	6832.23908333333	4935.13799999999	6793.46849999999	4882.09562500002	4725.99100000002	7037.36800000002	5223.46666666665	4680.07787499999	6935.94195833332	6635.29099999999	5015.544875	8021.24287499999	4615.85686956521	4682.99739130435	4600.38791666667	6537.762	5045.35199999999	4872.91299999999	6706.10325	4815.93612500001	4957.19999999998	4777.88165217391	4966.577	8637.78924999999	5865.5948275862	4958.42254166667
13	100.507080286118	100.505881704301	100.513499003771	710.097	702.944	719.274	15	15	5919.71332142857	8162.56575862068	7952.62213793105	8587.58453333332	5693.01864285715	8109.54827586207	5812.39044827586	5595.00372413793	6026.56744827586	5991.25427586208	10061.6204827586	5996.1612413793	7933.08935714285	8172.04872413792	10291.5419444444	8283.61972413792	5832.91710344829	8417.60910344827	5954.32993103448	6193.85875862069	7944.88813793103	6120.63489655172	6033.91189655174	8327.49158620689	7984.07979310345	5901.25237931036	5870.66731034482	6060.44231034484	5721.76228571428	5713.35172413795	8299.94413793102	6014.94586206898	5714.56510344827	5537.98842105266	7461.2602894737	5966.5732413793	5857.20575862069	5763.39225	9797.70910344826	5902.29586206898	5915.55944827586
14	100.507651772276	100.506668084911	100.513930187941	597.8835	591.751	599.953	10	10	5198.32511999999	7027.71743999999	3930.52942857143	7039.90584000001	4936.06176000001	6919.12560000001	5044.12864	5033.04124000001	5133.21559999998	5098.51792000001	9158.14648000001	5166.69791999999	6934.43340000001	7147.06139999999	6915.37799999998	6973.61380000002	5079.12804000001	6956.88483999998	5263.63584000001	5199.14388000002	7197.40223999999	5282.78716000002	5185.06295999999	5550.55357894737	7108.94232000001	5089.15663999999	5208.32423999999	5097.49740000001	7152.20285714286	4893.26287999999	6717.52351999999	5325.88511999999	5014.83527999998	6419.48139130432	5148.52340000001	5235.05668000001	5235.26760000001	5071.61303999999	8908.06468000002	4992.38383999998	5153.24208000002
15	100.507060238672	100.506805628652	100.514068453972	568.262	562.157	574.435	13	13	6611.52500000001	9609.8732647059	9217.7659090909	9282.71696969699	6754.20545454545	8930.89590909091	6639.93490909091	6522.55175757575	6705.23236363636	6880.71927272727	11983.1031818182	6781.75281818182	9117.57254545455	9499.68467647058	9396.63794117649	9412.00072727273	6663.40118181818	8990.64327272727	6726.65809090909	6545.19545454545	9477.98181818184	6996.01009090909	6640.90297058825	9468.51529411765	8961.05536363636	6914.15805882353	6798.2681818182	6530.90909090908	6679.72554545454	6428.48700000001	9133.40964705884	6682.75836363636	6313.44763636365	10164.6264864865	6610.50454545454	7136.53729411765	10610.8314814815	6651.15790909091	11762.6682727273	7027.38785294117	6608.14890909091
16	100.507154274455	100.506033618975	100.514171505078	535.1005	524.373	544.863	20	18	4780.12382608695	8559.54812903226	6554.15582608696	6503.78504347826	4717.68626086957	6428.93769565217	4530.01308695652	4584.03208695652	7316.47285714286	4701.38039130435	8376.34173913044	4715.661	6404.79443478263	13070.8405	6333.17999999998	6537.46226086959	4429.14117391304	6263.38147826087	4837.84869565216	4807.46921739131	6671.41782608694	4591.32730434782	4805.51507692307	5473.64124999999	6259.88034782608	4714.62547826087	4777.88165217391	4551.38373913044	4588.26573913045	4828.89469565218	6551.73926086957	4713.62091304348	4551.38373913044	4469.6508235294	4860.5227826087	4789.30860869567	4717.85626086956	4631.85260869564	8203.91765217392	4564.84165217391	4783.18539130434
17	100.507044510181	100.505970782401	100.513588711477	740.733	734.595	749.882	13	13	4602.45027272728	5826.24000000002	5595.32519999999	7107.64320000002	4533.07172727273	6123.14285714287	4211.25942857143	4263.57499999999	4342.33600000001	4654.54342857141	7239.85527272728	4279.25599999998	6327.73145454546	5982.66371428571	5144.24055555556	6265.57457142858	4189.13999999999	6316.31657142858	4395.18571428573	4391.51885714284	5978.22000000002	4282.95952380952	4260.53999999999	6085.72023809526	5997.23942857144	4266.81004761906	4282.95952380954	4659.71171428572	4545.31499999998	4204.5580952381	6096.20714285716	4253.54323809525	4139.24457142856	5974.14638095239	4242.17999999999	4278.72114285716	4492.26081818182	4482.03599999998	7104.24942857144	4326.83999999999	4325.18171428572
18	100.508101496105	100.50607662732	100.514096792006	511.6625	498.905	522.378	18	18	5925.83610714286	9354.20911764706	7688.44700000002	7850.07828571428	5389.14914285715	7904.13485714286	5585.75757142858	5434.04171428571	4746.25356521739	5610.709	10484.3547586207	5619.8935	7678.4015	7856.19999999998	7756.82049999999	7767.43514285714	5605.2925	7943.57199999999	5664.42799999999	5550.35428571429	8084.80307142857	5764.8045	5873.79242857144	5656.16519999999	7723.98085714284	5837.45535714285	9305.79939130435	7491.84459459459	5792.35089285713	5570.61007142857	7938.56800000001	5626.71399999999	5839.70199999998	7605.96375	5430.98085714284	5797.66928571428	7395.03085714286	5522.75271428572	10083.3275714286	5711.73849999999	5702.37685714285
19	100.507074163325	100.506419582452	100.513769796576	693.738	687.639	695.864	9	9	4810.735	6612.98086956521	6297.63965217391	6690.8707826087	4615.66017391302	6827.513	4638.27130434782	4727.88886956522	6913.368	4806.44486956522	8310.95999999997	4857.44704347826	6731.88441666669	6705.15443478261	6534.40069565217	7013.1985	4677.05113043478	6724.50625000001	4796.03760869564	4784.61600000001	6516.03773913044	4925.81947826087	4709.54073913044	6673.12443478261	6500.082	4651.56752173913	4642.01999999998	4980.14608695652	4848.49878260869	4467.72234782609	6639.85773913044	4875.77475	4659.72995652174	6609.2110869565	4611.89582608697	4694.42030434785	4807.05026086956	4756.45617391304	7841.76000000001	5116.70419999999	4714.62547826087
20	100.507922017901	100.506984566533	100.510981822023	465.7585	456.019	471.398	12	12	6259.0544516129	6990.12800000001	8556.54637499999	9097.2003125	6254.1325	8156.20083870968	5935.96703225807	5926.6790967742	4498.52186956522	6214.55032258065	11473.0722580645	6252.10938709677	8393.21451612904	12117.68925	8342.80838709678	8617.71387096775	6199.2435483871	8382.1351935484	6281.58396774194	5952.26467741935	8309.70832258064	6429.66632258064	6397.8609032258	8570.43870967742	8117.69258064516	6111.39977419355	6439.8689032258	5061.67999999999	6310.29612903227	6212.38935483871	8649.74787096775	6407.36625	6159.34432258064	8540.58025806451	6336.84116129032	6537.01303225807	6379.62325000001	6430.83271875	11360.8177741935	6309.45232258065	6291.93148387097
21	100.507051978562	100.506052477863	100.509780278113	677.978	670.317	686.619	14	14	6482.71974193549	8908.54258064516	12179.3316363636	9034.20984374999	6002.24941935485	8600.84799999999	6302.13406451612	6244.14341935484	6533.7326451613	6397.22032258065	10416.9226666666	6460.27287096775	8399.85546666665	8757.15183870968	8621.45322580646	8580.82389999998	6209.29058064515	8626.68561290321	6381.53448387096	6503.11693548388	8755.8547096774	6340.06587096774	6229.5689032258	8857.81050000001	8950.72399999998	6200.264	6243.15648387095	6658.44677419355	6472.51716129033	6331.90225806452	8778.57793548388	6418.25099999999	6204.07132258066	8796.29448387098	6202.18838709676	6344.98490322579	6413.34841935483	6242.13619354839	10700.8049032258	6249.11283870969	6284.98838709678
22	100.50701144181	100.506664565648	100.509745943003	649.9	647.923	654.022	7	7	5105.331	7097.06655999999	6899.66895833331	6799.96625000003	4737.0735	6922.67895833332	5068.6048	4870.81672000001	5336.06440000001	5259.31488	8452.77125	5205.46855999999	6812.85799999999	6952.59263999999	6881.18983999999	7126.01183999998	4683.08520000001	6942.80125	5240.15808000001	5178.5444	7039.93199999999	5210.57087999999	5210.36567999999	7087.23359999999	7005.24247999999	5173.83988000001	5469.45447999999	5295.59070833334	5133.08737499999	5066.71048000001	6883.65	4897.2	4862.65447999999	6985.85715999999	6547.98178125001	5027.74271999999	4939.23195833333	4704.50500000001	8791.77979999997	5299.35263999999	5329.4492
23	100.507887480005	100.506772596597	100.510683185814	557.555	549.92	561.176	8	8	5531.98914285714	8288.72110344827	7689.46750000002	7754.92025	5607.294	7590.92571428571	5487.98428571429	5522.66606896551	6026.9711724138	5684.01171428573	10090.704	5681.97114285716	7578.11064285715	8125.08372413795	7986.11993103448	7832.15110714287	5465.61779310344	7708.73914285715	6036.76813793103	5988.19282758619	8093.84841379309	5865.39655172414	5669.60493103448	5995.24386363638	7465.4305714286	5752.37085714288	8302.1778	5439.07464285714	7756.33325641024	5872.53703448276	7719.90057142857	5525.81410714285	5237.07600000001	7550.56871428572	5960.45158620689	6041.86848275862	5774.80739285714	5581.93964285714	10203.749862069	5801.1415	5554.43542857143
24	100.50743080026	100.506333042306	100.510973734156	728.422	723.388	731.516	7	7	4011.73222222222	5030.36600000001	5029.96944444445	5180.97055555556	3996.37078947368	5404.98610526315	3658.54072222223	3790.43021052631	3663.62870588236	4104.73042105262	6523.56263157894	3918.00257894736	5533.50000000003	5275.85638888886	5448.20526315789	5546.15052631579	3842.3110526316	5624.28	3617.74294444445	3804.61583333334	5009.56388888889	3689.32444444445	3795.42	5237.08583333334	5321.06542105264	3833.12868421052	3905.62333333334	4061.72583333334	3830.12277777778	3558.72888888889	5572.3610526316	4163.96210526315	3622.14883333333	6751.65579166667	3818.845	3701.36622222221	3787.27111111111	3570.09766666666	6245.12027777778	3815.78421052631	3592.39805555556
25	100.507256658097	100.506713313035	100.509575172364	427.991	425.423	429.549	6	6	6572.73470588235	9337.03676470588	9261.06588235294	8971.71882352941	6583.88647058823	9113.1744117647	6551.11967647058	6261.36449999999	6643.96376470589	6836.66570588235	19195.4753846154	6777.50911764706	8950.78226470587	7342.47414285715	9230.77844117647	9399.28367647059	6537.96661764706	9074.23429411764	6879.64491176471	6535.81570588236	9430.71573529412	6927.59735294118	6690.01235294118	9064.03164705881	9354.20911764706	6514.36429411765	6735.78758823529	6833.93	6867.40173529411	6510.41470588235	9113.56014705882	6363.47117647059	6513.47602941176	9119.68279411765	7755.22028947369	6903.28455882353	7067.57558823529	6558.45058823529	12217.6698529412	6757.36147058823	6863.15364705882
26	101.022269847029	101.021339235467	101.028912630948	115.288	112.234	116.298	7	7	224.4825	362.178888888889	336.6825	376.47225	466.292333333334	751.985666666667	511.872666666667	633.213	451.97075	453.028	395.846222222222	351.976666666667	250.974666666667	245.82	243.859666666666	242.812888888889	131.608666666667	117.325555555556	129.582333333333	138.750222222222	198.94875	249.808125	231.741777777778	254.916666666667	198.943333333333	239.752222222222	191.697333333333	422.694	236.717333333334	191.807	268.172333333334	228.679111111111	659.94	481.597333333333	282.601555555556	350.994666666667	551.617125000001	488.46025	477.516	613.17025	225.469111111111
27	101.047684936523	101.047684936523	101.047684936523	144.876	144.876	144.876	1	1	89.7952000000001	117.185	109.1614	118.4824	78.5554	118.3432	80.6906	64.2096000000001	79.5756	72.4342	205.0602	86.717	122.424	137.727	111.2018	115.2826	66.313	101.0196	71.4280000000001	80.5958	117.323	82.6362	96.919	99.9796	110.1816	63.2554999999998	74.4746	89.7776	93.8584	77.444	125.5092	81.6320000000001	161.2232	146.9088	77.5352	71.414	69.3872000000001	130.6112	144.8684	92.8382	76.515
28	101.50667857188	101.50667857188	101.50667857188	1073.24	1073.24	1073.24	1	1	771.448695652175	1209.21521739129	1102.62	1112.27391304348	839.817826086957	1037.78217391303	782.67347826087	847.981304347819	922.473043478262	918.000000000001	1459.22173913044	900.660000000001	1146.96869565218	1206.66	1143.42	1096.5	822.470434782602	1068.96	896.580000000001	803.759999999994	1126.01913043477	895.559999999993	858.185652173906	1063.40652173912	1099.56	876.180000000001	810.900000000001	737.774347826088	840.838260869566	749.699999999994	1087.78347826087	782.340000000001	755.121739130428	1048.43304347826	948.599999999992	799.000434782602	913.289130434784	820.080000000001	1384.73	972.888695652175	970.433478260861
29	101.966582210671	101.964665773656	101.972374251335	1070.24	1070.21	1071.26	15	15	1594.35571428571	2247.06	1605.48	1626.08538461538	1354.56	1714.62	1542.24	1325.97923076923	1446.43	1194.42	1690.14	1413.72	1689.28214285714	2166.48	1625.88	1618.74	1419.84	1570.8	1420.86	1458.67923076923	2236.86	1322.94	1518.90461538461	1253.65384615385	1563.73428571428	1415.76	1545.3	1487.16	1422.87571428571	1321.92	1548.36	1527.96	1410.70307692307	1517.80214285714	1425.96	1383.14230769231	1421.855	1322.94	1541.36153846154	1411.61428571428	1145.46
30	102.053274133063	102.05282688956	102.053440533606	53.0575	53.035	53.063	4	4	251.904714285714	336.670714285714	300.069	349.958	285.68	399.099285714286	295.882857142857	480.520928571429	443.451428571429	477.493714285714	560.136857142857	406.9515	330.433714285714	419.308071428572	349.059857142857	392.81	245.888857142857	219.361428571429	180.666428571429	187.798285714286	223.442571428572	165.286285714286	142.84	170.387714285714	247.721142857143	153.032142857143	124.474857142857	360.160857142857	262.213428571429	244.036071428571	292.8015	216.300571428572	525.447142857143	399.952	257.112	330.572571428572	513.203714285714	482.595142857143	945.804857142857	536.670285714286	206.097714285714
31	104.105783951371	104.104246238962	104.112531688115	58.154	52.016	63.25	35	35	814.865857142857	1343.71628571429	799.113315789474	2459.86293333333	1846.71714285714	1870.96928571428	1410.03485714286	2680.24053333333	1208.81305882353	1856.92	814.1728	1774.55142857143	724.436666666667	1060.0917	1089.61428571429	1927.10857142857	696.855142857143	827.451714285714	329.552285714286	563.197714285714	843.760533333333	812.154117647059	1360.01546666667	851.189666666667	1794.37866666667	957.981214285714	1241.34	1408.94880952381	1177.40971428571	860.664333333334	1521.7785	1001.92057142857	1674.24544444444	2245.72542857143	1463.08971428571	1629.28221428571	3060.87096774193	3154.66453333333	1682.41973333333	2695.58066666667	659.335285714286
32	105.034914227509	105.032453146542	105.039399215079	301.976	299.941	303.025	3	3	182.6337	330.5772	367.285714285715	395.963238095239	208.138285714286	327.511714285715	269.346	396.780000000001	55.1108571428572	60.1968571428573	63.2400000000001	63.2586	31.6288571428572	38.7809	40.8099999999999	34.6719047619048	28.5683999999999	42.8526	25.51375	21.43155	26.5274285714286	64.2959999999999	27.5481	36.7200000000001	36.7302857142858	34.6897142857143	28.5824	29.5869047619048	19.3857	28.5683999999999	26.5343	20.411	19.38475	29.5887	23.46	36.7307999999999	23.4665714285715	22.4462857142857	36.7092	29.58725	25.50625
33	105.069739708534	105.068119080457	105.076988979359	549.926	544.813	552.964	29	28	497.906400000001	1763.07840000001	1490.003	1587.54436363637	920.27277419355	1956.39435000001	1098.8631	2949.31380952382	1013.43489473684	1358.0193	1148.8015	1025.4015	796.854299999998	1839.55747368421	1528.3345	1374.96	751.972736842104	611.129749999999	575.280000000002	390.760789473684	1183.56631578948	824.372631578947	1011.5424	1431.6588	554.022899999999	827.219999999999	358.112368421052	1502.82825	746.022049999998	808.048421052631	829.259999999999	1121.58445	2692.57169999999	924.072315789475	666.231842105263	1025.4015	964.136249999999	1532.04	767.04	1449.06266666666	1344.7554
34	105.110290433941	105.110038987959	105.110541879923	52.037	52.031	52.043	2	2	149.97675	291.7915	227.658222222222	259.136444444444	247.92075	282.817	212.212	239.905625	491.82075	467.2745	386.706333333333	337.495875	288.565666666667	352.996888888889	307.321	338.9305	110.187	167.444	92.84275	84.743	225.469111111111	189.7665	142.831111111111	270.399375	222.251	142.835	142.831111111111	311.167777777778	189.7665	170.507	292.995111111111	135.69325	368.31025	452.991	224.455	336.6825	453.998888888889	446.857333333333	602.951333333333	463.948333333333	115.2035
35	108.961803938872	108.961662856093	108.961945021651	1074.86	1074.39	1075.33	2	2	779.704444444449	1127.71388888888	1011.84000000001	1110.78000000001	836.855555555561	939.931666666661	784.807222222218	802.156666666662	757.252222222218	785.399999999996	1157.31000000001	801.283333333339	1011.37055555556	1130.15999999999	1064.88000000001	1096.07666666667	842.519999999995	1024.07999999999	761.939999999996	827.219999999995	1116.48777777777	748.679999999996	862.919999999995	972.059999999995	1040.39999999999	827.220000000006	839.917222222228	811.920000000006	733.77944444444	813.959999999996	1024.63777777777	775.199999999996	870.533888888884	983.815555555562	811.919999999996	796.033333333329	784.807222222218	794.580000000005	1204.25555555555	824.608888888894	732.980555555552
36	110.005084197385	110.003854066627	110.013668813326	44.896	44.885	45.91	9	9	2903.73314285714	4010.74314285714	4739.6664	4062.96733333333	3466.93085714286	5047.19666666667	3586.23733333333	3243.54625	2207.89828571429	2274.21685714286	2607.8016	2787.4778	4459.87693333333	4744.7694	4793.05066666667	4506.602	3156.764	3229.314	1780.39857142857	2945.57528571429	3770.9056	3348.57771428571	3203.32514285714	4668.33875	4672.0092	2873.94364285714	3320.968	4101.472	3111.81333333333	2917.4464	4043.16	3488.80142857143	4265.81457142857	4872.7936	2635.398	3105.69173333333	3270.97493333333	3928.808	3172.0248	3653.1624	2325.27428571429
37	111.011292607915	111.008559334871	111.018920251879	44.884	42.85	45.921	56	56	685.664	857.08	1242.708	1303.92514285714	833.591384615385	1410.03485714286	935.602	1096.1244	956.007714285715	903.867666666666	880.506571428572	791.7528	1229.44428571429	1309.10514285714	1310.04685714286	1248.82971428571	883.567428571429	903.332142857143	608.090285714286	830.512571428572	1052.93485714286	1021.3203	971.635	1335.95	1173.32857142857	847.857428571429	809.086571428572	1194.75457142857	877.445714285715	927.439714285715	1230.63363636364	907.817166666667	1323.22822222222	1290.66142857143	825.411142857142	999.88	1109.05057142857	1267.99175	1121.241	1260.05285714286	674.408857142857
38	111.018601725421	111.016924017146	111.02633643038	1072.28	1070.21	1078.44	41	41	929.789374999996	1348.24562499999	1761.53999999999	1396.272	1352.51999999999	988.985624999996	983.279999999996	748.18357142857	1099.213125	1691.15999999999	4459.08076923076	791.182608695654	1804.46499999999	1422.48608695652	1737.05999999999	1789.07999999999	1283.16	1438.19999999999	1060.8	1034.91375	1400.24705882352	968.999999999996	836.946666666664	1617.74812499999	1350.342	1259.7	866.510624999996	1163.82	1226.79124999999	1132.2	1914.53999999999	842.519999999997	1331.91562499999	1603.43999999999	775.199999999998	1196.17249999999	1257.22666666666	976.139999999995	5666.50999999997	1395.02749999999	1142.719375
39	112.007099304199	112.004410517473	112.014695745151	44.885	42.844	46.15	77	77	703.9725	1067.1815	1193.01763636364	1132.51714285714	944.784571428572	1311.05045454545	994.74375	1047.925125	801.982	963.175	921.318	840.686	1085.546	1217.20228571429	1200.87628571429	1143.7563	930.500571428572	819.26075	596.867142857143	777.457714285715	855.98975	922.338285714286	832.818666666667	808.236	1052.5024	848.877714285715	808.066285714286	1107.01	853.979142857142	860.07075	1159.856	817.935428571428	1302.85925	1356.023	850.918285714286	967.230857142857	1088.64485714286	1217.202	1177.84933333333	891.625666666667	692.74975
40	112.959732307875	112.955605147615	112.965779196673	1079.39	1073.28	1081.41	43	41	1517.76000000001	1904.48624999999	1853.34000000002	1477.98	644.070714285713	2012.60000000002	768.502941176476	1500.26470588236	1141.05874999999	1004.70000000001	1013.44411764707	1135.91470588236	2084.88000000002	1873.73999999999	1956.36000000002	1527.96000000001	1436.98823529413	1929.84000000002	1017.96	1404.69875	2122.82352941178	1168.91999999999	1212.45882352942	1307.63999999999	1883.87294117649	1159.38823529413	1095.48000000001	1423.91999999999	1196.12941176472	974.100000000005	2009.40000000002	1138.32	894.006666666661	1635.86150000001	1053.285	1035.934375	1089.98823529413	1446.36000000001	945.539999999996	1187.28000000001	1169.94000000001
41	113.02617689015	113.023700625983	113.028653154316	114.7845	113.237	116.332	2	2	34.6848571428572	55.0954285714287	60.1968571428571	51.0071428571429	33.6694285714286	52.0345714285714	23.4632857142857	37.7188571428571	23.4665714285714	29.5882857142857	32.6491428571428	26.5274285714286	45.8831250000001	40.8457142857144	49.9940000000001	43.8722857142858	30.6085714285714	76.5214285714285	17.3448571428571	35.7100000000001	47.9534285714286	28.544	28.592	63.2577142857143	43.8661428571429	30.6085714285715	28.568	30.63	23.46575	34.6897142857143	44.8925714285714	29.6131428571428	43.8354285714286	42.852	32.6445714285715	20.405	17.3302857142857	60.18	28.568	19.3854285714286	28.568
42	113.962335224092	113.959320575954	113.971524077337	1078.38	1075.36	1094.77	145	127	5737.08333333333	7885.4423076923	9229.98000000001	6731.80000000005	4730.76	7576.14923076922	1776.73333333334	4343.16	5296.27142857144	4548.18000000002	6183.53076923076	2439.84000000003	7289.94142857141	8096.75999999994	8151.83999999997	5010.24000000004	5012.99769230769	6964.56	5317.25999999997	3470.83333333333	7800.95533333331	3646.50000000002	3398.2577777778	7387.85999999997	7963.13999999998	5817.06000000004	4341.73874999998	2213.52157894738	4022.08333333333	4822.55999999997	1707.48000000001	5591.63999999999	5149.26333333332	9280.20882352948	4684.86	5017.92789473687	3733.1875	3575.10000000002	5101.28521739131	5270.64772727274	3152.2825
43	114.036814696807	114.035247820213	114.044242303787	303.031	298.955	304.062	13	13	388.715249999999	476.515125000001	487.666222222223	390.745111111109	266.307	444.865333333333	300.965555555556	296.053750000001	286.869777777777	354.055666666666	231.4265	283.652666666666	481.597333333333	428.505000000002	474.403333333331	449.672999999998	257.103000000001	498.888666666668	287.922	454.345	468.333	236.846222222223	311.176250000001	475.436500000002	673.419999999999	295.864444444445	324.717750000002	574.385111111112	457.059555555556	334.683	649.356	309.329333333333	603.411000000001	615.210749999998	258.984750000001	271.386500000001	632.606666666668	633.558000000001	384.414333333334	464.213749999999	414.272250000001
44	114.037347844797	114.037347844797	114.037347844797	183.652	183.652	183.652	1	1	435.64675	591.781250000001	633.57525	553.009375	401.114294117647	657.041000000001	417.3078125	499.9225	252.0171875	296.8018125	373.298470588235	275.56875	669.312941176471	553.99575	582.56275	567.259	379.69575	779.504705882353	375.475	453.1575	590.724749999999	339.6391875	374.569375	631.53475	669.325000000001	383.6375	466.25425	488.729687500001	353.919588235294	366.0229375	643.777750000001	386.825235294118	641.776562500001	693.5575	389.7355	341.6790625	387.711764705882	499.944117647059	449.93025	388.709647058823	361.057875
45	114.101680077403	114.101522067428	114.101838087378	46.9335	46.931	46.936	2	2	16.3243636363636	34.6892727272727	27.5620909090909	28.5676363636364	44.892	73.4616	54.0744545454545	78.6093	49.9933636363636	52.0339090909091	120.392181818182	47.9271818181818	28.5553333333333	48.9730909090909	29.6032	34.6892727272727	682.562454545455	689.1075	363.217090909091	535.929545454546	20.4054545454545	46.9325454545455	27.5643	26.5408	21.4142727272727	16.3243636363636	14.2838181818182	11.223	19.3851818181818	19.3952	24.5136	11.229	91.8245454545454	75.5001818181818	26.5270909090909	38.7703636363636	132.635454545455	42.8705454545455	130.594909090909	39.7906363636364	41.8088181818182
46	114.969354013839	114.967421164327	114.977833650146	1079.45	1074.38	1084.59	16	15	1390.26000000001	1953.47625000002	1856.40000000002	1847.22000000001	1414.58625000001	1973.88875000002	1472.76187499999	1393.15312500001	1326.81250000001	1208.70000000001	1352.32812499999	1300.50000000001	1884.96000000002	1954.31999999999	1891.07999999999	1892.09999999999	1475.82375000001	1349.45999999999	1295.39999999999	1405.71812500001	1955.51750000002	1331.10000000001	1287.24000000001	1900.26000000002	1002.66	1268.63687499999	1354.56000000001	1444.32	1284.96687500001	1481.04000000001	1964.70312500002	1399.44000000001	1375.98000000001	1889.17687499999	1269.65750000001	1281.12000000001	1301.29687500001	1414.73999999999	1370.87999999999	1278.05999999999	1349.26625000001
47	114.989404547306	114.989404547306	114.989404547306	44.89	44.89	44.89	1	1	239.767142857143	283.634133333333	323.543785714286	450.957866666667	302.004571428571	369.481333333333	296.8976	407.2194	368.323142857143	347.917428571429	341.789333333333	404.913533333333	331.456666666667	411.3018	339.874071428571	332.613142857143	258.132285714286	268.429071428571	176.509428571429	275.573571428571	346.897142857143	374.444857142857	314.365333333333	363.357333333333	304.940133333333	286.680214285714	284.6544	390.769428571429	260.168	276.600666666667	327.763928571429	272.530714285714	470.351714285714	409.126933333333	343.836285714286	364.2352	415.256285714286	422.723571428571	364.3542	436.502933333333	264.143
48	115.965882550652	115.963731394729	115.973465202391	1076.36	1072.28	1079.43	12	12	3439.08500000001	3863.71263157892	4235.04000000002	3814.8	3394.18300000001	3717.77736842107	2838.08368421051	2047.14	2782.97526315788	2144.04000000001	3464.59750000001	3257.88000000001	4240.17750000002	3857.63999999998	4306.44000000002	4127.92250000002	2817.67315789475	4062.66000000002	2817.23999999998	2797.85999999998	3755.53684210528	2963.09999999998	2251.14000000001	3466.98000000002	3662.82000000002	3337.03500000001	3305.39950000001	3288.48000000001	1248.47999999998	2728.49999999998	4305.76129032256	2776.44000000002	2787.05736842103	4303.44850000002	2848.85999999998	2841.14526315788	2630.91684210528	3359.88000000001	3163.63157894735	3241.10800000001	2816.22000000002
49	116.034771458107	116.034771458107	116.034771458107	302.991	302.991	302.991	1	1	1603.86872727272	2084.41718181818	2110.94427272728	1898.72181818183	1696.71354545455	2067.07254545455	1701.81490909091	1332.47618181818	1788.47345454546	1620.19309090909	2273.99181818183	1669.16618181818	2191.54581818182	2193.58636363637	2254.80272727273	2329.03818181818	1659.98372727272	2257.86354545455	1749.68236363636	1750.70318181818	2360.91109090909	1699.66227272727	1750.788	2248.68109090909	2331.32318181818	1867.09909090909	1717.78072727272	1640.59854545455	1753.84881818182	1696.71354545454	2236.61263636363	1730.38254545455	1643.51727272728	2151.75518181818	1833.63309090908	1779.35563636363	1723.24063636364	1608.25327272728	2189.35445454545	1762.011	1816.89454545455
50	116.069409191726	116.068069174982	116.077394696312	61.22	57.134	66.332	25	25	829.212176470588	1051.92323529412	1225.30258823529	1633.39670588235	1046.76141176471	1273.25364705882	1088.96764705882	1517.08988235294	824.640666666667	611.120941176471	892.757352941176	498.751235294118	1144.814	1714.09411764706	1274.34735294118	1275.73529411765	2133.435	2129.63717647059	1780.31058823529	1763.98682352941	568.467647058824	594.831470588235	377.487058823529	608.118666666667	686.222470588235	424.442352941177	318.221647058824	1330.38682352941	556.028235294117	622.594705882353	704.982588235294	583.675529411765	1550.84705882353	1231.069	358.10775	879.442823529411	1119.19811764706	1575.33411764706	1419.75811764706	1241.10682352941	427.626470588235
51	117.961616070601	117.959164102749	117.969300227077	1071.29	1070.19	1074.32	29	29	1414.71	2011.44	1722.78	1677.12384615384	1407.6	1868.92785714285	1061.81999999998	812.532307692307	1302.50153846154	1143.42	1133.22	1449.42	1450.51307692307	1826.82	1660.56	1749.3	1304.58	1637.1	1328.04	1500.53076923077	1926.78	1421.88	1553.52714285714	1760.30642857143	1572.92071428571	1400.46	1140.13785714285	1313.76	1464.725	1390.26	1563.66	1441.26	1317.81307692307	1563.66	1315.8	1404.57846153846	1376.94357142857	1298.46	1068.74538461538	1449.56307692307	1453.50142857143
52	118.085216383668	118.08398266613	118.092536734576	69.383	61.208	77.545	17	17	505.93984	1022.8594	1077.384	1402.83	1161.07864	1450.21248	1096.25328	1526.33888	1517.078	1814.24295833333	1383.49968	1045.81538461538	1215.15348	1579.02192	1413.0878	1300.09152	1117.4694	1072.06204	611.00396	1093.74016	840.892	572.36025	528.48432	901.92752	901.92752	479.4188	426.37672	1313.81152	664.20228	848.882666666666	960.87768	811.3134	2610.38472	1435.19628	587.664	987.63104	1345.70975	2133.34275	1606.563	1201.42275	620.30592
53	119.053132361891	119.051923840408	119.054340883375	300.4515	297.912	302.991	2	2	64.2748235294117	75.4974117647059	36.7284705882353	36.7411764705882	77.5378823529412	46.9335294117646	107.124705882353	103.0515625	77.5675000000002	150.994823529412	86.695	194.864941176471	47.9538235294117	48.9882352941175	56.1161764705883	43.842294117647	56.1171875	35.7082352941176	35.7218750000001	69.4025000000002	29.5885294117647	23.474375	28.5665882352941	47.9546875	70.4002941176469	31.627294117647	24.5025000000001	104.064	38.7577647058824	65.296	94.9181250000002	60.2181764705882	157.17625	92.8146470588235	26.5169411764706	39.7921875	89.785882352941	119.367529411765	73.4357647058823	56.1161764705883	106.110588235294
54	120.068519285144	120.068519285144	120.068519285144	52.037	52.037	52.037	1	1	192.753	281.5936	246.995571428571	303.0192	190.793428571429	248.022	191.810133333333	213.3054	720.736	733.585428571429	839.734333333334	809.827066666667	379.4152	371.377066666667	401.0958	464.23	134.677714285714	166.306571428571	151.065714285714	162.282214285714	156.103714285714	116.312571428571	119.3712	143.867	231.418933333333	90.7990714285714	123.452266666667	318.329142857143	306.08	227.698928571429	285.78	222.418133333333	423.418571428571	333.6272	246.909142857143	321.384	367.302857142857	338.734857142857	749.896000000001	429.532266666667	233.645428571429
55	120.079889862364	120.078202903522	120.086937029569	154.0565	152.013	155.08	8	8	605.717999999999	1003.94836363636	846.826363636365	1194.48109090909	682.562454545455	888.688000000001	669.702000000001	1630.39581818182	752.961272727272	782.549181818183	552.987818181819	1000.88754545455	679.495263157895	787.650545454544	720.312545454546	612.163636363637	862.591363636365	851.362363636365	663.177272727274	1016.19163636363	597.560181818183	723.373363636363	564.92890909091	819.279000000001	671.339454545454	649.913727272726	443.035090909091	848.488727272729	522.379636363637	520.06090909091	757.379636363637	497.893090909092	1138.62436363636	654.723272727274	470.094272727273	647.873181818183	643.792090909092	882.53590909091	286.849909090909	784.589727272728	460.957818181818
56	121.064965490052	121.062637467339	121.072909616524	549.908	543.77	554.012	80	80	976.413428571431	2937.87058620689	2572.79509090909	2887.37181818182	2760.86648275862	3509.74514285715	1161.0445	4106.57947826087	1957.319	2475.21314285713	2325.14975	1334.16	1384.14	3079.869	1504.88815789474	2208.17264705882	1282.48281818182	994.76590909091	994.500000000004	718.281142857144	1951.71547619047	1649.781	1826.30828571428	2260.99892307692	1103.94914285714	1364.76	655.02342857143	2227.25536363637	1515.51	891.698499999999	1375.98	1634.90775	4371.86863636364	2347.67742857143	1208.01828571429	1820.18971428572	1870.15990909091	2049.72088461538	958.872307692305	2442.52453846154	2467.05085714286
57	122.924525503199	122.923134715412	122.931950084948	48.966	46.914	49.239	6	6	1634.3604	2298.9612	2523.9748	2460.1844	1998.9636	2675.4888	2039.7796	1669.989	1714.9562	1697.6128	1488.4718	2059.1672	2351.561	2594.3686	2361.4768	2401.0012	1603.7544	2773.9238	1752.0268	1886.7196	1871.4136	591.716	599.4444	1264.4932	1917.976	1237.7452	1239.786	1911.8548	1879.5768	1816.312	2171.4964	1535.401	2032.2384	2993.2668	1765.9662	2072.4324	2078.1474	2220.5236	1720.3944	2011.8344	1870.232
58	123.043526967367	123.043526967367	123.043526967367	238.753	238.753	238.753	1	1	7.14262500000001	11.22275	10.20875	14.2835	8.15733333333333	11.22275	12.243	6.1215	37.772375	47.95175	39.78975	45.91125	11.2231428571429	9.18225000000001	8.16200000000001	8.15700000000001	6.117	13.26325	9.18225000000001	14.28525	9.18225000000001	8.16200000000001	6.1215	8.16200000000001	11.229625	9.18900000000001	7.13737500000001	6.1215	12.243	7.13737500000001	6.11775000000001	6.11799999999999	6.126	9.18225000000001	9.18225000000001	6.11775000000001	8.16266666666666	7.14155555555555	10.2025	9.18337500000001	10.2025
59	124.03705879245	124.03705879245	124.03705879245	132.628	132.628	132.628	1	1	29.6000769230769	39.7889999999999	98.9623846153847	73.4898461538462	76.5173076923077	136.603428571429	93.909	63.259076923077	69.3756923076923	73.494	54.0518461538462	72.441846153846	46.9341538461539	59.1510769230768	30.5953846153846	53.052	113.204142857143	141.822769230769	90.7252307692308	194.864076923077	89.787076923077	44.9104615384615	53.056	106.056	61.2461538461538	45.9103846153845	74.4495714285714	51.0346153846154	64.2793846153847	44.8732307692308	68.2987692307691	27.5358461538462	193.595384615384	125.49075	63.2543076923077	96.9292307692308	138.699076923077	88.7667692307693	68.3606153846153	85.7058461538462	124.5315
60	124.117333537025	124.116573948385	124.118093125665	319.3465	319.343	319.35	2	2	53.0790000000001	178.63125	180.58425	241.79925	85.701	115.28825	94.8367499999997	300.97375	72.43775	68.35675	14.2835	18.3554999999999	47.95175	51.0166666666668	46.9085000000001	44.9129999999999	20.405	24.486	12.243	24.486	32.6346666666667	13.25675	8.162	52.0582499999999	37.74925	7.13824999999998	5.09875000000001	59.1745	14.2905	31.62775	43.8528333333333	28.567	166.314333333333	68.35675	18.3645	12.243	54.07325	74.4417499999998	34.6715000000001	19.3942499999999	5.10166666666668
61	124.922811968573	124.922811968573	124.922811968573	48.972	48.972	48.972	1	1	304.0792	428.484	452.968800000001	442.8536	396.857800000001	476.4334	364.2828	275.8725	243.8278	293.8752	280.555	267.2924	360.1306	438.686	435.1164	419.3022	256.0702	524.3828	259.1308	319.3226	339.7932	86.7170000000001	94.9716	196.176	333.6054	223.4238	187.7536	351.969	342.7872	311.222	388.132	261.1712	328.5688	534.5848	321.363	320.3428	323.4034	367.704	365.3032	343.8074	290.472
62	125.022928418973	125.020922590768	125.024934247178	164.772	163.252	166.292	2	2	41.8282	53.0504	54.0706	51.07	34.6868	46.9292	27.5508	37.7548	25.505	30.612	63.2524	32.608	34.6868	40.808	42.8484	43.817	74.4746	105.9968	75.5096000000001	75.4207999999996	44.8888	29.5916	21.4284	49.9898	46.9844	29.5916	31.6262	25.51	31.6262	36.7704	34.6868	36.7272	31.6634	52.0302	32.6464	38.6384	33.6666	22.4488	59.1716	27.5184	33.6732
63	125.030453584394	125.030453584394	125.030453584394	148.964	148.964	148.964	1	1	87.7415000000001	128.512125	133.65275	89.7548235294118	108.144941176471	126.511	91.8562499999999	63.212875	76.5234374999999	63.259375	163.181176470588	78.5592499999999	116.3085	125.4984375	129.532529411765	117.327058823529	81.6499999999999	96.9296874999999	91.8281249999999	92.8427500000001	134.7225	75.503125	95.8744705882353	105.08575	134.673	98.9703124999999	89.7489999999999	93.8345882352941	92.8414117647059	83.6062352941176	121.4171875	84.6807499999999	90.7744375000001	115.28825	79.5502499999999	88.7655882352941	84.7118749999999	97.9143529411765	164.320625	101.003294117647	96.8940624999999
64	125.964923895823	125.961945157639	125.967040154992	1074.33	1071.26	1076.38	9	9	930.809999999996	956.460769230768	1227.06	1304.58	997.559999999996	1206.37874999999	847.15333333333	994.088749999996	775.706666666664	895.559999999997	1614.66	822.635624999997	1223.72937499999	1194.42	1348.43999999999	1286.04	963.899999999996	881.280000000005	780.299999999998	906.314999999996	1324.97999999999	929.219999999996	945.539999999996	1249.5	1276.01999999999	888.419999999997	929.789374999996	972.060000000012	866.510624999996	963.899999999996	1103.22055555555	920.039999999996	947.139999999996	1191.36	857.819999999997	872.634374999996	883.861249999996	919.019999999997	1437.09866666666	897.129374999996	873.604374999997
65	125.985911868696	125.983914234327	125.994810462603	44.885	42.838	45.922	93	93	2033.42942857143	3102.63093333333	3161.00466666667	3515.7815	1747.7739	2811.809	1663.14333333333	1713.05971428572	488.716857142857	570.339714285715	582.583142857143	789.6735	2897.27333333333	2954.774	2965.08866666667	2918.85577777778	803.985142857143	1356.9325	843.850125	819.633571428571	3754.704	2819.181	2441.24705882353	3833.32941176471	3460.66041176471	2892.5505	2313.9648	1758.911	1981.3255	2408.81025	3139.7836	2272.04285714286	1323.26425	2056.95	1988.46725	1502.82825	880.506571428572	1195.4475	785.258857142857	1016.169	2409.86616666667
66	127.038550067893	127.038210031706	127.043565669373	58.16	56.102	59.18	5	5	490.593277777778	722.356666666667	644.991111111111	622.360526315789	358.1175	447.901944444444	390.894055555555	462.179210526316	300.703333333333	405.050277777778	717.245	299.863666666667	436.672631578948	410.151666666667	392.806944444444	340.884111111111	170.386388888889	355.056666666667	154.061944444444	225.481388888889	523.5735	373.421666666667	532.577368421053	542.864	483.330315789474	348.935	327.42	342.813333333333	208.136666666667	238.900235294118	400.969166666667	350.975555555555	165.285	343.721277777778	234.663888888889	236.691555555556	175.487777777778	363.218888888889	481.44	207.172777777778	171.453333333333
67	128.020209356778	128.018931125508	128.029681445118	44.87	42.843	45.911	18	18	296.917	463.209714285714	491.777714285714	462.1355	384.665666666667	526.467428571429	388.728857142857	403.986	426.499333333333	435.682333333333	454.027142857143	440.763428571429	440.784	507.602666666667	512.183428571429	503.024333333333	429.490166666667	446.906	288.754333333333	417.316333333333	411.194333333333	348.897	310.434666666667	518.305142857143	466.270571428571	288.754333333333	289.774666666667	490.700166666667	356.079714285714	340.775428571429	529.899	392.128	544.832571428571	521.390333333333	295.848333333333	424.438857142857	495.882	520.007125	627.098666666667	594.826571428572	234.676666666667
68	128.052731530438	128.052544797905	128.052918262971	92.8465	92.838	92.855	2	2	63.2586	38.7714	28.5824	13.2704	134.7588	38.7942	24.4848	171.4104	83.6154	70.4007	18.3654	137.727	106.1112	166.2926	130.536727272727	46.9338	39.7917	24.5013333333333	63.2958	29.5887	14.2828	6.1182	7.14140000000001	10.1981818181818	25.5075	9.1872	4.08355555555556	35.7105	39.7917	73.4616	28.5549090909091	25.5075	396.8967	225.5968	81.6640000000001	178.5525	274.4607	434.6052	21.4158	168.3495	55.0962
69	128.051602444668	128.051602444668	128.051602444668	355.025	355.025	355.025	1	1	0	5.101	6.1212	6.12239999999997	1.02040000000001	7.14279999999997	2.0384	2.0404	1.02040000000001	4.08560000000002	0	5.101	5.10699999999997	4.0808	7.14280000000004	4.0808	8.15333333333327	6.1212	12.2448000000001	17.3286666666666	12.2424	3.0606	2.0404	3.0606	7.1414	4.08160000000003	5.10199999999998	9.1818	7.13440000000001	7.1414	6.1212	3.06119999999999	11.2222	9.1818	1.02040000000001	3.0648	14.2996000000001	6.1212	6.1212	4.0808	10.202
70	128.954637107816	128.954637107816	128.954637107816	1079.43	1079.43	1079.43	1	1	1965.43714285715	2699.15952380953	2554.08000000001	2279.70000000001	1903.1880952381	2637.93095238096	1877.6761904762	1965.43714285715	1808.28380952381	1293.36	2825.69857142858	1713.81952380953	2562.41571428572	2340.97238095239	2480.64000000001	1861.34857142858	1981.76476190477	2644.86000000001	1730.72761904762	2031.84000000001	2521.59666666667	1840.08000000001	1710.54000000001	2343.96000000001	2529.60000000001	1747.05523809524	1876.65571428572	1915.56000000001	1603.1680952381	1957.38000000001	2486.90047619048	1951.26	1889.92190476191	2351.17714285715	1814.58000000001	1812.36571428572	1751.13714285715	1811.52000000001	2846.41523809525	1801.14047619048	1766.83476190477
71	129.018198043903	129.016178859476	129.024439367234	90.808	86.721	93.863	18	18	209.15125	272.40675	237.78815	294.93895	225.54155	295.9595	270.3	356.06725	1116.9336	1346.50115	731.5551	943.772058823529	263.3148	303.0291	302.94	255.1375	193.9045	268.3389	187.7812	222.3491	324.36	614.04	412.181	472.3989	290.7855	311.26775	296.9073	296.98005	165.2805	191.8164	329.46	281.6856	696.83075	368.5088	166.3578	271.3865	1099.13235	710.3028	492.66	992.99515	202.97005
72	129.035860164364	129.035463368545	129.036256960184	45.911	45.905	45.917	2	2	189.770727272727	318.325090909091	467.284909090909	435.695272727273	202.014	538.704	231.601909090909	259.287818181818	216.182181818182	244.865454545455	189.770727272727	226.500545454545	384.642818181818	360.156272727273	453.243272727273	373.419818181818	191.811272727273	320.365636363637	124.473272727273	204.054545454545	321.385909090909	208.135636363636	159.233454545455	447.118363636364	396.886090909091	184.669363636364	132.635454545455	326.487272727273	181.608545454545	205.074818181818	405.481363636364	254.161090909091	344.852181818182	487.690363636364	175.486909090909	239.764090909091	218.338363636364	327.828545454545	272.558454545455	268.331727272727	133.596181818182
73	129.045142081124	129.045142081124	129.045142081124	144.877	144.877	144.877	1	1	143.8623	196.8021	152.0247	147.9435	135.6999	179.5728	157.2032	167.2308	114.2736	181.608545454545	188.750454545454	136.7068	162.2118	213.2427	162.2118	116.3142	105.0806	154.0653	119.3751	119.3751	164.3488	104.0706	117.268636363636	143.8623	188.737	76.5225	131.556545454545	169.2702	139.7674	128.416909090909	184.6743	137.7405	302.0088	236.6864	92.8472999999998	108.1412	167.3292	284.4963	170.4736	176.4946	202.943818181818
74	130.036584335358	130.036584335358	130.036584335358	92.855	92.855	92.855	1	1	141.819714285714	158.133214285714	134.731384615385	203.107928571429	113.291357142857	167.397142857143	53.0548571428572	125.495142857143	161.069714285714	799.848	160.184857142857	271.396	202.016571428571	334.606857142857	226.408285714286	203.036857142857	32.6628571428571	241.909285714286	674.644928571429	35.71	85.704	57.112	67.3341428571429	67.3105714285714	102.028571428571	119.423571428571	45.9321428571428	104.069142857143	242.828	81.6228571428572	144.880571428571	64.305	415.256285714286	298.027714285714	190.873571428571	174.468857142857	622.374285714286	434.793857142857	363.069142857143	661.145142857143	136.708714285714
75	130.048364945533	130.046563668151	130.056950876851	54.073	51.012	64.27	19	19	1201.48146666667	2131.37685714286	1953.237	2356.695	26.5255714285714	2333.18957142857	28.566	49.994	644.345066666667	2329.2688	1050.89428571429	35.695	2135.96053846154	2587.44457142857	2491.53771428572	2288.34064285714	36.7302857142857	2270.13571428571	1183.94571428571	21.4335	1267.10614285714	30.598	496.879142857143	1109.05057142857	1208.453125	647.869333333334	349.958	966.210571428571	995.729142857143	23.4846428571429	1453.90714285714	27.5477142857143	235.686	1739.57361111111	1093.72586666667	38.7708571428572	2084.44371428571	1616.14588235294	1304.58	2745.72142857143	17.3509285714286
76	130.049060752938	130.044634606274	130.057412152104	99.9965	94.9	105.092	40	40	210.09425	315.3654	483.628125	719.523	57.1349333333333	220.3776	62.1915333333334	104.0672	51.0125	994.76	51.0133333333333	107.128	378.667333333333	655.0112	427.352066666666	406.1988	31.6282666666667	483.4168	782.851333333334	1292.34	235.6921875	40.81	161.138933333333	117.330666666667	137.73375	248.941	70.3708	211.278	382.6	63.2555	175.428533333333	40.7973333333334	322.399	556.445	211.1952	28.5786666666667	1318.6475	396.9015625	52.037	1548.7395	104.02725
77	130.064318955112	130.062520329588	130.070812074929	269.362	266.289	272.434	13	13	38.771875	95.9034999999997	69.4024999999999	90.8323529411766	110.191764705883	146.964705882353	99.9888235294116	368.3328125	3495.32581249999	3718.8940909091	2263.199	4489.28333333333	65.2762352941176	67.3364999999998	72.4408823529413	43.8726470588235	193.788125	218.34294117647	210.1715	297.001875	78.5581176470588	34.67575	25.50625	40.7975	58.1735294117648	47.9704117647059	23.46575	83.6348750000001	52.0349999999999	39.819	48.9900000000001	32.6600000000001	196.9203125	110.19375	34.70125	75.503125	154.064411764706	96.9296874999999	75.5017647058825	117.285625	103.083125
78	130.064058635438	130.063683950773	130.065604787477	287.715	286.724	288.73	4	4	428.512000000001	596.894999999999	374.437866666666	291.702125	127.53125	243.83975	91.8562499999999	649.655066666667	186.6356	262.20425	56.1146666666666	249.96125	48.972	123.500666666667	79.5551250000001	60.19475	37.7498666666667	49.9922499999999	84.7153333333333	131.5714	121.459333333333	20.4053333333334	28.5562666666667	75.4750666666665	96.9237500000001	52.03275	20.4066666666667	153.04	107.12625	46.9322666666668	94.8847999999998	35.7109375	198.874	85.7023999999999	34.6890666666666	39.7904000000001	154.1238125	130.645333333333	80.5701249999999	88.7631999999998	165.290625
79	130.064967172073	130.062044436655	130.073293345797	206.09	204.013	209.16	68	68	1467.17085714286	2380.24325	2274.1744	2511.91145454546	1502.37335294118	2331.28967741935	1616.9472	2300.74428571428	1022.2905	1114.659	533.59075	937.642571428571	2205.5166	2344.343	2200.85900000001	1994.55115384615	1181.16	1745.70885714286	1268.70228571429	1344.99264	1924.23436363637	1813.87275	1596.3	1917.00461538462	1574.24575	1586.48875	1395.816	1954.62576923077	1222.78016666667	1365.574	1468.25966666667	1126.33476923077	1844.612	1805.79333333334	1387.54	1322.892	1670.7222	1171.247	1052.984	1481.42210526316	974.1382
80	130.068238479706	130.064316858362	130.074038582559	337.2035	336.717	337.686	4	4	17.3377333333333	56.1146666666668	54.0978571428572	32.6491428571428	18.3638571428571	24.4868571428571	12.248	47.9525333333332	51.0166666666667	56.0921428571427	31.6282666666667	52.0335999999999	20.4053333333333	24.4864	25.5066666666666	17.3388666666667	21.4256	20.4057142857143	18.3648	27.5472000000001	22.4462857142857	13.2582666666667	15.31	12.2392	40.8114285714286	9.18192857142855	10.2026666666667	32.649142857143	17.3448571428571	18.366	26.5373333333333	10.2021428571429	27.5472000000001	32.6485333333333	18.3648	16.3242666666666	28.5559999999999	22.4462857142857	28.5674666666667	19.3774666666667	41.8309333333333
81	130.087850611643	130.084572443543	130.091658765817	69.389	62.245	73.458	5	5	647.869333333334	320.133466666667	141.826333333333	280.578571428571	482.586133333333	628.278933333333	450.1035	1051.91457142857	787.079733333334	1093.79733333333	673.388571428571	1832.39893333333	644.808533333333	1433.50142857143	847.857428571429	442.9404	764.179733333334	95.8674666666666	313.119533333333	659.092266666667	339.882	335.667733333333	209.158571428571	247.929428571429	868.246933333334	233.641066666667	361.0328	1079.33633333333	894.773866666667	527.477866666667	1725.38366666667	1004.96266666667	1480.40693333333	1882.67386666667	715.206933333333	1505.9136	894.773866666666	2815.936	2599.64013333333	1004.38285714286	761.168666666667
82	130.968613571934	130.965862600466	130.975721449558	1084.02	1077.32	1085.48	8	8	2056.32	2959.20833333333	2692.92739130435	2784.76652173913	1024.46615384615	2971.50608695652	2157.16083333333	2024.38434782609	1891.60416666667	1736.04	1511.26391304348	1440.85391304348	2847.84	727.260000000014	2784.6	2735.64	1844.94608695652	2828.46	1510.62	2097.97666666667	2906.19826086957	1639.83869565218	1691.88086956522	2701.09086956522	2483.37542857143	1535.75434782609	1650.04304347826	2018.57999999998	1618.07826086957	2110.38	2940.89304347826	2118.42260869565	1927.56708333333	3045.99782608696	1697.97333333333	1544.91083333333	1622.49130434783	2052.24	1572.46208333333	1569.78	1619.09833333333
83	131.047115189827	131.047115189827	131.047115189827	199.955	199.955	199.955	1	1	308.118782608696	369.338727272727	464.337391304348	349.964391304348	284.652782608695	438.730869565217	287.713565217391	211.252909090909	1918.58086956522	2754.38817391304	1761.99052173913	710.283130434782	444.833739130434	419.327217391304	444.947478260869	459.117391304347	247.870565217391	529.537956521739	335.594304347826	253.095272727273	376.38	193.849565217391	260.111086956522	467.398956521739	440.865391304347	232.678956521739	266.288086956522	271.458782608696	185.687478260869	285.612173913043	410.149636363636	320.525739130434	187.736	488.710636363636	198.950869565217	200.94	168.350217391304	223.446652173913	118.350260869565	144.877043478261	191.809043478261
84	131.056406484193	131.056406484193	131.056406484193	51.012	51.012	51.012	1	1	137.66625	222.427076923077	128.6145	88.76175	191.807	263.3535	181.601076923077	404.208	208.046	274.44725	328.5205	202.949384615385	175.413538461539	152.01725	216.399	149.017333333333	664.18275	449.16	301.12125	632.865	81.62	88.76175	87.7415	97.984	120.287384615385	39.793	48.972	231.59675	132.63	87.8203333333333	111.26175	126.511	398.91775	282.60925	115.28825	168.338076923077	325.45975	261.184	450.9505	296.7715	141.81475
85	131.128311634082	131.126426853209	131.137174138763	46.922	44.884	47.962	28	28	83.67075	155.078	38.7695	48.972	188.74625	276.48775	141.81475	285.88	322.399	432.639	557.0565	323.41925	132.6325	95.9035	112.31	85.701	1293.677	1702.43228571429	1021.7081875	799.810666666667	54.07325	185.6855	94.953	71.47	62.242875	22.4455	43.87075	63.2555	124.4705	27.54675	65.392	52.064625	214.27875	303.01425	98.9642500000001	176.50325	530.53	183.78	603.988	191.8305	172.2955
86	132.046513082761	132.046226166454	132.047002369274	303.014	300.95	303.048	3	3	236.691555555555	485.625777777779	747.904333333333	926.462666666666	16.3253333333333	697.831999999997	16.3253333333333	31.6268888888888	25.5222222222222	26.5286666666666	21.413	19.3863333333333	22.4448888888889	31.6293000000001	34.6875555555556	27.5157000000001	20.4044444444444	33.671	15.3133333333333	13.2729999999999	28.5662222222221	20.4177777777778	14.2831111111111	29.5896666666666	34.6875555555556	18.366	17.3664444444444	19.3863333333333	27.549	11.2224444444444	31.6475555555555	19.3968888888889	17.3551111111111	26.5257777777778	13.2556666666666	12.2426666666666	14.283111111111	20.4066666666666	15.2955	21.4246666666667	17.3437777777777
87	132.046588812295	132.046239994079	132.04693763051	92.3465	91.839	92.854	2	2	38.7703636363636	102.027272727273	92.8944545454546	46.9576363636364	28.5829090909091	111.259272727273	70.3988181818182	41.8311818181818	24.4734545454545	104.067818181818	119.371909090909	51.0136363636364	99.9867272727273	154.061181818182	166.215545454545	119.371909090909	52.0339090909091	123.508	81.6654545454546	61.2163636363636	64.27575	41.8088181818182	37.7500909090909	77.4992727272727	84.6826363636364	35.7286363636364	52.0570909090909	66.3177272727273	90.8042727272727	54.0744545454545	90.8042727272727	55.1241818181818	28.5676363636364	176.601545454545	87.7903636363636	57.1352727272727	115.290818181818	22.446	267.168545454545	128.554363636364	51.0136363636364
88	132.046562998782	132.046562998782	132.046562998782	220.377	220.377	220.377	1	1	23.4676666666667	39.78975	29.5896666666667	21.4264615384616	21.43575	41.8097500000001	27.54675	13.26325	21.4165	28.5664615384616	29.5866923076923	15.31125	34.6913333333333	33.68475	27.54675	31.6271538461539	31.6277500000001	41.83025	21.42525	16.3173333333333	33.66825	25.5083333333333	24.4763076923077	33.6517500000001	35.6946153846153	26.516	22.4366153846154	23.46575	25.5076923076923	21.42525	36.714	15.30375	21.427	40.8100000000001	19.3768333333333	21.42525	28.567	22.4565	24.4873846153846	30.6092307692308	24.486
89	132.049548636006	132.046732952377	132.052908216557	184.65	183.652	187.734	3	3	94.8853636363635	266.291181818181	252.00175	288.737181818182	178.54375	264.250636363637	185.689636363637	600.63275	169.3615	108.148909090909	109.11325	54.1033636363637	118.349	176.507181818182	186.610090909091	131.615181818182	224.56	305.061545454546	146.919272727273	247.941	56.11375	21.42525	27.5596363636364	33.669	45.9122727272727	14.2838181818182	21.4257272727273	388.71525	64.2771818181819	87.7043636363638	88.76175	59.1745	892.791666666667	397.7025	85.7029090909092	113.199818181818	237.723545454546	469.325454545455	259.149272727273	205.07025	17.3446363636364
90	132.100526058578	132.099099800412	132.109687947067	121.405	117.33	123.451	17	17	621.383	977.46075	928.882500000001	1160.119	1027.89525	1408.635	813.994695652174	1727.4565	2476.55125	3035.853	1613.147	2520.22333333333	1363.53430769231	1600.77225	1383.11625	1041.76033333333	986.637538461538	1407.70827272727	1206.933	1573.354	1197.87133333333	1358.77133333333	1125.96245454545	1006.49325	1452.24266666667	996.784249999999	813.53775	1860.176	1105.951	1069.222	1433.88566666667	948.762363636364	3005.6565	1772.319	841.775	1529.35475	1981.3255	2184.405	894.75925	2067.20216666667	776.727333333333
91	133.062702178819	133.059501347579	133.065903010058	52.5505	52.038	53.063	2	2	85.7010000000001	107.12625	75.554	83.6605	65.304	66.365	54.07325	113.24775	227.51575	228.536	236.698	200.866125	108.067	116.3085	104.142	95.91525	295.8725	304.258	283.838	227.655125	67.3388571428572	48.972	49.99225	73.458	75.45225	36.729	28.5705	41.8317142857143	77.5485	60.25375	60.1884285714286	48.972	135.69325	133.65275	52.03275	87.75225	173.448571428571	78.562	310.194	127.4375	80.550375
92	133.977027579156	133.976385892571	133.980663272506	1070.25	1070.25	1071.27	3	3	752.231333333331	984.94333333333	861.899999999997	986.984666666663	786.419999999998	853.27733333333	853.739999999997	680.784666666664	743.045333333331	666.059999999997	249.899999999999	754.799999999998	837.96733333333	943.499999999997	801.719999999998	891.479999999997	670.139999999998	846.599999999997	781.319999999998	837.96733333333	985.319999999997	660.959999999998	855.318666666664	882.778749999997	757.334666666664	656.879999999998	863.939999999997	651.779999999998	724.673333333331	766.019999999998	685.439999999998	766.019999999997	701.197999999997	739.983333333331	723.179999999998	747.127999999997	726.714666666664	710.939999999998	282.724666666666	773.14933333333	727.803999999998
93	134.046124041013	134.045281999894	134.047490969571	53.053	51.018	54.062	3	3	197.854133333333	297.902571428572	301.077	304.039466666667	18.3648	434.824285714286	77.5417142857143	59.1724285714286	172.289866666667	298.938133333334	207.127666666667	161.149466666667	317.199266666667	355.0528	352.107	401.985066666667	23.4661333333333	139.779142857143	56.1392857142857	39.8034	270.370666666667	129.523066666667	173.445333333333	271.408666666667	318.1035	163.242666666667	209.154666666667	280.573333333333	243.848285714286	39.8217857142857	303.1182	43.8722857142857	87.7429333333334	393.830285714286	277.512533333334	271.396	835.5984	13.2634666666667	986.58175	629.504533333334	141.817066666667
94	135.116898941225	135.116064615758	135.125562591682	616.26	615.223	620.279	6	6	184.707148148148	1600.1635862069	1016.17822222222	1885.02844444444	703.978888888887	1194.93661764706	1186.34614814815	1324.29651851852	772.196074074075	1150.08262962963	281.601777777778	730.532148148148	1015.15796296296	1029.66581481481	1026.60437037037	538.59911111111	678.620185185185	176.504851851852	156.099666666667	327.43188888889	683.44962962963	605.013740740741	183.653333333333	727.76174074074	226.456444444444	102.003703703703	181.612740740741	480.559555555556	111.212296296296	459.116666666667	124.47162962963	678.620185185185	1117.24578947368	873.183407407405	119.374666666667	777.606888888889	568.408185185185	1505.9136	366.28637037037	263.274666666667	148.930814814814
95	137.06316240557	137.06316240557	137.06316240557	293.837	293.837	293.837	1	1	8.16228571428571	14.284	18.3651428571428	16.3245714285714	13.2637142857143	25.5071428571428	16.324	20.3885714285715	551.974571428571	766.234571428571	529.528285714286	687.648499999998	13.2637142857143	21.4439999999999	28.568	17.3448571428571	45.9128571428571	51.0142857142857	48.9737142857143	58.1562857142857	15.3042857142857	17.3448571428571	12.2434285714286	16.3131428571429	19.3854285714286	17.3448571428571	9.18257142857142	9.1825714285715	5.10124999999999	11.2231428571429	16.3245714285714	10.2028571428571	17.3302857142858	16.3245714285714	9.18257142857142	11.2231428571429	11.2231428571429	15.3171428571429	13.26325	8.16114285714282	10.2028571428571
96	137.965031647485	137.961839370781	137.974138753108	1073.33	1072.22	1075.39	43	43	1146.16187499999	1686.07249999999	1633.01999999999	1611.56687499999	1210.74	1564.61812499999	1178.82187499999	1162.49187499999	1090.0275	1042.44	1933.91999999999	1138.641875	1555.43249999999	1077.11999999999	1292.33999999999	1517.66937499999	1157.69999999999	1452.47999999999	1109.76	1158.40937499999	1164.83999999999	744.599999999996	1097.52	1092.41999999999	1471.86000000001	1134.24	1159.42999999999	1106.70000000001	1077.78	1073.04	1594.25999999999	933.299999999997	1161.47124999999	1533.05999999999	1020	1096.15125	1173.71874999999	1159.74	1904.48624999999	1142.07937499999	1151.93529411764
97	138.054672224607	138.053308768021	138.062997731557	59.174	58.125	62.247	9	9	8.15946666666666	7.14186666666667	9.1824	15.304	7.14186666666667	10.2026666666667	9.1854	11.2229333333333	15.287	7.14150000000001	8.16213333333334	9.1788	9.1824	12.2432	15.304	10.2066666666667	36.7296	15.298	26.5269333333333	51.0133333333333	11.2229333333333	6.12171428571429	4.08106666666667	12.2432	14.2734666666667	2.04057142857143	4.07946666666667	11.2229333333333	8.16213333333334	10.2066666666667	18.3648	8.1632	40.8106666666667	22.4370666666667	4.08085714285715	4.08106666666667	10.2026666666667	86.7283333333333	25.4966666666667	14.2893333333333	7.145
98	138.090546504787	138.089996035237	138.099491245034	120.391	120.373	120.412	7	7	7.14155555555556	15.2925	16.336	16.324	133.751	170.402625	143.85525	288.73075	5.10124999999999	5.09812500000001	4.081	4.081	22.429	53.053	22.462	37.74925	83.6605000000001	90.8022500000001	62.2352500000001	99.9844999999999	8.16200000000001	6.11775000000001	2.0405	10.19625	19.3715555555556	5.10124999999999	5.10125	15.2925	20.405	13.26325	19.372875	13.273	164.26025	91.8225000000001	33.66825	52.03275	102.025	128.646	45.91125	123.3595	119.383875
99	138.128851393525	138.125663411283	138.135717193213	363.221	360.142	364.241	14	14	129.5781	324.455400000001	327.4842	378.521181818182	223.4238	324.446727272728	179.572800000001	599.8776	368.328300000001	294.8378	75.4948000000004	71.414	175.491600000001	132.626	231.5854	235.689300000001	35.6895	34.6901999999999	13.2639	26.5148000000001	94.8879000000003	13.2561	18.3654000000001	70.4006999999998	73.4399999999999	12.2424	10.202	173.434	40.788	78.5630999999998	51.0100000000003	62.2322	510.149999999999	180.5931	43.8686	55.0961999999999	105.088090909091	257.241599999999	80.6511	74.4818999999998	9.18270000000003
100	138.974957243351	138.973478291829	138.984773657392	1073.38	1073.18	1075.41	21	21	1287.19	1732.24538461538	1673.82	1590.18	1270.92	1661.81230769231	990.420000000001	1264.73307692308	1023.89583333333	979.199999999999	1575.04692307692	1142.55769230769	1700.60153846154	1327.02	902.699999999998	1659.77076923077	1283.16	1609.56	1004.7	1267.79538461538	1725.84	1234.2	1217.88	735.420000000001	1466.84538461538	1157.7	1242.27615384615	1168.92	1164.69769230769	1265.82	1648.32	1177.08	1203.48692307692	1189.13214285714	1174.02	1151.42769230769	1164.69769230769	1310.7	1386.29166666667	1173.88461538461	1247.53846153846
101	139.00159641263	139.000342405917	139.006928245153	91.3155	87.741	93.87	8	8	176.514631578947	244.863157894737	205.142833333333	205.142833333333	160.230894736842	217.383315789474	176.450894736842	105.092526315789	1180.07910526316	1202.8902631579	1011.08078947368	754.430000000001	225.555055555555	226.498421052632	231.528052631579	209.225277777778	147.945789473684	256.086052631579	162.272052631579	164.22	352.900777777778	471.215684210526	389.74052631579	441.773947368421	310.16	281.679789473684	319.342368421053	131.658833333333	152.027052631579	178.548611111111	271.306	243.918368421053	292.81552631579	177.635684210526	171.457263157895	159.169263157895	571.542222222222	357.097222222222	709.883368421053	541.915	151.98
102	139.04021931401	139.037376733955	139.046559712789	237.75	235.692	238.753	5	5	332.6015	491.820750000001	445.5215	405.053428571428	344.591	466.311374999999	334.395999999999	293.831999999999	331.58125	299.964	692.58	294.852249999999	416.626285714286	505.02375	415.256285714286	500.5745	302.828624999999	424.082285714285	385.701749999999	315.25725	483.657750000001	359.927625	380.55325	441.76825	472.723	305.279000000001	374.9	340.7635	383.613999999999	346.63	473.048	334.396	288.73075	478.555874999999	359.128	338.474	301.994	337.70275	691.814249999999	356.067249999999	387.695
103	139.988743701704	139.984196068668	139.996697609069	1070.29	1070.2	1072.28	27	27	1577.08846153846	1428	1839.06	1386.93500000001	1516.74	2143.02	1562.64	1508.69692307692	1787.36692307692	1154.64	2944.74	1660.56	1954.77307692307	2448	2108.34	1639.14	1616.7	1354.56000000001	1882.92	1571.98461538461	2456.16	1636.08	1821.05230769231	2004.935	1753.68153846154	1668.72	1742.16	1618.74	1603.62846153846	1579.98	1938	1728.9	1587.29615384615	1801.65769230769	1635.06	1645.48	1256.73909090909	1532.04	2781.59615384615	1739.68	1711.28846153846
104	140.953984460879	140.951101039767	140.962648479138	1075.37	1073.31	1079.51	55	53	2229.98529411764	2868.55857142855	2890.67999999999	2954.94000000002	2372.86764705881	2201.21850000001	1421.49318181817	1983.00294117646	1913.60294117646	941.460000000004	2934.19117647061	1052.64000000001	2939.29411764704	2734.61999999999	2957.99999999999	2874.99705882355	1284.77952380953	2534.69999999998	2076.71999999999	1560.59999999999	1718.69999999999	1901.27999999999	1967.57999999999	2451.05999999999	2936.57999999998	2172.60000000002	969.527777777784	950.640000000011	2080.91277777777	1805.39999999999	2491.25588235293	1780.91999999999	1885.02647058823	1912.49999999999	1905.35999999999	1977.89999999999	1841.14117647058	1636.08000000001	1552.50642857142	2104.45294117646	1848.19352941176
105	140.964900999141	140.964900999141	140.964900999141	43.864	43.864	43.864	1	1	255.041666666666	417.316333333333	363.238666666667	411.127166666667	250.990285714286	247.941	240.759333333333	199.985333333333	814.188	1079.51266666667	859.120666666667	452.007666666667	215.290333333333	224.693333333333	263.246	274.469666666667	214.26	278.551	162.225428571429	153.05	263.246	89.7746666666667	112.328333333333	224.436666666667	210.154333333333	81.6266666666667	99.9926666666667	173.428333333333	112.236666666667	191.791333333333	237.931833333333	181.767666666667	170.363857142857	182.639666666667	64.2705	85.708	83.6536666666667	196.256	194.053333333333	80.6063333333333	100.9965
106	140.993979476548	140.991420215329	140.996545494036	1070.24	1070.2	1070.26	4	4	2206.62111111112	3363.95999999994	2352.12000000002	2549.71444444446	2164.44000000002	2577.54000000001	2241.95999999996	2173.70900000001	1469.48571428572	2217.48000000001	2976.36000000002	2051.22000000001	2615.06555555557	3288.47999999994	2469.42000000002	2373.54000000002	2256.24000000001	2367.42000000002	2394.95999999996	2229.86400000001	3130.38000000001	2051.22000000001	2281.93500000001	2392.61200000001	2274.01444444446	2153.22000000002	2113.70000000001	2136.90000000002	2232.78000000001	2120.57999999996	1251.53999999998	2272.56000000001	2099.17600000001	2378.64000000002	2162.31799999996	2192.08700000001	2151.24700000001	1981.86000000001	2823.06499999995	2118.04444444445	2176.58400000001
107	141.0178467087	141.0178467087	141.0178467087	63.261	63.261	63.261	1	1	474.2709375	680.256625	756.0515625	645.81825	291.7915	781.27494117647	277.621333333333	236.701866666667	456.596	415.2671875	1641.58225	381.5735	851.922666666666	542.80625	713.15475	763.4088	435.64675	781.22425	517.1083125	405.0640625	644.014375	364.22925	348.9255	461.153	682.296375	364.22925	428.375294117647	336.6825	431.56575	367.425	617.2890625	349.94575	284.6671875	726.1955	466.25425	376.47225	298.93325	433.60625	1968.48647058823	263.4352	411.311875
108	141.956370928707	141.955263126896	141.966888659721	1078.34	1076.32	1079.49	46	46	8019.78235294124	9920.11764705877	10894.62	10627.38	4727.69999999999	11573.4705882352	6308.73099999995	7782.75666666662	7333.71222222218	7502.09999999996	7136.74500000005	7238.05555555561	12208.2764705883	11927.6504166667	11119.0199999999	12286.4683333334	7611.30333333329	10543.7399999999	7476.59999999996	2674.44000000005	9440.5864285714	7248.11999999996	6802.38000000002	11329.14	9197.13076923076	7525.56000000005	7572.76470588241	6952.32000000008	7421.71764705878	7776.47999999996	12873.5766666667	7899.89999999996	7810.31166666662	14121.5821428571	7545.95999999996	7219.40999999996	7059.40882352937	7810.14000000005	6906.0994444444	7593.95388888894	7251.17999999996
109	142.962862912192	142.962061291649	142.964307332405	1077.41	1075.31	1080.47	11	11	886.379999999998	1033.93533333333	887.399999999999	1442.28000000002	854.297999999997	1472.82199999999	927.785999999997	844.09133333333	873.690666666664	922.079999999997	884.91800000001	903.719999999997	1549.38	1393.32	1486.14	1528.98000000002	844.559999999997	873.120000000004	949.619999999997	913.919999999997	1347.28	870.059999999997	968.612666666663	1500.42	1466.82066666666	940.440000000011	877.199999999998	949.620000000011	840.047857142855	908.819999999997	1417.70599999999	891.479999999997	903.289999999997	1555.49600000002	918.599999999997	838.987999999997	867.566666666664	896.580000000011	825.179999999997	962.488666666663	864.394666666665
110	143.959335941639	143.957053549305	143.961618333973	13.772	11.227	16.317	2	2	4466.21684210526	6266.45631578947	5801.85833333333	6294.00342105263	4642.19736842105	6245.03078947368	4708.32	4416.04510526316	4622.81236842105	4930.93184210526	7721.35157894737	4582.00184210526	5865.57694444444	5845.74222222222	5816.60361111111	6242.094	4485.07684210526	6276.9827368421	4712.15684210526	4394.95321052632	5791.80155555555	4902.36447368421	4850.81173684211	6116.47763157895	5770.69111111111	4498.40472222222	4558.04922222222	4339.17921052632	5013.3	4295.75216666667	5868.06933333333	4405.15268421053	4460.46	6427.02	4724.83868421053	4820.52	4782.99368421053	4668.54	7086.10294444444	4862.57421052632	4764.17415789474
111	143.958104855048	143.958104855048	143.958104855048	1164.14	1164.14	1164.14	1	1	0	0	6886.91434782609	6590.22000000002	0	0	0	0	0	0	0	0	0	0	0	6834.00000000001	0	0	0	0	0	0	0	0	0	5260.14000000001	0	4855.20000000001	0	0	0	0	0	0	0	0	0	5110.20000000001	0	0	0
112	143.958531103196	143.958531103196	143.958531103196	1118.23	1118.23	1118.23	1	1	9987.31927272725	13503.1711111111	13333.4263636363	13447.4611111111	9637.97999999998	13059.7203703703	9609.42000000003	9567.70833333332	10740.4185185185	11358.7629629629	19518.72	10161.24	13296.3585454545	13081.8133333334	13500.72	12952.2711111111	9514.95370370369	13059.0288888889	10263.062962963	9673.11111111109	13451.3574074074	10235.1516666666	10248.96	13194.4092592592	13097.1374074074	10210.0133333333	10432.1978181818	9687.39629629628	10110.0351851852	9535.67092592591	13040.3333333333	9588.42037037035	9759.84259259257	13476.6018181818	10205.9325925926	10171.2462962963	10299.7896296296	9660.86666666665	19143.5811111112	10317.0987272727	9963.1285185185
113	143.960622766813	143.957684318946	143.968122397825	33.665	31.621	35.708	14	14	5616.67285714286	8119.43371428571	7764.71275	7696.34164285714	5923.54048275862	7331.40503703704	5756.2505	5743.83542857143	5708.30593103448	5964.16479310345	9812.78457142857	5149.29880769231	7694.30071428571	8375.23225	7712.33971428571	7450.12628571429	5913.33979310345	7640.72159259259	5740.12742857143	5537.96778571429	7716.6	5560.26114285714	5781.95064285714	7729.414	7679.42175	5836.86796551724	5776.03	5771.746	5922.53471428571	5724.62275	7739.88742857143	5433.90081481481	5859.26293333333	7386.67703703704	5466.4995	5799.304	5433.00866666667	5615.708	9270.316	5700.3135	5510.56314285714
114	143.962736895757	143.962736895757	143.962736895757	1080.39	1080.39	1080.39	1	1	2169.54000000003	3033.56285714285	2883.54000000004	2947.79999999999	2187.39071428574	2976.40285714285	2215.97071428571	2120.02357142857	2280.27571428571	2414.34	3261.18214285719	2172.60000000003	2994.72000000004	2977.37999999999	2921.28000000004	2890.68000000004	2103.24	2804.99999999999	2217.48	2099.72857142857	3045.81142857142	2349.06	2298.06	2872.31999999999	2923.31999999999	2296.02	2246.04000000003	2183.82	2263.94428571428	2123.64	3036.62499999999	2130.78	2167.5	2855.95857142861	2249.65428571428	2281.29642857142	2287.42071428571	2124.66000000003	1587.12	2270.52000000003	2203.2
115	144.068569042065	144.068569042065	144.068569042065	267.315	267.315	267.315	1	1	8.16228571428571	9.18257142857142	5.10499999999999	9.18225000000004	11.2215714285714	12.2537142857143	6.12171428571428	11.2231428571429	559.744714285714	661.122000000003	336.41142857143	652.982857142857	10.2028571428571	6.12171428571428	9.18257142857142	6.12171428571428	8.16228571428571	10.2028571428571	12.2434285714286	8.16800000000005	6.12171428571428	9.18257142857142	10.2028571428571	8.15542857142853	10.2028571428571	3.06085714285714	6.12171428571428	4.08114285714289	7.142	3.06085714285714	4.084	1.021	11.2310000000001	8.16228571428571	4.08514285714286	9.18257142857142	11.2231428571429	8.16228571428571	9.18257142857142	12.2331428571429	14.284
116	145.056941997783	145.056453082404	145.057430913163	113.254	113.237	113.271	2	2	32.6382222222222	46.9327777777778	41.8307894736842	84.6818421052631	73.46	87.7391111111111	118.32	122.353333333333	96.9	85.7033333333333	51.0138888888889	85.7033333333333	39.7778333333333	43.8719444444444	70.3991666666666	64.2775	111.210277777778	44.8922222222222	61.2166666666666	84.6553888888889	41.8437368421052	54.06	27.5475	37.7379444444444	39.7908333333334	47.9530555555556	48.9573333333333	195.951157894737	65.3155555555555	54.073947368421	35.6980555555555	48.9866666666667	141.78	33.6581666666667	63.2572222222222	102.055555555556	134.633052631579	108.147894736842	103.048055555556	133.62	103.048055555556
117	145.057733114405	145.057733114405	145.057733114405	59.18	59.18	59.18	1	1	425.34	383.609523809524	94.91115	35.71	338.723	126.515428571429	333.726857142857	362.184523809524	235.488	72.4413	501.957142857143	279.48	143.82	157.116666666667	146.955428571429	65.3165714285715	127.535714285714	77.5380952380952	67.3365	96.95225	31.6293	186.7149	56.1157142857143	72.4369047619048	183.548571428571	90.80225	76.5	277.5216	53.0548571428572	188.85725	94.88325	242.828	194.874571428571	124.44	129.5781	144.880571428571	104.0706	360.1659	380.46	96.95225	43.8722857142857
118	145.930199463935	145.930199463935	145.930199463935	1077.41	1077.41	1077.41	1	1	935.340000000013	999.600000000019	715.02000000001	953.699999999983	952.680000000013	830.280000000016	797.640000000015	784.640000000014	773.401666666681	677.280000000013	787.440000000015	928.200000000013	1015.92000000001	1010.82000000002	933.300000000018	971.040000000019	771.120000000015	871.080000000017	812.940000000016	857.820000000017	936.360000000018	769.080000000015	848.640000000016	781.320000000015	851.048333333349	680.339999999988	937.380000000013	849.659999999985	631.390000000011	826.200000000016	830.280000000016	698.700000000014	758.880000000015	906.780000000018	815.290000000015	694.620000000013	854.113333333349	790.500000000015	752.760000000015	681.360000000013	776.220000000015
119	145.953238650235	145.953238650235	145.953238650235	33.673	33.673	33.673	1	1	2112.435	3166.93627586207	2990.42855172414	2866.53606896552	2249.25206896552	2876.15765517241	2198.69448275862	2150.30537931034	2191.10813793103	2202.52965517241	3943.01213793103	2241.54606896552	3019.50644827586	2953.69862068965	2941.95237931034	2827.21171428571	2198.24862068966	2907.7125	2258.91257142857	2119.70842857143	2863.10357142857	2007.07885714286	2276.69703448276	2921.5434137931	2958.8	2163.12744827586	2309.90455172414	2305.22882142857	2281.33682758621	2209.46937931034	2924.753	2134.81128571429	2149.742	2748.5535	2134.363	2120.13324137931	2118.904	2131.152	3704.62165517241	2177.71020689655	2044.22314285714
120	145.955675806668	145.952557336814	145.962547889123	1070.25	1069.23	1070.29	13	13	1591.91222222223	2349.05999999996	1731.96000000001	1734.86777777779	1668.72000000001	1773.77999999997	1744.19999999997	1664.63749999997	1685.03999999997	2101.19999999996	2019.60000000001	1683.00000000001	1909.47777777779	1247.45999999998	1797.24000000001	1778.88000000001	1731.95999999997	1807.44000000001	1910.45999999997	1642.16999999997	2349.05999999996	1643.21999999997	1898.50374999996	1864.56666666664	1355.57999999998	1808.46000000001	1659.54000000001	1662.60000000001	1579.045	1568.75999999997	1866.59999999997	1726.85999999997	1715.69999999997	1765.50111111112	1796.05624999997	1810.67624999997	1660.55999999997	1626.90000000001	2117.51999999996	1730.70333333333	1852.08749999997
121	146.063524302361	146.061071113171	146.072246319806	92.854	84.681	97.945	27	27	274.456857142857	475.430952380953	521.4755	539.857095238095	563.329142857143	827.683428571429	901.68	756.031714285714	488.471136363636	492.775	418.317142857143	735.626	666.433142857143	992.738	760.92	627.622142857143	645.001142857143	735.626	511.282428571429	590.58	231.54	71.4031818181818	66.3154761904762	96.9271428571429	315.268285714286	154.106285714286	132.637142857143	914.389333333333	508.102285714286	431.575363636364	479.4	361.282285714286	1298.46	966.550967741936	535.8	904.993428571429	1447.1399	1796.1219047619	792.54	1483.87309090909	617.1
122	146.06285456477	146.060400696701	146.066163576828	143.837	140.801	144.877	12	12	387.823529411765	720.078470588235	519.307249999999	490.74025	358.102588235295	412.175058823529	313.4278125	666.021588235294	1681.44470588235	1790.21494117647	1403.92470588235	1565.04094117647	465.254117647059	803.713647058823	447.754176470588	318.318	355.959470588235	360.163823529412	293.844705882353	390.772647058824	311.290625	230.652941176471	146.871529411765	187.723294117647	390.750117647059	219.363235294118	106.073882352941	545.036	303.01425	323.209470588235	349.839823529412	129.569882352941	1610.48711764706	1024.31623529412	317.293176470588	551.95525	1339.58825	1358.56164705882	1240.01470588235	1407.945	1142.736
123	146.059243412456	146.057890331472	146.064384435678	157.1055	154.047	157.125	6	6	48.9536	86.7226666666667	37.7505714285715	50.9714285714285	67.3388571428572	58.1562857142857	49.9765	119.373428571429	967.2128	951.85992857143	499.905000000001	816.905571428571	57.136	157.124	78.562	53.0548571428571	104.112857142857	90.8372142857144	74.4808571428571	114.225066666667	110.144571428571	96.9253333333334	84.6481428571428	110.1456	179.645714285714	67.3388571428571	83.6985714285714	445.677571428572	152.011928571429	142.78	205.154	113.251714285714	426.6108	378.367000000001	147.879285714286	225.388428571428	332.613142857143	349.958000000001	136.775714285714	361.181142857143	148.899142857143
124	146.165229198846	146.161568466369	146.17383316585	43.8755	42.833	46.931	46	46	928.503333333333	1166.12894117647	1217.605625	1980.467	1356.9325	1528.35946666667	1927.25225	2392.638	65.264	88.7637272727273	19.38475	153.0375	2097.634	2115.968	2028.23025	1719.12125	903.9415	741.782333333333	505.02375	823.34175	1101.87	716.274	444.02625	559.314588235294	1152.97666666667	772.318117647059	588.68425	1779.46133333333	822.339818181818	1009.02725	1208.13875	734.796	2130.456	1231.44175	1044.77257142857	1186.55075	851.938571428571	1254.095	621.678272727273	1094.81766666667	1467.6900625
125	147.048636832801	147.046121346145	147.051152319457	295.3495	293.791	296.908	2	2	140.751882352941	274.44725	295.885294117647	369.346470588235	41.8175882352941	364.224	127.573529411765	49.9771176470588	1176.39629166667	1683.38823529412	1133.48141176471	1564.02070588235	238.735058823529	325.567647058824	280.580882352941	270.284411764706	57.1339999999998	197.93705882353	186.774375	112.2275	154.108823529411	111.2140625	124.432823529412	163.190588235294	195.885176470588	131.617941176471	90.8078124999999	274.459117647059	140.800588235294	51.0124999999999	209.228125	58.1735294117648	46.9142500000001	334.656470588236	140.74275	189.766499999999	310.169411764706	79.6058823529413	229.486764705882	322.41294117647	127.492647058824
126	147.046059785066	147.046059785066	147.046059785066	284.649	284.649	284.649	1	1	47.9544615384616	86.7653846153845	65.2947692307694	66.3149999999999	42.8496923076922	116.315076923077	67.3105714285715	48.9747692307693	167.254769230769	217.407461538462	164.331461538462	76.5173076923079	90.8073846153847	76.523076923077	94.8456923076922	85.7769230769233	53.0319999999999	82.6386923076925	53.028	50.9923076923076	79.6200000000002	48.9747692307693	48.971076923077	56.1380769230769	91.8276923076924	47.9508461538463	61.1907692307691	103.043307692308	57.1120000000001	40.7938461538461	79.5779999999999	57.1329230769232	46.9306153846153	130.599384615385	77.5375384615383	77.5083076923076	206.179846153846	56.1126923076922	186.631846153846	309.153230769231	69.3745714285715
127	147.075935598838	147.073256144973	147.085526415805	57.139	52.026	65.301	56	54	1531.02	1942.58105263158	1378.84561111111	1142.75	1048.83052631579	1307.97736842105	933.781578947368	2440.46947368421	2255.86231578947	1717.09633333333	1832.39263157895	1388.14836842105	1503.40242105263	2014.02833333333	1757.93861111111	1054.95573333333	1690.60027777778	2411.90210526316	771.342352941176	1125.29635714286	630.497333333333	346.894444444444	356.076944444444	687.657368421053	633.223894736842	298.937105263158	239.687631578947	1040.68333333333	671.333157894737	654.389777777778	809.080277777778	685.616842105263	2289.47052631579	1506.46226315789	547.881315789474	1000.87815789474	2490.49805555556	1210.05885714286	3054.74236842105	2312.70477777778	1038.94936842105
128	148.060266988808	148.056946512265	148.071983541282	56.1045	52.026	62.223	44	41	1480.8464	2196.62657894737	2066.765625	1322.208	1128.48866666667	1628.76083333333	1795.66933333333	2283.25733333333	950.205066666667	1135.5568	1319.18325	986.211066666667	1963.39305555555	2408.81025	2252.712	2077.9925	1092.7056	1369.19786666667	620.362666666667	1146.20866666667	1418.17066666667	792.7472	900.9359375	1093.708	1615.85466666667	938.645333333333	1004.94625	1365.1168	1175.3472	890.748000000001	1674.2576	1348.88066666667	2927.14506666667	2356.816	1178.485	1537.54186666667	2525.325	1558.52164285714	3025.04125	3036.48333333333	751.210666666667
129	149.050158286293	149.045794654289	149.054521918297	844.7415	841.695	847.788	2	2	46.9315000000002	98.9642500000004	116.3085	86.7212500000004	54.0732499999995	114.197999999999	44.8909999999996	78.5014999999995	87.8060000000001	137.733750000001	49.9922500000002	89.7160000000007	92.8541250000001	108.146499999999	125.583	89.7819999999991	42.8557500000001	76.5187500000003	64.2285000000005	45.9112500000002	91.0025000000007	52.0327500000002	81.6800000000001	74.4326250000004	75.4985000000003	71.4700000000001	61.2524999999994	46.9314999999995	76.4718749999993	59.1745000000003	85.7115000000001	57.1339999999994	52.071	108.1465	89.7820000000004	106.106	76.4718749999993	55.0935000000002	61.1800000000001	97.9440000000004	97.8839999999991
130	149.954126755583	149.953472229675	149.962927076552	43.876	42.85	44.896	5	5	80.6063333333333	124.477538461539	63.2555	38.7695	80.59975	83.6652307692308	114.324	82.6075384615385	578.252769230769	693.826666666667	514.206	227.528615384615	66.31625	120.399333333333	45.9103846153846	53.053	72.4090769230769	69.3756923076923	53.053	98.96425	50.0208333333333	20.405	42.8715	37.7513846153846	47.95175	35.70875	32.6506666666667	61.215	33.6701538461539	45.9138461538462	32.664	32.664	92.84275	79.548	32.648	67.3403076923077	121.40975	85.778	157.131333333333	108.1465	60.1996666666667
131	150.057450811371	150.056283052636	150.06758465785	87.748	84.68	88.767	16	16	180.5931	315.2727	420.6108	539.7387	399.139909090909	440.993454545455	338.7064	536.651499999999	393.6042	383.622545454545	199.9788	440.757818181818	472.386272727273	584.616272727273	472.3989	422.392909090909	203.034272727273	214.389	107.128636363636	212.216727272727	190.7774	79.5366	82.6443	168.27	180.5754	76.56	45.9405	297.9276	115.290818181818	185.6946	161.1916	145.9744	937.6557	390.764454545454	113.3088	155.081454545455	445.8711	511.1703	215.181636363636	364.2471	235.683
132	151.034549379944	151.034343385161	151.044227069357	45.917	45.898	45.921	3	3	228.536	387.7425	401.9785	351.976666666667	305.05475	427.48475	320.3585	373.686	263.25675	299.945333333333	288.73075	271.3865	354.055666666667	358.371	397.8975	417.28225	294.85225	285.705	213.23225	244.88	387.684444444445	254.035333333333	252.187	455.366	344.8445	257.124	274.439777777778	398.906888888889	306.075	283.6295	386.2215	281.796	460.13275	454.01125	238.732	269.346	402.987777777778	407.628375	368.535875	394.83675	208.012
133	151.949069540357	151.948489732979	151.949649347735	44.383	43.87	44.896	2	2	41.8336666666667	77.5453333333333	92.8382	75.4948	55.098	112.236666666667	62.2403333333333	52.0285	317.323666666667	385.686	243.8278	105.094333333333	83.6564	84.7762	90.7948333333334	92.8503333333333	61.21	60.1996666666667	44.8946666666667	55.098	80.6115999999999	53.0486666666667	36.7704	93.8706666666667	77.5453333333333	48.976	47.9588	75.4948	77.5453333333333	53.0573333333333	76.605	34.7196666666667	97.936	89.7746666666667	53.0486666666667	81.6266666666667	77.5352	85.8816	105.2042	94.8786	40.8133333333333
134	154.970416130695	154.967703405832	154.979205322266	1073.27	1071.2	1075.31	14	14	1220.84	1212.67384615384	1808.46	1791.35357142857	1247.46	1803.69923076923	1305.6	1329.99071428571	1388.17142857142	1453.5	1992.06	1318.88461538462	1745.51538461538	1859.46	1691.16	1754.4	1213.8	1684.02	644.639999999989	1220.77428571428	1747.26	1300.5	1424.91714285714	2269.5	1695.49769230769	1364.76	1328.02076923077	1262.76	1403.55769230769	1310.7	1772.76	1247.46	1294.26571428571	1660.56	1413.72	708.871428571415	1364.76846153846	734.400000000003	2157.78999999999	1388.24615384615	1340.36071428571
135	155.071289736762	155.06850221347	155.077847771553	293.857	292.771	295.888	8	8	20.395	46.9315	54.0722307692309	40.81	33.6676153846153	53.056	30.6225000000001	78.5271666666667	1797.24	1859.98085714286	1534.58133333334	2122.16727272728	52.0369999999999	52.0582499999999	37.74925	29.5896666666666	71.4233333333332	82.64025	103.09575	120.3895	30.6092307692308	35.7116666666666	26.5134999999999	39.7735	31.6303333333333	29.5866923076924	22.4455	41.8294615384615	21.43575	21.42525	36.729	23.4657500000001	40.7899999999999	23.4657500000001	30.6075	26.5286666666666	25.5076923076923	56.1380769230769	15.305	34.6913333333334	17.33575
136	157.009028311476	157.009028311476	157.009028311476	64.298	64.298	64.298	1	1	353.94	469.095454545454	568.291909090909	632.569090909091	573.393272727272	682.227954545454	497.005636363636	688.684090909091	328.264363636364	344.000409090909	404.028	332.608909090909	423.413181818182	560.154681818182	497.893090909091	449.04	176.507181818182	275.412272727273	135.696272727273	198.953181818182	534.765818181818	1000.88754545455	771.326181818181	607.062272727272	361.096090909091	449.940272727273	317.234136363636	570.18	224.46	341.882727272727	421.372636363636	297.919636363636	727.454454545454	679.32	280.575	316.284545454545	337.710272727273	640.56	483.501545454545	310.328727272727	199.006363636364
137	157.974825333079	157.971703103503	157.985749941967	88.767	84.675	89.794	43	43	370.340666666667	849.882133333334	979.786666666667	1154.31116666667	672.546111111111	1245.753	617.1	754.013368421053	574.041055555556	522.353777777778	1068.21552631579	538.706666666667	643.02	900.698391304348	882.254473684211	845.798157894737	849.148444444445	703.210625	536.812222222222	802.954636363636	1015.17638888889	663.9332	775.4	969.279411764706	974.365277777777	718.520000000001	806.007894736842	872.595	646.846842105263	662.082473684211	775.098666666666	702.158315789474	524.28	936.206055555555	632.778888888889	569.336210526316	468.300789473684	435.787210526316	692.544263157895	620.295111111111	699.77488
138	158.962140376169	158.956192124188	158.969652993763	1080.46	1075.36	1082.5	81	80	7052.62344827584	12961.9457692308	8279.34000000005	11207.7481481482	6358.58714285716	12416.6369230769	8086.80208333334	9567.12615384614	7172.14079999999	7539.84	9901.9616	8167.15846153845	11869.74	12542.5676923077	11325.0600000001	11134.32	9574.80800000004	11442.36	8728.13999999999	5681.76399999999	12624.8738461538	9207.95076923076	9010.67999999999	11621.1603846154	11431.3752941176	8550.48965517246	8820.73279999999	7603.08000000003	9407.21157894736	7364.40000000003	12294.6142307692	5942.52000000005	7640.7552	12617.3090322581	7441.91999999997	9131.42192307691	8992.64961538461	6487.20000000003	9268.86399999999	8539.7276	8976.69384615384
139	159.966952585501	159.96623734485	159.967419422456	1078.43	1076.4	1080.44	4	4	1127.58043478261	1656.1656521739	1596.3	1591.87826086957	1075.53826086957	1696.98304347825	1169.41826086957	1111.25347826086	1141.86652173913	1234.2	1203.09260869565	1046.52	1692.90130434783	1595.28	784.379999999997	1630.98	1192.88826086956	1667.7	1159.74	1137.29999999999	1651.76695652172	1144.43999999999	1168.39782608695	1680.24347826086	1753.38	1080.18	1118.94	1199.01086956522	1145.94826086957	1100.57999999999	1626.57304347826	1187.28	1161.25478260869	1023.93217391304	1120.97999999999	1174.5204347826	1092.88565217391	1120.98	1177.58173913044	1085.18434782609	1091.8652173913
140	159.971124477141	159.971124477141	159.971124477141	85.696	85.696	85.696	1	1	230.573176470588	624.384	579.694117647059	645.048941176471	319.444117647059	665.423529411765	418.320588235294	387.689411764706	273.249647058824	256.07905882353	558.100882352941	279.556111111111	503.179	531.573235294118	494.671470588235	443.827941176471	444.976470588236	425.585294117647	296.991176470588	492.794166666667	543.816764705882	470.192882352941	438.726470588235	587.689411764706	529.532647058823	411.320764705882	471.511764705883	447.017647058823	315.252705882353	367.284705882353	488.439117647059	405.173529411765	294.763944444445	460.301875	292.925705882353	288.726588235294	269.357647058824	239.838235294118	376.3595	303.009882352941	421.26
141	160.075665037345	160.073291579954	160.085768870409	237.705	234.65	237.75	25	25	513.227666666666	786.676999999998	570.676888888888	807.083666666666	472.105666666666	718.314666666666	427.473111111111	1062.167	951.478799999998	1032.46488888889	738.640888888888	935.645666666666	1335.32266666667	1074.7035	1309.70972727273	1285.79966666667	1637.828	1076.45166666667	815.157555555554	1582.537	1477.4125	1709.0172	1656.86805555556	2363.85488888889	1345.3485	1284.50785714286	1095.122	1514.08472727273	970.336999999999	1022.94855555556	1284.44978571428	1071.96468421053	2276.58222222222	1828.23822222223	1132.57	1268.46533333333	1631.45029411765	1694.196	1136.52755555555	1749.82769230769	1156.084875
142	160.075825914424	160.068360426594	160.08632772167	271.397	266.289	277.523	19	19	91.8239999999998	171.4608	131.666	286.807333333333	899.875200000002	1076.733	844.504800000002	2017.10485714286	4844.89133333332	5832.97342857143	6421.08053333333	5818.68942857143	304.940133333333	461.160533333333	313.221866666667	252.116428571429	1693.99853333333	1944.63981818182	1706.90613333334	2069.912	283.634133333334	182.627733333334	108.148266666666	150.999466666667	208.211142857143	138.810666666667	91.7940000000002	284.654399999999	495.858857142857	248.103	241.898	135.698	1441.18133333333	833.557866666668	316.51	544.644400000001	1244.72533333334	729.490666666668	403.005333333334	772.039066666667	1017.46223809524
143	160.079482726816	160.074579633679	160.08325621248	367.775	365.244	370.368	6	6	17.3451	44.88	29.5887	33.6682500000001	34.6987	35.69825	26.5265	119.373428571429	1033.51325	1377.3375	560.11725	1391.98928	32.6496	46.9090476190475	25.5059523809523	26.5278	78.562	58.1571	61.2142857142856	56.1	56.13025	20.4	20.4057142857143	39.7911428571428	38.76	17.34425	17.3351428571428	44.8932	28.567	36.7302857142857	34.6978095238095	20.411	107.13	60.1968571428571	17.3440476190476	31.627380952381	67.3398	48.9864	28.568	49.9683333333332	61.218
144	160.075201658787	160.074648416897	160.075754900676	394.3225	392.803	395.842	2	2	35.7014	33.669625	33.66132	32.65664	26.52728	37.74296	24.49248	35.7014583333333	691.757750000001	719.2974	372.489800000001	849.072640000001	39.79092	36.729	30.6012	28.56784	39.791375	39.7815600000001	27.55404	43.87075	33.66924	28.5681666666667	30.6084	32.6559999999999	30.594	21.44016	18.36525	26.52728	17.34884	21.41825	30.6084	24.48672	33.653125	43.87204	16.3246666666666	35.7189583333333	47.9512800000001	26.52728	16.32448	29.58725	49.9917599999999
145	161.057558885261	161.057558885261	161.057558885261	207.113	207.113	207.113	1	1	33.6772857142857	68.3591428571428	58.1698571428571	59.1738095238096	37.74	65.2982857142857	38.7817142857143	53.0548571428571	363.306476190476	354.121761904762	212.216727272728	176.467863636364	52.0321428571429	57.136	46.9331428571429	44.8925714285715	70.3643181818182	65.2982857142857	38.76	65.2982857142857	51.0142857142858	56.1288095238095	53.0400000000001	63.2577142857143	42.8631	35.71925	48.9714285714286	39.8004285714285	39.7906363636364	40.8	47.9534285714285	29.5882857142857	51.0119047619047	38.7708571428571	35.7	28.5746666666666	52.0467142857143	39.7911428571428	17.3440476190476	34.68	26.5274285714286
146	161.080718824325	161.077632731942	161.089980105136	269.855	266.289	272.434	12	12	24.4864	46.9322666666668	40.8266666666667	57.1573333333333	149.9792	152.0694	108.105866666667	298.938133333333	1162.42	2238.50685714286	1356.99886666667	1283.42957142857	59.1522666666667	80.6010666666668	74.4794666666668	62.2606666666667	240.688533333333	296.897599999999	216.296533333333	277.621333333333	61.2160000000001	43.8714666666668	35.7093333333334	51.0133333333332	37.7622000000001	45.93	34.6777333333333	68.3578666666666	62.2362666666666	43.9058666666666	42.868	24.496	162.286	117.330666666666	57.1797333333332	77.5402666666665	172.425066666667	127.533333333334	65.2970666666668	109.132866666667	158.203333333333
147	161.09463994843	161.093688761122	161.095735385423	384.6945	384.607	385.644	4	4	57.1347368421054	104.066842105263	120.36	152.066263157895	86.7492105263156	133.613105263158	84.6862105263156	181.56	151.045684210526	161.201578947368	88.7903684210527	186.708157894737	86.7223684210526	123.41395	89.7831578947371	56.1	86.7	126.512631578947	72.461105263158	128.553157894737	169.363684210526	266.288684210526	200.991842105263	204.122222222222	105.087105263158	126.512631578948	106.107368421053	138.755789473684	62.2392631578946	84.6294210526315	109.168157894737	91.8284210526317	112.2	79.5805263157894	74.5022631578946	65.3155555555556	87.7426315789473	98.9655263157894	41.8077	90.8034210526315	27.5471052631579
148	162.046800712712	162.040392852411	162.050086594205	188.72	184.65	188.771	7	7	266.278	687.629777777777	584.587333333334	727.418444444443	47.9494	672.355733333333	405.072333333333	38.7431111111111	277.530666666666	305.079666666666	146.928	253.180444444444	390.7749	503.989777777777	564.895333333333	423.438333333333	31.6475555555555	879.527333333333	437.723	622.403333333333	101.002	53.0573333333333	64.323	60.193111111111	126.521333333333	49.9963333333333	46.9302222222222	716.274000000002	218.351333333333	43.8695555555555	257.096	135.793	1351.83125	904.444333333333	237.711777777777	337.509666666666	635.598444444444	343.852333333333	474.403333333333	611.0998	90.7503333333333
149	162.072740119663	162.072684269466	162.07279596986	58.145	58.143	58.147	2	2	46.9002857142857	67.342	55.089	78.5528333333334	55.0889999999999	113.3495	27.5445	166.287166666667	345.586285714286	468.2565	343.852333333333	376.134	117.338333333333	124.480666666667	140.806	105.077166666667	30.61	24.484	20.4233333333333	26.5243333333333	96.9158333333334	44.8946666666667	55.089	91.83	164.013	46.9353333333333	35.7058333333334	357.058333333334	127.520833333333	139.922666666667	186.6905	134.728	310.181333333333	263.246	105.077166666667	175.468666666667	187.710666666667	358.137	244.84	275.49	33.7062
150	163.068240550068	163.067172924678	163.069308175459	58.1595	58.159	58.16	2	2	168.290294117647	217.310117647059	164.320625	155.084705882353	132.638235294118	114.312470588235	111.212058823529	117.327058823529	144.781529411765	214.261764705882	347.900235294118	132.592352941176	89.7548235294118	114.266352941176	111.244117647059	92.8788823529412	54.0724705882353	74.4771764705882	34.69	35.7205882352941	159.16875	86.72	53.0552941176471	119.367529411765	132.546470588235	65.2950588235294	44.8929411764706	142.84375	47.9538235294118	83.722	111.20725	93.8670588235294	104.07	99.9830588235294	75.5017647058824	56.1161764705882	82.6453125	164.26025	239.769117647059	81.65	26.5276470588235
151	163.074312848826	163.07187892416	163.084047583455	197.931	194.882	197.937	7	7	31.6288571428571	34.6897142857143	34.7061538461538	51.0142857142857	27.5483076923077	40.8114285714286	34.6897142857143	68.3863846153846	2576.22738461538	3934.22171428571	2255.69378571429	2283.39942857143	35.695	51.0142857142857	52.0527857142857	27.5457857142857	269.129142857143	145.893	217.229571428572	278.649	41.8136923076923	33.654923076923	36.7148571428571	48.9737142857144	33.6812142857143	33.6812142857143	32.6491428571428	58.1575384615384	19.3854285714286	36.7148571428572	35.7080769230769	33.6676153846154	83.6652307692306	45.9138461538462	29.5882857142858	58.1562857142857	35.7107692307693	70.3959230769231	55.0954285714285	56.0960714285714	36.7431428571428
152	163.987903889168	163.982814879644	163.992992898692	159.6795	159.178	160.181	2	2	91.8299999999998	121.419666666666	107.1175	84.6738333333331	40.8133333333334	51.0166666666665	35.7116666666666	97.0266666666664	154.070333333333	193.831666666667	34.6856666666667	151.880666666666	53.0486666666665	77.4693333333332	70.3914999999998	43.8743333333332	27.5489999999999	27.5715	17.3456666666666	40.7733333333332	45.9074999999999	20.4066666666666	24.4879999999999	31.5993333333333	44.9386666666666	18.366	18.387	161.186333333334	29.5848333333334	33.6709999999999	61.2699999999998	37.7523333333334	270.609166666666	172.267333333334	14.2823333333333	34.6573333333333	82.6470000000002	186.721	27.5489999999999	57.1293333333334	40.8066666666665
153	164.078991196227	164.077121788347	164.080860604107	196.4095	195.908	196.911	2	2	10.2025	13.26325	11.229	14.2835	10.2033333333333	12.243	6.1215	15.31125	516.4995	536.6515	282.60925	293.832	9.1785	15.305	9.18675	11.22275	30.58	21.42525	27.53325	47.97525	6.1189090909091	16.316	14.2765	17.34425	12.249	6.1245	10.2025	4.0810909090909	8.162	9.1785	10.2033333333333	9.18245454545456	21.42525	17.34425	8.16266666666667	10.2025	13.26325	14.2835	13.26325	11.2236666666667	9.18675
154	165.053909441747	165.053056492421	165.064814857099	114.269	110.188	115.3	8	8	78.5554	112.233	92.8448181818182	109.169181818182	71.4190909090909	118.351636363636	59.1441818181818	190.689	429.5042	454.021363636364	359.136	456.0741	140.722363636364	128.554363636364	122.432727272727	89.784	275.473636363636	231.601909090909	170.385545454545	302.9994	160.182818181818	267.1614	253.162909090909	311.016818181818	213.2218	178.535	148.880181818182	159.247636363636	79.6238181818182	72.4393636363636	169.274727272727	121.477363636364	288.5751	134.616	67.3332	127.534090909091	147.860454545455	147.939545454545	115.2939	149.980090909091	93.8584
155	166.015145172944	166.015145172944	166.015145172944	255.038	255.038	255.038	1	1	39.78975	59.1745	60.19475	48.9750000000001	45.91125	64.3230000000001	30.609375	30.6075	39.78975	32.648	72.4421874999999	31.62775	69.4024999999999	68.35675	55.0935	56.134375	41.8328125	61.2149999999999	48.954	34.690625	58.1542499999999	31.6413125	31.6296875	56.1343749999999	56.1171875000001	42.8505	39.78975	37.7515625	49.9922499999999	50.9970588235294	72.4421875000001	38.743375	31.6181764705882	62.2390625	38.7695	39.7921875	36.73125	26.546	69.4025000000001	40.8125	38.7695
156	166.084181435392	166.081231110287	166.084985294587	154.0685	152.013	155.063	4	4	1145.15372727273	2056.78990909091	1724.26090909091	2291.12072727272	1261.05709090909	1854.85581818182	1274.77272727273	2631.91609090909	1407.97636363637	1569.17945454545	833.562818181817	1836.49090909091	1379.40872727273	1561.01727272727	1387.57090909091	1237.59081818182	1517.95663636364	1601.52109090909	1279.422	1805.88272727273	1346.04	1421.23990909091	1191.14763636364	1554.89563636364	1436.544	1235.55027272727	974.360454545456	1514.295	1053.94172727273	917.836363636363	1387.57090909091	994.765909090908	1978.30881818182	1276.69854545454	881.0208	1286.56390909091	1292.68554545454	1587.54436363636	466.51390909091	1523.26718181818	903.478363636365
157	167.060970726651	167.055503009702	167.066438443601	844.7415	841.695	847.788	2	2	10.2028571428571	40.8114285714286	71.4150000000001	56.0921428571429	13.2637142857143	86.6878571428566	14.284	43.8538571428572	137.786785714286	125.486357142857	12.2434285714286	77.509142857143	47.9534285714285	52.0564285714284	71.4749999999998	75.5011428571428	16.3245714285714	22.4447142857143	44.873714285714	16.3245714285714	28.6020000000001	48.9702857142858	102.115384615384	53.0325714285715	31.6399285714285	62.2635714285713	21.4349999999999	10.2071428571428	83.6282857142858	21.426	16.3245714285714	28.5800000000002	12.2477142857143	88.758642857143	74.4808571428571	138.700571428572	79.5488571428573	30.6064285714286	18.3588	139.720428571428	91.787142857143
158	169.034688871809	169.034560516998	169.034817226621	83.1555	82.64	83.671	2	2	279.543230769231	594.570307692307	600.152	695.849846153847	335.655923076923	409.947230769231	260.178461538462	414.213692307692	593.550461538461	690.612	419.346461538462	344.864	244.873846153846	330.430153846154	211.187769230769	242.833230769231	57.1587692307693	73.4621538461539	36.7283076923077	54.0722307692307	218.345846153846	160.188307692308	112.233846153846	191.817846153846	250.976769230769	115.242615384615	84.6855384615384	117.282307692308	75.497076923077	142.832307692308	226.405846153846	172.497	148.897538461538	137.741538461539	89.7870769230769	55.0924615384616	55.0966153846154	97.9495384615384	69.3756923076923	49.9913076923077	85.7058461538461
159	171.138010836574	171.136779947053	171.138020174185	364.253	361.146	365.267	3	3	35.721875	86.7212500000001	78.5592499999998	110.19375	24.4875	76.4955882352941	22.4468750000001	26.5265	36.73125	51.015625	62.2352500000001	30.6187500000001	58.15425	62.2161875000001	75.503125	74.4782500000001	10.195625	65.296	32.65	17.3389375	79.6087499999999	33.6579374999999	33.680625	51.0125	72.4111250000002	51.0125	53.0334999999999	46.9315	42.8531250000001	16.324	46.9315	22.45375	24.486	71.4175	46.934375	15.3046875	49.99225	27.5585624999999	39.804375	33.6579375	17.34425
160	171.989991458236	171.988205019633	172.001387262919	115.284	111.208	116.321	21	21	149.989	303.827555555556	284.642	332.628666666667	395.824666666667	621.3018	411.194333333334	460.889333333333	332.628666666666	327.491333333333	258.144333333334	234.676666666667	186.599	191.822666666667	190.802333333334	183.66	95.9008888888889	44.8946666666666	73.456	78.5143333333334	130.602666666667	154.989333333333	219.491111111111	136.709777777778	111.216333333333	131.623	161.1126	314.433777777778	168.355	146.912	186.700666666667	137.835	467.007333333334	429.2937	188.761666666667	315.248666666667	411.945333333333	416.250666666667	616.241066666666	427.473111111111	111.216333333333
161	172.097480067685	172.0944791291	172.106788689517	248.951	248.945	253.048	3	3	60.1947500000001	113.257	125.49075	236.693538461539	263.219538461539	371.735000000001	246.9005	457.072	1594.65075	1733.40475	955.97425	3049.52725	248.936307692308	298.933250000001	272.422153846154	228.536	328.520500000001	430.5455	253.9385	426.4645	178.553846153846	175.569	134.673	152.09175	216.293	202.020923076923	125.501	362.188749999999	281.589	251.898833333334	275.4675	162.1535	1281.82575	676.42575	259.164666666667	419.32275	807.002538461539	721.179	436.702666666668	763.147	737.640750000001
162	172.978605992586	172.975929788028	172.980451886017	63.237	62.241	64.281	3	3	255.011363636364	666.901636363636	623.386636363637	817.228956521739	354.034636363636	645.522391304348	374.540181818182	476.467363636364	217.1535	210.344727272727	337.706347826087	147.939545454545	627.467727272727	492.681	555.028363636364	634.751	226.500545454545	361.08	195.848727272727	203.034272727273	1000.13454545455	2017.09356	2633.29330434783	1248.79930434783	950.64	1732.98	1338.24	419.237869565218	628.488	517.416545454545	783.569454545455	511.156636363636	227.520818181818	413.1	742.758545454545	413.210454545454	227.520818181818	156.066652173913	283.572086956522	368.529428571429	459.225
163	173.141709359237	173.141709359237	173.141709359237	108.124	108.124	108.124	1	1	41.8172666666667	39.806	22.4458666666667	87.7429333333333	19.3850666666666	43.8714666666666	13.2591333333333	37.7227333333333	13.2591333333333	17.3445333333333	11.2229333333333	24.4864	23.4661333333333	24.4768	14.2837333333333	17.3445333333333	129.582333333333	52.0336	79.5807999999999	94.891	118.397333333333	655.0005	479.525333333333	450.781066666666	47.9525333333333	76.525	126.463466666667	13.2686666666667	10.2066666666667	16.3242666666667	24.4768	15.304	21.4256	20.3986666666667	8.16213333333334	8.16533333333333	13.2582666666667	13.2582666666667	8.16213333333334	16.3189333333333	31.6282666666667
164	175.038391692729	175.035860858603	175.050657870879	296.887	292.817	300.961	39	38	1257.01907692307	2290.6015625	2380.32657142857	2681.29	1584.53784615385	2420.16984615385	1489.60555555556	1647.24266666668	43.8922499999999	55.0966153846154	56.1169230769231	42.8529230769231	2018.12514285715	2351.39657142857	876.394749999999	2159.87123076923	539.71225	1099.854	713.141307692306	886.59725	1388.56025000001	965.1565	837.672615384616	1147.425	1486.5883076923	1087.648	757.272833333334	1908.88775	1075.40430769231	819.327666666665	1440.00388888889	868.627857142855	2229.98529411765	1888.52481818182	1096.715	1502.57784	1705.82584615385	2112.98481818182	1333.9856	1816.01076923077	760.80523076923
165	175.116575726935	175.116287942078	175.126800724865	57.117	52.032	58.142	3	3	103.02404	163.246666666667	98.9885	124.475583333333	120.39304	146.922	91.845	329.6215	813.60888	1007.027875	427.48475	240.72944	231.54	253.022	271.453	196.964541666667	7277.65724	4058.5545	4205.59416	5199.5494	274.458458333333	214.26125	129.6035	286.7605	284.5242	102.028	93.8438333333334	191.814833333333	200.997458333333	114.324	218.387	149.97675	520.3428	206.04808	195.89376	241.809125	579.525666666667	346.984166666667	855.814958333334	451.061	166.30564
166	176.972205118546	176.967882989377	176.981417564405	230.5945	229.515	233.641	6	6	61.215	160.113833333333	161.269384615385	131.619692307692	295.889230769231	405.23775	327.494076923077	508.333500000001	118.407	145.893	207.106846153846	162.216692307692	210.183384615384	233.656333333333	269.483076923077	157.044461538461	580.23775	558.066230769231	446.906	539.71225	146.924307692308	208.131	167.179076923077	139.77425	163.32	112.3375	98.9157499999999	233.632846153846	173.439230769231	109.122166666667	134.673	95.8655384615385	597.13875	325.486333333333	166.314333333333	179.564	524.398615384616	378.505615384616	403.021538461538	389.728153846154	207.127666666667
167	177.040558817492	177.040558817492	177.040558817492	65.301	65.301	65.301	1	1	48.9568	351.854	605.018133333333	635.626133333333	41.8309333333333	764.953125	43.8907142857143	47.9500714285714	33.6314	32.6485333333333	650.930133333333	30.608	645.8288	267.327333333333	379.5392	581.742	26.5269333333333	257.0064	34.6777333333333	41.8336666666667	274.559333333333	92.8442666666666	128.5536	119.3712	94.8476	64.2768	56.0965625	64.2768	37.7498666666667	43.8886666666667	179.566933333333	52.0336	54.0741333333333	317.178533333333	37.7498666666667	42.8512	37.7498666666667	253.026133333333	3526.943875	47.9937142857143	24.4944
168	177.051124900654	177.046414526392	177.059983582056	268.851	266.289	272.423	10	10	25.5076923076923	42.8529230769231	26.538	27.5462307692307	44.890153846154	63.2865000000001	29.58725	125.497846153846	999.53	1373.30457142857	606.533846153847	1541.62293333333	45.8930769230769	36.7310769230769	43.8732307692308	48.972	89.7464615384618	78.55925	76.5173076923076	92.883	43.8732307692306	34.6904615384616	22.445076923077	39.7889999999999	21.43575	29.6000769230769	23.4670769230769	27.5337692307692	26.5265	27.5711538461538	37.7656153846154	18.3735	71.4484615384616	55.0966153846154	26.55	32.6498461538462	37.7485384615386	36.7283076923076	32.6473846153846	46.9129230769232	39.8092500000001
169	177.05760848712	177.05760848712	177.05760848712	297.912	297.912	297.912	1	1	72.4081666666667	115.290818181818	132.635454545455	151.000363636364	148.959818181818	205.074818181818	150.046909090909	222.300545454545	132.635454545455	143.858454545455	53.0541818181816	114.270545454546	92.8448181818178	117.383636363636	130.594909090909	163.243636363636	58.1555454545455	58.1555454545455	30.6245454545454	70.3988181818183	102.027272727273	93.865090909091	47.9314545454544	91.7754545454544	97.9461818181814	62.2366363636364	53.0541818181819	183.649090909091	91.8654545454546	90.8042727272728	112.23	104.067818181818	277.390545454546	151.000363636363	127.534090909091	166.304454545455	204.054545454546	222.538363636363	201.9105	307.10209090909	69.3486666666667
170	177.059902840631	177.059902840631	177.059902840631	54.09	54.09	54.09	1	1	14.2823333333333	24.488	13.2773333333333	21.423	22.4473333333333	20.4233333333333	20.4033333333333	32.6506666666667	58.159	87.7343333333334	88.769	51.9860000000001	33.6411428571429	49.994	43.8722857142857	46.9353333333333	93.8706666666667	64.344	34.7196666666666	59.2276666666667	12.2417142857143	15.305	9.1815	14.2846666666667	14.2706666666667	11.2236666666667	5.10142857142857	15.3042857142857	12.244	7.15050000000001	20.4057142857143	8.16266666666667	22.4436666666667	13.2643333333333	10.2033333333333	19.3863333333334	19.3854285714286	18.3651428571429	35.71	14.2683333333333	7.14233333333333
171	178.033961548056	178.033961548056	178.033961548056	610.116	610.116	610.116	1	1	19.3894999999999	28.5556923076923	28.5675384615384	34.697	16.3243076923077	34.6904615384616	15.3011538461539	18.3648461538461	22.4408461538462	20.4051851851852	26.533	14.2837692307693	34.6969999999999	31.6283461538462	35.7094230769231	33.6685555555556	16.3249230769231	22.445923076923	38.7775384615384	52.0219615384615	38.7716923076923	14.2837692307693	24.4864615384616	20.4146153846154	36.7226666666667	61.216153846154	24.4818461538461	22.451	19.3851153846153	22.4459230769231	30.608076923077	19.3895	19.3851153846154	26.527	19.3807307692307	19.3895	20.41	26.5269999999999	25.5067307692308	33.6752307692308	15.2977777777778
172	178.035074342096	178.03253463524	178.045888424454	304.0335	299.953	308.092	22	22	288.7166	350.9488	221.399181818181	208.2636	65.2928	129.5781	42.8525999999999	177.5322	59.2064000000002	51.01	16.3152	49.9898	191.8164	413.221499999999	257.115600000001	207.896399999999	161.2074	213.2218	63.2958	487.9902	241.804636363635	11.2288	15.303	71.4209999999998	561.164999999999	27.5454	11.2354	706.037714285714	116.3028	322.3832	570.6831	11.2233	922.803200000002	659.7459	20.394	77.5427999999998	248.953199999999	912.836071428575	28.5683999999999	225.486300000001	221.513599999999
173	179.038914273226	179.037855143971	179.039973402481	301.492	299.953	303.031	2	2	60.1918	88.7574	78.5528333333331	82.6335000000005	56.1183333333335	63.2606666666668	45.909	33.6731999999998	59.2412000000003	73.4640000000002	145.917200000001	75.4948	96.9316666666669	79.5756	79.5756	99.8946666666673	60.2035999999997	96.8366666666664	48.9696	85.6968	96.9316666666669	75.5835999999996	63.2524	91.818	107.135	66.3108333333331	69.3736	89.7746666666664	97.9392	62.2322	105.204200000001	62.3054000000003	59.2412000000003	104.0604	84.5936000000001	81.6319999999996	173.456666666665	94.8754999999997	144.7264	110.203200000001	110.052000000001
174	179.047980640662	179.046176490434	179.06012195037	88.773	86.71	89.794	16	16	126.508615384615	289.745538461539	279.669692307692	726.459076923077	58.18275	496.0845	47.9544615384615	41.8294615384615	43.8335384615385	158.135769230769	141.812076923077	54.07325	800.941538461539	847.857428571428	828.427384615385	809.104000000001	57.162	948.27675	235.67775	54.07325	407.102769230769	57.1113846153846	54.0763076923077	291.676	365.2495	124.5315	86.7588461538462	129.569307692308	203.025923076923	73.4566153846153	526.32	66.34875	648.879	1019.22975	75.5355	59.1733846153846	56.1169230769231	33.6828461538461	287.596615384616	97.9421538461538	65.296
175	179.07206072891	179.067429157839	179.07873593285	293.853	292.805	296.926	7	7	84.6849	156.1059	123.454571428571	149.94	123.454571428572	136.718285714286	112.266	166.3089	1841.62645833334	2580.30257142858	1465.54057142857	2573.16057142857	142.84	174.51405	163.2	148.92	215.27275	217.26	234.7265	285.586	114.298666666667	117.36325	122.4	136.68	119.373428571429	129.576285714286	103.06545	136.718285714286	113.251714285714	111.2127	149.0003	115.32215	220.374	156.1059	89.7599999999999	110.187	131.616857142857	129.612571428572	153.976857142857	102.025	115.26
176	179.105513040643	179.103731946065	179.106601049892	384.6155	380.589	384.737	6	6	71.3912499999999	119.36925	136.671625	177.58875	104.0655	136.671625	96.9237500000001	151.9706875	581.756249999999	593.7855	279.651250000001	615.21075	124.478125	127.4921875	120.3895	97.9140000000001	146.871	138.8135	129.619375	173.453125	174.46275	216.293	180.5953125	194.939375	116.315625	125.49075	122.43	143.8640625	83.6605000000001	112.18625	117.32875	120.3895	154.0105625	113.2546875	66.3324999999999	79.6087499999999	97.9499999999999	101.00475	64.2521249999999	109.1734375	67.340625
177	180.055971236101	180.047791396261	180.060743314828	188.723	183.652	188.771	6	6	305.065428571428	868.303666666666	155.078	35.70875	574.40075	594.80575	530.595000000001	1992.61800000001	286.700285714286	337.744125	122.43	248.103	388.71525	280.578571428571	139.6715	17.34425	744.217875	390.803625000001	502.024500000001	912.178000000002	48.972	5.10142857142857	6.126	8.16228571428574	51.0187499999999	14.2835	13.26325	1266.17457142857	256.114125	244.86	67.3388571428574	157.234	2754.73636363637	115.292285714286	255.071428571429	325.243285714286	832.524000000001	1769.33025	475.4365	762.126750000001	40.81
178	181.063079418072	181.055323763469	181.065885731356	186.714	183.652	186.714	3	3	37.7523333333333	82.647	88.769	69.3826666666667	57.1607272727273	46.9353333333333	74.47825	230.557666666667	108.1465	86.72125	79.5795	81.66	44.891	53.053	61.215	24.486	80.63925	120.3895	49.99225	105.13725	22.4473333333333	20.3966666666667	16.332	13.2643333333333	15.30375	9.18225	9.183	164.26025	43.87075	33.638	31.62775	12.2498181818182	361.1685	86.6858333333333	17.34425	36.711	115.297666666667	225.47525	76.525	75.4985	14.2776666666667
179	182.040512586895	182.040512586895	182.040512586895	74.455	74.455	74.455	1	1	146.9184	96.8556666666666	109.168533333333	88.7631999999999	132.634666666667	152.98	139.785666666667	260.168	113.2130625	110.3184	130.594133333333	170.384533333333	169.375333333333	272.3044	160.181866666667	109.168533333333	198.009333333333	242.823466666667	156.1008	207.114133333333	47.9713333333333	46.9322666666667	44.8917333333333	41.8309333333333	79.5808	52.0132	34.6890666666666	160.119066666667	81.6213333333333	85.7024	86.6886666666667	71.4466666666667	427.352066666666	249.981666666667	93.8645333333333	186.7088	326.485333333333	489.728	407.0864	327.5056	82.6416
180	182.057324263301	182.057324263301	182.057324263301	186.714	186.714	186.714	1	1	20.4033333333333	22.4436666666666	20.4033333333334	5.10083333333332	52.0272857142859	4.08066666666665	63.2606666666665	257.891333333333	33.6709999999999	31.6303333333333	4.08133333333332	19.3831666666666	14.284	9.18149999999997	19.361	6.12199999999999	80.6721666666664	5.10166666666668	9.18299999999998	114.277333333333	3.0605	4.08133333333332	6.12799999999999	5.10083333333332	4.08133333333332	5.10166666666665	4.08066666666665	61.2199999999998	1.02033333333333	32.6453333333332	13.2643333333333	15.3175	322.425333333333	13.2513333333333	19.3863333333333	53.0573333333332	7.14116666666668	184.680333333334	56.1091666666665	22.4462857142857	10.2033333333333
181	182.080144178272	182.077726819692	182.09159155453	114.268	110.193	115.289	25	25	154.070333333333	271.396	176.488833333334	310.181333333333	153.042857142857	229.564285714286	160.184857142857	530.102857142858	998.313	1080.48257142857	657.040999999999	1117.21285714286	233.656333333333	308.930142857143	294.862571428571	174.477	557.088	465.272	408.114285714286	677.43323076923	335.689666666667	307.070166666666	500.371666666666	635.638000000001	423.418571428571	345.876857142857	302.770285714286	354.344833333334	208.148	157.131333333333	396.891142857143	234.906666666667	593.307428571428	293.595428571429	159.164571428571	300.949166666666	280.316666666667	400.532500000001	114.272	344.872666666667	172.428285714286
182	182.961256583253	182.960361278989	182.962151887518	1071.245	1071.24	1071.25	2	2	912.645999999982	1519.79999999997	1181.15999999998	1255.61999999998	821.099999999985	1284.17999999998	981.239999999983	908.819999999984	903.719999999984	1028.15999999998	1027.13999999998	937.379999999983	1177.34399999998	1484.09999999997	1213.79999999998	1263.77999999998	888.419999999984	1238.27999999998	922.079999999984	937.173999999982	1362.71999999998	886.379999999984	793.559999999986	1234.83399999998	1183.47599999998	981.239999999983	878.919999999983	907.800000000024	1002.65999999998	948.599999999983	1216.85999999998	902.699999999984	950.459999999981	1176.05999999998	873.443999999986	929.219999999983	963.899999999983	820.079999999985	1077.18799999998	928.76799999998	1052.95666666665
183	182.963091332169	182.957654863751	182.974322267388	44.889	42.838	45.922	79	79	981.4805	1335.5890625	1402.19448	1385.48592	1228.40106666667	1615.11228571429	1244.25071428571	1396.215	1337.22	1432.4544	1239.624	1444.674	1093.44	1620.18346666667	1409.46394444444	1457.95605263158	1442.09146666667	1261.10625	853.9725	1216.1976	1144.73526315789	1147.425	903.1248	1658.475	1227.15253846154	901.562133333333	778.478	1848.7232	1161.0445	1077.384	1446.28466666667	1199.0875	2125.31778947368	2157.1678125	1050.87466666667	1555.88125	1915.74664285714	2093.85510526316	2142.56	1962.98191304348	619.305545454545
184	182.969370705048	182.962812491343	182.977262131711	1071.24	1070.18	1081.49	37	36	1047.20833333331	1359.65999999998	1029.18000000001	1255.61999999998	941.459999999983	1457.57999999997	981.239999999983	783.359999999986	935.339999999983	1174.01999999998	572.6875	833.339999999985	995.52000000001	1312.73999999998	1213.79999999998	1063.85999999998	986.339999999982	1423.91999999997	922.079999999984	937.889999999982	1536.11999999997	934.319999999983	1018.60166666665	1331.97999999998	1334.15999999998	844.559999999985	985.908333333314	907.800000000024	1108.73999999998	948.599999999983	1403.51999999997	1015.91999999998	950.149999999982	1176.05999999998	998.984999999984	987.359999999982	1058.75999999998	820.079999999985	1077.18799999998	928.76799999998	1052.95666666665
185	183.964932668266	183.960112847222	183.975469894831	44.8895	43.859	45.917	20	20	256.0953	348.9084	438.729	449.9523	366.2877	520.336	371.3892	484.6425	448.668	422.4042	371.3528	510.15	359.1104	491.7364	447.9117	427.2962	464.2365	390.7366	340.7802	393.7972	372.4095	318.3336	330.7716	425.6736	357.105	296.8782	278.5419	598.9161	369.3486	408.12	435.9243	355.2732	738.600666666667	603.006631578947	346.902	519.3327	643.8093	632.721166666667	640.694571428571	768.2859	240.7908
186	184.071954680503	184.070502390445	184.084785867637	52.038	51.012	55.087	16	16	474.233571428571	564.207466666667	407.2194	404.0256	274.456857142857	423.576666666667	326.485333333334	433.755	1734.048	1715.04025	2333.50233333333	761.8902	342.6976	355.0528	312.3036	268.335142857143	274.456857142857	281.612	244.971428571429	219.438214285714	403.005333333334	246.909142857143	317.302933333334	443.845	333.3656	301.983428571428	322.404266666667	392.802666666667	273.431466666667	223.599	345.9834	318.3232	447.905428571429	445.856533333334	273.436571428571	357.093333333334	521.356266666667	446.8768	980.476266666667	413.208	295.882857142857
187	184.11532053393	184.113392319067	184.126405075502	203.044	200.963	204.058	11	11	32.648	64.27575	40.81	73.4580000000001	138.659555555555	157.1185	115.28825	290.77125	108.1465	95.9035000000001	34.6927499999999	49.99225	75.4377142857143	138.754	93.8745000000001	91.8225000000001	184.5295	114.268	89.7820000000001	150.997	23.4513749999999	27.54675	21.4095	18.3645	68.4070000000001	34.69275	20.39	387.98	162.21975	91.8225000000001	115.302375	80.6025714285717	1249.80625	558.07675	186.728625	374.43175	880.525538461537	789.673499999998	237.71825	582.175285714283	181.6045
188	184.964855256628	184.958262004418	184.973798101	45.898	43.859	45.921	15	15	327.5484	433.585	531.506833333334	573.427333333333	423.438333333333	548.9752	422.4456	526.423200000001	943.654166666667	775.453333333333	521.305166666667	409.1002	462.1355	543.260666666667	542.728666666667	481.204	491.7364	444.807200000001	330.588	485.599333333334	458.129666666667	298.957666666667	296.206	485.7104	475.475333333333	268.303833333333	276.510333333333	684.611714285714	340.8136	425.5068	461.672800000001	395.2818	885.5336	695.776400000001	342.832	466.2314	669.338666666667	782.289000000001	736.381333333333	762.0645	163.264
189	184.983644169454	184.983644169454	184.983644169454	33.672	33.672	33.672	1	1	2979.18918918919	4177.09713513513	4147.03740540541	4407.24767567568	3224.56172972973	4249.08064864865	3305.14105263158	3332.76986842105	4191.73527027027	4419.86005405405	5266.45178378378	4585.38594594595	4097.03621621622	4350.51431578947	4228	4214.73648648649	3207.30486486486	4186.16891891892	3610.16259459459	3230.25440540541	4098.66266666667	3209.85494594595	3322.528	4266.428	4133.11486486486	3258.81364864865	3256.11364864865	3518.41178947368	4229.35642105263	3137.33108108108	4395.44075675676	3201.60810810811	3632.60497297297	4608.95447368421	3881.72497297297	4440.21621621622	5048.74775675676	3659.22989473684	6310.32763157895	5222.57318918919	3460.75675675676
190	184.985343128277	184.985343128277	184.985343128277	26.52	26.52	26.52	1	1	3154.69888888889	4305.48514285714	4304.28822857143	4526.62114285714	3338.91458333333	4402.12885714286	3269.46628571429	3221.06977142857	3412.27166666667	3590.73536111111	5291.07028571429	3592.3254	4243.0608	4341.31571428571	4330.09257142857	4366.70057142857	3354.12533333333	4397.43142857143	3370.53888888889	3389.36769444444	4214.0574	3335.21833333333	3405.26548571429	4329.07228571428	4273.97685714286	3397.52747222222	3385.782	3419.45614285714	3589.78217142857	3115.86531428571	4384.90434285714	3246.54914285714	3755.029	4652.74125714286	3316.39285714286	3601.50771428571	3894.6096	3558.65691428571	5410.42362857143	3873.54685714286	3244.97344444444
191	184.985629434551	184.983017488981	184.996196677854	1070.25	1069.27	1071.26	13	13	2227.31846153846	3227.27999999999	2522.46	2616.23153846153	2181.78	2607.12	2227.68	2023.16461538461	2080.03374999999	2952.9	3156.9	2300.1	2797.92846153846	3268.08	2631.6	1939.84652173913	2278.68	2459.22	2450.04	2203.72214285714	3038.83	1951.26	2372.26769230769	2481.82692307692	2478.42769230769	2361.3	2341.92	2159.34	2233.44307692307	2074.68	2005.32	2170.56	2186.36999999999	2523.34153846154	2276.63999999999	2362.95357142857	2335.52	2064.48	3003.10307692307	1871.69333333333	2406.18
192	185.032469545973	185.029775623407	185.044199710732	51.017	49.986	54.061	17	17	770.28875	1468.13975	989.349	875.3745	1109.01175	903.585	653.98025	1599.907	1132.04142857143	1365.0945	401.9785	1601.89633333333	1208.255625	1081.465	1385.497	1074.981375	771.309	1270.30171428571	642.7575	911.753	447.88975	106.106	112.2275	394.05775	637.222222222222	127.53125	110.187	704.99275	874.35425	446.177	712.658	387.708571428572	1926.232	1256.816	763.147	1253.88725	2030.2975	1532.4155	1212.057	2309.108625	632.09
193	185.12142087162	185.120467515683	185.123226708984	203.027	199.984	203.05	4	4	18.365625	44.89375	32.6592	57.1375	82.6146	105.0921875	63.2554999999999	181.67125	61.2374999999999	57.1549999999999	38.7695	37.7515625	42.854	63.2554999999999	65.3199999999999	53.0529999999999	97.8779999999999	72.4389333333334	47.9370625	74.5056249999999	23.4569333333333	28.55825	14.279125	21.433125	46.94875	29.598125	22.446875	144.934666666667	83.6604999999999	61.19625	52.03275	44.8917333333333	564.198249999999	283.646875	95.9034999999999	228.536	457.079466666667	378.518933333333	232.63125	391.7824	96.9593749999999
194	186.077839062416	186.07757684543	186.083434822709	514.25	513.194	515.241	3	3	6.1215	23.4569333333333	14.28875	16.3242666666667	10.203125	16.336	11.2151875	14.2893333333333	766.470599999999	1656.94400000001	21.42525	2516.67630000001	17.34425	13.2686666666666	21.4339999999999	19.3859375	61.2160000000001	23.4758124999999	60.1957333333332	46.9322666666668	14.2837333333333	11.2229333333334	12.2472	11.2229333333334	16.3242666666666	12.2384	12.2432	10.2026666666666	14.2835	12.2432	19.3716875000001	12.23925	15.293	15.30375	7.14466666666667	13.2634666666666	18.35775	10.20625	10.2026666666667	14.2846666666666	15.3046875
195	186.143007097453	186.143007097453	186.143007097453	363.216	363.216	363.216	1	1	37.7523333333334	64.2810000000001	65.3013333333329	92.8351666666664	40.8066666666665	78.5656666666669	52.0284999999998	151.009333333334	67.3309999999998	63.2503333333331	24.4880000000001	26.5286666666667	42.8520000000003	27.5445000000002	51.0083333333336	63.2577142857147	7.14116666666664	13.2643333333332	8.16133333333338	7.14233333333328	26.5243333333333	4.0813333333333	7.14233333333335	28.5693333333334	28.5646666666666	7.14116666666664	7.14233333333328	47.9556666666668	10.1942857142857	22.4473333333334	21.427	15.3025	124.480666666667	43.8743333333334	13.2621666666667	6.12099999999998	29.5896666666667	49.9963333333335	10.2016666666667	19.3863333333334	10.2028571428572
196	186.963198701482	186.961169317267	186.965228085698	1078.955	1078.45	1079.46	2	2	5437.4832142857	7015.9757142857	6528.24499999999	6725.87999999999	5549.72249999999	6636.68428571427	5376.26178571427	5458.77999999999	5099.74499999999	5826.23928571427	3358.19125	5532.37642857142	6580.2832142857	6872.10535714284	6484.13999999999	6718.73999999999	5352.79357142856	6854.75928571427	5153.03999999999	5294.6332142857	6712.92964285713	5581.35357142856	5466.17999999999	6346.62142857141	6442.53499999999	5116.13703703703	5342.41857142856	5402.94000000004	5077.03285714284	5477.39999999999	6755.78464285713	5562.98714285713	5545.64107142856	6743.54035714284	5303.99999999999	5412.99464285713	5356.70857142856	5525.33999999999	5826.23714285713	5052.80857142856	5449.99107142856
197	187.090496215343	187.090496215343	187.090496215343	515.237	515.237	515.237	1	1	33.6704210526316	42.84	28.5755555555556	43.8719444444445	18.364	36.7520000000001	26.5117894736842	24.4946666666667	353.131444444444	777.240000000002	27.5475000000001	1314.50568421053	30.6083333333333	32.6488888888889	31.6389444444444	30.6083333333333	38.7705555555557	35.7194444444445	33.6691666666666	31.6389444444445	29.5880555555555	28.5677777777778	23.4740555555556	34.6894444444444	36.7399999999999	23.466388888889	26.5272222222222	31.6286111111112	23.4663888888889	21.4258333333334	30.5905263157894	26.52	16.3146666666667	30.6078947368422	19.3905555555556	32.6488888888889	19.3852777777778	18.371	17.3447222222222	27.5474999999999	21.4258333333333
198	187.984022767242	187.984022767242	187.984022767242	83.649	83.649	83.649	1	1	241.804636363636	455.041636363636	332.6178	410.1606	173.553	253.0096	162.2277	197.9382	154.9032	229.7025	478.473800000001	236.6864	160.1871	241.6689	143.8482	177.5322	242.9504	70.4352000000001	81.624	140.8014	326.496	144.8826	242.8314	278.5146	206.095090909091	183.649090909091	157.1108	236.7096	119.3751	184.6562	222.2946	115.3504	134.6796	224.46	112.233	175.4916	102.03	137.8215	179.4672	107.121	127.5375
199	188.074324611806	188.067642883301	188.078754869116	193.838	191.809	193.855	3	3	159.172	369.300333333334	316.458333333333	445.864857142857	276.736166666667	409.077285714285	285.68	1051.97333333333	91.9050000000001	377.505714285714	37.7505714285714	991.0026	280.545833333334	362.218333333334	327.786857142857	229.564285714286	438.354285714285	435.662	153.955285714286	617.301666666668	334.669333333334	37.7153333333334	148.968666666667	457.023999999999	357.1	88.7648571428571	90.7948333333335	420.308666666667	98.9677142857142	241.604571428571	323.445666666666	227.720166666667	898.913666666669	487.719333333332	91.8257142857142	112.137142857143	216.300571428571	491.777714285714	31.6288571428571	238.758000000001	148.836571428571
200	188.110272212783	188.108682269219	188.120080061562	172.407	170.377	173.421	6	6	57.1368	131.6832	102.03	148.7886	144.8826	199.9788	206.080400000001	436.431599999999	98.9594	117.3345	19.3971	70.4007	58.1571	125.4231	77.5428	61.218	268.312600000001	139.7674	89.7776000000002	168.3495	48.9744	105.0806	73.4544000000002	36.7523999999999	60.1918	67.3398	52.0353	307.2909	175.3884	113.2533	99.9893999999998	53.0556	1064.1729	576.413	176.5119	303.029099999999	660.0694	659.0492	143.8623	561.495	155.0856
201	189.090722876283	189.090722876283	189.090722876283	384.624	384.624	384.624	1	1	36.7293913043478	78.5432083333333	77.5233043478261	108.175304347826	45.9234782608695	70.365	48.9746086956521	119.344875	19.3899130434782	25.5065217391304	26.5335652173913	29.5938695652174	48.9725217391305	63.2399999999999	45.9117391304348	52.0222173913044	52.0333043478261	96.9247826086957	40.8208695652175	64.2764347826087	114.269217391304	140.796	94.8842608695653	123.483130434783	87.7199999999999	86.7221739130435	80.5834347826087	71.4182608695652	27.5482173913043	40.7916666666666	65.3133913043479	60.2107826086958	62.2226521739131	45.9117391304348	46.944	32.6566956521739	40.8104347826087	64.2764347826087	22.4354166666666	53.04	20.4052173913044
202	191.100668551544	191.100332353127	191.101004749961	56.621	56.108	57.134	2	2	53.032	88.7586428571429	89.8165714285714	113.251714285714	93.8612307692308	102.071428571429	65.2982857142857	128.547	89.7058461538461	127.538461538461	74.4808571428572	107.0925	59.1517142857143	75.4958571428572	66.3417857142858	57.1329230769231	144.883692307692	76.5214285714286	64.3036153846154	127.586538461538	17.3448571428572	17.3452307692308	26.5274285714286	25.5071428571429	29.5634285714286	11.2225384615385	10.2028571428571	34.6897142857143	23.4665714285714	37.7796428571429	24.4851428571429	25.5071428571429	65.2996923076923	35.71	17.3452307692308	27.5477142857143	53.0548571428571	48.9737142857143	48.9737142857143	38.7708571428572	20.4138461538462
203	191.142422623371	191.141125698208	191.144591393409	381.609	380.549	384.624	5	5	48.9619199999999	96.9037999999999	105.064291666667	175.526	23.4724583333333	131.553125	45.913125	45.901875	30.615	35.7102083333333	26.5265	28.581	108.1465	238.69872	130.59584	95.8839166666667	29.58725	278.5965	129.608791666667	37.7507916666666	317.29775	325.393291666667	209.1574	326.56	188.707708333333	183.645	166.2274	175.483	84.6842083333334	31.6212916666667	117.3575	19.3895	49.9820416666667	164.266958333333	101.02125	75.5169999999999	90.80225	25.5125	80.5831599999999	172.351833333333	24.486
204	191.178282956647	191.175493026032	191.191830133556	616.2565	610.104	618.301	14	14	266.35572	2368.08276923077	1346.7696	2139.96	946.782719999999	1735.49628	1423.9736923077	1765.06576923077	1023.13715384616	1393.01217391304	310.165119999999	974.367400000002	1296.77588	1394.003	1345.98876923077	668.150384615383	885.794000000001	240.776640000001	182.628192307693	438.616538461538	956.832153846156	751.938423076921	214.256538461539	982.926692307689	258.079461538461	125.464730769231	203.033576923076	576.458199999999	95.9063200000002	562.168346153847	170.384961538462	868.428480000002	3387.29384615385	1101.6864	170.384961538462	992.946500000001	749.032319999998	2133.40548000001	396.899692307691	388.795846153847	186.674076923076
205	192.049157687897	192.049157687897	192.049157687897	657.054	657.054	657.054	1	1	6.12159999999999	20.3973333333333	22.4546666666668	13.2634666666666	7.14186666666665	16.3306666666667	13.2539333333333	10.2106666666667	12.2432	7.14186666666671	12.2432	10.2026666666666	16.3242666666668	19.3863333333333	17.3445333333333	18.3648	8.16213333333338	19.3850666666668	9.18239999999998	13.2634666666666	19.3850666666668	7.14186666666671	10.1986666666667	15.299	18.3648	14.2837333333333	6.12159999999999	9.18240000000005	11.2229333333333	11.2229333333333	17.3513333333334	10.2066666666667	18.3648	16.3242666666666	10.1986666666667	10.2026666666667	8.16213333333332	9.18600000000004	13.2678	9.17939999999999	6.12160000000003
206	192.063121316133	192.063121316133	192.063121316133	357.071	357.071	357.071	1	1	16.332	35.70875	21.42525	17.3456666666666	16.3253333333334	17.3456666666666	7.13825000000001	44.891	69.3826666666668	127.59375	70.4029999999998	110.133	7.14524999999998	29.5751666666667	18.366	27.54675	23.4458461538461	53.053	25.50625	75.4344615384613	28.5810000000001	11.22275	12.243	17.34425	78.55925	30.6100000000001	6.12199999999999	95.9035	48.9480000000001	57.134	58.15425	9.18299999999998	110.184923076923	59.1745	8.162	11.228	39.8092500000001	47.95175	8.162	49.99225	129.57175
207	192.065632919257	192.065632919257	192.065632919257	325.476	325.476	325.476	1	1	18.3715714285715	16.3314285714286	13.2627857142857	28.5674666666667	16.3242666666667	22.4458666666667	11.2184285714286	18.3651428571428	247.929428571429	347.910933333334	174.468857142857	332.473428571429	18.3651428571428	20.4057142857143	18.3574285714286	12.2477142857143	52.0345714285716	58.1562857142857	40.8114285714286	45.9128571428571	17.3375714285715	19.3691428571428	12.2434285714286	18.3728571428572	7.142	10.1986666666667	9.1787142857143	22.4447142857143	7.14449999999999	10.2028571428572	9.1787142857143	13.2637142857143	12.2434285714286	16.3245714285714	11.2231428571429	10.2028571428572	11.2192666666667	10.1985714285714	10.2028571428572	14.284	8.16228571428571
208	192.140043376781	192.138892517931	192.141194235632	172.9375	172.424	173.451	2	2	196.1088	252.2858	167.334666666666	237.504666666666	5.10166666666665	177.5148	41.8282	13.2626	359.1104	332.5852	60.2036000000001	191.8352	180.599	215.2622	191.8352	95.8988	8.1616	139.762833333333	19.3838	3.0606	433.641666666666	35.707	26.5252	216.5368	477.4536	33.6666	30.612	920.071166666664	269.279999999999	11.2222	539.7916	188.761666666666	11.2222	839.6246	45.918	120.3836	592.716833333332	6.12099999999998	31.6324	172.6166	148.9492
209	193.0482911354	193.045808070047	193.058733843942	253.054	250.991	257.09	13	13	455.038933333333	839.679466666667	1245.827	1385.61266666667	1179.45028571429	1586.35145454545	1211.01929411765	2160.9248	208.1344	229.564285714286	193.787333333333	81.6228571428571	2331.18964285715	2975.0976	2727.22371428572	2461.93514285715	386.681066666667	187.719428571429	262.105733333333	327.527	1270.21125000001	410.1472	49.9930666666668	553.201333333334	1804.88542857143	1251.80292857143	807.030933333335	3592.17449999999	2169.99578571429	2254.9252	2049.77088235294	1691.872	4139.30533333333	3464.82560000001	2393.62706666667	430.580666666667	3320.00971428571	3502.51999999999	1864.7145	3383.9176	179.566933333333
210	193.050527544909	193.046851400501	193.059719174798	358.1255	355.07	359.152	10	10	20.4115789473684	35.7092105263158	35.7097222222222	33.6801666666667	22.4457894736842	34.6894444444445	29.58	43.8719444444445	77.5157777777777	100.016736842105	39.7902631578947	45.9	33.6791052631578	38.7579999999999	33.6582631578947	41.8437368421052	24.4720000000001	21.4255263157895	51.0131578947368	34.6667777777778	32.6595555555555	27.5475	21.4255263157895	34.6894444444445	26.5268421052631	32.6484210526316	16.3244444444445	38.7811111111111	29.5784736842106	22.4461111111111	32.6484210526316	22.4457894736842	43.8719444444445	37.7614210526315	28.5677777777778	32.6595555555556	42.8633333333333	43.8719444444445	28.5673684210526	35.7	34.6996842105263
211	193.050044434143	193.046356121802	193.060639568578	214.267	211.194	215.282	9	9	17.3536	38.7714	26.5278	44.8932	18.364	44.8932	22.4595555555555	93.8584	3006.8241	2959.5891	1816.10857142857	424.1952	57.1324444444444	124.4644	90.8066999999998	19.3857	99.9796	23.4676666666666	36.7272	140.7876	140.8704	71.4560000000002	47.9541	44.858	221.2749	103.0503	115.2826	778.4889	169.3698	130.5216	251.8659	155.090666666667	381.5922	387.676	193.743	350.1687	105.163	320.384666666666	68.3534	349.7571	20.394
212	193.060194597088	193.060194597088	193.060194597088	194.842	194.842	194.842	1	1	11.223	15.3040909090909	9.18736363636365	28.5676363636364	42.8705454545455	23.4662727272727	32.6487272727273	103.102636363636	364.399636363637	77.5407272727274	127.534090909091	42.8514545454546	34.6707272727272	30.6081818181818	44.9159999999999	19.3851818181818	29.5720909090909	17.3446363636364	16.3170909090909	25.5204545454545	18.3550909090909	27.5326363636364	15.3040909090909	12.2432727272727	15.3122727272727	4.08327272727272	16.3243636363636	349.953545454546	16.3243636363637	26.5129090909091	26.5270909090909	17.3523636363637	1263.0695	118.351636363636	26.5270909090909	87.6965454545453	35.7095454545455	451.980818181819	62.2366363636363	19.3851818181818	16.3243636363636
213	193.083284647211	193.082060855014	193.095048481649	207.128	207.114	208.134	4	4	13.26325	12.243	13.2635454545455	23.46575	35.69125	18.3645	30.61	36.729	3327.307	604.284	1299.7985	718.256	15.30375	30.6075	36.729	13.2643333333333	62.20475	24.486	37.74925	71.4175	35.6904545454545	91.8675	40.7933333333333	61.245	22.4565	65.296	102.99475	50.0156363636364	68.3623333333333	26.5156666666667	21.42525	29.5905454545454	97.952	74.47825	102.025	328.574166666667	71.4190909090908	63.2555	77.539	37.74925	18.357
214	194.053014070085	194.053014070085	194.053014070085	212.232	212.232	212.232	1	1	15.31	13.2643333333333	17.34425	17.3456666666667	7.14175	8.15866666666667	12.249	26.5265	411.160750000001	388.90575	202.0095	56.0908333333333	14.2835	10.2025	14.2835	14.2835	21.42525	6.122	6.1215	23.46575	15.31125	12.249	13.2643333333333	15.29	23.4561666666667	18.3555	17.33575	99.9845000000002	19.3863333333333	18.3555	29.57275	29.5896666666667	40.8100000000001	55.0935	23.4446666666667	40.83	21.43575	34.6913333333333	6.1215	22.4345	5.09916666666667
215	194.068238242281	194.066203533235	194.070272951326	227.5095	227.501	227.518	2	2	48.972	133.576333333333	94.8948750000001	135.69325	75.60025	86.774375	63.2555	232.788	43.8456666666666	73.4580000000001	18.3645	29.58725	63.2632500000001	84.732625	100.058	75.4985000000001	30.61125	58.15425	21.427875	48.9386666666666	33.66825	12.244	5.09437500000001	21.4246666666666	36.729	10.21	11.22275	101.00475	18.3645	31.6268888888888	44.9191111111111	13.26325	198.943333333333	92.8503333333333	22.4473333333333	18.3645	51.0125	119.457	33.672375	28.567	13.26325
216	194.08635432459	194.08635432459	194.08635432459	207.091	207.091	207.091	1	1	5.10125	7.14262500000001	11.2236666666667	9.18299999999999	5.09833333333333	8.16266666666666	7.14155555555555	13.26325	462.211000000001	306.266666666666	258.116222222222	78.5656666666666	13.2715555555555	10.2025	8.16177777777777	11.2224444444444	15.295	11.2236666666667	7.14233333333333	14.2831111111111	11.2151111111111	12.2506666666667	11.2163333333333	11.2297777777778	7.14155555555555	11.2224444444444	9.18299999999999	9.18800000000002	19.3842222222222	10.2022222222222	7.14175000000001	7.14233333333333	18.366	14.2835	17.3437777777778	23.46575	20.4066666666666	11.2236666666667	5.10166666666666	10.2022222222222	5.1011111111111
217	195.120105058719	195.120105058719	195.120105058719	160.187	160.187	160.187	1	1	64.2562941176471	101.009117647059	205.079117647059	385.537764705882	73.4611764705882	300.986764705882	61.1964705882353	121.415	69.38	88.7604705882354	97.9425882352943	95.9076470588235	94.8832500000001	80.6032352941176	77.5378823529412	56.0969444444444	42.8671764705882	55.0958823529412	35.7102941176471	48.9402352941176	84.6551176470588	71.4205882352941	276.499705882353	74.4557058823531	44.9084705882353	38.7689411764706	677.670588235294	50.0117058823529	51.0117647058824	35.7205882352942	48.9882352941177	28.5682352941176	79.5783529411764	80.5521176470588	45.8973529411765	26.5001176470589	43.8726470588235	85.7047058823529	66.3191176470588	53.0338823529412	26.5261176470588
218	196.041357455804	196.041118426777	196.041580913478	95.901	92.854	98.965	4	4	67.338	1381.44927272727	1372.26681818182	1557.76854545455	28.5676363636364	2633.47636363637	20.3945454545455	30.6081818181818	1445.72645454545	1748.74745454545	27.5473636363636	922.326545454545	2502.02536363636	4411.65927272727	3193.78581818182	2560.212	29.5879090909091	2825.91618181818	1426.34127272727	5.09863636363636	494.57875	141.742090909091	127.534090909091	146.919272727273	888.657545454545	363.217090909091	191.811272727273	3153.30736363636	1502.86172727273	34.6892727272728	1404.16445454545	36.7298181818182	89.736	5758.95690909091	1740.58527272727	2124.20781818182	9273.11236363636	63.2681818181818	73.4596363636364	9527.46836363637	146.840727272727
219	196.048916540539	196.042575515701	196.056784626196	60.1975	58.159	61.208	4	4	33.66	901.400842105263	1222.33831578947	1893.60842105263	1254.92368421053	2661.18	1275.76388888889	3153.79610526316	373.088842105263	832.577684210526	89.7831578947368	911.095	2178.26184210526	2959.93610526316	2049.65833333333	2158.41315789474	6270.53736842105	5634.71071428572	1242.36	5016.89273684211	467.425157894737	41.8307894736842	54.073947368421	85.7021052631579	793.519052631579	66.3171052631579	103.02	3537.25236842105	290.775	1305.32047368421	1141.73336842105	804.987631578947	5605.32578947368	4335.79626315789	307.099210526316	770.298684210526	1417.14552631579	5305.36842105263	75.48	881.075055555556	212.280421052632
220	196.046726624316	196.042319103423	196.059364901612	94.882	83.672	100.994	63	61	1149.83657894737	1579.85621052632	1593.08722222222	1770.64636363636	60.2141578947369	2714.48074074074	41.82	1014.14157894737	2551.5396	3292.0264	1694.65710526316	947.531105263158	2107.48	5236.03963636364	3445.56	3102.32	2528.13184615384	3326.05789473684	2348.62857142857	2007.843	532.41252631579	172.38	152.021388888889	183.647368421053	967.223333333334	400.066947368421	237.721315789474	3906.33728571428	1987.51657142857	1345.69035294118	1617.620875	886.891176470588	105.087105263158	6022.17916666667	2680.80096	3159.80027777778	4977.74668965517	80.6019444444444	3761.56589473684	9718.06442307692	2317.5387826087
221	196.067899100612	196.060192189318	196.075392748267	62.235	59.185	66.31	15	15	5.10133333333333	58.1150625	5.10133333333333	4.081	1470.20426666667	6.119625	1168.10026666667	1257.96825	173.309333333333	56.1146666666667	34.690625	723.416333333333	10.203125	8.162	4.081	9.186	2670.71080952381	2440.7104375	982.139625	1907.91944444444	17.3513333333333	4.08106666666667	10.2025	26.528125	8.16213333333333	18.3648	3.0598125	421.370133333333	41.83025	1074.3408	3.0608	382.6	1693.64266666667	83.6345333333334	12.2432	449.93025	133.654933333333	4398.3696	19.377625	1.021	122.432
222	197.049643530036	197.04524723176	197.061227380877	92.854	84.681	98.976	30	30	190.799052631579	195.89052631579	195.957333333333	223.513833333333	333.739833333333	321.475	294.763944444445	539.726944444444	308.024105263158	360.158055555556	265.272222222222	468.3075	299.039055555555	529.524166666666	369.219888888889	322.513111111111	288.738611111111	370.360833333334	285.771111111111	261.12	93.8351578947369	63.2367368421053	46.9327777777778	68.3586111111111	129.573421052632	89.810947368421	56.1152777777778	417.429944444444	243.846388888889	217.319166666667	178.490277777778	118.390888888889	1122.31428571429	663.577777777778	298.018444444444	536.666111111111	1135.77369230769	1134.54327272727	959.056363636364	1031.48373913044	286.62
223	197.064110647474	197.063775223684	197.064175980179	58.145	58.137	58.159	4	4	9.1785	30.6075	18.3645	54.07325	114.268	33.68475	33.66825	394.83675	63.1986666666667	20.4066666666667	7.14175	21.41475	13.2643333333333	49.99225	28.567	24.498	1120.2345	837.21475	364.22925	1070.24225	25.50625	11.22275	2.0405	10.2025	36.696	9.18225	10.2025	401.9785	19.38475	105.13725	68.35675	74.4965	604.037333333333	71.4175	48.976	169.3615	282.60925	154.070333333333	5.10125	258.24975	99.01275
224	197.06239226136	197.06239226136	197.06239226136	95.904	95.904	95.904	1	1	176.50552631579	101.037315789474	64.2964736842105	34.6996842105263	318.420631578947	103.078473684211	310.08	521.35447368421	282.54	160.189578947368	194.870263157895	457.95755	68.3787894736842	58.155	97.9149473684211	35.7202631578947	293.835789473684	41.8307894736842	195.951157894737	261.1072	24.48	21.42	9.18284210526316	17.3444736842105	59.1752631578948	18.3704210526316	19.385	387.82	126.512631578947	190.789210526316	60.18	95.8750526315789	1187.58631578947	62.2742222222222	77.564	515.392368421053	484.75	1324.36989473684	614.04	299.029631578947	252.96
225	198.044546337377	198.038474564141	198.055587999748	92.854	84.681	98.948	30	30	70.39725	175.483	173.5	131.655882352941	52.051875	233.723125	59.1565882352941	44.8929411764706	265.08625	407.07975	297.925882352941	407.1046875	326.6	575.421	427.355352941176	329.54075	30.609375	378.651875	267.40375	86.72125	65.2988235294118	55.07325	46.9308235294117	73.4611764705882	104.071875	85.7325	46.934375	269.435294117647	242.8195	29.5851176470588	172.370058823529	27.556875	1266.771	723.889	304.14625	536.666111111111	1048.10018181818	1235.92110526316	1046.2122	1087.63352941176	212.147
226	198.05790044542	198.05790044542	198.05790044542	57.139	57.139	57.139	1	1	13.247	29.5916	20.404	23.4638333333333	107.121	20.404	17.3434	381.5548	52.9984	79.5756000000001	82.6523999999999	42.8568	12.2424	5.10100000000001	2.0404	7.14140000000001	764.279600000001	465.2112	112.354	632.524000000001	11.2222	7.14280000000001	2.04033333333333	13.2652	9.17280000000001	7.14280000000001	2.04033333333333	20.404	5.101	96.021	6.1212	68.3534	689.655200000001	18.3672	5.10100000000001	9.1818	5.101	17.3468	28.5646666666667	6.1212	83.7548000000001
227	198.939198917256	198.933414645902	198.951938015598	44.889	42.844	45.917	78	78	3093.5496	4436.40933333333	4795.175	4889.637	2277.384	4988.40966666667	3609.93933333333	3642.59	1128.98185714286	1114.022	1015.06583333333	1552.94733333333	4678.48433333334	4667.75283333333	4848.989375	4766.99733333333	1829.37228571429	2304.82542857143	1479.48333333333	1776.40033333333	5566.67885714286	3843.988	4166.26285714286	6164.424	5334.19375	4140.51266666667	3820.128	3709.75885714286	3153.85033333333	2882.44166666667	5040.677	3932.892	3251.65057142857	4036.7995	3489.99016666667	2875.29933333333	1958.88	2638.2762	2158.696	2679.27028571429	2980.927
228	199.940916607708	199.937488474974	199.955628771301	44.89	42.844	45.922	53	53	682.571142857142	997.839428571429	1094.76657142857	1111.09114285714	720.355333333333	1029.43225	141.819714285714	889.689142857142	188.761666666667	216.310666666667	198.955714285714	255.071428571429	1081.465	1068.594375	1068.54615789474	1078.76325	17.3428333333333	467.290857142857	276.510333333333	12.244	1249.8675	1009.965	914.653090909091	1288.62085714286	1091.721	824.429333333333	849.86825	784.585066666667	692.74975	869.283428571428	1154.374	845.112	691.753714285715	905.957333333334	749.945	638.698857142857	393.830285714286	22.484	412.541714285714	570.329066666667	641.543
229	200.017870175636	200.017870175636	200.017870175636	302.991	302.991	302.991	1	1	19.3855882352941	30.6088235294117	31.6291176470588	29.5970588235294	17.345	30.6070588235294	16.3247058823529	26.5261176470588	28.5764705882353	40.8117647058824	41.8199999999999	52.0349999999999	20.3976470588235	37.7639411764706	21.4249411764706	27.5288823529411	20.4047058823529	25.5073529411764	22.4529411764705	32.6588235294117	30.6070588235294	20.4117647058824	15.3044117647059	21.4249411764706	44.8903529411765	23.4667647058823	18.3716470588235	32.6494117647059	28.5583529411765	23.4667647058824	43.885294117647	13.2676470588235	36.7411764705883	51.0147058823528	15.2991176470588	21.4261764705883	33.6677647058823	27.5479411764706	47.9234117647059	41.8296470588235	35.710294117647
230	200.93802623377	200.93426369721	200.952282879804	44.891	43.859	45.917	23	23	669.338666666667	1079.46228571429	1090.68542857143	1242.69833333333	868.263142857143	1184.55171428571	414.236	18.363	141.826333333333	131.616857142857	212.219428571429	249.97	1120.2345	1096.76875	1095.659	1191.74933333333	89.7746666666667	467.312666666667	303.039	143.867	1241.68771428571	1127.46833333333	1076.28457142857	1400.85228571429	1320.24971428571	940.747333333333	901.932571428572	837.654571428572	724.402857142857	807.083666666667	1075.144	185.852333333333	127.520833333333	875.303	834.496333333334	620.333714285715	387.708571428572	533.571	390.076571428572	513.203714285714	693.826666666667
231	200.973004491196	200.97101953125	200.983343226309	44.873	43.864	45.899	7	7	100.9965	61.22	210.188666666667	183.63	873.364571428572	183.66	512.123666666667	811.165	426.479428571429	468.311142857143	285.693333333333	415.275666666667	72.4436666666667	79.664	109.175666666667	177.538	363.221714285714	297.937333333333	262.213428571429	375.465142857143	121.419666666667	48.968	20.4233333333333	136.702333333333	89.7746666666666	57.136	92.8503333333333	423.369166666667	188.761666666667	776.346833333334	119.4765	607.594166666667	675.334571428571	425.479	20.4057142857143	361.198	550.89	589.790166666667	460.621333333333	605.018133333333	74.4721666666666
232	201.04791103224	201.044200923285	201.051674165874	428.5185	427.464	432.61	6	6	44.890153846154	45.9103846153847	72.3490000000001	61.2692307692307	22.4569230769231	83.6605	25.50625	36.7283076923078	20.4046153846154	31.6432500000001	26.5394999999999	27.51975	80.6063333333335	70.364076923077	55.0716923076922	51.0125000000002	27.5462307692307	72.4418461538462	27.5355	25.5076923076923	54.0763076923077	111.255461538462	727.454454545455	77.5784615384614	135.700923076923	108.054769230769	749.895999999999	46.9341538461539	53.053	32.6498461538462	160.17925	28.5686153846154	34.6878461538462	79.5859999999998	24.4873846153846	26.5260000000001	33.6828461538462	28.5556923076923	39.7890000000001	53.076	24.486
233	202.128895224895	202.12780191837	202.129988531419	644.2885	643.79	644.787	2	2	16.3243636363637	31.6132608695653	25.5056818181817	22.446	23.4600000000001	20.4054545454546	13.2605652173912	43.8618695652172	25.5065217391304	72.4014782608694	11.223	111.239454545455	22.452	15.3006521739131	14.2806363636364	17.3492727272727	11.2228695652173	14.2838181818182	18.3698181818182	8.15826086956523	14.283652173913	14.2873043478261	8.1620869565217	20.4060869565217	16.3243636363637	4.08104347826087	6.12026086956519	14.2869999999999	16.3243636363637	8.16208695652174	18.3560869565217	7.1380909090909	37.7496521739131	12.2432727272727	13.2605652173913	19.384956521739	20.4054545454545	41.8423636363636	14.2873043478261	7.14350000000001	9.17804347826088
234	202.124845170665	202.121017256799	202.137942161307	204.0585	201.984	209.154	22	22	175.559076923077	386.667461538462	254.051142857143	467.265692307693	822.343888888889	1233.48225	825.449666666665	1618.17314285715	831.474642857144	683.863846153846	256.09723076923	506.034461538462	572.380285714285	840.733538461539	820.2944	689.700266666667	1191.18030769231	929.430230769229	622.387692307693	850.936615384616	204.991285714286	199.039285714286	137.668846153846	89.8209230769231	519.532384615385	254.056615384616	193.772857142857	2144.37064285714	1243.19246153846	770.931000000001	946.774153846154	677.469714285714	4700.12721428572	3316.94885714286	1471.28369230769	2375.151	3061.05623076923	3913.60523076922	1850.83815384616	3156.832	1200.26838461539
235	202.125460106102	202.122053623199	202.13727849431	344.822	340.729	350.949	17	17	91.8239999999998	230.580266666666	106.149333333333	129.624666666666	213.235733333333	123.500666666666	166.423	398.924266666667	956.134666666669	958.030399999998	632.565333333332	1017.20586666667	52.0336000000001	140.7968	110.1528	47.9713333333333	89.7834666666668	68.3846666666667	48.9887999999999	71.3906666666667	34.6884999999999	132.634666666666	49.9930666666666	42.8204	75.4997333333335	99.9861333333335	83.6618666666665	206.174666666667	124.472533333333	174.534	140.852	36.7295999999999	2138.29666666667	734.879999999997	166.303466666667	313.221866666667	1430.41386666667	1563.04315789474	1383.4816	1324.79442857142	919.663571428573
236	202.126173257327	202.124352245796	202.137674122554	364.227	360.166	365.256	4	4	103.081722222222	267.312777777778	271.393888888889	334.651111111111	190.791944444444	286.604388888889	145.899722222222	326.488888888888	281.596666666667	225.481388888888	65.2977777777778	116.349666666667	156.1025	151.971722222222	214.258333333333	214.258333333333	45.9	54.0747222222221	31.628611111111	45.8975000000001	94.9116666666664	21.4188333333334	29.5880555555556	107.123333333333	97.9199999999998	26.5272222222222	18.359	162.224166666667	58.1558333333334	71.4194444444445	92.8452777777778	57.1542222222222	326.471111111111	211.197499999999	61.2166666666667	60.1963888888889	189.761333333334	191.874888888889	76.5458333333335	139.732388888889	39.7886666666667
237	203.049350455182	203.048635011811	203.050838683258	53.0465	52.032	53.07	4	4	57.113	137.73375	129.619375	123.45025	55.0944	122.475	61.215	156.155625	108.073625	121.40975	138.7625	70.3756875	79.555125	81.62	110.2275	75.5244	41.8309333333333	62.2390625	62.2606666666667	30.62	131.61225	323.300375	366.26975	157.17625	120.311411764706	285.6875	240.779	147.93625	119.36925	73.5075	99.000625	53.05625	102.026666666667	98.9703125	142.835	124.4705	96.92375	57.134	68.35675	123.4578125	91.824
238	203.108527397042	203.108527397042	203.108527397042	311.21	311.21	311.21	1	1	14.2828	41.8282	40.8159999999998	30.6420000000002	39.7878	36.7272	60.1918	53.0504	102.02	98.9594	22.4488000000001	53.0504	17.3264	24.4848	20.4079999999999	15.288	12.2424	8.15839999999998	4.0808	13.2651999999999	18.3636	15.303	6.1212	10.2040000000001	8.1616	6.1212	5.101	13.2626	7.1414	11.2222	12.2424	6.1212	167.3128	40.808	6.1212	9.1818	114.284800000001	140.622000000001	28.5376	87.7543999999996	26.5564000000001
239	203.133787023734	203.126751014961	203.144188605621	203.537	200.963	205.056	14	14	16.3248	63.2586	33.6666	80.5975555555557	117.261666666667	187.7352	116.305333333334	241.8111	116.3028	105.082888888889	55.0979999999999	78.5571111111113	86.7283333333335	137.7405	136.724666666667	95.9008888888891	177.4278	135.689555555555	97.9488	129.5781	41.8077	36.7308	11.2151111111111	19.3952	72.4831111111112	49.9963333333335	35.6883333333334	365.4464	174.458	112.233	166.3089	108.143555555556	848.824888888888	564.2259	224.466	381.5548	571.324444444444	641.725153846153	310.181333333334	786.612749999998	178.535
240	203.135436626035	203.127433987322	203.143439264749	344.853	344.827	344.879	2	2	21.4269999999999	31.6303333333333	25.5068181818182	18.3747272727272	30.6081818181819	20.4054545454545	32.6632727272726	53.053	71.3183333333333	45.9122727272725	20.405	54.07325	20.415	25.5083333333334	24.476	20.4149999999999	11.22275	15.3122727272728	8.16599999999998	16.3173333333333	14.2838181818181	13.26325	14.2835	17.33575	11.223	6.12163636363637	10.2025	26.5412727272727	12.2432727272727	20.415	21.42525	15.3040909090908	311.328749999999	108.1995	15.30375	18.3735	58.1555454545455	206.095090909091	36.7319999999999	82.6065	40.8300000000001
241	204.096917313796	204.087560891205	204.098583262454	319.343	316.282	319.35	3	3	125.55225	286.830749999999	324.466000000001	390.75575	174.46275	253.022	152.9625	395.857	105.08575	126.511	32.648	31.6122499999999	102.025	77.5453333333335	113.19225	111.259272727272	45.91125	29.5879090909091	19.38475	44.891	94.8367500000002	32.6319999999999	40.81	102.075	83.6605	21.4165	14.2765	128.562	34.7047272727273	72.43775	72.4081666666667	58.1542500000002	239.778333333333	123.45025	32.648	43.87075	88.76175	120.3305	65.2640000000001	55.1204999999998	14.2846666666667
242	204.122731459101	204.122731459101	204.122731459101	203.033	203.033	203.033	1	1	17.3448571428571	33.6694285714286	22.4462857142857	35.7087499999999	57.088	110.190857142857	42.852	140.799428571429	41.8258571428571	49.994	12.2434285714286	38.7694999999999	51.9944999999999	53.0548571428571	58.1542499999998	69.3769999999998	77.4819999999998	65.2891428571428	42.8520000000001	43.8722857142857	14.272	21.426	22.43175	15.3042857142858	40.84	19.3847499999999	17.3315	167.326857142857	74.4808571428571	48.9737142857145	58.1562857142859	52.0345714285714	413.215714285714	255.071428571429	96.9271428571432	199.976	303.024857142857	320.324857142857	240.778999999999	322.201499999999	80.5912857142856
243	204.139255552364	204.139255552364	204.139255552364	345.848	345.848	345.848	1	1	15.3046153846153	22.4467692307692	23.4670769230769	18.3724615384615	24.4855384615385	18.3641538461538	16.3236923076923	30.6069230769232	20.3784615384616	25.5173076923077	17.343923076923	22.445076923077	19.3946153846154	28.5686153846154	18.3572307692307	19.3931538461538	10.2028571428571	17.353076923077	14.2896923076923	13.2525714285714	15.3046153846154	20.4061538461539	12.2436923076923	17.3373846153846	17.3439230769231	15.3034615384616	11.2225384615384	15.3115384615384	15.2976923076923	14.2896923076923	21.4248461538461	9.18207692307691	147.944615384616	59.2046153846156	15.3032142857143	19.3931538461539	32.6646153846153	110.184923076923	20.4061538461538	50.9923076923076	27.5607692307692
244	205.044912223203	205.040470321864	205.055416345596	269.8575	266.278	272.434	14	14	18.3645000000001	16.3240000000001	18.378	29.5896666666666	12.244	55.1279999999999	15.3056249999999	16.324	1307.559875	1178.35666666666	905.168000000006	2006.902	27.5310000000001	24.4860000000001	15.3033333333334	26.5264999999999	5.09812499999999	102.033333333333	78.5592500000003	5.105	14.2835	20.4050000000001	16.324	27.5467500000001	23.4804444444444	10.20875	17.34425	11.22275	22.4454999999999	11.231	20.4175000000001	19.3871249999999	14.294	37.7492499999999	15.32625	14.2835	49.9963333333333	10.20375	23.4676666666666	30.585	43.903
245	205.096012880019	205.092877518897	205.105501412298	193.845	190.777	194.842	9	9	90.8133750000001	236.698	191.894285714285	294.85225	162.361714285714	253.022	162.21975	734.201714285714	261.412571428571	577.4615	77.5390000000001	779.023000000001	187.732571428572	211.217625	189.9525	154.05775	296.6745	295.872499999999	169.25775	391.776	204.057142857144	96.8592857142857	233.63725	291.7915	222.4145	154.05775	117.415	288.740857142857	160.17925	159.0615	210.1715	140.917714285714	762.153428571428	304.07175	134.673	217.1535	303.014249999999	339.743249999999	55.1002500000001	287.7105	246.719
246	206.05187472035	206.047805022132	206.06285971223	269.342	266.289	272.428	12	12	36.732	42.8493333333334	62.2748999999997	53.0556000000002	43.8729000000001	46.9568000000001	34.6913333333333	113.257	1242.28835294117	1391.65199999999	905.252571428574	1893.69107692307	28.5516	27.549	30.6090000000001	28.5693333333333	68.3176666666664	65.3013333333333	56.1122222222223	92.9008888888888	14.2828	16.3235555555556	8.16177777777774	24.4853333333334	14.2924444444444	17.3553	10.2033333333333	28.5683999999999	17.3456666666667	14.2924444444444	29.6057777777777	15.305	56.1550000000001	31.6303333333333	21.4526666666666	12.244	40.8120000000001	44.8932000000001	23.4669000000001	22.4326666666666	29.6089999999999
247	206.064687998017	206.064687998017	206.064687998017	404.026	404.026	404.026	1	1	8.15952941176471	17.344	24.4870588235294	20.4058823529411	7.14205882352942	17.344	15.3088235294118	33.6697058823529	37.7508823529412	34.6899999999999	12.24375	26.5368235294118	16.3237647058824	25.5058823529412	27.5463529411765	24.4875	19.3855882352941	18.3589411764706	23.4654117647059	25.5058823529412	19.3855882352941	16.3143529411765	13.268125	19.3844705882353	26.5098888888889	11.2342352941176	18.365294117647	27.5463529411765	24.4941176470589	16.3181176470588	24.4875	12.2470588235294	35.6979411764706	30.6075	13.2638235294118	13.2592352941176	47.9510588235294	13.2638235294118	15.3088235294117	35.7082352941176	42.8498823529413
248	206.989803134901	206.988231591284	207.004254671208	302.991	299.953	304.028	3	3	99.9894000000003	162.223363636364	211.196454545454	5051.37027272728	173.446363636364	190.791	136.716545454545	177.619199999999	9.18654545454546	10.2027272727273	17.3369090909091	18.364909090909	118.351636363637	45.9405	2556.57563636363	234.558181818182	43.8717272727271	100.953	32.6487272727273	75.5405454545454	113.250272727273	56.1400000000001	43.8717272727273	41.8311818181819	129.574636363637	70.3988181818179	35.7095454545455	157.122	64.2428181818181	92.8448181818183	58.1855999999998	86.7618181818178	145.977	88.7660999999998	40.7890909090909	33.669	85.7029090909092	197.017909090909	75.4665454545452	98.9594	76.4795454545457
249	207.063834133879	207.059499235676	207.076168651795	299.948	293.831	307.088	43	43	1009.04972727273	2295.60576923077	1694.63525	2530.7625	15191.7184210526	1824.27085714286	1858.95016	19005.66	421.489444444445	703.997142857143	466.14	537.678684210526	19010.5237894737	20852.4690526315	1492.65899999999	19497.3950526316	10057.8983333333	12894.0857894737	9118.87289473685	10108.1324444445	14883.8122222222	10101.4588888889	10693.3781578947	14094.36	15495.5358947368	12169.6989473684	9533.06044444446	15674.5275	12150.3139473684	11956.6352777778	15306.6430526316	11698.8964736842	18579.2138888889	1802.80773529412	12551.4723157895	2465.99918181818	15937.7591666667	16056.1113888889	9956.22	4347.42260869565	9581.29131578947
250	207.05747406885	207.053909562763	207.070903858249	206.075	203.026	207.102	25	25	1315.20966666667	2354.92933333333	2298.56066666666	3238.538	2055.7152	2977.33266666666	1929.24022222222	4612.927	829.440666666665	998.429333333332	255.055555555555	740.687538461539	2074.44622222222	3013.04433333333	2479.248	1922.09866666666	1445.88733333333	1650.80127272727	1117.86231578947	1447.69533333333	1619.13675	1631.513	1361.255	1664.04888888889	1247.10654545455	1315.06644444444	961.1226	2317.41777777777	1005.93911111111	1129.386	1259.00906666667	817.2603	2695.42711111111	1921.19800000001	1138.568	1197.74088888889	1931.491	1786.60366666667	706.070666666666	1802.73266666666	724.357777777777
251	207.068823711331	207.06183585098	207.07741932232	232.625	228.551	239.762	13	13	346.902	685.44	679.5198	901.122523809524	1760.44875	2633.019	1892.1	3610.8828	362.18875	607.211666666667	344.8445	519.3327	1115.17228571429	1516.5373	1092.16428571429	980.220000000001	4248.3	3730.16457142857	2890.5099	4232.7925	990.711299999999	1306.62	806.594000000001	1068.20175	836.851	628.8436	448.668	1573.2255	1024.36685714286	491.64	868.23275	590.58	4538.38585	1700.2363	908.067	1145.40385	3356.65545	2488.1009	1783.45942857143	2383.27619047619	1486.5771
252	207.069184942646	207.062637315367	207.077324786191	356.097	347.911	359.128	5	5	82.6694999999999	220.376842105263	286.708736842106	275.55	222.420555555556	421.374722222222	267.225444444444	659.123999999999	46.890947368421	71.4427777777779	31.6281578947368	45.9	257.194000000001	287.625157894737	236.627789473684	216.369555555556	747.428526315788	422.395	335.666578947368	697.464000000001	93.8911111111111	141.816578947368	129.573421052632	126.48	121.413055555556	131.615833333333	63.2563157894737	355.16147368421	167.270888888889	92.8726842105261	136.722315789474	74.4802777777778	792.74447368421	324.544105263158	197.931052631579	214.299473684211	583.757777777778	255.069444444445	77.54	558.931157894736	100.014444444444
253	207.070453852728	207.06399685706	207.075265574397	373.9225	372.374	375.462	4	4	137.7	209.1	257.103	286.7886	342.9216	335.58	366.2877	772.339210526315	38.782	52.0353	32.6484210526316	53.0865263157895	222.4145	276.405736842105	222.417368421053	219.3	480.568736842104	250.03475	288.823842105263	492.787105263158	125.49075	290.7	217.316052631579	106.107368421053	135.69325	264.2577	133.571736842105	425.444249999999	264.2577	167.28	117.366578947369	175.5346	787.643157894736	262.207631578947	226.568526315789	341.805789473684	579.501999999999	303.103349999999	62.2392631578948	588.357789473683	171.402
254	207.099033992526	207.099033992526	207.099033992526	384.681	384.681	384.681	1	1	37.7347142857142	83.6634285714285	99.9469333333333	126.515428571429	79.5822857142857	100.965857142857	81.6228571428571	170.316142857142	29.5882857142858	40.8085714285713	17.3509285714286	27.5477142857143	56.1157142857143	80.6025714285714	66.3139285714286	70.3997142857143	75.5011428571431	52.0127142857141	41.8463571428571	84.6837142857142	75.5011428571428	78.5620000000003	63.2577142857143	101.043642857143	73.4297142857141	39.788357142857	28.568	120.393714285714	48.9737142857143	43.8538571428572	67.3388571428571	56.1157142857143	127.482142857143	70.3997142857143	28.568	44.9114285714285	76.5214285714285	90.7990714285715	28.556	66.3185714285714	23.4665714285714
255	207.136909409697	207.136909409697	207.136909409697	241.769	241.769	241.769	1	1	258.129	429.343454545454	447.899727272728	567.574909090908	887.162727272728	898.940363636363	807.623999999999	1883.42345454545	290.907272727273	471.617999999999	216.259272727273	446.879454545454	470.555272727272	650.933999999999	534.622909090908	367.101818181818	2131.23	1377.36818181818	1061.08363636363	2080.33609090909	594.818999999999	949.464833333333	627.467727272726	743.778818181817	451.201636363636	439.972636363636	325.119	707.049000000001	336.69	270.275909090909	396.673909090909	358.976	2576.54509090909	489.730909090908	278.534454545454	321.21409090909	783.150545454546	1260.03681818182	293.838545454545	558.089181818181	443.818636363636
256	207.484663747344	207.479408340201	207.489919154488	294.845	293.825	295.865	2	2	342.803999999999	1055.99571428571	1290.61625000001	1432.431	816.199999999998	1415.260125	878.435250000004	1768.02975	2.04057142857143	2.04049999999999	6.12225000000001	4.08100000000002	941.806124999995	1162.91899999999	1110.032	980.460249999997	131.616857142857	140.794500000001	38.7708571428571	124.474857142857	256.114125	143.860285714286	95.9068571428571	210.04275	307.132874999998	222.414500000001	93.8662857142857	963.115999999997	297.913000000001	267.314857142857	306.085714285714	194.867750000001	1611.82571428571	1016.169	252.010571428571	465.250285714285	1141.65975	1092.47	599.980500000001	1228.381	80.5405000000001
257	208.064755928769	208.059438808093	208.070073049445	203.531	201.983	205.079	2	2	185.6946	371.3892	342.8208	536.6778	299.7918	465.2568	291.7772	774.4077	173.434	229.68	105.0909	248.9532	303.0291	431.5869	372.4095	277.4944	214.137	238.750199999999	171.4104	218.3442	236.5704	213.2427	210.0582	260.304	168.432	182.6337	127.4625	362.384	123.4442	156.1059	206.1006	117.3345	452.9688	300.9885	184.6743	166.2926	331.597499999999	267.318599999999	165.2886	297.927599999999	106.1008
258	208.071067295874	208.065889085586	208.086196528185	296.897	293.814	299.958	63	63	2669.0894117647	5341.96666666667	5748.19684615384	6091.83573684209	3887.21600000001	6145.04500000002	3482.60215384616	4861.9296	67.364	140.7968	76.4953125000001	71.4186666666665	4837.13694444445	5531.53789473683	5444.14293333332	4994.4132631579	1961.98445454545	2645.45838461538	1763.45856	2044.64112	3301.49047619048	2712.55228571428	1561.36483333333	3094.490375	3442.3235	1675.2505	1616.736	3935.27441176471	2804.71306666666	2694.52426666666	3322.9108	2574.12133333333	4994.12375000001	5228.92361111111	2784.236	3369.94079999999	3480.499125	3932.94975000001	2971.0658	3880.18681481481	1951.14747058824
259	208.884487476327	208.884379872834	208.884595079821	48.9715	48.971	48.972	2	2	814.279200000001	1076.36375	1199.7552	1028.5632	878.392200000001	1136.5585	908.245	652.898250000001	752.907600000001	709.178000000001	649.867400000001	888.637750000001	961.0284	1271.1692	1137.8396	1068.1494	728.422800000001	1492.5526	793.715600000001	811.059	767.340800000001	69.3736000000001	87.8232	347.395	864.1094	455.0092	459.18	873.2912	937.609750000001	828.646	982.586800000001	762.0894	921.421200000001	1424.1992	916.139600000001	1086.56625	947.7658	1135.7968	912.237600000001	1015.099	827.590400000001
260	209.039971951035	209.039971951035	209.039971951035	144.894	144.894	144.894	1	1	74.4782500000001	237.572625	233.665875	274.649	14.2835	247.951124999999	27.5669999999999	18.3509999999999	143.85525	223.434749999999	35.7087499999999	18.3645	169.3615	201.013875	218.3335	150.997	20.405	95.9034999999997	23.4657499999999	13.264875	421.621375	368.31025	363.208999999999	455.087249999999	258.12325	206.0905	205.07025	259.143499999999	103.04525	21.396375	192.82725	11.224125	18.3645	241.799249999999	143.872875	11.22275	99.9967499999998	16.324	49.99225	191.806999999999	20.39
261	209.072160391972	209.072160391972	209.072160391972	296.885	296.885	296.885	1	1	423.230833333333	971.278000000004	1010.0475	1013.10825	601.996666666668	1075.3435	596.069333333333	912.762307692307	24.486	41.8336666666668	24.4855384615385	29.5896666666666	846.8075	915.612750000002	934.549	901.901	330.561	471.393999999999	315.411749999999	326.506666666666	596.84625	445.84925	351.846923076924	549.655615384616	595.826	483.637999999999	390.75575	635.61575	493.022249999999	407.07975	639.69675	364.407749999999	847.4815	714.215384615385	477.516000000001	560.11725	694.79025	627.761249999998	538.428000000001	759.051692307694	295.751666666667
262	209.13586643764	209.127653067034	209.14105661117	118.35	115.3	119.37	3	3	9.18225000000001	8.15866666666667	8.166	9.18225	5.10409090909091	9.18225	6.1215	10.1983333333333	8.162	7.13883333333333	5.10125	7.14175	7.13838461538462	4.08133333333333	7.14525000000001	8.16200000000001	1.02025	4.08109090909091	5.10166666666667	8.16200000000001	2.0405	2.03966666666667	3.06218181818182	13.2578333333333	6.1185	3.06075	3.06075	4.081	4.081	4.081	5.09875	2.04272727272727	5.10166666666667	5.10125	3.0595	3.06075	1.02025	8.162	11.22275	5.09875	2.0405
263	209.151391004404	209.151391004404	209.151391004404	239.768	239.768	239.768	1	1	53.0548571428571	106.109714285714	98.9261428571428	47.9725384615385	38.7708571428571	35.7375	47.9368666666667	151.002285714286	4.08085714285715	4.08257142857143	5.10107142857143	4.08114285714286	22.4541428571428	46.9331428571428	28.568	19.3840714285714	82.6373571428572	23.4661333333333	55.0722857142858	79.5822857142857	32.6491428571428	73.4297142857144	22.4447142857143	40.8114285714286	32.6468571428572	15.3042857142857	13.2581428571429	40.8085714285714	14.278	14.278	5.09928571428571	19.3850666666667	23.4583571428571	18.3728571428572	9.18257142857142	8.15885714285714	14.284	16.3382857142857	6.12171428571429	8.16228571428573	4.08114285714286
264	209.150777918692	209.150388977337	209.153351954302	346.902	343.853	346.926	3	3	28.5665882352941	28.5665882352941	59.1975294117647	29.5977222222222	34.6894444444445	37.7626111111111	44.9214117647059	124.475882352941	18.3462352941176	16.3191111111111	15.3044117647059	11.2232352941177	28.5665882352941	61.2141176470588	55.0768235294118	9.18211764705882	139.780294117647	53.0705882352942	95.9352941176469	169.310235294118	83.6627777777776	142.841176470588	83.6882352941175	74.4299411764707	54.0755882352942	42.8523529411765	44.8929411764705	77.5691764705882	33.6677647058823	45.9264705882354	46.9497647058824	47.9704117647059	100.017647058824	61.2352941176469	35.7102941176471	33.669705882353	76.5208333333334	86.7236111111112	18.3642352941176	65.2762352941176	16.3294117647058
265	209.152250865589	209.152250865589	209.152250865589	381.563	381.563	381.563	1	1	6.11914285714284	17.3377333333333	20.3971428571428	23.4764285714286	24.4971428571429	29.5882857142858	18.3651428571428	55.0915714285715	18.3728571428572	10.2028571428572	15.304	13.2637142857143	17.3436428571429	29.5761333333333	23.4665714285714	13.2581428571429	59.1517142857141	48.9908571428573	29.5986428571429	46.9298571428572	30.6085714285715	36.7302857142857	29.5862142857143	25.5160714285714	37.7637857142858	31.6288571428573	19.3772857142857	45.9096428571429	25.5071428571428	31.6158666666667	21.435	30.6085714285715	58.1318571428572	25.5053571428572	24.4971428571428	26.5269333333333	34.6897142857143	58.1562857142857	34.6618666666666	45.8935714285713	7.142
266	210.060288080928	210.060288080928	210.060288080928	248.951	248.951	248.951	1	1	3.0605	6.12200000000001	4.07933333333333	9.18300000000002	8.16133333333335	9.20340000000005	7.14116666666668	17.3428333333333	15.3025	19.3863333333334	7.14233333333332	12.242	8.16933333333335	14.2846666666667	7.14116666666668	3.0605	6.12100000000001	4.08066666666667	16.3093333333333	8.16133333333335	5.10166666666665	7.14933333333335	6.12199999999999	7.14233333333332	10.2033333333334	11.2218333333334	6.12200000000001	14.2846666666667	16.3226666666667	8.15466666666669	4.08066666666667	4.08066666666667	13.2513333333334	21.4234999999999	5.10166666666668	27.5445	57.1386666666668	8.17866666666669	12.244	60.1898333333334	24.4880000000001
267	210.067676240364	210.059419177827	210.074697618211	120.402	118.349	121.433	9	9	68.35675	151.955166666667	149.0295	222.4145	246.00075	287.835230769231	267.3055	483.401	236.698	285.53	155.086769230769	252.00175	208.048615384615	316.2775	281.711076923077	209.15125	304.028769230769	277.644	233.63725	217.31325	103.04525	55.0665	51.0346153846154	61.19	151.955166666667	97.944	90.84675	370.381	225.488	204.05	230.4635	96.0081818181818	1356.39538461538	569.2995	279.5485	366.290461538461	1058.52046153846	696.322000000001	443.845	798.539538461538	368.49075
268	210.07318366312	210.072275300619	210.086999877199	146.923	146.923	146.924	3	3	90.7672857142858	179.494857142857	120.393714285714	158.077857142857	122.425714285714	196.915142857143	94.8865714285714	379.227428571428	988.656857142859	1206.998	441.783714285714	909.01092857143	90.8054285714287	141.879285714286	110.190857142857	95.9050666666667	658.314642857144	350.978285714286	169.367428571428	516.264571428572	423.388928571428	334.653714285715	320.238133333333	370.363714285714	349.9335	335.674	334.606857142857	309.038357142857	185.688533333333	187.581866666667	321.39	227.523714285714	569.319428571429	280.558928571428	242.743	219.357333333333	354.039142857143	358.993066666667	167.385428571429	363.214933333333	153.998428571429
269	210.993683670228	210.990377807617	211.004021517826	294.868	292.805	297.918	3	3	25.4985294117647	57.1331764705882	44.8929411764705	62.2343529411764	30.5982352941176	41.8296470588235	29.5970588235294	40.7976470588235	558.068705882355	608.063040000001	875.412352941178	629.485176470588	53.0529999999999	57.1529411764705	49.994411764706	59.1565882352941	48.9741176470587	49.9771176470588	37.7617647058823	52.032	47.9676470588234	36.7411764705882	26.5184705882353	43.8574705882353	37.7492499999999	19.3855882352941	26.5276470588235	27.5479411764706	22.4529411764705	26.5261176470588	46.9497647058824	24.4955294117647	32.6475294117648	36.7284705882353	27.5384117647059	27.5479411764705	27.5479411764706	29.5970588235294	21.4187647058823	31.6291176470589	18.3578823529412
270	211.093593422545	211.093593422545	211.093593422545	207.091	207.091	207.091	1	1	18.3735	26.5265	22.4455	32.648	19.37525	18.3645	27.56025	40.810909090909	58.1542500000001	64.30725	30.61	45.91125	20.415	31.62775	24.486	16.3253333333333	19.38475	19.38475	10.2025	20.405	21.434	28.581	13.26325	20.405	13.2643333333333	16.324	10.2025	31.6432500000001	15.30375	13.2578333333333	11.223	11.22275	25.50625	18.3649090909091	7.14175	7.14525	19.39425	23.46575	13.26325	10.2025	7.13883333333333
271	212.060310411605	212.056218408812	212.070937838729	77.0365	70.397	79.574	6	6	5.10138888888889	12.2362105263158	5.10277777777778	8.16222222222222	9.185	11.2165263157895	8.16126315789474	21.4258333333333	5.09833333333333	8.17022222222222	9.1825	9.1825	5.10131578947369	10.1994736842105	9.1825	7.14184210526316	977.823230769231	1050.15166666667	455.043888888889	913.148611111112	9.1855	4.08111111111111	4.08111111111111	11.2230555555556	8.16222222222223	5.09972222222222	5.10131578947369	4.08	4.08105263157895	3.06083333333333	6.11966666666666	5.10305555555555	10.2	11.2230555555556	8.16222222222222	8.1621052631579	11.2230555555556	11.2230555555556	6.11778947368421	5.10138888888889	4.08111111111111
272	212.855754309991	212.848128961849	212.863379658132	51.014	49.991	52.037	2	2	18.3654	19.3857	10.208	105.0909	332.6178	104.1216	367.092	288.8864	175.3884	27.5454	12.2436	437.4513	89.7336	93.8676	4.0832	11.2288	1678.229	1605.23657142857	565.5786	1920.3129	11.2233	8.1616	7.1421	9.1827	131.4639	18.3654	12.2436	261.1968	227.5269	279.8636	9.18720000000001	312.1812	791.6752	174.4542	226.4844	237.7299	247.9329	814.1994	130.5984	233.5113	215.2833
273	213.918341668334	213.915729200419	213.920954136249	43.348	42.844	43.852	2	2	61.215	97.944	133.669125	113.24775	46.9315	83.6605	52.03275	53.0595	562.9296	664.206	380.55325	294.85225	25.509375	60.202125	41.83025	39.78975	54.079875	76.528125	40.81	47.9467142857143	47.95175	35.71	41.835375	47.95175	51.0125	40.8057142857143	34.6885	28.567	24.486	34.6885	30.63	22.462	23.46575	40.815	33.6694285714286	22.4455	23.46575	35.735	32.672	27.54675	21.42525
274	213.964280638803	213.959206147443	213.979704371038	102.042	93.858	107.127	101	101	2750.55471428572	4433.36228571429	4938.10272	3114.77835294118	2927.09725	4044.36109090909	2496.807	3246.66	145.842125	241.8032	97.944	136.715733333333	2533.19125	2902.76188888889	2673.00461538462	2458.55657142857	321.37875	650.68025	575.4304	371.2345	2796.45253846154	1964.66815384615	2345.87222222222	2980.55688	2054.85542857143	2131.30225	2051.41152941176	2175.66924137931	1494.195	1441.789875	2577.224125	1941.961	2587.41163636364	3319.40509090909	1596.886875	2158.475	882.856071428571	2700.82063157895	2484.34933333333	1213.09289473684	912.6315
275	214.911085406718	214.909959002351	214.911902918852	44.896	44.879	45.922	9	9	4482.32433333333	6709.712	6546.4095	6791.9152	4340.498	5681.216	4302.74566666667	4474.451	396.909666666667	365.3032	412.147333333334	880.547666666667	6905.347	6237.14057142857	6639.24466666667	6360.758	898.766833333334	1779.46133333333	1085.63466666667	1034.618	8685.69228571428	6214.0382	6722.17669565217	8807.146	8271.84233333333	6244.6436	6146.488	2872.8832	3729.31833333333	5064.93466666667	7062.38866666667	4858.711	1917.91333333333	3501.212	4225.53033333333	2315.13633333333	724.342	1501.9056	812.848666666667	1190.5345	5235.33033333333
276	214.916761697267	214.912500225755	214.930993818392	44.889	42.844	45.921	69	69	4482.32433333333	6391.368	6968.55142857143	7001.40383333334	4340.498	5315.93666666667	4302.54485714286	4078.27233333333	396.909666666667	447.926333333333	421.378	891.729714285715	7015.812	6239.32533333333	6640.01942857143	6360.758	898.766833333334	1753.8384	1085.63466666667	1034.618	7728.00466666667	6456.4584	6895.9385	9080.54285714286	8271.45628571428	6295.45666666667	6123.75485714286	3103.70914285714	3729.14428571429	5060.61714285714	7061.23600000001	4858.711	1924.1915	3203.65636363636	4225.53033333333	2314.008	739.741666666667	1500.54066666667	837.356666666666	1241.68771428571	5026.36116666666
277	215.019388625201	215.019388625201	215.019388625201	52.032	52.032	52.032	1	1	4.08133333333333	14.2831111111111	17.3551111111111	17.3437777777778	7.14233333333333	33.693	9.177	7.14175	179.441777777778	233.630888888889	76.525	130.517333333333	29.5713	14.2846666666667	23.4804444444444	30.61	74.4762222222222	88.827	90.869	52.0653333333333	11.2224444444444	30.6066666666667	20.4044444444444	26.5286666666667	26.4966	26.5257777777778	23.4676666666667	12.2426666666667	20.4066666666667	4.085	21.4386666666667	8.16177777777778	31.6268888888889	34.6875555555556	22.4448888888889	26.5286666666667	39.7886666666667	17.3437777777778	45.915	37.7289	40.8133333333333
278	215.922932376444	215.922932376444	215.922932376444	44.891	44.891	44.891	1	1	242.823466666667	463.177285714286	458.2494	467.282133333333	238.758	340.918571428572	231.604857142857	237.809785714286	81.6213333333334	125.4928	95.9050666666667	71.3906666666667	443.642	398.034	399.080666666667	390.787666666667	57.1349333333333	109.208785714286	38.7708571428571	76.545	609.0992	385.6608	434.793857142857	609.366428571429	514.0485	346.890666666667	412.187733333333	168.344	193.854285714286	255.178571428572	479.903571428571	259.261428571429	105.087466666667	202.016571428571	212.215466666667	119.365071428571	35.7093333333333	80.6646428571429	59.1948	61.192	267.222533333333
279	215.95853383803	215.955985721222	215.972653740143	102.031	94.878	105.092	41	41	1149.399125	1878.11428571428	2243.713	902.995	1173.2875	1923.22361111111	1160.58492307692	1530.78907692308	54.07325	104.071384615385	59.1778461538461	55.098	1028.3616	1431.52766666667	1224.32	1278.92746153846	139.771615384615	327.370615384615	260.178461538461	145.82425	1413.16166666667	1022.2905	968.229736842105	1210.06882352941	752.9568	671.339454545454	1002.50876923077	1033.96130769231	809.355625	942.69323076923	1247.27184615385	711.916375	860.058352941176	1360.75063636364	960.070933333334	1205.43761538462	651.185333333333	727.497666666667	1355.91225	649.887	521.09225
280	215.97696860081	215.976062563127	215.977054407273	115.303	115.283	115.311	4	4	349.951466666667	549.708133333333	573.601285714286	618.249857142857	682.826	1112.52666666667	794.787733333333	867.963266666666	618.2816	609.880266666667	181.619333333333	363.214933333333	300.880333333333	295.761333333333	298.0152	295.896666666667	144.877866666667	75.5293333333333	102.026666666667	116.3104	255.053571428571	301.880533333333	367.44	249.867333333333	182.568066666667	248.945066666667	262.208533333333	597.876266666667	323.424533333333	269.3504	304.940133333333	253.208	779.483733333333	781.524266666667	384.640533333333	482.586133333333	510.9532	742.754133333333	397.904	631.338733333333	193.926666666667
281	215.979890982597	215.977510283524	215.99376693031	115.288	111.208	116.314	34	34	308.1155	516.914666666667	542.772999999999	583.583	652.942222222222	1074.294	725.397750000001	694.166	341.825625	539.697555555556	169.375333333333	198.94875	290.605	282.601555555556	289.743111111111	287.74575	137.745	66.3216666666666	93.8604444444445	109.099875	244.86	159.0615	335.872444444445	231.590444444444	167.321	126.5265	240.641333333334	569.718	308.107111111111	252.00175	279.5485	240.956	743.306625000001	740.761999999999	212.212	448.897777777778	750.4992	639.7281	387.684444444445	727.527375	95.9152500000001
282	218.099656860475	218.099656860475	218.099656860475	248.95	248.95	248.95	1	1	17.3434	42.8526	37.7215	86.7618181818183	6.1212	148.103	76.4795454545453	134.6664	922.3512	1012.65163636364	364.237363636363	2325.20154545454	58.1856000000002	124.4766	61.2120000000002	90.8512	80.6037	152.020636363636	72.3987	124.4644	28.5683999999999	74.4381	58.1571	70.4007	80.6015454545456	95.8988000000003	39.7683	40.812	114.270545454545	42.8274	94.8786	40.810909090909	341.5995	293.9904	108.1518	215.2622	465.2568	29.6235	125.493545454546	376.480636363636	334.6584
283	218.10396359286	218.100381688334	218.118819113044	363.232	360.142	365.233	24	24	270.366249999999	520.327500000002	626.455428571428	679.486500000001	357.087499999999	605.057666666666	380.599875000001	743.788285714285	572.407000000001	488.699749999999	192.827250000001	139.77425	362.188750000002	305.054749999999	434.626499999999	466.254250000002	79.5307500000004	72.4377499999998	31.6316249999998	58.1186250000003	206.107333333333	16.3240000000001	42.8505000000002	196.908249999999	190.786749999999	39.7897499999999	13.2632500000001	332.601499999999	105.021375	186.705749999999	188.746250000001	172.42225	621.382999999996	412.180999999999	102.025	140.81175	254.035333333334	441.756222222223	198.074	197.928499999999	28.5670000000001
284	218.910429588834	218.909888659721	218.910998748177	45.911	45.91	45.916	3	3	292.8548	498.8615	486.635400000001	512.2408	268.3126	397.93	272.429	313.242333333333	24.4848	27.5508	92.8351666666667	58.1494999999999	465.2112	435.6254	438.743333333333	384.2384	63.2648000000001	156.0855	33.6666	71.414	699.994400000001	449.9964	492.3148	697.156727272727	542.817333333333	345.8478	427.4638	187.7536	205.087	365.279333333333	471.856	312.5484	95.9176000000001	209.168333333333	189.7944	146.904	46.9384	107.373	72.5194	72.4342000000001	260.151
285	219.025491038385	219.023027652525	219.037666775942	53.0545	51.012	55.093	16	16	224.368571428571	330.572571428572	320.481857142857	270.375714285714	116.312571428571	269.468571428572	165.286285714286	359.266285714286	274.341571428571	377.505714285714	186.712285714286	263.123142857143	188.686785714286	223.442571428572	216.376285714286	178.6125	185.679	222.422285714286	225.577857142857	259.261428571429	181.610857142857	290.761071428571	429.540285714286	183.651428571429	201.846857142857	337.714571428571	340.775428571429	583.603428571429	192.834	142.95	167.385428571429	125.486357142857	392.81	381.560142857143	236.706285714286	278.538	429.540285714286	339.755142857143	145.900857142857	431.580857142857	169.367428571429
286	219.047264536628	219.047264536628	219.047264536628	167.317	167.317	167.317	1	1	9.18225000000001	16.326	16.324	17.34425	7.14174999999998	19.3842222222223	20.405	18.3645	57.1339999999998	119.383875	7.14699999999998	14.29225	9.18900000000001	27.5460000000001	13.26325	11.215875	6.1215	10.19625	26.5257777777778	7.13737499999998	12.243	19.38475	22.4455	15.305625	8.16177777777779	17.3437777777778	10.2025	34.7139999999999	11.224125	6.126	7.14175000000001	7.14174999999998	10.19625	33.649	24.486	14.266	207.110749999999	11.22275	15.30375	327.299624999999	18.366
287	219.100710061049	219.097901529856	219.110048405493	282.591	280.579	283.645	3	3	39.7921875000001	65.3199999999999	71.4186666666668	128.559375	59.1793333333331	115.290133333333	76.5234374999999	181.548875	708.807333333333	907.372666666667	559.302499999999	517.2984375	115.28825	116.315625	123.404875	110.268	81.5950000000001	83.6656249999999	75.4985000000001	95.8682500000002	172.492666666667	284.654400000001	143.8111875	206.0905	136.7135	118.350933333333	108.113375	95.9426666666667	66.3406249999999	83.6348750000001	94.8832500000001	110.187	113.2126	73.4624999999999	64.2796875	48.9570000000001	64.302	73.464	41.8174375	74.4782500000001	127.53125
288	220.082113123909	220.079743488832	220.096288910545	172.43	170.366	173.444	13	13	134.676	216.413454545455	197.9285	265.026666666667	229.561363636363	241.804636363637	294.858818181819	431.344636363636	160.17925	138.695272727273	24.4996363636363	88.7637272727274	142.838181818182	211.083545454546	147.939545454546	119.371909090909	369.338727272728	254.047909090909	132.635454545455	257.108727272728	82.64025	142.835	105.088090909091	69.4156363636363	117.331363636364	104.067818181818	96.9259090909092	383.802	219.260909090909	199.973454545454	202.014	164.263909090909	845.856333333333	734.596363636363	247.926272727272	360.156272727272	497.89309090909	706.028727272726	203.034272727273	506.325818181818	200.993727272728
289	220.086893486887	220.077315221408	220.094821497535	458.594	454.008	460.124	4	4	3.062	9.1788	35.7093333333334	5.10333333333333	4.08133333333334	13.2643333333333	5.10133333333334	30.5959999999999	60.1957333333335	85.736	6.12640000000001	65.2757333333335	8.16533333333333	9.1788	7.14186666666665	6.124	26.5269333333333	20.3973333333333	28.5562666666667	55.0943999999999	15.299	10.2026666666666	8.16053333333333	9.18299999999997	43.8714666666668	11.2192666666667	6.1192	79.612	89.7834666666668	48.9567999999999	76.5200000000002	6.1192	74.4794666666665	43.8886666666667	14.2734666666666	14.2893333333333	92.8503333333334	14.2846666666667	7.13953333333332	78.5913333333334	19.3850666666666
290	222.027726152318	222.026892453083	222.042519226074	51.017	50.004	52.026	7	7	266.294571428571	420.357714285714	284.9055	260.172857142857	230.584571428571	313.490857142857	187.732571428572	250.145	983.555428571428	562.203666666667	313.227714285714	588.210285714286	285.48	289.761142857143	264.439	235.851	123.437285714286	195.038285714286	136.718285714286	159.298285714286	254.063	24.484	87.7445714285715	221.402	258.934857142857	121.414	94.8865714285715	268.347666666667	220.381714285714	172.573142857143	274.693833333333	207.118	331.592857142857	399.896	215.280285714286	328.532	431.601	386.643166666667	332.613142857143	309.146571428572	135.584
291	222.096948062072	222.095292184102	222.109114719813	319.3685	317.332	321.384	8	8	267.545666666667	751.561142857145	817.153499999998	996.819142857142	411.175142857143	568.299142857143	351.669999999999	1157.004	218.341142857143	300.984285714286	20.4057142857143	32.6186666666666	191.791333333333	201.992999999999	199.952666666668	198.106333333334	90.8054285714292	80.6063333333335	17.3448571428571	85.704	208.138285714286	20.3885714285715	35.71	186.8735	138.765333333332	32.6491428571428	10.1942857142857	274.418428571429	44.8946666666668	97.9474285714293	123.454571428571	99.9926666666669	777.457714285714	257.112	51.0142857142861	38.7708571428574	176.509428571428	298.943714285714	39.7911428571432	68.3623333333329	17.3428333333333
292	222.986216944659	222.985508635212	222.986925254105	50.4875	49.98	50.995	2	2	611.0998	1193.751	1199.5575	1517.0374	683.601	1326.0192	737.6046	1038.2553	475.192909090909	782.4934	130.5984	949.3407	1029.897	1789.6062	1230.1845	1137.6345	649.9311	807.5319	479.776	881.971200000001	513.1606	90.7978	121.4038	234.784	378.3087	161.2074	158.1465	964.089	601.977	507.437	626.8326	717.2709	1117.2285	1428.42	437.6658	819.3009	1194.6542	1043.6646	455.0538	1119.6306	528.2046
293	223.052811641062	223.052118032257	223.053505249868	156.6125	156.117	157.108	2	2	44.8579999999999	73.4579999999998	48.9737142857143	65.2434285714285	48.9737142857143	77.5390000000001	57.0990000000001	65.296	340.763499999999	395.905500000001	173.46375	192.82725	57.134	68.3567499999998	75.4985000000001	67.3388571428571	68.4070000000001	88.8269999999999	59.1745	72.4377499999998	68.3017142857143	57.1339999999998	47.9223750000001	78.5592500000001	82.6402499999998	44.8909999999999	46.966	55.0954285714285	42.852	51.0125	71.4787500000001	30.6085714285714	116.32275	92.7858750000001	36.702	57.136	95.9068571428571	75.5011428571428	53.053	71.42	51.0187499999999
294	223.06352288407	223.063442740142	223.077273754142	841.706	841.695	846.768	3	3	64.2785294117648	151.001111111111	219.363235294118	161.141411764706	76.5220588235295	202.968294117648	67.3383333333334	149.931352941176	277.606222222222	255.073529411765	48.9712941176469	167.270352941176	149.974588235294	190.854277777778	224.607058823529	213.229176470587	73.4400000000001	119.374411764705	161.203888888889	84.6830555555556	167.482588235294	148.960555555555	252.159555555557	199.909111111112	134.717647058823	149.005882352941	77.564705882353	96.9558823529413	188.689117647059	96.9263888888883	143.853176470588	112.264705882353	84.6830555555556	226.505294117646	169.359058823529	317.202722222221	175.429882352941	102.029411764706	69.3788888888889	239.686944444445	220.307999999999
295	223.071387200262	223.064019289884	223.07875511064	920.239	918.221	922.257	2	2	59.1758181818183	84.682636363636	135.732545454545	75.4833636363634	65.2974545454546	88.7637272727269	75.4993043478261	125.527090909091	91.8450000000001	58.1685000000001	48.9600000000001	56.1150000000001	98.9884999999996	89.7829565217392	119.3985	119.371909090909	67.3530000000001	94.9064999999996	87.7239090909092	63.2738181818182	98.9664545454547	63.2738181818182	79.6202727272727	113.280545454545	79.5989999999997	74.4799090909092	53.0660000000001	71.419090909091	79.5599999999998	84.682636363636	108.148909090909	107.128636363637	61.2327272727273	147.972499999999	98.8914999999999	101.034	63.2400000000002	80.5800000000002	56.1167391304347	74.4799090909092	80.6230909090909
296	223.078388527172	223.078388527172	223.078388527172	755.964	755.964	755.964	1	1	59.1770588235295	138.76	138.76	125.452764705883	70.4002941176472	131.610352941177	61.2375000000002	88.7348823529409	85.699764705882	102.041176470588	45.910588235294	120.436352941176	105.084235294117	155.084705882353	115.293235294118	120.35305882353	49.0051764705882	83.635176470588	61.2176470588236	77.5423529411766	128.594117647059	69.3999999999996	63.2582352941173	112.225882352941	90.8061764705884	59.1736470588237	67.3355294117649	72.4367058823532	78.5581176470585	61.175294117647	102.058823529411	64.2748235294119	80.5753529411762	114.27294117647	73.4569411764703	92.8414117647062	91.8264705882354	167.328235294118	31.6181764705883	79.5829411764702	88.7655882352937
297	223.108856552189	223.102225761103	223.115487343274	317.306	315.262	319.35	2	2	95.945076923077	181.683230769231	198.96	205.066384615385	121.416615384615	146.913230769231	110.143384615384	247.916076923077	121.407461538462	84.6855384615385	50.0139230769229	75.4629230769231	97.8651428571428	112.233846153846	114.268	107.17875	82.6386923076925	77.539	82.6386923076922	81.6246153846154	103.043307692308	96.878076923077	52.0317692307691	109.263461538461	105.083769230769	61.1907692307694	60.170923076923	85.7058461538462	64.27575	88.7600769230771	79.5479999999999	75.4970769230768	199.980307692308	117.326538461538	59.1733846153848	59.1733846153848	98.9623846153849	73.4289230769233	54.0763076923077	69.4070769230769	73.4621538461536
298	223.989234365451	223.984647707308	224.002060018825	44.89	42.838	45.921	72	72	543.837666666667	851.956923076923	1005.93911111111	1098.82342105263	784.57225	1198.81333333333	829.802	1021.88584615385	892.4375	928.48	862.095	848.848	829.447615384615	1071.2625	911.098133333334	1006.00171428571	1010.66753846154	856.993846153847	537.686388888889	810.091733333334	775.656	543.66	557.31	1058.05907692308	939.703384615384	676.413	597.900307692308	1340.6085	732.580923076923	720.337230769231	944.677272727273	796.185	1639.54175	1461.43953846154	653.990933333333	992.738	1293.18466666667	1482.492	1618.208	1474.23346153846	417.316333333333
299	224.002570272782	224.002242994059	224.00357804362	45.3965	44.884	45.905	4	4	547.905230769231	851.956923076923	1054.97542857143	1025.38714285714	697.875428571429	1283.54707692308	853.363076923077	1024.95642857143	921.940923076923	882.566153846153	866.222571428572	876.444307692308	837.654571428571	1093.74628571429	956.976461538461	1057.03876923077	974.259166666667	856.993846153847	521.377230769231	828.489846153846	842.089285714286	681.257230769231	656.354615384616	1058.05907692308	939.703384615384	668.301538461538	605.029428571429	1365.14228571429	732.580923076923	720.337230769231	961.492153846154	802.264153846154	1620.25625	1468.59428571429	692.736692307692	988.678153846154	1328.412	1504.15961538462	1629.39628571429	1478.2905	421.387076923077
300	224.065779446209	224.065569046741	224.065989845677	231.612	231.595	231.629	2	2	36.7310769230769	103.004461538461	103.097692307692	103.043307692308	201.076384615384	289.876615384615	164.269538461538	286.814538461538	42.8529230769231	43.8732307692307	40.8123076923076	22.4467692307692	124.468153846154	166.372846153846	179.641846153846	116.315076923077	313.092769230769	415.265230769231	307.089461538461	325.330923076923	84.6791538461539	97.9495384615383	53.0119999999999	98.9623846153845	124.533846153846	62.2903846153845	56.0915384615384	122.436923076923	137.741538461538	66.2899999999999	126.575384615384	73.4289230769231	326.621538461539	206.086615384615	130.599384615384	149.985230769231	339.762461538461	206.195384615384	203.025923076923	224.467692307692	194.878769230769
301	224.077914383926	224.077914383926	224.077914383926	291.79	291.79	291.79	1	1	80.5563	84.6876666666666	91.8200000000002	83.6582222222219	63.2537777777775	88.7689999999999	61.2533333333333	88.7110000000002	18.3539999999999	23.465111111111	11.2236666666667	19.3842222222223	94.8909999999999	71.4233333333333	60.1996666666666	75.5046666666666	101.013	116.305333333334	104.130666666667	107.123333333334	73.4639999999999	95.9113333333332	74.4275555555555	85.6520000000002	92.8503333333333	95.9008888888891	76.5666666666666	79.577333333333	91.9399999999996	47.9556666666666	102.022222222222	32.6506666666666	84.632333333333	118.345777777778	93.8604444444446	89.7893333333332	90.8096666666666	70.3953333333335	75.4964444444446	113.257000000001	84.6766
302	224.079408295301	224.079408295301	224.079408295301	846.768	846.768	846.768	1	1	15.2991176470589	44.877411764706	63.2582352941177	39.7777058823531	18.3652941176471	65.2762352941174	17.3447222222221	30.5982352941177	44.9058823529412	51.0294117647059	15.3044117647059	25.4985294117648	43.8701176470589	34.6894444444445	50.0117058823529	55.0958823529413	19.3844705882352	40.8117647058824	26.5276470588234	16.324705882353	38.8069411764706	28.5682352941177	31.6272941176471	45.9132352941177	34.7	31.6382352941177	23.4735294117647	24.4941176470589	27.5384117647058	22.4542352941176	21.4397647058823	31.6291176470587	17.345	68.379411764706	37.7487058823531	56.1161764705883	30.6070588235295	36.7305882352942	15.2991176470589	39.7914705882351	41.8175882352943
303	224.10024012208	224.096006395862	224.104473848298	317.3025	315.262	319.343	2	2	27.5760000000002	82.7279999999998	99.9992000000006	102.02	41.8282	59.1716	38.7346666666666	144.863666666666	46.9353333333334	37.7474	15.3175	19.3673333333333	35.7116666666668	49.9963333333335	40.808	38.8131999999998	26.5243333333333	19.3876000000001	11.2218333333334	18.366	27.5454	21.427	19.3863333333334	42.8890000000001	19.3838	12.2447999999999	9.18300000000002	34.6935999999998	24.4880000000001	20.4066666666667	26.5243333333335	21.4242000000002	124.480666666667	42.8540000000001	16.3226666666666	15.3025	32.6464	28.5656	25.5083333333334	30.6350000000001	17.3456666666667
304	224.121826526731	224.121826526731	224.121826526731	345.848	345.848	345.848	1	1	17.3434	25.505	18.3654000000001	21.4388999999999	32.6495999999999	34.6901999999999	37.7510999999999	45.9135000000001	17.3162	23.4668999999999	14.2842	20.4060000000001	30.606	27.5454	25.4925	22.4575999999999	115.290818181818	55.0962000000002	42.8484	106.1008	14.2842	19.3838	13.2639	19.3743	18.3654000000001	10.203	14.2842	31.6447999999999	21.4262999999999	20.4160000000001	17.3451	21.4262999999999	93.865090909091	39.8111999999999	20.4054545454546	25.5075000000001	49.9898	43.8728999999999	20.404	45.8865	17.3536
305	224.133177521049	224.126416550345	224.139938491753	166.818	165.287	168.349	2	2	17.3446363636363	29.5879090909091	38.7695000000001	22.4455	28.567	32.6487272727272	19.3851818181818	43.8717272727272	14.2825454545455	13.2635454545454	12.2498181818182	20.4054545454545	26.5412727272727	26.5270909090909	24.4865454545454	29.57275	15.3040909090909	35.6912500000001	18.3649090909091	16.3156363636363	33.66825	24.4865454545454	12.2432727272727	20.4054545454545	20.4145454545454	12.2432727272727	13.2635454545454	28.5950000000001	19.38475	19.3938181818181	26.5270909090909	19.3863333333333	17.3446363636363	24.4734545454545	15.3040909090909	20.3766666666667	26.5286666666667	25.50625	23.4662727272727	29.58725	14.2838181818182
306	224.990084815571	224.987681270581	225.005773726889	44.891	43.864	46.919	15	15	161.212666666667	279.571333333333	330.588	293.808	232.636	356.096333333333	245.900333333333	304.009666666667	287.734	292.835666666667	286.713666666667	307.120333333333	294.876333333333	393.239	363.179333333333	329.567666666667	331.554166666667	267.327333333333	191.822666666667	264.266333333333	235.697	227.497166666667	168.531	379.564	282.632333333333	215.290333333333	178.558333333333	410.107	213.249666666667	241.819	336.0406	245.08	508.066714285714	449.8935	228.517333333333	287.734	442.752333333334	516.312	490.032	506.085333333333	149.989
307	225.077248405805	225.071684219728	225.088060221792	232.595	228.494	237.722	34	34	56.1117857142857	153.999866666667	135.7398	212.215466666666	612.15	941.098571428571	706.024533333333	1877.7416	1193.549	1868.14314285715	887.648571428573	1618.17314285714	293.836799999999	444.010714285714	470.527333333332	261.085866666666	1971.66	1413.06933333333	913.123749999999	1827.72053333333	215.276266666667	231.600533333333	162.0952	222.418133333333	212.293714285714	111.304571428571	75.4694285714285	523.3968	301.983428571429	134.6312	239.762666666667	113.2126	2567.99733333333	598.896533333333	303.0192	382.475	1468.19114285714	983.54290909091	555.025066666666	972.332285714287	543.812285714286
308	225.075573623923	225.07298959921	225.091422153527	296.3845	292.811	297.924	18	18	717.222230769233	1136.65133333334	1571.27384615385	1311.43428571428	949.476769230768	1405.94584	887.574	1504.41323529412	48.9932307692308	78.5696153846153	51.0153846153847	78.5565000000001	744.843333333333	1360.47461111111	1444.6976	1144.26738461538	507.092923076923	617.01357142857	513.21476923077	454.002692307692	758.03146153846	697.132846153846	692.475538461538	539.498615384615	669.302222222221	835.569000000002	623.408	1142.74461538462	894.742384615383	600.915923076925	839.07230769231	526.677230769231	1606.86346153847	1253.88725	876.047846153845	973.331052631578	1499.85230769231	1082.95453846154	1012.71814285714	1447.75342105263	450.738
309	225.146043344832	225.146043344832	225.146043344832	274.406	274.406	274.406	1	1	47.9546875	85.7010000000001	85.7324999999999	147.990625	28.56875	92.8768749999999	33.6682499999999	62.2390625	45.8971875	34.6885	28.5372499999999	31.6296875	65.2759999999998	90.8078124999999	90.8078124999999	74.4782500000001	38.757625	239.7734375	160.17925	38.7837500000001	122.43	59.1745	112.2275	177.469125	102.0625	101.0480625	55.0968750000002	35.6978125	44.89375	26.544375	85.7324999999999	25.515625	43.87075	69.38125	68.3818749999999	41.8328125000001	67.3365000000001	28.56875	27.5484375	79.5551250000001	26.53625
310	225.986582601102	225.984157226563	226.002375024949	44.8925	43.864	46.942	20	20	186.712285714286	281.589	360.160857142857	355.059428571429	290.781428571429	422.3835	279.5485	389.78325	292.822	340.775428571429	284.659714285714	317.29775	305.065428571429	336.977142857143	343.866375	362.967428571429	343.836285714286	271.3865	179.570285714286	300.984285714286	313.227714285714	236.706285714286	201.165142857143	379.546285714286	310.156	186.712285714286	199.976	465.250285714286	269.346	261.184	321.615	260.391428571428	566.251363636364	508.095818181818	236.706285714286	372.39125	542.817333333333	499.8395	584.093714285715	569.319428571429	117.332857142857
311	226.071044856175	226.067333657024	226.082820545543	145.874	142.83	145.909	23	23	742.456000000001	1336.8267	1255.9893	1668.14590909091	1077.408	1514.1252	954.448	2386.098	1237.6239	1598.76736363637	786.630272727274	1676.3529	1083.52963636364	1195.7916	1173.31363636364	957.015818181819	1276.3953	607.062272727273	240.7908	1046.8278	2171.4543	2385.4614	1974.22772727273	2456.8824	1644.7236	1536.45466666666	1460.24945454546	1669.29354545454	903.961636363637	1028.44618181818	1183.53142857143	1083.476	2066.9252	1323.31057142857	1017.2391	1007.069	1277.38145454546	1123.83963636364	547.1488	1578.36190909091	689.335636363637
312	227.126869063502	227.126869063502	227.126869063502	824.378	824.378	824.378	1	1	3.06085714285717	6.12171428571433	7.14200000000005	7.14200000000005	3.06085714285712	9.1825714285715	2.03885714285713	2.04050000000001	172.428285714284	538.067	3.06342857142858	455.047428571432	8.16799999999992	6.12171428571423	4.08114285714289	8.16228571428564	2.04057142857141	6.11775000000003	2.04057142857141	2.04057142857144	9.1825714285715	8.16800000000005	9.18128571428567	7.14200000000005	10.1950000000001	5.10142857142861	2.04057142857141	2.04057142857144	4.08457142857138	5.10142857142861	5.10142857142853	2.04057142857144	3.06085714285712	0	2.04050000000001	11.2231428571429	5.10142857142853	4.08114285714289	6.12171428571423	11.2231428571428	2.03885714285713
313	228.19397280782	228.192390688004	228.200298974522	1025.16	1018.23	1025.42	12	12	159.033333333333	271.32	335.58	275.542105263156	169.412222222222	327.42	141.78	150.96	224.277777777778	253.097777777778	926.727500000002	228.604444444445	565.08	245.82	334.559999999998	441.900555555553	178.5	626.28	520.2	227.46	631.38	191.76	511.02	409.242777777778	729.610869565215	267.377894736842	263.303333333333	329.459999999998	449.82	348.84	704.183333333334	270.447222222222	141.702777777778	491.639999999997	250.92	224.4	217.26	349.679473684209	295.961111111111	197.88	218.161111111111
314	228.208285930395	228.19825657574	228.209515087107	499.954	497.875	500.952	5	5	247.986782608695	266.288086956522	246.903130434783	264.315130434783	1066.96547826087	287.652260869565	903.758521739131	1839.06	691.58947826087	931.736347826088	280.571739130434	336.686086956521	237.720782608696	269.222608695652	276.493909090909	286.705521739131	1021.02	237.720782608696	389.739652173913	459.117391304347	258.005	586.800000000001	623.405956521739	287.787130434782	257.050956521739	410.867260869565	315.264272727273	761.147043478259	450.165130434783	875.197304347824	239.710217391304	1035.34413043478	3172.42214285714	228.596869565217	340.771090909091	652.966956521739	411.165130434783	1928.745	326.246956521738	545.979130434782	231.658434782609
315	228.965612203363	228.963168186634	228.966372644477	102.031	100.994	104.078	13	13	913.867294117647	1132.85294117647	1116.16789473684	1196.805	844.754823529412	1203.92777777778	720.848882352941	964.864352941176	56.0965625	83.659294117647	22.4464705882353	53.0552941176471	695.020588235295	805.753529411765	641.751545454546	782.791176470589	166.307941176471	244.785882352941	157.116235294118	190.729	790.682352941177	421.36325	607.884941176471	826.2324	664.211470588235	554.019705882353	552.616823529412	767.482352941176	397.008823529412	562.182058823529	750.676705882353	513.030411764706	751.913411764706	1075.39	477.497647058824	474.573529411765	348.920470588235	740.690823529412	86.72	327.514411764706	250.905529411765
316	230.992836510957	230.992836510957	230.992836510957	88.778	88.778	88.778	1	1	75.5015833333333	140.80025	183.6975	178.594791666667	90.8282083333333	142.840833333333	89.7636666666667	140.7945	481.341666666667	648.335	170.38175	712.1345	97.968	121.384958333333	113.224625	92.854125	88.7835	71.435	69.3968333333333	77.5231666666667	130.592	374.355291666667	151.003166666667	135.665541666667	109.16675	248.941	93.863	114.27136	78.5624583333333	99.98744	129.51968	80.6195	185.647583333333	171.486	83.681	134.673	614.215583333333	94.88604	83.6434166666667	579.667666666666	148.926083333333
317	231.97579871577	231.970876139979	231.99048915863	296.886	292.793	300.979	75	74	1305.99384615385	2343.66536842105	2087.52176470589	2059.90669565217	894.809846153847	2160.94833333333	1457.30504347826	1421.22657894737	41.8329473684211	80.6019444444445	70.3763684210527	48.9733333333334	2325.21305555556	2077.8398	1028.412	2322.4135	1262.06552631579	1741.56675	1292.13917647059	1173.38333333333	1032.47811764706	1045.21142857143	774.028199999998	1847.98114285715	1968.10609090909	1643.6675	1584.02021052632	1530.40909090909	1619.16726923077	1399.82111111111	1874.69843478261	1418.495	1628.34	1386.51975	1669.74	1677.31263157895	1837.52027777778	1644.15268421052	1741.916	1313.091	1425.96
318	231.973574399475	231.970800826067	231.989109503154	67.342	65.284	70.391	25	25	1073.08573913043	2120.24736	1784.43626086956	2095.6962	962.129428571429	2190.14777419355	1485.91418181818	1081.48909090909	777.066818181818	746.455428571428	1348.80054545455	602.988857142857	2011.97781818182	1239.60375	1939.53845454545	2020.59	355.059428571428	521.22	412.098363636364	318.314285714286	2938.15036363636	1088.65382352941	2107.88345454545	3175.08872727273	2120.47605	1469.82	1773.78	1352.58027272727	996.806454545454	1663.34090909091	2362.74109090909	930.493333333333	839.497409090909	1686.12612	1200.861	1257.99627272727	898.860272727273	828.276909090909	1770.472	951.402545454546	583.57619047619
319	231.977937943589	231.971956517597	231.989993759202	99.475	95.887	103.058	16	16	447.725125	551.1375	549.923733333333	489.92	424.45	556.240625	307.907875	472.37575	312.215625	408.125	66.31625	370.35075	387.8375	470.33525	443.6728125	397.023125	493.801	219.273125	407.1046875	431.4335625	435.511533333333	459.9918125	499.769375	531.55025	358.10775	356.06725	339.618375	260.253	317.29775	276.492266666667	360.0379375	296.8018125	390.6360625	466.597	317.29775	388.858125	236.794666666667	355.0528	314.25625	229.65	295.781875
320	231.987002309911	231.985687886862	231.988316732961	254.0235	254.018	254.029	2	2	98.9677142857142	237.726571428571	305.065428571428	338.734857142857	288.740857142857	334.630285714286	281.598857142858	426.479428571429	32.6468571428571	32.6491428571429	35.695	21.426	523.406571428572	620.333714285714	599.928	544.603714285715	86.7182142857144	48.9737142857144	59.1517142857143	77.5417142857141	301.983428571429	109.170571428571	37.7479285714286	177.604285714286	434.611285714286	286.700285714286	160.184857142857	678.49	446.885142857144	418.317142857143	493.818285714285	388.4295	579.278857142856	650.942285714287	460.975428571429	495.858857142858	599.928	621.615000000001	278.655	586.417857142857	49.994
321	233.043736074163	233.043736074163	233.043736074163	60.195	60.195	60.195	1	1	179.509647058824	259.065888888889	297.908705882353	324.430666666667	168.348529411765	333.630833333333	159.206666666667	133.656388888889	115.180235294118	104.064	268.333055555555	100.9745	295.880555555555	277.515555555556	269.353333333333	285.764705882353	49.9944117647059	108.114111111111	62.2379411764706	55.0958823529412	309.238235294118	309.149117647059	330.552	380.563611111111	296.723	222.424117647059	187.669777777778	141.812705882353	146.92	140.849294117647	279.544470588235	186.703058823529	106.104470588235	222.347176470588	138.752	149.980833333333	161.197176470588	89.7858823529411	541.5905	178.613235294118	116.347058823529
322	233.970484558254	233.970125257009	233.970770999613	296.9165	296.88	297.924	4	4	645.62835	1002.9549	836.59294117647	927.407249999999	724.413	882.5595	704.1795	609.089250000001	37.7511	38.7714	31.6200000000001	34.6902	1009.0767	992.99515	921.285749999999	909.840000000001	550.962	698.602142857141	574.738549999999	610.2889	844.8084	673.563	654.8079	760.975259259258	926.4324	733.559750000001	684.822600000001	715.195250000001	679.6863	715.2303	854.20035	619.47385	735.600249999999	974.338750000001	731.340000000001	727.4739	785.592499999999	785.8235	760.920000000001	825.4227	602.820000000001
323	233.970081994293	233.970081994293	233.970081994293	205.096	205.096	205.096	1	1	29.5864444444445	31.6303333333334	38.7726666666668	53.0573333333333	38.7473333333333	74.4762222222224	38.7726666666666	51.0111111111112	148.968666666667	211.347	134.669333333333	522.410666666666	75.5457777777779	75.4964444444446	73.4560000000001	70.4030000000002	66.2783333333333	67.3419999999999	24.4853333333334	61.2133333333335	202.026	174.572	176.402333333333	235.825333333334	204.044444444445	132.628888888889	157.114222222223	162.319125	101.013	91.7700000000002	191.801777777778	166.314333333333	95.9113333333336	185.680444444445	78.5571111111113	96.9422222222225	56.155	115.297666666667	47.9504444444445	119.366	64.2390000000001
324	233.971027933425	233.968925929434	233.981892073236	98.971	96.924	101.028	3	3	169.365272727273	231.725727272727	244.86	235.79325	173.446363636364	224.46	107.071363636364	181.608545454545	134.676	154.061181818182	32.6487272727273	151.000363636364	188.834545454545	182.628818181818	182.550166666667	189.872181818182	195.892363636364	117.268636363636	154.143545454545	159.077454545455	189.689	180.588272727273	204.05	192.917454545454	145.899	166.304454545455	138.686	115.352454545455	133.655727272727	114.268	169.274727272727	146.853818181818	154.061181818182	196.084363636364	152.020636363636	161.289272727273	141.88425	149.97675	108.148909090909	166.38225	143.781545454545
325	233.981292487118	233.981292487118	233.981292487118	82.628	82.628	82.628	1	1	115.28825	258.12325	191.813714285715	258.132285714286	93.8630000000001	161.1995	105.089428571429	139.779142857143	89.7222857142857	105.266	121.414	182.631142857143	84.6837142857142	121.312	67.3388571428571	111.211142857143	125.600571428571	42.852	104.0655	86.7242857142857	179.570285714286	104.069142857143	208.138285714286	225.483142857143	134.673	118.2765	132.637142857143	131.616857142857	68.3591428571428	107.13	107.04	98.0160000000001	70.3454999999999	143.85525	62.2352499999999	99.988	69.3794285714287	75.501142857143	37.7505714285714	72.4402857142858	38.7708571428571
326	234.020926359911	234.016340556767	234.034543520097	58.159	56.097	64.259	29	26	405.931571428571	666.246571428571	642.745384615385	598.875461538461	409.134571428571	673.656923076923	346.878461538461	274.442076923077	322.026571428571	320.369714285714	566.270769230769	240.686285714286	747.869428571428	557.088	536.681846153846	688.933928571428	3437.17270588235	4731.11728571429	2780.30147058824	2963.90694444444	713.141307692308	536.670285714285	540.722307692308	761.149538461538	777.8785	525.447142857143	445.677571428571	401.970923076923	415.256285714286	434.847692307692	656.008384615385	535.725	305.065428571428	675.145428571429	503.000857142857	515.244285714285	454.002692307693	241.812923076923	880.459153846154	434.847692307692	266.387785714286
327	234.097685254576	234.094856732014	234.112038819686	203.05	200.992	205.073	29	29	177.591857142857	326.468571428571	256.091714285714	240.782933333333	405.933466666667	548.913714285714	454.196666666667	285.68	518.305142857143	459.289285714285	397.904	367.296	453.995357142858	526.467428571428	480.5456	538.7008	735.371933333334	782.544533333333	557.076	596.867142857143	218.249428571429	134.724857142857	146.8608	100.023	506.250666666667	242.918666666667	210.106266666667	681.837142857143	779.229066666667	562.961142857143	795.822857142857	582.583142857144	943.764285714285	1309.02657142857	809.086571428571	890.021333333333	1192.19428571429	1069.23946666667	1392.62117647059	1210.81658064516	800.909333333334
328	234.097982737344	234.084912253062	234.110272511368	503.529	502.976	508.071	16	16	10.2058823529412	12.2435294117647	47.9510588235294	6.12176470588234	5.10117647058825	11.2225882352941	10.1994117647059	57.1167058823529	345.760058823529	464.367647058824	6.12176470588236	477.497647058824	19.3855882352941	19.3788823529411	9.18211764705882	9.18264705882351	98.934294117647	68.3557647058823	253.03294117647	393.810823529413	36.7305882352941	10.2058823529412	16.3237647058823	13.2684117647059	178.489705882352	81.5435294117649	8.16188235294117	432.579764705884	793.271294117644	215.269647058824	353.919588235295	14.2791764705882	266.204647058824	118.354117647059	52.0350000000001	46.9335294117646	551.979117647061	21.4335882352942	8.15670588235295	808.30588235294	27.5479411764706
329	234.113296144027	234.112892741826	234.113699546227	204.047	204.041	204.053	2	2	175.486909090909	320.365636363636	252.00175	239.75875	404.873833333334	545.833750000001	452.991000000001	279.554727272728	270.372272727272	443.005500000001	312.222	349.945750000001	452.991000000001	519.318818181818	474.455	535.63125	728.101500000001	779.471	349.953545454546	591.758181818181	215.184833333334	73.498909090909	143.78475	99.0193636363637	505.27125	234.676666666667	207.00925	680.84025	727.081750000001	560.849999999999	792.751909090908	582.562750000001	861.110181818181	1282.48281818182	410.149636363636	537.971181818181	771.687	1052.898	698.871250000001	800.961666666667	803.563
330	235.027903808381	235.024935922223	235.030871694538	56.6295	56.108	57.151	2	2	160.115846153846	129.569307692308	125.49075	147.944615384615	138.761846153846	146.990769230769	152.025846153846	186.702230769231	128.442461538462	125.497846153846	165.277384615385	120.332769230769	122.436923076923	161.196461538462	125.488384615385	114.326153846154	644.785846153846	492.771461538461	468.321230769231	661.159384615385	109.175666666667	87.7398461538461	111.213538461538	153.034615384615	112.132307692308	81.6184615384616	69.3809230769231	179.578666666667	94.8886153846153	80.67875	127.53125	108.152615384615	212.224	184.661769230769	111.213538461538	108.144461538462	122.44	156.09825	269.361230769231	112.2825	75.5312307692308
331	235.098776768913	235.096579683744	235.115412723435	507.057	502.976	507.057	3	3	5.10333333333333	11.22275	15.304	8.16213333333332	5.10066666666665	8.16213333333335	4.07973333333333	10.1986666666667	59.1561333333335	107.128	15.304	131.6316	13.2582666666666	15.2980000000001	9.18240000000002	6.12159999999999	17.3377333333333	15.304	23.4661333333334	44.8917333333333	12.2432	6.12399999999998	2.04066666666667	9.18240000000002	28.5581333333334	7.13393333333335	2.04053333333333	54.0776666666667	89.8538666666668	20.4053333333333	59.1561333333332	9.17940000000002	38.7422666666667	12.2432	6.12159999999999	17.34425	48.9536000000002	6.124	6.11919999999998	71.4186666666668	11.2266
332	235.177780994186	235.17607966529	235.186285607039	258.116	256.063	260.185	9	9	3086.25625	5418.87968750001	5571.591875	6283.71974999999	4490.12025	6536.121875	4504.40375	6334.73225	3515.509125	4378.1609375	3097.430875	4694.17025	5575.66625	5500.16775	5752.16949999999	5649.43381250001	4894.4390625	5552.2005	3771.00705882353	5007.18625	5688.2421875	3219.0859375	4060.84375	5769.76323529412	5710.6890625	4436.047	3894.46264705882	4947.19225	3898.7875	4363.8765625	5456.26125	4481.605375	6153.92575	5882.7615	2802.7984375	3784.05270588236	4414.62175	4574.801	2513.799375	1315.51956521739	949.868266666665
333	235.967942793291	235.967942793291	235.967942793291	304.011	304.011	304.011	1	1	45.909	51.01	48.9791999999998	53.0608000000003	30.606	45.909	42.8567999999998	28.5991999999998	2.04280000000001	7.1414	5.101	2.0404	55.0908	56.1219999999997	44.8888	48.9216	25.505	33.6270000000002	9.18359999999996	38.7751999999998	45.909	8.17120000000005	14.2828	26.5252	41.8282	14.2828	13.2781999999999	62.2444000000004	13.2626	44.8888	49.0271999999997	27.5454	72.5194000000004	55.0908	13.2496	11.2222	29.5858	75.5096000000005	9.18359999999996	34.6868	11.2222
334	236.015628416147	236.015628416147	236.015628416147	58.159	58.159	58.159	1	1	101.993333333333	142.837333333333	154.05775	139.7828125	88.7632	161.202133333333	112.266	108.1465	79.4924	72.4389333333334	139.77425	71.3906666666667	141.817066666667	150.997	153.0375	147.996666666667	1041.69226666667	792.4364	688.68	1058.01653333333	187.7375	216.296533333333	285.6875	164.26025	184.535533333333	303.0192	277.423	124.478125	138.756266666667	110.232	145.89575	104.0808	123.452266666667	188.675333333333	162.2224	129.573866666667	105.0921875	104.071875	207.0473125	96.959375	131.666
335	236.027229704536	236.018949331888	236.034392845812	57.6325	56.113	59.168	8	8	65.2693333333333	94.88325	111.205153846154	103.04525	75.4985	116.3655	81.62	80.59975	57.0826666666667	58.159	114.268	61.185	99.9926666666667	107.124230769231	116.306307692308	113.30325	1012.15	778.06925	673.365	899.829	136.721230769231	174.46275	226.4955	119.36925	132.513333333333	253.022	238.7385	90.8073846153846	111.20725	84.72225	108.144461538461	80.6195	94.891	149.97675	126.521333333333	106.106	88.7667692307692	83.6652307692307	169.3615	78.59775	110.241
336	236.106925282318	236.106925282318	236.106925282318	363.199	363.199	363.199	1	1	688.852173913043	1721.83033333333	1895.64469565217	2179.27721739131	1262.06269565217	1880.96017391304	1043.46	3444.40069565217	2312.93139130435	1998.18156521739	597.872869565218	436.783304347826	988.885565217393	811.920000000001	1330.08	1477.33773913044	145.86	157.120173913044	58.1548695652174	134.611304347826	530.671304347826	41.82	105.086869565217	471.360521739129	473.300173913044	85.7019130434783	36.7215	934.558956521739	286.62	407.07975	445.968000000001	453.111652173914	2833.2644347826	1084.53730434783	285.685217391304	362.285217391304	670.482782608695	1439.95617391304	591.902608695652	582.301041666667	57.137043478261
337	236.095728678367	236.092402325736	236.11172756362	506.037	502.976	509.097	3	3	4.0822	10.202380952381	12.2436	10.203	5.10074999999999	13.26325	7.13999999999999	12.24	41.8200000000001	44.9042	6.12149999999999	52.0403999999999	12.243	10.1995	9.18270000000003	6.12149999999999	13.26	14.2842	18.3645	32.6496	13.25935	7.14384999999998	12.2436	6.1233	19.38	13.2522	8.16199999999999	40.812	80.6471500000001	19.3857	47.9399999999999	6.12000000000001	46.9062	15.30375	11.2233	7.14175000000001	48.9720000000001	7.14385	9.17742857142854	70.4163157894738	6.12149999999999
338	236.111648634819	236.107725038066	236.126568700864	364.225	361.14	365.284	27	27	682.630875000001	1689.00171428571	1764.15633333334	2142.52499999999	1244.70500000001	1862.10833333333	1035.55375	3397.43250000001	1329.38575	1958.912	570.366333333335	274.649	964.136250000001	797.835499999998	1280.27928571429	1401.909375	142.835	151.0155	37.7492500000002	125.49075	505.048500000002	21.4252499999999	81.6300000000001	460.132750000002	460.132750000002	63.2555000000003	21.4252499999999	897.893333333327	207.110749999999	396.925875000001	441.768249999999	445.849249999999	2755.8640625	1025.435	209.151250000001	243.839749999999	650.942285714285	1424.26900000001	326.680000000001	418.353750000001	38.7694999999999
339	236.186187030139	236.177130222011	236.197074319339	256.5825	254.007	259.17	56	56	665.257333333333	1283.57933333333	1355.224	1598.77527777778	1119.23918181818	1710.99736363636	1082.50936363636	1819.25433333334	950.873	943.717647058822	844.725599999997	1043.71575	1429.37025	1445.69425	1437.56427272727	1417.42090909091	1282.45425	1322.29028571429	864.182	1245.72525	1426.3095	1232.4016	1047.79675	1373.9295	1438.58454545454	1266.15845454546	864.151750000002	1323.26425	893.770285714287	1018.2095	1322.352	1091.349	1884.652	1420.304	1011.77386666667	946.869333333336	1119.25342857142	1172.3247	700.218909090908	1206.5977368421	1147.82142857143
340	236.197620447483	236.197263959323	236.197976935642	258.1355	258.133	258.138	2	2	650.85114285714	1319.22942857143	1320.24971428571	1596.74714285714	1077.4368	1523.28657142857	1070.27971428571	1792.391	276.497428571428	375.465142857143	68.301714285714	552.994857142857	1405.95371428572	1385.548	1330.45257142857	1333.41257142858	1260.05285714286	1227.23185714286	129.576285714286	1247.80942857143	1417.17685714286	158.144285714286	148.961714285714	1253.96342857142	1281.47885714286	158.144285714286	148.961714285714	1312.08742857143	129.612571428572	1006.00171428571	1245.76885714286	1105.15	1859.98085714286	1281.29942857143	141.819714285714	129.576285714286	478.514	1173.32857142858	52.0709999999999	272.225571428571	166.306571428571
341	236.955766287139	236.955766287139	236.955766287139	66.316	66.316	66.316	1	1	671.16	964.694761904762	969.271428571429	743.753571428571	607.07	907.8	551.097	465.2568	445.511095238095	348.937714285714	819.3009	347.917428571429	842.716666666667	599.928	763.173714285715	874.588904761905	372.404285714286	394.74	390.769428571429	411.175142857143	999.09280952381	807.046	721.308333333333	1190.6901	1048.56	651.962571428572	773.16	586.636904761905	570.339714285714	737.85765	1015.18428571429	784.563095238095	372.386904761905	847.62	611.122619047619	608.090285714286	450.945238095238	341.795714285714	1068.96	387.809	343.932571428572
342	236.99018351237	236.99018351237	236.99018351237	231.595	231.595	231.595	1	1	71.4215384615385	96.878076923077	99.0146153846152	132.64	233.650461538461	294.980076923077	248.936307692308	446.042538461539	161.281538461538	197.924769230769	168.338076923077	191.817846153846	158.219230769231	200.985461538462	190.869461538462	147.879285714286	521.147000000001	487.707076923076	263.219538461539	490.767999999999	119.367	147.877692307692	120.301	144.883692307692	128.607230769231	74.5442307692308	96.8457142857144	192.838153846154	148.964923076923	96.8853846153847	101.010461538462	84.6472307692307	497.114615384615	215.268692307692	94.8814615384616	108.103692307692	312.214153846153	292.80623076923	162.228923076923	207.122461538462	154.054846153846
343	237.066212463379	237.062408743134	237.079920242393	269.367	266.278	273.415	17	17	20.4057142857143	43.8714666666666	57.1559999999999	77.5688571428571	212.219428571428	260.282142857142	154.052357142857	876.425428571428	8087.39066666665	10179.3905714286	6015.47940000001	11174.79825	59.1517142857141	78.562	72.4402857142857	51.0321428571428	534.442571428571	668.287142857142	499.930666666668	746.849142857143	69.3794285714285	55.0728	43.8722857142857	49.9729999999999	40.8285714285713	29.6007142857143	34.6897142857143	57.1120000000001	89.7851428571428	37.7796428571428	51.0300000000001	23.4747857142857	407.246	173.448571428571	56.1589285714284	91.8257142857142	336.670714285715	170.387714285714	91.8257142857142	163.177142857143	213.314357142857
344	237.066677013783	237.065959739888	237.067394287678	237.186	236.684	237.688	2	2	145.904	275.337692307692	199.965230769231	288.725307692308	125.488384615385	238.842	114.274461538462	484.828846153846	645.091428571428	778.49476923077	319.356307692308	737.682461538462	483.808153846154	379.525846153846	479.725384615385	466.069692307693	914.802000000001	414.244923076923	278.523	804.00246153846	604.022153846154	903.656714285714	920.504307692308	1286.608	498.135384615385	558.571153846154	390.424307692308	721.357538461539	359.121230769231	379.382769230769	510.153846153847	417.117076923077	1460.72076923077	876.323166666668	368.303307692308	512.982615384616	896.850461538462	857.058461538462	397.89	933.581538461539	481.548923076923
345	237.075034935776	237.074057339	237.076012532552	412.6815	411.157	414.206	2	2	15.3040909090909	23.4662727272728	17.3446363636363	18.3550909090909	23.4662727272726	28.5523636363636	20.4054545454546	43.8717272727273	12.2432727272727	32.6341818181819	15.3040909090909	15.3040909090909	12.2432727272727	19.3851818181818	20.4254545454545	20.4054545454546	31.6284545454546	15.3040909090909	14.2914545454545	20.4054545454546	14.2838181818182	15.2890909090909	10.2081818181818	15.2972727272727	9.17836363636365	15.3040909090909	9.18736363636362	31.6115454545454	17.3446363636364	16.3316363636364	12.2498181818182	10.2081818181818	55.124181818182	20.4054545454546	10.2027272727273	24.4865454545455	44.8919999999998	22.4459999999999	7.1419090909091	32.6487272727273	17.3446363636364
346	237.063133251245	237.058234039848	237.068032462642	111.7235	110.176	113.271	2	2	1.0204	2.0404	6.1212	4.0808	4.0808	5.102	4.0768	5.101	7.13440000000001	11.2222	1.0202	6.1212	5.101	5.095	4.0808	8.1616	8.16320000000001	4.0808	2.0404	3.06119999999999	0	3.0606	4.0816	4.076	5.10199999999999	3.06119999999999	3.057	6.1212	7.1498	0	1.0192	1.0202	8.1616	4.0768	5.102	7.1414	8.152	6.1212	4.0808	13.2652	2.0408
347	237.082982680377	237.082982680377	237.082982680377	237.699	237.699	237.699	1	1	141.803166666666	271.396	188.730833333334	274.469666666666	122.32	230.595333333333	110.196	472.337166666667	171.388	492.740500000001	66.3216666666668	421.328833333334	473.434666666666	362.218333333332	474.454999999999	455.567499999999	898.032666666665	408.066666666667	246.920666666666	790.629166666664	595.874666666668	245.900333333334	696.887666666665	1271.33533333333	492.202333333332	438.151999999999	319.051333333333	706.975500000001	306.05	375.149714285714	503.668285714286	409.772000000001	1440.631	895.852666666665	296.903142857143	373.441999999999	550.890000000001	846.738333333335	92.8503333333331	604.958833333334	368.340333333332
348	237.083734771352	237.083734771352	237.083734771352	273.419	273.419	273.419	1	1	22.4458666666666	40.8266666666667	58.178	72.4625999999999	219.357333333333	266.394	155.019733333333	832.524000000001	3707.64906666666	5431.988	1990.50775	5591.06133333334	62.2118666666667	80.6010666666665	81.6213333333332	52.071	542.40725	681.538133333335	514.012799999998	769.281066666665	65.3013333333334	69.3826666666667	51.0166666666667	54.0917999999999	43.8857999999999	41.8473333333333	39.7773999999999	63.2565333333332	93.8645333333335	38.7853333333332	43.8714666666666	24.4864	412.349333333333	172.42225	57.1573333333333	90.7740666666665	340.880399999999	172.425066666667	90.8037333333332	167.258133333333	213.319333333333
349	237.112136220224	237.112136220224	237.112136220224	363.199	363.199	363.199	1	1	93.855333333333	254.063000000001	291.767666666668	317.323666666667	139.785666666667	255.083333333334	128.561999999999	501.921999999998	319.364333333334	314.262666666667	72.4436666666668	61.1600000000004	127.520833333333	120.281333333333	172.436333333334	204.033333333333	18.3480000000001	24.4840000000002	10.2033333333334	13.2513333333334	62.2403333333335	6.12200000000001	13.2621666666667	71.4233333333335	66.3108333333331	11.2236666666667	5.10083333333336	140.783	33.6379999999999	51.0166666666668	52.0370000000001	57.1386666666668	441.804333333334	160.166166666668	42.8469999999999	42.8540000000001	83.6536666666664	159.146	84.6876666666669	73.4640000000002	7.14116666666664
350	237.121811589299	237.112826381879	237.129690336621	363.2155	360.142	364.259	14	14	107.128636363636	281.595272727273	310.162909090909	338.730545454546	180.588272727273	262.210090909091	147.939545454546	524.420181818183	378.521181818182	329.548090909091	79.5812727272728	68.3582727272728	141.817909090909	143.781545454545	197.932909090909	218.338363636364	20.3945454545454	30.6081818181819	13.2635454545455	14.2774545454546	77.5407272727274	12.2367272727273	18.3649090909091	75.5001818181815	72.4199999999998	12.2432727272727	6.12163636363634	162.223363636364	39.7693636363638	51.0136363636362	59.1758181818183	63.2569090909092	470.345727272725	167.324727272727	45.9122727272728	44.8919999999998	90.8042727272728	201.083272727273	87.7903636363635	75.5001818181815	12.2432727272727
351	238.034659249442	238.033462909298	238.047584478002	295.883	293.842	296.908	5	5	46.9172941176471	62.2379411764705	46.9335294117646	59.1761111111111	32.6488888888889	69.3788888888889	46.9470588235293	48.9741176470587	1252.92117647059	1413.08472222222	1305.90117647059	1461.06117647059	65.2977777777778	56.1355882352941	73.4559999999999	49.98	46.9308235294117	112.193888888889	67.3627058823529	127.536764705882	71.4205882352942	40.8235294117646	43.8574705882353	53.0338823529412	84.6830555555556	49.994411764706	42.8647058823529	58.1567647058824	34.6999999999999	44.8929411764707	65.3176470588234	38.7823529411764	61.2176470588236	75.5017647058822	35.6979411764706	39.7891764705882	62.2343529411764	54.0942941176471	75.4756470588235	53.0522352941176	50.9970588235294
352	238.056422587803	238.056422587803	238.056422587803	110.176	110.176	110.176	1	1	5.09966666666667	14.2781333333333	7.142	8.16228571428572	11.2231428571429	13.2637142857143	11.2184285714286	10.195	4.07971428571428	10.2028571428571	4.08114285714286	8.16228571428572	6.11914285714286	7.142	5.10142857142857	5.10142857142857	8.16228571428572	7.142	5.10142857142857	7.13906666666667	6.12428571428572	5.09964285714286	6.12171428571429	8.15885714285715	8.16171428571429	1.02021428571429	5.09928571428572	11.2278571428571	7.145	6.12128571428571	7.139	3.06214285714286	13.2591333333333	8.15942857142857	4.08085714285714	10.2028571428571	11.2184285714286	6.12171428571428	5.10142857142857	9.17871428571428	6.12171428571429
353	238.073222064727	238.067108124304	238.086682097766	270.348	266.289	272.434	15	15	11.2229333333333	19.3850666666666	19.3914	20.4133333333333	35.7093333333333	43.8886666666667	34.690625	145.898133333333	1995.86042857142	2152.7275	1287.5864	2667.02685714286	12.2392	27.5472	17.3445333333333	20.41375	84.6544666666665	110.19375	75.4997333333335	124.5132	18.3648	24.4768	12.2432	21.4186	11.2273333333333	16.3306666666667	10.2026666666666	19.3787333333334	25.5078125	10.2106666666667	14.2884	12.2472	65.3226666666667	34.6890666666666	14.2949333333333	15.304	56.1146666666668	32.6485333333334	12.244	42.83475	20.4133333333333
354	238.081553381836	238.081357137494	238.081749626178	412.6815	411.157	414.206	2	2	7.14174999999998	25.5078125000001	17.34425	17.3389375	23.46575	18.35775	28.5669999999999	56.11375	10.2025	18.352125	14.2835	10.2025	14.2835	19.377625	17.357	20.4125	28.5687500000001	13.26325	9.18562499999999	29.58725	16.325	13.2543125	11.226875	12.23925	14.279125	19.38475	14.2835	36.7155000000001	12.243	12.2475	14.28875	12.2475	61.2375000000002	20.4125	10.199375	18.3589411764706	41.8328125	14.2835	6.12149999999998	29.58725	14.284375
355	238.092800250568	238.08877459636	238.107096401153	172.41	169.364	173.449	10	10	124.5376	224.595555555556	189.7758	260.8896	253.0096	306.06	310.1712	639.3519	146.912	222.4254	37.7696	118.3432	100.0384	194.7627	135.6999	94.8879	380.5719	208.1412	154.0653	242.839333333334	59.1774	140.790666666667	116.3142	56.144	81.624	107.1315	96.919	459.36	306.09	162.2277	144.8826	107.121	2106.98833333334	850.9302	314.2524	589.7334	2117.1225	1147.6875	667.284375000001	1437.4272	341.8005
356	238.113203120805	238.107458022368	238.126159492075	363.215	360.148	364.259	15	15	74.4873750000001	185.70825	238.738499999999	236.697999999999	118.349	218.36025	128.562	396.877250000002	171.402	194.867749999999	24.4859999999999	24.504	86.7188888888891	82.6402500000003	167.321000000001	137.733750000001	14.2835	20.4049999999999	4.08100000000002	17.34425	60.1947499999998	10.2025	8.16300000000001	53.0530000000002	58.1542499999998	7.14174999999998	6.12149999999998	120.389500000001	25.4916666666666	41.8353750000001	48.9719999999999	52.0327499999999	345.864750000001	107.139375	26.5265000000001	31.6277499999999	78.5592500000003	167.321000000001	37.7723750000001	48.9780000000001	9.18200000000002
357	239.065043912717	239.062066478318	239.068021347116	268.843	266.295	271.391	2	2	22.4461111111111	38.7705555555555	36.7411764705882	54.0911764705881	37.7508823529411	56.1323529411764	40.8111111111111	106.108888888889	1118.87905555555	1116.13741176471	668.646222222224	1481.44333333333	35.6979411764706	53.0544444444443	31.6291176470588	29.5880555555555	72.4160555555555	84.684411764706	73.46	79.6033333333334	29.5885294117647	58.1368333333333	38.7684444444444	21.42	31.6382352941176	21.4335882352941	28.5677777777778	28.5583529411765	22.4461111111111	22.4607777777778	23.4727777777778	22.4522222222222	72.439722222222	33.6691666666667	18.371	28.5677777777778	48.971294117647	27.5479411764706	24.4870588235294	29.5687222222222	33.6801666666666
358	239.090697823319	239.090697823319	239.090697823319	383.632	383.632	383.632	1	1	9.18207692307691	17.3452307692307	30.5953846153847	18.3724615384615	15.3034615384616	17.3375714285714	10.2030769230769	13.264	614.456769230769	558.881714285713	239.772307692307	693.809230769228	19.3843846153846	18.3572307692307	11.2216923076923	10.1984615384615	18.3572307692307	20.415	28.5793846153846	37.7513846153846	18.3655384615385	24.4873846153846	15.3034615384615	14.2896923076923	13.263	15.305	11.2225384615384	14.2843076923077	10.2030769230769	11.2183076923077	8.16246153846154	9.18207692307691	15.2965384615385	11.2225384615384	13.269	10.2030769230769	19.3858461538462	12.2427692307693	12.2381538461538	20.4061538461538	7.14161538461537
359	239.088411077417	239.088411077417	239.088411077417	410.142	410.142	410.142	1	1	16.3237647058823	22.4451764705882	23.4667647058824	24.4785882352941	23.4667647058824	30.5982352941176	14.2841176470588	43.8726470588235	64.2785294117648	81.5670588235295	34.688	76.5468749999999	19.3855882352941	17.339	26.5444705882353	23.46575	12.2428235294118	13.2638235294117	11.226875	15.3044117647059	13.2630588235294	20.3823529411765	19.3855882352941	20.3988235294118	16.3190588235294	24.5025882352941	18.365294117647	25.4985294117647	23.4667647058823	13.2722352941176	8.16800000000001	10.2064705882353	34.6999999999999	20.4125	19.3777647058823	20.3988235294118	27.5479411764706	28.5665882352941	8.16188235294117	29.5885294117647	13.2638235294117
360	239.104827736226	239.089223604541	239.106353759766	296.875	296.869	296.909	3	3	61.2225000000001	97.9560000000001	108.1465	101.00475	64.2757500000003	81.6200000000003	70.3972500000003	120.315750000001	3536.18649999999	1369.22342857143	2947.50224999999	5462.06737500001	123.450250000001	164.381	112.2275	102.025	648.861333333335	677.528999999996	736.620500000003	868.232750000004	82.6402500000003	54.0732499999999	59.1817500000001	110.187	116.3085	67.3447500000001	52.0313333333334	108.1465	47.9576250000001	48.9719999999999	75.4985000000003	69.4280000000001	104.0655	109.180125	51.0125000000002	55.0920000000001	47.9517499999999	81.6699999999997	40.78	64.2757499999998	27.5298750000001
361	239.145427156935	239.144937225064	239.147408878102	181.583	179.566	182.633	3	3	21.4142727272727	20.4054545454545	297.919636363636	719.9435	8.16218181818183	544.825636363636	10.2027272727273	17.3369090909091	17.3446363636363	25.4931818181818	14.2774545454545	14.2838181818182	141.81475	67.3379999999999	49.9577272727273	48.9730909090908	12.2498181818182	36.7298181818182	15.3040909090909	6.12163636363636	70.4113636363636	13.2635454545454	597.019090909091	32.6487272727272	28.5676363636363	17.3446363636363	916.204909090908	39.7906363636363	40.7890909090909	6.11836363636363	35.7095454545454	15.3040909090909	12.2432727272727	72.4006363636363	19.3851818181818	8.16218181818181	34.6892727272728	15.3040909090909	7.14190909090908	14.2838181818182	5.10136363636363
362	239.965398083803	239.962742088878	239.968596548986	44.891	43.87	45.917	15	15	452.007666666667	663.216666666667	746.9145	723.35725	493.841333333333	710.118857142857	483.638	515.184166666667	107.135	123.460333333333	117.319166666667	168.355	728.484	766.896166666667	702.894833333334	735.660333333333	215.255166666667	293.856	170.395666666667	188.761666666667	827.451714285715	700.8545	684.293333333333	982.202	727.497666666667	722.337	675.429142857143	503.000857142857	505.041428571429	562.203666666667	758.726833333334	492.202333333334	371.340666666667	527.426166666667	515.184166666667	376.503	275.477142857143	364.9135	260.3975	331.554166666667	480.577
363	240.049501099042	240.045611449101	240.062748608398	155.06	151.004	156.1	8	8	247.8195	550.935	630.528545454546	619.717818181819	462.173250000001	884.55675	500.738166666667	772.392333333333	46.9353333333333	64.2757500000001	31.6277500000001	68.32325	437.68725	474.41625	490.74025	452.991	863.5545	1194.35727272727	714.233333333333	1021.7895	1380.71072727273	1700.89566666667	1854.057	2607.50075	981.9615	983.601333333331	999.31425	2090.44090909091	1053.91825	914.144	1313.70525	911.083250000002	3569.56275	2572.82925	1275.70725	1926.46516666667	3086.25625000001	2794.69300000001	1725.0675	2885.26700000001	564.19825
364	240.074426992408	240.067174280327	240.081613208382	271.376	269.355	272.423	4	4	138.761846153846	270.503846153846	266.28525	377.677500000001	155.090666666667	227.62725	189.689	416.285538461537	56.1169230769231	30.6075	9.17861538461537	52.03275	13.2578333333333	18.3655384615385	17.3456666666667	13.26975	22.4366153846154	11.22275	20.4046153846154	23.4653076923077	10.2025	18.3655384615385	13.263	11.2276153846153	11.22825	8.16600000000002	4.07938461538461	8.162	4.081	8.16923076923075	9.18207692307691	8.162	17.3517692307692	14.2843076923076	8.16553846153846	13.258	16.324	7.14233333333332	10.2025	10.2023076923077	9.18675000000002
365	240.094960690444	240.089437822924	240.098643437309	293.8195	292.805	296.903	4	4	9.18225	17.34425	24.486	31.62775	18.357	21.42525	14.2835	24.4739999999999	1375.85866666667	1657.90625	1063.1005	1780.33625	29.58725	28.5810000000001	24.4879999999999	24.476	98.96425	94.88325	124.480666666667	134.673	25.50625	21.4276363636363	13.2578333333333	28.5553333333333	23.46575	17.34425	12.244	21.4252500000001	6.1215	14.2835	13.26975	16.332	15.29625	23.46575	11.21725	17.34425	11.2236666666667	14.2905	13.2578333333333	13.2643333333333	11.21725
366	242.957095282741	242.957095282741	242.957095282741	756.038	756.038	756.038	1	1	7.14174999999999	17.34425	11.2233	17.34	6.12150000000003	12.2436	9.18495000000003	12.2400000000001	164.2683	278.541900000001	12.2466	221.459349999999	16.3248	17.34425	13.26325	17.34	16.3336	19.38	14.2835	9.18224999999999	9.18539999999996	5.10275000000001	8.16240000000002	11.22275	23.46575	6.12179999999999	16.324	8.16239999999998	15.3045	8.15799999999999	15.309	9.18269999999998	9.17955	10.2025	8.16200000000003	15.30375	6.12149999999999	9.18270000000003	9.17999999999999	25.50625	5.10150000000002
367	244.091965894481	244.08812000396	244.107896758289	59.177	57.133	61.197	24	24	804.7306875	1138.58258823529	1028.412	1005.93911111111	884.55675	1173.359375	772.680714285714	1263.08578947368	1141.784	2094.63027777778	4486.03925	1510.99025	483.5985	648.879	460.13275	389.894666666667	207.1234375	353.0065	160.17925	245.88025	458.1203125	267.321875	242.834375	336.6825	371.130117647059	182.62475	109.1333125	207.1234375	331.6015625	261.376	382.59375	283.6295	697.89375	568.107235294118	222.428125	324.4395	367.3125	828.49375	992.3991875	419.476875	418.45625
368	246.062279905285	246.058977183729	246.065582626841	58.1595	57.133	59.186	2	2	28.5581333333333	63.2565333333333	73.4605714285715	58.1522142857143	76.52	80.6010666666667	85.7304	86.7226666666667	198.731	291.796266666667	265.269333333333	161.138933333333	57.1349333333333	82.6431428571428	51.0142857142857	59.1986666666667	19.3850666666667	36.7152	26.5269333333333	22.4458666666667	54.0713571428572	53.0538666666667	22.4447142857143	102.026666666667	50.9766666666666	21.4256	25.4966666666667	90.7990714285714	24.4864	35.725	46.9331428571429	34.6936	139.776533333333	109.125733333333	28.5674666666667	53.0538666666667	69.3745714285714	163.245714285714	228.450133333333	86.7607142857143	29.5993333333333
369	246.861596266246	246.856882434833	246.877067384105	1078.42	1074.32	1081.46	63	61	1221.48409090909	1977.64090909091	2112.42000000001	1781.94000000001	1367.47000000001	2165.45047619048	1486.83380952381	1387.84761904762	1130.68761904762	1146.48	757.211000000003	1129.14	2043.04100000001	1886.61758620691	1976.76	1998.01130434783	1378.66333333334	2615.28000000001	855.779999999995	818.587647058831	1877.6	1153.62	1386.18	2367.42	2421.48000000001	1242.96900000001	1099.0785	1679.94000000001	1212.35400000001	1417.8	1827.71550000001	1424.94	1375.60190476191	1881.90444444446	1210.74	1190.89571428572	1211.30523809524	1364.76000000001	741.21142857143	1174.5955	1239.74095238096
370	246.878173431931	246.877315484204	246.879860578777	1078.44	1077.32	1081.43	8	8	1530.83333333334	1926.8088888889	2211.36000000002	2061.42000000001	1287.94111111112	2343.19555555557	1355.29777777777	1256.3038888889	1045.0488888889	1096.50000000001	724.594444444449	1085.87111111112	2214.42000000002	1937.99999999999	2046.12000000001	2135.88000000002	1237.9338888889	2523.48000000001	1187.27999999999	1419.84000000001	2076.83055555557	1066.92000000001	1261.40666666667	2317.44000000002	2281.74000000001	1195.07055555556	1315.49611111112	1538.16000000001	1179.72842105264	999.600000000004	2301.35277777779	1471.86000000001	1248.13944444445	2313.59944444446	1102.20000000001	1101.17944444445	1098.11777777778	1183.2	693.599999999996	1116.48777777778	1134.24000000001
371	246.980820854285	246.97247698054	246.987535354326	180.581	177.502	180.586	3	3	69.3502857142857	134.677714285714	152.022571428571	190.713285714286	111.211142857143	190.789866666667	125.495142857143	248.845142857143	28.568	56.0963333333334	23.4567142857143	52.0527857142857	131.616857142857	195.894857142857	142.781333333333	140.799428571429	71.4449999999999	79.5767142857142	56.1146666666667	79.5767142857142	103.048857142857	42.852	53.0734285714285	106.109714285714	94.8865714285714	83.6618666666667	52.0345714285714	215.280285714286	68.3304285714285	90.7740666666667	95.9068571428573	75.5011428571428	334.630285714285	184.594142857143	31.6288571428572	47.9366428571428	158.133214285714	242.811	38.7708571428571	181.610857142857	66.3173333333334
372	247.047603152421	247.040657270354	247.057058380462	59.168	57.116	61.214	9	9	451.800933333334	589.725142857143	658.072	909.074571428572	984.54125	1104.50528571429	1240.95695238095	56.1157142857143	401.538533333333	781.524266666667	116.312571428571	452.9984	420.328285714286	892.75	592.786	511.377857142857	21.426	86.6878571428571	63.2565333333333	35.71	531.558933333334	1292.91590909091	1189.684375	649.922	319.218266666667	764.179733333334	573.159714285714	473.403733333333	404.033142857143	27.5573571428571	387.701333333333	29.5862142857143	19.3840714285714	951.5978	457.079466666667	219.361428571429	756.0176	28.5693333333333	188.673571428572	607.2825	658.360714285714
373	247.05983574691	247.05983574691	247.05983574691	60.205	60.205	60.205	1	1	33.6435	15.305625	4.081	4.081	989.6425	5.10125	1132.4775	1138.7385	129.38125	8.16200000000001	27.54675	301.994	20.405	11.224125	7.14175000000001	5.10125	64.27575	24.471	16.336	47.95175	3.06075	2.039	2.0405	5.10125	5.098125	3.061125	3.061125	326.471111111111	3.06075	457.408	4.081	307.09525	1012.088	5.10125	34.6885	180.606375	112.224444444444	640.699555555555	46.9315	5.10571428571429	160.297
374	247.987696319519	247.987349657742	247.990720149449	141.805	140.796	143.873	3	3	63.3226666666668	155.090666666667	104.074	77.6086666666664	21.434	62.2444000000001	19.4066	53.0504	271.408666666666	260.457	335.634833333332	267.3448	65.3013333333332	146.784	69.3146666666665	52.0369999999999	11.2126666666666	37.7523333333332	38.7676	35.7116666666668	32.6826666666666	10.2133333333334	9.18149999999997	14.2846666666667	64.2810000000001	31.6262	12.232	73.4639999999998	59.1696666666665	25.4833333333333	48.9280000000001	17.3456666666666	174.306	162.2436	49.9996	78.5528333333331	244.1146	48.9279999999999	399.9184	212.229333333333	383.645333333332
375	249.084118910523	249.082626081939	249.085611739107	209.149	208.157	210.141	2	2	37.766909090909	54.0744545454545	43.8717272727273	64.2771818181817	36.7298181818182	47.9528181818181	32.6603636363636	79.5812727272726	37.7500909090909	39.8119090909091	20.4054545454546	39.7729090909091	91.8736363636363	113.250272727273	132.635454545454	56.1149999999999	131.615181818182	80.6015454545456	54.0744545454545	101.007	375.661090909091	206.186909090909	163.243636363637	213.237	211.196454545454	147.939545454545	92.8448181818181	261.306181818182	180.588272727273	100.953	160.182818181818	114.270545454546	483.609272727272	197.932909090909	84.6373636363635	171.497454545454	204.145454545455	214.257272727273	81.6218181818181	275.326363636364	38.7530909090909
376	250.013771867073	250.011404322574	250.016139411571	60.702	59.169	62.235	2	2	43.8577368421053	120.3246	137.735526315789	168.343421052632	67.3373684210526	145.85285	66.3376315789474	55.0942105263158	48.9296842105263	44.8915789473684	46.9345263157895	25.5065789473684	120.3895	95.9047368421053	98.9655263157895	95.9245263157895	888.649210526316	739.5	851.919736842105	674.393947368421	213.301	269.349473684211	283.633157894737	338.744842105263	139.74	139.783263157895	145.86	52.0334210526316	51.0125	59.1905263157895	136.715263157895	88.76175	39.7902631578947	90.78	60.1955263157895	62.2383	66.3171052631579	54.073947368421	55.08	62.2521052631579	28.5762105263158
377	250.14662565855	250.14662565855	250.14662565855	186.726	186.726	186.726	1	1	4.08133333333334	146.928	146.928	191.822666666667	6.12100000000001	97.9520000000002	3.06100000000001	4.07733333333334	3.06100000000001	489.760000000001	10.2016666666667	8.16266666666669	82.6470000000002	65.2906666666668	63.1986666666668	42.8540000000001	4.08533333333334	14.2846666666667	0	1.02033333333334	52.0345714285714	6.12200000000001	65.3653333333335	66.3216666666668	19.3863333333334	31.6303333333334	21.427	4.08133333333332	25.5083333333334	3.05800000000001	27.5445	2.04066666666667	5.10166666666668	54.0246666666668	24.484	1.02016666666667	233.656333333334	5.10166666666668	2.04066666666667	160.166166666667	4.08133333333334
378	250.86580223435	250.862825857722	250.868778610979	1069.695	1069.18	1070.21	2	2	963.606153846152	1324.98	1606.5	1460.72076923077	1226.04	1586.1	1082.22	1263.71230769231	1079.86533333333	909.839999999999	2038.98	1015.92	1491.34384615384	1272.96	1526.94	1557.54	935.339999999999	1681.98	1190.34	1301.48076923077	1320.87538461538	1213.8	1225.94384615384	1595.09615384615	1639.35538461538	1013.88	1157.7	907.799999999999	899.297692307691	1310.7	1660.56	944.519999999999	1212.67384615384	1624.04384615384	1155.80769230769	1196.34153846154	1056.49615384615	1218.9	1621.08333333333	1064.44307692307	1173
379	251.068331980482	251.067428588867	251.069235372098	88.7555	88.744	88.767	2	2	64.2775	212.217777777778	72.4633888888889	124.507777777778	132.679444444444	209.225277777778	95.9061111111112	186.710833333333	335.470333333333	285.864444444445	177.528333333333	190.791944444445	199.974444444444	163.191111111111	126.48	114.271111111111	31.6389444444445	48.9893333333333	27.5565	43.8719444444444	144.879444444444	21.42	8.16222222222223	38.76	167.325555555555	58.1558333333333	38.7832222222222	445.861388888889	91.825	190.791944444445	130.517333333333	86.7472222222222	726.200444444444	616.415555555556	197.987777777778	242.826111111111	233.643611111111	574.416388888889	131.58	244.866666666667	37.7502777777778
380	251.09222496425	251.088056227432	251.098076739269	229.559	228.55	236.678	3	3	17.34425	29.58	25.51375	27.5481	22.4527368421053	25.5075	19.38475	40.822	48.972	61.215	35.70875	55.1097	19.3857	36.7416	35.71925	25.49875	35.7	23.46575	16.3248	40.8	17.3451	38.7694999999999	20.394	23.4623	22.4521	21.43155	21.4137	28.567	12.243	17.34	18.3645	20.4	45.92475	26.5278	13.26	28.567	28.5666666666667	41.84255	20.406	37.74925	26.5278
381	252.105550082894	252.095682222226	252.109254163151	229.548	226.498	229.571	3	3	14.2832307692308	11.2183076923077	15.3103846153846	22.4450769230769	15.3103846153846	13.269	13.264	32.6769230769231	23.4759230769231	35.7107692307692	13.264	26.528	14.2832307692307	17.3517692307692	19.3931538461538	18.3655384615384	19.3772857142857	6.12184615384616	9.18207692307693	13.258	17.3452307692307	16.3236923076923	15.2925	12.2436923076923	15.3115384615384	14.2961538461538	14.278	19.3858461538462	41.8326153846153	7.13892307692308	17.3517692307692	5.09923076923077	71.4538461538462	28.5664615384616	26.526	54.0763076923077	152.025846153846	30.6230769230769	17.343923076923	105.091692307692	25.5057692307692
382	252.107101234987	252.103270176374	252.122736194466	204.053	200.992	209.154	31	31	313.2321	786.6513	559.1244	955.0008	1591.7517	2505.82171428571	1688.431	3887.343	977.4474	1284.51131578948	436.688399999999	824.4024	1104.9849	1700.8401	1556.9015	1234.442	2350.4085	1761.97175	1208.99625	1765.9662	390.5451	301.1655	263.0826	218.470222222222	834.926307692308	539.7387	376.2693	4333.296	2493.3688	1418.03166666667	1724.138	1188.6495	10559.0847	6846.213	1840.48088888889	2715.83155555555	5804.48669999999	1395.75085714286	3056.8188	6111.59699999999	2552.70242857143
383	252.976063614499	252.976063614499	252.976063614499	52.032	52.032	52.032	1	1	13.2643333333333	20.4033333333333	17.3598333333333	16.3253333333333	11.2236666666667	25.51	10.2033333333333	9.1818	59.1696666666667	78.5656666666667	26.5286666666667	60.1406666666667	30.5871428571429	46.9353333333333	26.5503333333333	26.5286666666667	326.453333333333	205.3014	37.7523333333333	266.5245	24.488	16.3226666666667	21.427	26.5286666666667	29.5634285714286	13.2621666666667	14.2846666666667	17.3456666666667	14.2846666666667	21.4494	26.5503333333333	17.3456666666667	31.6303333333333	28.5646666666667	18.366	18.366	36.732	21.4235	25.5083333333333	26.5243333333333	12.232
384	253.112502062808	253.107052214352	253.127412190789	203.041	199.984	205.09	30	30	56.1183333333333	119.366	71.414	136.7068	244.728	377.474	260.1765	696.887666666668	209.145555555555	243.8278	73.4616	167.3128	160.1871	299.978	264.2577	172.4307	380.3481	253.0096	187.741333333334	252.022333333333	59.1426	73.4639999999999	52.0047	39.8146666666667	130.6752	72.4413	67.3002	773.7664	398.9373	228.554666666667	265.286666666667	183.654	2463.97083333333	1247.86766666667	452.007666666668	828.420444444446	1988.62966666666	1717.1088	1097.87866666667	1918.10133333333	433.6275
385	253.214227704579	253.211450847144	253.23182715515	616.248	613.205	621.339	13	13	478.623880000001	2031.54488888889	1474.97784	2011.63083870968	1007.01636	1905.2735	1017.18925	1292.65675	767.070079999999	1181.49775	420.355360000001	1191.70066666667	984.581458333337	1571.45333333333	1323.5885	834.394083333333	612.300000000002	288.739239999999	210.1715	727.459640000002	759.931041666667	782.554760000002	375.452	1284.8095	387.615833333333	208.0885	208.131	773.341920000003	219.3602	451.984039999999	258.133791666666	664.358519999998	3403.65407999999	990.460458333333	247.92075	889.912333333335	911.324360000001	1775.29714285715	338.732960000001	668.427499999999	351.914375
386	254.084141770655	254.080925388843	254.099423050431	304.022	303.014	305.071	7	7	797.835499999998	1062.11742857143	1445.871375	1669.03772727273	876.437700000003	1307.9605	972.345899999998	2437.31088888888	22.462	65.2959999999998	14.273	38.7695000000002	20.4049999999999	31.631625	29.5872500000001	25.4875	11.22275	15.3037500000001	10.21	8.16800000000005	5.10124999999999	8.16800000000001	6.12150000000003	11.22275	5.10124999999999	5.10125000000002	5.11	4.08150000000001	5.10125000000002	7.14174999999998	5.105	2.04050000000001	16.336	8.16200000000003	12.236	6.12149999999998	7.14174999999998	7.14262500000001	5.10124999999999	10.2025	6.12149999999998
387	254.106751573887	254.100980257826	254.121272268042	203.044	199.984	205.079	27	27	45.91125	68.35675	64.27575	107.13	182.477714285715	284.64975	210.178857142857	522.368	161.1995	152.01725	55.0954285714285	105.089428571429	113.156571428571	197.9285	182.631142857143	146.900571428571	307.889	216.300571428571	128.5515	205.07025	59.1382499999999	73.4580000000001	48.9325714285714	22.4455	119.457	52.0345714285714	43.8354285714286	564.613	308.126285714286	164.26025	201.013875	148.961714285715	1822.1665	981.560666666669	357.13125	631.53475	1380.511	1280.45857142857	897.851428571428	1553.78635714286	300.97375
388	254.122411350353	254.122411350353	254.122411350353	204.024	204.024	204.024	1	1	51.0142857142857	75.5011428571428	75.501142857143	122.434285714286	195.812571428571	291.801714285714	221.3865	534.629714285714	167.326857142857	159.220285714286	66.3185714285714	118.353142857143	118.353142857143	207.118	194.874571428571	152.022571428571	316.022857142857	223.442571428571	133.601285714286	212.219428571428	62.2112857142857	78.5950000000001	55.0761428571428	32.6605714285714	126.559714285714	57.1559999999999	47.9534285714285	571.560000000001	316.266428571428	165.286285714286	203.036857142857	154.063142857143	1799.7504	1006.00171428571	360.160857142857	676.402071428571	1639.59914285714	1295.76285714286	911.115142857142	1568.17914285714	305.172214285714
389	254.163788490381	254.15570750608	254.166753329671	134.668	134.668	136.71	3	3	12.2477142857143	23.4649285714286	16.3245714285714	27.5689285714286	16.3234285714286	35.6976666666667	26.5497142857143	38.7549333333333	827.393785714287	1030.92142857143	731.237571428571	1347.8328125	45.9128571428571	8.15893333333333	45.8967857142857	23.4649285714286	185.627866666667	189.773142857143	134.6224	247.912071428572	134.724857142857	134.724857142857	89.7851428571428	157.069733333333	129.576285714286	75.4997333333334	84.6489333333333	69.4085714285714	68.3591428571428	71.39	82.6084285714285	85.668	99.869	40.8085714285714	52.037	61.2171428571428	27.5477142857143	64.251	21.4256	55.0954285714285	54.0751428571428
390	254.990519133602	254.984690803454	255.00651792784	103.034	94.878	106.118	101	101	2545.764	4184.255	4374.98514285714	3870.8285	3070.13021052632	3835.11975	2222.47105	3330.10794117647	145.840933333333	217.3168	75.4997333333334	118.350933333333	2393.52346153846	2863.99482352941	2761.81675	2367.76470588235	351.992	659.853733333333	550.944	364.095375	2496.48377777778	2087.56610526316	2116.3703125	2890.28955555555	2029.4015625	2100.69475	1870.98638888889	2362.9668	1828.96	1941.56078947368	2321.2355	1688.88342857143	2486.31341176471	3543.32825	2284.40194444444	2403.46342105263	1459.99657894737	2530.49595	2523.07825	971.357333333333	1124.922125
391	255.096317088018	255.088733587179	255.102799458872	301.48	298.943	303.025	4	4	133.6462	179.5728	225.480272727273	275.473636363635	128.554363636364	238.743818181818	164.263909090909	404.236800000001	14.2926	30.6081818181819	12.2364	22.4459999999999	15.3040909090909	17.3536	14.2838181818181	10.1972727272727	11.2233	11.223	5.1045	15.312	17.3446363636364	12.2496	11.2222	12.2436	10.2027272727273	10.2027272727273	6.12240000000001	4.08109090909091	6.12163636363637	9.18270000000003	14.2926	9.18736363636362	12.2496	13.2626	8.1576	10.203	7.1419090909091	14.2838181818182	10.1972727272727	9.18269999999998	5.09909090909092
392	256.08332680557	256.075933915431	256.09071969571	59.182	59.179	59.185	2	2	103.003166666667	160.17925	152.029666666667	179.578666666667	202.0095	240.680666666667	198.0255	182.62475	241.4635	343.82425	428.505	546.854	102.025	164.26025	101.00475	148.00875	165.2805	346.715	75.4676666666667	209.168333333333	296.89275	53.053	52.037	298.93325	174.37725	52.03275	43.84925	121.40975	41.83025	157.178	283.652666666667	162.21975	328.5205	345.69525	36.729	72.43775	108.1465	319.33825	173.3575	79.6663636363637	116.3655
393	256.089436524614	256.084609908674	256.094263140554	300.981	298.943	303.019	2	2	46.935333333333	63.2606666666668	104.069142857143	107.115	67.3388571428576	85.7040000000006	74.4808571428571	176.690666666666	9.19199999999998	8.16228571428577	12.244	11.2231428571429	6.12171428571428	9.18149999999997	2.04057142857143	6.11657142857145	6.12199999999996	4.0777142857143	5.10083333333332	7.14116666666664	5.10142857142861	4.08533333333332	9.18300000000002	5.10083333333332	6.12171428571428	1.02028571428571	4.08333333333333	5.10142857142857	2.04057142857143	3.06099999999998	4.08466666666667	4.08466666666667	11.2328333333334	3.06100000000001	5.09666666666666	4.0813333333333	6.12171428571428	7.142	10.1942857142857	6.12200000000001	5.09666666666666
394	256.087266007262	256.079076664177	256.095455350347	74.4845	72.444	76.525	2	2	125.492086956522	97.8991304347826	98.9653043478261	121.411043478261	176.505130434783	187.64	183.740869565217	179.565913043478	371.105913043478	493.143	385.675043478261	602.999869565217	84.681652173913	105.06447826087	86.7258695652174	81.6417391304348	112.252608695652	226.449652173913	106.08	156.099913043478	143.893565217391	74.4790434782609	67.3372173913043	167.329913043478	104.071043478261	79.5633913043478	70.383	90.78	97.9450434782608	93.868	125.465347826087	89.7829565217391	285.6	240.730260869565	78.5600869565217	127.532608695652	159.160695652174	265.267826086957	147.906304347826	166.387565217391	211.194
395	256.261922260941	256.257870521074	256.278830394687	879.476	872.332	881.463	34	34	366.158882352942	743.807812500002	582.815307692308	584.830764705882	587.858823529412	676.221000000002	391.775999999999	1679.88823529412	447.917187499998	440.76705882353	2310.016875	356.185294117648	688.677631578947	718.519999999997	719.569999999997	678.495588235291	419.348437499998	763.427500000002	436.666999999999	495.841499999999	780.539062499997	330.581250000001	435.8335625	871.346875000002	493.809066666666	457.223529411765	428.523529411765	595.851764705879	492.802058823527	643.777750000003	687.901250000002	626.641176470589	556.240625000001	637.673611111111	464.071562499999	411.160750000002	432.604705882354	528.512352941177	1408.62	425.444249999999	380.693124999998
396	256.971664517544	256.971664517544	256.971664517544	103.029	103.029	103.029	1	1	2202.0450625	3170.19066666667	3627.048	3059.97966666667	2206.8368	2962.8544	1781.00826666667	2417.084	106.066133333333	164.262933333333	43.8714666666667	88.7631999999999	1916.6868	2229.42833333333	2131.33706666667	1972.8198	268.330133333333	515.032666666667	421.370133333333	272.3044	2110.93173333333	1581.41333333333	1819.44213333333	2178.26933333333	1522.23786666667	1604.87946666667	1621.588	1798.41466666667	1320.74266666667	1464.08266666667	1995.87906666667	1307.55453333333	1741.5952	2762.88213333333	1590.59573333333	1574.88866666667	1088.03066666667	1813.01386666667	266.2896	1016.1856	891.363466666667
397	256.977370269539	256.972824676127	256.99306887746	103.045	94.878	106.117	63	61	2133.54114285714	2857.62105263158	2179.21292307692	2356.7775	1498.8207	2352.76055555555	1528.65413043478	2317.09046153846	88.7275714285715	147.933461538461	24.4873846153846	81.6228571428571	928.402222222222	1681.98	1676.31638888889	1628.756	254.056615384615	506.863538461538	415.233923076923	271.282	2077.30171428571	882.444166666668	1784.73076923077	2165.90907692308	1510.02285714286	1590.62542857143	1062.49266666667	1485.07	1299.34130769231	1443.70428571429	1471.49925	1281.94661538461	1722.24228571429	2680.54	1082.48525	1131.75668	1065.55114285714	1748.76971428571	1338.58986666667	1010.08285714286	882.176428571429
398	257.107552999652	257.098139816635	257.117138728727	294.858	292.771	296.908	9	9	20.3988888888889	41.8291111111111	33.6686842105263	41.8313888888889	32.6488888888889	32.6488888888889	25.5138888888889	48.96	2546.63314285715	3530.16111111111	1718.14777777778	2842.5558	52.0341666666667	53.0688888888889	36.73	39.7778333333334	272.410263157895	269.28	305.162722222222	292.815526315789	38.7819999999999	51.0289473684211	29.5783888888889	45.8975	37.7502777777778	24.4866666666667	36.73	29.5876315789474	25.5069444444445	28.5673684210526	30.6183333333334	25.5152777777778	31.6281578947368	25.5069444444445	20.4	22.44	19.385	19.391	18.359	11.2230555555556	21.4188333333334
399	258.108073718801	258.105155944824	258.125772774582	53.041	51.006	54.067	21	21	53.0325714285714	69.3745714285715	59.2001538461538	64.278	77.5417142857143	46.9528571428572	95.9068571428572	150.991714285714	557.627428571428	410.163692307692	617.272857142857	201.945857142857	125.442428571429	132.627857142857	92.8785000000001	89.7851428571429	1857.84847058824	1146.80114285714	1223.83642857143	1644.25564285714	91.8276923076923	394.859076923077	105.089428571429	129.576285714286	99.904	83.6575714285714	137.738571428571	82.644923076923	67.3388571428572	94.9673076923077	129.569307692308	131.616857142857	152.022571428571	83.6634285714286	66.3185714285714	81.6228571428572	220.386461538461	83.6652307692307	384.647714285714	104.069142857143	192.834
400	258.876403892146	258.876403892146	258.876403892146	1077.37	1077.37	1077.37	1	1	1882.77857142856	2710.38476190477	2795.81999999998	2521.59666666665	1662.59999999999	2928.76666666668	1910.33142857143	1839.87954545455	1660.31476190477	1508.57999999999	1503.47999999999	1667.69999999999	2776.71571428569	2801.94000000001	2606.09999999998	2567.33999999998	1823.76	2972.27999999998	1634.04000000001	1835.83666666667	2761.35000000001	1593.24	1758.24318181819	2864.16000000001	2702.99999999998	1593.23999999999	1825.79999999999	1968.49857142858	1642.96666666665	1736.04000000001	2929.44000000001	1858.28714285715	1766.44428571429	2811.41190476188	1707.48000000001	1584.79952380953	1523.57095238096	1756.43999999999	1566.43095238096	1651.90095238094	1659.54
401	258.88316746981	258.878134660854	258.899966784686	1077.38	1075.32	1080.47	63	63	1498.58333333333	1200.5	1730.94000000002	2037.96	1323.96	1686.0117647059	1469.82	694.62000000001	1268.89583333333	714.000000000005	1061.66666666667	1311.72	1340.28000000001	2151.18	2052.24	1867.62000000002	748.680000000003	2379.66	1122	1036.22272727273	2077.39583333333	689.520000000001	1349.54166666667	2267.46	1719.71999999999	664.02	907.800000000009	1574.88	570.645833333333	647.700000000013	2253.18	1539.18	807.611000000003	1694.12222222223	755.262499999997	648.188461538461	1178.04166666667	1023.06000000001	1145.46	1361.79166666667	1277.01583333334
402	259.106952599882	259.106952599882	259.106952599882	100.002	100.002	100.002	1	1	11.218625	27.5585625	25.5083333333333	38.7701333333333	16.325	28.567	30.586875	55.07325	28.55825	30.609375	9.18225	21.42525	15.309375	21.4291875	21.4265625	15.3084375	33.66825	11.218625	13.2640625	21.417375	9.18225	18.365625	17.3389375	17.3453125	15.30375	21.42525	13.258375	20.4133333333333	13.268125	6.12159999999999	12.23475	12.23925	40.81	24.486	10.2025	19.391875	22.4532	28.5693333333333	10.203125	30.608	16.319
403	261.221409269508	261.221409269508	261.221409269508	756.038	756.038	756.038	1	1	5.10133333333332	11.2229333333333	17.3445333333334	10.1993333333333	15.3040000000001	17.3456666666666	12.2472	12.2384	122.432	132.634666666667	7.14466666666669	147.938666666666	10.2033333333333	10.2026666666666	12.2432	12.2392	13.2686666666667	13.2634666666666	9.18239999999998	9.18239999999998	13.2686666666666	9.18540000000005	11.2229333333334	11.2229333333333	19.3850666666666	13.2634666666666	9.18239999999998	9.18239999999998	15.3040000000001	8.15626666666667	14.2837333333333	7.14186666666665	8.16213333333332	13.2634666666667	8.16213333333338	11.2229333333333	8.16213333333332	12.2432000000001	9.1788	18.3648	17.3445333333334
404	263.016624870424	263.008960167911	263.031161960992	60.199	57.128	68.362	105	102	2874.36	2730.13753846154	3892.30394736842	4430.1426	4023.97555555555	4497.41942857143	4958.6095	7562.17356521739	3575.11973333333	6137.90315789474	438.7075	8968.86	1650.79146666667	5273.67225	3455.63131578947	2668.869	1685.4747368421	1231.94036363636	2356.80789473684	2080.31657894737	1595.16489473684	2376.24542857143	1839.51075	1125.58944	1231.9184	3282.35589473684	2452.9496875	5740.12742857143	4725.90327272727	3007.64615789474	2077.738	1935.67772222222	7474.43113043478	5881.32	5190.17071875	5891.03453846154	8067.39914285714	5766.17039999999	1046.45964705882	8830.59252380953	4816.26383333334
405	263.032868741616	263.032868741616	263.032868741616	62.24	62.24	62.24	1	1	2928.27645	3485.38342857143	4318.71825	4740.02619047619	5365.49475	5468.47619047619	6248.66728571428	8661.20542857143	4984.09105	6224.54525	447.905428571429	9430.92	2410.93514285714	5360.3935	3595.361	2899.09845	1748.7942	1995.12	3468.85	2181.2945	1632.88	2266.0863	2393.47857142857	1467.17085714286	1655.07357142857	3445.5531	3037.56	5853.17425	5306.25833333333	3080.0199	2171.092	2135.38325	9849.4935	6147.54	4950.253	7149.142	9178.169	8485.8351	1251.54	9888.10895	4594.5161
406	263.931050028629	263.929201651311	263.939010829142	43.87	43.864	43.87	4	4	34.6868	58.1514	81.6319999999999	56.111	37.7548	81.616	46.9276666666667	42.854	595.290666666667	703.938	462.2412	240.7672	41.8364	89.9008000000001	52.0404	24.4896	29.5858	38.7726666666667	44.8976	26.5304	15.303	18.3636	24.4896	24.484	22.4444	17.3468	19.3838	46.9292	32.6464	7.14116666666667	18.3852	11.2354	28.5656	82.647	13.2626	44.8888	132.626	34.7276	173.638	132.652	21.4242
407	263.949048228703	263.948697603666	263.94939885374	44.8905	44.885	44.896	2	2	34.6936	65.2928	97.9392	71.414	42.8568	78.5708000000001	62.2444000000001	96.9190000000001	450.9284	541.8324	445.8274	191.7976	53.0504	96.0116	53.0486666666667	24.4896	45.909	32.6464	35.714	36.7272	16.3264	18.3636	20.43	21.4284	25.5083333333333	15.303	16.3264	59.1716	26.5304	15.306	16.348	20.428	106.1008	74.4746000000001	12.2424	36.7272	127.525	72.6330000000001	170.5738	129.5654	19.3876
408	264.01937434909	264.017319691332	264.021429006847	60.18	58.142	62.218	2	2	268.26	314.142888888889	421.374722222222	484.605555555555	527.483611111111	523.4025	614.374444444444	863.155	585.11747368421	580.538055555556	80.6019444444444	1012.80483333333	214.258333333333	496.875277777778	316.286111111111	263.303333333333	177.528333333333	200.929055555555	300.981944444444	162.224166666667	179.617777777778	188.751388888889	206.084888888889	173.447222222222	149.893578947368	358.112368421053	288.644277777778	497.868444444444	475.449444444444	277.606222222222	208.136666666667	216.322444444444	1025.37916666667	590.547833333333	523.395	657.058888888889	934.523555555556	909.0675	163.191111111111	1026.73477777778	493.948888888889
409	265.015129430596	265.012885035049	265.031389767721	59.1685	58.154	62.218	6	6	329.442055555556	457.084444444444	507.050444444444	518.301111111111	642.775	612.166666666666	704.221666666667	990.635777777777	672.76	828.478823529412	232.623333333333	1187.21533333333	294.860277777778	664.200833333333	411.171944444444	330.678	166.305277777778	228.542222222222	406.070555555555	222.420555555556	254.132166666667	288.743235294118	276.495277777778	273.434444444444	209.031666666667	458.104722222222	385.56	662.160277777778	619.308611111111	350.183944444444	262.197111111111	277.515555555555	1156.995	670.1035	621.349166666667	798.834	1170.25861111111	897.809523809524	343.74	826.70625	582.737222222222
410	267.122319639116	267.1200180404	267.139643831073	547.8705	544.813	550.895	4	4	303.094956521739	1078.69147826087	899.079652173912	1073.31443478261	942.721043478261	1175.64104347827	615.217304347826	1859.39060869565	697.016347826086	919.294217391304	886.606695652174	652.827826086957	504.030347826087	1106.4812173913	946.802086956522	862.920000000001	430.568434782608	359.131826086957	370.275782608696	238.741043478261	728.497304347826	629.661913043481	695.491739130436	823.984347826088	382.597826086957	532.440000000001	270.369130434781	850.897565217392	509.240347826087	462.178173913044	446.779043478261	672.523826086956	1511.01493333333	863.177478260873	441.772956521739	600.959260869565	648.885913043478	981.240000000001	625.28665217391	978.430173913044	922.315826086957
411	268.10128287761	268.099386417647	268.112306829084	120.3905	117.335	120.396	6	6	144.872769230769	225.284	164.3235	304.023857142857	167.393538461539	239.880769230769	146.913230769231	402.001230769231	563.209846153846	669.019076923077	586.664285714287	516.236769230769	122.391428571429	209.163076923077	174.529928571428	104.061857142857	42.8496923076923	40.8276923076924	30.6092307692308	33.6676153846154	78.562	92.764	84.6837142857142	121.361692307692	69.3756923076923	41.8483846153846	39.807	149.919	43.8722857142857	43.8569285714286	71.3892307692307	25.5173076923077	160.188307692308	72.4363846153847	35.7080769230769	53.0548571428571	160.117571428572	220.474285714286	85.7058461538461	246.822714285714	42.8755384615385
412	270.098239703199	270.092376783691	270.111808859286	109.162	106.095	109.179	3	3	48.9620869565217	71.4182608695652	87.7434545454545	85.7029090909091	142.838181818182	177.527454545455	171.32347826087	171.32347826087	346.815454545454	465.244363636364	31.6284545454545	636.642782608696	44.88	84.6826363636364	69.3785454545455	80.6230909090909	83.6623636363636	224.41	107.128636363636	133.591521739131	79.5812727272727	62.2227727272727	74.4799090909091	95.88	87.7461739130435	83.6649565217391	105.037608695652	230.643272727273	136.753090909091	94.8853636363636	125.46	82.6457727272727	696.689695652174	356.075181818182	153.045652173913	274.526727272727	519.318818181818	568.291909090909	10.2026086956522	573.393272727273	231.549869565218
413	270.113514215174	270.113514215174	270.113514215174	109.179	109.179	109.179	1	1	44.8770666666667	63.2813333333333	76.52	75.4997333333334	135.695466666667	167.323733333333	157.008133333333	155.029866666667	330.4368	435.653866666667	7.14186666666667	607.058666666667	38.7701333333333	77.5098666666667	67.3376	76.55	74.4794666666667	214.186	101.0064	122.384	72.4389333333334	63.2565333333333	71.3906666666667	91.788	82.647	77.5402666666666	100.9338	216.296533333333	130.645333333333	87.7486666666667	119.3244	75.4750666666667	656.031466666666	347.910933333333	145.907666666667	262.311333333333	506.052266666667	549.923733333333	5.10133333333333	558.122333333334	217.2316
414	270.276890702995	270.272975109469	270.281506205714	891.728	884.524	892.794	24	24	495.219642857141	820.526666666667	752.970857142857	743.788285714285	496.879142857143	782.559142857142	492.994384615385	498.919714285714	254.03746153846	332.613142857143	269.355428571428	295.882857142857	797.863428571428	620.325818181816	740.675571428572	769.618571428576	471.372	693.745714285715	320.369714285714	512.155846153847	734.879999999997	317.419928571428	325.357214285714	670.327714285714	801.888428571429	334.653714285714	344.832428571429	520.309285714282	313.227714285714	471.636000000001	703.70142857143	541.771714285714	446.885142857143	706.070666666664	330.572571428571	296.903142857143	328.509	556.016785714286	805.701249999999	356.229285714285	319.349428571428
415	271.057604840694	271.057604840694	271.057604840694	165.259	165.259	165.259	1	1	3.06049999999999	9.18149999999997	6.12200000000001	9.19050000000001	1.02016666666667	5.10083333333332	4.08133333333332	5.10166666666665	3.0605	8.16266666666665	8.16266666666665	10.2016666666666	4.08133333333332	6.12099999999998	3.06099999999999	4.07733333333332	10.2016666666666	4.07733333333334	3.06099999999999	3.05799999999999	2.04066666666666	5.10083333333334	2.04066666666666	2.04066666666666	2.04233333333333	1.02033333333333	4.08066666666665	2.04066666666667	3.06099999999999	2.04233333333333	4.08133333333332	4.08066666666667	7.13533333333335	7.14233333333332	2.04066666666666	4.06999999999999	2.04033333333334	7.14000000000001	9.18149999999997	4.07733333333332	2.04066666666666
416	271.266002534032	271.265698073143	271.266306994921	932.5125	932.488	932.537	2	2	3353.77799999999	5209.46368421052	4654.44052631579	4917.92210526315	3344.42263157895	4615.67052631579	3370.79842105265	3397.44468421053	3299.5310526316	3211.56926315789	2947.54026315789	3371.9697368421	4804.88568421055	5034.23810526315	4896.24289473684	4945.21552631579	3361.72375	4565.67763157894	3239.31757894736	3444.40842105263	5178.85578947368	3265.85263157894	3263.82184210526	4682.41621052631	4741.16289473684	3366.86842105263	3247.49763157895	3347.4672631579	3126.08631578947	3303.61210526316	4606.08231578945	3408.69921052631	3268.07147368421	4666.08694736844	3376.02578947369	3380.1574736842	3307.86	3389.16789473684	2723.08236842105	3273.17305263157	3370.94947368421
417	271.272398973548	271.267369021655	271.288460694841	931.559	924.36	936.603	105	103	3006.86093750001	4923.86055555556	4308.66657142856	4399.41600000001	1813.03756	4131.9642857143	3408.63700000001	2942.53972222223	3339.44190000001	3245.12319999999	2401.95281249999	3410.69575	4409.79654999999	5087.21580000002	4191.44375000001	4403.57883333333	3055.64874999999	4305.45500000002	2749.36169999999	2940.39182608696	4716.72081818182	2646.44461111111	2878.16236842105	4235.29723076923	4597.30578947368	2961.75672	2873.14823529412	3395.58	3159.71425	2403.76254545455	3516.46742857143	3481.093	3309.85319999999	4788.039375	2948.13166666666	3404.55479999999	3103.03625806451	3443.33569999999	2381.36647058822	2776.19742857143	2751.39054545455
418	272.270608447847	272.268658623198	272.271084854655	931.517	931.468	932.579	3	3	784.572249999998	1315.18281249999	1136.5585	1257.58293750001	795.843750000002	1118.2625	800.141176470589	769.032875000004	506.065882352942	488.879374999998	165.280500000001	440.775000000001	1078.6685	1220.79037500001	1180.5015625	1238.58350000001	730.543750000002	1100.9171875	539.745312499998	902.960294117648	1220.29375	460.132749999999	505.023749999999	1095.7485	1101.9375	520.327500000002	559.131249999998	823.089562500004	500.973437499998	823.341749999998	1152.953125	792.782812499997	766.254687499997	1204.9890625	524.408499999999	482.755624999998	490.559875	789.963749999996	152.0265625	528.489500000002	562.157749999998
419	272.275699275649	272.272236463759	272.295864644611	931.5555	924.314	933.582	70	70	639.705	1144.78523076923	985.527000000001	1105.94016	777.443199999999	1091.70571428571	776.709214285714	747.555285714287	626.433500000003	480.722785714285	226.4992	605.018133333332	895.066199999998	1112.05153846154	925.366750000004	1123.3503	662.132705882355	900.935937500003	528.508	865.195555555556	987.644705882354	449.946	492.798	1053.156	750.904000000003	683.54888888889	550.954285714285	799.575466666667	644.808533333332	732.565142857143	929.220000000001	770.315714285714	745.828857142857	912.159374999996	633.225937500002	466.466428571427	693.560000000002	594.042923076923	521.329500000001	618.271500000003	633.611076923077
420	273.073180890763	273.07291626179	273.073445519736	238.2255	237.698	238.753	2	2	10.2026666666667	13.2582666666667	20.4057142857143	17.3521428571428	15.2978571428572	12.2477142857143	15.2978571428571	21.434	20.4133333333333	16.3302857142857	16.3234285714286	15.3042857142857	15.3107142857143	17.3445333333333	16.3245714285714	11.2231428571429	14.2790666666667	7.14200000000001	6.1216	12.2432	7.14150000000001	21.4102	12.2392	14.2837333333333	10.2064285714286	4.08428571428571	14.2725333333333	10.2028571428572	8.16228571428571	2.03973333333333	12.2384	7.13900000000001	16.3306666666667	11.2273333333333	7.14186666666667	9.1788	13.2637142857143	8.16228571428573	10.2028571428571	11.2231428571429	11.2229333333333
421	274.870288462668	274.86771143545	274.872865489885	48.9655	48.96	48.971	2	2	604.0176	952.9602	997.321600000001	942.7572	952.8668	1361.8806	889.7016	598.1888	682.5138	485.6628	853.9074	631.1943	1016.6409	977.3516	851.3472	1041.7263	104.0604	71.456	58.1514	73.504	1197.8322	379.5516	521.6288	960.572800000001	969.7347	807.9984	668.2965	558.1041	627.4845	814.6782	921.782400000001	540.759	455.0538	955.9274	583.6116	458.1147	453.0132	414.4854	440.7696	365.2674	1162.48909090909
422	275.052591618881	275.052591618881	275.052591618881	349.946	349.946	349.946	1	1	20.4108333333333	31.6290416666667	25.5125	39.7995	23.4667083333333	30.61625	14.2873043478261	29.5872500000001	38.7441666666666	39.7913749999999	21.42525	22.4409166666667	22.451	24.48096	16.32064	22.451	11.2177083333333	14.287	12.246	18.35175	24.492	32.6493333333333	31.6290416666667	18.35625	18.3645	21.426125	19.38475	14.287	17.3407083333333	10.2054166666667	23.4715	12.246	28.574	15.308125	21.42525	14.287	21.4305	17.34425	18.36525	22.4409166666667	11.2255
423	276.001608425828	275.998046290932	276.021675280926	92.854	90.802	98.965	12	12	112.230555555556	113.246117647059	136.754444444444	123.493944444444	186.767647058824	173.51	180.530166666667	346.894444444444	211.14	278.524235294118	154.061944444444	343.721277777778	184.730611111111	299.961666666667	191.749555555556	186.771833333333	176.508055555556	197.937058823529	173.5	155.031555555556	54.0570555555556	44.88	43.8719444444444	42.8516666666667	75.5005555555556	48.9893333333334	37.7502777777778	253.097777777778	159.163333333333	112.230555555556	113.213833333333	80.6019444444444	645.835833333334	387.957647058824	189.840352941177	386.685277777778	810.321111111111	536.783	336.581666666667	813.427055555556	159.111333333333
424	277.161842565339	277.161111987045	277.162771892892	198.962	198.912	198.969	3	3	344.856571428571	521.366	292.046857142857	463.209714285714	237.693285714286	489.737142857143	80.6025714285714	677.469714285714	61.2599999999999	94.8865714285714	13.2637142857143	109.170571428571	214.08	123.454571428571	222.422285714286	131.616857142857	173.157142857143	27.5477142857143	17.3302857142857	91.8257142857142	1129.7445	1112.11142857143	924.751285714286	2790.48142857143	375.728	150.087	183.651428571428	47.9534285714285	14.284	140.799428571429	198.955714285714	212.219428571428	73.4502857142856	34.6897142857143	28.568	16.3245714285714	26.5274285714286	26.5274285714286	6.12171428571428	14.284	184.801
425	277.163959147135	277.163823828233	277.164177328853	215.242	213.235	215.27	3	3	220.4928	339.7599	133.6593	350.9832	134.6796	239.6295	88.8096	576.4695	28.5676363636363	51.01	23.4669	31.6107	127.5375	102.03	133.6593	82.6362	1286.5983	164.2683	195.8976	713.1897	315.4272	1038.6654	855.0114	773.4969	124.4156	248.8068	249.8265	26.5252	56.1165	41.8282	99.9306	81.624	121.4038	32.6496	50.96	22.4554	73.4544	27.5481	22.4466	24.4728	200.9991
426	277.970142711293	277.967415482526	277.98708660351	67.318	65.295	69.389	25	25	1026.45533333333	1104.21405882353	1272.29628571429	1720.11670588235	1071.2625	779.917499999999	1056.88285714286	620.338823529412	189.643411764706	189.7665	202.018235294118	179.575	969.279411764706	986.624411764706	899.899411764706	1135.8165	69.377	116.273294117647	81.5905882352941	60.19475	1951.24152380952	646.846842105263	895.766588235294	2986.27175	730.518888888889	551.9890625	718.038588235294	785.581176470588	271.382588235294	863.168823529412	893.739	1238.60373333333	462.17325	841.4484375	406.0595	598.912647058824	412.175058823529	740.690823529412	509.970588235294	497.198352941176	89.782
427	278.031167389626	278.028039529099	278.04520001372	197.936	195.89	198.963	11	11	19.3859375	51.0125	23.474375	38.7695	21.4265625	30.6075	26.5265	53.0757500000001	1411.524375	1532.4155	1582.40775	1115.10288888889	39.7904	43.8734375	39.804375	34.6885	102.9758125	130.592	223.3663125	211.269375	45.8971875	63.236125	46.91425	46.94875	30.61875	43.886875	33.6703125	56.1343749999999	23.46575	18.358875	36.73125	19.3850666666667	32.648	51.0156250000001	35.7109375	37.74925	28.567	34.6885	29.5890625	62.2390625000001	30.61875
428	278.047771234253	278.047640849568	278.047901618937	198.9545	198.951	198.958	2	2	19.3850666666667	48.9728	24.4944	35.7093333333333	21.4186	28.5674666666667	23.4661333333333	53.0607999999999	970.654	1079.86533333333	541.7616	592.813666666667	40.8133333333333	40.8106666666667	37.7498666666667	33.6688	105.0149375	130.594133333333	78.5348666666667	207.114133333333	40.7946666666667	35.7093333333333	46.917125	44.9064	29.5993333333333	24.496	29.5877333333333	50.0126666666667	15.304	16.3242666666667	35.7093333333333	17.3445333333333	19.3850666666667	49.9930666666667	22.4458666666667	21.4256	24.4864	32.6485333333333	16.3242666666667	46.9322666666667	16.3296
429	278.176793212891	278.176793212891	278.176793212891	195.856	195.856	195.856	1	1	73.4596363636365	75.5001818181819	48.9992727272727	93.865090909091	37.750090909091	95.9056363636365	16.3243636363637	118.414909090909	25.5224999999999	32.6487272727273	21.4257272727273	30.6081818181819	33.651	32.6487272727273	31.6425454545455	39.7906363636364	35.6713636363637	6.12163636363637	4.0789090909091	14.2901818181818	201.924	563.92175	456.837818181819	561.150000000001	64.3115454545455	102.072727272727	114.270545454546	15.3040909090909	7.1419090909091	24.4734545454546	34.6892727272728	37.750090909091	14.2838181818182	7.1419090909091	19.3851818181818	5.10136363636364	14.2838181818182	8.16218181818183	3.06081818181819	4.08109090909091	83.707090909091
430	279.959586928451	279.95755934567	279.976685460409	303.5295	297.912	304.029	8	8	40.81	43.8717272727273	30.6075	23.4772499999999	14.2835	17.3456666666666	11.22275	20.4054545454546	19.3938181818182	37.74925	21.4142727272727	45.91125	23.4676666666666	55.0935	29.58725	17.3286666666666	31.6284545454546	54.07325	38.7910909090911	84.7279090909094	46.9353333333332	9.18654545454546	11.223	11.223	82.6469999999998	18.3645	10.2127272727273	92.84275	73.458	56.1150000000001	102.081818181819	8.16600000000002	121.477363636364	90.7638181818179	15.2959090909091	23.4662727272728	108.1465	125.42925	79.547	56.1150000000001	188.74625
431	280.024918721318	280.023571972776	280.031164181338	197.9315	194.87	198.935	8	8	29.5889230769231	53.056	47.9761538461538	68.3606153846154	22.4467692307692	61.2184615384616	24.4855384615385	62.2669230769231	602.208461538462	602.956384615385	818.253866666667	529.49976923077	54.0518461538462	45.9138461538462	46.9518461538462	34.6878461538462	92.7640000000001	77.5375384615385	115.242615384615	114.317538461539	39.774	34.6747692307693	26.514	46.9341538461539	50.0139230769231	31.6414615384615	21.4264615384616	55.0966153846153	17.3439230769231	28.5556923076923	64.2793846153847	43.8699230769231	67.3352307692308	63.259076923077	18.3655384615385	23.4653076923077	20.4061538461539	34.6878461538462	21.4264615384616	41.8326153846154	12.2483076923077
432	281.958024841085	281.953677849721	281.974500532121	302.492	297.912	304.028	4	4	21.4246666666667	51.0111111111112	29.5864444444445	16.3235555555556	15.3033333333334	26.5286666666668	9.18200000000002	16.336	32.6720000000001	25.5055555555556	15.295	35.7077777777778	32.6506666666668	40.8355555555558	25.5083333333333	21.413	14.2846666666667	24.4720000000001	29.5872500000001	46.966	40.808888888889	3.06266666666666	11.2224444444445	17.3442500000001	47.9556666666669	22.4448888888889	18.364	44.8897777777776	37.7482222222223	29.5896666666666	50.0228750000002	14.2924444444445	51.0444444444444	45.9100000000001	7.1379	21.427	30.61	65.2942222222219	57.1013333333335	25.5083333333333	93.799111111111
433	282.27652835138	282.272718961547	282.290053888341	894.761	886.604	895.85	49	49	224.52	1647.087	912.148199999998	692.934260869565	454.920000000001	1621.26360869565	285.819130434783	1521.22663636364	720.304173913044	826.42090909091	10058.8688181818	297.919636363635	2267.03823076922	1064.15204	1718.12315789474	835.805879999997	358.111565217391	788.670818181819	447.913608695654	427.489304347826	1343.1425	714.365217391304	486.540000000001	1419.21742857143	750.920727272728	676.591500000001	457.082181818182	506.070956521739	487.690363636362	922.551652173912	862.958454545456	556.048636363634	312.199826086957	1243.71245454546	622.227727272728	640.748399999998	384.642818181819	315.264272727271	1330.1282962963	394.951090909093	359.131826086957
434	282.295322188914	282.292956179721	282.296345504739	895.718	894.766	895.764	5	5	223.557285714286	1913.48214285714	1416.15657142857	701.956571428569	464.099999999999	1791.62171428572	281.740800000001	1031.7255	709.065476190475	847.81785714286	8353.70952380951	305.051190476191	2263.90833333333	1208.98214285714	1891.52142857143	1150.184	357.083333333334	804.967857142856	441.783714285715	421.377999999999	1695.09004761904	684.771476190474	469.221904761903	1572.26028571428	773.340476190475	657.063999999998	461.147619047621	498.896428571428	494.700000000002	781.702999999999	875.159999999998	575.441142857144	319.349428571427	1413.02976190476	613.019999999999	910.094857142854	401.973809523809	332.59761904762	1316.16857142857	391.899428571429	337.714571428572
435	283.172120158657	283.170458067266	283.173782250048	198.937	197.931	199.943	2	2	45.9135	88.7661	277.662545454545	684.603000000001	53.0258181818182	517.278272727273	64.2771818181819	182.6337	33.6864	49.9933636363637	46.9325454545455	60.196090909091	132.564545454546	52.0353	62.2366363636364	59.1758181818183	33.6360000000001	56.1149999999999	60.1692727272728	38.7714	112.17	60.1977	722.986636363637	90.8042727272728	30.6245454545455	41.8535454545455	1483.534375	37.7500909090909	66.3177272727274	20.4054545454546	54.0759	19.3851818181818	30.606	106.1112	46.9325454545455	20.404	42.8514545454546	24.4865454545454	29.5879090909091	25.5068181818182	26.5389090909091
436	283.280300771061	283.279375336356	283.284907282198	894.743	887.658	894.777	3	3	98.0509090909092	434.829818181816	305.061545454544	210.176181818183	141.745250000001	418.302499999998	109.227545454546	357.087500000002	153.04090909091	177.523499999999	2187.46472727273	104.065499999999	513.19718181818	331.588636363638	426.499333333334	302.142000000001	128.551500000001	182.639666666667	127.531249999999	115.290818181819	414.424500000001	127.590909090909	119.308090909091	378.543666666664	222.432666666667	173.442500000001	138.765333333332	153.040909090908	112.2275	240.778999999999	249.838749999999	181.604499999999	119.371909090909	355.046999999998	173.442500000001	198.948749999999	117.338333333334	128.554363636363	207.023090909092	142.905	107.07375
437	284.293512959719	284.288057616647	284.312789475085	961.124	953.908	963.182	88	88	730.348639999999	779.229066666671	1341.944	1160.76	833.57342857143	1165.86	593.446000000001	1239.9075	965.156499999999	745.810695652174	4005.74285714286	823.173625	1359.66	997.839428571431	1196.80499999999	1139.92278260869	568.164217391305	926.361777777774	1007.28285	863.131499999999	1165.49257142857	680.366679999999	858.223680000002	1167.15238095238	1312.363	727.761740740743	873.521249999999	921.533000000002	922.577199999997	773.112625000004	1000.90028571429	820.392666666665	797.639999999999	976.641285714282	976.379249999999	945.818099999998	888.212619047618	1063.86	1609.46717647059	992.995150000003	930.468000000004
438	285.297388723009	285.297388723009	285.297388723009	961.066	961.066	961.066	1	1	120.399333333332	205.703333333334	220.391999999998	174.306	135.704333333332	195.712	142.846666666666	227.534333333332	59.1696666666665	57.185333333334	43.874333333333	65.3013333333341	262.987999999999	191.822666666665	219.371666666665	181.797333333331	132.621666666669	234.676666666665	95.9113333333344	138.758857142858	217.295499999999	66.2721428571434	90.8054285714292	240.78742857143	230.595333333332	76.5124999999998	82.6469999999994	153.174999999999	70.4029999999995	179.419428571428	199.985333333332	154.070333333332	127.535714285715	207.296833333336	80.602571428572	87.7445714285721	73.3919999999998	157.996666666669	27.5489999999998	88.7689999999994	84.7568333333342
439	285.301023807763	285.301023807763	285.301023807763	953.97	953.97	953.97	1	1	79.5387272727272	169.184181818182	182.433545454546	122.432727272728	71.4190909090914	189.686181818181	115.167545454546	192.934636363637	163.243636363637	147.860454545454	990.662749999995	144.878727272727	207.115363636365	177.527454545456	170.390100000001	129.574636363637	101.007	220.378909090908	192.917454545454	114.331636363637	183.649090909092	167.160727272727	181.608545454545	213.141999999999	220.496727272728	155.164363636364	185.689636363636	108.206727272727	157.135999999999	109.120545454546	184.669363636363	139.774249999999	85.7029090909087	194.958909090908	196.912636363638	169.274727272727	167.250181818181	84.6373636363635	392.805000000002	160.182818181818	161.289272727273
440	286.088483627101	286.088483627101	286.088483627101	110.188	110.188	110.188	1	1	16.32	49.9933636363636	68.3582727272727	68.3582727272727	34.697	68.3574782608695	38.76	91.7804347826087	109.14	148.958086956522	36.7293913043478	74.4799090909091	28.5612173913043	33.6700434782609	35.7167391304348	30.615652173913	72.4385217391304	60.18	41.8311818181818	59.1758181818182	62.2366363636364	94.86	86.7221739130434	120.392181818182	54.0624090909091	52.0339090909091	60.1825652173913	57.1352727272727	27.5540869565217	28.5676363636364	40.8	29.5958181818182	78.54	46.92	38.7703636363636	35.7182608695652	65.2974545454545	41.8330454545454	17.3446363636364	62.2067391304348	46.9325454545455
441	286.096255559744	286.087703237895	286.104807881593	58.159	58.154	58.164	2	2	40.788	71.421	55.0962	70.4007	52.0353	95.8988	56.1165	101.0097	176.3216	267.2924	178.5525	136.7202	39.7878	55.0962	47.9541	35.714	27.5481	63.2214	29.6032	29.5887	39.7917	53.0296	51.015	47.9541	22.4334	28.5684	26.5278	78.5631	29.5887	39.8112	40.812	27.5454	85.6968	70.4007	24.4848	39.7917	46.9338	95.8987999999999	106.1112	88.8096	19.3971
442	286.106868915185	286.106868915185	286.106868915185	133.666	133.666	133.666	1	1	8.16320000000001	12.2448	24.4896	29.6307499999999	19.3838	40.768	22.4488	23.4646	16.3264	26.5304	6.114	19.3838	12.2424	21.4242	9.18360000000001	15.303	28.5712	32.6528	14.2688	48.9792	25.505	19.3838	17.3434	32.6144	13.2652	6.1212	8.1616	13.2632500000001	11.2222	10.202	21.4242	9.17280000000001	53.954	34.6868	10.204	11.2222	28.5376	22.4444	6.1212	18.3636	17.3434
443	286.148399443494	286.148399443494	286.148399443494	138.749	138.749	138.749	1	1	20.4177777777778	31.6303333333333	43.8743333333334	36.7320000000001	33.6710000000001	39.7626666666667	39.8146666666667	79.5795000000001	26.5286666666667	47.9817777777779	14.2846666666667	18.366	36.732	54.0364444444444	23.4523333333333	27.549	56.0816666666666	62.2335555555557	21.42525	41.8302499999999	32.6720000000001	75.5539999999999	36.7280000000001	46.9062	29.5908749999999	22.4448888888889	16.3146666666667	56.148888888889	20.4066666666667	17.3456666666667	24.4693333333333	13.2628888888889	108.072888888889	46.9353333333334	20.4044444444445	38.7684444444445	49.990888888889	78.5057777777779	17.3456666666667	56.1183333333335	20.4066666666666
444	287.052725034486	287.049579582933	287.067403396344	264.249	261.205	265.257	7	7	55.095	132.636111111111	154.112277777778	149.980833333333	242.826111111111	284.7505	267.312777777778	242.826111111111	50.9972222222222	44.8922222222222	32.6186666666666	26.5272222222222	200.929055555556	181.609444444445	195.882666666667	179.510222222222	66.2891666666666	24.4866666666666	81.6222222222221	166.359611111111	37.7508823529411	66.3180555555555	60.1963888888889	66.3180555555555	152.071055555555	71.4388888888888	61.2166666666666	247.9275	103.048055555555	142.877777777778	143.906166666667	125.453166666667	360.158055555556	243.846388888889	112.267222222222	160.183611111111	158.143055555556	308.128823529412	184.720555555556	178.441666666667	28.5771111111111
445	287.885618807983	287.883584748274	287.888540824802	1079.485	1078.38	1081.45	14	14	1067.4180952381	1458.26047619048	1085.28	1528.98000000001	922.510476190479	1770.5261904762	984.759523809527	971.040000000003	921.490000000003	1091.4	722.497142857145	953.124761904765	1697.28000000001	1534.79619047619	1525.92000000001	1551.42000000001	997.005238095241	1865.58000000001	1000.06666666667	1012.86	1469.15047619048	882.300000000003	1113.84	1606.06296296296	1038.65214285714	1025.57857142857	1126.60571428572	1119.96	959.69523809524	910.860000000003	1386.77086956522	1044.96761904762	977.616190476193	1700.11333333334	990.882380952384	930.674285714288	922.510476190479	935.340000000003	676.89142857143	1008.23047619048	946.560000000003
446	288.017488367417	288.017488367417	288.017488367417	181.607	181.607	181.607	1	1	85.7033333333334	153.083333333333	177.528333333333	223.299315789474	143.851333333333	183.65	145.897631578947	263.074	64.2775	79.5558947368421	49.9774210526315	54.0894444444445	179.568888888889	234.587222222222	200.929631578947	178.548611111111	101.0405	107.129166666667	108.149444444444	94.8858333333334	107.129166666667	162.224166666667	113.287833333333	143.906166666667	113.250833333333	118.352222222222	91.8249999999999	236.768888888889	107.09447368421	127.5	120.392777777778	84.6830555555556	337.711944444445	222.36	131.615833333333	164.264722222222	338.732222222222	259.150555555556	247.914	310.164444444444	91.825
447	288.06310168675	288.054158056936	288.077664473821	264.255	262.185	265.275	9	9	9.18239999999998	21.4256	43.8886666666667	34.6890666666666	43.8722857142857	32.6628571428571	29.5877333333333	54.0741333333332	27.5364	34.6890666666666	33.6313999999999	27.5472	24.4767999999999	21.4256	28.5674666666666	27.5364	11.2185333333333	13.2634666666666	20.4066666666667	21.4326	21.426	14.2837333333333	9.18299999999997	10.2026666666666	16.3253333333333	10.2071428571429	13.2634666666667	38.7726666666667	4.08106666666666	21.434	12.248	17.3377333333333	44.8917333333333	31.6282666666666	8.16533333333333	16.3242666666667	20.4057142857143	44.8925714285714	12.248	27.5256	11.2273333333333
448	289.084026177509	289.067079619201	289.084631888623	239.7645	239.734	240.783	6	6	10.2027272727273	26.5211818181818	45.9078260869565	35.719090909091	36.7298181818182	33.6945	24.48	57.1505454545455	40.8208695652174	39.8012727272728	23.4662727272728	40.8109090909091	23.4725454545455	33.669	34.697	22.446	30.6	30.6081818181818	14.2806363636364	31.6284545454545	24.4865454545455	26.5211304347826	12.2372727272727	22.446	17.3492727272727	14.2908181818182	18.3550909090909	38.7699130434783	16.3243636363637	20.3956521739131	14.2838181818182	11.22	41.8306956521739	22.452	15.3040909090909	21.42	30.6081818181818	31.6453636363636	19.3851818181818	26.5270909090909	16.3243636363636
449	289.076330492759	289.076330492759	289.076330492759	163.236	163.236	163.236	1	1	8.16200000000001	6.1215	4.081	5.10125	5.10187500000001	4.08133333333333	3.06075	17.354875	8.16300000000001	6.1215	2.0405	4.07866666666666	5.10124999999999	2.03933333333333	4.08099999999999	8.16299999999998	5.10125	3.063	3.061	5.09437500000001	6.1215	8.16300000000001	9.18225000000001	6.117	5.10499999999999	5.1011111111111	4.08457142857143	6.1215	4.081	3.06075	4.084	5.10187500000001	9.18900000000001	7.13766666666666	1.02025	5.09166666666666	7.14175000000001	9.18225000000001	1.020375	7.13650000000001	3.06066666666666
450	289.131208661213	289.131208661213	289.131208661213	362.19	362.19	362.19	1	1	24.4971428571429	38.7708571428571	28.566	46.933142857143	19.3854285714286	34.6897142857144	25.4964285714285	47.9500714285713	17.3448571428571	34.7042857142858	16.3245714285714	19.3772857142857	26.5367142857143	30.596	27.5364	25.5053571428571	28.544	31.6266428571429	25.5071428571428	28.544	33.6812142857143	49.994	28.568	32.6491428571428	28.568	18.3651428571428	18.3651428571428	17.3436428571429	10.1985714285714	16.3245714285714	16.3234285714286	13.2637142857143	32.6491428571428	8.16228571428571	14.284	12.2485714285714	17.3509285714286	20.4057142857143	8.16228571428571	24.4868571428571	5.10142857142857
451	289.969658613934	289.969503172092	289.969814055776	115.2885	115.266	115.311	2	2	47.9541	86.6745	113.2533	115.2826	226.4844	344.8614	242.8314	254.925	238.7502	321.3945	77.5428	162.2277	43.8471	46.9292	51.01	32.6496	31.6293	20.406	29.5858	28.5516	57.1312	106.0488	107.1945	92.8382000000001	55.0962	72.4413	91.773	177.5322	60.1918000000001	57.1367999999999	81.624	90.9046	253.9053	232.6284	76.5225	117.3345	189.6642	210.1818	105.0806	188.7555	48.9744
452	289.978193991865	289.973568129824	289.998076489226	91.8105	86.727	92.855	28	28	65.296	135.69325	153.0825	334.7568	244.938947368421	333.729315789474	312.12	181.6045	882.963411764706	1085.27870833333	1042.74058823529	1123.3503	69.3993684210526	101.011263157895	71.4	87.7426315789474	156.148578947368	74.5022631578947	102.057894736842	129.53365	558.1041	1022.04	777.4686	932.523733333334	468.3177	754.18645	838.656315789473	239.82925	88.7628947368421	224.455	344.6924	475.589789473684	420.343	286.856631578947	160.2342	301.997894736842	962.4258	416.3844	546.72	1039.94045	262.12715
453	290.001274390089	289.993206459135	290.009342321043	215.29	215.287	215.293	2	2	13.2706363636364	18.3649090909091	14.2835	18.3649090909091	11.223	23.4662727272728	16.3316363636364	25.5068181818181	520.339090909092	441.974909090909	516.257999999999	85.657090909091	20.4163636363637	28.5676363636364	23.4662727272728	17.3446363636364	26.5270909090909	13.2635454545454	15.3040909090909	37.750090909091	48.9949090909091	25.5204545454546	18.3649090909091	28.5676363636363	76.5204545454546	32.6487272727273	41.8311818181819	156.17475	45.9122727272728	37.729909090909	60.1960909090908	45.9122727272727	91.8245454545456	84.6826363636362	50.990909090909	70.4301818181819	38.7910909090909	73.4596363636363	26.5270909090909	113.250272727273	12.2378181818182
454	290.073806625229	290.073806625229	290.073806625229	166.302	166.302	166.302	1	1	3.0612	2.0408	2.0408	4.08560000000002	3.0606	6.12240000000001	2.0404	6.1212	3.0606	7.1414	5.101	3.0642	1.02025	1.0202	4.08099999999999	2.0384	1.0202	3.0576	2.0404	2.0384	4.0816	9.1818	1.0202	4.0816	4.0808	3.0606	2.04049999999999	2.0408	2.04079999999999	4.0856	3.0606	4.0808	4.0768	3.057	3.0606	6.11520000000001	6.1212	5.09899999999999	1.02025	3.05799999999999	1.0202
455	290.090298913519	290.084721852419	290.091373130361	238.713	236.695	238.77	3	3	3.06075	10.2025	3.0585	13.26325	9.17550000000001	8.16200000000001	5.10187500000001	23.46575	12.243	22.4455	6.12225000000001	7.14175000000001	6.126	10.2025	6.1215	8.15600000000001	4.07850000000001	6.1215	2.0405	5.10124999999999	4.08150000000001	7.13650000000001	10.20375	11.224125	8.16800000000001	3.063	1.018875	7.14175000000001	9.18225000000001	3.0585	6.11775000000001	5.0975	11.231	6.1215	5.10125	3.058875	7.14175000000001	9.18225000000001	4.081	9.18225000000001	7.14175000000001
456	290.8426089897	290.84018029428	290.845037685121	49.476	48.971	49.981	2	2	4145.16288888889	6395.44933333333	6647.768	6169.95566666667	22.4473333333333	6635.22766666667	17.3456666666667	17.3551111111111	10.2033333333333	4943.3535	3643.21355555556	4.08133333333333	6016.25044444444	6879.77022222222	6319.30222222222	6665.83766666667	23.4651111111111	8581.00333333333	5641.423	32.6496	4571.09333333333	2.0404	624.784	2412.36044444444	5100.09088888889	2846.637	2734.49333333333	4.08088888888889	5544.49133333333	18.366	6042.50111111111	1.02088888888889	0	8420.91422222222	5536.6254	18.366	5887.70244444444	11.2358888888889	5065.65066666667	5906.06644444445	1.0197
457	291.017149586017	291.01348631856	291.024817071799	64.276	61.197	66.31	9	9	191.7365	383.365176470588	497.882	741.7671875	370.35075	651.7400625	426.805866666667	407.07975	115.2105625	128.559375	386.67475	80.6010666666667	313.2359375	308.1155	279.5485	374.584666666667	80.6010666666667	94.848375	53.0335	75.4997333333334	812.46725	2144.64057142857	1954.83093333333	1467.1195	447.88975	740.7015	770.005625	302.0125	235.67775	290.8425	465.234	397.904	195.904	238.665375	367.3125	351.98625	223.4484375	234.671875	328.39975	390.022	84.6821333333334
458	291.099295079139	291.098741109865	291.099849048414	241.298	240.765	241.831	2	2	16.324	16.3253333333333	28.5556923076923	24.498	25.4942307692308	20.415	21.41475	23.46575	16.324	18.3735	22.4455	16.324	13.269	16.324	23.4670769230769	11.22275	6.119	10.1975	8.16266666666667	17.34425	15.3046153846154	14.2776666666667	10.2025	8.16200000000002	11.22825	10.2075	9.174	24.4855384615385	10.2025	11.21725	7.13825000000001	8.15876923076924	28.567	13.26975	7.14233333333333	10.1975	13.263	24.4855384615385	10.2033333333333	19.38475	11.22275
459	291.968784289414	291.966626473249	291.968943003062	91.816	91.8	93.875	3	3	58.1548695652174	85.7238260869565	89.8059130434782	209.2025	135.732041666667	224.51	198.908125	118.353833333333	893.329565217391	804.186833333334	606.0285	662.14225	57.148	57.12	62.22	73.476	118.378	64.27575	63.2735833333334	90.7837083333334	349.874291666667	728.311043478261	555.038666666667	645.81825	259.146260869565	490.870956521739	504.0035	127.567708333333	59.1769166666667	142.835	207.026166666667	305.05475	260.110625	206.1915	85.7238260869565	155.122333333333	500.055652173913	280.648958333333	311.1	531.691826086957	149.946125
460	292.085295334586	292.084967329328	292.085623339844	237.7155	237.698	237.733	2	2	6.12150000000001	15.305	8.15866666666667	9.18675	8.158	10.2075	6.1185	17.34425	17.34425	18.3735	11.22275	20.405	7.14525	11.22275	9.183	3.06075000000001	7.13883333333333	9.17775	7.14233333333333	6.1215	5.10125	7.13883333333333	13.26325	8.16200000000002	15.31125	7.14525000000001	6.116	4.081	8.162	5.09875000000001	7.13825000000001	5.10166666666667	12.243	8.166	4.08133333333333	6.11850000000001	9.18225	5.10125	7.14233333333333	11.22275	2.0405
461	292.103185971515	292.103135507631	292.103236435399	238.7415	238.713	238.77	2	2	5.10153846153846	14.2832307692308	8.15885714285714	13.2692857142857	9.17871428571428	10.2115384615385	6.11914285714285	21.4264615384616	19.3858461538462	21.4335	14.284	26.5274285714286	8.16571428571428	11.2233846153846	11.2231428571429	5.10142857142858	7.13892307692308	9.17871428571428	7.14161538461539	7.14215384615385	6.12171428571428	10.1984615384615	13.264	8.16184615384616	15.3115384615385	7.14450000000001	7.13569230769231	6.12171428571428	8.16228571428571	6.1163076923077	8.15876923076924	5.10142857142857	15.2976923076923	8.16553846153846	4.08092307692308	9.17861538461539	9.18257142857142	5.10321428571428	7.142	11.2231428571429	2.04061538461539
462	292.217280516998	292.217280516998	292.217280516998	286.689	286.689	286.689	1	1	6.12175000000001	13.2665	18.36525	15.304375	5.10145833333333	14.2835	8.16233333333334	18.36075	12.24	14.287	12.246	10.2029166666667	18.36525	17.3444347826087	15.300625	18.3735	11.2204583333333	14.2840833333333	9.18262499999999	8.16033333333333	10.205	5.10125000000001	11.2204583333333	10.2029166666667	9.18225	11.2232083333333	8.16033333333333	12.2435	4.08116666666667	3.06075000000001	8.16233333333332	10.2025	7.14029166666667	14.2840833333333	7.14204166666666	7.14029166666667	10.205	9.18487500000002	7.14029166666667	14.2835	5.10145833333334
463	292.843044519906	292.840866132956	292.844211571848	48.96	48.96	48.972	3	3	616.2008	2214.268	2210.7734	2035.698	14.2856	2214.268	12.2448	19.4066	14.2828	1361.2136	254.0298	5.102	1906.7538	2361.763	2249.1228	2260.186	0	2893.2872	1887.74	53.0573333333333	1439.7844	6.12120000000001	199.134	785.456600000001	1773.1076	952.991333333333	854.074800000001	1.0202	1807.1284	20.408	1928.4032	0	14.2828	2959.6002	1769.98916666667	15.306	2011.8344	36.7704	1364.2748	2030.198	11.2126666666667
464	292.982154299126	292.976266433944	292.995624732768	115.278	112.228	116.286	6	6	48.9737142857143	65.2982857142857	84.6738333333335	93.8706666666667	235.686	303.024857142857	272.416285714286	321.12	216.300571428571	257.112	81.6228571428573	131.616857142857	30.6085714285714	33.6458571428571	31.6288571428571	27.5477142857143	33.6694285714286	41.8317142857143	18.3651428571429	31.6288571428571	18.366	83.6634285714285	67.3860000000001	21.426	21.426	42.852	36.6994285714286	166.450166666667	38.7708571428572	35.7116666666667	26.5274285714286	35.7400000000001	326.217142857143	164.128	94.8865714285714	136.699142857143	327.206	263.049428571429	377.505714285714	274.469666666667	31.6288571428571
465	293.093920148285	293.093920148285	293.093920148285	60.182	60.182	60.182	1	1	134.633052631579	133.578631578947	175.487777777778	131.615833333333	95.9047368421053	124.433222222222	101.0405	152.021388888889	80.5301052631579	29.5880555555555	30.6083333333333	34.6894444444444	89.7844444444444	122.433333333333	89.7844444444444	82.6695	28.5677777777778	43.8576111111111	31.6281578947369	28.5677777777778	115.329055555556	16.3244444444444	48.9733333333333	133.656388888889	101.994736842105	49.9928947368421	37.7379444444444	174.4675	52.0341666666666	120.425555555556	109.169722222222	118.345777777778	312.205	154.02	24.4863157894737	72.4397222222222	62.2369444444444	271.393888888889	32.6382222222222	60.2127777777778	36.742
466	293.112924200788	293.112924200788	293.112924200788	238.77	238.77	238.77	1	1	8.16177777777777	10.2033333333333	12.2376	17.3551111111111	9.17600000000002	9.18299999999999	7.13766666666666	11.2224444444444	16.3235555555555	26.5431111111111	13.2614444444445	23.4651111111111	8.1671111111111	16.3235555555555	18.366	6.11733333333333	10.1966666666667	9.18200000000002	12.244	13.2628888888889	6.12199999999999	12.236	8.16266666666666	15.305	12.2506666666667	8.16799999999999	8.15199999999999	16.3235555555556	6.12133333333333	3.05866666666666	8.15733333333333	10.1966666666667	26.5431111111111	10.2033333333333	4.08088888888888	6.11799999999999	4.07822222222223	9.18200000000002	6.12199999999999	13.2628888888889	8.16177777777777
467	293.148382446097	293.145028243364	293.15173664883	50.504	49.986	51.022	2	2	12.2436	41.8311818181818	40.812	25.5075	14.2828	29.5858	21.4242	14.2924444444444	23.4669	538.7184	237.7299	17.3446363636364	25.4931818181818	37.7474	31.6448	26.5252	13.2639	129.5781	310.1408	21.4368	20.406	29.5887	10.208	17.3513333333333	28.5676363636364	42.8526	7.1414	20.406	48.9696	16.3232	20.4311111111111	17.3536	20.406	52.0353	30.609	32.6487272727273	151.0044	17.3551111111111	1102.464	51.015	29.5713
468	296.081982185827	296.081982185827	296.081982185827	52.026	52.026	52.026	1	1	31.6303333333333	67.3332000000001	66.391	91.8359999999999	30.606	108.1624	30.612	81.616	100.9965	56.122	29.5858	127.416666666667	222.142	218.3228	185.8948	155.090666666667	944.674333333334	682.2952	129.5654	1001.9934	124.4888	58.1514	21.4284	125.4846	123.339333333333	27.5454	33.6732	134.6928	48.9792	52.0914	237.7066	92.8018000000001	126.521333333333	181.5956	29.5916	102.04	246.9368	173.434	38.7752	125.4846	92.7593333333333
469	296.150974636986	296.150974636986	296.150974636986	191.82	191.82	191.82	1	1	10.2030769230769	11.2225384615384	16.3310769230769	10.2023076923077	10.2069230769231	12.2436923076923	10.2023076923077	19.3946153846154	25.5173076923077	18.3641538461539	19.3858461538462	20.4138461538462	14.2778461538461	13.264	8.16553846153845	12.2427692307692	14.2767692307692	12.2427692307692	10.1984615384615	10.2069230769231	16.3249230769231	12.2381538461538	6.12138461538462	9.18276923076922	13.269	9.18623076923075	8.16246153846153	14.2832307692308	6.12138461538462	7.13892307692307	14.2843076923077	7.14484615384616	15.3034615384615	18.3655384615384	9.18276923076922	10.1984615384615	12.2427692307692	11.2225384615385	6.12184615384614	11.2233846153846	4.08092307692307
470	297.009304710823	297.009304710823	297.009304710823	76.502	76.502	76.502	1	1	13.2637142857143	18.3342857142857	21.426	24.4868571428571	28.568	31.6067142857143	18.3651428571428	42.8520000000001	61.2171428571428	41.9088333333333	508.102285714285	63.2577142857143	24.4868571428571	21.426	24.4868571428571	20.4057142857143	21.426	22.4462857142857	12.2434285714286	29.5882857142857	28.568	12.2434285714286	16.3245714285714	12.2434285714286	16.3245714285714	22.429	18.3651428571428	45.8742857142858	21.426	20.4057142857143	29.5882857142858	18.3651428571428	32.6491428571428	43.8722857142857	17.3448571428571	30.6085714285714	60.1968571428572	35.68	82.6431428571428	65.2982857142857	15.3042857142857
471	297.082114037486	297.082099219766	297.084012780871	841.706	838.668	845.839	5	5	153.044117647058	294.865	405.033411764704	314.14188235294	147.9453125	384.492875	143.861470588236	257.024249999999	476.614705882354	529.509749999999	78.5592499999998	314.140749999999	292.811749999999	328.648352941176	417.563437499998	311.176249999999	163.190588235295	232.616999999999	255.073529411765	209.160294117646	303.3298125	255.073529411763	386.936705882355	396.734235294117	243.929374999999	312.311250000001	187.795	186.767647058824	370.237312500002	170.389117647058	266.285249999999	227.599375000001	166.365470588235	377.492499999999	324.439499999999	503.850941176469	337.578625	239.755294117646	81.6235294117648	447.75417647059	384.51782352941
472	297.081906221374	297.0805987123	297.083279617357	752.9715	748.867	756.055	4	4	150.998947368421	380.571899999999	316.281578947368	341.7	213.232250000001	395.876399999999	189.7665	284.58	335.66225	427.484750000002	91.8521052631577	589.704499999999	262.356421052633	360.165899999999	363.208999999999	307.110299999999	151.0044	241.79925	204.06	239.770500000001	282.692349999999	315.349950000001	296.892750000001	330.577199999999	261.184	308.1155	220.384799999999	227.518684210526	244.863157894737	201.960000000001	254.04225	222.4145	288.744900000001	353.110300000001	313.232100000001	393.835799999999	329.545	407.085	89.7599999999999	416.261999999999	343.824250000001
473	297.103192422978	297.103192422978	297.103192422978	652.939	652.939	652.939	1	1	241.803807692308	428.337777777777	401.041384615385	401.986076923078	322.344307692308	450.0405	285.556923076923	353.079692307693	237.722730769231	263.120307692308	146.918769230769	337.683653846154	326.56	376.493538461539	385.589076923078	359.202461538462	235.682192307693	317.303730769231	197.932230769231	241.748777777777	377.499615384614	232.674	253.02676923077	382.600961538462	320.364538461539	231.601115384616	228.592	315.263192307693	220.378153846154	260.168653846154	363.133692307693	293.837538461539	414.229307692307	405.046884615385	202.987653846154	299.970461538462	270.371346153845	425.5485	128.583	275.483076923077	236.55076923077
474	297.100760584511	297.100760584511	297.100760584511	756.984	756.984	756.984	1	1	164.2683	380.571900000001	322.414800000001	342.72	218.344199999999	407.079749999999	169.416105263158	269.28	314.237	372.391249999999	97.9727999999997	539.870950000002	287.795099999999	366.287699999999	355.064400000001	308.1155	148.016	249.88775	217.323899999999	230.587800000001	273.507400000001	286.774549999999	293.832	329.54075	253.034400000001	285.67	215.27275	230.5765	234.6575	194.7627	238.808699999999	219.353750000001	290.7	349.962899999999	295.8725	373.411500000002	318.333599999999	409.140300000001	80.5800000000004	389.754599999999	324.4395
475	297.100447428385	297.100447428385	297.100447428385	846.768	846.768	846.768	1	1	202.988291666667	381.495583333333	493.821166666666	389.64	208.139500000001	477.3795	216.29936	349.874291666667	540.865000000002	601.074499999999	116.3085	377.415416666667	389.7355	420.454240000001	506.291999999999	408.1	220.329	322.412166666666	315.270125	274.458458333333	401.236625000001	306.0875	440.856000000001	475.4365	325.5395	382.687500000001	251.043000000001	250.022500000001	436.577833333333	223.498624999999	340.846999999999	283.699	224.464166666667	465.347999999999	393.8165	551.977791666666	401.9785	303.026625	115.292958333334	504.024083333333	448.818333333333
476	297.156491279602	297.153086445788	297.164749362457	191.82	191.792	193.856	3	3	5.10142857142857	7.14149999999999	8.1657142857143	20.4042857142857	6.12385714285715	21.426	2.04057142857143	12.2485714285714	13.2683571428571	12.2425714285714	12.2434285714286	15.3096428571429	9.17871428571428	7.142	5.10357142857143	7.142	7.14150000000001	5.10107142857143	4.07942857142857	1.02069230769231	6.11914285714287	9.17871428571428	26.5274285714286	8.16228571428571	7.145	2.04142857142857	125.495142857143	1.02028571428572	3.06085714285715	2.03971428571428	8.16213333333334	2.04214285714286	4.08085714285714	7.14186666666667	7.142	4.07942857142857	3.06064285714286	5.10107142857143	12.2434285714286	7.14200000000001	5.10142857142857
477	297.252129625313	297.243669172861	297.260590077765	615.7215	614.225	617.218	2	2	33.6772173913043	15.3006818181818	4.08104347826087	6.12000000000001	431.570347826087	8.16208695652174	663.17727272727	757.042363636365	171.36	10.2026086956522	42.8509565217391	245.882869565217	12.2431304347826	3.06163636363636	16.3241739130435	41.8200000000001	383.708	19.3849565217391	33.6689999999999	134.676	11.223	72.4393636363637	15.3040909090908	14.2876363636364	38.7600000000001	3.05999999999999	30.6081818181819	165.282260869565	18.3654782608696	282.615545454544	33.6689999999999	282.68452173913	1348.80054545455	11.22	40.8109090909089	211.252909090909	54.087652173913	912.113217391305	17.3446363636364	16.3279999999999	20.4008695652174
478	298.084365455692	298.084365455692	298.084365455692	841.695	841.695	841.695	1	1	71.4175	110.1645	146.922	112.204583333333	67.32275	164.226708333333	65.2986666666666	100.98	169.403000000001	181.611916666667	42.8505	118.32	116.31325	132.6325	173.5275	142.835	72.4228399999999	102.029166666667	104.06448	57.134	127.657608695652	95.8839166666667	133.71825	172.387041666667	125.495875	113.2755	69.3968333333331	79.6022499999998	126.454166666667	70.4144999999999	114.296	90.8244999999999	76.5218750000003	145.901708333334	115.292958333334	171.367	118.324833333333	84.6842083333332	58.1542500000002	145.86572	106.08416
479	298.101832394877	298.101832394877	298.101832394877	755.964	755.964	755.964	1	1	69.3798333333336	155.084333333333	113.252375	144.845916666667	79.5827499999999	133.65275	58.15425	108.124416666667	113.24775	139.779958333333	43.8814999999999	212.272666666667	96.9712499999997	128.55675	123.455291666667	114.268	69.3939999999999	92.8237916666667	74.4995416666665	65.2986666666669	105.1115	97.9679999999998	115.28825	119.36925	99.9885833333337	90.80225	101.00475	61.215	93.863	67.32275	89.8039999999999	89.782	98.9440416666666	128.58825	90.80225	133.65275	106.110333333333	148.962583333334	48.962	157.124916666666	118.378
480	298.10047425615	298.094942227615	298.114573073113	181.6	180.587	183.648	5	5	123.374625	138.754	174.46275	223.2705	270.36625	212.206222222223	243.83975	667.854375000001	219.353749999999	245.712888888889	31.608375	326.506666666667	223.43475	238.767749999999	188.638333333334	213.23225	215.27275	134.673	154.053555555556	196.908249999999	153.09375	204.05	150.997	104.0655	159.154666666667	270.358888888889	153.0375	418.302499999999	270.200625	225.321777777778	146.916	220.239	875.374499999998	231.454875	241.79925	374.43175	795.795000000001	479.5175	53.053	727.527375000001	277.500444444445
481	298.102985665012	298.102985665012	298.102985665012	846.768	846.768	846.768	1	1	43.8707500000002	68.3567500000003	109.16675	68.3288333333336	35.7087499999998	107.082499999999	36.7310769230769	70.3627499999998	133.718249999999	134.673000000001	21.4252500000001	82.5997500000005	82.6470000000002	90.8005384615379	131.67675	104.065499999999	35.7116666666668	58.1542500000002	62.2352500000003	29.5872500000001	74.5877499999998	57.1339999999997	92.8882500000002	124.419666666667	74.5147500000001	70.4317500000001	43.8922499999997	48.9959999999996	80.566833333333	44.8909999999998	69.4110000000001	52.0327499999997	36.7289999999998	106.106	75.5046666666669	117.27125	77.507333333333	57.1340000000002	32.6346666666665	92.7972500000006	62.209833333333
482	299.074261500363	299.074261500363	299.074261500363	156.1	156.1	156.1	1	1	50.9714285714285	36.7302857142857	81.6228571428571	28.544	33.6694285714286	26.5274285714286	26.507	30.63	34.6897142857143	47.95175	31.62775	31.6244285714285	64.2690000000002	57.136	30.6042857142858	28.5680000000001	22.462	57.184	27.5477142857143	35.685	43.8354285714286	33.6694285714286	26.5265	27.5477142857143	42.8459999999999	14.284	23.483	78.562	17.3448571428572	30.6085714285714	43.9091428571428	15.3042857142857	53.0548571428571	56.0685714285714	28.568	27.5477142857144	71.42	69.3794285714285	31.62775	27.5438571428572	40.8228571428572
483	299.100602987807	299.100602987807	299.100602987807	846.768	846.768	846.768	1	1	35.7109374999999	67.3406249999997	87.7414999999998	59.1527499999999	40.8125000000001	81.5899999999999	34.6900000000001	52.0168124999999	87.7737500000002	92.8427499999997	24.4859999999999	62.2161874999998	73.4579999999998	65.3200000000002	68.4028124999997	75.4984999999998	30.5981250000001	43.8707499999999	50.9968749999999	30.6093749999999	61.27875	48.9719999999999	69.4280000000001	66.2918749999999	51.0312499999998	79.6087500000002	28.5775000000001	44.9075000000001	71.3956250000003	29.5890624999999	49.9922499999999	37.7631250000001	32.6600000000001	89.7819999999998	67.3364999999998	105.0535625	72.4111249999999	49.9922499999999	19.3847500000001	86.6946874999998	74.4508749999999
484	301.115068558867	301.113278183209	301.117116359685	368.299	365.285	368.328	5	5	17.3447222222222	29.5783888888889	34.6894444444444	24.4870588235294	17.351	28.5584444444444	17.3447222222222	30.6083333333333	30.6083333333333	20.4055555555556	21.4258333333333	23.4740555555556	21.4258333333333	30.5983333333333	20.4055555555556	28.5677777777778	33.6691666666667	27.5475	28.5677777777778	29.5783888888889	26.5276470588236	78.5357222222221	61.2166666666667	40.8111111111111	27.5385	31.6286111111111	30.59	29.5880555555556	23.4587222222223	22.4461111111111	24.4946666666666	25.5152777777778	20.4055555555555	19.3852777777778	20.4055555555556	12.2433333333333	24.4856470588235	21.4323529411764	15.3041666666667	23.4510555555556	16.3244444444445
485	301.979817216114	301.979817216114	301.979817216114	101.005	101.005	101.005	1	1	89.7820000000001	197.053	149.995125	169.3615	231.59675	103.042444444444	101.966666666667	339.74325	33.66825	71.4174999999999	5.10124999999999	62.2352499999999	116.394	157.124	143.85525	117.400625	127.527777777778	50.9777777777777	114.268	108.067	48.942	109.16675	54.079875	36.756	34.6885	77.5390000000001	65.2515555555556	72.4909999999999	125.487333333333	98.9642499999999	62.1996666666666	96.8683333333333	318.318	154.192571428571	82.6402499999999	160.297	166.402625	249.991875	3.06075	113.331	157.003
486	302.854814914684	302.854814914684	302.854814914684	1084.56	1084.56	1084.56	1	1	1095.47999999999	1453.12727272728	1115.35681818181	1104.65999999999	1096.98863636363	1172.00363636364	1109.23409090909	1079.64090909091	1022.49545454546	847.99772727272	1954.17045454544	1125.56136363635	1201.55999999999	1258.22045454546	1206.65999999999	980.219999999993	1107.19318181818	1050.04772727272	947.580000000002	1107.72	1186.78863636364	1056.17045454546	961.860000000002	1114.33636363635	1237.25999999999	892.89772727272	858.202272727266	1096.5	968.842727272719	1053.66	1117.39772727272	1074.53863636363	1142.4	1161.27727272726	943.920454545456	1022.04	1007.18863636363	1139.33999999999	1913.18363636364	757.859999999994	1103.64
487	303.0493484433	303.043119729687	303.066220004374	246.887	244.84	246.916	11	11	42.8498823529412	97.9482352941176	110.153647058824	112.264705882353	82.6155	115.366352941176	88.7348823529412	137.731764705882	56.1161764705882	66.3420588235294	45.9132352941176	43.8701176470588	44.9058823529412	59.1736470588235	47.9538235294118	45.9132352941176	119.374411764706	63.2545882352941	199.908470588235	155.084705882353	76.5220588235294	167.270352941176	142.841176470588	93.8670588235294	74.5029411764706	72.4408823529412	58.133294117647	102.029411764706	34.688	28.5583529411765	47.9372352941176	53.0552941176471	96.8944117647059	73.4823529411764	33.6677647058823	63.2363529411765	64.2785294117647	57.176	34.69	76.5220588235294	26.5261176470588
488	303.064366851678	303.055683082758	303.065806794898	309.14	306.051	312.208	3	3	22.4451764705882	27.5463529411765	42.8516666666667	56.1336111111111	17.3447222222222	53.0544444444445	17.3447222222222	42.8523529411765	33.6801666666666	39.7908333333334	25.4985294117647	23.4651111111111	20.3922222222222	41.8441176470589	33.6691666666666	25.4902777777778	30.6083333333333	28.5677777777778	27.5574705882353	30.6176470588235	40.8111111111111	41.8450555555556	24.4856470588235	41.8465294117647	30.6083333333333	20.4055555555556	16.3294117647058	33.6691666666667	13.2636111111111	20.4055555555556	23.4748823529412	19.3916111111111	38.7811111111111	18.3642352941176	16.3191111111111	21.4258333333333	30.6083333333333	25.5	15.2941666666666	20.4058823529411	16.3237647058823
489	303.063595534169	303.054791856959	303.07239921138	216.3015	215.286	217.317	2	2	11.22825	15.30375	17.3446363636364	21.42525	17.3456666666667	25.4958333333333	24.498	34.6885	11.22275	14.2835	18.366	14.2835	13.26325	28.5693333333333	21.427	19.38475	13.26325	13.26325	12.243	9.183	8.16581818181819	15.30375	14.2835	18.348	13.2578333333333	11.2181666666667	13.2578333333333	15.3040909090909	12.243	14.2835	6.119	7.1419090909091	14.2835	7.14175	6.116	13.2686666666667	14.2838181818182	17.34425	13.26325	19.3768333333333	7.14175
490	303.129540409087	303.129415030285	303.129665787889	254.7465	254.422	255.071	2	2	19.3857	65.296	62.2352499999999	71.421	51.0149999999999	52.0608000000001	42.8526000000001	95.9082000000002	22.4455	45.9112500000001	19.3819	40.8120000000001	38.7714000000001	64.2789	36.729	33.6699000000001	128.5515	59.1774	172.37155	151.0044	82.6402500000001	162.21975	147.93625	93.8906000000001	70.3972500000001	69.377	57.1368000000001	83.6645999999999	30.6090000000001	23.46	41.8323	37.7289	90.7532999999999	60.2124500000001	30.6000000000001	58.1571000000001	57.1535999999999	52.06335	23.47265	69.36	18.3654
491	303.875223122682	303.870013962444	303.876105640355	1082.51	1077.43	1087.58	15	15	1266.84	1714.89230769231	1612.62	1652.4	1276.98230769231	757.860000000003	1182.05076923079	1200.54	1161.63538461538	1161.78	1204.50769230769	1133.22	1633.02	1737.34923076926	1186.26	1604.46	1216.75692307692	1629.96	1141.22000000002	1258.75	1638.33461538461	1135.26	1146.48	1627.92	1619.55769230769	1024.85230769231	1181.16	1446.36	1104.66	1248.48	1623.02307692307	1198.5	1168.92	1598.52461538461	1145.30307692308	1131.18	1120.98	1290.3	552.180666666673	1142.4	1137.3
492	303.881550178103	303.877330792375	303.901679611206	1076.36	1073.32	1084.6	106	100	1567.09545454546	1945.14	1855.38	1382.10000000001	856.799999999985	1843.50923076923	932.279999999983	1316.97272727273	808.859999999986	1120.98	1095.48	1295.26454545455	1179.54375000001	2034.90000000001	1041.42000000001	1917.125	913.920000000001	1240.32000000001	1272.96	1093.39363636364	1186.26000000001	882.300000000002	756.840000000008	2142.00000000001	2184.84	1114.86	1179.0625	1192.38	880.799374999996	950.640000000004	2388.03157894735	1493.28	831.020000000001	1293.36	914.915555555561	623.983749999988	818.021250000007	1294.38000000001	1175.06636363637	1150.667	1221.89
493	304.050029131521	304.049795608438	304.07042531675	246.905	244.887	246.927	7	7	16.324	30.6075	25.4895833333333	24.4996363636364	17.34425	27.5768181818182	28.5535384615385	27.54675	29.58725	33.687	21.42525	23.46575	24.498	19.3863333333333	15.30375	23.47725	17.34425	18.3645	31.6148333333333	24.486	15.30375	29.5751666666667	29.58725	20.405	11.22275	14.2835	16.3173333333333	20.405	7.14175	16.3173333333333	19.37525	7.14175	26.5135	30.6225	15.305	16.316	20.405	13.27625	14.2846666666667	25.50625	10.2033333333333
494	304.065980081665	304.050871239024	304.07093280993	308.143	306.085	309.147	5	5	11.2224444444444	11.2224444444445	17.3437777777778	20.42	8.16177777777774	12.2426666666666	9.18200000000002	25.4916666666667	9.18199999999996	16.3235555555555	9.17700000000002	7.14155555555557	11.2101	7.14155555555557	7.14233333333333	10.1955555555555	6.12199999999999	14.2924444444444	9.18799999999999	8.1671111111111	17.3437777777777	12.2426666666667	11.2224444444445	10.21	12.2426666666667	9.18200000000002	8.1671111111111	26.5257777777777	7.14155555555557	8.16177777777774	9.18299999999999	6.12199999999999	20.4044444444444	14.2831111111111	7.14233333333333	5.10166666666666	9.18299999999999	6.11733333333333	6.11733333333333	14.2846666666667	8.1671111111111
495	304.067930762004	304.067930762004	304.067930762004	345.848	345.848	345.848	1	1	12.2432727272727	12.2432727272727	19.3851818181818	12.2498181818182	16.3243636363637	15.3040909090908	16.3316363636363	38.7703636363637	17.3183636363637	32.6487272727271	24.4865454545454	28.5676363636364	9.18245454545456	10.2027272727273	9.17836363636365	13.2694545454545	9.18225	8.16654545454548	12.2487272727272	13.2564545454545	7.14190909090906	8.16218181818183	9.18245454545451	15.2959090909091	10.2027272727273	7.1419090909091	2.04054545454545	24.4996363636363	6.12163636363634	12.2487272727273	5.10136363636362	6.12163636363634	177.527454545455	3.06245454545454	14.2835	9.18245454545456	34.6892727272728	128.554363636364	11.223	12.2367272727273	20.4163636363636
496	304.152985604826	304.152985604826	304.152985604826	51.017	51.017	51.017	1	1	210.090571428571	135.698	112.278571428571	23.4649285714286	148.961714285714	119.421	178.55	342.936	2050.93271428571	243.848285714286	1914.02026666667	269.242285714286	78.5348666666667	52.0345714285714	52.0553076923077	42.867	202.002428571429	84.6837142857143	141.879285714286	212.308571428571	24.4868571428571	78.5565	71.415	18.3651428571429	16.3108571428571	30.6085714285714	37.7505714285714	142.83	105.089428571429	60.2480769230769	25.5178571428571	46.9298571428571	286.700285714286	58.1522142857143	56.1157142857143	164.266	257.094	259.134428571428	1022.32628571429	135.698	71.42
497	304.855457145289	304.854425476685	304.860287262088	1084.52	1083.52	1086.52	5	5	1148.52	1536.10333333333	1497.31799999999	1447.38	1204.38666666666	857.324999999996	1109.46466666666	1188.00749999999	1076.80333333333	1187.28	1676.95533333333	1154.374	1355.58	1514.66933333333	1503.48	844.559999999997	1158.40937499999	1411.68	1001.64	1142.4	1558.49437499999	1042.10066666666	1161.78	1441.18133333333	1406.68	1061.49333333333	1114.568	1064.88	1093.134	1128.12	1490.17333333333	1148.25	1087.32	1468.73933333333	1035.3	1137.3	1061.82	1164.84	1812.88615384615	1108.74	1018.98
498	305.063602954919	305.063602954919	305.063602954919	203.043	203.043	203.043	1	1	8.16553846153846	11.2225384615385	11.2225384615385	53.052	10.1985714285714	20.4061538461539	11.2276153846154	30.6092307692308	13.263	18.3724615384615	14.2843076923077	14.2832307692308	11.2233846153846	22.4467692307692	17.3452307692308	15.3034615384615	9.17861538461539	13.263	9.18276923076924	12.2436923076923	10.1984615384615	14.2896923076923	11.2174615384615	10.2069230769231	13.269	9.18276923076924	12.2381538461539	17.3517692307692	8.15876923076924	15.2976923076923	17.3452307692308	10.2023076923077	13.263	19.3858461538462	8.16246153846154	18.3724615384615	13.269	13.263	10.2030769230769	7.14215384615384	8.15815384615385
499	305.101935675329	305.101935675329	305.101935675329	370.368	370.368	370.368	1	1	3.06100000000001	11.2236666666667	11.2236666666667	18.3629999999999	12.2420000000001	11.2152857142857	7.14116666666664	33.6710000000001	53.0486666666665	78.5528333333338	18.3629999999999	84.7568333333335	8.16266666666669	14.2823333333334	11.2218333333334	7.14233333333335	11.2328333333334	16.3253333333334	7.14116666666671	17.3456666666665	13.2621666666666	19.3673333333333	10.2033333333334	15.305	8.15466666666672	9.18150000000006	5.09666666666666	13.2643333333334	5.10083333333332	18.366	9.19050000000001	5.10583333333334	13.2643333333334	22.4473333333334	4.08066666666669	7.14116666666664	11.2218333333334	9.19050000000001	5.10166666666668	10.1933333333334	4.08133333333334
500	306.066765394991	306.066765394991	306.066765394991	345.848	345.848	345.848	1	1	4.08149999999998	11.22275	6.12149999999998	13.273	9.18225000000004	11.22275	14.29225	14.2835000000001	7.13212500000001	20.4049999999999	7.14174999999998	7.14175000000003	11.224125	7.14175000000003	7.14262500000001	6.12149999999998	10.2022222222222	9.18900000000001	3.063	7.13649999999996	5.10124999999999	10.20375	6.12149999999998	6.117	13.2632500000001	5.10125000000002	6.12149999999998	9.18337500000001	7.14174999999998	8.16700000000003	12.243	3.06074999999999	83.6605000000004	10.20375	2.04044444444445	9.18200000000002	17.34425	63.2555000000003	8.16299999999995	6.117	12.252
501	306.096838380319	306.095315745554	306.104408784207	135.19	133.67	135.7	4	4	15.3042857142857	23.4567142857143	14.2843076923077	29.6000769230769	19.3854285714286	13.2581428571429	23.4665714285714	53.0548571428572	19.3840714285714	18.3715714285714	12.2382857142857	14.284	19.3854285714286	32.6491428571429	23.4567142857143	19.3858461538461	69.3502857142857	37.7637857142857	42.834	62.2374285714285	9.18276923076923	15.3032142857143	12.2434285714286	18.3574285714286	11.2278571428571	9.18578571428572	11.2278571428571	13.27	15.3042857142857	9.17871428571429	7.136	14.278	41.7994999999999	14.284	12.2434285714286	14.284	38.741	25.5076923076923	15.3042857142857	34.6897142857143	19.4003571428572
502	306.887879355769	306.887879355769	306.887879355769	1072.26	1072.26	1072.26	1	1	868.425238095241	1210.28476190477	1269.89999999999	1201.10047619047	856.799999999994	1351.11047619048	906.780000000003	820.46285714286	938.838095238098	1036.32	1119.46238095237	1022.03999999999	1238.8580952381	1263.78	1247.45999999999	1151.57999999999	869.040000000003	1211.76	1004.7	817.401428571431	1250.66666666667	985.320000000002	974.554761904765	1255.62	1166.40428571429	928.199999999993	987.359999999993	796.991904761899	919.44904761905	831.300000000003	1241.34	864.343333333336	863.32285714286	1316.00761904761	957.780000000003	958.227142857146	949.04285714286	851.699999999994	1097.01190476191	891.291428571431	942.480000000002
503	306.993491255523	306.989292620986	307.001418331468	63.2585	61.22	67.33	14	13	403.898	675.019333333333	1022.30368421053	954.964173913043	609.105833333333	1114.80247368421	640.943777777778	486.665526315789	90.7237894736842	109.168157894737	135.702	102.027777777778	683.586111111111	538.698947368421	577.468947368421	731.778166666666	42.8516666666667	88.74	59.1761111111111	55.095	2023.80805263158	5818.11345454545	7164.60061538462	3531.27334782609	1204.55438888889	2733.32416666667	1814.47535294118	363.213684210526	385.665	588.843684210526	1026.38473684211	802.958611111111	165.285	307.003277777778	767.248888888889	436.678888888889	156.100263157895	160.181315789474	294.764789473684	327.588947368421	204.122222222222
504	307.070865804983	307.070865804983	307.070865804983	115.289	115.289	115.289	1	1	381.5548	692.7158	756.9884	538.6656	564.152166666668	822.388666666667	1754.744	2021.696	310.2016	764.104833333334	37.7547999999999	596.817	227.5492	739.016666666667	617.200833333333	272.4468	955.032	344.8276	956.916333333335	781.626400000001	103.0402	153.03	181.8092	415.207833333334	128.5452	235.7124	156.977333333333	1081.6626	1047.7454	194.8964	126.5296	222.6652	2986.256	578.4534	410.1204	1319.1186	2403.821	1803.63	195.8784	2910.18079999999	891.829600000001
505	307.078540388664	307.072432971181	307.097073388007	115.2805	112.216	117.33	76	76	556.92	695.867333333334	886.59725	706.032222222222	766.413380952381	894.086823529412	2224.78776923077	2461.77708333333	566.218928571429	1114.86	91.8257142857143	1239.61973684211	348.84	915.99592	836.829523809524	410.135714285714	1293.72228571429	489.874285714286	1233.50972727273	866.21772	175.526	398.82	305.065428571429	565.973863636364	204.009090909091	570.332454545455	239.7	1451.81575	1515.4747826087	321.39	194.767909090909	329.721476190476	3786.25908	625.26	820.299272727273	2116.04563636364	4052.39328	2387.385	479.511904761905	4571.99585185185	2319.07196153846
506	307.173924847771	307.173924847771	307.173924847771	209.142	209.142	209.142	1	1	71.4116666666664	79.5729999999998	49.9963333333332	75.5046666666669	28.5646666666667	71.4200000000002	17.3456666666667	83.6536666666668	6.12199999999999	11.2346666666667	7.14116666666668	5.10166666666668	10.2116666666667	11.2218333333333	13.2621666666667	7.14233333333335	54.0675714285716	6.12199999999999	7.14200000000002	20.4066666666666	129.582333333334	501.392833333332	539.756333333335	867.971428571432	39.7865000000001	105.077166666667	114.277333333334	5.10666666666665	7.13600000000002	13.2525714285714	21.4269999999999	18.366	8.16266666666665	2.04033333333334	10.2028571428571	8.17066666666665	14.2986666666666	2.04066666666666	5.10166666666668	4.08066666666667	38.7382857142857
507	307.579993245942	307.576740323221	307.594975973036	114.773	112.228	115.311	20	20	141.78	243.78	297.986	203.034272727273	202.068	320.451272727273	699.72	781.145909090909	223.38	336.6	13.2641363636364	447.899727272727	90.7838695652174	291.72	247.9815	112.23347826087	357.095454545455	127.568181818182	463.203818181818	314.244	47.9635	102	92.8437391304348	158.064772727273	54.0624090909091	146.919272727273	55.0947272727273	388.723909090909	426.588	83.6623636363636	40.7890909090909	101.060142857143	1226.36781818182	213.18	294.858818181818	646.845391304348	1555.91057692308	670.319181818182	109.169181818182	1612.7254	670.498363636364
508	307.598332148293	307.597946911789	307.598577872839	115.289	115.278	116.286	3	3	144.846173913043	250.855826086956	301.053913043478	204.060869565217	205.1205	327.5805	708.928958333333	799.516666666666	225.42	338.64	13.2637916666667	455.055739130435	91.80375	296.832125	249.007304347826	112.23347826087	366.284708333333	127.565217391304	468.29475	327.517695652174	48.9850434782608	106.057391304348	92.84275	161.127083333333	54.0623043478261	147.975652173913	58.156625	395.861217391304	436.774	83.6613913043479	42.83125	102.077272727273	1045.81195652174	218.288916666667	302.010086956522	650.9195	1752.43469565217	685.615304347826	110.188173913043	1755.06145833333	676.605913043478
509	308.038913997716	308.026339182165	308.04681400662	205.0755	200.997	207.131	14	14	72.47325	175.483	128.5515	172.426090909091	220.284	305.061545454546	220.378909090909	101.013	637.65625	553.283454545455	460.143000000001	413.210454545455	216.293	270.388333333333	274.453363636363	259.149272727272	332.431090909091	323.426454545455	195.904	288.73075	142.776666666667	61.245	81.5800000000002	92.88825	226.500545454545	88.7637272727272	101.975	352.15875	207.004636363637	278.39175	346.885	259.1435	502.98325	664.237	242.8195	265.395	616.265846153845	574.413545454546	216.297818181818	313.223727272728	240.661
510	308.054256941349	308.047564647644	308.060949235055	206.6095	205.079	208.14	2	2	28.58	25.5071428571428	20.4061538461539	28.568	33.6552857142857	28.568	36.7457142857143	137.738571428571	23.4665714285714	36.7457142857143	18.3651428571428	120.393714285714	22.4541428571428	24.4868571428571	30.6064285714285	31.6288571428571	50.9928571428571	22.4462857142857	25.5071428571428	77.5362857142857	25.5057692307692	37.7664285714286	23.4567142857143	25.5071428571428	15.3042857142857	32.6468571428571	18.3651428571428	24.4984615384616	22.4462857142857	18.3574285714286	15.3032142857143	17.3452307692308	101.008285714286	44.8925714285714	19.3840714285714	23.4764285714286	24.4966153846154	39.7911428571428	19.3854285714286	47.9500714285714	41.8141428571428
511	308.081598435005	308.07777456653	308.091573138467	112.245	112.228	115.266	7	7	134.64	335.561722222222	312.205	493.814444444444	255.138888888889	559.104210526316	644.64	857.554421052632	302.9235	435.652368421053	67.3383333333334	451.983055555555	320.28	482.591388888889	386.790555555555	322.390222222222	437.692894736842	385.665	481.564210526316	420.331555555555	147.988611111111	115.253722222222	84.6830555555555	209.035263157895	181.550111111111	197.923111111111	79.56	445.861388888889	394.9765	188.751388888889	197.818736842105	175.592888888889	1215.84	515.1	335.671388888889	545.848611111111	867.878166666667	730.518888888889	337.711944444444	1050.17588235294	521.361944444444
512	308.089392562634	308.079359190795	308.107095295839	86.722	81.609	90.809	99	97	2030.34272727273	4471.87060869565	3933.09876190476	13595.3477037037	5006.92342857143	8401.78500000001	4658.34	9486.49581818182	1955.90333333333	3054.71232	3748.482	2844.49368421053	8795.52988888889	14778.4185454545	13386.0565	13508.4109090909	6051.31457142857	6643.455	3888.105	7698.80650000001	6262.2945	768.06	536.663454545455	2689.84548	5384.04771428572	3090.40609090909	1696.16333333333	5392.21632	4319.86552	4348.33987096774	5722.0978	2712.50177777778	13816.92	9670.15983333335	5170.8735	3295.54208333333	1263.12108333333	11240.3446363636	5684.68371428572	3883.11286956522	1682.4747
513	308.107669932603	308.107456352875	308.107883512332	87.744	85.695	89.793	2	2	2038.53085714286	7746.00914285714	6613.164	13668.22615	6937.52085714286	12995.9565714286	4810.32	9036.7971	5353.5	5115.51514285714	3744.501	2951.68657142857	13832.5347	14817.54	13304.4810952381	13521.2154761905	10126.1097142857	14852.06415	6530.33185714286	11369.0437142857	7870.2085	853.74	530.53	5013.3	9179.51057142857	3177.16971428571	1951.80657142857	5426.26435	4328.052	7530.0962	9695.44342857143	7021.384	12913.2	16834.83735	5313.86747619048	3500.60028571429	1449.77525	11249.2765	6936	3573.0906	1666.68
514	308.107419458988	308.107419458988	308.107419458988	77.533	77.533	77.533	1	1	55.0954285714285	2319.98295454545	1928.34	6000.30028571428	1633.5003	7114.54657142857	954.234285714285	6170.688	3498.80309523809	2350.6873	3434.12142857143	1234.4880952381	4358.66057142857	3956.58	4062.77771428571	3729.168	4393.355	4442.11666666667	2980.44	5916.63685714286	1983.99085714286	592.952	227.523714285714	1161.03095238095	3260.68095238095	2399.04	907.799999999999	2911.08	2005.88171428571	1926.29942857143	2408.22	1657.33066666667	7685.7	7782.59999999999	3563.858	1777.33771428571	888.668857142857	3016.98485714286	5514.12	2177.79780952381	982.535142857143
515	308.292687717368	308.292687717368	308.292687717368	909.027	909.027	909.027	1	1	19.3847500000001	64.2796874999997	83.6912500000002	52.0168124999999	67.3365000000003	52.0359374999998	30.6074999999999	326.600000000001	26.5362499999999	32.636	160.17925	24.492	116.3085	66.3162499999998	102.0625	52.0327499999999	25.5156250000001	88.7943749999996	23.4505294117647	42.8662499999998	79.5843749999997	58.1578124999998	30.6299999999999	113.2546875	95.9387499999996	29.5872499999999	47.9693750000001	46.9343750000001	22.430375	76.5187499999998	55.1137499999998	62.2390625000002	23.4753333333332	84.6807499999998	40.7975000000002	26.5264999999999	19.3788125000001	90.7688749999999	118.3925	41.8302500000002	25.5156250000001
516	309.018678838556	309.018678838556	309.018678838556	78.57	78.57	78.57	1	1	132.634666666667	247.7466	252.00175	279.553066666667	254.0464	276.275466666667	177.596	428.512	282.503066666667	259.4356	169.364266666667	209.154666666667	188.749333333333	287.6212	249.965333333333	208.1344	500.126666666667	340.769066666667	241.8032	338.728533333333	175.5432	158.151666666667	177.5264	149.9792	152.019733333333	145.850466666667	151.960133333333	324.32025	189.7696	184.66525	187.6685	166.303466666667	353.847466666666	362.076333333333	214.256	248.945066666667	264.24475	173.445333333333	260.066	191.807	149.9792
517	309.091536564907	309.086200426984	309.111970148167	88.756	84.681	89.793	61	60	320.3585	1202.91685714286	825.621272727273	1900.21147826087	1145.0571	1985.45072727273	668.2965	1608.93425	853.4889	790.3314	704.007	463.2162	2443.18581818182	2664.24	2227.94472727273	2327.9886	1659.4143	2606.67625	826.431428571428	1850.75736842105	1013.95362962963	114.24	58.15425	731.5551	1481.44333333333	437.68725	234.7265	867.4675	683.5675	1038.66982608696	1678.817125	1028.916	2499	3328.60303846154	817.46055	546.854	202.0095	2055.91326086956	1093.37694117647	533.59075	232.617
518	309.112865638695	309.112236696131	309.114252174254	88.773	87.73	89.794	12	12	322.406181818182	1248.81381818182	1025.6025	2273.77527272727	1148.08928571429	2135.35833333333	670.14	1611.995	857.590636363636	795.396095238095	703.988181818182	464.224090909091	2539.11709090909	2769.3	2416.38	2602.74885714286	1382.6928125	2957.478	1135.843	1967.08581818182	1274.32063636364	116.28	60.1960909090909	732.555818181818	1532.44963636364	441.778090909091	235.683	878.454818181818	683.559523809524	1194.63290909091	1745.77309090909	1193.048	3050.02148148148	3228.97114285714	825.621272727273	554.008090909091	209.155909090909	2090.53881818182	1255.62	544.825636363636	233.58
519	309.162970001695	309.15331329654	309.170978003055	229.049	227.518	229.571	4	4	10.2025	16.3206666666667	17.3485	19.3855416666667	21.431375	23.4667083333333	15.30375	23.4715	15.30375	19.38475	14.2835	19.38475	9.182625	15.308125	12.2465	13.26	14.2805833333333	11.22275	8.16233333333333	15.300625	7.14204166666667	26.5265	19.3760416666667	19.3807916666667	10.2025	12.2465	13.2572916666667	17.34425	6.1215	7.14029166666667	12.2405	5.10020833333334	17.3485	12.2435	6.119	9.18225	6.1215	9.18450000000001	10.2029166666667	11.2204583333333	8.16233333333333
520	310.041782723796	310.029959262553	310.050692044772	207.108	205.09	208.139	4	4	18.366	39.7929999999999	38.7663333333334	49.994	88.6902857142857	28.5693333333333	95.8934285714285	33.6709999999999	131.6015	102.116666666666	137.738571428571	113.251714285714	58.2051428571428	38.7726666666666	68.3591428571428	101.008285714286	73.4639999999998	104.069142857143	12.244	64.2809999999998	34.6848571428571	13.2643333333333	9.18257142857142	27.5714999999999	62.2374285714285	18.3651428571428	15.3042857142857	91.9050000000001	20.4028571428571	43.8743333333332	34.6913333333332	105.089428571429	93.8553333333335	62.2403333333332	18.366	25.5041666666666	88.7648571428571	183.651428571428	33.6694285714286	72.4402857142857	11.2218333333333
521	310.085391016224	310.081618489057	310.097098118888	88.757	85.684	89.793	19	19	155.084705882353	666.213647058823	582.755882352942	1166.53235294118	586.819444444445	1133.52861111111	356.082647058824	835.572705882353	432.305411764706	426.753411764706	358.123235294118	224.461111111111	1080.76833333333	1329.90613333333	1100.87427272727	1319.24029411765	905.282055555555	1573.74705882353	588.860555555556	947.838055555555	627.480882352941	59.1565882352941	52.032	413.0775	788.687352941176	227.525588235294	138.8	425.438117647059	345.874166666667	624.42	804.995181818182	576.665588235294	1367.82	1339.97618181818	448.038235294117	271.393888888889	106.104470588235	1076.41029411765	624.206	315.270882352941	114.264888888889
522	310.107234720956	310.104147870825	310.110415700066	88.7695	87.747	89.776	4	4	159.162545454545	678.481363636364	587.849142857143	1169.52028571429	594.978	1137.90818181818	368.22	853.968272727273	434.423181818182	432.826909090909	358.115727272727	227.520818181818	1388.9005	1506.60713636364	1269.95659090909	1331.45590909091	902.162181818182	1586.94818181818	590.895818181818	949.62	627.446428571429	64.2628636363636	52.0339090909091	414.138454545455	798.873545454545	235.683	144.878727272727	441.907428571429	346.892727272727	634.617714285714	955.527045454545	587.808	1366.8	1658.75568181818	456.1635	273.433090909091	101.008285714286	791.963428571429	631.408136363636	315.356571428571	113.22
523	310.159113196638	310.156948973672	310.177002954613	177.5285	175.473	179.572	6	6	82.6416	146.976	202.0128	164.144866666666	106.107733333333	218.337066666667	148.958933333333	281.3912	8.16213333333334	17.3389375	7.14186666666667	11.2229333333333	7.14186666666667	7.13906666666667	9.1794	12.2432	14.2837333333333	32.6485333333333	1.02026666666667	13.2634666666667	11.2229333333333	7.14186666666667	5.10133333333333	5.10333333333333	3.06085714285714	7.142	3.0608	11.2273333333333	5.09966666666666	6.119625	4.08133333333334	5.09933333333333	9.1824	5.09933333333333	3.061	5.10133333333333	6.1216	8.16213333333334	11.2229333333333	7.14466666666667	3.06064285714285
524	310.162760607382	310.153409105811	310.16507877809	244.869	243.843	245.86	3	3	12.2432	15.304	7.139	15.3107142857143	17.3448571428572	13.2739285714286	11.2185333333333	22.4458666666667	7.142	8.1648	9.1824	9.1824	7.14500000000001	13.2634666666667	3.06085714285715	6.1216	13.2634666666667	8.16213333333332	6.1196	12.2432	11.2223571428572	12.2382857142857	5.10133333333333	7.14233333333334	10.2026666666667	5.10142857142858	4.07946666666667	9.18257142857142	4.08106666666667	5.09933333333333	10.1986666666667	6.12159999999999	9.1794	14.2893333333333	5.10133333333333	3.0596	8.16228571428573	7.14750000000001	7.14186666666667	10.2026666666667	7.14186666666667
525	310.162968382365	310.158872909081	310.167063855648	256.0745	255.066	257.083	2	2	12.2432	23.4661333333333	21.4294137931034	18.3686896551724	35.7096551724138	26.5316551724138	17.3441034482759	75.4997333333334	12.2412	12.2433103448276	14.2758	18.3649655172414	12.2408275862069	22.4458666666666	7.14193103448276	22.4460689655173	23.4623	16.3244137931035	15.301	29.5935333333333	15.3041379310345	15.301	14.2837333333333	18.3654	16.327724137931	7.14337931034483	7.14186666666667	13.2608965517241	8.16220689655173	8.16373333333333	12.2452	9.18062068965517	34.6834	11.2229333333333	5.10233333333333	8.16213333333334	8.16220689655172	16.3310344827586	8.16386206896552	11.2185333333333	10.2044827586207
526	310.178446178197	310.177720505533	310.179171850861	232.1045	231.606	232.603	2	2	22.4466	22.4389	22.4462857142857	29.5882857142857	45.9235714285714	30.6085714285715	54.0751428571429	74.50015	101.0097	22.4462857142857	10.2028571428572	12.2462857142857	12.2462857142857	14.2877	11.2257619047619	3.06	24.48	10.2028571428572	8.162	140.76	15.3042857142857	22.4389	10.1976190476191	7.1421	15.3085714285714	10.2052380952381	7.13600000000001	12.2434285714286	11.2231428571429	9.18	9.1827	25.5	7.14419999999999	16.324	21.42525	13.26	15.3042857142857	15.3085714285714	9.18214285714286	9.18257142857144	25.50625
527	310.180735780949	310.180735780949	310.180735780949	255.072	255.072	255.072	1	1	9.18257142857142	19.3845238095238	17.3497142857143	14.2838181818182	32.6487272727273	21.4305	14.284	66.3185714285714	10.2	7.14166666666666	10.1942857142857	13.2637142857143	8.15999999999999	15.3042857142857	5.10136363636363	17.34	22.44	11.2231428571429	10.2028571428572	22.4515238095238	10.202380952381	11.222619047619	9.18257142857142	13.2630952380952	14.284	6.12327272727273	5.10142857142858	10.2028571428571	8.16228571428571	6.12314285714285	8.16457142857143	7.14000000000001	28.568	7.142	5.10285714285715	7.14200000000001	5.10136363636364	13.2674285714286	6.12342857142856	9.17742857142857	7.14400000000001
528	310.177335703098	310.177335703098	310.177335703098	179.572	179.572	179.572	1	1	86.725	153.088235294118	202.018235294118	173.333888888889	115.291388888889	231.606764705882	158.136470588235	287.523882352941	10.2023529411765	17.339	6.11966666666667	12.2470588235294	10.2023529411765	10.1994117647059	8.15952941176471	12.2435294117647	14.2882352941176	34.688	2.04047058823529	13.2638235294118	9.18264705882353	9.18211764705882	7.14411764705882	8.16517647058824	4.08094117647059	9.18211764705882	5.10147058823529	10.2023529411765	6.11966666666667	7.13958823529412	3.06088235294118	5.10138888888889	8.16188235294117	7.13958823529412	3.06088235294118	6.12176470588235	8.16177777777778	6.12141176470588	9.18264705882353	7.14194444444445	4.08117647058824
529	310.308064798998	310.301586128341	310.326519305889	965.1255	958.035	966.23	88	88	148.90175	827.219999999999	1940.54720000001	682.28442857143	1185.5305	1099.84746666666	745.574312500003	3927.00639999999	781.490222222224	473.686000000002	8960.06687500002	593.567249999999	2376.24153846155	1015.17638888889	1947.65724999999	1397.23562499999	446.7016	1879.34236363637	1017.20586666667	890.405437500004	2048.19128571428	2942.64133333332	1239.6375	2121.669	2539.64437499999	542.972500000001	2253.6218	814.416000000001	803.264666666664	1426.3679375	1827.26774999999	945.825230769231	242.73025	1628.98400000001	1188.68833333333	752.200624999997	754.476249999999	2669.03345454544	5459.7571875	1604.48799999999	727.438250000003
530	310.327972398288	310.327162689144	310.329432310675	966.197	966.128	966.23	8	8	145.900857142857	1035.6123076923	1985.476	781.210571428566	1136.21811111111	1117.13464285714	741.428153846156	4728.004	321.372692307693	391.926857142857	1668.86785714287	334.513142857143	2625.11228571429	1115.11223076922	1950.78628571428	1409.60642857142	446.697428571429	2295.64285714286	646.861142857143	893.394857142858	2097.70742857144	1804.49657142857	776.437428571428	2338.45642857142	2782.31914285714	359.266285714285	1628.376	1042.73200000001	564.454999999999	1383.95906666667	1858.96057142857	1177.40971428571	239.683214285714	1684.17857142857	827.451714285714	518.522857142856	519.107285714286	2829.222	453.626153846152	1165.57414285714	540.524285714287
531	310.661474565925	310.659732750619	310.663216381231	177.0095	176.51	177.509	2	2	21.42525	52.051875	62.2379411764706	39.7501764705882	28.5682352941176	82.6390588235294	48.9741176470588	82.6098749999999	6.1215	7.13958823529412	3.06088235294118	5.103125	3.06176470588235	3.0598125	4.08117647058824	2.03988235294118	2.04047058823529	6.11964705882353	0	5.10125	3.06088235294118	2.0405	3.06070588235294	5.103125	2.04047058823529	3.06088235294118	0	4.08376470588236	3.05982352941176	1.02029411764706	3.0609375	2.04047058823529	4.07975	2.039875	1.0203125	4.08125	2.04047058823529	3.06070588235294	5.10117647058823	2.04129411764706	5.10147058823529
532	310.812252825464	310.798419962675	310.8162668305	228.551	226.498	229.548	3	3	2.04028571428571	8.15542857142857	6.12171428571428	6.12100000000001	0	8.16914285714285	5.10166666666668	3.066	3.06085714285714	6.12200000000001	6.12200000000001	2.04033333333334	4.08133333333334	5.10571428571428	2.04266666666667	3.06100000000001	6.12599999999999	5.10083333333334	5.10142857142857	6.11657142857143	13.2637142857143	5.10142857142857	6.11142857142857	12.2434285714286	8.16133333333335	5.10666666666668	5.10142857142857	4.08114285714286	4.08066666666667	6.12171428571428	7.14699999999999	4.08066666666667	4.08114285714286	5.10142857142857	5.10142857142857	3.06085714285714	2.04066666666667	5.10166666666668	6.12200000000001	1.02033333333334	4.08114285714286
533	310.930758108322	310.930758108322	310.930758108322	226.498	226.498	226.498	1	1	22.4462857142857	22.4368571428571	25.5178571428571	21.426	10.2071428571429	13.2683571428571	15.3042857142857	15.3107142857143	18.3651428571428	17.3436428571429	16.3245714285714	8.16246153846154	26.5274285714286	22.4541428571428	23.4764285714286	28.566	13.2590714285714	22.4462857142857	21.426	18.3574285714286	31.6288571428571	8.16228571428571	21.4102	32.6468571428571	19.3858461538462	14.2961538461539	17.3375714285714	18.3651428571428	22.4462857142857	12.2382857142857	18.3728571428571	18.3574285714286	10.2064285714286	30.6085714285714	16.3245714285714	19.3854285714286	17.3436428571428	14.289	14.284	16.3234285714286	19.3854285714286
534	311.025302399173	311.024446687899	311.035313334758	111.715	109.15	112.245	4	4	41.8326153846154	83.6273846153846	47.95175	102.033333333333	36.729	85.701	51.0125	68.2953333333333	55.0716923076923	89.782	43.8743333333333	27.549	48.952	63.2606666666667	63.2555	60.1996666666667	116.3085	67.342	45.91125	43.8533846153846	19.38475	50.9923076923077	29.60175	42.833	28.5686153846154	39.792	22.4363333333333	41.85075	29.60175	24.486	21.41475	32.664	60.1709230769231	44.8726666666667	28.567	47.95175	74.4478333333333	47.95175	39.78975	65.296	33.6701538461539
535	311.122492736599	311.12067589393	311.123295084635	57.134	57.117	57.139	3	3	10.19625	12.243	15.30375	20.405	21.42525	26.546	16.324	36.729	19.3705	12.2445	8.162	5.0975	19.3854285714286	34.6885	10.2025	13.26325	3694.32525	3041.1685	1904.165	3057.68925	12.2445	14.2835	9.18225	10.2025	16.302	10.2025	4.0815	24.486	7.14175	14.296	11.22275	6.123	35.713125	23.46575	8.163	18.3645	21.42525	41.83025	10.20375	21.42525	14.294
536	311.180471914462	311.180471914462	311.180471914462	238.736	238.736	238.736	1	1	10.2025925925926	20.4007407407407	24.4862222222222	29.593962962963	12.2457777777778	14.2929230769231	30.6022222222222	59.2008148148148	52.0445555555555	20.4096296296296	16.3241481481481	38.7712592592593	16.3277037037037	19.3891481481481	19.3891481481481	14.2836296296296	28.562	12.2435555555556	14.281037037037	33.6624444444444	11.2228518518519	11.2204074074074	13.2586071428571	19.3856296296296	15.3072222222222	11.2277407407407	22.4368571428571	18.3653333333333	16.3211851851852	16.3176296296296	12.2431111111111	19.3814074074074	29.5885925925926	16.3277037037037	10.2025925925926	14.281037037037	11.2232592592593	18.3766666666667	13.2633703703704	11.2232592592593	9.18233333333333
537	311.184962944696	311.184962944696	311.184962944696	231.628	231.628	231.628	1	1	8.16235294117647	12.2392941176471	13.2676470588235	14.2841176470588	11.2264705882353	11.2264705882353	24.4856470588235	51.0323529411765	42.8498823529412	16.3237647058823	11.2225882352941	17.345	13.2684117647059	6.1235294117647	9.18529411764706	10.1994117647059	15.2991176470588	9.18264705882353	9.18264705882353	24.4785882352941	10.2023529411765	10.2029411764706	7.13711764705882	9.18211764705882	8.16470588235294	7.14658823529412	16.3190588235294	10.2027777777778	11.2232352941176	15.2991176470588	9.18264705882353	14.2791764705882	19.3911764705882	15.3044117647059	6.12176470588235	9.17947058823529	7.14205882352941	7.14411764705882	6.12176470588235	6.12176470588235	5.10147058823529
538	311.314484364279	311.306726888021	311.331019696661	964.1535	957.014	966.23	24	24	35.71	224.366153846154	476.473428571428	197.769142857144	292.822	277.523692307692	166.234923076922	1300.89230769231	185.682	121.462384615385	4047.40736842107	118.303428571429	648.629142857144	267.320615384616	438.722857142857	326.628571428571	105.091692307692	548.884153846155	238.733999999999	204.989076923078	533.822076923077	673.842285714283	281.604923076923	483.795999999998	728.444769230771	158.199642857143	589.712105263158	279.656142857143	215.366076923077	343.688153846155	482.605538461539	304.045142857143	50.9923076923078	424.608	298.950153846154	196.993615384615	196.7635	626.455428571433	2290.57349999999	410.318307692308	145.904
539	311.333577837263	311.333577837263	311.333577837263	966.134	966.134	966.134	1	1	32.6473846153844	226.405846153847	477.468000000001	197.760615384616	289.745538461539	277.523692307692	168.274615384616	1302.93292307692	168.350769230769	111.263846153846	891.064384615385	88.7266153846149	649.642000000002	270.381538461539	441.759923076924	323.559461538462	104.024307692307	551.986461538462	211.18776923077	203.96923076923	534.842769230769	592.798769230765	232.612615384614	583.836	729.519999999994	138.824615384616	528.47953846154	281.583692307693	181.683230769231	342.823384615385	487.670307692305	307.089461538462	49.9724615384613	426.649384615385	260.158846153845	172.496999999999	165.140307692307	685.595076923073	606.533846153849	371.559999999999	128.500615384616
540	311.437222551181	311.426787968005	311.444771803889	228.023	226.481	229.571	4	4	7.14215384615385	8.15866666666667	7.14525000000001	7.14175	7.14816666666666	7.14484615384616	7.14175	6.1245	3.06075000000001	11.22275	1.02025	6.1215	7.14233333333333	7.14525000000001	7.14525	7.14175	5.09923076923077	9.18225	9.18225	5.09875000000001	8.162	7.14233333333333	3.05815384615385	11.22275	9.18276923076924	11.23375	6.11907692307693	10.2025	4.081	6.119	7.14525	3.0595	4.08300000000001	4.081	7.14233333333333	4.08092307692308	6.1215	5.10375	2.04066666666667	6.1215	4.08123076923077
541	311.6802501876	311.670960491642	311.688680661958	227.5245	226.481	229.548	4	4	0	0	2.04057142857143	2.04057142857144	1.02114285714286	0	0	4.08114285714286	3.05828571428571	1.02014285714286	1.02028571428571	4.08457142857144	5.10142857142859	2.042	2.04228571428572	1.02014285714286	0	1.02028571428571	1.02028571428571	4.07771428571428	1.02028571428571	1.02028571428571	1.0195	4.08114285714286	1.02025	3.06075	1.020375	1.02028571428571	0	1.02028571428571	1.02114285714286	0	0	2.04057142857143	2.04057142857143	0	4.08114285714286	2.042	1.02028571428572	0	0
542	312.130478309407	312.130478309407	312.130478309407	56.097	56.097	56.097	1	1	5.09863636363636	45.9122727272728	45.9327272727273	52.0339090909091	41.8311818181818	34.7078181818182	44.892	63.2569090909091	35.6766666666667	37.7500909090909	44.892	36.7134545454545	17.3446363636364	17.3446363636364	24.4865454545455	13.2635454545455	130.594909090909	498.957818181818	336.87	540.985454545454	9.18245454545455	11.217	14.2838181818182	11.226	11.211	5.10136363636364	5.10136363636364	18.3649090909091	8.16218181818182	18.3829090909091	9.18245454545455	14.2838181818182	22.446	13.2635454545455	6.12163636363636	11.223	18.3649090909091	62.2366363636364	28.5676363636364	12.2432727272727	4.08327272727273
543	312.180993558568	312.174105627411	312.187881489725	237.206	235.658	238.754	2	2	4.08111111111111	8.15955555555555	9.1825	10.2061111111111	5.10138888888889	13.2679444444444	6.11966666666666	18.376	10.2061111111111	12.2466666666667	15.3033333333333	13.2636111111111	9.18549999999999	12.2433333333333	6.12366666666666	7.14194444444444	7.13999999999999	7.14194444444445	1.02027777777778	11.2230555555555	9.1825	7.13727777777777	6.11766666666667	8.16222222222223	14.2877777777778	4.08355555555555	8.15688888888888	5.10138888888889	5.10138888888888	8.15955555555555	1.02027777777778	9.1795	11.2261111111111	6.12366666666667	3.06083333333333	7.1396111111111	9.1825	7.14194444444445	3.06083333333333	2.04055555555555	2.04055555555555
544	312.320832269352	312.320832269352	312.320832269352	958.051	958.051	958.051	1	1	8.15759999999991	28.5348000000001	56.0504999999995	21.4262999999999	17.3451	37.7289	12.2364	98.9691000000009	29.5858	26.5407999999999	582.575727272725	21.4262999999999	44.8668	27.5480999999999	60.1976999999999	30.6269999999998	15.3045	69.3736	33.6863999999999	26.5434000000002	62.2322	117.208	34.6901999999999	74.4818999999998	79.5756	19.3951999999999	94.8878999999998	13.2704	26.5252	24.4728	62.2383000000005	34.6892727272726	8.16239999999998	47.9775999999999	38.7714000000003	32.6304	25.4925	28.5516	361.186199999999	58.1912999999997	36.7523999999998
545	312.918032222324	312.914168827452	312.937042142716	44.89	43.859	45.921	25	25	303.039	415.275666666667	502.942166666667	449.946	462.211	593.834	453.028	457.034666666667	320.384666666667	360.177666666667	259.122333333333	439.763666666667	386.688285714286	535.828125	528.446333333334	495.882	513.143833333334	449.967	261.205333333333	427.519666666667	295.896666666667	329.513833333333	273.717333333333	444.865333333333	358.137	291.815333333333	229.564285714286	591.745	398.950333333333	363.238666666667	476.884833333333	428.89	808.992166666667	762.8665	396.844833333333	535.675	564.152166666667	666.452666666667	555.514666666667	665.257333333333	251.002
546	312.938219974691	312.937314670218	312.93981009137	45.905	44.884	45.911	4	4	305.079666666667	417.270888888889	506.030222222222	450.987333333333	464.201111111111	596.895	456.089	459.1	335.4813	364.259	268.318444444444	443.845	389.724888888889	538.677333333333	533.576222222222	520.03	513.0285625	453.998888888889	264.237555555556	431.554	325.486333333333	343.852333333333	278.733	446.906	362.218333333333	300.965555555556	231.615666666667	682.603	410.174	366.299666666667	479.817777777778	430.80925	817.287	767.207111111111	398.950333333333	552.000333333333	578.529	742.670888888889	559.447111111111	732.519555555556	260.185
547	313.023423974654	313.016443746498	313.037212700779	293.8455	292.805	296.915	10	10	9.17943750000001	17.34425	37.7498666666666	25.5066666666666	10.2026666666667	21.4256	13.2678	16.319	935.225374999999	985.577600000002	1237.63323076923	987.624000000001	13.2634666666667	35.7218750000001	26.5269333333333	27.5472000000001	59.1745	45.915	84.7118749999999	61.21875	19.3926666666667	18.3645	19.3788125	26.51675	25.5066666666667	12.244	13.26325	10.2026666666666	13.2643333333333	8.16200000000001	15.30375	8.16533333333333	8.15949999999998	21.4265625000001	14.284375	17.3389375	16.3242666666667	9.18539999999998	19.377625	16.324	11.2193125
548	313.027458799288	313.022167331861	313.032750266714	112.2225	112.217	112.228	2	2	24.4873846153846	32.6350769230769	28.5664615384616	53.056	30.6069230769231	33.6676153846154	29.5755384615385	45.8742857142857	27.5358461538462	39.789	22.4467692307692	22.4450769230769	28.5556923076923	24.4873846153846	30.6069230769231	22.4467692307692	68.3606153846154	41.8326153846154	17.3439230769231	28.5556923076923	18.3641538461538	21.4167692307692	15.3103846153846	20.3969230769231	21.4264615384615	14.2843076923077	13.2581428571429	27.5586923076923	18.3724615384615	17.3452307692308	20.3971428571428	18.3793846153846	30.5953846153846	24.4763076923077	18.3655384615385	21.4248461538461	35.6946153846154	14.2832307692308	14.283	22.4467692307692	20.4061538461538
549	314.91381188764	314.91381188764	314.91381188764	45.917	45.917	45.917	1	1	121.416615384615	186.702230769231	204.057142857143	187.732571428571	138.751384615385	243.853538461538	172.497	198.87	114.222769230769	156.107076923077	117.324642857143	168.338076923077	176.497071428571	252.010571428571	201.000615384615	176.433384615385	215.284923076923	193.843846153846	113.245615384615	167.317846153846	130.651428571429	128.558769230769	87.7795384615385	179.641846153846	138.761846153846	106.104	73.4605714285714	290.781428571429	158.135769230769	123.457230769231	176.593076923077	122.492307692308	293.848615384615	311.053076923077	144.883692307692	203.025923076923	232.625142857143	277.753846153846	203.036857142857	277.517714285714	79.584
550	315.021347815968	315.021347815968	315.021347815968	292.805	292.805	292.805	1	1	6.1192	22.4458666666667	24.4864	25.5066666666667	11.2236666666667	16.3242666666666	10.206	19.3850666666666	424.597333333333	428.54	551.95525	440.755199999999	14.2837333333333	16.3306666666667	13.2634666666667	15.298	23.4661333333333	32.6378666666666	22.4546666666666	46.9322666666666	6.12159999999999	12.248	13.2591875	10.19875	15.304	5.10133333333332	10.2053333333333	13.2634666666667	11.2266	9.18239999999998	8.16533333333333	7.14466666666667	12.2432	11.2229333333333	7.13953333333332	14.2837333333333	13.2634666666666	9.186	12.2384	3.06075	13.2582666666667
551	315.017217109777	315.007209096773	315.029800694775	99.968	94.9	103.058	11	11	23.46575	35.7286363636364	25.50625	48.996	61.2163636363636	37.7500909090909	59.1441818181818	183.649090909091	28.567	46.9325454545455	6.12163636363636	47.9528181818182	15.3109090909091	26.5270909090909	23.4561666666667	18.3747272727273	96.9259090909091	17.3353636363636	41.8535454545455	69.3486666666667	18.357	17.34425	13.26325	8.16581818181818	9.183	13.2643333333333	8.158	31.6453636363636	27.5473636363636	15.30375	9.17754545454545	13.2576363636364	96.92375	31.6594545454545	24.4865454545455	51.0409090909091	36.747	60.19475	8.16218181818182	42.8715	33.65175
552	317.01462903704	317.004443006117	317.027601831803	98.971	94.9	103.058	7	7	15.3040909090909	35.7286363636364	29.5879090909091	49.9933636363636	42.8514545454545	61.2163636363636	91.7754545454545	95.9056363636364	16.3243636363636	21.4257272727273	6.12163636363636	21.4257272727273	20.4163636363636	28.5676363636364	13.2635454545455	19.3955454545455	91.8245454545454	8.15854545454545	27.5473636363636	55.0701818181818	5.09875	11.223	8.16218181818182	4.08327272727273	8.16218181818182	16.3243636363636	6.11890909090909	44.916	13.2635454545455	26.5286666666667	13.2564545454545	9.17754545454545	61.2163636363636	30.6218181818182	15.3040909090909	27.5620909090909	38.7910909090909	46.9315	8.16218181818182	36.7494545454545	36.7101818181818
553	317.063370075632	317.063370075632	317.063370075632	309.158	309.158	309.158	1	1	8.16319999999996	20.4079999999999	24.4848	10.2140000000001	15.3060000000001	27.5454	20.404	39.7488	16.3263999999999	23.4692000000001	8.1616	16.3263999999999	8.1616	9.1818	20.404	10.192	24.4848	22.4707999999999	9.19259999999995	34.6868	5.10199999999998	24.4895999999999	19.3875999999999	24.4848	13.2626	6.12149999999994	9.19259999999995	26.5252	4.08159999999998	9.18359999999996	8.16319999999996	23.4691999999999	20.404	17.3467999999999	7.14279999999997	8.16319999999996	12.2429999999999	17.3229999999999	8.15199999999995	11.2222	4.08560000000002
554	317.07925549069	317.07925549069	317.07925549069	338.729	338.729	338.729	1	1	11.22275	14.2835000000001	10.21	13.2632500000001	12.2430000000001	14.294	15.3278571428572	24.4860000000001	13.2632500000001	14.273	17.34425	9.18225000000004	4.08099999999999	9.18224999999997	8.16199999999998	10.1966666666666	14.2835000000001	10.20875	7.14700000000001	7.13737499999998	11.22275	23.468625	20.42	9.17550000000001	5.10124999999999	13.26325	13.26325	15.305625	5.10124999999999	4.08100000000002	5.105	5.1057142857143	15.315	5.10124999999999	6.12150000000003	8.16200000000003	10.20375	6.12150000000003	18.3645000000001	8.16300000000001	6.12149999999998
555	317.962296898685	317.962296898685	317.962296898685	67.359	67.359	67.359	1	1	373.424571428571	406.885	508.102285714286	604.009142857143	370.363714285714	503.738857142857	409.344619047619	223.442571428571	97.8925714285714	118.447047619048	411.175142857143	95.9068571428572	295.869047619048	311.1	272.416285714286	445.989714285714	42.85	87.72	45.9	60.1968571428571	766.413380952381	574.394047619048	549.934	945.804857142857	443.824285714286	284.58	311.1	265.2	109.170571428571	320.369714285714	426.36	398.913095238095	183.6	330.495428571429	186.703571428571	221.402	177.529714285714	240.72	381.48	205.182714285714	59.1765714285714
556	321.959237469079	321.956831468055	321.979823982976	65.986	65.301	68.328	6	6	732.36	708.701428571428	1027.37976190476	1119.25342857143	698.863095238095	1151.31119047619	752.161142857143	469.309523809524	174.322285714286	209.265952380952	151.002285714286	170.387714285714	666.246571428571	708.078285714286	618.293142857143	769.474952380952	56.1157142857143	81.6	54.06	58.1562857142857	1290.07	739.707142857143	613.191714285714	1841.61571428571	849.66	394.832142857143	469.2	536.52	186.703571428571	567.384761904762	979.428571428572	751.950571428571	373.424571428571	634.44	348.937714285714	423.398809523809	314.248	516.12	393.72	354.237428571428	89.8060952380952
557	322.965439729176	322.964021076528	322.966055194478	67.337	66.31	69.4	5	5	551.789944444444	471.060333333333	716.205176470588	825.417941176471	438.701176470588	857.770529411765	472.559588235294	287.706352941176	108.049333333333	147.940277777778	146.922352941177	109.171470588235	446.888823529412	492.773647058824	405.033411764706	500.088235294118	43.8726470588235	72.4158235294118	39.777705882353	36.7305882352941	971.656	448.922222222222	363.224705882353	1436.57411764706	547.676823529412	240.775529411765	288.643352941176	383.630588235294	136.711529411765	368.389882352941	659.072	517.289117647059	270.37794117647	451.833941176471	237.724722222222	241.795764705882	178.551470588235	318.331764705882	355.938941176471	232.774588235294	55.1117647058823
558	323.041603236585	323.038053910811	323.061477761652	549.937	544.813	551.966	16	16	282.615545454546	1194.71275000001	1075.63209523809	1383.50742857142	14.2833333333333	1431.45284	17.3446363636364	25.5136363636364	425.548499999998	1100.87427272727	1181.47581818182	317.304818181819	620.187636363634	1440.37445454546	1174.02	1117.67090909091	9.18245454545456	502.97738095238	427.380000000001	29.5945	958.036090909092	497.893090909092	820.880454545453	1005.49590909091	455.041636363635	643.792090909088	234.725454545455	985.596000000002	648.062857142854	3.06081818181819	585.506090909089	7.14400000000001	1898.72103846154	1031.49572727273	512.17690909091	236.703272727273	762.15342857143	9.17999999999998	736.440000000002	1197.80018181818	265.270909090909
559	323.05926841531	323.058054952874	323.060481877747	138.738	138.721	138.755	2	2	18.3744	8.1624	27.5480999999999	12.2496	31.6262	37.7474	57.1984	221.2749	31.6293	69.4212	20.406	163.232	11.2233	48.9456	24.4728	13.2626	32.6304	21.4262999999999	31.6293	54.0759	9.1872	22.4576	13.2639	20.404	11.2222	16.3248	5.0985	26.5433999999999	11.2233	22.4334	12.2364	21.4242	179.4672	31.6262	6.1212	32.6496	137.808	88.7138999999998	28.5684	72.4413	84.6849
560	323.078450668261	323.071272177059	323.091723341177	295.86	292.805	295.905	13	13	844.836000000002	1824.356	1883.53533333334	2081.47999999999	1539.68299999999	2190.65566666665	1539.683	2958.38171428572	15.3025	22.4473333333332	13.2637142857143	11.2236666666667	1465.19866666666	1964.024	1775.08999999999	1666.95233333333	495.801000000003	389.767333333334	367.302857142857	483.638000000001	665.257333333329	414.187666666669	443.824285714286	523.040142857143	762.188999999995	739.741666666668	306.100000000001	1699.87533333334	837.693666666669	751.985666666668	702.976857142857	641.684833333331	2821.78099999999	1600.82828571428	922.338285714285	826.335000000005	2206.62050000001	1836.35733333335	1167.26133333334	2304.93299999998	366.282571428571
561	323.094281257039	323.093935008293	323.094627505786	296.872	296.864	296.88	2	2	906.002181818178	1964.025	2041.56572727273	2251.54127272727	1672.227	2368.053	1684.47027272727	2979.12999999999	53.0825454545454	79.5812727272728	39.7906363636364	51.0136363636364	1578.3619090909	2108.82254545454	1895.66672727273	1774.32545454545	526.460727272725	432.364363636365	121.412454545454	516.257999999998	696.846272727274	149.039454545454	124.473272727273	535.64318181818	810.096545454542	198.953181818182	121.455727272727	1854.85581818182	230.478909090909	812.137090909088	729.884999999999	694.156363636363	3014.92625	1650.80127272727	205.984909090909	349.953545454544	594.819000000001	1998.76200000001	94.8346363636362	741.738272727274	79.5458181818179
562	323.563177862597	323.563177862597	323.563177862597	138.721	138.721	138.721	1	1	3.061875	11.2193125	13.26325	7.14437499999999	8.16249999999999	10.203125	15.315	17.337875	10.203125	23.474375	8.16199999999999	57.1375	7.14174999999999	16.319	8.15949999999999	7.1421875	6.119625	6.12149999999999	8.16199999999999	15.3046875	9.18562499999999	5.103	1.02025	5.1015625	2.040625	4.081	2.039875	11.226875	2.0405	4.07825	2.03975	2.040625	46.91425	9.18281249999999	1.0203125	7.14174999999999	40.8125	17.337875	10.2025	19.38475	22.43725
563	324.061397217083	324.061397217083	324.061397217083	138.721	138.721	138.721	1	1	4.08257142857143	13.2590714285714	14.284	15.3096428571429	13.2637142857143	9.18064285714286	13.2739285714286	59.1517142857144	14.283	26.5385714285715	5.10142857142858	41.8287857142858	11.2231428571429	23.4567142857143	22.4368571428572	9.18257142857144	15.2989285714286	11.2231428571429	7.14200000000001	9.18257142857144	13.2683571428572	9.18623076923077	12.2434285714286	9.18192857142858	11.2223571428572	12.2434285714286	10.1985714285714	22.4557142857143	9.18257142857144	7.13600000000001	7.13900000000001	8.16171428571429	47.9332857142857	15.3042857142857	5.10107142857143	8.16228571428573	37.7637857142858	25.4964285714286	13.2637142857143	23.4665714285715	14.284
564	324.104606665474	324.089828691781	324.11144944989	188.72	183.652	188.771	9	9	230.581636363636	721.332818181817	627.467727272728	774.386999999999	507.075545454545	713.170636363635	468.305181818181	1561.20245454545	238.743818181818	312.203454545454	54.0503636363636	190.893	327.507545454545	506.055272727272	554.78109090909	348.933272727273	664.552636363636	1014.1285	462.183545454545	848.86690909091	47.9541	21.4257272727272	22.458	33.669	70.3988181818181	30.6081818181818	14.2838181818182	1043.739	189.770727272727	177.432545454545	233.642454545454	92.8944545454544	2088.45174999999	1131.89727272727	206.095090909091	296.740636363636	783.569454545453	1330.36977777778	694.805727272726	653.994818181817	42.8285454545454
565	324.098903856	324.098903856	324.098903856	295.843	295.843	295.843	1	1	149.998799999999	361.221600000002	381.629599999998	414.282399999998	257.0904	407.0598	267.344800000002	552.4064	8.1616	20.404	9.1818	8.16320000000005	291.7772	338.772799999998	330.5448	327.4842	110.1816	85.7135999999996	67.3332	86.7340000000005	129.5654	35.707	54.0812000000003	84.6766	153.03	105.101200000001	59.2412000000003	324.487200000002	106.121600000001	149.998799999999	123.4442	137.727	525.385833333332	323.466800000002	114.284800000001	156.0906	266.2722	353.404400000002	66.313	294.8378	41.8364000000003
566	324.113146445442	324.113146445442	324.113146445442	188.725	188.725	188.725	1	1	230.581636363636	721.332818181817	626.447454545455	774.386999999999	507.075545454545	713.170636363635	468.305181818181	1543.00783333333	237.723545454546	312.203454545454	54.0503636363636	190.893	327.507545454545	506.055272727272	554.78109090909	348.933272727273	664.552636363636	1022.31327272727	462.183545454545	847.8693	56.1149999999999	20.4054545454546	22.458	33.669	70.3988181818181	30.6081818181818	14.2838181818182	1079.44854545455	189.770727272727	177.432545454545	233.642454545454	92.8944545454544	2161.95790909091	1131.89727272727	206.095090909091	296.740636363636	783.569454545453	1397.77363636363	694.805727272726	653.994818181817	42.8285454545454
567	324.9657005066	324.962019110421	324.967105659053	66.322	65.655	68.35	23	23	3929.04	3954.3966	5049.28236842105	6223.69444444445	3984.07625	5547.168	4368.07789473684	1923.19605263158	669.7458	655.211684210526	797.845789473684	540.7325	2955.70236842105	3133.32323529412	2673.055	3910.014375	153.0375	182.57105	148.92	124.4766	7710.41714285714	5208.44342105263	4048.61305263158	10829.2283333333	4524.4982	2536.3415	2687.56825	2312.34	1003.926	3147.14084210526	4746.26421052632	4591.35	1315.1667	2374.56	1697.80547368421	2272.09675	1317.22768421053	2173.16052631579	3492.3088	1808.00457894737	319.43215
568	324.974893549913	324.96721959862	324.99064695124	66.322	63.255	70.391	70	70	3847.44845454545	3900.45681818182	4946.28218181818	6355.4487	3916.827	5470.26	4368.07789473684	1883.40578947368	669.7458	687.8507	810.0785	535.638157894737	2615.0289	3232.3104	2794.46475	3979.03210526316	150.998947368421	182.570578947368	146.88	121.417578947368	8117.4547	5400.30354545455	3844.43657142857	11005.43675	2770.1145	2171.225	2624.56720833333	1902.83285714286	937.621842105263	2882.3475	4621.7325	4373.93083333333	805.765652173913	2213.28578947368	1767.1596	2218.10114285714	1335.5727	2131.6955	3388.58443478261	1546.58775	316.379473684211
569	325.054169663392	325.052752248223	325.055790135118	297.431	296.886	299.97	6	6	691.740799999999	761.1438	1296.75893333333	944.792352941175	968.217250000001	735.574500000001	908.037333333335	1310.0224	293.952	414.2215	191.734933333333	272.411200000001	1057.99925	1027.81133333333	1173.30666666667	954.603000000002	442.795733333333	301.998933333334	225.567333333333	498.085333333333	592.774933333335	479.713333333333	424.430933333334	589.714133333332	692.774000000002	617.261333333335	403.321333333333	1021.28693333334	543.624466666668	658.071999999999	650.164666666667	602.193333333333	1240.11	1105.96906666667	506.873733333333	642.767999999999	802.949866666665	1019.5794	260.066	577.4615	374.315533333333
570	325.059656191614	325.051322046062	325.069078689193	253.014	250.985	254.074	9	9	99.9926666666664	125.49075	335.681230769232	181.601076923077	312.214153846153	355.221	292.828307692308	658.115	142.835	267.300461538462	82.6386923076922	463.219692307693	657.078153846154	791.75876923077	614.22523076923	426.456461538462	75.4985	53.056	53.0269999999999	81.62	255.057692307692	107.12625	15.30375	96.97125	438.633076923077	291.808	195.888	1354.95058823529	599.940923076923	573.146333333333	545.878333333332	508.711307692307	1715.2195	1000.838	586.64375	806.063333333333	937.592076923077	1172.28461538462	253.150769230769	1008.03444444444	49.9963333333332
571	325.076174289365	325.075642958931	325.077130000807	300.945	298.966	300.961	3	3	559.13125	1031.5359375	1021.28693333333	811.396875000002	845.839062500002	976.379250000001	783.552000000001	819.24894117647	375.605333333333	529.542187500001	240.70525	455.059375	800.896250000001	797.108125000002	942.711000000001	698.400312499999	314.242133333333	224.46875	149.01125	333.758	437.694399999999	313.344666666667	340.784375	472.37575	520.3275	383.6375	316.39375	846.821333333335	421.2341875	479.525333333332	485.8175	495.003124999999	645.272000000004	861.143749999999	377.376874999999	434.633599999999	522.368	788.663421052631	202.8929375	626.4335	297.913
572	325.077435686872	325.073595302468	325.097296972062	93.874	91.834	97.944	9	9	65.2947692307692	77.5375384615384	68.3902500000001	51.0375	126.518153846154	131.669307692308	131.58	271.381384615385	94.88325	139.771615384615	2.04061538461539	181.614769230769	127.596153846154	254.056615384615	166.234923076923	134.741538461538	98.9623846153847	145.838	120.441692307692	82.6013076923076	16.3253333333333	10.1983333333333	10.2023076923077	7.14215384615385	52.0356923076923	16.324	10.2030769230769	174.538384615385	94.8814615384616	69.3770000000001	62.2106153846154	43.8732307692308	556.025769230769	288.986538461539	102.076923076923	230.572153846154	544.05975	574.408157894737	6.12184615384615	513.43725	87.7001538461538
573	325.072696506902	325.072696506902	325.072696506902	255.038	255.038	255.038	1	1	108.147894736842	139.776052631579	346.88947368421	193.86	324.443684210526	369.544842105263	308.135368421053	696.839736842106	179.566315789474	297.916842105263	105.06	495.847894736843	673.582105263159	662.150789473684	634.603684210526	432.591578947369	84.6818421052632	61.2157894736843	63.2367368421052	89.7877894736841	258.126578947369	127.572368421053	23.466052631579	107.160789473684	450.956315789474	303.018157894737	205.072894736842	1626.38336842105	619.299736842106	594.629315789474	559.112222222222	525.137368421053	1669.2489	1044.80336842105	608.908578947369	844.821473684211	979.503157894737	1226.09457894737	265.350526315789	1043.46	61.2157894736842
574	325.098682028443	325.098682028443	325.098682028443	183.652	183.652	183.652	1	1	5.101	7.1414	4.0808	12.2424	7.14116666666664	18.3636	7.1414	40.768	52.0302	57.1312	15.29	38.7676	5.101	7.1414	8.15360000000001	2.0408	2.0404	31.6262	76.515	3.0612	3.0606	9.1818	11.2222	7.1414	1.0202	3.0612	7.1414	4.0808	32.6464	4.0768	4.0816	3.05799999999999	99.9992000000001	35.665	40.816	46.9384	130.5856	8.1616	97.9392	79.5756	6.12240000000001
575	325.10495122022	325.10495122022	325.10495122022	290.759	290.759	290.759	1	1	436.488666666667	928.409999999998	850.8885	908.0225	584.60325	848.848	594.076499999998	916.841692307691	135.637833333333	170.38175	85.701	121.40975	787.633	749.230499999998	801.982000000002	735.60025	368.340333333332	219.35375	334.805999999999	431.56575	434.6265	701.989333333332	583.351999999999	546.637538461538	588.68425	681.527	525.42875	718.256	716.566499999998	491.7605	574.40075	439.763666666666	910.636749999998	802.93675	725.384076923076	823.408999999998	922.381333333331	646.134750000001	579.502	1013.10825	498.90225
576	325.104639767564	325.104062986047	325.127600151196	364.2155	364.212	364.219	4	4	72.4421874999999	183.65625	256.098437500001	283.6295	153.0375	252.929	159.159	442.788499999999	340.769066666666	437.687249999999	278.52825	388.858125	232.63125	244.784999999999	242.819499999999	205.0828125	113.257	117.3359375	91.8224999999997	106.066133333333	196.980625	244.784000000001	167.33125	213.232249999999	190.7283125	212.211999999999	133.603625	349.9671875	176.50325	169.371875	220.374	181.67125	481.551058823529	315.2765625	199.972266666666	196.90825	337.70275	309.249375	132.689375	308.021124999999	145.89575
577	325.120869148952	325.112056082982	325.129682214922	58.162	57.144	59.18	2	2	504.8725	674.366888888889	549.058888888889	487.692777777778	335.671388888889	455.192555555555	348.935	450.938222222222	256.858	305.063055555556	527.483611111111	311.1	267.225444444444	290.779166666667	245.967277777778	220.452	131.615833333333	178.548611111111	73.46	150.021666666667	339.7525	128.555	106.108888888889	293.84	257.975666666667	108.143555555556	64.2775	345.874166666667	101.0075	167.434888888889	259.136444444444	247.9275	415.253055555556	312.103	159.163333333333	147.940277777778	210.177222222222	369.340555555556	343.833611111111	232.699333333333	73.46
578	325.969738723016	325.969315999849	325.97097873139	66.305	64.281	66.31	3	3	498.752833333333	499.609444444445	626.424470588235	722.368235294118	483.591529411765	597.685529411765	485.828	275.463529411765	127.416666666667	115.293235294118	112.232352941177	123.455588235294	383.630588235294	454.004705882353	344.839529411765	468.45	74.4814705882353	66.2961764705883	67.3161176470588	52.035	903.272647058824	773.382941176471	980.502647058824	1047.83342857143	540.537647058823	458.085647058823	457.953588235294	292.824411764706	227.512470588235	417.372470588235	555.008	496.883235294118	217.322647058823	288.643352941177	270.377941176471	325.455058823529	176.510882352941	250.992352941176	373.276941176471	239.921176470588	230.652941176471
579	326.063335245306	326.063335245306	326.063335245306	370.345	370.345	370.345	1	1	13.26325	15.2991176470588	14.2835	19.391875	12.2475	22.438625	9.18225000000001	26.5265	1082.883125	1036.6375	772.362647058822	1038.2934375	14.2835	14.2791764705882	20.40625	21.4173750000001	29.5890625	28.5775000000001	32.6500000000001	53.053	24.4875000000001	15.2990625	24.4856470588235	16.324	19.3859375000001	12.24375	15.2925	23.46575	10.2025	21.4186875	19.391875	18.37125	27.54675	17.34425	8.16549999999998	7.1421875	17.34425	30.61875	14.2835	22.430375	9.18225000000001
580	326.081101556472	326.081101556472	326.081101556472	254.018	254.018	254.018	1	1	88.7648571428571	138.749142857143	161.227714285715	234.665714285714	273.436571428571	295.882857142856	267.314857142857	509.122571428571	39.7744285714286	62.2330714285714	24.4765714285714	77.5417142857142	466.270571428571	604.009142857143	499.939999999999	370.208142857143	81.6228571428571	53.0548571428571	38.7708571428572	56.1157142857144	199.976	39.7911428571428	15.3042857142857	76.5214285714287	274.456857142857	170.387714285714	78.5620000000001	959.068571428573	215.280285714286	428.49	437.702571428571	371.097999999999	844.4496	744.808571428571	231.507571428572	334.653714285715	360.160857142856	815.151214285714	57.1599999999998	427.320142857142	40.8114285714286
581	326.092032775879	326.092032775879	326.092032775879	183.652	183.652	183.652	1	1	31.6282666666667	90.8096666666667	108.148266666667	121.419666666667	68.3846666666667	107.128	71.4186666666665	197.905866666667	29.5877333333333	177.4568	83.6348749999999	58.1742	55.096875	80.6010666666667	88.7632	61.216	90.8393333333332	168.34125	74.4794666666665	137.79	19.3850666666667	13.2591333333333	9.18599999999998	12.2432	25.5066666666667	10.2026666666667	3.0608	175.485866666667	33.655875	25.4883333333333	39.7904	19.391875	283.634133333333	152.99	33.6688	35.6953333333333	107.1328125	181.6045	76.52	93.8629999999999	9.1794
582	326.109340166805	326.109340166805	326.109340166805	364.218	364.218	364.218	1	1	18.37125	52.03275	53.053	88.7671875000002	47.95175	52.03275	35.695625	101.00475	207.1234375	120.43375	97.9500000000003	95.8741250000001	43.8868750000001	70.3713750000002	53.0335000000001	49.99225	31.6064375	28.567	27.54675	25.4890625	42.86625	59.1745	48.972	48.9719999999999	42.853125	58.1578125	30.609375	73.4580000000001	32.636	51.0117647058823	46.9343750000001	41.8328125000001	88.7617499999998	65.296	52.0359375	50.0126666666667	74.5056249999999	86.7265624999999	30.6075	74.4771764705882	22.4468750000001
583	326.168422776826	326.16685289	326.176987233516	228.55	227.501	231.594	3	3	6.1218	13.26	12.2466	23.4665714285714	11.2266	9.18257142857142	9.18214285714285	25.51375	11.22275	13.2630952380952	7.14166666666666	14.288	14.2842	7.14385	10.2052380952381	8.16000000000001	9.17999999999999	8.16228571428571	5.10125	7.14	8.162	11.2233	10.1971428571429	8.162	16.3283809523809	9.18471428571429	9.17785714285714	9.18225	5.10142857142857	7.14	9.1827	10.2	14.2877	11.22275	5.1	11.22	10.2025	16.3283809523809	10.2028571428571	13.2637142857143	7.1421
584	326.182597669243	326.182597669243	326.182597669243	230.592	230.592	230.592	1	1	4.08117647058824	12.2392941176471	9.18582352941177	18.3642352941176	8.16470588235294	8.16470588235294	6.12176470588235	22.4529411764706	8.16235294117647	10.2029411764706	7.14205882352941	12.2470588235294	10.2023529411765	6.1235294117647	8.16470588235294	8.15952941176471	6.11964705882353	7.14164705882353	4.08094117647059	6.11964705882353	6.12176470588235	8.16188235294117	9.17629411764706	8.16235294117647	9.18529411764706	7.14658823529412	9.17947058823529	4.08117647058824	4.08094117647059	7.13958823529412	9.18582352941177	8.15905882352941	12.2477647058824	8.16188235294117	5.10117647058823	11.2232352941176	8.16235294117647	13.2676470588235	7.14164705882353	11.2232352941176	6.12141176470588
585	326.96080166762	326.959150211669	326.96210599661	66.312	65.301	68.367	9	9	1855.25873333333	1871.45533333333	2144.60053333333	2532.2605	1772.2032	2403.98286666667	1925.998	890.6928	518.738866666667	429.540285714286	497.890133333333	378.518933333333	1292.67786666667	1509.99466666667	1312.06293333333	1809.5238	145.898133333333	162.1588	173.388666666667	138.765333333333	3647.86266666667	2333.39342857143	1972.17546666667	4961.5568	1963.24333333333	1240.64426666667	1163.66786666667	1041.69226666667	533.599466666667	1400.17173333333	2054.81706666667	2001.7632	676.4368	1124.91293333333	788.680857142857	1090.66506666667	748.875733333334	978.435733333334	1672.58133333333	891.3912	233.7174
586	326.960630926708	326.959384907875	326.961876945541	103.553	103.029	104.077	2	2	1189.32	1719.67552631579	1983.39157894737	1718.101	1182.485	1803.27	1100.52321052632	1573.86	65.28	77.54	19.385	70.3981578947369	718.487578947369	1012.10105263158	850.636105263158	914.438736842105	64.2798947368421	106.08	94.8844736842105	91.8	869.264210526316	735.382052631579	776.22	1029.44552631579	554.002894736842	658.103684210527	555.023157894737	1083.85484210526	482.733842105263	661.13052631579	851.656052631578	563.010947368421	919.99252631579	1464.98394736842	712.143684210527	767.475368421052	411.293315789473	1004.04252631579	594.813421052632	449.936052631579	260.1
587	326.967321807298	326.962564744265	326.987185442201	66.321	63.261	68.368	36	36	1833.49292307692	1866.33857142857	2138.51885714286	2873.94364285714	1762.07138461538	2389.69264285714	1504.15961538462	887.648571428571	466.878153846154	398.910230769231	467.290857142857	341.803076923077	1016.1856	1503.90114285714	890.6928	1802.54261538462	144.872769230769	161.137428571429	161.137428571429	132.64	3504.88757142857	2366.04257142857	1651.85617647059	5000.44945833333	1895.73169230769	1234.55588235294	1167.9497826087	1037.55792857143	512.183428571429	1008.0564	2012.95325	1981.446875	671.311846153846	1083.07661538462	737.626846153846	752.9445	729.453214285714	970.223785714286	1531.42936363636	849.531428571428	217.309153846154
588	326.965285793079	326.962612374269	326.98669772678	103.0485	98.942	106.106	36	36	1123.971125	1694.445	1895.59717647059	1715.13723076923	822.339818181818	1781.87236363636	844.353	1514.47153846154	44.8732307692308	56.11375	14.2843076923077	57.134	694.805727272728	763.147	818.253866666667	868.512684210526	45.915	92.806	73.458	71.3883333333334	852.912923076923	694.777153846153	677.436235294118	908.0225	535.675	606.078	545.617692307692	1051.22944444444	401.15475	643.814153846154	808.738	553.776461538461	878.43525	1441.32615384615	563.224	602.2425	397.049307692307	868.270294117647	23.46575	424.448	241.7005
589	328.895441988814	328.890116541084	328.91127947095	44.89	43.858	45.922	56	56	1426.35942857143	2080.36257142857	2138.51885714286	2256.82986666667	1613.147	2152.80285714286	1611.03114285714	1676.13383333333	212.229333333333	237.726571428572	155.083428571429	404.033142857143	2163.86127272727	2281.935	2219.315625	2105.968	528.446333333334	776.473666666667	436.702666666667	569.319428571429	2408.81025	1874.26485714286	1790.3955	2591.0495	2217.08085714286	1453.41617647059	1550.83428571429	1500.78775	1412.04906666667	1707.95828571429	1669.6075	1657.3535	1155.84883333333	1664.086	1443.70428571429	1219.24142857143	490.780333333333	921.994333333334	454.408571428572	723.416333333333	1421.32433333333
590	328.915629206477	328.912611835016	328.917927661754	45.905	44.879	45.916	17	17	1426.426	2088.52485714286	2190.29783333333	2254.93666666667	1610.01085714286	2177.28971428571	1610.01085714286	1718.6904	158.125833333333	193.863333333333	147.924166666667	393.830285714286	2199.47933333333	2299.66733333333	2218.8625	2154.2035	521.305166666667	776.346833333334	342.832	563.464615384616	2409.007	1772.319	1769.97066666667	2576.34166666667	2267.18066666667	1468.01983333333	1554.988	1500.91033333333	1394.73057142857	1703.87714285714	2176.10616666667	1657.31485714286	1080.533	1668.16714285714	1231.54233333333	1198.83571428571	490.780333333333	921.994333333334	449.313333333334	723.298166666667	1153.997
591	328.958063844001	328.958063844001	328.958063844001	66.305	66.305	66.305	1	1	457.95755	485.3772	518.287	722.337	476.45675	582.27725	456.31995	284.64975	209.0385	161.293052631579	188.7555	166.3089	325.4757	385.6734	384.6531	457.2064	97.9488	121.38	79.5561	111.20725	857.262	534.617894736842	416.262	1149.8781	471.3786	285.67	317.22	332.5037	178.54375	321.3945	519.30725	493.8252	230.5878	299.88	223.437631578947	348.9255	283.6295	252.9476	408	260.31675	91.8225
592	330.050824884205	330.050824884205	330.050824884205	235.669	235.669	235.669	1	1	184.675692307692	395.879384615384	366.124769230769	467.477076923077	346.747692307692	510.115384615385	326.350769230769	473.379428571429	36.7283076923076	48.9969230769231	29.5889230769231	52.0317692307693	357.242307692308	401.970923076923	386.667461538462	367.310769230769	315.132461538462	342.797538461539	75.497076923077	381.566307692307	348.945230769231	37.7343076923076	59.1778461538462	276.503384615385	344.994	74.5105384615385	55.053	373.432615384615	57.1329230769231	307.970307692308	270.259230769231	290.634230769231	437.876999999999	286.814538461539	24.4873846153846	64.2510000000001	39.7919999999999	393.838769230769	24.4855384615385	56.1169230769231	72.4363846153847
593	332.130368846485	332.127260520241	332.151775768408	110.4925	107.127	112.223	34	34	178.4890625	352.115625	394.83675	392.790588235294	12.2428235294118	190.795	108.113764705882	60.1557058823529	553.8260625	832.512	14.2841176470588	523.38825	133.658529411765	381.458	187.723294117647	64.2970588235294	72.4408823529412	1137.23441176471	787.621647058824	408.125	170.38175	138.754	156.096	146.913882352941	191.807	99.990625	96.8944117647059	351.095	137.779411764706	13.2638235294118	201.948352941176	94.8873529411765	46.917125	302.922529411765	134.673	166.355882352941	333.520764705882	23.46	6.1215	262.124882352941	93.86875
594	332.151168387277	332.151168387277	332.151168387277	91.8	91.8	91.8	1	1	17.3453125	23.46575	22.45375	36.7425	18.37125	28.5775	12.243	35.7109375	50.978125	28.5775	449.93025	17.34425	19.38475	24.474	25.496875	26.528125	139.825625	42.86625	36.7425	63.259375	21.42525	15.2991176470588	9.18225000000001	28.5565	17.34425	12.24375	11.226875	24.4875	21.4265625	21.42525	18.358875	14.28875	44.87725	39.804375	16.33	19.3859375	40.8125	23.474375	320.24075	29.58725	11.22275
595	332.153797856675	332.153797856675	332.153797856675	111.213	111.213	111.213	1	1	13.2592352941176	8.15952941176471	8.16235294117647	11.2232352941176	155.075764705882	10.2023529411765	57.1167058823529	392.550277777778	11.2193529411765	6.12141176470588	7.14205882352941	15.3044117647059	12.2392941176471	3.0609375	7.1421875	7.14205882352941	1180.42925	4.08117647058824	0	580.346529411765	7.14452941176471	10.1994117647059	7.14205882352941	9.1795	6.12176470588235	1.02029411764706	5.09970588235294	5.10323529411765	6.12375	159.156705882353	2.03976470588235	21.4261764705882	522.209882352941	6.11966666666666	3.06088235294118	3.06075	8.15952941176471	439.746764705882	5.10147058823529	12.2385882352941	13.2638235294118
596	335.104118396453	335.096478690564	335.114634217025	367.8095	366.265	370.368	4	4	41.83025	85.6694999999999	80.6032352941178	97.9482352941175	84.7088235294119	87.7149411764706	81.6188235294117	236.7125	606.065625000002	747.832470588235	475.465625	815.779	57.1364705882352	66.2959374999998	37.7492499999999	38.7577647058824	69.4024999999999	70.4002941176469	36.7289999999999	53.05625	67.339411764706	128.50425	68.3567499999998	87.7468749999999	43.8574705882353	35.7061764705883	25.4890625	43.8726470588235	21.4249411764706	36.729	35.721875	34.6999999999999	90.8078124999999	68.3567499999998	34.6884999999999	29.58725	43.8726470588236	57.1529411764707	31.6277499999999	53.01725	61.2176470588234
597	335.259723772648	335.256314533148	335.263749309501	759.061	757.058	765.238	4	4	57.1346086956522	96.9259090909092	73.4619130434786	86.7036956521739	72.4570434782608	96.9247826086957	50.0045	64.2600000000002	781.52890909091	928.448181818183	141.85252173913	914.408727272727	86.7443478260869	84.6826363636365	91.8245454545451	89.7829565217392	68.3948181818181	81.5999999999997	60.1800000000001	55.0947272727271	88.7874545454545	55.1070000000001	60.196090909091	85.7029090909092	94.8853636363633	65.2966956521739	59.1758181818183	87.7461739130434	75.5025217391307	74.4434090909089	90.8285454545454	49.9927826086957	65.2799999999998	82.642090909091	74.4799090909092	77.5407272727274	85.6800000000001	68.3603913043481	166.26	115.26	55.0947272727273
[truncated: 2,368 more rows]
[truncated: 103 more columns]
