# Supplementary material for: iMet-Q: A User-Friendly Tool for Label-Free Metabolomics Quantitation Using Dynamic Peak-Width Determination
Source: PLoS One. 2016 Jan 19;11(1):e0146112. doi: 10.1371/journal.pone.0146112 (PMC4718670; doi:10.1371/journal.pone.0146112)
Supplement: S3 File — (ZIP) [file pone.0146112.s003.zip › XCMS_Arabidopsis_Data_Positive/XCMS-AraPos-fp-pw_15_30-ppm15-sn10.csv]

mz	mzmin	mzmax	rt	rtmin	rtmax	npeaks	Arabidopsis_Positive_mzXML	ATME01_1_2_POS	ATME01_2_POS	ATME01_3_POS	ATME01_4_POS	ATME07_1_2_POS	ATME07_2_POS	ATME07_3_2_POS	ATME07_4_2_POS	ATME09_1_2_POS	ATME09_2_2_POS	ATME09_3_POS	ATME09_4_2_POS	ATME10_1_POS	ATME10_2_POS	ATME10_3_POS	ATME10_4_POS	ATME101_1_2_POS	ATME101_2_POS	ATME101_3_2_POS	ATME101_4_2_POS	ATME12_1_POS	ATME12_2_2_POS	ATME12_3_2_POS	ATME12_4_POS	ATME13_1_POS	ATME13_2_2_POS	ATME13_3_2_POS	ATME13_4_2_POS	ATME14_1_2_POS	ATME14_2_2_POS	ATME14_3_POS	ATME14_4_2_POS	ATME15_1_2_POS	ATME15_2_POS	ATME15_3_2_POS	ATME15_4_2_POS	ATME16_1_2_POS	ATME16_2_2_POS	ATME16_3_POS	ATME16_4_2_POS	ATME19_1_2_POS	ATME19_2_2_POS
1	100.012069090604	100.010770659713	100.015298142294	1072.32	1071.26	1074.33	11	11	758.355333333331	1152.33266666666	1166.88	1184.994	811.919999999998	1114.568	741.539999999998	835.925999999997	897.165999999997	1033.26	1082.22	919.019999999997	1240.89904761905	1213.8	918.000000000002	1299.48	758.879999999998	716.039999999999	756.839999999998	747.127999999997	1198.03904761904	894.539999999997	820.615999999997	1148.835625	1143.14666666666	930.239999999997	830.822666666664	791.519999999998	838.987999999997	804.779999999998	1278.05999999999	755.819999999997	795.09933333333	1131.91933333333	868.019999999997	881.855999999997	626.838181818183	769.079999999998	1328.908	915.114666666663	851.143333333331
2	100.508463011159	100.505084521911	100.515281156185	1073.285	1072.22	1076.38	142	142	4363.37913043479	4944.10227272728	6308.69999999999	6225.19892857141	5090.24735294118	6610.33108108108	4396.71892857142	5151.84999999999	4969.42916666667	5183.64	7860.72809523812	4910.53629629629	6788.87837837838	7137.96	6645.30000000002	6539.93243243243	4970.22407407407	6605.52000000002	5129.58000000002	4429.85999999997	6686.68	4785.83999999997	4999.31285714282	4724.06241379309	6693.23999999998	4726.67999999997	4977.18600000002	4699.14000000002	4738.18149999997	4537.98000000001	6553.11583333334	4649.9628	4507.99629629629	6381.5057142857	4971.47999999996	5005.55249999996	4828.10999999997	4513.5	8054.29173913044	4970.48421052628	4936.8
3	100.506973551959	100.506634544498	100.51443741037	911.607	908.029	916.215	22	22	10058.975509434	11909.9292307692	14403.6467924528	13262.2075471698	8185.84256603775	15767.5378846154	8490.49938461538	8275.55971153847	7449.82807692309	7396.7154716981	7984.72143396228	7357.94113207548	14339.8530566038	12544.2101923077	13385.5576981132	15425.6611168831	8008.99884615386	16412.8865384615	7036.13371153846	8858.97923076924	8489.0195625	7545.4348076923	6969.09557692307	15845.6014489796	12087.95455	6873.51958490567	6611.07192307692	9847.77169811322	7404.59088679245	7936.67434615384	14938.3943653846	9222.33820754716	8025.32499999999	15351.6865384615	6904.22826923078	7414.11461538461	7303.60528301887	8021.46509433961	7869.48490384616	6998.81807692308	7489.79642307692
4	101.022269847029	101.020537971456	101.029041174686	115.289	112.234	116.321	23	23	224.4825	362.178888888889	336.6825	376.47225	466.292333333334	664.128499999999	511.872666666667	633.213	451.97075	453.028	395.846222222222	351.976666666667	250.974666666667	245.82	243.859666666666	242.812888888889	131.608666666667	117.325555555556	129.582333333333	138.750222222222	198.94875	249.808125	231.741777777778	254.916666666667	198.943333333333	239.752222222222	191.697333333333	422.694	236.717333333334	191.807	268.172333333334	228.679111111111	659.94	481.597333333333	282.601555555556	350.994666666667	551.617125000001	488.46025	477.516	568.047166666667	225.469111111111
5	101.04778925984	101.04778925984	101.04778925984	144.876	144.876	144.876	1	1	235.755882352941	338.620470588235	315.252705882353	335.676764705882	221.403823529412	337.697882352941	234.815625	203.988235294118	298.946176470588	272.506875	568.27925	311.171764705882	329.54075	359.019294117647	308.022235294118	323.433235294118	206.028117647059	293.844705882353	224.464705882353	227.525588235294	314.341176470588	237.797058823529	220.370823529412	305.050352941176	294.848	228.55	228.452	237.714823529412	234.654117647059	230.432111111111	350.859764705882	237.728529411765	302.922529411765	339.74325	219.350588235294	239.755294117647	309.149117647059	285.583529411765	537.869375	310.151529411765	314.1215
6	101.07059555633	101.07022372347	101.07096738919	1043.715	1042.7	1044.73	2	2	5532.47999999999	7527.17464285714	7360.05124999999	7432.00089285713	5542.63017857142	7102.25999999999	5518.25375	5350.06607142856	5645.7	6409.80236363635	4069.49232142856	5701.77803571427	7492.19142857141	7464.07303571429	7507.49410714284	7396.56892857141	5255.96	7163.69392857141	5510.09517857143	5567.11446428571	7456.19999999999	5416.2	5477.21517857143	7156.55267857141	7248.3918181818	5628.32517857142	5451.83428571428	5439.66000000001	5738.53517857142	5358.91571428571	7348.34624999999	5235.57309090908	5452.78857142857	7513.61517857141	5619.21607142857	5434.56	5456.99999999999	5652.83999999999	4045.00803571429	5539.46785714284	5520.13214285714
7	101.070119347659	101.069840962201	101.070397733117	990.1535	988.631	991.676	2	2	7366.07645454546	10540.5993636363	10469.5722727273	10324.9000909091	7355.38388636363	10118.3886818182	7520.11018181817	7306.91118181818	7456.6984090909	8073.90054545456	6099.0545	7507.33395454546	10387.8171590909	10511.3179090909	10447.2705681818	10399.1765909091	7279.0911818182	10215.0805454546	7483.44486363636	7428.79850000001	10550.8002727273	7447.99090909092	7468.77281818183	10302.6116363637	10278.3318181818	7442.175	7316.21274999999	7349.38981818182	8329.5065	7443.81879545453	10283.0558863636	7480.38581818182	7348.57118181817	10361.8898181818	7606.30618181819	7465.14663636364	7480.34663636364	7439.33154545455	6074.30781818181	7376.86590909091	7445.55068181816
8	101.506847793013	101.50667857188	101.507017014147	1073.31	1073.24	1073.38	2	2	784.714347826088	1239.82826086957	1108.74	1123.49869565218	850.022173913044	1073.49739130435	800.020869565211	869.41043478261	943.902173913045	933.300000000001	1489.8347826087	908.18695652174	1168.39782608696	1299.97000000001	1152.6	1107.72	847.981304347827	1104.66	906.779999999993	822.120000000001	1166.35695652174	926.160000000001	880.635217391305	1104.20875	1135.26	886.757826086957	817.020000000001	757.860000000001	866.33375	765.000000000001	1109.21260869565	801.72	785.734782608696	1071.91304347826	977.160000000002	818.388695652175	937.779565217392	829.260000000001	1443.91521739129	990.24347826087	993.480000000001
9	101.967037368443	101.964665773656	101.973873054192	1070.25	1070.18	1072.25	34	34	1628.98399999999	2297.04	1659.53999999999	1747.38133333333	1384.14	1759.71142857142	1577.94	1350.405	1486.16	1215.84	1744.19999999999	1161.78	1739.21599999999	2206.26	1677.89999999999	1658.51999999999	1455.54	1612.62	1458.6	1490.24285714285	2291.94	1364.76	1353.34874999999	1253.65384615385	1605.50866666666	1320.9	1579.98	1544.28	1166.622	1353.54	1601.4	1557.54	1188.056	1583.05399999999	1459.62	1080.76833333334	1155.44857142857	1366.8	1597.41785714285	1445.18666666666	1444.32785714286
10	102.053369563719	102.052785904427	102.054544856039	53.041	52.038	53.063	5	5	267.209176470588	359.143529411765	312.31125	372.385882352941	294.848	423.544117647059	305.050352941176	501.137705882353	475.128117647059	507.056941176471	595.851764705882	436.534823529412	349.839823529412	421.36325	357.21875	416.256	280.580882352941	236.708235294118	203.097058823529	220.44705882353	228.536	173.37875	153.035294117647	181.664705882353	257.955823529412	163.247058823529	127.53125	371.371	283.625411764706	253.1925	306.1875	229.566176470588	572.385	436.685882352941	274.459117647059	353.021764705883	561.1375	502.98325	1029.41741176471	562.1921875	216.289882352941
11	104.072292810835	104.071275654699	104.07330996697	53.5625	53.052	54.073	2	2	2089.8434	3288.38085714286	2720.20357142857	3553.40635714286	3068.96213333333	3766.17214285714	2549.5155	3077.18171428571	2788.42366666667	2675.1392	1480.43457142857	926.10325	3446.09728571429	4181.13085714286	3878.106	4028.276	1414.0896	2221.162	893.0625	1270.73	2814.77121428571	2416.22206666667	1891.60971428571	3113.912	2984.17406666667	1887.49333333333	2287.48057142857	3449.586	2092.4595	2234.10428571429	3453.66714285714	1997.71942857143	4138.2016	4546.39314285714	2496.59253333333	2564.99828571429	3288.38085714286	4175.00914285714	2650.51671428571	3351.005	1545.28933333333
12	104.106000560104	104.103455965326	104.112992396544	56.124	51.006	63.266	78	74	1011.716	1622.26764705882	1225.64452	3730.2168	3234.23421052632	1588.57596	1636.95490909091	1565.093	3103.97684210526	3292.9395	2041.52025	3702.6	1442.28	1243.7457	1832.86076190476	1363.49347368421	1452.85473684211	1921.08769230769	1053.30342857143	1093.19890909091	2264.992	1657.96428571429	1372.25866666667	1192.03621052632	2035.2325	1989.51315789474	1397.62833333333	1849.33554166667	2861.9415	1193.42594736842	1521.7785	2064.986	1674.24544444444	5120.149	2701.65684210526	1499.80833333333	3206.758	1878.33138888889	1338.62588235294	4796.585	1662.05911764706
13	105.034238232813	105.032517617209	105.039457107911	300.97	299.941	303.025	4	4	181.606842105263	327.50447368421	361.173157894737	392.922894736843	206.093157894737	322.403157894738	268.329210526316	397.902631578947	41.8437368421053	52.0334210526317	48.96	59.1783157894737	28.5673684210527	36.74	38.77	31.6102105263158	26.5268421052631	39.7923157894736	35.7202631578947	19.391	24.4863157894737	63.275894736842	43.8713157894737	34.688947368421	33.6686842105264	33.6704210526316	30.6268421052631	27.5471052631579	18.3656842105263	27.5471052631579	26.5350526315789	20.4115789473684	20.4115789473684	28.5673684210526	30.5984210526316	39.7902631578947	23.4660526315789	18.3647368421053	37.7289	41.8307894736842	24.4863157894737
14	105.070324249063	105.067987443296	105.077044768546	549.925	543.77	552.964	52	52	503.010043478261	1763.0107826087	1359.27936	1658.96345454546	1557.92175	1841.62645833333	1107.0302173913	2977.88847619048	1019.52490909091	1368.16982608696	1057.04715789474	1043.77134782609	800.734130434779	1851.187	1544.27999999999	1385.88456521739	757.042363636365	614.197043478258	579.360000000001	396.992181818182	1188.61772727273	838.664181818178	1019.73913043478	1445.03195652173	557.086173913043	834.608956521739	364.334727272727	1457.92023809524	759.268173913043	813.157363636365	836.435652173913	1127.67652173913	2773.17539999999	1264.8	675.420545454543	1032.504	972.308608695653	1383.85963636364	771.154363636365	1584.78473333333	1358.02508695652
15	105.110260576109	105.109979272295	105.110541879923	52.037	52.031	52.043	2	2	149.972666666667	295.896666666667	231.7443	262.1914	254.063	289.932444444445	215.266888888889	246.034222222222	508.126	480.524666666667	390.7749	344.647333333334	291.6342	363.2268	320.559111111111	348.123111111111	111.204222222222	169.486	93.9217777777777	86.7755555555556	230.5652	195.882666666667	148.9492	276.510333333333	226.366	153.05	152.0247	316.262	196.924333333333	177.673333333333	295.0401	138.750222222222	372.381111111111	463.180888888889	237.711777777778	349.974333333334	469.292	460.1102	609.1191	479.259	119.301
16	108.961978207115	108.961662856093	108.962123422287	1075.33	1074.39	1075.42	3	3	779.704444444449	1147.07157894736	1011.84000000001	1110.78000000001	836.855555555561	939.931666666661	798.051578947363	821.523684210521	774.579473684205	785.399999999996	1157.31000000001	801.283333333339	1011.37055555556	1147.49999999999	1064.88000000001	1096.07666666667	842.519999999995	1024.07999999999	778.259999999995	847.619999999995	1116.48777777777	764.999999999995	883.319999999995	972.059999999995	1040.39999999999	827.220000000006	839.917222222228	822.120000000005	733.77944444444	820.079999999995	1024.63777777777	775.199999999996	886.837368421047	983.815555555562	826.199999999995	809.277368421047	784.807222222218	794.580000000005	1230.7547368421	824.608888888894	748.679999999995
17	110.005305482673	110.00040960184	110.013668813326	44.896	43.858	45.922	23	23	2980.09407692308	4010.74314285714	4731.92953846154	4062.96733333333	2926.316	5038.27938461539	3578.21907692308	4078.68646153846	2195.578	2268.144	2601.58846153846	2780.33846153846	3894.902625	4193.6454	4785.00553846154	4201.73266666667	3249.435	3624.75153846154	1775.38	2944.86375	4576.8415	3324.93207692308	3203.32514285714	4668.33875	4300.44954545454	2852.56523076923	3274.16738461538	4091.43384615384	3093.57292307692	2917.4464	4043.16	2961.09214285714	4331.89984615385	4859.35915384615	2936.51933333333	3091.53230769231	3261.92369230769	3921.95646153846	3165.16684615385	3640.18338461538	2607.820375
18	111.011443710327	111.008559334871	111.018940133348	44.884	42.838	45.921	115	115	685.664	1128.3965	1240.65163636364	1317.14275	966.2359375	1406.92475	952.9135	1096.1244	1020.448	977.51925	880.506571428572	870.292636363636	1229.4615	1313.006	1261.51976470588	1287.52044444444	858.060285714286	903.332142857143	652.96	830.512571428572	1052.93485714286	1021.3203	998.17125	1351.25882352941	1169.24742857143	831.532857142857	811.09875	1143.66911111111	776.454153846154	918.27	1230.63363636364	907.669	1323.22822222222	1290.66142857143	825.411142857142	918.3	1101.90857142857	1267.99175	1157.436	1262.203875	706.0995
19	111.018649886883	111.01643806915	111.026113405089	1072.29	1070.25	1076.37	65	65	957.281111111105	1530.71428571427	1582.01999999999	1396.272	1357.61999999999	988.985624999996	997.114705882348	1107.42333333333	1112.44117647058	1341.29999999999	5396.81423076923	1017.63806451613	1847.20555555554	2083.85999999999	1772.76	1467.78000000001	1178.09999999999	1554.47999999999	1077.11999999999	1078.76176470588	1517.44809523808	825.179999999996	861.376470588231	1778.15333333334	1660.56000000001	1201.56	902.171111111106	1211.76000000001	1254.26277777777	1155.65999999999	1972.67999999999	887.399999999995	1343.09411764705	1616.69999999999	996.539999999996	1215.41549999999	1257.22666666666	976.139999999995	5869.40294117644	1407.18117647058	1343.62777777777
20	112.007521132311	112.004410517473	112.01475487729	44.8815	42.838	46.93	116	116	699.872444444444	1067.1815	1193.01763636364	1240.624	925.399142857143	1311.05045454545	964.13625	783.362666666667	801.982	963.175	914.2	840.686	1085.546	1186.60205882353	1205.27611111111	1143.7563	879.383666666667	819.26075	631.545066666667	779.534666666667	1033.51325	924.3465	862.389210526316	1259.40588235294	1052.5024	587.616	813.127529411765	1107.01	866.2064	860.07075	1168.78477272727	723.59705882353	1302.85925	1356.023	889.7125	967.230857142857	1097.9235	1224.0565	1177.84933333333	1100.88828571429	693.751111111111
21	112.017269865672	112.016141412128	112.018132921262	1072.29	1071.29	1072.29	3	3	846.04055555555	1211.39944444444	700.739999999997	1232.83111111112	948.599999999995	1195.07055555555	825.62944444444	907.273888888883	792.971666666662	928.199999999994	3226.99666666665	817.019999999996	1424.69555555555	1549.37999999999	1261.73999999999	1252.55999999999	973.079999999995	1180.13999999999	728.279999999996	894.539999999995	1297.43999999999	739.499999999996	749.087777777773	1257.01105263157	1342.31999999999	812.939999999996	739.902777777773	924.120000000006	856.221578947363	781.319999999996	1467.55888888888	801.719999999995	890.944999999995	1324.97999999999	745.619999999996	803.177222222217	764.396111111107	805.799999999996	2795.30166666665	832.20555555555	760.505555555552
22	112.957763815793	112.956204570147	112.965779196673	1078.42	1075.38	1081.41	62	62	951.660000000005	2221.48652173913	2009.40000000001	1939.02	644.070714285713	2213.46450000001	768.502941176476	1640.16000000001	1342.97800000001	1111.8	1108.29157894737	1224.00000000001	1985.84666666667	2204.28000000001	1175.04	1753.38000000001	1571.57000000001	1930.86	1188.8825	1458.22954545455	2380.67434782609	1296.42000000001	1338.24000000001	1882.92000000001	2083.86000000001	1239.93947368422	1189.93368421053	1602.42000000001	1299.13000000001	1558.56000000001	1542.24000000001	1614.66000000001	894.006666666661	1956.25285714286	1259.29700000001	1200.108	1202.149	1565.70000000001	1120.037	1280.7605263158	1008.12066666666
23	112.998915822882	112.998915822882	112.998915822882	55.076	55.076	55.076	1	1	64.26	125.494166666667	125.535166666667	164.255777777778	73.46	120.425555555556	58.1716666666667	68.3586111111111	138.634105263158	130.588444444444	335.671388888889	146.872	115.253722222222	147.940277777778	106.108888888889	155.124444444444	62.2369444444444	143.859166666667	63.2572222222222	66.3361111111111	128.548	93.8655555555556	69.3788888888889	167.325555555556	176.402333333333	77.5411111111111	96.8947222222222	98.9669444444445	55.095	80.6502222222222	168.345833333333	106.108888888889	123.453611111111	187.669777777778	83.6627777777777	91.825	72.4397222222222	130.595555555556	350.975555555555	62.2572777777778	63.2744444444444
24	113.028653154316	113.023631724649	113.032693298672	113.237	110.182	116.332	3	3	58.1575384615384	104.025428571429	116.312571428571	90.8054285714286	60.2221428571429	114.272	61.1957142857143	92.807	53.052	130.596571428571	66.3185714285715	105.089428571429	84.6481428571428	93.8662857142857	92.885	93.8662857142857	64.2735	148.961714285714	42.852	72.4352142857142	93.8662857142858	46.9129230769231	57.156	113.156571428571	97.9062857142857	61.2128571428571	54.0524285714285	65.2982857142857	44.8925714285714	65.2982857142857	101.95	66.3696428571429	109.132357142857	94.8467142857143	54.0751428571428	51.0142857142857	37.7347142857143	89.7851428571429	62.2374285714285	45.8935714285714	47.9500714285714
25	113.962797540272	113.959320575954	113.970772667989	1078.4	1076.26	1093.75	155	142	6149.26562499997	9045.18388888883	10005.18	9753.26354838706	5846.95000000005	10837.8454166667	7237.6972	5297.87999999999	5296.27142857144	5366.22000000001	6183.53076923076	5545.15000000001	10373.3864	8504.75999999994	10577.4	9746.09999999999	7258.35260869566	10898.7	5565.11999999997	5455.71785714284	8607.3655555555	3646.50000000002	5773.20000000001	9540.06000000007	9172.85999999995	7231.18379310343	4685.68937499998	6040.44000000007	5553.74545454546	5254.01999999997	9935.6348	6368.87999999997	5987.79117647056	9785.9695652174	5554.92000000001	6117.50652173914	3733.1875	6672.84	6480.35862068964	5517.59772727274	4817.14428571428
26	114.036708565619	114.035286660414	114.044242303787	303.034	298.955	309.113	22	22	454.033499999999	578.510100000002	581.555454545455	471.378599999999	320.374200000001	507.0394	332.617799999999	347.8882	309.302399999999	354.044100000001	278.3781	272.420099999999	554.9888	511.170300000002	547.901099999999	523.817400000001	319.3226	577.489799999999	349.113600000001	525.7635	579.51490909091	253.158400000001	384.653100000001	596.875500000002	761.0692	371.379272727273	390.1748	645.832636363637	396.896699999999	382.612499999999	767.641600000002	332.780799999999	603.411000000001	722.372399999998	319.1661	335.6458	644.820571428571	689.335636363635	322.2252	522.3424	473.419199999999
27	114.042954925798	114.037347844797	114.044368652873	186.714	183.652	187.734	3	3	435.64675	591.781250000001	633.57525	553.009375	401.114294117647	657.041000000001	417.3078125	499.9225	252.0171875	296.8018125	373.298470588235	275.56875	669.312941176471	553.99575	582.56275	567.259	379.69575	779.504705882353	375.475	453.1575	590.724749999999	339.6391875	374.569375	631.53475	669.325000000001	383.6375	466.25425	488.729687500001	353.919588235294	366.0229375	643.777750000001	386.825235294118	641.776562500001	693.5575	389.7355	341.6790625	387.711764705882	499.944117647059	449.93025	388.709647058823	361.057875
28	114.101628193763	114.100927544367	114.109448988841	46.922	45.893	46.936	8	8	11.2231428571429	29.5882857142857	17.34425	22.44825	39.7911428571429	61.2171428571429	44.8925714285714	58.2051428571429	55.0954285714286	60.1968571428572	116.3085	55.0954285714286	19.38475	33.66825	19.4017142857143	21.426	621.33225	762.153428571429	465.250285714286	532.589142857143	15.305625	36.7302857142857	22.462	18.3805714285714	18.3651428571429	6.12171428571428	6.1215	5.10125	11.2231428571429	12.2434285714286	13.286	5.105	71.42	69.3794285714286	18.3651428571429	33.6694285714286	118.349	32.672	107.13	28.567	35.68
29	114.969153602503	114.965886021373	114.977876587381	1079.39	1076.35	1081.48	20	20	1728.77157894738	2371.64200000001	2408.22000000001	1847.22000000001	1807.30550000001	1594.21624999999	1807.30550000001	1701.36000000001	1638.92300000001	1451.46000000001	1678.72250000001	1612.62000000001	2296.02000000001	2387.97000000001	2387.82000000001	2393.94000000001	1757.30100000001	2208.30000000001	1599.12350000001	1724.82000000001	2384.03500000001	1620.78000000001	1620.78000000001	2275.62000000001	2198.1	1577.69300000001	1604.26736842106	1890.06000000001	1567.52842105264	1817.64000000001	2345.16947368422	1681.98000000001	1698.11200000001	2390.01100000001	1572.59050000001	1585.85700000001	1369.45	1749.30000000001	1630.53700000001	1604.22600000001	1621.00500000001
30	114.989041146587	114.988722145436	114.989360147737	45.4005	44.89	45.911	2	2	215.27275	243.83975	302.142	373.4115	263.246	291.815333333334	242.839333333333	300.120545454546	299.9535	300.97375	281.589	261.184	281.456307692308	324.5985	316.4325	292.835666666667	250.9815	232.622181818182	153.05	260.29125	332.6015	349.94575	243.953818181818	308.287090909091	262.199307692308	263.2245	250.9815	357.0875	170.395666666667	228.541090909091	294.152727272727	245.960583333333	382.59375	277.508	299.9535	273.427	341.78375	374.807090909091	276.600666666667	369.3305	237.621166666667
31	115.963681338806	115.962845154932	115.967372699299	456.049	452.994	467.272	7	7	4375.9834074074	6050.04364285713	5398.34703703704	5510.6	4356.43544444444	5475.73144444445	4226.8342962963	4483.13542857143	5511.42908571429	5437.86385714286	4635.02688888889	4356.34888888889	5591.21803703704	5938.64792857142	5812.56771428572	5503.45662962963	4571.90028571429	5395.17177777777	4078.25614814815	4298.67555555556	5743.80562962963	4253.61525925926	4086.13833333334	5394.1107037037	5417.57666666667	4356.73637037037	4421.91828571429	4375.82459259259	4563.59318518518	4312.862	5535.09155555555	4147.50444444444	4337.34371428572	5666.51992592593	4708.64971428572	4403.37759259259	4297.33199999999	4152.45518518518	4488.39128571428	4689.03339285714	4171.88088461539
32	115.964188276603	115.963333517546	115.967341207249	427.492	425.423	435.649	7	7	3511.65952380953	4717.88157142858	4322.57904761905	4606.91338095238	3414.83199999999	4341.11999999999	3493.45828571428	3344.49657142858	3204.71742857143	3184.31171428571	3527.0208	3406.00476190477	4408.65457142857	4374.77857142858	4382.98318181817	4311.71309523809	3235.06047619047	4432.12114285714	3344.58	3471.012	4395.17999999999	3312.62028571428	2492.47074999999	4186.384	4251.53057142857	3475.18628571428	3441.47999999999	3295.52285714286	3535.29	3478.2	4327.03171428571	3503.66114285714	3409.63571428571	3400.44423529412	3453.66714285714	3474.88357142858	3227.91680952381	3492.275	3597.43875	3457.696	2435.4416
33	115.963840141318	115.963019152419	115.970266594704	490.242	483.665	499.891	8	8	3570.7295	4910.57263636364	4300.44954545454	4381.20163636364	3791.33345454546	4410.67654545454	3525.2770909091	3147.58142857143	3200.36266666666	4816.74778125	3747.46172727272	3331.06036363636	4517.95472727273	4421.48114285714	4309.68685714285	4583.0650909091	3093.50628571428	4367.93454545454	3458.72454545454	3596.49371428572	4676.21472727273	3409.86	2281.31626666666	4296.49636363636	4516.74736363636	3365.87972727273	3295.52285714286	3479.13	3490.353	3412.92	4435.94818181818	3380.16354545454	3382.24714285714	4533.26290909091	3243.48828571428	3473.25477272727	3370.86163636364	3462.80563636363	3503.85613636364	3579.05290909091	3491.37327272728
34	115.964802853639	115.962075991947	115.969490667173	415.255	410.143	420.391	7	7	3173.99775	4677.18065	4280.1585	4272.78	3300.6705	4160.58	3916.89970833334	3203.742	3115.9962	3119.306	3710.64925000001	3336.17795	4193.433	4248.3	4226.31899999999	4229.1592	3191.342	4175.0676	3136.4022	3265.9803	4329.68775	3162.0897	3224.148	4179.96424999999	4169.5556	3223.84430000001	3355.7667	3199.74000000001	3254.757	3247.3901	4320.23719999999	3281.16131578948	3062.67055	4306.932	3310.7577	3437.3907	3139.30925	3170.0046	3628.00900000001	3333.3201	3144.66
35	115.963866305681	115.963591253665	115.964141357697	476.4395	475.434	477.445	2	2	3579.05290909091	4716.56071428572	4420.68	4293.30763636363	3603.76381818182	4452.66854545455	3584.15563636364	3307.76628571428	3440.25872727273	3413.94	3683.18454545454	3349.28099999999	4509.60545454546	4346.27136363635	4370.7	4499.40272727273	3542.38690909091	4334.11854545454	3523.237	3735.03	4518.80136363636	3446.88718181818	3713.06145833333	4127.00318181819	4393.29436363637	3544.42745454546	3417.91363636364	3568.914	3555.65045454545	3331.32	4480.01754545454	3491.286	3478.355	4524.90954545455	3557.76	3456.87545454546	3474.02863636363	3311.80527272727	3481.05238095238	3352.65885714286	3621.96818181819
36	115.964942222534	115.962558724288	115.973283003961	1076.39	1072.28	1079.41	48	48	3167.37333333333	4369.3528	4598.16	3814.8	3593.39189189189	4527.58193548385	3109.2647826087	3050.07956521739	3053.14086956522	2609.16	3897.04043478261	3484.32000000001	3686.7052	4261.33565217392	4566.54000000001	4412.36000000001	3106.20347826087	3536.34000000001	3058.98	3109.2647826087	4131.74043478261	3274.2	2251.14000000001	3841.32000000001	4491.06	3144.74071428571	3186.84153846153	3502.68000000001	3497.375	3025.32	3964.31875	3567.37666666667	2852.91857142856	3970.51173913044	3153.84	3132.7347826087	2905.17782608696	3567.96000000001	3687.38086956522	3430.70173913044	3122.92826086957
37	115.967552419296	115.965484412045	115.971393492819	355.016	350.972	359.135	8	8	3841.31883333333	5568.75191666667	4881.89625	4989.22449999999	4036.27383333334	4696.40254166666	3983.4124	3730.034	3200.75999999999	3779.932	4671.72475	3609.6445	5023.92149999999	4966.582875	4768.69479166667	4973.09954166667	3818.1	4994.32770833334	3629.17745833334	3949.653125	5061.68	3971.83325	3814.87054166667	4828.68	4833.9445	3825.9375	3877.97025	3782.9935	3947.56125	3881.18949999999	4884.957	3847.36275	3668.81900000001	4933.29841666667	4155.64795833334	3892.187	3719.7225	3918.71999999999	4583.0655	3961.84183333333	6013.3412631579
38	115.966992219469	115.962002419086	115.971897620281	392.769	379.523	402.995	15	15	5005.46713333334	6904.08632258064	6409.26803225806	6231.898	5261.44851612902	6191.98741935484	4335.00533333333	4905.64538709677	5776.60357894737	4602.38412903226	5722.77706666667	4796.12258064516	6341.10435483871	6444.97141935484	6550.04138709677	6542.90070967742	4977.05216129032	6336.00290322581	4718.63786666666	5127.97916129033	6533.73264516129	5043.19896774194	4892.33850000001	5917.6862	6364.38377419355	4979.65122580645	4980.89987096774	5086.14725806451	4933.95633333334	5075.03845161291	6146.0864	4999.42258064516	6289.32	5072.89016666667	5109.40122580644	5169.64761290322	4929.88696774193	4870.712	5306.40693333333	5073.90377419355	4048.31232
39	115.964722392429	115.961782942762	115.971530018465	370.351	366.282	374.467	7	7	4345.35777777778	5781.578	5280.0923076923	5347.42	4250.3825	5051.23046153846	4065.77288461539	3833.296	3702.374	3793.361	4899.33284615384	3874.8385	5276.01107692308	5605.10577777778	5324.78511538461	5564.30980769231	4153.59661538462	5297.21584615384	4059.549	4276.16246153846	5512.51465384615	4272.94111538462	4131.07011538461	5193.17038461538	5273.77165384615	4216.77273076923	4128.33723076923	4125.104	4260.70065384616	6064.5427027027	5355.58399999999	4193.23449999999	3979.05	4822.72175	4333.043	4331.04288461538	4041.28642307692	4164.6605	4928.82584615385	4377.17969230769	4234.11730769232
40	115.966227375038	115.963641295629	115.971288610141	442.784	441.76	443.811	5	5	4086.10125	5342.029	4626.5564347826	4809.71469565217	3835.93765217392	4761.36000000001	3697.58295652175	3641.2215652174	3658.65547826086	3477.32821739131	4054.67282608696	3714.84000000001	4748.49643478262	4875.82669565216	4768.69479166667	4786.24769565218	3690.20660869565	4783.18678260869	3644.52713043478	3837.44195652174	4744.22221739131	3567.85226086957	3610.60591304348	4793.13450000001	4602.3967826087	3840.46369565218	3758.58156521739	3690.28356521739	3917.96869565218	3882.09260869565	4719.91304347826	3704.49391304348	3688.24304347826	4815.62526086957	3855.53113043479	3952.60991666667	3617.84504347825	3717.76069565217	4113.648	3752.51947826087	3753.69969565217
41	115.963986825563	115.963442694938	115.971456789635	510.637	505.979	519.294	6	6	2987.14985	4236.8723	4139.35709999999	3992.23824999999	3113.9556	3788.28160000001	3133.44	3040.494	3262.87371428572	2971.98825	3107.6815	2905.50585	3807.47335	4317.84914285715	4161.80369999999	4062.63549999999	3146.70000000001	3875.09939999999	2991.373	3273.07657142857	3616.78624999999	3207.65599999999	3091.24595000001	3861.83550000001	4105.50000000001	2997.036	2964.9918	3055.7985	3228.94855	3138.4428	3915.64800000001	3272.15999999999	3036.70914285715	3940.20550000001	2905.672	3104.77289999999	3055.92000000001	3180.0338	2813.3523	3131.14725	3014.9865
42	115.971040774216	115.965335949114	115.971651083954	311.158	310.156	314.219	3	3	3635.09224	4860.73676000001	4440.25856	4278.87264	3650.56184	4547.38796	3626.24220000001	3118.99596	3795.16512	3659.74436	4929.99296	3622.16204000001	4701.4624	4799.39712	4897.15199999999	4979.01048	3862.73930769231	4900.40484	3768.63264	3840.06624	5090.17692	3746.32128	3831.1514	4959.67848000001	4763.68732	3972.03576000001	3824.75904	3531.18908	3879.10456	4355.55765517241	4766.66208	3820.67712	3428.9472	4652.4768	4040.37234615385	3928.03653846154	3751.42248	3452.023	4862.59712000001	3842.25780000001	4012.76124
43	115.964099537479	115.962123043472	115.971404526332	328.521	321.378	329.534	3	3	4812.530625	6531.92954545455	5977.77790909092	5924.75909090909	4914.65372727272	6078.78490909091	4827.07018181818	4394.31463636364	4981.71115151515	4893.228	6354.25854545454	4818.90945454546	6190.01218181817	6479.75209090909	6476.55718181817	6599.16412121212	4904.45100000001	6468.5290909091	5023.69772727273	5044.10681818182	6728.71951515151	4995.38518181818	5035.04590909092	6338.08125	6310.38681818182	5221.84536363636	4995.125	4772.83581818182	5150.23409090909	4931.99836363636	6337.93418181819	5041.91618181819	4569.59545454546	5963.36124999999	5134.11754545455	5111.56636363637	5033.12854545455	4687.50218181818	6513.34435294118	4924.631375	5212.57336363636
44	115.971394044807	115.971081270303	115.971857459933	467.22	463.174	467.306	3	3	4147.312	5580.63042307693	5173.83015384615	5191.12984615384	4086.27407692308	5271.73111538461	4088.12299999999	4158.85361538461	4096.53538461539	4115.52138461538	4364.48030769231	4045.26199999999	5206.59099999999	5183.68250000001	5287.05869230769	5232.92676923077	4273.85399999999	5230.75723076923	4090.44865384615	4223.91461538461	5374.38653846154	4375.0977037037	3999.83661538461	5086.04211538461	5154.40015384615	4213.77888461538	4089.48838461538	4220.62892307693	4385.28246153846	3902.66715384616	5351.31211538461	4016.79996153846	3296.64	5275.98499999999	4353.55903846154	4097.30749999999	4091.27961538461	3844.37446153846	4187.25788461539	4236.0955	4233.09703846154
45	115.971356007072	115.971340994328	115.971371019816	338.219	334.671	341.767	2	2	3831.12000000001	4869.76172727273	4811.76	4810.53	3821.03978260869	4660.72278260869	3642.11709090909	3543.40718181818	3478.44477272727	3598.71339130435	4293.30763636364	3541.36663636363	4511.59356521739	4974.792	4854.18	4652.22	3485.25163636363	4844.41669565217	3470.7205	3561.84	4898.27243478261	3520.02	3554.55981818182	4574.70045454545	4783.18678260869	3665.95352173913	3512.799	3791.28939130435	3777.00573913044	4007.58204000001	4442.43436363636	3639.42560869565	3423.93	4663.66663636363	3581.15727272727	3666.86018181818	3782.16	3674.97965217391	4209.64527272728	3609.83454545454	3709.59652173914
46	115.971424167095	115.971424167095	115.971424167095	286.689	286.689	286.689	1	1	3054.73542857144	3690.3088	3466.9794	3502.6899	2648.69879999999	3339.27825	2641.5567	2380.5633	2663.08945	2423.80625	3836.24745	2457.9027	3560.6725	3426.1674	3377.05445	3616.87155	2919.0969	3788.3739	2746.6476	2946.78	3872.98725	2647.54875	2880.48	3532.2786	3594.34074999999	2815.0077	2885.58	2516.7996	2615.0289	2732.58	3683.283	2952.6035	2291.94	3408.65525	2713.998	2527.4361	2415.64185	2533.1292	3516.96000000001	2489.38095238095	2893.5708
47	115.971110975357	115.971110975357	115.971110975357	266.278	266.278	266.278	1	1	4102.46248148148	5183.98796153846	4760.6325	4871.78557692307	3737.24619230769	4600.24061538461	3612.77334615385	3392.36203703704	2887.72888461538	2547.61226923077	4763.70962962963	2390.49080769231	4931.88596153846	5093.13422222222	5091.14346153846	5013.48903846154	3846.55966666667	4888.10988461539	3777.3342962963	3803.4035	5074.81915384615	3684.19219230769	3932.07918518518	4907.495	4928.82923076923	3756.4605	3874.98253846154	3398.76815384616	3736.22592307693	3685.71992307692	5015.7575	3741.64215384616	3268.94261538461	4861.53537037037	3836.0595	3635.21926923077	3353.62496153846	3752.3785	4975.958	3500.13155555555	3786.055
48	115.970850436684	115.970850436684	115.970850436684	531.561	531.561	531.561	1	1	3394.25530434782	4882.27133333334	4227.93149999999	4582.04499999999	3543.47295833333	4356.64541666666	3677.25020833333	3214.80775	3447.56554166668	3660.20576	3716.92254166666	3772.10792	4656.54149999999	4472.95866666668	4668.54	4638.36187499999	3547.554125	4942.28149999999	3416.44166666667	3399.28549999999	4495.42533333333	3541.13499999999	3543.47295833333	4350.52366666666	4501.42550000001	3440.42350000001	3466.8095	3703.65875000001	3404.38799999999	3544.3485	4397.399625	3392.52	3326.01500000001	4668.664	3494.49895833333	3576.12229166668	3509.33850000001	3525.41979166667	3290.30625	3442.14650000001	3358.53704347826
49	115.970961507161	115.970961507161	115.970961507161	575.438	575.438	575.438	1	1	2686.24844444446	3752.58166666667	3334.26777777778	3223.0575	2650.68166666667	3286.26100000001	2434.025	2478.25472222221	2684.49377777778	2486.41694444445	2586.36710526316	2576.20138888889	3538.27263157895	3347.53138888889	3198.57083333334	3525.95805263158	2416.01777777778	3311.82166666667	2641.78683333333	2662.925	3195.53338888891	2387.44999999999	2560.89722222222	3347.38327777777	3388.3425	2735.49100000001	2620.07333333333	2642.51944444445	2610.89083333333	2583.69455555556	3330.18666666667	2610.74866666666	2606.97800000001	3168.98277777778	2675.16833333332	2625.33699999999	2527.03311111111	2549.67416666667	2280.32083333333	2633.49655555556	2672.4
50	115.970969582383	115.970969582383	115.970969582383	559.108	559.108	559.108	1	1	2752.70944444445	3563.83027777778	3243.50211111111	3167.9625	2573.14055555556	3556.63736842105	2674.29433333334	2454.43611111111	2573.98122222222	2537.43083333333	2592.52583333333	2537.43083333333	3364.79672222221	3277.13222222222	3323.70299999999	3484.26094736841	2643.53972222222	3324.065	2583.34333333333	2644.40338888889	3398.54527777778	2675.16833333333	2663.07494444445	3231.1476111111	3470.985	2555.79583333333	2557.51222222222	2659.71255555555	2519.06583333333	2506.8225	3532.20166666667	2469.74444444445	2480.085	3683.02994736842	2741.48638888889	2662.925	2512.94416666667	2658.84388888889	2406.04894444445	2561.9175	2709.85777777778
51	116.034685207152	116.034685207152	116.034685207152	302.991	302.991	302.991	1	1	1699.87533333333	2212.08266666667	2191.497	2003.73225	1804.96966666667	2168.03125	1787.478	1405.90450000001	1923.093	1778.441	2456.57775	1825.37633333333	2303.72450000001	2298.62325000001	2363.91925	2461.69000000001	1786.45775	2368.19366666666	1877.15925	1877.15925	2502.67325	1822.03874999999	1894.759	2373.10150000001	2481.24800000001	2023.321	1857.50216666667	1705.858	1925.369	1794.76633333333	2379.36825	1828.16324999999	1686.279	2293.70933333333	1976.437	1897.665	1856.855	1681.70516666667	2376.891	1873.179	1963.923
52	116.06936602386	116.067602166255	116.077394696312	60.1995	56.108	66.332	42	42	731.34	1049.82211764706	1205.9552	1486.54472222222	1041.72029411765	1271.28647058824	1079.82125	1514.02917647059	862.27305882353	1110.08	929.434352941176	497.702588235294	1144.814	1704.83775	1138.599	1266.623	2123.23205882353	2121.06917647059	1825.30617647059	1761.02764705882	565.253125	943.77205882353	373.434375	691.753714285715	685.163294117647	449.923764705883	322.301411764706	1315.1828125	567.283529411765	618.726	702.95225	582.587941176471	1543.705	1231.069	649.927352941177	905.968941176471	1240.7	1563.11875	1499.31352941176	1347.225	452.120588235294
53	117.961375058877	117.959308919754	117.96828618578	1071.765	1070.1	1073.33	50	50	1476.84437499999	2115.75562499999	1826.81999999999	1844.26937499999	1506.53999999999	2197.9775	1061.81999999998	1270.67812499999	1202.07217391304	1197.48	1331.91562499999	1509.59999999999	1872.49782608696	1759.49999999999	1814.57999999999	1878.83999999999	1355.57999999999	1754.39999999999	1405.56	1569.72124999999	2025.94062499999	1282.13999999999	1630.95874999999	1868.51437499999	1668.72187499999	1537.13999999999	1356.21285714286	1445.33999999999	1581.96874999999	1487.15999999999	1729.92	1518.77999999999	1408.46249999999	1749.35124999999	1221.96	1584.00999999999	1446.22562499999	1439.21999999999	1179.89066666666	1565.57624999999	1538.23687499999
54	118.033732918314	118.031033190617	118.036432646011	271.39	269.355	273.425	2	2	871.277076923079	1151.84053846154	1218.73285714286	1256.49928571428	951.926571428571	1198.23471428571	893.394857142858	886.580538461537	580.511307692309	635.638	1070.83846153846	582.583142857143	1183.03428571429	1128.37523076923	1248.74228571429	1164.60992307692	851.571538461537	1188.63285714286	859.099076923078	880.923846153849	1203.93714285714	863.115230769233	924.39876923077	1073.36369230769	1182.92507142857	1025.74607142857	901.543999999999	864.182	939.683142857142	848.578846153845	1118.67876923077	958.048285714285	679.781076923077	1164.08330769231	839.38846153846	875.357999999998	834.593714285714	898.871714285717	1222.30228571429	778.142615384618	814.512461538462
55	118.085513645775	118.083940254067	118.093260121439	66.324	60.194	78.558	44	39	496.762136363636	815.818181818182	804.995181818182	1091.69181818182	858.049363636364	1222.28672727273	918.471428571428	964.157727272727	1612.849	1829.4305	1274.32063636364	1804.38	973.340181818182	1168.21227272727	1015.17136363636	1002.131	812.137090909091	789.48	593.798727272727	748.880181818182	591.916363636364	634.609636363636	490.751181818182	669.298909090909	690.386136363636	502.994454545455	408.017391304348	947.833363636364	638.690727272727	572.540571428572	696.846272727273	583.648	1618.215625	1136.28	575.433818181818	958.036090909091	1372.26681818182	1531.42936363636	1520.73716666667	783.85694117647	609.265636363637
56	119.051923840408	119.051887453878	119.054340883375	299.953	297.912	302.991	3	3	62.2362666666666	74.4843333333334	29.5882857142857	30.6085714285714	75.4958571428572	43.8722857142859	102.028571428572	109.168533333334	146.982857142857	145.890642857143	175.417066666667	334.653714285715	41.8317142857144	46.9506666666667	51.0142857142857	41.8141428571429	53.0538666666668	32.6377142857143	32.6613333333333	70.426	27.5457857142857	24.4954285714286	24.4864	49.9930666666668	66.3185714285717	29.5882857142858	23.4768666666667	97.9474285714285	36.7302857142858	63.2606666666667	91.86	58.176642857143	155.137714285714	89.7834666666668	25.4983333333334	52.0336000000001	90.8054285714285	117.373928571428	79.5496	66.3173333333332	109.132866666667
57	120.064984277629	120.06220744248	120.071784629284	53.0635	52.037	54.078	8	8	192.750923076923	275.462307692308	251.078142857143	300.984285714286	190.783153846154	247.007538461539	191.803384615385	213.224785714286	573.913538461538	595.859692307692	823.370571428572	664.939692307692	378.367	368.297357142857	397.89	462.164538461538	134.680615384615	164.269538461539	121.462384615385	162.290076923077	156.103714285714	112.233846153846	119.373428571429	142.84	228.342153846154	85.6993846153846	123.454571428571	324.450857142857	233.632846153846	233.826615384615	290.761071428571	222.427076923077	423.427692307692	332.620307692308	211.203692307692	253.017230769231	376.485428571429	345.876857142857	745.828857142857	429.540285714286	220.469538461538
58	120.079833446959	120.078028199999	120.087723404614	155.057	152.013	155.102	29	29	600.780000000001	958.132125000001	847.897	1189.8294375	688.707692307693	888.688000000001	669.702000000001	1583.428	750.965333333333	788.638384615385	556.025769230769	957.0414	693.804	791.778666666667	722.377846153847	614.225230769231	821.152000000002	835.584750000001	666.22325	1021.873	599.662	727.43825	569.031230769231	811.098750000001	676.481	652.947692307693	448.10925	852.591384615385	523.378384615385	521.141384615385	757.3965	500.971076923077	1149.82175	657.80076923077	471.163	651.927461538462	646.875076923077	896.782846153847	285.81	791.75876923077	465.049846153846
59	121.065156147486	121.062068974349	121.073073858047	549.9135	544.772	551.988	108	108	980.500291666665	2937.87058620689	2567.578	2867.00285714285	2760.86648275862	3398.60696296296	1796.67939130435	4369.70717241378	2009.32803703704	2690.47836000001	2518.04082758621	1966.56	1326.05416666667	3079.869	2507.34207407408	2391.23	1238.59474074074	997.845249999999	1049.66232	727.630759999998	2029.25357142857	1772.54169230769	1877.52544	2260.99892307692	1114.14576	1366.14518181818	705.151680000002	2227.25536363637	1521.5655	1435.47768	1388.27444	1978.78828	4439.19142307693	2237.96125925925	1279.43112	1940.57256	1905.23892592593	2585.88777777778	1570.91407407407	2729.69913793104	2610.926375
60	122.924525503199	122.921145710617	122.93197785933	48.963	46.914	49.239	12	12	1634.3604	2298.9612	2523.9748	2460.1844	1998.9636	2675.4888	2039.7796	1669.989	1714.9562	1383.6624	1488.4718	2059.1672	2351.561	2594.3686	2361.4768	2401.0012	1603.7544	2773.9238	1752.0268	1886.59633333333	1871.4136	590.695800000001	599.4444	1264.4932	1917.976	1237.66433333333	1239.786	1911.8548	1879.5768	1816.312	2171.4964	1535.401	2032.2384	2993.2668	1765.9085	2072.4324	2078.1474	2220.5236	1720.3944	2011.8344	1870.47666666667
61	123.043526967367	123.043526967367	123.043526967367	238.753	238.753	238.753	1	1	7.14262500000001	11.22275	10.20875	14.2835	8.15733333333333	11.22275	12.243	6.1215	37.772375	47.95175	39.78975	45.91125	11.2231428571429	9.18225000000001	8.16200000000001	8.15700000000001	6.117	13.26325	9.18225000000001	14.28525	9.18225000000001	8.16200000000001	6.1215	8.16200000000001	11.229625	9.18900000000001	7.13737500000001	6.1215	12.243	7.13737500000001	6.11775000000001	6.11799999999999	6.126	9.18225000000001	9.18225000000001	6.11775000000001	8.16266666666666	7.14155555555555	10.2025	9.18337500000001	10.2025
62	124.037330711383	124.037154872719	124.037340614749	59.174	59.162	59.179	3	3	35.6946153846154	74.4808571428572	99.9901538461539	75.497076923077	94.8886153846154	162.157285714286	113.296846153846	98.9698461538462	219.068461538461	366.262846153846	533.620923076923	507.054692307693	63.2532857142858	84.6855384615384	65.2996923076923	78.59775	41.8294615384616	175.415428571429	59.1778461538462	113.254153846154	158.135769230769	47.9508461538462	88.760076923077	169.371076923077	106.064	32.6498461538461	47.9332857142857	59.1733846153846	82.6431428571429	75.5312307692308	168.350769230769	86.7182142857143	137.731153846154	205.993384615385	43.8699230769231	127.535714285714	98.9623846153846	164.257153846154	210.090571428572	107.172692307692	77.5784615384615
63	124.038674931694	124.03705879245	124.040291070938	131.6075	130.587	132.628	2	2	32.6473846153846	39.792	97.9440000000002	72.47325	75.4985	133.539384615385	94.88325	62.2387692307693	71.4215384615385	73.494	53.027	72.4363846153847	45.91125	60.19475	30.5925	51.0125	112.174615384615	138.765333333333	90.7663076923077	194.864076923077	88.76175	48.9932307692308	53.053	104.024307692308	60.2208461538462	46.9353333333333	72.43775	51.0375000000001	63.2555	42.8295	69.3181538461539	26.5156666666667	193.61	123.45025	65.2947692307693	95.9035	136.657666666667	86.7212500000002	74.47825	84.68075	128.6145
64	124.115412014292	124.111231293495	124.118180080655	317.804	315.262	319.35	4	4	56.1412500000001	178.63125	181.608545454546	239.76409090909	85.7029090909092	113.250272727273	93.8246666666667	305.079666666667	75.4985	71.419090909091	21.4357499999999	15.2975	46.9085000000001	52.03275	48.9480000000001	45.9368181818181	20.4066666666667	26.5318181818182	10.2033333333333	23.46575	29.5747272727273	13.2578333333333	9.18225	53.1006666666665	36.7298181818182	6.11836363636363	5.09916666666667	59.1758181818183	13.2706363636363	30.6075	44.8726666666667	27.5473636363637	168.34125	69.377	18.366	12.244	53.0541818181819	73.4269090909092	40.81	20.415	5.10125
65	124.923725895912	124.921054067929	124.93240180738	49.981	48.971	50.002	5	5	305.079666666667	429.560333333333	453.974166666667	442.8536	396.909666666667	477.516	364.259	277.757333333333	291.767666666667	293.8752	280.545833333333	315.283	360.1306	438.686	435.1164	420.377333333333	257.082	530.486666666667	308.140666666667	321.405	339.7932	86.7170000000001	94.9716	198.106333333333	333.649	224.473333333333	187.7536	351.969	350.994666666667	311.201666666667	388.132	261.162666666667	329.567666666667	535.5875	323.392833333333	341.811666666667	323.4034	367.704	365.3032	343.8074	293.568
66	125.023771712594	125.02260917801	125.024934247178	163.763	163.252	164.274	2	2	92.846	133.657428571429	115.286076923077	125.486357142857	91.8257142857142	116.312571428571	75.5011428571428	76.5535714285714	84.6837142857142	89.7851428571428	167.385428571428	54.0751428571428	119.415214285714	99.946	99.9809999999999	90.7736428571428	136.718285714286	166.306571428571	116.312571428571	122.34	99.9826153846154	71.42	63.2577142857143	111.164428571429	107.175	86.7242857142857	87.7875714285714	76.5519230769231	74.4808571428571	78.595	88.7959285714285	80.6025714285714	78.562	119.2815	76.5160714285714	94.7736428571428	73.4605714285714	65.2982857142857	145.900857142857	72.4098571428571	90.8054285714285
67	125.026586794022	125.022720003649	125.030453584394	148.964	148.964	148.964	2	2	99.9872222222223	136.672555555556	146.925473684211	111.18	108.143555555556	141.818611111111	97.9786666666667	72.3923888888889	89.7844444444445	67.3603333333334	176.450388888889	82.6425	123.453611111111	142.838888888889	139.74	125.492368421053	90.8294444444445	115.291388888889	102.027777777778	108.149444444444	163.250526315789	85.7313333333334	99.9548421052631	117.331944444445	146.92	109.169722222222	100.969	106.08	108.147894736842	87.6865555555556	134.632666666667	93.8655555555556	99.9545555555556	136.717222222222	92.8200000000001	97.9452631578947	94.9116666666667	103.014684210526	180.638333333333	105.088611111111	112.193888888889
68	125.964779192488	125.963769762763	125.967103922242	1074.33	1073.29	1075.37	15	15	1035.86388888888	1301.17105263157	1135.26	1442.04500000001	1075.66555555555	1240.01470588235	982.794999999994	1010.38235294117	906.253333333328	909.839999999996	1845.16444444446	900.16944444444	1346.11277777777	1389.23999999999	1460.63999999999	1396.12000000001	984.299999999995	1269.9	927.179999999995	946.559999999995	753.779999999997	970.019999999995	965.939999999995	1266.83999999999	1293.35999999999	1024.08000000001	1018.51444444444	1094.46000000001	893.014705882348	997.559999999995	1157.22	946.559999999996	979.733333333327	1299.16722222223	903.719999999995	910.33555555555	899.138235294113	997.560000000007	1695.14277777777	983.81555555555	903.227777777773
69	125.986061077364	125.9832386466	125.995117528479	44.885	42.843	45.922	122	122	1989.65	3102.63093333333	3161.00466666667	3573.99413333333	1999.69	2942.298	1975.15022222222	2168.3916	488.759625	570.31975	585.6235	785.577692307692	3046.05069230769	2954.774	2965.08866666667	3040.47647058824	803.985142857143	1356.9325	843.850125	823.716428571429	3754.704	3042.46833333333	3102.58823529412	3833.32941176471	3667.70847058823	2892.5505	2577.1936	1758.911	1941.53575	2408.81025	3139.7836	2240.074	1323.26425	2090.6203125	2120.12672727273	1484.51571428571	880.495363636364	1195.4475	756.684499999999	1107.9915	2409.86616666667
70	127.041035537802	127.03782737995	127.046384380821	59.69	56.102	60.2	4	4	491.614631578948	731.528684210527	651.129368421053	619.299736842106	353.011052631579	438.713157894737	391.902315789474	451.976578947368	322.120421052632	427.490263157895	716.224736842105	308.024105263158	427.38	416.267368421053	395.862105263158	331.688157894737	156.108315789474	350.970526315789	163.242105263158	215.342157894737	534.783368421053	399.963789473684	530.536842105263	533.597631578947	470.050157894737	339.747631578948	330.462947368421	346.88947368421	206.093157894737	241.939578947368	410.145789473684	348.948	157.12052631579	342.72	236.713263157895	241.802368421053	184.667631578947	366.27447368421	474.27552631579	215.331052631579	175.539578947368
71	128.020082105108	128.018304237078	128.029583005552	44.884	42.844	46.942	31	31	297.923428571429	472.37575	494.881875	506.044	394.850571428572	533.59075	393.8165	436.7205	444.429333333333	436.682285714286	458.09225	440.748	459.1125	529.899	519.370875	504.687857142857	431.580857142857	458.09225	288.740857142857	420.357714285714	456.05175	353.018857142857	324.678	533.917625	474.41625	292.822	295.8725	541.75275	357.0875	346.885	531.941	398.245714285714	616.231	573.400571428572	296.903142857143	425.44425	495.882	551.6775	630.978	538.692	237.726571428572
72	128.052751178914	128.051709049207	128.052963915058	92.3385	91.811	92.855	4	4	64.2771818181818	39.7906363636364	29.6010909090909	17.3539090909091	143.922545454546	22.458	24.4865454545455	172.426090909091	83.6176363636364	71.4190909090909	75.5001818181818	144.801272727273	108.148909090909	169.335090909091	127.465909090909	47.9570909090909	28.5676363636364	24.4996363636364	62.2643636363637	31.6284545454545	14.2838181818182	6.11836363636364	7.14190909090909	10.1972727272727	25.5068181818182	7.14572727272727	5.10409090909091	36.7298181818182	39.7906363636364	73.4596363636365	28.5676363636364	26.5270909090909	379.541454545455	228.663272727273	84.7279090909091	177.527454545455	275.473636363637	459.122727272727	217.201909090909	169.365272727273	46.9325454545455
73	128.051888898921	128.051602444668	128.052175353174	353.506	351.987	355.025	2	2	0	5.10142857142857	9.18128571428574	6.12171428571428	2.04057142857143	9.18257142857142	4.07771428571427	6.12149999999998	3.0585	4.08457142857144	0	5.10142857142857	7.14699999999999	6.12171428571428	9.17485714285717	6.12171428571428	15.294375	7.142	12.2434285714286	18.351	13.273	6.12149999999998	3.06085714285714	3.061125	7.142	4.08114285714286	6.12150000000003	11.2215714285715	10.2028571428571	12.2430000000001	7.142	3.06085714285717	12.2445	10.2028571428571	4.08099999999999	5.105	17.357	10.2028571428571	7.142	7.14175000000003	19.3854285714286
74	128.955343304802	128.950588953565	128.960378091686	1079.42	1078.37	1080.39	5	5	2181.52357142857	3030.42413793103	2835.57249999999	2579.46285714285	2108.05785714285	2892.71249999999	2100.91535714285	2108.05785714285	2033.26285714285	1379.04	3181.47357142856	1901.94571428571	2849.85749999999	2527.42464285714	2691.77999999999	2092.02	2178.4625	2886.59999999999	1958.4	2274.34862068965	2695.70642857142	2025.72	1874.39607142857	2587.73999999999	2664.23999999999	1948.88214285714	2094.79321428571	2146.08	1838.30642857142	2181.77999999999	2709.04821428571	2113.15964285714	2108.0324137931	2655.89857142856	2082.84	2067.21862068965	1940.71928571428	2016.54	3211.16714285713	1947.52285714285	2007.36
75	129.018242081113	129.016361745199	129.027042864915	90.813	86.721	92.855	25	25	226.500545454545	288.737181818182	261.253565217391	327.58747826087	239.8175	312.286909090909	304.98	371.379272727273	1116.9336	1491.681	796.823739130435	943.772058823529	273.506181818182	342.72	328.44	270.444545454546	206.150181818182	293.838545454545	210.223	242.770818181818	364.14	652.827826086957	461.157913043478	488.704956521739	307.102090909091	330.656727272727	308.122363636364	317.3755	187.730181818182	220.376347826087	359.983260869565	300.040363636364	725.22	378.723545454545	174.513272727273	287.716909090909	1150.128	730.678	526.32	1067.46573913044	226.450090909091
76	129.036256960184	129.035463368545	129.036942046084	45.905	45.898	45.917	3	3	236.7125	365.255466666667	492.7888	476.464533333333	243.83975	591.754666666666	270.370666666667	298.938133333333	241.710375	282.6265625	246.904533333333	263.2288	431.56575	429.52525	499.106	410.1405	230.590625	349.951466666667	157.1185	244.875	381.71375	244.845	202.092	478.692666666667	434.662	214.2525	199.969	389.759375	215.276266666667	243.843733333333	459.45	301.077	385.678125	553.7876	198.9609375	273.431466666667	252.0171875	358.3944	345.86475	303.039	163.18
77	129.0427445765	129.036620812223	129.045142081124	144.876	143.873	144.877	3	3	162.21975	226.403	191.822666666667	168.34125	167.334666666667	217.331	173.4425	194.692666666667	131.623	187.726	208.131	147.93625	190.78675	240.897	200.98925	151.009333333333	119.371909090909	177.5235	146.916	139.785666666667	201.08775	116.318	123.38975	183.66	204.05	79.5795000000002	147.877692307692	192.7485	148.932166666666	149.849538461539	230.5765	156.111	321.37875	237.723545454545	103.003166666667	128.5515	180.58425	302.86575	194.976272727273	189.7665	220.286769230769
78	130.036584335358	130.036584335358	130.036584335358	92.855	92.855	92.855	1	1	141.819714285714	158.133214285714	134.731384615385	203.107928571429	113.291357142857	167.397142857143	53.0548571428572	125.495142857143	161.069714285714	799.848	160.184857142857	271.396	202.016571428571	334.606857142857	226.408285714286	203.036857142857	32.6628571428571	241.909285714286	674.644928571429	35.71	85.704	57.112	67.3341428571429	67.3105714285714	102.028571428571	119.423571428571	45.9321428571428	104.069142857143	242.828	81.6228571428572	144.880571428571	64.305	415.256285714286	298.027714285714	190.873571428571	174.468857142857	622.374285714286	434.793857142857	363.069142857143	661.145142857143	136.708714285714
79	130.049019949777	130.04487743024	130.057345439582	99.99	94.9	105.069	59	59	400.86	709.28225	647.042285714285	958.271857142857	873.323809523809	784.819428571429	793.337714285714	1979.82	945.397384615384	1464.04166666667	183.651428571428	1011.87968	508.220857142857	885.566666666667	596.7	513.323476190476	1777.34808333333	573.24	1228.71066666667	1318.86	283.62619047619	463.08	318.24	199.92	238.7385	404.0388	197.935428571429	765.428571428571	642.93	442.804	292.671666666667	366.18	1959.42	710.483428571428	492.78075	856.259428571429	1863.47647619048	882.5422	235.675	1973.23257142857	971.04
80	130.048567759865	130.04670119622	130.057722080846	54.084	51.029	62.218	44	44	1905.25622222222	2699.655	2363.478	2563.95324137931	1874.21625925926	2480.30068	1683.45833333333	3303.53833333333	2734.746	3263.92088235294	3480.1675	2684.49377777778	2135.96053846154	3437.31583333333	2488.9995	2352.50861111111	2540.35333333333	1974.2805	2303.78722222222	2399.45672222222	1343.68657894737	1018.19482352941	902.945833333333	1132.52647058824	1208.453125	874.376413793104	852.952222222222	3387.32222222222	1968.11583333333	1480.28888888889	1526.07	2027.29194444444	3777.06833333333	2071.16388888889	1461.09221052632	2617.0125	3186.3275	2388.48885714286	4987.11777777778	3452.53944444444	1515.10965517241
81	130.06414493276	130.063683950773	130.06552149755	287.698	286.724	289.75	5	5	441.778090909091	623.593388888888	391.784727272727	309.142636363637	136.716545454545	261.189818181819	108.148909090909	675.27009090909	298.873318181819	386.7695	129.609272727273	366.27790909091	65.2974545454545	140.835272727273	95.88	72.4780909090908	53.0423636363636	66.3177272727274	113.250272727273	147.9	138.791238095238	38.7703636363636	43.86	89.7839999999999	110.189454545454	60.196090909091	28.5612727272727	164.312	123.453	56.1	107.128636363636	48.973090909091	212.16	104.067818181818	49.9933636363636	59.1626363636363	171.456	144.921142857143	107.104772727273	133.655727272727	182.58
82	130.065050567143	130.062044436655	130.073339917034	206.094	202.012	207.136	99	99	1546.14166666667	2371.20625	2274.1744	2820.14375	1974.72	2692.51892	1825.22290909091	3054.1694375	1049.88264705882	1132.89375	725.397750000001	937.642571428571	2205.5166	2640.46581818182	2301.509375	1994.55115384615	1265.82	1771.216	1319.88	1424.59008	1931.37627272728	1878.346	1643.287125	1957.83538461539	1548.23235294118	1531.80623809524	1305.42933333333	1852.51	1154.96342857143	1389.03046153846	1468.25966666667	1037.721375	1754.85263157895	1820.0368	1373.27421052632	1345.21282352941	1670.7222	1427.4171875	1363.054	1481.42210526316	995.55904
83	130.06469448669	130.06254698077	130.071988053594	269.367	266.289	272.434	19	19	38.771875	95.9034999999997	69.4024999999999	90.8323529411766	110.191764705883	146.964705882353	99.9888235294116	368.3328125	3044.8194	3718.8940909091	2332.31492307692	4965.70275999999	65.2762352941176	67.3364999999998	72.4408823529413	43.8726470588235	193.788125	218.34294117647	210.1715	297.001875	78.5581176470588	34.67575	25.50625	40.7975	58.1735294117648	47.9704117647059	23.46575	83.6348750000001	52.0349999999999	39.819	48.9900000000001	32.6600000000001	196.9203125	110.19375	34.70125	75.503125	154.064411764706	96.9296874999999	75.5017647058825	117.285625	103.083125
84	130.089409696861	130.083463289016	130.094006656261	65.2925	63.244	73.458	14	14	924.154846153846	773.043384615385	301.999692307692	679.499307692308	998.843576923077	1678.66676923077	794.128538461538	2136.44376923077	1401.97115384615	1767.28442307692	1376.34319230769	1847.73742857143	1500.87261538462	2720.44257692308	1945.65342307692	1003.1515	1250.1125	180.546807692308	505.939076923077	1132.49884615385	675.571	525.438653846154	437.6955	493.810307692308	1886.47780769231	414.135615384615	489.618461538461	3929.18815384615	1527.34303846154	1051.89757692308	3066.23561538462	2152.2345	2299.67315789474	3520.24264516129	1303.90407692308	2581.28115384615	2077.26815384615	3826.988	3312.06488461538	2674.21384615385	1259.01223076923
85	130.089740656241	130.086704035801	130.092777276682	81.1095	80.605	81.614	2	2	578.473411764706	357.8835	215.28205882353	312.21	386.802941176471	817.992823529412	248.951764705882	954.98	792.220058823529	870.142588235295	790.682352941177	1193.74411764706	743.7825	1354.48622222222	979.425882352941	565.233888888889	382.720588235294	125.532352941177	234.735294117647	353.001411764706	300.986764705882	279.560588235294	219.363235294118	223.431529411765	818.275882352941	247.917176470588	265.272222222222	1745.12494444445	814.147764705883	484.611764705883	1386.10005882353	878.758125000001	1799.79882352941	2037.52735294118	725.680058823529	1241.62635294118	1228.43411764706	2346.67647058824	1528.89672222222	1608.91105882353	779.504705882353
86	130.07290112046	130.071827236353	130.073975004567	337.6855	337.685	337.686	2	2	19.38	79.5812727272728	65.3149090909091	42.8514545454545	30.6081818181818	38.7789999999999	17.3531363636364	66.3177272727272	71.3847826086956	73.44	43.8717272727273	67.3379999999999	30.6081818181818	33.669	32.6487272727272	27.54	28.567304347826	27.5547272727273	23.4715	32.64	31.6284545454546	18.36	21.4314545454545	23.4547727272727	43.8717272727272	16.3243636363636	13.2635454545455	40.8109090909091	24.4865454545455	27.5547272727273	32.6574545454545	16.3243636363637	35.7182608695652	40.810909090909	21.4254782608695	19.3849565217391	39.78	31.6284545454545	36.7298181818182	26.5129090909091	48.9861818181818
87	130.966910680401	130.964639098	130.975397722017	1081.5	1079.43	1084.5	25	25	2345.74633333333	3280.37166666666	3105.89466666668	3049.80000000002	2000.97423076923	3268.24827586206	2326.35999999999	2268.94199999999	2048.47799999999	1930.47066666666	1679.48758620689	1626.90000000001	3202.82633333332	3285.07421052631	3132.42000000001	3010.0172413793	2095.76466666666	3234.45666666666	1382.1	2303.91266666666	3341.46323529412	1839.66099999999	1913.51999999999	3099.77266666666	2854.97999999999	1711.11827586208	1847.40666666667	2251.90103448277	1855.57199999999	2373.53999999999	3367.09999999999	2401.86466666666	2112.08999999999	3377.34137931034	1862.51999999999	1680.48899999999	1830.05533333333	2277.65999999999	1755.54666666666	1774.35966666667	1781.35766666666
88	130.996450295667	130.996280117136	130.999646991537	63.237	62.235	63.261	3	3	161.151222222222	241.726833333333	345.874166666667	433.618055555555	165.285	339.6415	207.184055555556	137.7375	76.4526315789473	96.925	455.043888888889	64.2775	246.907222222222	239.765277777778	230.582777777778	244.946666666667	60.1963888888889	199.909111111111	59.1761111111111	76.5208333333333	606.243	1371.30442105263	1542.618	1046.805	364.120166666667	533.605277777778	439.596055555555	155.082222222222	104.068333333333	193.905555555556	270.373611111111	224.448888888889	96.9263888888889	282.54	177.518666666667	130.595555555556	90.8047222222222	94.8858333333333	451.835388888889	102.055555555556	82.6695
89	131.052541139747	131.052541139747	131.052541139747	98.971	98.971	98.971	1	1	10.2023529411765	40.8235294117647	21.4261764705882	61.2375	44.8929411764706	46.9470588235294	55.0831764705882	156.096	80.5985882352942	64.2748235294117	15.3044117647059	103.049705882353	33.6813529411765	33.6697058823529	41.8177222222222	27.5574705882353	124.468705882353	29.5782941176471	64.2970588235294	98.934294117647	12.2392941176471	22.4387058823529	21.4249411764706	9.18264705882353	6.12176470588235	20.4129411764706	13.2638235294118	35.721875	31.627294117647	29.5868235294118	17.339	36.7178823529412	114.266352941176	35.7329411764706	20.4129411764706	56.1323529411765	135.746058823529	114.272941176471	26.5276470588235	89.8117647058823	48.9543529411765
90	131.047115189827	131.047115189827	131.047115189827	199.955	199.955	199.955	1	1	308.118782608696	369.338727272727	464.337391304348	349.964391304348	284.652782608695	438.730869565217	287.713565217391	211.252909090909	1918.58086956522	2754.38817391304	1761.99052173913	710.283130434782	444.833739130434	419.327217391304	444.947478260869	459.117391304347	247.870565217391	529.537956521739	335.594304347826	253.095272727273	376.38	193.849565217391	260.111086956522	467.398956521739	440.865391304347	232.678956521739	266.288086956522	271.458782608696	185.687478260869	285.612173913043	410.149636363636	320.525739130434	187.736	488.710636363636	198.950869565217	200.94	168.350217391304	223.446652173913	118.350260869565	144.877043478261	191.809043478261
91	131.056406484193	131.056406484193	131.056406484193	51.012	51.012	51.012	1	1	137.66625	222.427076923077	128.6145	88.76175	191.807	263.3535	181.601076923077	404.208	208.046	274.44725	328.5205	202.949384615385	175.413538461539	152.01725	216.399	149.017333333333	664.18275	449.16	301.12125	632.865	81.62	88.76175	87.7415	97.984	120.287384615385	39.793	48.972	231.59675	132.63	87.8203333333333	111.26175	126.511	398.91775	282.60925	115.28825	168.338076923077	325.45975	261.184	450.9505	296.7715	141.81475
92	131.128475622119	131.126463683519	131.13761102452	46.925	44.884	48.966	49	49	128.5578	189.7572	71.421	54.0759	239.747	337.710272727273	190.791	338.9056	330.5772	440.7696	569.3274	330.5448	166.2111	130.5856	144.9536	137.727	1386.51975	1702.43228571429	1169.63625	1289.17854545455	62.2383	186.7149	97.9968	82.6686	87.7458	30.609	44.8888	91.827	130.594909090909	68.3582727272728	78.6478	85.7472	310.1712	360.156272727273	110.1924	184.6562	554.0229	234.922	653.312	218.3442	187.6248
93	132.047284698657	132.046239994079	132.050635422927	92.846	91.839	93.875	4	4	44.8925714285714	109.162928571429	101.043642857143	60.2179285714286	34.7018571428571	125.547857142857	77.5417142857143	48.9737142857143	29.5634285714286	109.162928571429	126.515428571429	56.1157142857143	115.292285714286	172.404142857143	176.435285714286	127.535714285714	57.16	129.630714285714	86.7546428571429	65.2982857142857	68.3578666666667	44.8737142857143	48.9702857142857	83.6282857142858	91.8257142857143	39.8078571428572	57.16	90.8054285714286	93.8662857142857	57.136	97.9474285714286	64.305	37.7505714285714	216.376285714286	90.8435714285714	66.3185714285714	175.489142857143	27.5573571428571	272.301857142857	177.529714285714	56.1117857142857
94	132.046562998782	132.046562998782	132.046562998782	220.377	220.377	220.377	1	1	23.4676666666667	39.78975	29.5896666666667	21.4264615384616	21.43575	41.8097500000001	27.54675	13.26325	21.4165	28.5664615384616	29.5866923076923	15.31125	34.6913333333333	33.68475	27.54675	31.6271538461539	31.6277500000001	41.83025	21.42525	16.3173333333333	33.66825	25.5083333333333	24.4763076923077	33.6517500000001	35.6946153846153	26.516	22.4366153846154	23.46575	25.5076923076923	21.42525	36.714	15.30375	21.427	40.8100000000001	19.3768333333333	21.42525	28.567	22.4565	24.4873846153846	30.6092307692308	24.486
95	132.047944143392	132.046226166454	132.056444127952	303.048	299.941	304.051	7	7	238.7268	487.6556	752.96127272727	933.1026	19.3838	683.554615384614	512.183428571428	1323.28586666666	28.5829090909091	25.505	25.4931818181819	18.3636	23.4668999999999	33.6698999999999	37.7511000000001	28.5347999999999	23.4662727272726	44.8888	15.3135	15.3135	34.6892727272726	23.4788181818182	16.3232	39.7906363636364	40.8119999999999	24.4865454545454	24.5136	22.446	30.606	15.3040909090908	32.6688	23.4669000000001	19.3938181818182	29.5713	17.336909090909	15.3040909090908	20.4054545454545	22.434	16.3248	23.4669000000001	21.4367999999999
96	132.051320980754	132.04679955337	132.054676179554	185.682	183.652	186.714	4	4	13.2635454545454	78.5609999999999	14.2838181818182	6.12163636363637	165.284181818182	15.3040909090909	182.628818181818	593.481272727273	74.479909090909	19.3851818181818	86.6768181818183	52.0617272727273	7.1419090909091	12.2432727272727	17.3353636363637	9.18245454545456	219.456363636364	12.2432727272727	6.12163636363637	238.743818181818	15.3040909090909	10.2027272727273	8.16581818181819	15.3040909090909	8.16218181818181	6.12163636363637	9.18245454545456	223.439727272728	12.2432727272727	76.4863636363638	12.2432727272727	41.8311818181819	883.556181818181	6.11836363636364	71.419090909091	76.4863636363636	13.2635454545455	461.163272727273	176.507181818182	6.12163636363637	8.16218181818183
97	132.100688192675	132.097748799877	132.109471128885	121.4075	117.318	123.456	36	36	627.464	984.897375	935.913125	1177.440625	929.827333333334	1426.3095	1000.660875	1757.3523125	1681.372	3076.962875	1632.5	2848.7125	1370.796	1536.55028571429	1395.194375	1055.003125	1271.26611111111	1426.83375	1165.15722222222	1589.57546666667	1149.82175	1040.12181818182	1125.96245454545	1591.1025	1463.0624	1048.251	904.329125	1795.77975	1122.275	1051.48253333333	1447.77875	945.77175	3049.57706666667	1878.38646153846	971.278	1550.78	2004.054375	2234.148125	1237.6390625	2092.91175	890.370133333333
98	133.061185472104	133.058716310376	133.070049408416	53.035	52.038	53.063	7	7	124.433222222222	155.082222222222	124.518941176471	135.691294117647	102.027777777778	115.326470588235	93.8655555555556	174.530647058824	343.721277777778	339.7525	420.361176470588	277.424888888889	146.871529411765	184.673235294118	143.902941176471	120.392777777778	499.936111111111	434.638333333333	420.491777777778	419.471166666667	101.009117647059	75.4974117647059	85.7294117647059	107.161764705882	97.8826666666667	52.0341666666667	44.8929411764706	95.9021176470588	106.108888888889	89.8428235294118	91.8847058823529	68.3772222222222	219.359722222222	177.528333333333	67.3383333333333	111.210277777778	254.038588235294	168.397058823529	425.462647058824	183.642352941176	108.149444444444
99	133.100143864783	133.100143864783	133.100143864783	384.63	384.63	384.63	1	1	35.7014	60.1823599999999	53.0421666666667	98.9925416666667	39.801125	64.2468749999999	40.8116666666666	82.623375	33.677875	33.669625	35.7189583333333	30.61625	59.1745	83.6432799999999	62.23708	52.022125	58.1566249999999	87.7415	58.1685000000001	76.51875	89.7856666666668	146.922	86.7238	116.337	76.509375	63.2580833333334	57.1223333333333	80.59975	33.669625	41.8114583333333	58.170875	59.1914166666667	76.503125	55.0935	43.8814999999999	42.86275	40.81	45.9131249999999	37.7326	61.2025	26.5265
100	133.97684853953	133.976385892571	133.980663272506	1070.74	1070.25	1071.31	6	6	756.210000000004	989.885000000004	868.019999999995	989.910526315783	789.479999999995	867.425000000004	856.800000000004	684.755500000003	713.312857142859	670.140000000003	250.919999999998	759.899999999995	847.036842105268	948.600000000004	809.879999999995	893.519999999995	675.240000000003	873.120000000004	786.420000000003	841.912500000003	988.864500000004	664.020000000003	860.281500000004	887.400000000004	780.682500000003	659.939999999996	734.727272727274	659.259999999996	742.924000000003	771.120000000003	685.440000000003	771.498000000003	702.104000000003	744.984210526311	724.200000000003	749.047000000003	732.719000000003	712.979999999996	286.760500000001	774.978947368425	735.420000000003
101	134.046124041013	134.045281999894	134.047389712521	53.053	52.038	54.062	3	3	200.9276875	310.156	309.249375	314.237	20.40625	453.176	83.665625	60.1957333333333	175.36475	307.09525	211.2046875	162.1700625	343.720176470588	363.23125	359.26	411.211125	26.5265	146.916	59.19625	40.825	278.52825	135.6516875	183.645	274.4640625	321.170294117647	168.34125	220.3875	292.81175	252.0171875	43.9058666666667	306.1875	46.9315	89.782	422.3835	282.60925	287.728125	878.43525	15.30375	1170.25861111111	656.261875	144.884375
102	135.116558188095	135.115208927938	135.125659896967	617.2265	615.223	617.28	12	12	191.847733333334	1775.57986206897	1021.29613793104	1860.95070967742	709.091724137933	1337.85122222222	1213.87933333333	1348.8366	774.258517241381	1193.946	289.812533333333	767.115200000002	1031.3211	1035.79	1033.73273333333	551.874100000001	701.071655172412	181.607466666667	160.181866666666	331.578448275862	698.745666666666	609.104689655172	186.6783	733.851068965516	233.602900000001	108.1306	184.707379310344	485.733379310344	114.270896551724	474.42827586207	128.5578	680.639000000002	2474.63166666667	884.571200000002	125.5174	786.79220689655	585.638344827585	1556.96303225806	369.339862068965	283.680466666667	155.050133333334
103	137.063122735507	137.063122735507	137.063122735507	293.837	293.837	293.837	1	1	24.486	38.7695	46.934375	45.91125	36.7312500000001	48.972	35.721875	49.9922499999999	611.354375000001	864.204687500002	578.481749999998	712.165294117646	36.7289999999999	42.86625	52.032	45.894375	66.3162500000001	80.5753529411765	63.2826249999998	85.7062499999999	35.70875	36.7425	29.5781874999999	37.735375	43.8707499999999	33.6703125	24.495	30.6093750000001	18.37125	20.405	33.680625	22.45375	49.9953125000001	35.7087499999999	20.39875	30.6075	28.567	28.57925	31.6181764705882	35.7087499999999	20.39875
104	137.9658563296	137.961839370781	137.974844556336	1074.26	1072.22	1075.42	87	87	1208.24380952381	1895.11736842104	1707.47999999999	1674.68368421054	1260.34999999999	1632.88888888888	1309.33526315789	1257.32444444444	1013.41166666666	1128.11999999999	2121.67421052633	1210.73999999999	833.770000000004	1440.23999999999	1292.33999999999	1578.96000000001	1170.95999999999	1452.47999999999	1144.44	1309.67999999999	1544.05631578946	1059.77999999999	1206.29666666666	1092.41999999999	1471.86000000001	1254.60000000001	1161.77999999999	1029.18000000001	764.396111111107	1190.33999999999	1753.38	933.299999999997	1043.07875	1544.01650000001	1134.23999999999	1148.03571428571	1204.25555555555	1211.76000000001	2111.46894736841	1229.34736842104	1058.75999999999
105	138.054886293094	138.053308768021	138.063428162267	59.689	55.087	62.247	14	14	10.1994444444444	8.16222222222222	9.182	17.3447222222222	8.16222222222222	13.2636111111111	11.2267222222222	11.2224444444444	16.3093333333333	10.2027777777778	11.2230555555556	12.2393333333333	10.2027777777778	13.2636111111111	16.3244444444444	11.2267222222222	36.73	17.3447222222222	102.027777777778	52.0341666666667	15.3091666666667	8.16222222222222	6.12166666666666	13.2636111111111	16.3146666666667	3.06083333333333	4.08	12.2433333333333	9.1825	11.2303888888889	21.4246666666667	10.2027777777778	41.8313888888889	23.4587222222222	9.1825	8.16177777777778	24.4866666666667	86.7236111111111	49.98	26.5358888888889	26.5344444444445
106	138.090601996085	138.089928766171	138.099475312793	120.3905	117.342	121.416	14	14	9.18225000000001	17.3286666666667	17.3539090909091	17.3446363636364	134.748	171.497454545455	145.89575	294.85225	6.12163636363636	7.13883333333334	4.08109090909091	4.081	26.5135	57.134	23.4788181818182	38.7703636363636	84.6807500000001	90.8447272727272	65.2974545454545	102.025	10.2027272727273	8.15418181818183	2.04054545454545	14.2776666666667	19.37525	5.10375	7.14525000000001	17.3353636363636	20.4054545454545	15.3040909090909	22.4363333333334	14.2901818181818	167.334666666667	93.8630000000001	34.6885	54.0744545454545	106.108363636363	130.664727272727	47.95175	127.465909090909	122.49
107	138.128724241154	138.125828253827	138.13689119596	363.216	360.142	364.247	22	22	129.582333333333	324.455400000001	327.4842	378.531299999999	220.384800000001	323.435099999999	179.5728	579.522285714285	368.328300000001	328.536600000001	75.4948000000004	71.414	175.4744	132.626	231.5854	233.648700000001	35.6895	33.6699000000001	13.2639	26.5148000000001	94.8879000000003	13.2561	18.3654000000001	70.4006999999998	72.4342	12.2436	10.202	173.434	40.788	78.5630999999998	51.0100000000003	61.2179999999999	510.149999999999	180.5931	43.8686	55.0961999999999	104.0604	257.241599999999	78.6084444444448	74.4818999999998	10.202
108	138.976290834465	138.973406206837	138.984886615307	1074.28	1070.18	1076.37	38	38	1325.90785714285	1774.00142857142	1727.88	1640.16	1316.82	1716.84142857142	1319.88	1311.61785714285	1030.87333333333	1009.8	1638.24642857142	1171.15928571428	1199.96875000001	1701.36	902.699999999998	1715.82071428571	1324.98	923.099999999996	1262.76	1302.43142857143	1796.45714285714	1261.74	1249.5	1020	1465.61749999999	1185.24	1273.85142857143	1211.76	1207.505	1295.4	1686.06	1210.74	1246.29214285714	1597.41785714285	1214.82	1181.98714285714	1202.40142857143	1342.32	1672.95071428571	1204.44285714285	1274.10714285714
109	139.001614556271	139.000319643374	139.009818697563	90.813	87.741	93.874	19	19	189.773142857143	268.397761904762	244.925714285714	237.7765	183.702857142857	246.978285714286	188.708409090909	122.432727272727	1007.37577777778	1202.8902631579	1105.97563636364	754.430000000001	264.321272727273	244.865454545455	257.04	240.838	159.164571428571	276.493909090909	184.723428571429	189.72	384.54	500.82	418.311818181818	470.345727272727	338.734857142857	297.992952380953	353.014363636364	156.143454545455	176.507181818182	200.993727272727	310.093818181818	263.230363636364	311.216190476191	193.953809523809	196.961095238095	175.533818181818	643.950523809524	378.622363636364	773.16	635.816	170.34
110	139.041516495751	139.037447643492	139.046559712789	238.2205	235.675	238.77	6	6	379.564000000001	557.102000000001	556.7562	580.8352	409.9194	575.4492	416.0376	334.669333333333	376.462000000001	398.112	811.1385	362.2065	577.4898	571.386666666668	571.368	593.4654	365.0526	584.6319	441.804333333333	359.118222222223	592.7943	400.729000000001	427.473111111112	495.828000000001	608.3968	430.8198	452.5248	401.9588	466.2771	397.670000000001	525.071111111112	417.0573	332.592444444445	528.820444444444	402.011333333334	389.470222222223	385.6356	424.4032	846.849	435.6254	414.255333333334
111	139.988879952379	139.985290675248	139.996697609069	1071.23	1070.2	1072.29	43	43	1724.92666666666	1966.61055555557	1955.33999999999	2083.18066666666	1612.62	2285.27266666666	1663.61999999999	1586.11599999999	1297.32785714285	1394.33999999999	3169.13999999999	1749.29999999999	1570.04166666667	2582.63999999999	2233.79999999999	1639.14	1706.45999999999	1354.56000000001	2008.37999999999	1659.60399999999	2576.51999999999	1729.91999999999	1920.89466666666	2127.43562499999	1911.70866666666	1283.16	1823.75999999999	1719.71999999999	1414.58624999999	1672.79999999999	2042.03999999999	1769.69999999999	1678.99666666666	2035.20933333333	1736.03999999999	1310.59714285714	1619.62166666666	1638.12	3001.78066666666	1512.78000000001	1424.94
112	140.954100073311	140.95064246768	140.962858612378	1075.37	1074.27	1078.43	89	89	2304.34842105264	3015.44318181819	2876.4	2762.42904761906	1646.0280952381	2699.10227272728	2049.11619047617	2436.95400000001	1761.47888888888	1707.48000000001	3077.90736842107	1678.92000000001	2737.93761904763	3317.03999999998	3107.94000000002	2998.30631578949	1694.02999999999	2624.45999999998	2420.45999999998	1973.69999999999	1718.69999999999	1392.29999999999	2255.22000000001	2835.59999999998	3017.16000000002	2663.22000000001	2046.10250000001	1883.94000000001	2132.90000000001	1805.39999999999	2922.78736842107	1979.82	1909.27045454546	2635.89000000001	2106.3	2305.30949999998	2082.89421052633	1636.08000000001	1552.50642857142	2211.4805263158	1424.94000000001
113	140.963113471339	140.961403655331	140.964823287346	43.858	43.852	43.864	2	2	343.866375	553.99575	486.65925	551.0025	325.45975	344.8445	321.37875	289.751	881.8675	1154.9796	1011.06775	517.26675	318.318	316.2775	371.371	387.695	275.4675	375.452	236.698	210.178857142857	370.35075	128.56725	186.843	336.72375	316.31625	112.231428571429	181.6045	247.951125	180.58425	267.3055	330.804	263.38575	232.617	266.28525	124.474857142857	137.73375	151.0155	267.6985	321.615	155.078	174.484125
114	140.994135188391	140.991316093428	141.001401426181	1070.215	1069.19	1070.27	10	10	2522.47916666667	3657.72	2754	2970.43846153846	2489.82	2841.72	2443.92	2346.89583333333	1469.48571428572	1729.91999999999	3447.6	2356.2	2999.20833333333	3568.98	2889.66	2815.2	2449.02	2788.68	2606.1	2416.3125	3443.52	2272.56	2475.52083333333	2645.75666666667	2714.39583333333	2472.48	2417.4	2477.58	2450	2321.52	1251.53999999998	2491.86	2284.625	2765.26384615384	2351.2175	1511.67785714285	2334.64583333333	2315.4	3116.60416666667	2456.08666666666	2369.5625
115	140.995293941975	140.994759391336	140.995828492614	35.197	34.681	35.713	2	2	1382.45347826087	2105.81843478261	2070.19752173913	2079.82330434783	1477.98	1927.2727826087	1459.99330434783	1355.29108695652	2182.89304347826	2462.145	3093.20139130435	1714.03826086957	1932.86817391304	1914.09095652174	2031.33939130435	1969.27130434783	1408.68004347826	1927.35491304348	1531.41156521739	1365.78	1962.96495652174	1422.59673913044	1392.71543478261	1920.13095652174	1947.678	1450.06904347826	1447.75017391304	1397.09426086957	1459.99330434783	1357.62	1989.59347826087	1370.56069565217	1297.77182608696	1798.79656521739	1493.7892173913	1312.05547826087	1490.34260869565	1354.23234782609	2430.26139130435	1412.40208695652	1368.16982608696
116	140.994851319315	140.994851319315	140.994851319315	13.267	13.267	13.267	1	1	1333.14	1865.04105263158	1883.98873684211	1836.92521052632	1253.90342105263	1779.43073684211	0	1322.6328	1303.96357894737	1453.875	2262.94368421053	1397.76052631579	1857.89921052632	1924.81189473684	1811.98736842105	1933.7304	1291.65315789474	1928.82	1519.8	1258.68	1739.54868421053	1405.9734	1341.64605263158	1691.59631578947	1775.25789473684	1433.46973684211	1391.04910526316	1282.3914	1475.30052631579	1302.94326315789	1870.72121052632	1280.1	1318.86	2022.66	1522.1384	1426.32789473684	1474.26125	1334.16	2308.54957894737	1477.41726315789	1460.64
117	141.017509711526	141.017509711526	141.017509711526	65.301	65.301	65.301	1	1	474.2709375	680.256625	756.0515625	645.81825	291.7915	781.27494117647	277.621333333333	236.701866666667	456.596	415.2671875	1641.58225	381.5735	851.922666666666	542.80625	713.15475	763.4088	435.64675	781.22425	517.1083125	405.0640625	644.014375	364.22925	348.9255	461.153	682.296375	364.22925	428.375294117647	336.6825	431.56575	367.425	617.2890625	349.94575	284.6671875	726.1955	466.25425	376.47225	298.93325	433.60625	2368.3034117647	263.4352	411.311875
118	141.957962465655	141.954669164997	141.966888659721	1078.35	1077.3	1078.48	75	75	9204.50000000002	13054.1904166667	14463.6	13360.98	9011.4595652174	14703.4447826087	9193.95416666667	8512.04846153845	8429.66208333334	8859.72000000001	8335.93173913044	7828.39076923076	14162.8886363637	13698.3165217391	13975.02	14227.4372	8411.93333333332	14401.38	8602.26521739131	9193.26000000001	13558.27625	8342.58000000001	9074.94000000001	15817.14	14509.5	8696.14521739131	8823.87045454547	9597.18000000001	8519.77500000002	8797.50000000001	14806.004	9327.7943478261	8720.48083333334	14121.5821428571	8445.6	8251.23565217392	8391.03521739131	8807.70000000001	8013.82608695653	8797.25439999999	8336.46000000001
119	142.962835273995	142.961757764035	142.964307332405	1077.39	1075.31	1078.43	7	7	1148.20312499999	1033.93533333333	1464.71999999999	1611.6	1104.66	1601.42599999999	979.839999999997	901.248666666663	922.682666666663	1068.96	962.879999999997	1012.239375	1750.37187499999	1503.48	1684.01999999999	1676.95533333333	963.899999999997	873.120000000004	1046.52	958.405999999997	1473.9	936.359999999997	1005.72	1786.01999999999	1732.97999999999	1048.56	1050.223125	1081.20000000001	1053.285	996.539999999997	1657.49999999999	1131.18	957.38533333333	1669.74	957.779999999997	898.186666666664	982.861874999996	1099.56	895.124666666664	1036.99733333333	899.051999999998
120	142.990297069031	142.990297069031	142.990297069031	157.131	157.131	157.131	1	1	320.28	539.58	487.685789473684	437.421947368421	329.562	473.402105263158	330.462947368421	303.018157894737	338.727368421052	326.484210526316	547.881315789474	289.68	514.212631578947	529.516578947368	483.604736842105	481.589052631579	299.029631578948	465.384	368.315	299.787157894737	461.04	375.456842105263	384.520157894737	429.42	486.816157894737	392.801315789474	350.058578947368	298.844578947369	348.93	356.981578947369	499.063105263158	337.72452631579	280.659210526316	457.980000000001	355.98	347.712315789474	379.537894736842	290.775	541.927421052631	346.782105263158	346.782105263158
121	143.957965367654	143.957790320378	143.95814041493	32.1335	31.627	32.64	2	2	5620.69972413793	7833.67806896552	7484.74372413793	7401.79131034483	5683.82427586207	7343.39393103448	5540.09793103448	5552.31682758621	5464.50944827586	5706.18331034483	9516.70062068965	5552.34124137931	7394.16820689655	7470.45986206896	7433.72993103448	7453.89589655172	5698.29786206897	7653.85082758621	5745.17337931034	5539.99455172414	7441.59686206896	5564.5555862069	5561.63103448276	7446.21106896552	7431.68937931035	5552.12910344828	5561.52372413793	5575.91779310345	5698.10524137931	5537.03710344828	7412.30413793103	5464.59751724138	5489.17665517241	7401.08110344827	5473.78	5550.30068965517	5437.03010344828	5635.03720689655	8911.08937931034	5468.76710344827	5511.53020689655
122	143.959437577255	143.956687424711	143.969597006744	1076.35	1074.27	1076.44	50	50	3269.60571428572	4667.5590909091	6451.5	4479.84000000001	5092.99000000001	4523.365	5217.39041666662	4959.225	5835.76291666667	6211.8	5647.08608695653	5614.08	6683.72916666667	5554.92	4519.16266666665	6267.90000000001	5025.55208333333	4222.8	5829.3	5145.9	4692.34518518522	5875.2	3418.19642857145	4244.22000000001	6392.34	3871.92	5825.22	5090.82000000001	5723.51708333333	5016.36	6659.23916666667	5106.12	5214.32916666667	6234.45043478261	5801.76	3883.00249999997	5850.04875	4937.82000000001	6953.11916666667	5685.22260869566	3667.92
123	143.958600762055	143.956361736717	143.968610938678	1122.3	1105.95	1130.41	62	58	8843.08782608697	14406.1622222223	13333.4263636363	13789.4776923077	9067.80000000001	14208.1190740741	9046.38000000001	9081.70833333334	10063.3491666667	10676.4802083333	18412.02	9583.92000000001	12484.289375	12339.35625	12763.26	12388.87875	9013.34041666667	12740.8163265306	9712.38333333334	9181.875	15308.16	9649.06	9699.18000000001	14642.6696363637	12420.54	5905.90370370369	9775.63625000001	9415.30612244898	9579.75625	9001.298125	12329.6945833333	9062.510625	9258.24041666667	12599.5729166667	8670.78829787231	558.95999999999	9749.16000000001	9262.32208333334	18177.7025	9645.04958333334	9627.55102040816
124	143.958094916491	143.955985273634	143.967831810587	1167.685	1154.9	1169.27	20	20	3233.39999999999	0	6886.91434782609	5306.03999999997	3317.32142857142	0	0	0	0	0	6089.58142857141	3315.27999999999	4317.62142857142	0	1177.85666666664	4287.05999999999	0	5701.80000000003	0	0	0	0	0	0	0	3447.59999999999	3345.59999999999	3207.89999999999	3339.47999999999	0	0	0	0	4398.23999999999	6809.52000000003	0	0	3238.49999999999	0	3368.35714285713	1763.58000000002
125	144.068569042065	144.068569042065	144.068569042065	267.315	267.315	267.315	1	1	8.16228571428571	9.18257142857142	5.10499999999999	9.18225000000004	11.2215714285714	12.2537142857143	6.12171428571428	11.2231428571429	559.744714285714	661.122000000003	336.41142857143	652.982857142857	10.2028571428571	6.12171428571428	9.18257142857142	6.12171428571428	8.16228571428571	10.2028571428571	12.2434285714286	8.16800000000005	6.12171428571428	9.18257142857142	10.2028571428571	8.15542857142853	10.2028571428571	3.06085714285714	6.12171428571428	4.08114285714289	7.142	3.06085714285714	4.084	1.021	11.2310000000001	8.16228571428571	4.08514285714286	9.18257142857142	11.2231428571429	8.16228571428571	9.18257142857142	12.2331428571429	14.284
126	145.056453082404	145.048531102338	145.058091086903	113.237	110.176	113.271	5	5	33.6582631578947	48.9751578947368	40.8111111111111	69.3788888888889	73.46	87.7391111111111	118.32	122.353333333333	105.06	85.7033333333333	51.0138888888889	85.7033333333333	39.7778333333333	43.8719444444444	70.3991666666666	64.2775	111.210277777778	44.8922222222222	61.2166666666666	85.6755789473685	39.8038333333333	58.14	27.5475	37.7379444444444	40.8105263157895	48.9726315789474	48.9573333333333	177.586333333333	65.3155555555555	51.0138888888889	35.6980555555555	48.9866666666667	156.06	33.6581666666667	63.2572222222222	102.055555555556	134.632666666667	103.048055555556	103.048055555556	104.034333333333	104.066842105263
127	145.0580558853	145.0580558853	145.0580558853	60.2	60.2	60.2	1	1	429.42	385.663090909091	95.9292380952381	43.8717272727273	351.982142857143	130.594909090909	345.964909090909	371.362727272727	242.641	80.6025714285714	507.075545454545	292.753045454545	163.2	157.116666666667	146.955428571429	76.5409090909091	130.594909090909	78.561	69.3761904761905	102.052380952381	33.6788571428571	189.773142857143	57.1352727272727	74.4799090909091	185.598636363636	94.8865714285715	76.5034090909091	283.639428571428	56.115	194.974619047619	95.902380952381	250.987090909091	212.216727272727	124.44	136.718285714286	149.980090909091	104.069142857143	372.404285714286	381.497	97.9702857142857	45.9122727272727
128	145.955604157044	145.952557336814	145.964755992314	1070.235	1069.23	1071.34	30	30	1821.05230769231	2637.72	2114.46	2096.66	1636.08	2188.92	1964.52	1936.29499999999	1996.62461538461	2350.08	2411.28	1888.02	2239.56769230769	1375.98	2091	1945.13999999999	2009.4	2087.94	1923.72	1834.32230769231	2708.97571428571	1654.44	2062.86357142857	2185.23076923077	1701.62230769231	2008.38	1829.88	1845.18	1579.045	1786.02	2165.46	1976.76	1887.4023076923	2079.30692307692	2025.72	2050.72538461538	1782.26307692307	1735.02	2357.97692307692	1730.70333333333	1893.11999999999
129	145.954492108125	145.953238650235	145.96350060303	33.673	29.592	34.87	9	9	2404.81342857143	3608.71572413793	3410.78220689655	2866.53606896552	2604.23606896552	3161.39835714286	2488.45282758621	2457.95068965517	2498.14889655172	2531.8894137931	4481.80882758621	2572.11544827586	3447.07427586207	3428.12689655172	3348.54537931035	3244.96082142857	2529.85655172414	3467.80044827586	2571.12	2413.489	3278.41957142857	2345.75357142857	2473.65020689655	3344.009	3390.37668965517	2509.88055172414	3415.38735135135	2609.4185	2609.3364137931	2507.83806896552	3364.86979310345	2546.60855172414	2570.66068965517	3286.30855172414	2460.92914285714	2477.22979310345	2561.90321428571	2558.84117857143	4208.63793103448	2510.3875862069	2422.15828571429
130	146.063945928271	146.061116043736	146.0722220359	92.8455	84.681	97.945	30	30	281.592	492.912	524.548173913043	578.635826086956	588.8285	866.4045	971.079666666667	775.39	493.574782608696	512.1655	431.56575	772.32925	679.66747826087	1036.61633333333	780.331875	641.908173913044	691.899	769.2685	526.578	651.806625	233.589956521739	74.4631739130435	68.3603913043478	108.1465	317.301130434783	159.201391304348	137.73375	966.434086956521	528.4895	435.651391304348	502.798375	373.42675	1391.28	1033.97754166667	548.020173913043	771.484	1572.5905	1450.16139130435	913.92	1591.63034482759	644.666333333334
131	146.062490046362	146.060053836986	146.072133443813	143.856	140.801	145.902	21	21	388.840578947368	728.28	484.6484375	493.807368421053	366.2877	417.15955	320.461789473684	671.971894736842	1901.77052631579	2021.76689473684	1434.49	1738.61810526316	471.3786	811.878105263157	454.92	324.443684210526	359.04	367.29	312.200526315789	399.943157894737	315.358894736842	248.000684210526	149.93265	188.748684210526	397.923157894737	221.397105263158	116.28	609.08925	325.4438	334.4616	353.921736842105	135.6999	1631.91578947369	978.448519999999	329.46	583.583	1339.58825	1267.86	1253.27094736842	1343.70876	1523.7306
132	146.05912036254	146.057890331472	146.064384435678	157.112	154.047	157.131	6	6	52.0168125	88.7671874999999	43.8734375	56.0759375000001	71.4218750000001	61.215	52.0168125000001	124.4705	972.298249999999	969.237500000001	501.963	836.348749999999	61.21875	168.34125	84.6859374999999	59.178125	108.18625	93.8975000000001	79.5795000000001	115.2105625	119.3326875	98.9642499999999	88.7291250000001	111.1731875	182.691875	71.4174999999999	86.7584374999999	455.9120625	155.078	148.90175	211.269375	116.315625	434.78625	384.5164375	151.9706875	241.6363125	349.94575	358.10775	140.854875	370.2373125	156.0504375
133	146.165409821942	146.161791789693	146.17437722911	44.8815	42.833	46.931	78	78	939.6656	1420.16752941176	1407.99428571429	1999.74444444444	1337.58416666667	2307.55	1803.802	2011.6245	66.2913333333333	90.7990714285714	20.4057142857143	153.042857142857	1786.49754545455	2118.00847058824	2022.85122222222	1945.66972222222	904.976533333333	814.45875	513.194133333333	835.603363636364	1105.91228571429	736.632533333334	447.041571428571	559.314588235294	1084.53973684211	772.318117647059	597.845571428571	1727.23622222222	1206.98263636364	798.834	1076.5556	734.796	1925.27914285714	1730.344	1189.65314285714	1154.95444444444	987.644705882353	1260.00214285714	753.17	1103.94914285714	1482.06
134	147.044576369066	147.044576369066	147.044576369066	217.293	217.293	217.293	1	1	63.2764705882353	101.003294117647	104.064	95.9021176470588	52.017	103.043764705882	81.6470588235294	47.9538235294118	97.9425882352943	142.882352941176	137.739705882353	78.5354705882353	83.6930588235294	95.9076470588235	103.049705882353	101.009117647059	48.9741176470588	104.064	88.7655882352941	56.1161764705882	101.038235294118	84.7137058823529	65.2950588235294	82.6152352941176	103.014058823529	71.4205882352941	68.3597058823529	58.1735294117648	75.4974117647059	61.1964705882353	90.7750555555556	62.2343529411764	70.3991666666667	101.009117647059	88.7348823529412	69.4	100.017647058823	61.2141176470588	144.881764705882	105.053941176471	78.5354705882353
135	147.044948755574	147.042713830067	147.051154670108	296.9055	293.791	296.926	4	4	144.877368421053	295.876315789474	303.01425	374.436578947368	48.9751578947368	384.639210526316	132.675263157894	53.04	1176.39629166667	1720.25242105263	1158.05842105263	1568.14447368421	247.936736842105	334.749894736842	285.6	275.385789473684	72.4386842105263	206.04	201.054052631579	126.473473684211	172.47295	118.381052631579	131.573210526316	171.36	208.133684210526	142.836842105263	98.9655263157894	327.50025	148.958421052632	62.2360526315791	226.56852631579	67.3582105263159	61.2157894736844	346.88947368421	158.1	196.910789473684	322.4148	108.1783	243.704526315789	329.545000000001	134.633052631579
136	147.049951532428	147.046059785066	147.053843279791	284.6515	284.649	284.654	2	2	49.9913076923078	84.7174615384616	85.7040000000003	92.8070000000001	122.434285714286	181.610857142857	109.170571428571	140.791846153846	717.971692307694	968.657857142855	877.861538461537	963.082285714283	101.008285714286	88.7600769230771	110.144571428572	90.8435714285712	68.3296923076922	83.6575714285715	126.518153846153	88.7266153846153	70.4292857142855	85.7446153846153	73.428923076923	67.3352307692306	105.089428571429	88.7586428571426	81.5876923076922	162.282214285714	94.8799285714283	63.2256923076923	89.7870769230766	64.278	259.040923076924	160.176230769231	129.569307692307	180.512769230769	364.395000000001	239.767142857143	274.341571428572	415.265230769231	95.9016923076921
137	147.075799040635	147.072683081484	147.085526415805	57.1165	52.026	62.246	70	69	1538.16	1944.5965	1397.13295	1565.093	1065.17828571429	1217.18910344828	933.80325	1973.60495652174	1302.921	1717.09633333333	3283.1645	2160.36	1519.7255	1481.35114285714	1706.31580952381	1431.9018	1690.60027777778	949.886	2734.254375	2713.56730434783	636.6672	445.8711	529.5357	701.932	638.341142857143	395.852380952381	388.62	1048.8684	1097.8428	663.5525	824.362	686.62825	2347.72030434783	1531.02	560.1447	1429.4403	3025.1895	1210.05885714286	1812.95811764706	2591.24994736842	1371.2832
138	148.061121991572	148.057254793657	148.071045103311	55.099	52.037	61.203	77	76	1501.256	2312.34	2066.765625	1984.41866666667	1870.18371428571	2436.12194736842	1795.64	2283.25733333333	1176.24655555556	883.586461538461	1191.66469565217	1297.36517647059	2104.15142105263	1311.00235294118	1789.48476923077	2077.9925	792.779076923077	1369.19786666667	733.859333333333	1166.574375	1435.49175	902.938269230769	900.9359375	1093.708	1062.55581818182	965.1565	1004.94625	2120.21621052632	1458.9575	890.748000000001	1357.43125	1316.15833333333	2031.35093333333	2058.36	1198.8671875	2044.59716129032	2571.1875	1558.52164285714	1792.57925	3092.49375	841.735714285715
139	149.050045291879	149.045568665462	149.054521918297	844.7415	841.695	847.788	2	2	51.01	118.3548	131.6187	106.0488	68.3534	128.4822	55.0962000000005	92.7927	118.4128	159.1668	64.2788999999999	104.0196	105.0909	121.4038	146.060199999999	104.0706	60.1977000000005	92.8472999999998	71.379	54.0706	113.442	70.4006999999998	95.9551999999997	85.6548	96.9854999999995	83.7056000000007	72.4839000000004	67.3397999999998	88.7139	74.4818999999998	99.9893999999998	72.4413000000006	64.3103999999998	126.5172	102.03	130.5856	89.7336	67.3397999999998	78.5189999999999	120.3836	125.4231
140	149.953555201571	149.951994614265	149.962654191734	43.873	42.85	44.896	10	10	60.1996666666667	97.944	51.0166666666667	36.728	58.159	69.3855	84.68075	61.215	569.993666666667	682.603	490.726888888889	210.19725	57.1386666666667	112.236666666667	40.8088888888889	44.8946666666667	57.1324444444445	45.91125	43.8743333333333	77.5368888888889	32.6506666666667	12.2426666666667	28.588	19.38475	32.6471111111111	23.4651111111111	22.4473333333333	56.1122222222222	23.468625	29.58725	26.546	14.294	84.6784444444445	61.215	23.4651111111111	43.876125	102.022222222222	65.384	146.003	92.8402222222222	52.037
141	150.057681583223	150.056283052636	150.068168040537	87.742	83.655	88.774	25	25	190.78675	329.54075	433.794230769231	557.298	400.134	443.0055	349.965538461538	735.620277777777	434.257846153846	385.6545	207.122461538461	442.824666666667	473.396	585.6235	476.268153846154	424.424	205.07025	218.4405	107.17875	212.212	191.817846153846	87.7001538461538	86.7196153846153	170.314307692308	181.619333333333	84.7222500000001	45.93375	310.150153846154	116.3085	187.736615384615	162.228923076923	146.988	923.451944444445	391.968	128.6145	156.09825	474.407307692308	517.491	215.184833333333	388.737230769231	236.698
142	151.035145120745	151.034343385161	151.044227069357	45.391	43.875	45.921	8	8	228.536	387.726666666667	399.987	348.9255	305.05475	429.513555555556	320.349777777778	372.404285714286	263.25675	297.913	311.17625	289.743111111111	351.98625	356.329	397.93	417.28225	294.85225	285.705	213.23225	244.89	384.63425	252.00175	262.397	447.14325	345.855333333333	256.114125	265.265	395.857	321.37	283.621777777778	385.938	281.796	460.13275	454.01125	237.71825	290.763333333333	394.83675	407.721	399.211	430.59825	208.131
143	151.949069540357	151.948489732979	151.949649347735	44.383	43.87	44.896	2	2	41.8336666666667	77.5453333333333	92.8382	75.4948	55.098	112.236666666667	62.2403333333333	52.0285	317.323666666667	385.686	243.8278	105.094333333333	83.6564	84.7762	90.7948333333334	92.8503333333333	61.21	60.1996666666667	44.8946666666667	55.098	80.6115999999999	53.0486666666667	36.7704	93.8706666666667	77.5453333333333	48.976	47.9588	75.4948	77.5453333333333	53.0573333333333	76.605	34.7196666666667	97.936	89.7746666666667	53.0486666666667	81.6266666666667	77.5352	85.8816	105.2042	94.8786	40.8133333333333
144	153.998841692518	153.998841692518	153.998841692518	63.261	63.261	63.261	1	1	109.14	159.070736842105	263.241473684211	382.6125	123.451842105263	231.54	126.551789473684	96.925	28.5423157894737	47.9548421052632	126.511	31.6281578947368	130.593684210526	121.4157	120.3895	166.345789473684	30.6078947368421	52.0173157894737	30.6	28.5688421052632	548.050894736842	995.776842105263	1190.6901	936.5895	296.804684210526	345.869210526316	308.04	88.74	61.2157894736842	118.387157894737	230.591368421053	167.323157894737	37.7497368421053	66.2965789473684	126.512631578947	70.3981578947368	29.5876315789474	46.9321052631579	84.66	50.0262777777778	40.8231578947369
145	154.968968574939	154.967703405832	154.978200834747	1073.835	1072.27	1075.31	6	6	1338.03937499999	1212.67384615384	1996.13999999999	2001.44562499999	1405.55999999999	1262.46764705882	1388.21999999999	1412.54499999999	1492.15374999999	1611.59999999999	2196.05999999999	1437.31875	1948.37312499999	1954.31999999999	1896.17999999999	1958.57937499999	1309.46187499999	1875.77999999999	1499.39999999999	1314.56499999999	1866.72312499999	1384.13999999999	1518.68999999999	2578.55999999999	1919.63999999999	1464.71999999999	1467.65874999999	1407.60000000001	1555.43249999999	1408.61999999999	1999.19999999999	1381.07999999999	1379.88499999999	1858.43999999999	1507.55999999999	1448.26687499999	1505.42187499999	1053.66	2259.66374999999	1530.93749999999	1444.454375
146	155.002518220836	155.002518220836	155.002518220836	1077.38	1077.38	1077.38	1	1	1645.9052	2387.736	2464.32	2408.144	1687.7416	2389.7768	1693.864	1721.4148	1811.21	2006.34	2748.9576	1783.98	2382.634	2366.3076	2355.18	2369.3688	1632.64	2338.86	1771.74	1669.3744	2216.3088	1691.16	1820.7	2619.32730769231	2414.34	1835.6996	1812.9408	1751.34	1857.856	1722.78	2460.14730769231	1703.0476	1711.2108	2312.2264	1774.8	1706.1088	1836.69230769231	1661.58	2692.8704	1865.2912	1709.8692
147	155.031354849196	155.031354849196	155.031354849196	207.131	207.131	207.131	1	1	293.842285714286	434.611285714286	440.917714285714	445.833642857143	299.838	382.580357142858	270.375714285715	256.127571428571	303.152142857143	311.187142857143	687.672571428572	328.532	438.722857142858	436.682285714286	384.647714285715	424.438857142858	270.1675	405.053428571428	312.098142857143	294.862571428571	599.6816	395.870857142857	381.426571428572	541.961357142858	515.460714285715	368.477857142858	377.505714285715	307.235	355.059428571429	336.694285714286	480.554571428572	356.079714285714	269.355428571428	384.647714285715	325.471142857143	326.491428571429	234.649285714286	256.091714285714	544.832571428572	308.126285714286	292.9245
148	155.071305988216	155.068466160215	155.077847771553	293.848	292.771	295.888	9	9	23.4585624999999	60.19475	63.259375	57.1364705882352	40.7976470588235	68.3557647058823	38.78375	93.8284999999999	1921.68	1897.73142857143	1570.16475	2272.14736363636	60.1938823529412	61.2374999999999	44.89375	37.7378235294118	76.5187499999998	90.8022500000001	114.31	126.511	35.720588235294	40.8125	38.757625	46.917125	39.7891764705882	38.7711764705883	26.528125	56.1161764705883	26.53625	26.5264999999999	42.86625	28.5775	47.9341250000001	30.6075	35.695625	31.6277499999999	32.6494117647059	61.2352941176471	18.358875	40.8125	21.417375
149	157.008659403906	157.008659403906	157.008659403906	64.298	64.298	64.298	1	1	359.055304347826	479.297826086956	576.471956521739	647.865652173913	584.634391304348	690.392826086956	508.219826086957	713.192739130435	333.383608695652	352.26	418.306956521739	341.787391304348	429.529826086956	573.264434782608	509.110173913043	470.46052173913	179.565913043478	280.511956521739	139.781695652174	204.052173913043	546.999652173913	1009.038	784.580608695652	615.217304347826	370.275782608696	462.079695652174	330.494086956522	585.504956521739	230.588782608696	353.10052173913	431.551956521739	300.976956521739	756.013304347826	698.7	286.693304347826	319.355260869565	346.888695652174	655.887956521739	486.560739130435	326.650434782609	202.063304347826
150	157.97518959952	157.971703103503	157.985749941967	88.767	85.696	89.8	74	74	382.607142857143	1010.06052631579	1004.19542857143	1185.95011111111	699.0425	1245.753	715.02	765.214285714286	592.454	548.200285714286	1094.76657142857	564.210818181818	643.02	900.698391304348	786.452125	872.333181818182	667.443333333333	703.210625	553.111	802.954636363636	894.491277777778	810.9	707.073230769231	969.279411764706	828.465555555555	718.520000000001	666.438052631579	785.554	591.754666666667	674.345904761905	775.098666666666	713.379428571429	524.28	761.503826086956	645.991571428571	582.575727272727	476.45119047619	441.783714285714	755.82	629.516285714286	699.77488
151	158.960074171241	158.956376499612	158.969670299287	1079.44	1078.42	1082.48	115	115	10002.9635294117	13207.6740740741	12515.2767741935	13068.9473529411	9176.4572	12850.4827586207	10113.78	9775.63407407405	9233.82812500003	9972.3547058823	9901.8123076923	9253.43999999998	12250.5666666666	12725.2193939394	12149.22	12603.12	10358.1309090909	13340.58	9057.59999999997	11506.3795	12778.7466666666	9357.81666666665	7967.21999999999	12210.4199999999	12117.6	8938.32857142855	9268.08571428569	9898.07999999999	9142.31724137928	9900.11999999998	12565.0318181818	10137.825	9740.45555555554	12807.3617647058	9093.30000000001	10489.2561538461	9879.29411764707	9817.49999999998	10670.2896551724	8933.22678571427	8617.00178571427
152	158.961397308479	158.961107133268	158.962309932942	436.678	436.663	441.777	4	4	1852.82444444445	436.702666666672	2491.32891304348	2006.88638888889	1473.68222222222	2442.77394736842	1582.45083333333	1463.07833333333	1305.95555555555	1395.36	1554.48	1356.18	2146.74442105263	2030.35277777777	2004.19083333333	2103.89115789474	1493.15405555555	2458.86944444444	1492.722	1635.06	2070.14361111111	1392.60333333333	1645.1732631579	2843.50009090909	2169.42183333333	1434.12	1712.02611111111	1676.31638888889	1372.27361111111	1500.82861111111	2445.30715789474	1635.019	1516.13277777778	2441.4897368421	1385.53722222222	1368.1925	1354.92888888889	1501.31894444444	1429.40916666667	1366.15194444445	1441.70621052631
153	158.961134217173	158.960859482748	158.961531621672	417.791	413.215	419.33	4	4	2201.74854545454	2463.59672727273	2380.32657142858	2351.28685714286	1730.40457142857	3560.05851851852	1789.49761904762	1774.25427272727	1584.48354545455	1492.26	1686.96163636364	1575.9	2467.95595238095	2443.00886363637	2341.13127272727	2305.36328571428	1795.68	2791.37142857143	1676.30809090909	1983.41018181818	2386.8	1601.04318181818	2004.262	2469.03684210526	2656.08	1701.28057142857	1993.61290909091	2075.7	1610.95595238095	1825.91845454546	2467.63263157895	1868.57909523809	1758.39981818182	3002.311	1739.1	1664.06481818182	1510.44571428572	1749.3	1805.88272727272	1714.51636363636	1627.99254545455
154	159.073393011468	159.073393011468	159.073393011468	55.087	55.087	55.087	1	1	173.353636363636	219.358636363636	362.390454545455	411.169909090909	241.804636363637	373.619454545455	244.865454545455	242.824909090909	20.3854545454545	26.5270909090909	38.7703636363636	38.7536666666667	476.255090909091	495.852545454546	515.237727272728	651.954272727273	180.588272727273	177.5322	56.1495	207.207636363636	79.5812727272728	28.5727272727273	29.5879090909091	41.8311818181818	127.40625	21.4257272727273	30.6081818181818	136.716545454545	76.5204545454546	100.084727272727	81.6218181818182	86.717	157.122	79.5756	44.892	47.9528181818182	90.8042727272727	118.351636363636	187.730181818182	133.655727272727	25.5204545454545
155	159.966342737425	159.965565402333	159.967650858914	1079.45	1078.37	1080.41	10	10	1290.85	1700.01416666667	1796.22	1796.22	1236.76695652174	1912.26083333333	1312.25583333333	1246.94916666667	1280.62291666667	1372.92	1380.64826086957	1166.88	1803.0468	1816.34166666667	1839.06	1862.29347826087	1348.99083333333	1889.04	1286.22	1272.45958333333	1848.995	1282.14	1304.58	1905.36	1819.68	1230.64434782609	1294.93173913044	1367.82	1240.35652173913	1247.46	1843.89291666667	1330.62333333333	1312.25583333333	1889.84521739131	1271.94	1301.03125	1225.52041666667	1270.92	1338.3125	1217.37869565218	1236.75458333333
156	159.971215559857	159.971215559857	159.971215559857	85.696	85.696	85.696	1	1	230.573176470588	624.384	579.694117647059	645.048941176471	319.444117647059	665.423529411765	418.320588235294	387.689411764706	273.249647058824	256.07905882353	558.100882352941	279.556111111111	503.179	531.573235294118	494.671470588235	443.827941176471	444.976470588236	425.585294117647	296.991176470588	492.794166666667	543.816764705882	470.192882352941	438.726470588235	587.689411764706	529.532647058823	411.320764705882	471.511764705883	447.017647058823	315.252705882353	367.284705882353	488.439117647059	405.173529411765	294.763944444445	460.301875	292.925705882353	288.726588235294	269.357647058824	239.838235294118	376.3595	303.009882352941	421.26
157	160.07532832497	160.068360426594	160.084809435015	272.428	267.27	277.518	27	26	91.8276923076924	168.350769230769	133.704214285714	284.759357142857	895.810857142857	1064.40236	819.015388888888	2067.14338461539	4844.89133333332	5832.97342857143	8456.16	10871.1442857143	302.897571428571	461.179076923077	312.207428571428	252.098785714285	1668.46830769231	1958.92363636363	1618.17314285714	2131.35627586207	280.578571428571	178.553846153846	104.063538461539	146.913230769231	208.225714285714	136.775714285714	87.7464615384616	280.460714285715	490.757428571428	239.971153846153	236.800615384615	135.7455	1425.90715384615	816.246153846154	309.409615384615	525.458461538462	1235.4795	725.423142857142	401.992571428571	772.039066666667	1041.10615384615
158	160.075989571924	160.073738363054	160.080021125226	367.299	365.244	370.368	6	6	18.3698181818182	45.9	33.6686086956522	37.7512608695652	39.8003478260869	39.7816956521739	28.5673043478261	121.412454545455	1129.6935	1347.06	560.11725	1696.071	35.7091304347826	46.91	28.5676363636363	28.56	81.6000000000001	60.1953913043477	63.256909090909	57.1078260869565	56.1286956521739	20.4008695652174	21.4257272727272	39.7906363636364	43.8618695652173	18.3639130434782	19.3750434782609	46.932	30.6078260869565	38.7616521739131	35.7174999999999	22.4514782608695	107.127391304348	61.2163636363636	18.3649090909091	32.6487272727273	72.4385217391305	51.0260869565217	29.5879090909091	50.9891304347827	63.2561739130435
159	160.077964095231	160.077287340666	160.084139586832	121.388	119.37	121.421	3	3	37.7485384615385	84.6089230769231	84.7192857142857	118.353142857143	153.115384615385	141.812076923077	134.670461538462	203.041230769231	148.961714285714	179.492923076923	46.9341538461538	167.330461538462	118.302153846154	168.338076923077	152.083153846154	126.518153846154	159.156	168.414230769231	109.172923076923	158.135769230769	69.3794285714286	34.663	24.4873846153846	29.5755384615385	81.6184615384616	40.8276923076923	47.9761538461539	213.150142857143	107.132307692308	120.343142857143	129.461846153846	72.4691538461538	582.815307692308	298.950153846154	125.488384615385	183.655384615385	475.253428571428	366.400923076923	172.432	340.632285714286	161.342307692308
160	160.07390524054	160.073710548916	160.074599642	525.416	524.447	529.503	3	3	11.2233	26.52	19.3904499999999	16.3288	13.2652	26.5420999999999	9.1773	22.4521000000001	800.111199999998	1283.8023	43.8729000000001	1852.11675	24.4932000000001	20.4059999999999	22.4527368421052	20.412	71.4210000000002	25.5137500000001	50.9999999999999	58.1713500000002	25.4940476190476	15.30825	24.4931999999999	28.567	19.3904499999999	22.4465999999999	20.4050000000001	12.243	10.2025	19.38475	18.3591	16.3192	17.34425	24.486	12.2466	19.38475	15.3127499999999	17.34	15.3037500000001	13.2677999999999	16.3296
161	160.075241606952	160.074689246006	160.075793967898	394.833	393.824	395.842	2	2	35.7014	33.669625	33.66132	32.65664	26.52728	37.74296	24.49248	35.7014583333333	691.757750000001	719.2974	372.489800000001	849.072640000001	39.79092	36.729	30.6012	28.56784	39.791375	39.7815600000001	27.55404	43.87075	33.66924	28.5681666666667	30.6084	32.6559999999999	30.594	21.44016	18.36525	26.52728	17.34884	21.41825	30.6084	24.48672	33.653125	43.87204	16.3246666666666	35.7189583333333	47.9512800000001	26.52728	16.32448	29.58725	49.9917599999999
162	160.076069992079	160.073282696114	160.085788643793	237.7015	234.638	237.75	32	32	517.278272727272	786.676999999998	577.508666666668	811.550454545453	476.212636363637	720.376727272727	429.305181818181	1068.22554545454	972.839727272726	1079.00481818182	751.807	987.623999999999	1341.23563636363	1074.7035	1320.87538461538	1304.23118181818	1637.828	1078.42827272727	819.278999999999	1604.889	1477.4125	1711.25490909091	1656.86805555556	2390.44575	1358.54146153846	1330.12609090909	1063.37326666667	1514.08472727273	961.0755	1036.22763636364	1284.44978571428	1071.96468421053	2311.13236363636	1828.23822222223	1128.48866666667	1271.59990909091	1761.02764705882	1694.196	1140.66490909091	1749.82769230769	1203.92181818182
163	160.08632772167	160.08632772167	160.08632772167	273.419	273.419	273.419	1	1	96.9237499999999	180.63735	142.877	294.93895	911.1279	1083.8241	850.680000000002	2017.10485714286	10894.62	11867.1093	8651.89028571429	13598.91225	310.080000000001	472.375749999999	320.3742	262.20425	1715.64	2051.72275	1721.16175	2079.8809	289.7652	191.807	118.347619047619	156.103714285714	221.45935	147.97975	98.9400000000002	293.832	512.165500000001	252.1376	249.0142	145.93865	1451.81575	844.796571428571	326.576	554.880000000001	1255.92775	749.9205	405.039249999999	832.086857142857	1053.2076
164	161.062747874169	161.057558885261	161.067936863076	207.6265	207.113	208.14	2	2	29.5970588235294	62.2379411764706	54.0732499999999	51.0147058823529	33.6579375	56.1161764705882	34.70125	48.9741176470588	356.062117647059	342.917647058824	200.997941176471	170.330176470588	43.87075	54.0755882352941	42.8523529411765	43.8701176470588	57.1167058823529	56.1137499999999	33.6697058823529	57.1364705882353	44.89375	48.9882352941176	46.9145882352942	56.1161764705882	38.7823529411765	36.7305882352941	35.6979411764706	31.639375	32.6475294117648	36.7178823529412	39.7914705882353	25.50625	43.8701176470588	38.7711764705882	31.6181764705882	25.5147058823529	45.928125	27.54675	17.345	31.6181764705882	22.4387058823529
165	161.080843717117	161.077384878736	161.089980105136	270.387	266.289	272.434	15	15	36.7298181818182	62.2532727272727	53.0660000000001	69.3988571428572	158.144285714286	164.312	120.36	321.385909090909	1941.1465	2189.53314285714	1319.01733333334	2051.69880952381	68.34	93.865090909091	85.7040000000002	80.6025714285714	258.0715	307.091666666667	219.358636363637	287.793818181818	76.5204545454544	56.1150000000001	42.8514545454545	64.2771818181817	47.9713333333334	58.1698571428572	42.84	77.5407272727272	67.3357142857143	54.1009545454545	56.1275000000001	30.6157142857143	168.345	135.696272727273	66.3325000000001	81.6	177.529714285714	138.757090909091	76.5178571428572	116.248909090909	164.3005
166	161.094446749086	161.093295620271	161.095738038114	384.63	381.609	384.737	7	7	58.1542500000001	107.1	121.38	154.1106	86.7509999999999	136.6733	84.6849	185.6309	159.209142857143	167.3292	90.8334000000002	194.8773	88.7617499999999	123.42	91.827	57.1199999999999	88.7399999999999	128.5515	72.45905	129.57175	170.38175	273.436571428571	203.02975	208.1922	106.106	126.5172	98.93515	139.77425	63.2586	86.7000000000002	111.2127	93.8676	113.22	80.5997499999999	74.5037999999999	65.3152	89.7820000000001	99.9894	40.788	91.7999999999999	28.567
167	162.043284000517	162.039368230646	162.050385703841	188.737	183.652	189.774	14	14	271.3998	694.8243	583.630666666666	728.438666666668	42.8773333333333	672.355733333333	402.987777777779	38.7853333333334	135.689555555555	281.581333333334	103.053666666667	243.992444444445	377.482222222223	514.2312	570.304222222223	417.316333333334	30.6266666666667	842.657666666664	397.886666666667	628.8744	98.9723333333332	53.0226666666666	62.2742222222223	66.3195	125.487333333334	52.0313333333334	43.8695555555556	787.660571428571	216.287111111112	47.9259	262.2171	139.953111111111	1351.83125	870.303714285717	230.5878	317.1267	609.0992	974.372857142857	228.529777777778	477.516	95.8486666666669
168	162.053213606874	162.053213606874	162.053213606874	257.062	257.062	257.062	1	1	21.427	43.87075	26.5265	45.915	38.7695	56.1137500000001	36.7320000000001	84.6876666666669	139.77425	152.01725	81.5866666666667	217.331000000001	53.0573333333335	63.2555	69.377	39.7735000000001	148.9565	45.9150000000001	51.0125	94.8909999999998	133.65275	96.92375	72.4377500000001	101.05425	89.7820000000002	56.11375	33.6682500000001	135.704333333333	75.5046666666669	40.8100000000001	88.769	74.4113333333333	144.816333333333	112.236666666667	53.0270000000001	78.5656666666669	116.318	92.8427500000002	43.89225	107.0825	59.1745
169	162.072723377433	162.072650785006	162.07279596986	58.145	58.143	58.147	2	2	48.944	86.72125	62.23525	84.6807500000001	77.539	126.604	48.972	188.74625	355.631	477.477	348.9255	387.41	140.81175	160.17925	155.078	125.49075	39.78975	28.546	24.504	33.66825	118.349	47.957625	63.2555	113.24775	177.306	51.0125	38.7695	396.87725	136.7135	155.192	198.94875	142.87	347.947875	281.589	109.16675	187.726	204.05	437.740875	286.69025	292.847625	38.8034285714286
170	163.067244966476	163.062602018296	163.069075409	58.159	56.095	59.18	3	3	168.290294117647	217.310117647059	167.371111111111	157.122777777778	132.638235294118	114.312470588235	111.212058823529	117.327058823529	145.756722222222	218.339444444444	347.900235294118	132.592352941176	91.8	115.291388888889	111.244117647059	92.8788823529412	54.0724705882353	74.4771764705882	34.69	35.7205882352941	162.224166666667	90.8047222222222	53.0544444444444	119.367529411765	132.546470588235	65.2950588235294	44.8922222222222	144.879444444444	47.9538235294118	85.7590588235294	114.302222222222	93.8670588235294	104.07	99.9830588235294	75.5017647058824	56.1161764705882	83.6627777777777	165.285	243.846388888889	83.6855555555556	26.5276470588235
171	163.075466822771	163.07187892416	163.084065401996	196.3865	194.83	198.951	14	14	32.6491428571429	34.6897142857143	39.806	51.0142857142857	29.5877333333333	38.7708571428571	33.6670714285714	72.4707142857143	3408.47	3739.3262	2746.60914285714	2232.43323076923	39.7748	49.9940000000001	51.0357142857143	24.4868571428571	268.137266666667	149.9792	218.249428571428	278.655	44.8741333333333	43.8542666666667	38.7549333333333	48.9737142857143	34.7018571428572	33.6835714285714	32.6491428571428	64.2768	17.3436428571428	37.7347142857143	42.852	34.7004	101.013	45.9128571428571	27.5477142857143	59.1724285714286	39.793	76.52	60.1968571428571	57.1349333333333	38.7708571428571
172	163.110265613903	163.109448682081	163.111702174039	384.63	384.624	384.681	3	3	43.8719444444445	69.3788888888889	99.9548421052633	98.9938888888889	68.377222222222	67.3163333333333	61.2166666666665	104.034333333334	58.1748333333333	60.1963888888887	77.5622222222222	58.1526666666666	63.2572222222223	81.5955555555557	62.2369444444445	50.9972222222222	58.1368333333333	64.2984999999999	74.504611111111	77.5411111111111	127.534722222222	188.751388888889	131.615833333333	121.452722222222	99.9872222222223	85.7033333333334	78.5357222222224	95.9061111111112	39.7908333333332	42.84	68.354888888889	67.3383333333334	91.7950000000002	55.095	58.1716666666667	56.1336111111112	49.993611111111	92.8452777777778	62.1996666666668	47.9530555555556	33.6691666666667
173	163.984106633238	163.982303167154	163.992992898692	159.166	156.099	160.181	6	6	95.9068571428571	127.535714285714	112.231428571429	86.7242857142857	44.8925714285716	53.0548571428571	37.7505714285714	101.093142857143	334.653714285714	503.005	45.9128571428573	332.333714285714	56.1157142857143	84.6125714285714	75.5011428571428	49.994	29.5882857142857	29.6090000000001	26.5274285714286	42.816	52.0345714285714	28.568	27.5477142857143	33.6411428571428	44.9302857142857	29.5882857142857	20.4228571428571	164.243	56.1157142857145	35.71	63.3019999999999	39.791142857143	272.607	181.458285714286	31.6288571428571	65.2434285714285	167.326857142858	188.752857142858	38.7708571428571	101.008285714286	69.3697142857142
174	164.02063029661	164.02063029661	164.02063029661	249.965	249.965	249.965	1	1	76.5195652173913	91.8273913043478	109.14	81.6417391304348	51.0130434782609	65.3323636363637	56.1022916666667	45.9117391304349	56.1143478260869	42.861	92.8437391304349	51.0125	89.8059130434782	80.6006086956522	92.8437391304348	74.4822173913044	62.2359130434783	101.005826086956	89.7638260869565	125.492086956522	72.4385217391304	59.1625217391304	55.0940869565218	72.457043478261	102.027272727273	68.3574782608696	54.06	107.127391304348	98.9642500000001	68.3429130434783	100.98	48.95	89.7638260869566	86.7443478260871	80.6006086956522	71.3999999999999	130.598956521739	85.7457391304347	134.708869565217	102	92.8437391304348
175	164.079184741625	164.077121788347	164.084533241674	196.401	194.83	196.911	4	4	8.16218181818183	7.1419090909091	9.18809999999998	12.2436	8.1672	7.1421	5.1015	14.2914545454546	485.042857142857	532.5966	279.5348	289.7652	8.1576	15.3040909090909	6.1248	8.1616	29.5539	20.406	27.5326363636364	46.9534545454546	6.1188	14.2761818181818	10.197	15.3040909090909	8.1664	5.104	5.1015	3.06089999999999	8.1624	8.15781818181819	9.18245454545456	9.1827	20.4054545454545	14.2838181818182	7.1419090909091	10.2027272727273	11.2233	12.2436	11.2233	9.1827	6.1248
176	165.05384291439	165.051956912588	165.064814857099	114.269	110.188	115.3	13	13	78.5554	113.250272727273	92.8448181818182	109.169181818182	71.4190909090909	118.351636363636	59.1441818181818	190.689	429.5042	454.021363636364	359.136	456.061909090909	140.722363636364	128.554363636364	122.432727272727	89.784	275.473636363636	231.601909090909	170.385545454545	303.021	160.1871	267.1614	253.162909090909	311.016818181818	214.257272727273	184.669363636364	148.880181818182	159.247636363636	79.6238181818182	72.4393636363636	169.274727272727	121.477363636364	289.602545454545	134.616	68.3582727272727	127.534090909091	147.860454545455	147.939545454545	117.331363636364	149.980090909091	94.8853636363636
177	166.015145172944	166.015145172944	166.015145172944	255.038	255.038	255.038	1	1	39.78975	59.1745	60.19475	48.9750000000001	45.91125	64.3230000000001	30.609375	30.6075	39.78975	32.648	72.4421874999999	31.62775	69.4024999999999	68.35675	55.0935	56.134375	41.8328125	61.2149999999999	48.954	34.690625	58.1542499999999	31.6413125	31.6296875	56.1343749999999	56.1171875000001	42.8505	39.78975	37.7515625	49.9922499999999	50.9970588235294	72.4421875000001	38.743375	31.6181764705882	62.2390625	38.7695	39.7921875	36.73125	26.546	69.4025000000001	40.8125	38.7695
178	166.085994522464	166.081231110287	166.094551683509	155.068	150.998	156.083	19	19	1143.879	2068.1481	1732.2996	2297.0514	1270.149	1862.8852	1261.6626875	2672.1657	1399.8516	1544.78466666667	812.127652173913	1812.8954	1378.32022222222	1573.1484	1393.62355555556	1240.5632	1532.35422222222	1602.97	1274.3547	1826.2827	1349.0631	1399.8516	1162.23	1563.9666	1453.785	1200.8931	965.760888888891	1485.60533333333	1058.0511	925.3214	1397.6121	1000.838	2002.8489	1280.7432	898.379727272728	1284.5577	1229.36777777778	1590.69966666667	347.102222222223	1526.2192	894.8031
179	167.061140315247	167.05556970111	167.066710929385	844.2315	841.695	846.768	2	2	10.2028571428571	40.8114285714286	71.4150000000001	56.0921428571429	13.2637142857143	86.6878571428566	14.2837333333333	43.8538571428572	138.8016	125.486357142857	12.2434285714286	77.509142857143	47.9534285714285	52.0540000000002	71.4749999999998	75.5011428571428	16.3245714285714	22.4447142857143	44.873714285714	16.3245714285714	28.6020000000001	48.9702857142858	103.135428571428	53.0325714285715	31.6399285714285	62.2635714285713	21.4349999999999	10.2071428571428	83.6282857142858	21.426	16.3245714285714	28.5800000000002	12.2477142857143	88.758642857143	74.4808571428571	138.700571428572	79.5488571428573	30.6064285714286	18.3588	139.720428571428	91.787142857143
180	167.091435309128	167.087830405319	167.093062261456	152.002	151.004	155.046	3	3	150.910666666667	292.81175	258.144333333334	327.099	147.948333333333	259.164666666666	173.343333333333	457.830333333333	203.046333333334	221.388222222222	125.487333333333	309.161	180.599	214.386666666666	183.66	145.907666666667	234.804444444444	248.934222222223	187.720888888889	244.853333333333	164.166333333333	197.928499999999	166.187555555555	195.904	194.883666666666	178.538888888889	127.541666666667	239.621666666667	114.264888888889	133.561777777778	177.5235	122.44	320.3585	180.481	112.163333333333	199.963555555555	185.680444444445	250.974666666667	63.3019999999999	232.636	123.379666666667
181	169.034759856315	169.034695685198	169.034824027433	82.6455	81.62	83.671	2	2	307.106	678.11	663.191176470588	843.736904761905	378.614333333333	490.62	292.822	519.325428571429	647.518571428571	752.395111111111	437.702571428572	360.160857142857	292.822	376.38	258.132285714286	284.646428571429	92.8719999999999	103.077714285714	48.9851428571428	77.5380952380952	274.520904761905	176.509428571429	124.469047619048	241.807714285714	308.126285714286	143.860285714286	101.036571428571	150.96	90.8054285714285	179.570285714286	258.06	209.217142857143	189.773142857143	175.489142857143	107.16	62.2374285714285	68.3559523809524	121.408333333333	84.6599999999999	68.3591428571429	107.125
182	171.138010836574	171.138010836574	171.138010836574	364.253	364.253	364.253	1	1	20.404	56.111	40.8119999999999	68.3582727272728	18.3654	59.1441818181817	13.2639	21.4262999999999	24.4872000000001	33.6698999999999	45.9135000000001	16.3424	36.7272	38.7713999999999	55.0961999999999	53.0504	6.12179999999999	43.8686	19.3857	10.203	42.8526000000001	27.5319	22.4575999999999	32.6495999999999	50.985	35.7104999999999	36.7092	29.5886999999999	29.5887000000001	12.2424	29.5887000000001	21.4389	17.3451	46.9292	33.6698999999999	6.12179999999999	33.6698999999999	22.4619999999999	23.4783999999999	20.394	8.16240000000002
183	171.989980160972	171.988343096954	172.001387262919	115.283	111.208	116.321	27	27	151.000363636364	312.064363636364	298.939909090909	339.74325	395.824666666667	628.488	416.271272727273	466.015363636364	389.744181818182	404.064	263.230363636364	275.473636363636	196.807363636364	196.912636363636	195.892363636364	186.709909090909	99.9867272727273	52.0339090909092	80.6015454545456	81.5781818181818	139.777363636364	216.201454545455	225.600818181818	142.838181818182	119.371909090909	180.588272727273	163.156363636364	319.345363636364	173.446363636364	153.0375	189.770727272727	149.119090909091	473.153454545455	413.0325	240.784363636364	326.487272727273	486.4605	419.332090909091	616.241066666666	416.1056	152.020636363636
184	172.09711472327	172.093541559547	172.106824303208	248.951	247.924	253.048	9	9	62.2374285714287	117.332857142857	128.556	241.790785714286	268.335142857142	373.742307692308	254.051142857143	462.189428571428	1600.82828571428	1625.31514285714	971.312	3073.10057142857	249.97	304.045142857143	274.456857142857	229.551923076923	331.592857142858	431.590153846154	254.964285714286	429.540285714286	181.610857142857	176.571214285714	135.698	153.096428571428	216.256307692308	204.057142857143	128.556	366.282571428572	282.619142857143	253.944428571428	278.538	163.12	1269.70846153846	680.530571428571	262.213428571429	421.378	808.009714285714	735.381818181817	437.909999999999	747.855466666667	740.72742857143
185	172.977671132365	172.975737310144	172.980451886017	63.2405	62.241	64.281	4	4	265.2104	674.11424	627.479375	821.30125	363.21968	657.771	376.5645	480.557375	226.3512	217.482260869565	340.777416666667	152.02172	634.5955	494.720208333333	568.302458333333	635.7715	234.6644	365.174916666667	209.1574	204.05	1012.336	2017.09356	2979.2176	1249.85729166667	962.91776	1911.61881481481	1409.64	425.357375	654.006958333333	522.496	796.782708333333	515.22625	242.76952	442.71472	775.39	422.40075	235.67775	167.286833333333	287.65175	397.995	480.665739130435
186	173.141709359237	173.141709359237	173.141709359237	108.124	108.124	108.124	1	1	41.8172666666667	39.806	22.4458666666667	87.7429333333333	19.3850666666666	43.8714666666666	13.2591333333333	37.7227333333333	13.2591333333333	17.3445333333333	11.2229333333333	24.4864	23.4661333333333	24.4768	14.2837333333333	17.3445333333333	129.582333333333	52.0336	79.5807999999999	94.891	118.397333333333	655.0005	479.525333333333	450.781066666666	47.9525333333333	76.525	126.463466666667	13.2686666666667	10.2066666666667	16.3242666666667	24.4768	15.304	21.4256	20.3986666666667	8.16213333333334	8.16533333333333	13.2582666666667	13.2582666666667	8.16213333333334	16.3189333333333	31.6282666666667
187	173.984271298781	173.984271298781	173.984271298781	115.3	115.3	115.3	1	1	68.3554615384616	124.421230769231	122.483076923077	129.567214285714	170.455615384615	249.975384615385	187.722461538462	198.87	95.908923076923	115.242615384615	28.5664615384615	68.3554615384616	76.4826923076923	77.5433846153847	71.4484615384616	78.5577692307693	32.6498461538461	22.4552307692308	21.4264615384615	31.6295384615385	75.497076923077	30.5953846153846	50.0176923076923	50.9923076923077	49.9686923076923	31.6295384615385	45.9103846153846	147.941428571429	41.8326153846154	53.0548571428571	70.3693846153846	69.4384615384615	213.244307692308	218.329384615384	59.151076923077	73.4621538461538	131.561571428571	165.286285714286	53.052	136.660857142857	24.4873846153846
188	175.038615332388	175.036005866409	175.050657870879	296.886	292.817	300.961	52	51	1233.50972727273	2290.6015625	2411.9104	2681.29	1809.88938461539	2420.16984615385	1868.11936363637	1647.24266666668	50.0106249999999	61.2225000000001	71.3956250000001	49.9915294117649	2059.00209090909	2409.56914285714	2276.09807142857	1824.37340909091	553.009375	1102.90447368421	739.726562500002	841.95375	1402.9296875	965.1565	811.873176470588	1278.9964	1502.82825	1101.888	919.583125000002	1953.77875	1083.54342857143	831.503750000001	1440.00388888889	1094.20571428571	2545.18638095238	2232.35672727273	1096.715	1525.0495	1825.3167	2112.98481818182	1352.35425	1882.4166	791.390666666667
189	175.117793298133	175.11502936505	175.127873611778	54.5685	51.006	57.133	6	5	94.86	157.1262	92.87005	120.3954	114.272	139.81535	86.7255	314.3294	792.318	967.2444	424.424	234.6	223.36905	238.7385	262.28135	188.76475	2973.08944444444	3915.7195	4032.16914285714	4973.24457142857	268.3389	202.0095	121.44545	277.5896	275.322857142857	91.8257142857143	90.8067	184.6743	195.8976	108.2101	208.1922	140.7945	511.163142857143	196.90825	189.773142857143	233.6487	548.9214	335.76095	844.8084	430.6721	158.144285714286
190	176.076461913415	176.076461913415	176.076461913415	431.574	431.574	431.574	1	1	8.16246153846154	6.12415384615382	7.13569230769231	5.10576923076924	3.06207692307692	10.2025	5.10125	5.10115384615384	279.543230769231	387.884999999999	9.18675000000002	493.403428571428	9.18225	9.18207692307691	6.11907692307692	9.18674999999998	8.16246153846151	10.2023076923077	7.13883333333333	7.14215384615382	9.17861538461537	3.06207692307692	4.08123076923077	3.06207692307691	4.08123076923077	5.09692307692308	5.10115384615384	3.0606923076923	5.10125	4.07938461538461	6.1215	7.14215384615385	8.16184615384614	5.10166666666668	4.08123076923077	7.14484615384613	10.2076923076923	2.03969230769231	5.10115384615384	7.14538461538461	4.07907692307692
191	176.102082780378	176.101357121942	176.102808438815	55.084	53.04	57.128	2	2	158.057727272727	194.8773	297.0819	268.3126	202.0194	311.344	205.0803	218.3442	42.8285454545454	45.9135	45.9135	27.5319	341.5995	408.12	437.7087	539.7387	665.2356	276.6639	233.7632	397.125777777778	56.1165	15.306	18.3636	41.8323	88.6688181818182	21.4263	27.5481	131.6058	79.5834	73.5408	60.1977	55.0962	169.3532	92.8473	39.7917	42.8526	116.3028	117.323	172.4307	127.525	23.4804444444445
192	176.970330432453	176.968446803024	176.981417564405	231.623	228.563	233.641	7	7	90.8034210526315	216.24	174.5245	192.839684210526	316.379473684211	440.776421052632	349.950263157895	545.981578947369	147.938157894737	188.748684210527	238.741578947369	191.858947368421	232.62	264.329947368421	295.967894736842	185.630421052631	599.729052631579	585.63105263158	534.617894736842	579.330105263158	175.485263157895	235.680789473684	182.52347368421	160.181315789474	184.724789473684	142.881052631579	123.375421052632	259.146842105263	194.870263157895	125.46	164.262368421053	110.16	618.470842105263	354.031315789474	206.04	238.741578947368	566.24605263158	389.861157894737	477.483157894737	426.47	269.363368421053
193	177.040471144809	177.040471144809	177.040471144809	65.301	65.301	65.301	1	1	58.14	418.0975	796.8543	791.714	51.015	924.12	51.0289473684211	58.158	48.9312	45.9135	672.353421052632	44.891	769.2685	337.7193	483.6222	690.91235	36.729	304.98	43.8729	52.0353	333.71985	132.6325	143.85525	131.613947368421	113.22	77.5428	67.32	86.72125	45.9135	56.13025	230.5878	60.19475	68.35675	403.9002	46.9315	48.9744	52.03275	365.2495	3610.8	57.1508	31.6386
194	177.051224087092	177.046480064878	177.060150849384	268.851	266.289	272.423	10	10	25.5076923076923	42.8529230769231	26.538	27.5462307692307	44.890153846154	63.2865000000001	29.58725	125.497846153846	1069.90507142857	1373.30457142857	606.533846153847	1597.7376	45.8930769230769	36.7310769230769	43.8732307692308	48.972	89.7464615384618	78.55925	76.5173076923076	92.883	43.8732307692306	34.6904615384616	22.445076923077	39.7889999999999	21.43575	29.6000769230769	23.4670769230769	27.5337692307692	26.5265	27.5711538461538	37.7656153846154	18.3735	71.4484615384616	55.0966153846154	26.55	32.6498461538462	37.7485384615386	36.7283076923076	32.6473846153846	46.9129230769232	39.8092500000001
195	177.059902840631	177.059902840631	177.059902840631	54.09	54.09	54.09	1	1	14.2823333333333	24.488	13.2773333333333	21.423	22.4473333333333	20.4233333333333	20.4033333333333	32.6506666666667	58.159	87.7343333333334	88.769	51.9860000000001	33.6411428571429	49.994	43.8722857142857	46.9353333333333	93.8706666666667	64.344	34.7196666666666	59.2276666666667	12.2417142857143	15.305	9.1815	14.2846666666667	14.2706666666667	11.2236666666667	5.10142857142857	15.3042857142857	12.244	7.15050000000001	20.4057142857143	8.16266666666667	22.4436666666667	13.2643333333333	10.2033333333333	19.3863333333334	19.3854285714286	18.3651428571429	35.71	14.2683333333333	7.14233333333333
196	177.057782525602	177.053173456022	177.066008165148	295.872	292.81	297.912	4	4	125.493115384615	200.993038461539	234.661923076923	248.889384615384	294.857807692308	375.459076923077	297.98016	376.394192307692	305.0605	335.7445	123.452576923077	346.904615384615	208.134923076923	229.608	266.230038461538	286.695653846154	125.464730769231	107.128269230769	78.5785	119.3715	180.6285	172.4645	92.8270000000002	155.045846153846	176.506576923077	129.574192307692	95.9486923076923	327.506423076924	155.080923076923	178.513461538461	221.4485	174.5055	519.336615384616	306.08076923077	205.035461538461	262.209192307692	380.6465	376.550307692308	269.240888888889	462.181961538462	127.509615384615
197	178.035796823636	178.032253307532	178.046580563144	304.017	298.939	309.113	39	39	289.774666666666	354.055666666667	221.399181818181	208.246909090909	68.3582727272728	131.615181818181	43.8717272727271	178.543750000001	131.67675	99.9867272727274	20.395	133.655727272727	192.831545454546	420.352363636364	260.169545454546	209.951454545455	162.21975	216.297818181817	168.42375	488.939250000001	241.804636363635	16.332	38.7726666666668	73.4580000000003	565.231090909092	82.6420909090906	15.3175	706.037714285714	285.676363636363	324.465999999999	577.744500000001	12.2498181818182	923.778750000002	664.236999999998	77.5073333333333	195.888	1093.72210526316	912.836071428575	91.7325	475.4365	1058.76
198	179.038597881566	179.037855143971	179.039883654301	302.991	299.953	303.031	3	3	132.643333333333	220.392000000001	177.527454545454	162.310090909091	139.777363636364	167.324727272727	128.5515	113.24775	139.852090909091	149.980090909091	329.379250000001	175.497333333333	208.135636363637	215.272750000001	187.726	183.48	166.30075	162.223363636363	158.21625	162.29925	182.628818181817	142.914545454545	166.314333333334	248.941000000001	209.155909090909	139.777363636363	158.280833333334	165.284181818182	175.497333333333	135.704333333333	223.54425	125.560636363636	133.715272727273	232.635999999999	174.3915	158.13875	192.831545454545	162.136636363636	322.083	161.1995	156.17475
199	179.047980170183	179.046176490434	179.059898580217	88.762	86.71	89.794	22	22	127.526785714286	304.045142857143	289.862571428571	738.997142857143	75.5275714285714	516.445285714286	53.0548571428571	42.849	45.8742857142857	160.173642857143	151.002285714286	64.278	732.853625	941.408722222222	840.362285714286	816.228571428572	69.4037142857143	970.631357142857	242.913	62.2374285714286	411.175142857143	65.2708571428572	60.1968571428571	294.738714285714	386.688285714286	135.755	90.8372142857143	137.728928571429	211.184357142857	76.5214285714285	536.52	72.4707142857143	725.22	1036.65866666667	90.8435714285715	66.3139285714286	59.1765714285714	33.6812142857143	292.699	98.9677142857142	75.5011428571429
200	179.069950520644	179.052439155308	179.07330965757	293.8475	292.805	304.028	10	10	88.7648571428573	163.245714285714	123.454571428571	150.966727272727	126.513818181818	138.757090909091	115.324571428571	171.408	1939.57445833334	2594.55354545455	1465.54057142857	2323.1472	149.980090909091	180.641142857143	170.34	153.006818181818	219.351190476191	219.3	238.813714285714	293.76	114.298666666667	124.503904761905	126.48	141.78	124.473272727273	129.576285714286	107.155	136.718285714286	113.251714285714	114.272	150.017	118.380761904762	230.584571428572	163.245714285714	93.8400000000001	113.246428571429	131.616857142857	129.612571428572	155.005454545455	106.104761904762	118.32
201	179.07873593285	179.07873593285	179.07873593285	296.908	296.908	296.908	1	1	79.5599999999999	145.9029	125.49075	130.5984	119.373428571429	136.718285714286	114.3016	165.24	1956.9354	2508.88257142857	1588.06215	2510.9583	136.7135	174.5226	155.078	143.81295	220.374	214.263	214.3785	293.9184	109.1721	111.23995	112.2	144.8329	112.2275	123.45025	103.10585	139.77425	91.8495	112.233	146.9592	122.466	223.4457	138.7608	84.6599999999999	97.9439999999999	109.16675	134.7126	129.53365	88.7617500000001	99.9599999999999
202	179.10521061769	179.103857995625	179.106346673641	384.63	381.609	384.737	7	7	73.4579999999998	122.4375	139.731941176471	174.526875	102.025	132.591875	92.8427499999997	155.0305	586.859374999999	608.10625	283.73375	626.433499999998	123.45025	128.512125	124.478125	98.9278749999999	145.842125	138.805	128.59875	171.4125	173.453125	218.3335	181.6045	195.96	116.3085	124.478125	122.43	149.983235294118	84.6807499999998	113.2130625	116.3085	122.43	155.021	105.08575	63.2787499999999	81.6499999999999	97.9439999999997	99.9906249999999	69.3557500000001	108.153125	64.27575
203	180.032626586265	180.030074229792	180.035065289398	299.953	297.912	302.991	3	3	70.4006999999998	135.6999	101.00475	89.8084	51.015	88.7661	37.7492500000001	47.9400000000001	70.41795	64.2789	97.9200000000002	63.2586	85.7052	98.99335	82.6402499999999	88.7139	56.1164999999999	91.827	85.7262	88.78785	91.827	59.1919	63.2586	83.6400000000001	118.3548	61.218	50.0192	122.43	91.827	74.4818999999998	128.5893	42.8631	112.231428571429	130.5984	62.2199999999999	77.5427999999998	166.30075	141.8217	123.3837	152.01725	149.97675
204	180.057075003078	180.047791396261	180.062235745517	188.7255	183.652	188.771	12	12	305.05475	872.3565	157.1185	37.74925	575.420999999998	845.787250000002	536.6515	1975.27314285715	205.077428571428	400.95825	146.934	274.649	388.71525	282.60925	140.7945	17.346375	750.435000000001	390.755749999999	465.234	912.178000000002	49.9922499999999	5.10142857142857	8.16800000000001	10.2025	52.03275	15.30375	12.243	1278.37325	245.88025	244.86	69.3770000000001	157.3495	2800.64863636364	115.28825	257.103	327.299625	594.805749999998	1727.34371428571	166.30075	612.149999999998	41.8046250000001
205	180.092608109732	180.092608109732	180.092608109732	129.567	129.567	129.567	1	1	47.9498947368421	135.618	112.263684210526	145.942789473684	107.149736842105	126.4738	96.925	246.903684210526	166.302894736842	229.5	114.24	233.640263157895	74.4561578947369	121.393222222222	96.9550000000001	77.5400000000001	221.397105263158	221.465631578947	147.9	214.255263157895	127.532894736842	142.792631578947	120.397263157895	170.2899	96.925	123.493944444444	82.6650000000001	207.113421052632	79.5846315789474	74.4561578947369	108.086526315789	87.7426315789474	296.82	157.12052631579	101.006052631579	112.234736842105	252.868631578947	253.09052631579	160.174888888889	253.966894736842	69.4204444444445
206	181.063079418072	181.055323763469	181.065885731356	186.714	183.652	186.714	3	3	37.7523333333333	82.647	88.769	69.3826666666667	57.1607272727273	46.9353333333333	74.47825	230.557666666667	108.1465	86.72125	79.5795	81.66	44.891	53.053	61.215	24.486	80.63925	120.3895	49.99225	105.13725	22.4473333333333	20.3966666666667	16.332	13.2643333333333	15.30375	9.18225	9.183	164.26025	43.87075	33.638	31.62775	12.2498181818182	361.1685	86.6858333333333	17.34425	36.711	115.297666666667	225.47525	76.525	75.4985	14.2776666666667
207	182.034483924113	182.028455261331	182.040512586895	77.0255	74.455	79.596	2	2	166.298352941176	105.025666666667	119.374411764706	105.090294117647	144.879444444445	164.157388888889	145.952529411765	277.52	115.253352941176	111.329875	138.752	175.487777777778	175.490588235294	284.547176470588	168.338823529412	120.394705882353	202.076470588235	250.977882352941	162.224166666667	215.278611111111	56.1355882352941	57.1364705882353	57.1364705882353	45.9105882352941	86.72	55.0768235294118	38.7577647058824	170.330176470588	86.725	90.8009411764706	91.7947058823529	77.564705882353	454.895222222222	263.231666666667	99.9888235294118	195.896470588235	338.737647058824	528.512352941176	430.415176470588	345.859764705883	88.7641666666666
208	182.043089466983	182.043089466983	182.043089466983	167.322	167.322	167.322	1	1	13.2683571428572	22.4541428571429	21.426	23.4492666666667	20.4057142857143	20.4057142857143	13.2634666666667	26.5162857142857	13.2637142857143	17.3445333333333	19.3922142857143	16.3302857142857	24.4954285714286	24.4765714285715	24.4851428571428	15.2989285714286	15.304	23.4567142857143	14.284	10.2028571428572	18.3612857142857	19.3854285714286	20.4053333333333	14.289	18.3651428571429	12.2434285714286	14.2837333333333	11.2317857142857	10.2021428571428	9.18642857142857	9.18257142857144	15.3042857142857	13.2581428571429	11.2184285714286	13.2637142857143	15.2978571428572	11.2231428571429	12.2434285714286	15.304	14.289	14.284
209	182.05417770222	182.048916205675	182.059402128315	185.682	183.652	186.714	4	4	23.4657499999999	24.4859999999999	20.4075	9.18224999999997	52.03275	8.16199999999998	67.3364999999998	258.984749999999	42.8505	41.8302499999999	10.19625	24.4859999999999	15.30375	9.18224999999997	20.3875	7.14175000000001	81.6799999999998	5.10125	10.2025	114.268	4.08149999999999	6.12149999999998	6.12599999999998	6.12149999999998	4.08099999999999	5.10124999999999	6.12149999999998	67.3365000000001	1.02025	32.6239999999999	13.264875	18.3645	322.399	13.2535	20.4075	54.0732499999999	10.2025	184.66525	83.6604999999998	24.4889999999999	13.26325
210	182.080120594993	182.076956970172	182.092074157893	114.2635	110.188	115.301	46	46	157.1262	277.3584	179.559111111111	316.303333333334	156.111	231.590444444444	164.255777777778	535.325	998.313	1087.67533333333	670.285999999999	1109.99314285714	239.621666666667	313.242333333334	297.937333333334	178.558333333333	557.088	465.272	412.214666666667	677.43323076923	340.791333333334	511.9396	495.052727272728	633.3786	428.493333333333	347.895777777778	305.9	357.311111111111	213.249666666667	160.174888888889	397.886666666667	237.893	605.7018	298.762333333334	160.174888888889	307.086888888889	286.526333333333	408.088888888889	117.338333333333	351.976666666667	178.538888888889
211	182.963531256881	182.957495221394	182.974434558513	44.885	42.838	45.922	101	101	924.406105263158	1218.19421052632	1559.35456	1456.90272	1167.166	1615.11228571429	1244.25071428571	1519.21429166667	1356.65541666667	1454.85552941176	1198.79375	1459.95670588235	1093.44	1521.19275	1409.46394444444	1457.95605263158	1442.09146666667	1261.10625	882.51625	1296.73775	1144.73526315789	1068.8945	1002.131	1595.106625	1227.15253846154	1037.34	778.478	1788.49825	1203.9304	1077.384	1337.51	1260.2928	2287.548	2003.28	1050.87466666667	1391.00965	2003.486875	2154.08789473684	2190.44517647059	1962.98191304348	652.974545454545
212	182.968980562466	182.962153682002	182.98420482467	1071.26	1070.18	1081.46	77	72	1001.64000000001	1359.65999999998	1343.33999999998	1096.49999999999	821.099999999985	1035.83421052632	853.740000000001	783.359999999986	935.339999999983	958.799999999996	572.6875	993.479999999996	1217.88000000001	1312.73999999998	1358.63999999998	1063.85999999998	986.339999999982	1237.25999999998	783.360000000008	851.321538461537	1425.96	934.319999999983	777.239999999986	1331.97999999998	1334.15999999998	844.559999999985	985.908333333314	1016.94000000001	1003.68	948.599999999983	1403.51999999997	1015.91999999998	950.149999999982	1176.05999999998	998.984999999984	861.899999999985	964.919999999996	940.439999999983	1226.73571428569	881.702857142867	1052.95666666665
213	183.964560150838	183.960112847222	183.975628907199	44.89	43.858	45.917	34	34	298.943714285714	407.094	517.284857142857	519.325428571429	386.661214285714	520.336	399.071357142857	508.102285714286	465.087428571428	432.601142857143	383.627428571429	521.3295	469.331428571429	582.583142857143	550.954285714286	525.410357142857	489.737142857143	505.041428571429	351.973928571429	453.006857142857	416.422285714286	328.532	350.0805	481.777142857143	432.601142857143	308.126285714286	290.761071428571	562.203666666667	374.418642857143	429.540285714286	509.550285714286	395.016428571429	792.762	633.616105263158	362.201428571429	533.572071428571	598.878117647059	701.856375	640.694571428571	791.741714285714	254.051142857143
214	184.072607169284	184.070213668943	184.084724998807	52.542	51	55.087	38	38	481.384470588236	575.445882352941	410.29125	406.0595	286.686117647059	424.58	332.596705882353	435.806875	1616.47357142857	1715.04025	2105.86971428571	777.195176470589	354.939529411765	357.0875	312.31125	278.524235294118	278.540294117647	285.682352941176	252.085294117647	222.488235294118	405.03925	257.0085	317.29775	444.9925	341.562058823529	312.21	322.399	393.8165	278.524235294118	225.6271875	345.991875	325.473823529412	464.233823529412	454.030882352941	284.66205882353	362.204411764706	522.368	446.8695	981.4805	413.2265625	303.009882352941
215	184.115330946313	184.11318135928	184.126398165441	203.041	199.984	204.07	18	18	32.6506666666666	65.2942222222223	42.8493333333333	75.4964444444446	139.6989	159.154666666667	115.285111111111	292.835666666667	110.184	96.9211111111113	34.6913333333333	51.0111111111112	76.5225	139.785666666667	94.8910000000002	92.8402222222224	185.579333333334	115.285111111111	90.8096666666669	151.009333333333	24.472	28.5693333333333	21.4106666666667	20.4177777777778	71.4622222222224	35.7116666666668	21.4137	391.000444444444	163.235555555556	91.8300000000002	116.318	81.6266666666666	1221.339	560.163000000001	186.721	375.441777777778	880.525538461537	794.75311111111	240.798666666667	589.752666666666	181.599555555556
216	184.963996438419	184.958262004418	184.973798101	44.901	43.859	45.921	27	27	327.5484	525.471666666667	531.506833333334	573.427333333333	423.438333333333	543.837666666667	482.617666666667	592.716833333334	943.654166666667	775.453333333333	521.305166666667	521.333555555556	462.1355	543.260666666667	542.728666666667	481.204	491.7364	444.807200000001	330.588	485.599333333334	458.129666666667	298.957666666667	330.912	547.919	475.475333333333	268.303833333333	276.510333333333	684.611714285714	394.869	520.37	535.091333333334	395.2818	891.681692307693	763.084666666667	342.832	558.122333333333	669.338666666667	694.384615384616	736.381333333333	756.067	163.264
217	184.98587294395	184.982207870483	184.995228574721	1070.755	1069.27	1073.3	12	12	2511.66764705881	3499.72312499998	2890.67999999999	2643.23888888891	2455.13999999999	2950.52058823528	2459.21999999999	2277.01437499999	2658.72812499999	3313.97999999998	3640.4382352941	2565.29999999999	3134.22647058822	3536.33999999999	2993.69999999999	2073.52347826087	2526.53999999999	2825.39999999999	2645.87999999999	2414.79874999999	3403.78437499998	2593.85999999999	2677.09937499999	3455.76	2842.3382352941	2688.71999999999	2632.61999999999	2431.67999999999	2519.83235294116	2286.83999999999	2912.09999999999	2437.79999999999	2116.63222222221	2892.99294117645	2714.21999999999	2578.09874999999	2581.06764705881	2326.61999999999	3336.42312499999	2734.71058823528	2618.77437499999
218	184.986458538626	184.982850448489	184.997223547152	33.1595	29.585	35.707	10	10	2059.99447826087	2896.52060869565	2811.83895652174	3013.35026086957	2174.73269565217	2934.27026086956	2125.20339130435	2169.07760869565	2414.34	2481.66583333333	3571.82608695652	2472.09208695652	2799.29113043478	2847.54808695652	2890.5222173913	2892.43956521739	2194.02	2963.85782608696	2287.42486956522	2369.46	2718.34408695652	2206.82916666667	2213.96608695652	2876.23795652174	2785.43086956522	2260.878125	2195.60139130435	2313.71991304348	2382.30913043478	2038.4812173913	2912.22413043478	2178.81286956522	2364.04517391304	3068.94469565217	2330.34616666667	2477.19339130435	2774.48713043478	1667.85648	3697.42539130435	2790.10643478261	2133.36547826087
219	184.996254382063	184.982507685751	184.996967784304	12.242	9.181	18.346	7	7	1803.2716	2424.14526315789	2355.57044444444	2490.71147368421	1770.15657894737	2461.00168421053	0	0	1837.5887368421	1981.35105263158	3061.8097368421	1925.23657894737	2528.1795	2453.47178947368	2492.47075	2503.08	1783.42	0	1871.7	1815.6	2539.40225	1881.46231578947	1973.18894736842	2397.61842105263	2545.52375	2031.31775	1914.50736842105	0	2056.85052631579	1736.57747368421	2296.375	1791.58210526316	1858.3489	0	1866.06131578947	1951.76342105263	1973.18894736842	1852.32	2894.21263157895	1947.78284210526	2041.02
220	184.986346266754	184.985025625119	184.987666908388	1117.705	1114.12	1121.29	2	2	1968.32192307692	2620.31461538461	2531.57423076923	2568.30807692307	1926.78	2481.57538461538	1974.44423076923	1799.61615384615	2179.54153846154	2625.48	6570.84	2031.84	2562.18576923077	2579.53230769231	2510.22	2582.59346153846	1844.16	2480.5924	2071.38076923077	1889.04	2589.78	2136.68538461538	2152.40807692308	676.173333333348	2512.26	1963.22	2051.22	1897.2	1903.046	1850.28	2558.16	1917.30269230769	1861.18153846154	2553.00230769231	2059.13615384615	2050.2	2055.54461538462	1870.365	3767.26	2080.56423076923	2071.38076923077
221	184.985231010475	184.985231010475	184.985231010475	1130.44	1130.44	1130.44	1	1	1751.06608695652	2262.36	2251.07913043478	2314.31130434783	1707.48	2274.6	1717.39173913044	1612.97391304348	1964.33695652174	2357.20434782609	3296.64	1778.61782608696	2227.60913043479	2232.71130434783	2218.5	2273.58	1679.60583333333	2249.03826086957	1842.12	1608.20521739131	2238.96521739131	1887	1877.82	2263.28416666667	2244	1817.39434782609	1787.04	1700.76869565218	1796.22	1622.49130434783	2290.87608695652	1644.94086956522	1638.81826086957	2265.36521739131	1799.02652173913	1834.74173913044	1880.11166666667	1670.76	3269.84521739131	1901.07	1874.53869565218
222	185.033007533937	185.029775623407	185.044207884534	51.024	49.98	54.061	33	33	769.295428571429	1465.079	984.244000000001	840.715428571429	1105.98971428571	898.605714285715	636.636	1602.83893333333	1132.04142857143	981.514857142858	396.891142857143	1600.81125	1215.393	1063.13771428571	1375.287	1072.32028571429	768.275142857143	1267.26783333333	556.055714285715	909.711	415.256285714286	104.069142857143	105.089428571429	336.694285714286	618.8365	124.457428571429	110.190857142857	670.327714285715	883.536500000001	380.886285714286	705.511000000001	391.776	1890.67766666667	1271.2315	760.112857142857	1257.96825	2029.34828571429	1518.18514285714	1211.07914285714	2289.52114285714	626.948571428572
223	185.12148507191	185.120467515683	185.133166598291	203.033	199.984	203.05	8	8	13.26325	38.7695	30.6075	48.972	79.5405	99.9845	58.15425	170.38175	58.18275	52.03275	30.61	30.6075	39.78975	56.11375	62.2403333333333	49.9963333333333	95.8095	68.35675	44.869	73.458	20.3966666666667	21.42525	11.2181666666667	13.26325	43.89225	26.5395	18.3645	140.8635	81.62	57.134	48.976	43.87075	555.016	279.5485	91.83	226.4955	452.991	376.47225	230.5765	387.726666666667	93.909
224	185.984243168656	185.984243168656	185.984243168656	1077.38	1077.38	1077.38	1	1	830.633913043479	1182.68391304348	1440.24	1323.50391304348	714.304347826088	1512.28434782609	713.283913043479	628.587826086957	576.545652173914	681.360000000001	472.461304347827	579.113043478262	1535.75434782609	1327.58565217391	1445.34	1392.89347826087	600.015652173914	1505.52	536.748695652175	666.060000000001	1237.78739130435	544.680000000001	487.560000000001	2674.44	1517.76	615.322173913044	625.526521739131	863.940000000001	531.646521739131	636.480000000001	1596.98043478261	733.380000000001	666.343913043479	1524.52956521739	571.200000000001	562.259565217392	620.424347826088	702.780000000001	493.08	564.300434782609	517.140000000001
225	186.078023932188	186.077552518313	186.083069353949	515.241	515.237	515.27	3	3	10.203	28.56	18.3698999999999	19.38475	10.203	25.52	15.2957142857143	19.39045	775.617999999998	1861.5	24.4872	2897.34145	20.406	17.3451	23.4726499999999	21.4263	77.5390000000001	30.618	64.2789000000002	56.13025	18.3654	13.26325	16.3288	18.3645	21.4315500000001	14.2835	13.26325	12.2436	17.34425	15.30375	25.4928571428572	15.3	19.3743	19.38475	9.18539999999999	19.38475	21.41895	11.22605	15.30375	14.2842	16.3292631578948
226	186.142920127035	186.142920127035	186.142920127035	364.236	364.236	364.236	1	1	43.8734375	76.4953125000001	78.5592500000001	114.275	48.9750000000001	88.7345625000001	64.2796875	177.5235	104.071875	84.6859375000002	40.81	42.86625	53.0522352941176	38.7695	66.3162500000001	76.5176470588235	19.38475	21.42525	14.284375	11.2193125	37.7515625000001	10.199375	11.22275	38.7695	40.795294117647	11.2234375	15.2934375	58.15425	17.339	28.56875	26.5362500000001	20.4125	142.835	53.0529999999999	25.50625	15.3046875	40.81	61.2374999999999	22.4468750000001	27.5281875	14.2832941176471
227	186.957031953304	186.955818898452	186.968724453653	1077.37	1077.32	1079.44	19	19	4616.74200000002	5713.64619047621	5636.52000000002	5846.64000000003	4622.86500000002	5490.16190476192	4473.67272727269	4511.63050000002	4138.12750000002	4811.34000000002	4760.63250000002	4509.42000000002	5670.91850000002	5842.10227272728	5568.18000000002	5792.35800000002	4628.88000000001	5801.76000000003	4129.97999999997	4268.70000000002	5485.05952380954	4486.98000000002	4670.58000000002	5515.14000000002	5759.94000000002	4225.89050000002	4310.59200000002	4656.30000000002	4134.04550000002	4456.38000000002	5956.51952380954	4834.80000000002	4511.63050000002	5829.09600000002	4259.52000000002	4327.94050000002	4524.79142857144	4603.26000000002	4655.52099999997	4013.62650000002	4696.08000000002
228	187.090496215343	187.090496215343	187.090496215343	515.237	515.237	515.237	1	1	33.6704210526316	42.84	28.5755555555556	43.8719444444445	18.364	36.7520000000001	26.5117894736842	24.4946666666667	353.131444444444	777.240000000002	27.5475000000001	1314.50568421053	30.6083333333333	32.6488888888889	31.6389444444444	30.6083333333333	38.7705555555557	35.7194444444445	33.6691666666666	31.6389444444445	29.5880555555555	28.5677777777778	23.4740555555556	34.6894444444444	36.7399999999999	23.466388888889	26.5272222222222	31.6286111111112	23.4663888888889	21.4258333333334	30.5905263157894	26.52	16.3146666666667	30.6078947368422	19.3905555555556	32.6488888888889	19.3852777777778	18.371	17.3447222222222	27.5474999999999	21.4258333333333
229	187.98409033672	187.98409033672	187.98409033672	82.628	82.628	82.628	1	1	300.981944444444	529.495333333333	407.214705882353	492.944117647059	213.302941176471	339.738352941176	217.322647058824	231.593411764706	254.897058823529	297.111	599.932941176471	290.779166666667	221.403823529412	290.683235294118	197.868588235294	236.708235294118	275.558823529412	110.223529411765	118.388235294118	174.460235294118	405.056764705882	250.905529411765	365.244235294118	369.218705882353	293.84	259.150555555555	252.085294117647	286.686117647059	160.176941176471	235.687941176471	283.543647058824	168.406764705882	166.26	261.285647058824	155.132888888889	222.411294117647	125.488941176471	159.165882352941	280.484722222222	144.881764705882	181.599555555555
230	188.068058763232	188.065051812549	188.079091014478	193.838	191.809	193.901	11	11	161.205142857143	372.404285714286	321.615000000001	445.864857142857	279.754	409.077285714285	285.68	1056.88285714286	286.901	377.505714285714	37.7505714285714	991.0026	280.578571428571	364.242	327.786857142857	229.564285714286	438.354285714285	435.662	153.955285714286	608.118666666665	336.694285714286	135.610125	149.982	457.023999999999	357.1	88.7648571428571	91.8899999999999	422.339142857144	98.9677142857142	241.604571428571	337.714571428571	228.704	906.013714285714	522.386285714285	91.8257142857142	112.137142857143	216.300571428571	491.777714285714	31.6288571428571	239.767142857143	148.836571428571
231	188.108814373351	188.108814373351	188.108814373351	289.785	289.785	289.785	1	1	46.8995555555558	106.114666666667	64.2740000000001	62.2335555555557	58.1589999999999	44.8946666666666	57.1697777777777	191.697333333334	68.3176666666664	46.9353333333333	21.4270000000001	81.6266666666671	15.305	41.8336666666666	17.3437777777778	24.488	22.4473333333333	24.4853333333332	11.2297777777778	21.4246666666667	19.3863333333333	27.549	14.2737777777778	17.3343333333334	23.4676666666666	16.3235555555556	16.3342222222222	43.8695555555556	8.1671111111111	29.5896666666666	30.6066666666667	20.4044444444445	440.495999999998	117.325555555556	10.2022222222222	18.366	57.1324444444442	252.159555555555	24.4880000000001	37.7523333333335	42.8493333333334
232	188.110963536603	188.107847385123	188.120850169673	172.43	170.366	173.451	19	19	59.1733846153846	134.731384615385	107.1225	152.860714285714	144.880571428571	204.046153846154	208.138285714286	444.652923076923	128.558769230769	145.839571428572	53.0734285714286	82.6386923076924	62.2592142857144	130.540307692308	80.5969285714287	64.278	272.416285714286	142.84	112.233846153846	169.371076923077	54.0713571428572	133.660307692308	83.6634285714287	38.7863076923077	63.259076923077	95.9089230769231	70.3997142857144	310.405714285714	215.189857142857	117.332857142857	104.063538461539	56.1157142857143	1066.19857142857	579.53476923077	224.450769230769	380.57476923077	1094.76657142857	666.339857142857	417.296857142858	810.409333333334	207.122461538462
233	189.089483132889	189.088243389495	189.090722876283	384.6525	384.624	384.681	2	2	32.6382222222222	69.3562222222224	73.44	101.037315789473	41.8437368421053	68.3364736842106	44.8922222222222	110.154	17.3503888888889	21.4255263157895	23.4663888888889	20.4055555555556	43.8695555555556	57.116888888889	41.8313888888889	44.8775555555556	46.9174444444445	88.7883333333334	37.7626111111112	63.2572222222223	107.127631578947	121.413055555556	83.6627777777778	117.370277777778	79.5816666666667	72.4397222222223	70.3800000000001	68.3576315789473	22.4461111111111	35.6980555555555	58.1748333333333	57.1347368421052	58.14	38.7705555555556	41.8450555555556	30.6083333333333	37.7497368421052	57.1347368421052	18.353	43.8576111111112	16.3244444444445
234	190.90842850649	190.90842850649	190.90842850649	48.96	48.96	48.96	1	1	213.237	336.69	346.892727272727	341.821818181818	310.162909090909	448.92	328.527818181818	203.142818181818	236.576727272727	249.966818181818	320.365636363637	248.946545454545	356.075181818182	354.034636363636	300.120545454545	341.791363636364	49.9933636363636	38.7703636363637	24.4865454545455	26.5265	381.582	141.817909090909	160.254181818182	303.183	333.629181818182	255.0625	244.865454545455	199.973454545455	254.047909090909	324.446727272727	319.686818181818	209.249090909091	158.142272727273	365.257636363637	216.297818181818	168.345	176.507181818182	161.361090909091	204.163636363636	139.777363636364	400.7945
235	191.101004749961	191.100420216204	191.102059977923	56.124	56.108	57.134	3	3	58.1364375	88.7671875	90.8334	118.350933333333	95.909375	106.149333333333	71.4186666666667	130.594133333333	89.694	128.5515	71.4186666666667	112.193125	61.215	77.5453333333333	66.3216666666667	62.258125	146.916	79.584375	64.2796875	132.673125	22.4455	19.387125	30.608	27.5526	33.6455625	16.325	13.2591875	38.7695	26.528125	40.8426666666667	27.54675	29.58725	77.539	34.67575	19.38475	32.65	54.07325	57.134	46.9322666666667	39.806	22.45375
236	191.143115145489	191.141698943981	191.144591393409	381.586	380.549	383.603	3	3	51.0129629629629	100.987615384615	113.224269230769	177.567	27.5535	140.739555555556	47.9521851851851	48.9618461538462	33.6765	40.8107692307693	27.5524615384615	33.6828461538461	111.208259259259	239.718076923077	131.619692307692	95.8834814814815	30.6080769230769	284.7195	134.706	39.7905000000001	323.425346153847	330.492461538462	210.175461538461	333.7035	197.894370370371	191.810615384616	176.426730769231	179.567384615385	89.7828148148147	33.6625384615384	120.414461538461	21.4305	51.0019230769231	171.405230769231	105.1115	77.558	103.047192307692	26.532	82.6262307692307	179.492923076923	27.547
237	191.178533739651	191.175723276542	191.19199995761	616.2625	610.121	618.301	28	28	275.530344827587	2413.98933333333	1377.37241379311	2526.77970967742	967.221517241382	1694.00137931035	1467.87924137931	1794.7077	1033.33235714286	1605.89664705882	319.411103448275	1023.12917241379	1334.29531034483	1406.249	1286.82875862069	676.305724137931	896.988107142857	242.825655172413	185.692	445.771214285714	967.027714285715	758.072285714285	216.255142857143	991.078892857141	264.197862068965	130.568827586207	207.118	589.819103448275	102.027586206897	576.44125	172.426620689655	899.014931034485	3168.549	1128.38696551725	172.4645	1004.13685714286	785.612413793103	2200.67925	399.952	400.002206896552	198.913448275862
238	192.049020479133	192.049020479133	192.049020479133	657.054	657.054	657.054	1	1	8.16222222222223	23.4587222222221	26.5358888888889	16.3244444444445	10.2027777777778	18.371	15.2941666666667	10.2088888888889	14.2838888888889	9.1825	13.2636111111111	12.2433333333333	19.3852777777778	21.4258333333333	20.4055555555556	21.4258333333333	10.2027777777778	20.4055555555556	11.2230555555556	14.2877777777778	22.4461111111111	9.1825	10.1994444444445	17.3390555555556	21.4258333333333	18.365	6.12199999999999	12.2433333333333	12.2433333333333	12.2433333333333	20.4111111111111	11.2193888888889	20.4055555555556	19.3852777777778	11.22	10.1994444444445	9.1825	11.2267222222222	17.3503888888889	11.2193888888889	6.12166666666667
239	192.049968407589	192.049968407589	192.063121316133	356.074	356.074	357.071	3	3	18.3852000000001	27.5454	23.4691999999999	19.3838	14.2828	10.202	6.11599999999999	37.7547999999998	13.2626	21.4493999999999	16.3263999999999	15.3059999999999	10.2033333333333	22.4224	22.4488000000001	25.5041666666666	16.3072	28.5711999999999	7.1414	68.3534	67.4123999999996	5.101	7.1414	8.1616	90.8156000000006	8.1616	6.12239999999997	83.6728000000005	13.2651999999999	56.111	49.9995999999998	6.1212	105.0806	62.2322	4.08160000000003	7.1414	8.17120000000005	42.8568000000003	4.0808	8.1616	23.4676666666665
240	192.06407865651	192.062524393763	192.065632919257	326.9925	325.476	328.509	2	2	14.2843076923076	14.2896923076923	11.2236666666666	21.42525	14.2835	18.3645	11.2183076923077	14.2832307692307	250.97676923077	345.86475	176.499923076923	338.563384615385	16.324923076923	19.3858461538461	16.3175384615384	10.2025	52.0317692307691	55.0979999999999	34.6878461538462	44.8935384615385	15.29625	19.3683076923077	10.2030769230769	17.3452307692308	6.1215	10.1983333333333	10.1984615384615	21.427	6.12449999999998	8.16184615384614	10.1984615384615	10.2025	12.2436923076923	16.3249230769231	9.18207692307691	11.2225384615384	9.1785	8.15800000000002	10.2030769230769	12.2427692307692	8.16246153846151
241	192.140332000424	192.140332000424	192.140332000424	343.841	343.841	343.841	1	1	30.6112499999998	77.5389999999998	75.4984999999998	90.8022499999998	6.12200000000003	26.5427499999999	9.18787499999997	9.18225000000004	110.025	142.835	66.3162499999998	131.612250000001	12.2445	9.18225000000004	33.672375	10.2025	5.10124999999999	16.336	25.525	12.2339999999999	23.4657500000001	21.4252499999999	19.3847499999999	16.312	15.3037500000001	8.16200000000003	10.2025	57.1339999999998	9.18224999999997	6.12525000000002	20.4049999999999	6.12149999999998	9.18899999999994	13.264875	10.2025	3.06074999999999	15.3033333333334	14.2835	8.16299999999995	11.2145	14.294
242	192.142275029745	192.137734902405	192.15243134968	172.425	169.363	174.437	18	18	204.061538461539	263.358461538462	171.402	246.598	6.12184615384614	184.675692307692	48.9747692307693	22.4366153846154	1116.2082	1152.42615384615	635.969727272726	540.763076923077	188.828076923077	227.425692307692	202.005692307692	105.083769230769	14.2843076923077	143.863384615384	92.8480000000001	10.2023076923077	442.788500000001	268.340923076923	206.102153846154	227.614384615385	490.768	267.300461538462	190.797538461539	950.78375	422.216307692308	17.3439230769231	548.884153846154	203.04123076923	950.64	858.710461538462	307.089461538462	591.733846153846	798.920999999998	616.230999999999	412.204307692308	724.691538461539	755.991
243	193.048285234476	193.045560116067	193.060915001995	253.046	250.985	256.075	22	22	455.038933333333	839.679466666667	1245.827	1432.4544	1184.5828125	1586.35145454545	1256.92988235294	2160.9248	208.1344	236.701866666667	193.787333333333	85.7024000000002	2139.51190909091	2700.69628571428	2736.3105	2581.303625	386.681066666667	188.749333333334	262.105733333333	327.527	1270.21125000001	410.1472	49.9930666666668	553.201333333334	1784.5265625	1251.80292857143	807.030933333335	3607.825	2153.77069565218	2254.9252	2232.307	1691.872	1708.27666666667	3464.82560000001	2393.62706666667	430.580666666667	3352.746875	3516.324	1865.77866666667	1323.96	179.566933333333
244	193.048785886138	193.044364383723	193.060639568578	214.256	211.206	215.282	19	19	23.4747857142857	44.8925714285714	34.6897142857143	51.0142857142857	24.4855384615385	50.9964285714286	28.5793846153846	105.082071428571	2888.64	3010.08642857143	1668.16714285714	436.682285714286	63.2543076923076	134.677714285714	99.988	26.5274285714286	107.1225	30.6085714285714	38.7681428571428	152.022571428572	154.117071428572	81.6514285714287	53.0548571428571	57.092	234.567142857143	109.124714285714	123.402714285714	811.127142857144	174.468857142857	142.78	259.043714285714	164.269538461539	410.154857142858	399.924	200.827428571428	360.312142857143	113.305384615385	346.897142857143	73.4554285714285	366.128714285714	23.4567142857143
245	193.051764202462	193.046851400501	193.060930724279	358.114	351.987	360.148	17	17	17.3489047619047	31.627380952381	29.5887	25.5142857142857	19.3854285714286	30.6085714285714	30.6014285714286	51.0142857142857	71.3999999999999	63.2754285714285	38.7708571428571	40.8114285714286	20.4104761904762	26.5199999999999	25.5	30.6157142857143	23.4545238095238	20.4047619047619	36.7302857142857	33.6505714285714	35.7199999999999	24.486	21.425	34.6897142857143	26.5274285714286	26.5274285714286	18.3651428571428	30.6165	19.38	23.4654761904761	21.426	18.3651428571428	46.9331428571428	28.5746666666666	16.3245714285714	29.5965714285715	41.8414761904763	45.9128571428572	23.4720476190476	32.6399999999999	34.6978095238095
246	193.083386150205	193.080957766094	193.084919827958	207.113	205.067	207.131	9	9	12.2426666666667	10.2033333333334	11.2236666666667	13.2643333333333	32.6304	13.2628888888889	28.5693333333333	29.5864444444445	3320.16466666667	597.285	1294.662	711.172333333333	10.2088888888889	25.5055555555556	31.6262	11.2233	58.121	24.4872	33.6673333333334	69.3751111111112	29.5671111111111	88.8173333333335	38.7486	61.2533333333334	20.404	64.2726	95.9008888888891	44.9191111111112	63.2606666666666	22.4326666666667	17.3437777777778	27.549	85.7080000000002	59.172888888889	90.7997777777779	318.378666666668	68.3623333333333	59.1774	69.3751111111112	37.7474	16.3146666666667
247	194.051424413846	194.049834757606	194.053014070085	213.2525	212.232	214.273	2	2	17.35275	14.2835	17.3446363636363	28.567	13.26325	15.29625	13.26975	30.6075	361.198	340.791333333333	109.16675	53.027	20.405	20.405	23.46575	16.3253333333333	24.486	12.243	9.18225	32.648	20.415	21.43575	16.324	19.3673333333333	28.5553333333333	22.4363333333333	19.37525	104.067818181818	24.488	20.3966666666667	37.7338333333333	31.6277500000001	46.9353333333333	60.19475	27.522	39.80925	28.5810000000001	38.7695000000001	13.26325	41.8131666666667	7.13883333333333
248	194.047761933816	194.047761933816	194.047761933816	351.987	351.987	351.987	1	1	11.2257619047619	17.3448571428571	19.3854285714286	18.3702857142857	10.2028571428571	17.3448571428571	17.34	21.426	15.2921428571428	24.4937142857143	11.2231428571429	16.32	18.3694285714286	17.34	21.42	13.2668095238095	18.3557142857143	22.4462857142857	17.3446363636364	15.2957142857143	17.3497142857143	10.2023809523809	11.2226190476191	15.3	26.5274285714286	10.2028571428572	8.16228571428571	21.431	9.18000000000001	10.2057142857143	24.4868571428572	13.2637142857143	19.3845238095238	21.431	16.3245714285714	13.2674285714285	16.3283809523809	19.3854285714286	17.3448571428571	18.36	13.2668095238095
249	194.059749367996	194.057410620889	194.062088115103	253.5415	253.054	254.029	2	2	39.7892857142857	96.9271428571429	154.02	89.8084	156.096428571428	229.69125	170.34	313.213095238095	43.8722857142858	47.9682	38.76	39.7911428571428	338.813904761905	380.566571428572	371.366666666667	329.536904761905	62.2374285714285	27.5464285714286	26.52	49.9916666666667	99.988	56.1	24.4868571428571	61.2342857142857	188.752857142857	172.420238095238	95.8799999999999	531.56209090909	268.322619047619	303.96	272.403571428571	220.261090909091	666.06	490.871952380953	312.207428571429	417.277380952381	516.264571428571	518.571238095238	304.1239	524.28	32.6491428571429
250	194.068218514623	194.066197948348	194.070239080899	227.5095	227.501	227.518	2	2	48.9706666666666	140.7186	95.9635555555557	137.745	76.6083333333334	88.8173333333332	63.2537777777777	236.8488	52.0353	76.5166666666666	22.4448888888889	32.6506666666666	64.2809999999999	85.7546666666666	100.047111111111	77.5368888888888	31.6303333333333	60.1996666666666	25.5075	49.9653	33.6673333333333	18.3654	13.2483	24.4848	36.732	12.2506666666667	12.2426666666667	103.042444444445	19.3863333333333	32.6496	45.936	13.2643333333333	200.9991	95.9082	25.5075	21.4242	54.0717777777779	121.485777777778	36.732	30.6066666666666	14.2846666666667
251	194.08635432459	194.08635432459	194.08635432459	207.091	207.091	207.091	1	1	5.10125	7.14262500000001	11.2236666666667	9.18299999999999	5.09833333333333	8.16266666666666	7.14155555555555	13.26325	462.211000000001	306.266666666666	258.116222222222	78.5656666666666	13.2715555555555	10.2025	8.16177777777777	11.2224444444444	15.295	11.2236666666667	7.14233333333333	14.2831111111111	11.2151111111111	12.2506666666667	11.2163333333333	11.2297777777778	7.14155555555555	11.2224444444444	9.18299999999999	9.18800000000002	19.3842222222222	10.2022222222222	7.14175000000001	7.14233333333333	18.366	14.2835	17.3437777777778	23.46575	20.4066666666666	11.2236666666667	5.10166666666666	10.2022222222222	5.1011111111111
252	195.120062886449	195.120020714179	195.120105058719	160.1725	160.158	160.187	2	2	53.0548571428571	84.6837142857142	197.931733333333	373.2712	68.3578666666667	288.735466666666	56.1183333333333	105.133571428572	66.3185714285714	86.7226666666667	91.824	94.8847999999998	91.8599999999998	71.3953333333332	72.4389333333332	44.8741333333333	35.7093333333333	48.9728	31.6303333333333	43.8354285714286	77.5098666666667	57.136	272.411199999999	66.2907142857144	35.725	30.6079999999999	670.577999999999	44.9093333333333	48.9728	31.6386	42.867	24.4864	72.4352142857142	75.4454666666667	41.8317142857143	24.4592	41.8309333333333	77.5402666666667	58.1551999999999	49.9734666666667	24.4864
253	196.040737930126	196.040737930126	196.040737930126	96.924	96.924	96.924	1	1	58.15425	861.513000000001	1215.217	1755.69	30.6075	2708.76375	25.4961538461538	30.6075	317.29775	408.1	29.58725	28.567	2118.05625	4076.12923076923	2662.81830769231	2043.5415	39.789	2357.70646153846	305.20425	11.21725	417.111833333333	157.1185	118.358666666667	139.77425	509.10475	342.804	208.032923076923	3378.6825	1040.63538461539	37.74925	970.893538461538	47.9327692307692	79.5795000000001	4970.53436363636	525.42875	937.048500000001	8833.5705	61.22	54.0776666666667	9585.86325	173.3575
254	196.054496374143	196.043124573329	196.055608246502	62.223	59.179	64.269	3	3	17.3407083333333	110.1375	38.77064	9.18216	1953.85854166667	25.4947916666667	1698.112	3202.65892	200.8612	84.743	229.563	1075.38741666667	12.243	11.22044	5.1014	11.2255	9075.494375	6208.89028571429	2768.05129166667	7693.70525	29.59392	63.25736	20.4048	28.56784	55.08225	23.46092	19.38076	456.97792	67.33925	1332.79912	20.404	827.42275	5740.94675	87.7235833333333	21.42504	1887.53958333333	139.77288	6433.64456	28.56112	6.12312	312.273
255	196.04605655898	196.041580913478	196.059455704819	93.857	82.64	100.994	81	81	1150.8984	1599.20185	1549.152	1833.92018181818	2955.59663157895	2807.34455555555	43.85785	5008.46060869565	2629.0444	3606.03072	2500.794	4895.30344	2985.983	5303.41544	3445.56	3181.98136	2804.8047	2719.0995	2562.43111111111	2230.42757142857	542.6134	174.42	156.09825	182.6337	967.223333333334	403.11725	237.7299	4134.13356521739	2018.14176470588	1345.69035294118	1758.20416	968.538235294117	105.0909	6471.3648	2742.02976	5218.837	9838.43091304348	7643.77266666666	1601.31736842105	10425.0091111111	2514.3986
256	196.063161087615	196.056784626196	196.074821404651	61.215	57.127	69.371	22	22	17.34	60.1631428571429	15.3035714285714	7.142	1254.92368421053	13.2630952380952	1172.61195	3139.27261904762	175.349904761905	84.6837142857143	44.8925714285714	782.34	11.2231428571429	11.222619047619	6.12142857142857	12.2451428571429	3825.936	6616.74	3604.50119047619	2757.73575	22.4525714285714	62.2374285714286	19.3854285714286	27.5477142857143	13.2569047619048	20.4057142857143	18.3608181818182	422.398285714286	47.9511904761905	1297.11905	5.10119047619048	802.019428571428	5564.63828571429	87.72	17.3448571428571	1722.24228571429	139.779142857143	4919.81771428571	27.5412272727273	7.14366666666667	383.716952380952
257	197.04524723176	197.04524723176	197.04524723176	92.854	92.854	92.854	1	1	32.6488888888889	118.352222222222	158.194722222222	189.840352941176	50.0099444444445	255.138888888889	54.0570555555556	70.3991666666666	52.0171666666666	231.603055555556	63.2572222222223	51.0138888888889	260.255833333333	519.321388888889	309.043166666667	319.451277777778	57.1355555555556	357.097222222222	116.349666666667	54.0570555555555	90.8047222222222	61.1966666666666	46.9327777777778	68.3586111111111	96.9263888888889	80.6238888888888	46.9327777777778	75.5252222222222	135.696944444445	52.0341666666667	140.752333333333	47.9687222222222	87.7438888888889	646.222666666667	236.781777777778	72.4397222222223	801.179722222223	68.3576315789474	91.795	908.343888888889	72.4160555555555
258	197.049987365263	197.045860842561	197.062688359043	92.854	84.681	98.976	36	36	191.813714285714	199.002142857143	202.063714285714	241.864142857143	336.788571428571	340.870857142857	346.815454545455	543.805363636364	310.007619047619	367.302857142857	285.676363636364	479.534285714286	303.10335	535.625	379.44	329.63765	320.369714285714	375.465142857143	295.965714285714	275.4	98.94	69.36	52.0321428571429	79.5812727272727	133.657428571429	93.8881904761905	60.1968571428572	456.174142857143	249.97	224.462857142857	187.688363636364	124.469047619048	1122.31428571429	672.713476190476	307.177666666667	540.759	1135.77369230769	1332.48027586207	982.522636363636	1031.48373913044	290.7
259	197.065477480721	197.063775223684	197.079758290891	58.145	56.131	58.159	6	6	10.1985714285714	31.6266428571428	19.3840714285714	55.0954285714285	124.468153846154	34.7042857142857	39.7911428571428	399.924	64.197	21.4264615384615	7.142	26.5162857142857	15.3042857142857	58.1562857142857	29.5882857142857	24.4971428571429	1132.51714285714	854.999428571428	367.283076923077	1081.50285714286	28.568	11.2233846153846	3.06085714285714	12.2434285714286	36.702	9.18207692307692	10.2028571428571	405.053428571429	19.3854285714286	106.198857142857	68.3543571428571	76.5214285714285	612.171428571429	72.4098571428571	48.9747692307692	171.396	283.639428571429	178.55	6.12171428571428	260.282142857143	100.027846153846
260	198.043462438972	198.038474564141	198.056288869757	92.8545	84.681	98.976	40	40	74.4792105263158	186.708157894737	179.621894736842	196.971736842105	58.173	315.358894736842	94.86	522.4	269.196631578947	413.20125	299.9682	413.227894736842	336.798	597.8958	431.46	338.8226	44.8915789473684	387.72	275.556315789474	90.7753157894736	69.3814736842105	68.3364736842105	49.99225	75.5022	108.153473684211	94.9089473684211	57.1368	437.81595	245.88025	29.5876315789474	180.54	32.6585263157895	1298.46	576.757380952381	308.214842105263	536.666111111111	1274.66695	1418.60473684211	1093.14763636364	1277.36459259259	242.74747368421
261	198.057883668057	198.057866890694	198.05790044542	57.652	57.139	58.165	2	2	23.4497777777778	35.7116666666667	26.5257777777778	23.4651111111111	137.73	35.7077777777778	28.5662222222222	395.889333333333	58.083	92.8402222222223	86.7283333333333	48.976	17.3437777777778	11.22275	3.06075	9.18200000000001	837.693666666667	480.263	118.423111111111	688.650000000001	14.2831111111111	10.1966666666667	4.08088888888889	15.305	13.2556666666667	9.183	4.081	28.5662222222222	7.14155555555556	121.484125	8.16177777777778	75.4964444444444	703.953333333334	22.4473333333333	8.16177777777779	12.244	9.182	89.7893333333333	28.5662222222222	8.16200000000001	87.7964444444445
262	198.938866568341	198.933437515117	198.950531841042	44.885	42.838	45.922	114	114	3171.196	4557.61628571428	4959.84033333333	5385.31933333333	3669.83925	4903.49314285714	3337.23775	3985.236	1128.98185714286	1114.022	1043.75228571429	1594.6768	4678.48433333334	4795.637	4946.05564705882	4766.99733333333	29.5848333333333	2365.95975	1486.55628571429	1776.40033333333	5496.08675	4810.0056	4166.26285714286	6164.424	5337.15852941176	4294.11533333333	3944.2865	3201.65657142857	3256.638	3783.21942857143	5040.677	3942.53235294118	3251.65057142857	4209.69885714286	3487.33657142857	2981.27485714286	2059.03266666667	2638.2762	2158.696	2679.27028571429	3093.50628571428
263	198.951378264675	198.951222371147	198.951938015598	44.885	44.884	44.896	5	5	7.142	9.18257142857142	13.2621666666667	1.02033333333333	1397.85666666667	9.18257142857142	13.2637142857143	1094.76657142857	4.08066666666667	4.08133333333333	4.08066666666667	2.04057142857143	6.121	3.0635	10.2016666666667	8.15657142857143	1829.37228571429	5.10142857142857	2.04066666666667	10.2016666666667	13.2643333333333	5.10166666666667	4.08533333333333	10.2033333333333	6.122	5.10083333333334	6.122	4.08133333333333	2.04057142857143	937.642571428571	2.04233333333333	4.08533333333333	1191.69371428571	4.08114285714286	4.08133333333333	7.142	7.14233333333333	407.8445	5.10583333333333	1.02016666666667	3.06085714285714
264	199.941439172496	199.937488474974	199.955628771301	44.89	42.844	45.922	77	77	679.542	980.540333333333	1090.780875	1111.09114285714	720.355333333333	1029.43225	709.131666666667	889.689142857142	188.761666666667	216.300571428572	198.955714285714	255.071428571429	1081.465	1068.594375	1084.87542105263	1080.41533333333	17.3428333333333	467.290857142857	276.510333333333	12.244	1249.8675	1035.63833333333	914.653090909091	1293.18466666667	1161.07036363636	931.520857142857	849.86825	784.585066666667	692.74975	869.283428571428	1154.374	845.112	691.753714285715	905.957333333334	760.112857142857	638.698857142857	393.830285714286	22.484	412.541714285714	570.329066666667	641.543
265	200.017815659686	200.017815659686	200.017815659686	302.991	302.991	302.991	1	1	21.4258333333333	30.6083333333333	34.6894444444445	30.6183333333334	19.3852777777778	32.6471111111111	16.3244444444445	27.546	29.5961111111111	45.9125	42.84	52.0341666666667	22.4387777777778	38.7832222222223	21.4258333333333	28.5491111111111	21.4246666666666	28.5646666666667	22.4522222222222	34.7007777777777	31.6268888888888	20.4111111111111	15.3041666666667	23.4663888888889	46.9302222222222	23.4663888888889	18.371	33.6691666666667	28.5584444444445	23.4663888888889	45.925	14.2877777777778	36.74	52.0341666666667	17.3390555555555	22.4461111111111	33.6691666666667	28.5677777777778	48.944	44.8922222222222	36.73
266	200.163758588985	200.163758588985	200.163758588985	966.168	966.168	966.168	1	1	22.44	65.2800000000003	130.5216	73.4399999999999	87.7199999999999	73.4364	52.01745	345.881700000001	58.1542500000002	51.0274999999999	545.000400000001	49.9799999999999	145.860000000001	111.2127	132.639	108.1783	45.8999999999999	110.187	48.9863999999999	64.2757499999999	141.814750000001	184.62	64.2779999999998	127.56875	164.26025	44.9174000000001	114.2736	56.1302500000002	61.2329999999998	81.5809523809527	105.0909	80.6036999999998	35.6999999999999	101.03445	62.2374285714287	59.1765714285712	54.0441	196.90825	298.7721	106.1372	52.0352999999999
267	200.939953777449	200.93426369721	200.953993070062	44.89	43.858	45.922	53	53	668.287142857143	1079.4245	1090.780875	1273.30666666667	868.263142857143	1119.21425	858.060285714285	953.967142857142	158.144285714286	131.616857142857	212.219428571429	249.97	1120.2345	1257.01907692308	1095.659	1180.66371428571	89.7851428571429	467.312666666667	308.126285714286	143.860285714286	1230.82941176471	1134.5736	1063.45294117647	1400.85228571429	1320.24971428571	959.035	901.932571428572	831.532857142857	724.402857142857	873.364571428571	1075.144	185.852333333333	571.293333333334	875.303	834.593714285715	620.333714285715	387.708571428572	533.571	390.076571428572	508.126	693.77
268	200.971439559567	200.968431841317	200.983672059858	44.884	43.864	45.917	15	15	104.069142857143	66.3185714285715	210.188666666667	183.63	873.364571428572	186.712285714286	514.224	954.987428571429	426.479428571429	468.311142857143	285.693333333333	415.256285714286	72.4436666666667	79.664	113.251714285714	181.610857142857	363.221714285714	297.923428571429	262.213428571429	375.465142857143	123.454571428571	53.0548571428572	20.4233333333333	163.245714285714	89.7746666666666	57.136	92.8503333333333	429.540285714286	188.752857142857	875.405142857143	119.4765	701.427000000001	675.334571428571	425.459142857143	20.4057142857143	361.181142857143	552.994857142857	589.790166666667	460.621333333333	605.018133333333	74.4808571428571
269	201.048085326737	201.044548684444	201.051770997279	428.5185	428.485	432.61	6	6	47.9525333333334	53.0538666666668	83.5689333333335	69.428	29.5993333333333	97.9072	28.5659999999999	42.8512000000001	22.4458666666666	35.7225	34.7026666666665	32.6229333333333	92.8503333333334	76.49	67.2847999999999	70.3984000000001	31.6282666666666	82.6415999999999	32.6378666666666	33.6687999999999	65.2970666666666	117.376666666667	832.546666666667	91.86	149.9792	109.090066666667	1051.89493333333	53.0573333333334	56.1117857142856	37.7498666666667	177.5264	32.6485333333334	39.7904000000001	102.026666666666	29.5877333333334	29.5877333333334	37.7646666666667	33.6556	41.8473333333333	58.178	32.6485333333333
270	202.128980805655	202.127998120154	202.129963491155	644.799	644.787	644.811	2	2	16.3243636363637	31.6132608695653	25.5056818181817	22.446	23.4600000000001	20.4054545454546	13.2605652173912	43.8618695652172	25.5065217391304	72.4014782608694	11.223	111.239454545455	22.452	15.3006521739131	14.2806363636364	17.3492727272727	11.2228695652173	14.2838181818182	18.3698181818182	8.15826086956523	14.283652173913	14.2873043478261	8.1620869565217	20.4060869565217	16.3243636363637	4.08104347826087	6.12026086956519	14.2869999999999	16.3243636363637	8.16208695652174	18.3560869565217	7.1380909090909	37.7496521739131	12.2432727272727	13.2605652173913	19.384956521739	20.4054545454545	41.8423636363636	14.2873043478261	7.14350000000001	9.17804347826088
271	202.12493842334	202.119045894018	202.137911084112	204.064	201.984	209.154	39	39	175.559076923077	386.667461538462	254.056615384615	467.265692307693	837.654571428572	1266.20184615385	836.634285714285	1394.68175	640.704923076923	683.863846153846	256.09723076923	506.034461538462	571.372307692308	811.127142857142	820.2944	689.700266666667	1191.18030769231	904.976533333333	622.387692307693	850.936615384616	204.989076923077	157.198461538462	137.668846153846	89.8209230769231	519.532384615385	254.056615384616	193.770769230769	2143.45384615384	1243.19246153846	783.18276923077	946.774153846154	677.433230769231	4700.12721428572	3142.37	1471.28369230769	2375.151	3061.05623076923	3913.60523076922	1850.83815384616	3156.832	1200.26838461539
272	202.125477810507	202.122012295099	202.137413756763	343.818	340.729	350.949	33	33	91.8224999999997	231.596749999999	107.165625	130.642823529412	215.28205882353	127.580882352941	166.423	398.9421875	956.134666666669	952.718916666666	633.6140625	1019.2921875	53.0522352941176	142.832941176471	113.213470588235	48.971294117647	90.8078124999999	69.4000000000001	51.03125	71.3912499999999	36.7284705882353	132.6325	50.0044999999999	42.821625	75.5017647058825	103.049705882353	84.6859374999999	207.186875	129.569882352941	174.526875	140.84625	36.7432941176471	2102.4875	690.793875000001	168.3515625	315.2765625	1401.48	1563.04315789474	1293.70581818182	1372.74053333333	929.870714285716
273	202.137402272364	202.137402272364	202.137402272364	364.236	364.236	364.236	1	1	108.177818181818	275.412272727273	276.493909090909	336.69	199.973454545455	290.712954545454	147.9	333.629181818181	293.838545454546	238.797	69.3785454545455	125.527090909091	159.205090909091	156.066954545454	220.378909090909	218.338363636364	46.92	57.1352727272728	35.7095454545455	45.8897727272727	96.9518181818182	26.52	30.6081818181819	107.128636363636	103.02	27.5473636363637	19.38	168.345	62.2200000000001	78.5609999999999	96.9518181818182	58.1698571428572	338.730545454545	218.338363636364	62.2366363636363	64.2914999999999	209.211818181818	210.223	78.582	158.064772727273	46.9325454545455
274	202.967721717153	202.967721717153	202.967721717153	45.917	45.917	45.917	1	1	68.35675	145.9046875	184.733125	152.015058823529	125.4984375	175.5475	134.673	149.01125	162.2296875	170.38175	147.93625	158.0903125	112.193529411765	136.76375	172.485625	153.046875	173.4425	138.8135	92.876875	141.866875	142.832941176471	178.54375	178.609375	175.5475	149.9308125	193.859375	155.084705882353	198.945882352941	97.95	124.5315	93.932	137.784375	276.48775	227.51575	133.65275	208.14375	209.148235294118	238.899375	207.186875	294.743875	82.6149375
275	203.049422827522	203.04895397409	203.05103250765	53.0465	52.032	53.07	4	4	91.7955	199.971578947368	222.486210526316	202.012105263158	154.05775	182.683631578947	142.836842105263	251.062421052632	134.6004	155.078	157.128631578947	107.1	139.74	164.262368421053	207.166842105263	181.6045	149.9841	133.661368421053	78.5845789473684	106.1372	198.951315789474	365.16	417.416789473684	258.206473684211	199.8612	316.293	255.065789473684	274.450789473684	133.654473684211	162.313894736842	135.772	139.819315789474	294.85225	214.266315789474	173.4425	170.383947368421	147.938157894737	204.115789473684	96.925	185.687894736842	126.511
276	203.108530907658	203.108530907658	203.108530907658	311.21	311.21	311.21	1	1	26.5373333333333	61.2360000000001	53.0538666666666	51.0333333333333	54.0741333333332	55.0943999999999	73.4351999999999	77.5149333333332	229.56	234.661333333333	84.7153333333333	133.602533333333	31.6034666666666	35.7093333333333	36.7296000000001	25.5066666666667	23.4661333333333	20.4066666666667	13.2634666666667	25.5066666666667	28.5674666666666	36.732	21.427	26.546	24.4864	25.5083333333333	17.3434	26.5269333333333	31.6303333333333	21.4256	28.5674666666667	10.2026666666667	186.7088	53.0573333333334	19.3850666666666	28.5674666666666	277.512533333333	156.0498	76.49	187.802666666667	73.4831999999999
277	203.134408012136	203.126751014961	203.144112161008	204.0325	200.963	205.079	22	22	17.3446363636364	65.2974545454546	34.6885	81.6218181818183	123.38975	188.750454545455	118.351636363637	243.845181818182	118.351636363637	108.206727272727	58.1555454545454	80.6015454545456	92.8448181818183	137.736818181818	137.736818181818	95.9056363636365	178.452272727273	137.736818181818	99.9867272727274	131.615181818182	43.8528333333333	38.791090909091	12.2367272727273	20.4163636363637	76.5545454545455	53.0541818181819	36.7101818181819	369.5115	176.507181818182	114.219636363637	168.345	109.175666666667	881.471999999999	566.251363636364	225.480272727273	381.616000000001	798.85575	641.725153846153	313.223727272728	786.612749999998	179.472
278	203.135333160964	203.127151430039	203.144408320844	345.3635	344.856	345.848	4	4	23.4727777777778	38.7705555555556	35.7202631578947	28.5762105263157	36.7294736842105	26.5350526315789	37.7614210526316	59.1954444444446	178.383333333333	152.066263157895	98.9669444444445	146.917894736842	23.4733157894737	30.6078947368422	29.5800000000001	30.6173684210527	13.2592777777778	16.3292631578947	14.2885555555556	21.413	17.3444736842105	28.5677777777778	26.5272222222222	24.4724210526316	16.3242105263158	22.4457894736843	16.3244444444445	32.6585263157895	19.38	22.4522222222222	26.5358888888889	23.4660526315789	319.451277777778	113.281666666667	25.5069444444445	46.9481111111111	215.342157894737	213.235	203.024222222222	246.826555555556	141.860473684211
279	203.136503912598	203.135241465031	203.137766360165	167.32	167.3	167.34	2	2	458.079777777779	908.096666666665	680.5401	854.368933333334	16.3248	415.2621	384.6531	1163.18	32.6506666666667	43.8686	12.2496	45.9400000000001	19.3952	28.5693333333334	16.3232	35.6895	10.203	10.197	10.203	6.12133333333334	6.1212	9.18300000000002	6.1218	6.12133333333334	8.1624	8.1624	8.1624	12.2568	5.101	8.1672	5.10111111111112	8.1624	13.2556666666667	8.1576	3.06066666666667	6.1182	8.1624	11.2233	6.1218	16.3328	8.1616
280	204.096884263178	204.087721696223	204.098867616493	319.343	316.282	319.35	3	3	125.55225	286.830749999999	324.466000000001	390.75575	174.46275	253.022	152.9625	395.857	105.08575	126.511	32.648	31.6122499999999	102.025	77.5453333333335	113.19225	111.259272727272	45.91125	29.5879090909091	19.38475	44.891	94.8367500000002	32.6319999999999	40.81	102.075	83.6605	21.4165	14.2765	128.562	34.7047272727273	72.43775	72.4081666666667	58.1542500000002	239.778333333333	123.45025	32.648	43.87075	88.76175	120.3305	65.2640000000001	55.1204999999998	14.2846666666667
281	204.122375624028	204.122019788954	204.122731459101	203.549	203.033	204.065	2	2	16.3253333333334	32.6506666666667	22.4462857142857	34.6913333333334	57.088	108.155333333334	42.8470000000001	136.724666666667	39.7865000000001	45.9075000000001	11.2236666666666	36.7260000000001	51.9908571428571	51.0166666666668	57.1386666666668	66.3108333333334	75.4306666666668	63.2503333333331	42.8540000000001	40.8133333333334	14.272	19.3863333333334	19.3641666666667	14.2846666666667	39.8255000000001	17.3456666666667	16.3108571428571	167.326857142857	74.4721666666668	48.9760000000001	58.1590000000001	52.0345714285714	399.905333333334	253.042666666667	95.9113333333336	197.912333333334	208.147999999999	319.312166666666	156.111	235.696999999999	80.5931666666668
282	204.138176217621	204.137096882879	204.139255552364	345.848	345.848	345.848	2	2	15.3042857142857	25.5071428571428	24.4868571428571	21.435	26.5255714285715	19.3840714285714	17.3436428571428	31.6288571428571	35.6696666666666	26.5367142857143	19.3854285714286	24.4868571428571	19.3935714285715	28.568	18.3574285714286	21.4335	10.1986666666667	18.3728571428572	15.3096428571428	15.293	17.3448571428571	23.4661333333333	15.3042857142857	17.3375714285714	18.3651428571428	16.3245714285714	12.2434285714286	15.3107142857143	15.2978571428571	15.3096428571428	21.426	10.2028571428571	149.017333333333	60.2221428571429	15.304	20.4128571428571	32.6628571428571	111.211142857143	20.4057142857143	54.0524285714284	28.58
283	205.044744016578	205.040466636519	205.05548731486	269.367	266.289	272.434	19	19	25.5083333333333	28.5664615384615	29.6000769230768	36.7469999999999	14.2846666666666	59.2034999999998	22.4455	22.4473333333334	1503.39329411765	1883.43277777778	1026.3344	2061.92525	33.6545	32.6506666666666	21.42525	36.7470000000001	12.238	112.236666666667	87.7415	12.249	20.4046153846154	34.6721538461539	29.58725	37.74925	29.6017499999999	16.332	24.4880000000001	16.3175384615384	29.5896666666667	21.4444999999999	30.6224999999999	27.54675	21.4361538461538	46.9353333333334	21.4444999999999	21.427	52.03275	16.3249230769231	26.5286666666666	35.6941666666667	50.0167499999999
284	205.095469559772	205.092075653651	205.106782193104	193.8305	190.777	194.858	20	20	90.8096666666666	236.691555555555	193.926666666667	296.884666666667	164.363111111111	255.055555555555	161.1995	736.141	538.008444444444	649.881555555555	194.891625	856.619000000001	189.761333333334	213.249666666666	190.926999999999	155.090666666667	296.057777777778	292.803777777778	182.520333333333	392.785555555555	208.148000000001	323.234333333333	256.103666666667	292.803777777777	224.448888888889	192.822	134.669333333334	289.743111111112	179.564	160.087666666667	211.209	140.898	764.146444444443	305.079666666666	155.090666666667	254.916666666666	362.17888888889	339.734000000001	152.013111111111	344.872666666667	306.886222222222
285	205.988744506653	205.987247639293	206.003435017676	302.991	299.953	304.028	3	3	13.2639	12.2436	22.4473333333333	11.2236666666667	7.14233333333333	12.2426666666666	11.2233	6.1212	10.2088888888889	9.18299999999999	8.1576	4.08119999999999	11.2224444444445	13.2639	13.2628888888889	14.2674	6.1212	7.14233333333333	7.14560000000002	9.1881	12.2426666666666	8.1671111111111	11.2233	18.3654000000001	20.4044444444445	4.08133333333333	8.1712	13.2643333333333	8.16239999999998	12.2436	19.3952	5.10444444444444	18.376	16.3248	9.1773	7.1414	14.283111111111	23.4676666666666	9.1773	11.2222	14.2842
286	206.052313133178	206.047805022132	206.063319386302	270.348	266.289	272.434	15	15	37.7500909090908	47.9528181818182	64.3115454545454	58.15425	48.9720000000002	50.0167500000001	37.750090909091	121.412454545455	1517.81952	1773.16107692307	1009.008	1999.8125	31.6148333333333	31.6284545454544	33.6710000000001	31.6284545454546	70.3611818181817	66.3177272727274	61.2163636363637	103.102636363636	14.2838181818182	26.5270909090909	22.4459999999999	25.5068181818182	17.3539090909091	35.7262500000001	22.446	28.5523636363636	32.6487272727273	16.3403636363636	31.6453636363636	17.3446363636364	58.1866363636363	32.6487272727273	41.8721818181818	29.5879090909091	54.0732500000002	45.9122727272728	30.6075	53.0305454545453	45.9368181818181
287	206.072807268701	206.064977673517	206.080636863884	405.5455	403.006	408.085	2	2	10.2023529411765	16.3247058823529	24.4856470588235	22.4387058823529	9.18211764705882	16.3265882352941	16.3247058823529	30.6088235294117	34.6900000000001	35.7102941176471	13.2630588235294	28.5764705882352	17.345	22.4464705882353	21.4323529411765	22.4451764705882	20.4047058823529	17.345	22.4464705882353	26.5276470588235	21.4261764705883	16.3077647058824	13.2684117647059	18.3589411764706	31.5981176470588	18.3832941176471	14.2832941176471	25.4985294117647	25.5073529411764	15.3044117647059	28.5764705882353	11.2264705882353	34.688	31.6291176470588	13.2630588235294	13.2592352941176	43.8726470588236	11.2232352941176	15.3088235294117	42.8523529411764	47.9538235294117
288	206.494720091734	206.493776042471	206.495664140997	301.472	299.953	302.991	2	2	7.14175	22.4450769230769	21.42525	17.34425	14.2835000000001	19.3847500000001	17.34425	13.2643333333333	4.08300000000001	7.14175000000003	4.07938461538461	4.081	13.26325	18.3735	15.305	18.348	9.18299999999998	7.14175	5.10363636363637	11.229	22.4455000000001	7.14524999999998	7.14161538461537	13.26325	7.14175	9.18225	7.14524999999998	15.30375	8.162	19.38475	10.2072727272727	11.22825	23.47725	22.4366153846154	8.15815384615385	6.12199999999999	11.2236666666666	18.3554999999999	3.0595	17.34425	8.15799999999998
289	206.881611656662	206.881611656662	206.881611656662	48.972	48.972	48.972	1	1	2907.81428571429	3766.763	4005.64171428572	3708.73857142857	3198.59571428572	4077.93925	3184.20025	2283.70133333333	3065.95857142857	2973.11257142857	2427.25971428572	3609.6445	3639.35914285714	4135.218	3852.772	3961.76942857143	2747.62942857143	5220.802	3272.05628571429	3084.32371428572	2804.76542857143	297.923428571429	394.106	1627.73966666667	3142.48	1818.14914285714	1639.59914285714	3298.12185714286	3366.825	2985.2515	3441.63516666667	2619.886	3205.73771428572	5116.73285714285	3178.76514285715	3659.63675	3470.526	3925.745	3201.65657142857	3492.438	2898.23542857143
290	206.989854192159	206.988231591284	207.004254671208	302.991	299.953	304.028	3	3	99.9894000000003	162.223363636364	211.196454545454	5051.37027272728	173.446363636364	190.791	136.716545454545	177.619199999999	9.18654545454546	10.2027272727273	17.3369090909091	18.364909090909	118.351636363637	45.9405	2556.57563636363	234.558181818182	43.8717272727271	100.953	32.6487272727273	75.5405454545454	113.250272727273	56.1400000000001	43.8717272727273	41.8311818181819	129.574636363637	70.3988181818179	35.7095454545455	157.122	64.2428181818181	92.8448181818183	58.1855999999998	86.7618181818178	145.977	88.7660999999998	40.7890909090909	33.669	85.7029090909092	197.017909090909	75.4665454545452	98.9594	76.4795454545457
291	207.057649705006	207.053580917761	207.06171849225	411.664	410.142	413.186	2	2	25.50625	49.9933636363637	61.215	81.5799999999998	59.1745	74.4417499999998	54.07325	177.527454545455	13.2635454545455	13.2578333333333	15.30375	6.1215	39.78975	65.2974545454546	52.084909090909	47.95175	54.0744545454546	40.81	70.4317500000001	65.2974545454546	29.5896666666666	72.3683636363636	45.9337499999999	36.7134545454544	22.4363333333333	65.296	47.9784545454545	100.95525	46.9315	25.5181818181818	34.7054999999999	33.6847499999999	172.518272727273	62.23525	61.2163636363637	79.5404999999998	201.005666666666	62.23525	26.5265	149.980090909091	28.5693333333334
292	207.063743245614	207.054473006338	207.077160472991	298.933	291.791	308.148	71	69	12573.54	2513.44903448276	1694.63525	16670.4482857143	15147.1617142857	9840.52766666664	15511.9619047619	18910.8	516.3983	822.350285714285	564.187615384614	551.974571428571	19012.1369047619	20850.2742857143	17824.3914285714	3307.34112	10124.8428571428	12935.1822857143	9617.04652380953	10199.5908571428	14932.2047619048	12715.03245	11202.66	6560.80226666667	1224.27692307692	13065.7788571429	11539.2308571428	15731.7854285715	12964.7344761905	11962.85	7072.20359999999	11697.2439047619	18576.342	2670.05372727273	2316.65493103448	3066.0015	17641.7602857143	2181.97445454546	13028.46	7439.25033333335	10274.46
293	207.057547413895	207.053843798893	207.070967931711	206.0815	202.012	207.102	46	46	1244.644	2298.811	2313.97854545454	3140.586	1967.3228	2912.91571428571	1814.03413333333	4679.99100000001	835.603363636362	1003.5447	256.0702	740.687538461539	2072.1225	2984.15000000001	2528.1795	1923.23857142857	1453.0725	1650.80127272727	1119.90221052632	1466.13190909091	1619.13675	1643.51727272727	1335.11110526316	1624.18114285714	1251.18872727273	1301.27916666667	961.1226	2342.77772727272	1009.0767	1138.01563636363	1259.00906666667	821.3415	2734.33090909091	1921.19800000001	1144.6644	1201.0108	1936.6473	1765.06133333333	1093.75266666667	1809.8348	726.0264
294	207.064464741695	207.059957042832	207.077254087807	232.621	231.555	239.728	23	23	335.66225	673.2	651.93975	872.547857142856	1772.64985714286	2624.9832	1881.9	3613.76755	364.22925	598.054857142857	340.743619047619	517.405571428571	1125.63776190476	1133.7755	1420.63542857143	981.239999999999	4268.7	3724.88928571429	2909.8956	4216.68	992.737999999999	1304.58	813.732	1052.9496	836.829523809523	634.973142857142	455.812285714285	1141.69083333333	1022.27857142857	490.59595	864.15175	582.42	4525.1187	1703.901	909.04275	1142.4	3366	2498.24228571429	1779.37828571428	2385.428	1486.50425
295	207.067604292685	207.062682464119	207.077324786191	358.109	347.911	359.128	7	7	80.6215789473684	213.246	267.308947368421	279.6307	231.6081	426.4854	267.24	592.772894736842	35.7	72.45905	31.6281578947369	46.9177	269.425199999999	288.66	240.72	224.520999999999	739.271052631578	430.545500000001	231.599736842105	696.444315789472	98.99335	130.593684210526	122.431578947369	120.391052631579	120.3895	138.754	56.1144736842105	343.935105263158	170.34	82.6455789473683	113.249210526316	78.5592500000001	731.528684210526	295.952631578948	160.181315789474	175.539578947368	516.3983	254.04225	68.3611578947369	445.74	90.8289499999998
296	207.070550028326	207.064236151295	207.075468132527	374.427	372.386	375.462	4	4	157.08	231.54	274.453363636363	309.225272727273	359.232	363.12	391.780173913044	820.299272727274	46.9450909090909	58.1555454545454	41.8311818181819	64.3086818181818	243.842347826086	302.9535	247.926272727272	242.76	528.501272727273	268.3915	324.525913043478	529.521545454545	136.716545454545	300.9	230.581636363636	141.817909090909	152.020636363636	268.331727272727	138.689090909091	457.082181818182	272.409652173913	185.64	139.8085	186.759818181818	839.684454545456	301.997217391304	232.684363636364	362.229090909091	610.12309090909	322.492363636364	70.38	612.883409090909	174.472043478261
297	207.099844802973	207.099209998841	207.100463257649	384.63	384.624	384.681	3	3	98.926142857143	148.900533333333	191.734933333333	209.246428571429	232.722857142857	197.921571428572	238.746857142857	544.822400000001	34.7026666666667	46.9167142857143	22.4473333333333	37.7505714285714	124.474857142857	181.548133333333	166.314333333333	139.720428571428	365.112266666667	161.261571428571	114.32	391.782400000001	119.365071428572	148.958933333334	131.6144	115.335333333333	113.251714285714	89.7851428571428	71.3906666666667	322.410285714286	89.7851428571428	140.7416	97.9474285714285	134.677714285714	584.3836	167.326857142857	86.7566666666667	124.472533333334	203.036857142857	225.483142857144	39.7592000000001	218.265733333333	52.0345714285714
298	207.427999916841	207.414556562758	207.428308138108	299.924	295.866	300.961	3	3	171.422999999999	231.590444444445	172.443375	240.778999999999	582.562750000002	214.252500000001	576.511875000001	1121.95688888889	1.021	1.02025	3.06066666666665	6.12149999999998	132.6325	212.341999999999	163.24	133.5545	80.5975555555557	31.6083750000002	27.549	56.1183333333333	48.9720000000002	58.197	67.3419999999999	44.8897777777779	54.0732499999999	131.628375	75.4964444444446	549.982125000001	112.24125	216.287111111112	38.7937777777777	119.457	955.305000000002	123.460333333333	147.851666666667	223.428666666667	414.221500000002	878.542875000001	63.2089999999996	850.818999999997	50.9812499999999
299	207.484663747344	207.479408340201	207.489919154488	294.845	293.825	295.865	2	2	342.803999999999	1055.99571428571	1290.61625000001	1432.431	816.199999999998	1415.260125	878.435250000004	1768.02975	2.04057142857143	2.04049999999999	6.12225000000001	4.08100000000002	941.806124999995	1162.91899999999	1110.032	980.460249999997	131.616857142857	140.794500000001	38.7708571428571	124.474857142857	256.114125	143.860285714286	95.9068571428571	210.04275	307.132874999998	222.414500000001	93.8662857142857	963.115999999997	297.913000000001	267.314857142857	306.085714285714	194.867750000001	1611.82571428571	1016.169	252.010571428571	465.250285714285	1141.65975	1092.47	599.980500000001	1228.381	80.5405000000001
300	208.062592832834	208.059438808093	208.070169816394	205.079	203.003	206.105	3	3	188.842307692307	374.452923076923	346.904615384615	542.803692307693	311.053076923077	467.300923076923	298.042153846154	785.636923076924	159.156	203.117769230769	66.315	216.305230769231	306.207692307692	438.732307692307	373.404461538462	276.482538461539	220.286769230769	238.752	172.432	223.430538461538	242.723384615385	215.382307692308	214.167692307692	263.358461538462	171.398769230769	184.661769230769	131.619692307692	364.387153846153	123.457230769231	160.103769230769	209.147307692308	118.355692307692	465.225230769231	305.072	185.682	167.393538461539	314.373230769231	271.401846153846	106.112	296.887153846154	106.064
301	208.071543903479	208.06421093997	208.085197305187	296.886	293.813	297.946	88	88	2669.0894117647	5341.96666666667	5772.6833076923	6091.83573684209	3810.67434782609	6192.98347826087	3787.78915384615	5323.6645	70.4246470588235	143.869764705882	76.4953125000001	73.4569411764708	4837.13694444445	5720.34499999999	5471.95357894736	5063.8302	2036.46436363636	2645.45838461538	1763.45856	2044.64112	3380.08825	2724.79857142857	2268.34917647059	3087.54	3605.5635	2690.43394736842	1963.76266666667	4104.5775	2766.64684210526	2645.72433333333	3322.9108	2546.1475	5097.10952380953	5247.28861111111	2893.59815	3488.38558823529	4287.27588235295	4071.70688888888	2882.8975	4458.67458333333	1951.14747058824
302	208.075106539248	208.067717334066	208.083824450789	231.594	228.563	232.62	11	11	40.8126315789474	91.7952631578947	83.6874736842105	92.8473	245.95952631579	360.264368421052	284.653421052632	540.906842105263	62.2360526315789	97.944	55.0935	95.9344210526315	117.330263157895	217.383315789474	190.848263157895	134.64	581.268461538462	554.002894736843	404.024210526316	624.24	108.147894736842	194.870263157895	136.6398	141.816578947368	116.34	81.6463157894736	70.3593	208.133684210526	131.6187	61.2	126.519157894737	34.68	774.619421052631	264.248157894737	144.877368421053	140.76	524.415263157895	381.69652631579	248.941	339.7599	210.174210526316
303	208.086086562127	208.086086562127	208.086086562127	297.9	297.9	297.9	1	1	2840.49882352941	5466.42070588235	5786.08794117646	6140.12999999999	3946.27011764707	6196.90917647061	4041.38500000001	5074.5	44.9058823529412	116.306823529412	44.8775555555555	63.2582352941177	4973.64705882353	5720.72676470588	5595.29294117646	5193.78247058824	2082.42029411764	2726.22588235294	1117.584375	2083.22318749999	3403.50494117648	1663.55882352941	1441.59247058823	3046.59823529411	3623.87576470588	2188.53088235294	1508.017	4135.25205882354	2270.15441176471	2711.7854117647	3369.083125	2589.23235294118	5319.30588235295	5283.6	1798.0525882353	2199.75411764705	3456.75647058823	4196.22776470588	1661.48417647059	3664.68517647059	1538.07129411765
304	208.090988811624	208.090988811624	208.090988811624	273.425	273.425	273.425	1	1	25.505	64.2852000000004	105.0806	108.162399999999	47.9494	59.1716	33.6666	159.1512	10.202	17.3434	6.12240000000004	18.3636	19.3838	40.808	38.7676	31.6251666666666	31.6262	74.4746	27.5454	40.8159999999998	33.6731999999998	23.4692000000001	27.5454	62.2444000000004	29.6205999999998	18.3636	15.303	35.6650000000002	8.1616	15.3210000000001	20.404	25.5100000000002	88.7574	42.8484	8.1616	3.0606	11.2222	25.505	5.101	11.2243999999999	7.1414
305	208.884487476327	208.884379872834	208.884595079821	48.9715	48.971	48.972	2	2	814.279200000001	1076.36375	1199.7552	1028.5632	878.392200000001	1136.5585	908.245	652.898250000001	752.907600000001	709.178000000001	649.867400000001	888.637750000001	961.0284	1271.1692	1137.8396	1068.1494	728.422800000001	1492.5526	793.715600000001	811.059	767.340800000001	69.3736000000001	87.8232	347.395	864.1094	455.0092	459.18	873.2912	937.609750000001	828.646	982.586800000001	762.0894	921.421200000001	1424.1992	916.139600000001	1086.56625	947.7658	1135.7968	912.237600000001	1015.099	827.590400000001
306	209.041049421235	209.039971951035	209.042126891434	144.8825	144.871	144.894	2	2	77.5808000000002	240.672799999999	237.7299	279.6992	17.3451	250.92	31.6634	25.4925	148.9638	279.5622	169.3698	22.4444	170.3901	210.0582	220.3848	153.045	22.4466	95.9082	29.5887	13.2626	425.6736	374.4501	422.4042	456.0294	260.151000000001	292.8261	233.5113	264.2577	124.4766	24.4584	191.8164	15.303	20.394	243.8517	177.5148	43.8729	149.0368	15.2955	134.6796	268.3389	20.406
307	209.072160391972	209.070801064871	209.072253473745	296.885	295.849	296.904	3	3	418.323000000001	969.259090909092	1003.8768	1006.9374	596.875500000002	1072.3353	590.6958	904.49809090909	22.4465999999999	33.6699000000001	21.4257272727273	26.5277999999999	712.174769230767	911.574400000002	930.513599999998	897.864000000003	325.467	466.277099999999	314.244	321.385909090908	588.713100000002	421.383899999999	350.817454545455	541.475181818181	591.774000000002	479.540999999999	389.744181818182	631.5038	490.764299999999	406.068545454546	637.670454545455	361.3986	841.274999999999	714.215384615385	475.447090909092	558.089181818183	684.621300000002	618.604799999998	512.9091	753.981545454546	292.6539
308	209.133318620924	209.127617856441	209.140769069932	117.3205	115.3	118.35	4	4	9.1827	15.2955	13.26715	13.2639	9.18495	15.30825	9.1827	15.2955	13.25935	8.15959999999999	8.1624	9.1827	8.16	8.16	12.2466	10.203	5.1015	7.14385	9.18224999999999	12.2436	7.14175	4.0788	5.10275	19.3743	10.2	4.0822	4.0812	6.1215	4.0822	7.1421	9.1773	5.104	14.2835	10.2	8.1624	6.1215	2.04	13.26325	13.26325	8.16	3.06165
309	209.15159651162	209.151188893203	209.152018359584	249.954	249.92	251.012	3	3	73.4596363636364	149.980090909091	142.8	136.753090909091	90.8042727272727	93.9152727272727	106.08	239.764090909091	121.412454545454	79.6025454545454	62.2366363636364	96.9259090909092	61.2327272727273	104.067818181818	63.2569090909091	64.2943636363636	119.371909090909	99.9867272727274	72.4232272727272	115.290818181818	78.561	123.4255	84.6826363636364	105.1115	55.0947272727273	66.3177272727273	41.8199999999999	177.525391304348	38.7703636363637	104.044636363636	55.08	87.7004545454545	228.48	78.5820000000001	67.338	96.8999999999999	125.493545454545	165.365181818182	48.9861818181818	69.36	79.5812727272727
310	209.150777918692	209.15043989601	209.153404948448	346.902	343.853	346.926	3	3	30.6078947368421	33.6686842105263	63.2758947368422	29.59595	38.7695000000001	38.7809	45.926052631579	130.593684210527	18.3486315789474	17.34425	16.3242105263158	13.2634210526316	31.637947368421	62.2360526315789	55.0771578947367	11.2228947368421	145.897631578947	54.0906842105264	95.9344210526317	180.484105263158	83.6646	145.905157894737	84.7080526315788	76.4763157894738	56.1144736842107	45.9118421052633	46.9321052631579	85.7286315789472	33.6582631578948	50.0083684210527	48.9877894736843	51.0289473684211	114.304842105263	61.2347368421053	39.7902631578947	33.6791052631579	76.5449999999999	91.8225000000001	18.3647368421053	67.32	16.3292631578947
311	209.152536239216	209.152536239216	209.152536239216	382.583	382.583	382.583	1	1	7.1396111111111	20.398947368421	24.48	32.6595555555556	36.742	33.6581666666667	23.4663888888889	77.54	25.5152777777778	13.2636111111111	19.385	14.2885555555555	25.5069444444445	40.797894736842	30.6083333333333	18.359	71.4194444444445	55.11	37.7605555555556	61.2133333333332	40.8111111111111	49.9936111111111	31.6268888888888	42.8643157894736	43.8719444444445	38.7705555555556	25.4921052631579	55.095	28.5677777777778	42.8377894736843	28.5771111111112	38.7832222222223	75.475888888889	29.5864444444444	29.5977222222222	31.6281578947368	37.7502777777778	80.6019444444445	36.7086315789473	48.9423157894737	10.2027777777778
312	210.060288080928	210.060288080928	210.060288080928	248.951	248.951	248.951	1	1	3.0605	6.12200000000001	4.07933333333333	9.18300000000002	8.16133333333335	9.20340000000005	7.14116666666668	17.3428333333333	15.3025	19.3863333333334	7.14233333333332	12.242	8.16933333333335	14.2846666666667	7.14116666666668	3.0605	6.12100000000001	4.08066666666667	16.3093333333333	8.16133333333335	5.10166666666665	7.14933333333335	6.12199999999999	7.14233333333332	10.2033333333334	11.2218333333334	6.12200000000001	14.2846666666667	16.3226666666667	8.15466666666669	4.08066666666667	4.08066666666667	13.2513333333334	21.4234999999999	5.10166666666668	27.5445	57.1386666666668	8.17866666666669	12.244	60.1898333333334	24.4880000000001
313	210.061483114861	210.059446644409	210.074697618211	120.4015	118.349	121.433	18	18	67.342	151.888307692308	150.05025	221.412333333333	246.00075	279.6855	268.340923076923	483.407076923077	237.757083333333	287.574923076923	155.090666666667	253.036307692308	207.028769230769	317.291769230769	281.727	208.148	296.909538461538	277.644	236.693538461538	219.366153846154	103.053666666667	49.9473333333333	51.0125	61.1907692307692	151.957076923077	97.9864615384615	90.8484615384615	354.902	222.4145	205.07025	230.485230769231	95.9975000000001	1368.1925	569.331692307692	280.584615384615	365.2495	1058.52046153846	707.454	443.833846153846	715.923	369.490615384615
314	210.073703823961	210.072275300619	210.086999877199	145.891	143.85	146.924	9	9	90.8022500000002	179.490666666667	119.379	157.1185	121.412454545454	192.843	93.8650909090908	377.153333333333	983.601333333333	1197.80018181818	440.757818181818	881.567999999999	90.8042727272728	138.822	107.128636363637	93.865090909091	653.994818181819	345.872454545454	168.34125	512.207333333333	420.549	329.567666666667	315.095727272727	368.340333333333	348.9255	335.662250000001	334.642000000001	306.969833333333	181.576181818181	186.538	320.358500000001	225.500363636363	566.23875	280.575	240.680666666667	217.318090909091	351.99409090909	348.933272727272	165.372545454546	351.99409090909	152.9625
315	210.990489252312	210.987558939093	211.004021517826	296.875	292.805	297.918	7	7	27.54	61.2150000000001	46.9337999999999	70.3972499999999	32.6476190476191	45.9112500000001	32.6576	45.9112500000001	572.360250000001	621.325	875.412352941178	649.899250000001	59.1774	60.21245	53.0556	62.2199999999999	48.9743999999999	51.0000000000001	39.80145	52.04805	50.00695	40.822	28.5600000000001	48.9600000000001	41.8323	22.4466	26.5343	28.5684	27.55485	28.567	53.0686	27.55485	35.7087500000001	38.7695000000001	28.5586	28.567	28.567	30.6165	23.46	36.7308	18.3591
316	211.093593422545	211.093593422545	211.093593422545	207.091	207.091	207.091	1	1	18.3735	26.5265	22.4455	32.648	19.37525	18.3645	27.56025	40.810909090909	58.1542500000001	64.30725	30.61	45.91125	20.415	31.62775	24.486	16.3253333333333	19.38475	19.38475	10.2025	20.405	21.434	28.581	13.26325	20.405	13.2643333333333	16.324	10.2025	31.6432500000001	15.30375	13.2578333333333	11.223	11.22275	25.50625	18.3649090909091	7.14175	7.14525	19.39425	23.46575	13.26325	10.2025	7.13883333333333
317	212.057036206401	212.055331647809	212.070817559958	77.539	71.418	79.574	11	11	5.10131578947369	12.237	6.12347368421052	9.18236842105263	11.2257894736842	12.2364	9.18521052631579	21.4266315789474	7.13778947368421	8.16968421052632	10.2026315789474	11.22275	6.1215	10.1995	9.18236842105263	8.162	1048.27357142857	1095.02473684211	475.442631578948	967.2444	10.2057894736842	4.08105263157895	4.08105263157895	11.2228947368421	8.1621052631579	5.09973684210526	5.1	5.1	4.0812	4.08105263157895	6.12	5.10289473684211	11.22	12.2431578947368	8.1621052631579	8.1624	12.2431578947368	12.2431578947368	7.1379	5.10131578947369	4.0812
318	212.059333232907	212.055601425312	212.070865509209	61.215	60.188	62.246	4	4	2.03966666666667	8.16246153846154	9.18225	8.162	6.122	11.22275	5.10125	14.2835	8.15066666666667	5.10125	12.244	15.30375	8.16184615384615	14.2846666666667	9.183	11.22825	1012.088	967.834	386.706333333333	650.9195	9.18225	7.14175	3.06075	3.061	9.1785	4.08133333333333	1.01984615384615	2.0405	4.08123076923077	3.06225	12.243	5.10115384615385	10.2025	12.2381538461538	2.0405	7.14215384615384	5.10125	10.2025	12.243	8.166	2.0415
319	212.851153375286	212.847896735613	212.863379658132	50.998	48.982	52.037	10	10	246.893777777778	495.8658	411.4227	376.4538	332.628666666667	476.7136	371.3528	290.9565	197.944666666667	251.994888888889	141.8217	717.8688	276.3387	386.6937	365.4822	336.893333333333	1678.26555555556	1605.23657142857	717.684888888889	1531.71428571429	213.2218	11.2224444444444	12.2424	99.0176	330.3828	105.094333333333	87.7458	423.383	417.3027	279.754	356.2941	313.2321	791.692444444445	787.6716	224.448888888889	450.9726	726.3824	821.261	339.7599	630.1746	225.346333333333
320	213.07376880329	213.073328250008	213.087303509629	50.4935	48.959	51.006	4	4	17.3437777777778	34.6913333333333	19.399	27.546	16.3235555555556	33.6673333333333	11.2224444444444	20.42	139.785666666667	237.71825	36.732	31.6303333333333	37.7276666666667	83.6673333333333	54.1071111111111	55.092	1747.74942857143	597.915333333333	840.663111111111	1292.586	56.1122222222222	22.4455	28.5848888888889	23.4804444444445	47.9504444444445	18.36675	7.14155555555556	36.728	43.8695555555556	25.5055555555556	41.8837777777778	27.564	36.728	39.793	23.46575	30.61	48.9706666666666	21.4386666666667	86.7188888888889	42.8493333333333	20.3933333333333
321	213.918341668334	213.915729200419	213.920954136249	43.348	42.844	43.852	2	2	61.215	97.944	133.669125	113.24775	46.9315	83.6605	52.03275	53.0595	562.9296	664.206	380.55325	294.85225	25.509375	60.202125	41.83025	39.78975	54.079875	76.528125	40.81	47.9467142857143	47.95175	35.71	41.835375	47.95175	51.0125	40.8057142857143	34.6885	28.567	24.486	34.6885	30.63	22.462	23.46575	40.815	33.6694285714286	22.4455	23.46575	35.735	32.672	27.54675	21.42525
322	213.964616316479	213.959299827982	213.978421960779	102.573	94.878	107.127	107	107	2750.55471428572	4470.10285714286	4938.10272	4226.95026315789	3228.071	4044.36109090909	2573.90636363636	3246.66	148.911411764706	274.459117647059	143.859166666667	160.186176470588	2548.29254166667	2995.74	2907.81428571429	2586.128	326.475294117647	652.8	600.953235294118	372.257058823529	2796.45253846154	2194.18546153846	2372.52	2980.55688	2098.68853333333	2209.8615	2216.62715384615	2317.73478947368	1641.165	2051.77861111111	2634.81866666667	1899.123625	2604.75627272727	3662.65252173913	2339.5765625	2158.475	1472.70882352941	2700.82063157895	2944.4896	1213.09289473684	1078.8955
323	214.910105941589	214.910085218703	214.910126664475	45.919	45.916	45.922	2	2	4487.99515384615	6711.584	6978.90461538462	7710.95952380953	4426.09476923077	5711.68246153846	4346.51076923077	4670.01923076923	455.871230769231	496.852384615385	432.577846153846	979.495384615385	7206.43323076923	6508.54276923077	6651.85176923077	6378.96369230769	1269.26276923077	1782.47753846154	1245.79569230769	1469.24307692308	8685.69228571428	7341.58061538461	7049.92176923077	9187.25146153846	8315.901	6603.43138461538	6438.14153846154	3182.09976923077	3908.79876923077	5149.49292307692	7075.575	4915.65415384616	2113.91815384615	3556.79261538462	4365.56746153846	2413.02769230769	788.638384615384	1713.49615384615	850.300769230769	1243.66130769231	5531.64553846154
324	214.916933873941	214.910803119873	214.931805229886	44.885	42.844	45.921	111	111	4481.95825	6391.368	6799.2792	7708.25857142857	4339.27514285714	5315.93666666667	4292.74875	4078.27233333333	410.154857142857	447.926333333333	421.378	891.729714285715	7193.04	6237.14057142857	6467.4704	6184.972	898.950375	1753.8384	1102.92885714286	1028.448	7728.00466666667	7315.44857142857	6722.17669565217	9099.47192307693	7773.13823076923	6244.6436	6123.75485714286	3103.70914285714	3729.14428571429	5060.61714285714	7061.23600000001	4857.918	1924.1915	3492.39354545455	4285.2	2314.008	739.741666666667	1551.17914285714	848.569714285714	1236.50933333333	5026.36116666666
325	215.019388625201	215.016073849446	215.023791138912	52.032	52.026	54.084	3	3	28.5562666666667	40.8085714285715	58.1742	77.5402666666667	28.5674666666667	106.154285714286	37.7498666666667	27.5457857142857	196.757066666667	255.066666666667	133.663666666667	157.069733333333	76.495	48.9728	77.5656	72.4389333333334	83.6618666666667	110.1888	104.108	73.4832	48.9728	61.192	47.9525333333334	63.2606666666667	67.291125	54.0741333333333	44.8917333333334	30.608	36.7296	18.3792857142857	61.236	27.5472	52.0336	79.5808	38.7701333333334	34.6897142857143	62.2362666666667	42.8512	115.290133333333	56.1146666666667	96.9253333333334
326	215.921803742739	215.920675109033	215.922932376444	45.4065	44.891	45.922	2	2	242.824909090909	463.203818181818	434.6478	451.9929	237.723545454545	339.750818181818	231.601909090909	233.7632	80.6015454545454	121.412454545455	68.3601	70.3988181818182	443.59125	390.7366	385.8624	386.683363636364	57.1352727272727	107.128636363636	37.7500909090909	73.4923636363636	599.907	384.642818181818	422.6112	605.2158	514.0485	344.852181818182	343.8074	168.345	192.831545454546	254.047909090909	478.0152	258.267	102.027272727273	196.912636363636	210.176181818182	119.371909090909	34.6892727272727	78.6478	38.7904	57.1368	262.093272727273
327	215.958893195258	215.954223182241	215.973124704202	103.023	94.878	106.09	75	75	1383.970375	1962.83357142857	2341.575	902.995	1390.60075	1923.22361111111	829.1245	1495.32	155.029866666667	112.229333333333	264.249066666667	122.432	1028.3616	1338.24	1224.32	1186.88995833333	141.826333333333	329.438466666667	267.309866666667	150.940266666667	1405.878	919.213071428571	968.229736842105	1358.04031578947	852.942933333333	1035.85825	962.129428571429	1087.01	826.70625	958.0304	1116.389	711.916375	1192.65505882353	1716.80446153846	1082.53205882353	1217.55068421053	777.747999999999	1241.64425	1355.91225	710.1056	605.8404
328	215.979826822235	215.976062563127	215.994291611259	115.288	111.208	116.315	47	47	335.669727272727	525.159545454545	601.960909090909	594.7766	564.244333333333	1053.285	767.245090909091	694.166	599.920363636364	561.165	173.451	349.953545454545	293.6736	284.6358	291.7772	291.8058	138.7608	69.3804	93.8584000000001	112.23	260.169545454545	279.405272727273	340.9806	238.7268	175.408727272727	224.46	247.815818181818	577.489799999999	313.2014	259.1562	297.919636363636	244.1146	718.697142857142	749.9205	370.359	457.0944	750.4992	639.7281	872.327999999999	761.94	181.608545454545
329	217.969446945829	217.969436531636	217.97169094221	115.3	115.289	115.311	3	3	188.774	293.8176	309.1206	353.997833333333	415.3028	449.9082	399.9184	409.7184	89.7776	96.9380000000001	23.4638333333333	52.0302	186.6905	93.9319999999998	186.721	160.166166666667	81.616	30.606	16.3264	73.4544	130.5856	46.8831999999999	46.9844	89.7952000000001	113.2422	32.6464	34.6935999999999	344.2118	93.8706666666667	176.488833333333	122.424	164.4454	394.430399999999	351.969	56.111	130.602666666667	159.172	399.84	37.7547999999999	186.6905	26.5252
330	217.987237568454	217.987237568454	217.987237568454	116.286	116.286	116.286	1	1	192.807	316.288571428572	317.308857142857	356.079714285714	443.824285714286	631.556857142857	417.238428571429	455.684571428571	95.9068571428571	200.996285714286	26.5274285714286	139.779142857143	192.672	105.177714285714	187.732571428572	164.266	88.7648571428571	40.8114285714286	41.8317142857143	85.7040000000001	134.677714285714	87.6877500000001	121.516	109.170571428571	130.578285714286	80.6025714285716	79.5822857142858	361.484571428571	95.9068571428571	183.625714285714	140.799428571429	169.509714285714	420.004571428572	475.453142857143	129.558142857143	131.616857142857	159.164571428571	408.114285714286	78.5620000000001	189.746571428571	71.4200000000001
331	218.10478661418	218.100491003133	218.118697036932	363.7225	360.142	365.233	30	30	275.462307692307	528.489500000002	626.455428571428	679.486500000001	364.259000000001	609.08925	389.757538461539	743.788285714285	572.407000000001	569.346000000001	196.908250000001	153.115384615385	367.283076923078	311.053076923077	444.829	472.366846153847	85.666	80.59975	37.7513846153846	63.2296666666667	209.168333333334	35.6941666666667	79.6185000000002	204.05	197.835230769231	45.9150000000001	23.45425	338.723	113.202923076923	190.78675	192.827250000001	177.538	663.1625	417.274384615386	104.0655	149.989	256.08275	451.171499999999	198.0255	208.046	36.7283076923078
332	218.105340124599	218.099656860475	218.115339017202	248.95	248.945	252.998	3	3	27.54675	63.2554999999999	76.4953124999999	112.26875	110.187	167.444	116.273294117647	246.9005	973.378125000001	1012.65163636364	375.468235294118	2387.385	110.2275	170.38175	128.5515	121.459333333333	143.8640625	174.4734375	77.5152500000001	180.58425	80.5997500000001	84.6496249999999	64.2796875	86.7531250000001	96.9237500000002	104.0655	45.894375	211.2046875	121.415	109.126625	112.2275	78.5354705882353	856.625000000001	356.198125	114.268	222.4145	487.709375	401.253	127.529411764706	391.792941176471	347.90525
333	218.91020103289	218.908479634688	218.916618216974	44.902	44.872	45.911	5	5	346.913333333333	505.01	499.9225	527.533875	290.763333333333	426.452888888889	277.500444444444	321.405	47.9191111111111	58.159	143.85525	90.7997777777777	487.6795	450.9505	459.15	459.869666666667	82.647	169.356888888889	96.9211111111111	95.9008888888889	490.780333333333	597.915333333333	580.949	697.156727272727	611.151142857143	478.484222222222	513.18575	195.912	257.096	367.28	569.718	358.332	115.297666666667	232.636	295.896666666667	189.761333333333	72.446625	113.41425	111.289	101.00475	393.848666666667
334	219.025557260665	219.023027652525	219.037670245138	53.057	51.012	55.093	19	19	224.368571428571	330.572571428572	320.489333333333	271.390933333333	116.312571428571	269.468571428572	165.286285714286	359.266285714286	277.313066666666	381.579733333333	214.256	263.123142857143	190.727533333333	223.4384	216.376285714286	178.6125	185.679	222.422285714286	225.577857142857	259.261428571429	190.789866666667	320.363733333333	431.5728	183.651428571429	201.846857142857	337.714571428571	345.8704	585.633066666667	192.834	142.95	167.389333333333	125.486357142857	392.81	381.560142857143	236.706285714286	278.538	479.525333333333	339.7488	166.303466666667	485.678666666667	169.367428571429
335	219.048510000674	219.047580441698	219.04943955965	167.8395	167.341	168.338	2	2	40.8327272727272	36.7298181818181	31.62775	46.9315000000001	123.45025	34.6892727272728	218.338363636364	224.46	196.912636363636	195.892363636364	19.3938181818182	137.798181818182	22.456	35.7095454545454	23.4662727272727	21.413	45.9122727272728	26.5156666666667	33.669	40.7927272727272	17.35275	82.6420909090908	72.4393636363637	20.4163636363637	15.3040909090909	39.7906363636363	30.6081818181819	182.80375	48.976	41.8535454545455	13.2635454545454	15.30375	219.260909090909	42.8285454545455	41.8311818181818	161.131272727273	320.3585	182.62475	21.4257272727273	421.397666666667	32.6487272727272
336	219.101818558732	219.097901529856	219.110048405493	282.591	280.596	283.645	3	3	39.7921875000001	65.3199999999999	71.4186666666668	128.559375	59.1793333333331	115.290133333333	76.5234374999999	181.548875	708.807333333333	907.372666666667	559.302499999999	517.2984375	115.28825	116.315625	123.404875	110.268	81.5950000000001	83.6656249999999	75.4985000000001	95.8682500000002	172.492666666667	284.654400000001	143.8111875	206.0905	136.7135	118.350933333333	108.113375	95.9426666666667	66.3406249999999	83.6348750000001	94.8832500000001	110.187	113.2126	73.4624999999999	64.2796875	48.9570000000001	64.302	73.464	41.8174375	74.4782500000001	127.53125
337	220.083182488561	220.079743488832	220.097415845231	172.43	169.364	173.45	29	29	134.676	216.413454545455	197.932909090909	263.968090909091	229.561363636364	241.804636363637	294.837800000001	431.344636363636	159.162545454546	138.695272727273	24.5016	88.7637272727274	142.842	211.083545454546	147.9435	119.3751	368.292200000001	256.088454545455	132.635454545455	257.108727272728	82.642090909091	141.817909090909	103.0402	69.4156363636363	117.331363636364	104.067818181818	96.9285	383.827636363637	300.819545454546	199.973454545454	202.014	163.243636363637	815.225846153847	734.596363636363	247.926272727272	496.879142857144	778.450750000001	695.826000000001	605.057666666666	740.001923076923	200.993727272728
338	220.083393670257	220.077670548111	220.094659872791	458.078	454.008	459.11	5	5	4.08114285714287	9.17935714285714	34.6897142857143	5.10357142857142	3.06085714285714	15.3042857142858	6.12171428571428	29.5761333333333	76.5160714285715	108.195714285714	5.10535714285715	88.758642857143	10.2071428571429	9.183	8.16228571428571	7.14500000000001	25.5053571428571	21.4244999999999	43.8569285714286	55.0954285714285	12.2382857142857	10.2021428571428	9.1787142857143	8.16228571428571	42.8520000000001	15.2978571428572	6.11960000000001	76.5482142857142	107.13	48.9728000000001	77.5417142857142	5.09928571428572	75.5011428571428	41.8492857142858	15.298	16.3314285714286	123.454571428571	14.284	7.13900000000001	103.084928571429	23.4665714285715
339	220.11570415775	220.115375547338	220.122342804731	163.23	161.189	164.257	3	3	93.8662857142857	164.243	185.692	219.545714285714	165.286285714286	227.523714285714	141.819714285714	358.107749999999	285.68	509.122571428571	165.263142857143	428.16	75.5011428571428	151.002285714286	89.7851428571428	91.7485714285714	193.854285714286	135.584	106.109714285714	162.001125	175.489142857143	117.332857142857	171.408	187.611	118.452571428572	125.495142857143	107.13	195.894857142857	89.7725714285713	99.0508571428571	128.556	99.988	353.018857142857	192.807	102.028571428571	130.267428571428	209.158571428571	238.746857142857	106.109714285714	268.147285714286	95.9068571428575
340	222.027799732557	222.026892453083	222.042519226074	51.017	49.985	52.032	10	10	266.294571428571	420.357714285714	288.943	260.172857142857	230.584571428571	313.490857142857	187.732571428572	250.145	983.555428571428	969.271428571428	313.227714285714	588.210285714286	285.48	289.761142857143	264.439	235.851	123.437285714286	195.038285714286	136.718285714286	159.298285714286	255.071428571429	56.1078571428571	87.7445714285715	221.402	258.934857142857	121.414	94.8865714285715	274.456857142857	220.381714285714	172.573142857143	274.649	207.118	331.592857142857	399.896	215.280285714286	328.532	431.580857142857	393.830285714286	332.613142857143	309.146571428572	135.584
341	222.079211802965	222.079211802965	222.079211802965	454.008	454.008	454.008	1	1	25.5125	29.58116	29.59392	19.38912	21.43008	31.6290416666667	26.52624	22.44616	32.64896	32.6489599999999	26.53248	35.7072916666666	33.67584	31.63612	29.58812	26.53248	22.44616	30.6084	23.46092	31.6138	26.50856	17.34476	20.405	23.46644	31.62744	23.46092	15.3042	36.73728	35.7084	22.44088	34.69632	19.38532	25.507	34.68952	18.36504	16.328	30.6084	15.3042	17.3367307692308	28.57456	23.46644
342	222.097089146721	222.095292184102	222.108762350142	319.355	317.274	320.381	11	11	267.545666666667	747.494000000001	817.153499999998	996.819142857142	411.175142857143	568.299142857143	351.669999999999	1148.89533333333	216.310666666667	300.984285714286	17.3456666666667	32.6186666666666	191.791333333333	201.992999999999	199.952666666668	198.106333333334	87.7486666666669	80.6063333333335	17.3456666666667	79.5860000000002	206.107333333334	18.366	34.6913333333334	186.8735	143.860285714286	32.6491428571428	8.15466666666672	269.324000000002	44.8946666666668	96.9316666666669	122.44	99.9926666666669	770.225833333338	255.083333333334	49.9963333333335	35.7116666666668	176.509428571428	296.868499999999	37.7461666666669	68.3623333333329	17.3428333333333
343	222.112646788319	222.112646788319	222.112646788319	320.336	320.336	320.336	1	1	266.585400000001	739.493599999996	824.3216	996.930799999995	406.0396	562.240399999997	347.5472	1134.68479999999	60.2035999999997	174.4542	15.3059999999999	32.6144	185.6764	197.9188	197.9188	197.130199999999	85.7136000000005	79.5756	15.3059999999999	76.5299999999996	205.100399999999	10.2040000000001	33.6666	184.873400000001	137.753999999999	24.4848	7.1414	265.252	42.8484	96.919	120.407199999999	98.9788000000006	757.983833333338	251.9894	48.9696	35.7140000000002	96.9379999999995	295.858	36.7272	66.313	15.303
344	222.986202785232	222.985508635212	222.986896935251	50.4875	49.98	50.995	2	2	611.0998	1193.751	1199.5575	1517.0374	683.601	1326.0192	737.6046	1038.2553	475.192909090909	782.4934	130.5984	949.3407	1029.897	1789.6062	1230.1845	1137.6345	649.9311	807.5319	479.776	881.971200000001	513.1606	90.7978	121.4038	234.784	378.3087	161.2074	158.1465	964.089	601.977	507.437	626.8326	717.2709	1117.2285	1428.42	437.6658	819.3009	1194.6542	1043.6646	455.0538	1119.6306	528.2046
345	223.052640522729	223.051954058871	223.066358964995	157.103	156.117	157.126	5	5	44.8653333333334	86.7283333333335	54.0776666666666	83.6126666666666	58.1589999999999	77.5453333333335	64.2320000000001	75.4964444444446	342.832	390.745111111112	126.507555555556	205.087000000001	62.2335555555557	71.4233333333335	79.5773333333335	74.4873750000001	65.3440000000002	89.8479999999998	66.3144444444446	88.7110000000002	87.6913333333333	71.4155555555557	52.0313333333334	101.966666666667	87.7486666666669	45.9100000000001	52.0653333333334	63.2554999999998	51.0111111111112	48.9760000000001	85.7546666666668	47.9556666666666	119.366	92.7896666666666	52.0030000000001	70.3953333333335	98.9723333333332	75.4964444444443	57.1386666666668	89.7795555555557	58.1526666666668
346	223.063646239736	223.063212146498	223.077273754142	843.7725	838.668	846.768	6	6	74.4599999999999	178.5	240.787428571429	193.8	93.8662857142859	238.680000000001	75.4985000000003	171.36	282.692350000001	272.416285714285	62.2287142857143	181.56	191.813714285714	197.986700000001	260.306428571429	243.836904761904	82.6238571428573	144.880571428571	169.367428571429	94.8865714285711	197.071380952381	156.103714285714	255.137499999999	220.32	169.406952380952	164.304333333334	92.8676666666668	107.155	199.929333333334	110.221714285714	167.365904761904	131.647571428572	92.8472999999998	270.451428571427	185.683333333333	324.359999999999	186.66	116.312571428572	73.4399999999999	248.88	231.51838095238
347	223.071393670672	223.064012000042	223.078775341301	920.239	918.221	922.257	2	2	62.2366363636364	85.7029090909092	136.753090909091	74.4599999999998	65.3003636363636	92.8448181818183	72.4393636363637	122.432727272727	89.8080000000004	58.1710909090909	49.9799999999999	57.1352727272728	97.9723636363636	85.7029090909092	119.403818181818	121.412454545454	64.2943636363636	91.8490909090909	86.7038636363638	64.2915000000001	97.9461818181819	62.2505000000001	76.5579545454549	111.2345	78.582	74.4799090909088	53.0683636363636	73.4596363636365	76.5034090909092	79.5812727272728	113.225045454546	104.067818181818	60.2121818181818	144.917454545455	96.8525000000004	101.034	64.2599999999998	77.5200000000002	54.0744545454546	72.4393636363637	77.5580000000001
348	223.078388527172	223.078388527172	223.078388527172	755.964	755.964	755.964	1	1	59.1770588235295	138.76	138.76	125.452764705883	70.4002941176472	131.610352941177	61.2375000000002	88.7348823529409	85.699764705882	102.041176470588	45.910588235294	120.436352941176	105.084235294117	155.084705882353	115.293235294118	120.35305882353	49.0051764705882	83.635176470588	61.2176470588236	77.5423529411766	128.594117647059	69.3999999999996	63.2582352941173	112.225882352941	90.8061764705884	59.1736470588237	67.3355294117649	72.4367058823532	78.5581176470585	61.175294117647	102.058823529411	64.2748235294119	80.5753529411762	114.27294117647	73.4569411764703	92.8414117647062	91.8264705882354	167.328235294118	31.6181764705883	79.5829411764702	88.7655882352937
349	223.108869479338	223.102251615401	223.115487343274	317.306	315.262	319.35	2	2	124.510631578947	235.753736842106	260.16375	276.56905	159.159	187.7352	136.672947368421	280.586842105263	145.897631578947	122.43	66.3342105263157	93.84	133.5807	140.796315789474	161.151684210526	152.066263157895	119.376947368421	135.69325	107.127631578947	110.188421052632	158.1	129.499894736842	74.4792105263158	149.042947368421	135.6999	92.81545	84.6556315789474	116.3085	96.9550000000001	114.257684210527	96.9	102.025	234.660526315789	157.120526315789	96.9250000000002	92.8343684210528	129.5781	121.3443	69.3564210526316	94.9138421052633	101.037315789474
350	223.985117412642	223.984659066922	223.985767473493	44.89	43.864	45.917	4	4	632.555	1014.1782	1251.92747368421	1243.68475	911.08325	1534.456	970.54305	1202.58	1031.22	990.66275	901.959157894737	1009.0767	966.96	1316.1225	1106.25052631579	1193.6925	1078.14	929.4933	575.421	907.26895	920.5361	707.88	676.643842105263	1095.93221052632	1000.86525	717.06	632.555	1494.66625	822.3215	790.69375	1034.11305263158	883.7963	1845.63225	1680.96	778.45075	1099.8834	1480.38275	1666.10021052632	1684.43275	1734.44736842105	512.04
351	223.989336047209	223.985958645223	224.00357804362	44.885	42.838	45.921	100	100	548.913714285714	883.519846153846	1005.93911111111	1098.82342105263	697.875428571429	1198.81333333333	829.802	943.7890625	892.4375	910.074736842105	866.222571428572	848.848	837.654571428571	1071.2625	921.3008	1006.00171428571	974.259166666667	852.94	552.990555555555	815.193066666667	775.656	677.135652173913	660.402142857143	991.391	820.08	681.550857142857	605.029428571429	1340.6085	736.646285714286	725.423142857143	944.677272727273	778.8704	1620.25625	1439.137	653.990933333333	1025.38714285714	1293.18466666667	1482.492	1593.728125	1446.68723076923	450.966285714286
352	224.065811117604	224.065569046741	224.066053188468	231.612	231.595	231.629	2	2	49.9928947368422	135.653	122.473333333333	123.451842105263	240.856631578947	323.52352631579	203.042842105263	342.91452631579	53.0536842105263	61.2157894736843	47.9548421052632	32.6585263157895	140.844333333333	208.198105263158	206.156947368421	138.712842105263	419.220000000001	471.361578947368	321.382894736842	395.76	115.291388888889	110.154315789474	62.2007368421053	120.397263157895	133.695842105263	65.3338947368422	62.2007368421053	145.899722222222	148.958421052632	82.6157368421053	139.776052631579	89.7553684210526	439.869526315789	227.518684210527	142.836842105263	165.24	362.193421052631	255.144736842105	207.113421052632	240.782105263158	205.072894736842
353	224.079408295301	224.079408295301	224.079408295301	846.768	846.768	846.768	1	1	15.2991176470589	44.877411764706	63.2582352941177	39.7777058823531	18.3652941176471	65.2762352941174	17.3447222222221	30.5982352941177	44.9058823529412	51.0294117647059	15.3044117647059	25.4985294117648	43.8701176470589	34.6894444444445	50.0117058823529	55.0958823529413	19.3844705882352	40.8117647058824	26.5276470588234	16.324705882353	38.8069411764706	28.5682352941177	31.6272941176471	45.9132352941177	34.7	31.6382352941177	23.4735294117647	24.4941176470589	27.5384117647058	22.4542352941176	21.4397647058823	31.6291176470587	17.345	68.379411764706	37.7487058823531	56.1161764705883	30.6070588235295	36.7305882352942	15.2991176470589	39.7914705882351	41.8175882352943
354	224.077891264537	224.077891264537	224.077891264537	291.79	291.79	291.79	1	1	104.07	112.271176470588	121.408	122.392941176471	82.6438235294116	121.415	87.7402352941176	113.213470588235	27.5384117647059	37.7639411764706	18.3705882352941	28.5682352941177	119.374411764706	103.049705882353	86.695	96.9558823529413	124.432823529412	134.671058823529	122.428235294118	127.492647058824	94.9201764705882	129.577352941176	93.8345882352941	111.205647058823	120.394705882353	125.488941176471	100.017647058824	96.9223529411764	112.225882352941	73.4357647058823	131.610352941176	54.075588235294	110.153647058824	137.739705882353	112.232352941177	119.333117647059	112.264705882353	87.7705882352942	97.9143529411765	129.569882352941	95.9021176470588
355	224.100170355921	224.095866863544	224.104473848298	317.3025	315.262	319.343	2	2	27.5760000000002	82.7279999999998	104.074	106.097333333333	42.8540000000001	63.2606666666668	38.7346666666666	144.863666666666	46.9353333333334	38.7726666666668	15.3175	19.3673333333333	35.7116666666668	49.9963333333335	40.808	38.8131999999998	26.5243333333333	20.4133333333334	11.2218333333334	18.366	29.5896666666667	21.427	19.3863333333334	42.8890000000001	23.4676666666667	12.2439999999999	9.18300000000002	36.7320000000001	24.4880000000001	20.4066666666667	26.5243333333335	21.427	124.480666666667	42.8540000000001	16.3226666666666	15.3025	41.8268333333332	29.5896666666667	25.5083333333334	30.6350000000001	17.3456666666667
356	224.121913952774	224.121913952774	224.121913952774	344.827	344.827	344.827	1	1	20.4054545454545	26.5270909090908	20.4054545454546	23.4788181818182	35.7095454545455	39.7906363636362	38.7876363636362	46.9325454545455	20.3745454545455	26.5270909090908	15.3040909090908	23.4662727272728	31.6284545454546	29.5879090909091	26.5152727272728	24.4974545454544	118.349	56.1450000000002	44.9119999999998	108.091090909091	16.3243636363636	21.4257272727273	15.3040909090908	22.434	20.4054545454546	12.2432727272727	15.3040909090908	34.7078181818181	23.4662727272726	22.456	19.3851818181817	22.4459999999999	93.865090909091	42.8743636363636	23.46575	27.5473636363637	54.0744545454546	44.8920000000001	23.4662727272726	54.0455454545454	21.4371818181818
357	224.133445607027	224.126416550345	224.139917528461	166.818	165.27	168.349	4	4	20.412	38.7853333333333	47.95175	28.5565	35.70875	40.8106666666667	27.5472	55.0764	32.6485333333333	16.3242666666667	15.31	26.5269333333333	31.6406666666667	36.7151999999999	32.6485333333333	32.636	24.4864	45.8971875	19.3863333333333	22.4370666666666	41.83025	31.6303333333333	19.3863333333333	28.5786666666667	23.4738	19.3850666666667	18.3648	32.672	25.50625	23.4738	32.6485333333333	27.5484375	24.4864	32.6357333333333	17.3445333333333	26.498875	31.6296875	31.6296875	27.5472	32.648	17.3445333333333
358	224.989864101772	224.987681270581	225.003511114966	44.89	43.864	45.917	22	22	163.24	283.6295	334.642	313.255125	234.6575	363.209	248.941	307.09525	360.922666666667	415.24175	294.85225	318.318	298.93325	407.07975	366.26975	332.39775	340.80525	271.3865	262.20425	267.3055	265.265	238.76775	172.549	384.681375	286.725375	245.88025	180.58425	428.5575	217.31325	241.79925	341.014	248.103	525.42875	451.97075	289.7865	296.89275	442.752333333334	524.15775	490.032	483.638	211.19175
359	225.005773726889	225.005773726889	225.005773726889	45.905	45.905	45.905	1	1	280.558928571429	516.275692307692	578.776153846154	621.320538461539	360.168615384615	625.401461538462	377.485384615385	474.657692307692	378.534153846154	446.861076923077	332.620307692308	473.422769230769	459.950615384616	746.182307692308	567.547692307693	513.176076923077	467.265692307693	387.716923076923	273.442461538462	392.98875	356.060538461539	241.794692307692	198.014307692308	414.401076923077	347.898692307692	248.955076923077	197.924769230769	581.531538461538	312.190615384616	323.413153846154	461.561538461539	360.32475	508.066714285714	712.174769230769	313.210846153846	414.244923076923	624.381230769231	690.3	590.980846153846	699.931076923077	253.944428571429
360	225.037422594174	225.037422594174	225.037422594174	210.168	210.168	210.168	1	1	16.3323076923077	30.6092307692308	18.3655384615385	38.7716923076922	23.4670769230769	22.4462857142857	21.4313076923077	31.6295384615385	1541.56869230769	1598.32671428571	745.776642857142	225.388428571428	27.5607692307692	30.6069230769231	23.4670769230769	23.4653076923077	19.3854285714286	19.3843846153846	21.4264615384616	15.3034615384615	27.5586923076923	28.5815384615385	27.5462307692308	28.5686153846154	28.5664615384615	23.4670769230769	22.4467692307692	14.2896923076923	16.3236923076923	18.3558461538462	27.5462307692308	19.3843846153846	23.4670769230769	23.4670769230769	18.3572307692308	21.4345384615385	21.4345384615385	16.3236923076923	39.7919999999999	20.3969230769231	22.4368571428571
361	225.075609448417	225.071684219728	225.088060221792	232.592	228.494	237.727	33	32	56.1117857142857	153.999866666667	135.7398	208.138285714286	612.15	941.098571428571	703.997142857144	1877.7416	1193.549	1823.25057142857	887.648571428573	1650.7645	288.740857142857	444.010714285714	467.487142857143	260.063571428571	2182.2078	1410.95635714286	913.123749999999	1827.72053333333	212.219428571429	231.600533333333	162.0952	222.418133333333	212.293714285714	111.304571428571	75.4694285714285	523.3968	301.983428571429	134.6312	239.762666666667	112.184285714286	2567.99733333333	494.829333333333	303.0192	382.475	1728.364	1076.40142857143	552.994857142857	972.332285714287	543.812285714286
362	225.077777093771	225.072650816641	225.091151485431	296.6885	288.74	297.918	28	28	726.429866666665	1251.87463636364	1578.45566666667	1482.4959	821.289411764708	1405.94584	954.954	1694.22	55.116	81.6320000000002	53.0538666666666	82.6416000000002	1013.10825	1431.83165	1475.3056	1162.648	510.133333333332	619.059066666667	527.684666666665	461.160533333333	765.200000000002	709.363333333333	698.654333333332	549.708133333331	669.302222222221	848.861866666668	633.7512	1153.997	906.352	606.038399999999	845.112	535.85	1567.15885714286	1253.88725	881.222399999999	973.331052631578	1508.9744	1043.04117647059	870.015105263156	1589.61232258065	455.910199999999
363	225.144894854454	225.144894854454	225.144894854454	274.457	274.457	274.457	1	1	62.2530416666667	93.8859999999999	105.115791666667	178.553260869566	38.7710833333334	117.36	44.8818333333333	87.7450833333332	168.306875	204.104347826087	92.8237916666667	146.916	82.623375	113.24775	109.144458333333	90.8496521739131	52.009375	268.336708333334	200.948208333333	54.0754583333333	134.706	84.68075	129.577041666667	198.94875	114.298434782609	111.236869565217	69.3628333333333	51.0145833333334	60.1824583333333	35.7175	98.9925416666667	38.7805833333333	59.1769166666667	87.7450833333332	87.7629999999999	59.1624166666667	81.6400000000001	43.8725416666666	43.8617916666667	100.98	37.7584999999999
364	225.986533216873	225.983516102666	226.002375024949	44.8955	43.864	46.15	24	24	186.712285714286	281.589	362.233125	357.0875	290.781428571429	422.3835	279.5485	389.749142857143	292.822	340.775428571429	284.64975	317.29775	306.075	337.951	343.866375	362.967428571429	343.836285714286	270.375714285714	179.570285714286	300.984285714286	313.227714285714	236.706285714286	205.221	381.80725	310.156	186.712285714286	200.98925	466.25425	269.346	261.184	321.615	260.391428571428	566.251363636364	508.095818181818	236.706285714286	372.39125	542.817333333333	510.928571428571	589.117	572.430375	117.332857142857
365	226.070659791599	226.06658388815	226.083012121753	145.384	141.811	145.92	56	56	767.95242857143	1319.93391666667	1190.63175	1627.474	1082.46484615385	1468.16373333333	913.426470588235	2394.56866666667	1246.7455	1562.0984375	789.738	1686.47325	1087.648	1220.24618181818	1151.88106666667	961.057384615383	1250.80292307692	608.103384615385	242.8195	1027.40853333333	2198.57123076923	2416.97225	1987.68015384615	2465.94425	1655.86575	1536.45466666666	1437.003875	1680.70646153846	873.364571428573	1034.67538461538	1383.459	1083.476	2076.4655	1323.31057142857	1014.10938461538	1007.069	1277.353	1101.53647058824	647.85875	1580.45661538461	691.455692307691
366	226.093784289414	226.093784289414	226.093784289414	232.62	232.62	232.62	1	1	18.3641538461539	26.516	24.4855384615385	42.8496923076923	103.043307692308	156.177692307692	84.6481428571428	273.545538461538	206.179846153846	247.941	139.761076923077	250.976769230769	50.0139230769231	55.0924615384616	66.345	37.7347142857143	303.914153846153	212.224	53.0559999999999	272.401615384616	38.7716923076923	20.3969230769231	26.5051428571428	31.6295384615384	31.6432500000001	12.254	19.3683076923077	76.523076923077	19.3840714285714	36.7144615384615	35.7080769230769	19.3770769230769	373.573384615385	83.6652307692306	14.2832307692308	22.4366153846154	96.9292307692308	154.066461538462	22.4450769230769	53.0519999999999	19.3843846153846
367	226.194492221279	226.194214977569	226.19476946499	446.3415	445.829	446.854	2	2	42.8376666666666	135.66	92.875611111111	86.7519444444443	568.48038888889	82.6425	235.684166666667	564.336500000001	133.661368421052	236.627111111112	63.24	65.2942222222221	66.3180555555556	126.548888888889	90.8047222222223	69.3788888888889	373.531894736843	70.3991666666667	61.2166666666667	242.684842105263	69.3373333333335	141.816578947368	168.400833333333	84.6830555555556	71.4194444444443	67.3383333333334	69.3957894736842	328.618888888889	87.7438888888889	311.180263157895	74.504611111111	308.123888888889	874.392058823531	68.34	83.6855555555556	122.433333333333	58.1558333333334	824.653777777777	54.0570555555555	97.9452631578947	53.0544444444445
368	227.070255554199	227.070255554199	227.070255554199	144.894	144.894	144.894	1	1	105.052642857143	175.415428571428	177.529714285714	218.251466666666	138.758857142857	177.529714285714	126.515428571429	387.41	69.3745714285714	108.150285714286	17.3448571428571	108.150285714286	144.880571428571	177.591857142857	176.509428571428	144.880571428571	220.458857142857	72.4352142857144	21.426	156.092785714286	326.357333333333	114.264	136.660857142857	378.526	206.097714285714	69.3794285714285	89.7851428571428	250.884857142857	63.2577142857143	133.601285714286	196.915142857143	141.819714285714	325.471142857143	178.475	53.0325714285714	63.2577142857143	77.5362857142858	138.749142857143	18.3728571428571	85.704	35.695
369	227.127108233193	227.127108233193	227.127108233193	824.378	824.378	824.378	1	1	3.061125	7.14175000000003	7.14175000000003	8.16200000000003	3.06074999999997	9.18225000000004	3.05849999999998	2.04050000000001	189.766499999998	599.261777777777	4.084	469.372500000001	10.2099999999999	6.12225000000001	6.12150000000003	9.18900000000001	3.06074999999997	6.11800000000001	2.04050000000001	3.06075000000001	10.20375	9.18900000000001	9.18224999999991	7.14175000000003	10.1955555555556	5.10125000000002	3.061125	2.04050000000001	5.10499999999993	5.10125000000002	6.12149999999994	3.06075000000001	3.06074999999997	1.01966666666667	2.04044444444445	12.2430000000001	6.12149999999994	4.08100000000002	7.14174999999993	12.2430000000001	3.05849999999998
370	228.051017848925	228.050159094682	228.062732228472	163.254	163.23	167.329	3	3	21.434	27.5562	26.5269333333333	30.608	27.5472	26.5265	23.4661333333333	28.5674666666667	24.4864	25.5066666666667	31.6386	23.4671875	22.4546666666667	29.58725	17.3456666666666	13.2574	22.4458666666667	40.7946666666667	21.42525	27.5281875	21.434	24.4864	24.4864	30.608	30.61875	31.62775	20.4053333333333	20.42	11.2229333333333	16.3306666666667	20.4053333333333	18.3648	29.5877333333333	25.496875	18.3648	18.345375	27.5472	25.5066666666667	31.6282666666667	24.488	22.4455
371	228.194358888118	228.191753308129	228.206467600381	1025.15	1018.23	1025.42	18	18	167.201904761904	285.599999999999	341.699999999998	277.575999999998	175.526	338.639999999999	152.928571428571	163.2	237.549047619047	266.344285714285	926.727500000002	230.633	585.479999999999	252.959999999999	344.759999999998	452.081499999997	188.7	641.280476190475	537.539999999999	245.934761904761	643.619999999999	206.04	526.319999999999	425.339999999999	729.610869565215	276.690999999998	269.412	340.513000000002	461.844285714285	362.269047619047	720.456190476189	276.549047619047	150.889523809524	498.779999999997	266.219999999999	237.66	225.42	360.902999999998	301.919999999999	207.156666666666	229.392857142857
372	228.20855883068	228.19825657574	228.209962558075	499.9085	497.875	500.974	6	6	259.197928571429	275.477142857143	261.184	273.494	1094.53664285715	297.860857142857	927.244928571429	1851.4815	796.835448275861	1025.38714285714	314.248	358.120285714286	252.010571428571	289.591862068965	291.7915	295.882857142857	1047.43375862069	247.972821428571	432.601142857142	478.509379310345	272.254178571428	684.720793103449	689.688999999999	301.0475	269.298857142857	451.717607142858	360.157379310344	773.3495	492.987749999999	902.791551724137	248.897428571429	1060.87428571428	3281.0183	240.838	396.887310344827	707.92957142857	450.966285714286	2246.04713333333	357.983689655172	587.787428571428	257.157
373	228.965835968167	228.962970660081	228.967629560509	103.051	100.544	105.098	18	18	913.867294117647	1096.11176470588	1341.64304347826	1100.84975	844.754823529412	1240.64	720.848882352941	964.864352941176	63.2363529411765	83.659294117647	22.4464705882353	53.0552941176471	695.020588235295	805.753529411765	641.751545454546	782.791176470589	166.307941176471	244.785882352941	157.116235294118	190.729	790.682352941177	446.86305882353	607.884941176471	860.91376	664.211470588235	554.019705882353	552.616823529412	767.482352941176	397.008823529412	562.182058823529	750.676705882353	513.030411764706	751.913411764706	1075.39	477.497647058824	474.573529411765	348.920470588235	740.690823529412	86.72	327.514411764706	250.905529411765
374	230.994914149743	230.992836510957	230.996991788528	87.2395	85.701	88.778	2	2	75.50072	149.95176	207.16556	197.97312	101.02752	191.81264	100.98396	156.10284	486.4446	656.47728	185.69096	728.47992	133.68288	128.52504	134.65056	126.50976	95.92888	98.99044	73.47456	83.66296	152.01576	390.67532	153.042	136.68536	115.29164	253.02944	93.86576	116.31192	90.80492	103.04828	137.673	87.76472	201.96792	215.37192	94.90836	147.9406	628.49248	103.04424	88.74348	591.9016	172.38676
375	231.975523315895	231.970654976617	231.991861840883	296.8945	292.817	300.979	102	101	1430.44057142857	2228.25473684211	2280.25875	2170.160375	1618.13736842105	2076.255	1680.79930434782	1314.83604347826	43.8729	82.6402499999999	72.4200000000001	51.015	2293.57309090909	2210.403	1028.412	2322.0225	1215.16028571429	1741.56675	1292.13917647059	1299.36928571429	1195.70044444444	1208.52571428571	1312.74	1847.98114285715	2015.03863636363	1601.80956521739	1531.74048	1706.92844	1619.16726923077	1536.56622222222	1874.69843478261	1514.422	1619.154	2046.69314285714	1562.54425	1800.74125	1848.15903703704	1647.1677	1809.05761904762	1538.58224	1455.54
376	231.973649197134	231.970633190756	231.989352022438	68.35	64.281	70.368	43	43	1193.4468	2170.21952	2089.49426086956	2397.63269230769	1367.14956521739	2280.9436	1539.997375	1107.9915	810.3912	793.317	1265.1472	635.61575	1933.41019230769	1619.76	1926.232	2189.95008	377.585	531.42	421.277208333333	325.473041666667	2986.89896428571	1550.81931034483	2189.54591666667	3117.94276923077	2431.68	1375.98	1655.58484615385	1053.70491304348	1010.0475	1694.91208333333	1992.13812	1807.0525	858.87368	1686.12612	1267.18776	1295.7175	918.2625	849.902958333333	2163.51640909091	967.671	599.0335
377	231.976748470826	231.972118021032	231.990394051619	99.976	95.887	103.058	22	22	465.094666666667	571.542222222222	638.882421052631	561.336111111111	432.597777777778	583.757777777778	344.741222222222	502.86	319.346944444444	419.334166666667	104.068333333333	383.624444444445	394.9765	493.814444444445	456.935111111111	408.244444444445	505.0375	227.46	410.151666666667	438.576111111111	510.131578947369	481.413777777778	531.391055555555	571.355555555555	380.542888888889	371.381111111111	366.279722222222	312.307	329.549722222222	315.261315789474	380.439277777778	316.182777777778	413.0775	481.859555555555	329.531777777778	397.017722222222	259.227052631579	387.7	337.711944444445	273.430526315789	308.023222222222
378	233.039500797027	233.039191878622	233.043736074163	61.209	60.195	64.258	3	3	212.181517241379	309.018206896552	368.31025	404.019	214.257931034483	412.107862068965	200.011	186.70575	145.786034482759	139.861777777778	307.106	144.850142857143	346.897142857143	318.262285714286	316.288571428571	348.998785714286	81.6371428571428	143.830071428571	77.5409655172414	75.4985	403.083392857143	362.201428571429	378.51275	449.946	342.68524137931	274.398551724138	230.536142857143	192.78675	167.321	196.9565	336.623571428571	223.458214285714	159.136137931034	268.278137931035	170.38175	198.94875	206.0905	120.393714285714	578.3805	255.125	145.924103448276
379	233.970497402058	233.969932065831	233.972064581937	297.9005	296.902	297.924	8	8	654.839999999999	1002.93524	836.59294117647	948.865714285714	735.616636363637	895.799454545456	710.284571428571	636.479999999999	37.7505714285714	40.8109090909091	32.64	35.71	896.831142857142	998.118857142858	868.263142857145	1006.5426	552.969047619046	716.959571428569	579.81980952381	618.466285714285	856.008818181819	675.586761904761	659.94	809.934758620691	932.497619047617	748.880181818183	691.088047619046	726.434181818183	691.915142857142	720.321714285714	859.281047619047	631.704238095238	750.930285714285	980.494571428571	739.499999999999	736.611904761903	816.218181818181	796.832999999999	763.98	846.797619047619	609.959999999999
380	233.970081994293	233.970081994293	233.970081994293	205.096	205.096	205.096	1	1	29.5864444444445	31.6303333333334	38.7726666666668	53.0573333333333	38.7473333333333	74.4762222222224	38.7726666666666	51.0111111111112	148.968666666667	211.347	134.669333333333	522.410666666666	75.5457777777779	75.4964444444446	73.4560000000001	70.4030000000002	66.2783333333333	67.3419999999999	24.4853333333334	61.2133333333335	202.026	174.572	176.402333333333	235.825333333334	204.044444444445	132.628888888889	157.114222222223	162.319125	101.013	91.7700000000002	191.801777777778	166.314333333333	95.9113333333336	185.680444444445	78.5571111111113	96.9422222222225	56.155	115.297666666667	47.9504444444445	119.366	64.2390000000001
381	233.971271981766	233.971271981766	233.971271981766	65.296	65.296	65.296	1	1	672.20636	974.9288	1062.31968	1083.53736	696.82392	1166.13432	632.71	543.78792	402.742	411.17284	706.03376	306.012	1042.47930769231	897.8112	871.2935	1039.7876	6694.05708	4854.49224	4920.61752	6308.60736	1278.71156	774.39252	789.69672	1351.871	1121.824	700.93236	708.953461538462	731.54076	535.626	765.53125	1095.73776	874.37996	487.69384	974.1382	615.22884	653.99948	572.37708	406.07144	1064.96030769231	584.73504	324.51264
382	233.974167533503	233.968925929434	233.982207476469	97.9475	94.9	101.028	4	4	178.5375	253.137142857143	253.036307692308	266.406428571428	195.894857142857	270.470357142857	142.78	209.143928571429	146.921142857143	164.266	51.0142857142857	169.367428571429	202.101428571429	208.138285714286	192.753	211.287857142857	228.528	125.442428571429	170.387714285714	191.746571428572	209.070714285714	202.951571428571	226.503428571428	224.462857142857	162.225428571429	190.793428571429	153.998428571429	135.7455	146.910857142857	118.353142857143	185.614	158.077857142857	178.475	229.741071428571	171.408	173.509285714286	152.094615384615	167.326857142857	156.103714285714	171.476307692308	160.117571428571
383	233.981236316879	233.981236316879	233.981236316879	82.628	82.628	82.628	1	1	139.770444444444	287.702666666666	217.31325	286.69025	115.285111111111	187.598222222222	125.506125	153.0375	97.884	105.266	128.5515	189.7665	112.24125	141.7105	87.7414999999999	128.56725	143.961	47.95175	119.366	101.00475	207.136125	127.546875	235.67775	269.346	159.154666666666	131.537	156.09825	140.7945	76.5187499999999	123.45025	119.2815	112.31	83.6126666666666	164.273666666667	65.3013333333333	106.106	73.4580000000001	92.854125	47.95175	78.5592500000001	43.87075
384	234.018388784744	234.014216416547	234.032881152722	58.142	56.101	62.252	36	35	406.9534	598.865785714285	642.735	599.928	409.134571428571	679.795714285714	346.897142857143	274.437642857143	324.0844	320.369714285714	572.380285714285	241.7084	668.287142857143	558.096285714286	537.690571428571	606.304285714286	6539.065	4461.875	4498.47676470588	6004.43088235294	714.2	536.670285714285	542.792	763.173714285714	778.923466666667	525.447142857143	400.972285714286	403.012857142857	378.526	437.049142857143	657.018	535.64	306.08	676.1716	503.000857142857	473.379428571428	455.047428571429	241.807714285714	882.547142857142	438.907142857143	266.387785714286
385	234.095226447794	234.094769197352	234.095664563843	204.058	203.037	204.064	4	4	177.582352941176	327.495529411765	259.154705882353	242.816	406.956529411765	550.958823529412	454.161764705882	287.722941176471	521.520588235294	460.285294117647	399.955294117647	369.325176470588	457.091764705882	527.492058823529	481.578823529412	540.755882352941	736.142705882353	782.520470588235	560.967647058823	597.892352941176	222.347176470588	137.779411764706	146.871529411765	102.058823529412	507.232352941176	242.9	210.180588235294	691.958823529412	780.255	567.087294117647	795.829411764706	582.554352941176	948.818823529411	1311.07794117647	811.133823529412	1056.30882352941	1237.97352941176	1071.24705882353	1425.35088235294	1216.19058823529	864.139294117647
386	234.097692099891	234.084912253062	234.110272511368	503.027	502.976	508.071	15	15	10.206	14.28	52.0327500000001	10.2025	6.1218	14.284	10.2	58.1371499999998	349.860000000001	478.661399999998	7.14209999999998	491.905099999999	20.406	21.42	10.2025	9.1827	99.9550999999997	70.4007000000002	266.294571428571	399.937999999999	36.72	10.2055	16.3291428571428	13.2668095238095	179.52	83.5970476190474	8.16200000000001	440.769599999999	822.805100000001	215.27275	353.94	16.32	268.1811	119.36925	52.0353000000002	52.0321428571429	571.340000000001	23.47265	9.17742857142859	835.808999999999	27.5480999999999
387	234.099304296408	234.095854171937	234.113699546227	204.03	200.992	206.099	39	39	177.58875	327.5203125	258.1390625	243.8546875	406.9550625	556.070312500001	456.219375	290.77125	520.359375	459.28125	398.91775	369.353125	456.05175	533.59075	482.57825	538.692	736.394875000001	782.579687500001	562.15775	597.876266666666	223.43475	136.76375	147.8909375	101.0480625	507.250625	244.95	212.147	698.15025	786.660937500001	567.0505	798.855750000001	588.720312500001	991.743749999999	1324.2845	820.281000000001	989.026	1417.37528571429	1082.5515625	1404.864	1210.81658064516	800.909333333334
388	235.024935922223	235.024105994671	235.030741658529	57.117	56.108	57.151	3	3	162.157285714286	116.315076923077	128.607230769231	137.741538461539	142.84	134.731384615385	144.883692307692	172.432	129.4765	125.497846153846	160.176230769231	122.382857142857	105.083769230769	144.883692307692	117.335384615385	93.8753846153846	645.795642857143	489.747692307692	470.351714285714	663.417857142857	115.294769230769	87.7398461538461	109.172923076923	129.598615384615	113.156571428571	84.6837142857143	68.3606153846154	186.716307692308	86.7261538461539	82.7134615384615	130.599384615385	102.023076923077	218.341142857143	172.419	112.231428571429	102.030769230769	126.518153846154	158.135769230769	244.873846153846	116.358923076923	77.5742857142858
389	235.098856407043	235.09663218384	235.115733424644	507.057	502.976	508.077	3	3	5.10260869565217	12.2405	21.4254782608696	15.3039130434782	13.2667826086956	14.2873043478261	6.12026086956521	13.2633913043478	83.6613913043479	147.975652173913	17.3451739130435	194.919652173913	19.3857826086957	22.4457391304348	11.2257391304348	11.223347826087	23.46	23.466	35.7106521739131	48.9725217391305	18.36525	9.18469565217391	5.10260869565217	12.2462608695652	33.661375	12.2342608695652	7.14182608695651	56.114347826087	119.42647826087	23.466	64.2463043478262	12.2405217391305	46.91	15.3039130434783	9.18234782608694	20.4058333333334	67.3400869565219	8.16417391304349	13.2572916666666	95.929043478261	13.2639565217391
390	235.178266711599	235.174020886421	235.189576155914	259.147	255.055	260.185	27	27	3090.33725	1318.13815384615	5571.591875	1693.63684210526	4490.12025	6536.121875	2097.69111111111	6358.198	1740.02522222222	4389.30529411764	2011.5968125	4567.65925	5575.66625	5509.34999999999	5764.66176470588	5657.246625	4900.26074999999	5561.30258823529	2765.89775	5007.18625	5688.2421875	3219.0859375	3031.16275	5769.51375	5713.39999999999	4454.60411764706	2883.403125	4947.19225	2808.74825	4363.8765625	5456.26125	4499.98047058824	6153.92575	5889.90325	2802.7984375	2797.5255	4414.62175	4574.801	1544.205625	1633.70625	949.868266666665
391	235.192400258807	235.191219322189	235.193581195425	259.6545	258.109	261.2	2	2	3099.65352941176	5429.69223529411	5539.05158823529	6300.31617647058	4515.82176470589	6485.83823529413	4538.26823529412	6382.96	2467.23770588235	3084.17129411765	966.235058823528	3840.38705882353	5553.57970588234	5514.68970588234	5745.96517647058	5660.67352941176	4919.17629411765	5541.21735294118	1672.26205882353	5018.23235294118	5705.48470588234	1996.60047058823	1857.95558823529	5741.88423529411	5666.71352941175	1971.77647058823	1805.92058823529	4966.79176470589	1704.91147058824	4374.24117647058	5442.09011764706	4512.97941176471	6179.92147058822	5873.83323529412	1660.59276470588	1699.81	2255.87029411765	4595.40470588235	691.95882352941	2722.30058823529	1934.12617647059
392	235.967942793291	235.967942793291	235.967942793291	304.011	304.011	304.011	1	1	45.909	51.01	48.9791999999998	53.0608000000003	30.606	45.909	42.8567999999998	28.5991999999998	2.04280000000001	7.1414	5.101	2.0404	55.0908	56.1219999999997	44.8888	48.9216	25.505	33.6270000000002	9.18359999999996	38.7751999999998	45.909	8.17120000000005	14.2828	26.5252	41.8282	14.2828	13.2781999999999	62.2444000000004	13.2626	44.8888	49.0271999999997	27.5454	72.5194000000004	55.0908	13.2496	11.2222	29.5858	75.5096000000005	9.18359999999996	34.6868	11.2222
393	236.015342122888	236.015055829629	236.015628416147	58.148	58.137	58.159	2	2	89.7541333333333	129.573866666667	132.634666666667	127.533333333333	82.6431428571428	150.038	96.9633333333334	99.9861333333334	71.3393333333333	69.3794285714285	133.654933333333	67.3112	128.5536	141.817066666667	144.877866666667	149.017333333333	1035.57066666667	790.706666666667	684.611714285714	1053.93546666667	171.4048	194.874571428571	254.0464	152.019733333333	162.1058	289.761142857143	268.242466666667	117.330666666667	131.623	99.0434666666667	130.594133333333	94.8848	116.3104	168.278	152.022571428571	121.411733333333	101.0064	101.0064	197.944666666667	91.86	125.539071428571
394	236.025223382299	236.016893809427	236.034392845812	57.1225	56.096	59.168	12	12	65.2701538461539	95.9016923076923	111.205153846154	107.132307692308	75.5027692307692	118.409230769231	81.6246153846154	80.5982307692307	57.0855384615385	59.1778461538462	116.306307692308	61.1861538461538	102.030769230769	107.124230769231	116.306307692308	118.409230769231	1042.74058823529	779.456307692307	731.560615384615	1026.33557142857	137.738571428571	174.459461538462	227.528615384615	121.407461538461	133.539384615385	254.037461538462	239.772307692308	91.8257142857142	112.233846153846	84.7557692307692	108.150285714286	81.6246153846154	95.9089230769231	149.973923076923	128.558769230769	107.124230769231	91.8257142857142	84.6837142857142	172.432	82.6760769230769	111.255461538462
395	236.095728678367	236.092815693913	236.112041782471	507.057	502.976	508.077	3	3	5.10272727272726	12.2405217391304	13.2635454545455	10.2027272727273	6.12163636363636	14.2806363636364	9.17999999999998	12.24	43.86	45.9245454545453	6.12163636363636	52.0478181818181	13.2641363636364	12.2405454545454	12.2431304347826	6.12163636363637	13.26	16.3243636363637	18.3649090909091	32.6487272727272	15.3006521739131	8.16436363636366	12.2465454545455	6.12327272727273	21.4209130434783	14.273	9.18245454545456	42.8514545454545	81.6618181818184	19.3799999999999	49.98	6.12	47.9271818181818	17.3446363636363	12.2432727272727	7.14182608695652	51.0136363636364	8.16436363636364	9.17804347826088	70.4176363636364	7.14190909090908
396	236.111749281906	236.106918359764	236.127353209716	364.19	360.149	365.284	45	45	683.600999999998	1689.00171428571	1764.15633333334	2142.52499999999	1230.522	1862.10833333333	995.682666666664	3404.69342857143	2256.84327272726	1958.912	570.366333333335	412.1608	964.136250000001	797.835499999998	1280.27928571429	1468.20323529412	142.828	153.045	48.9743999999999	126.5172	505.048500000002	21.4137	81.6239999999998	461.175600000001	461.04	77.5352	21.4137	914.176	276.3387	399.957600000001	441.789899999999	446.8476	2755.8640625	1069.23578947368	209.161500000001	244.848	650.942285714285	1425.316	575.420999999998	552.76257142857	51.0150000000002
397	236.18306649664	236.176540798611	236.195725244356	256.5745	253.026	258.161	84	84	669.321846153845	1328.474	1310.536	1598.77527777778	1127.41571428571	1729.38428571428	1103.94914285714	1837.57415384616	921.285749999998	1006.97223529412	846.826363636362	1083.594	1220.31866666666	1417.12725	1454.92742857142	1343.69918181818	1285.58769230769	1333.46675000001	864.182	1245.72525	1362.089375	1313.136	1051.93723076923	1376.39507692308	1364.9384	1251.87463636364	867.196153846154	1343.71628571429	893.770285714287	1023.29146153846	1322.352	1126.94214285714	1904.07328571428	1423.32923076923	1011.77386666667	908.032173913043	1162.115	1207.93371428571	706.334285714284	1206.5977368421	1162.06475000001
398	236.197012179366	236.195907073495	236.197976935642	258.133	258.098	259.17	13	13	670.319181818183	1369.206	1355.94245454546	1699.7365	1121.27972727273	1730.344	1106.99590909091	1757.89075	580.224818181819	701.947636363637	199.777454545455	878.454818181817	1442.66563636364	1447.767	1456.01566666667	1426.59845454545	1290.645	1376.34790909091	333.629181818181	1291.66527272727	1432.46290909091	396.88609090909	371.379272727273	1374.30736363636	1450.82781818182	784.636333333333	308.122363636363	1339.61809090909	331.588636363636	1013.191	1405.93581818182	1133.93672727273	1906.84725	1415.11827272727	345.718363636364	318.32509090909	907.002250000002	1172.3247	124.528727272727	596.540454545455	399.94690909091
399	236.955766287139	236.955766287139	236.955766287139	66.316	66.316	66.316	1	1	671.16	964.694761904762	969.271428571429	743.753571428571	607.07	907.8	551.097	465.2568	445.511095238095	348.937714285714	819.3009	347.917428571429	842.716666666667	599.928	763.173714285715	874.588904761905	372.404285714286	394.74	390.769428571429	411.175142857143	999.09280952381	807.046	721.308333333333	1190.6901	1048.56	651.962571428572	773.16	586.636904761905	570.339714285714	737.85765	1015.18428571429	784.563095238095	372.386904761905	847.62	611.122619047619	608.090285714286	450.945238095238	341.795714285714	1068.96	387.809	343.932571428572
400	236.99018351237	236.99018351237	236.99018351237	231.595	231.595	231.595	1	1	71.4215384615385	96.878076923077	99.0146153846152	132.64	233.650461538461	294.980076923077	248.936307692308	446.042538461539	161.281538461538	197.924769230769	168.338076923077	191.817846153846	158.219230769231	200.985461538462	190.869461538462	147.879285714286	521.147000000001	487.707076923076	263.219538461539	490.767999999999	119.367	147.877692307692	120.301	144.883692307692	128.607230769231	74.5442307692308	96.8457142857144	192.838153846154	148.964923076923	96.8853846153847	101.010461538462	84.6472307692307	497.114615384615	215.268692307692	94.8814615384616	108.103692307692	312.214153846153	292.80623076923	162.228923076923	207.122461538462	154.054846153846
401	237.067050137618	237.062408743134	237.07997737141	270.8695	266.289	273.415	22	22	30.6088235294117	66.315294117647	70.4246470588235	87.7705882352942	224.464705882353	264.332352941177	163.247058823529	894.797941176469	10371.7444375	11112.563	7007.17291304348	12424.4254117647	65.2762352941176	81.6235294117646	77.5423529411766	55.0958823529411	538.528941176471	674.414411764705	501.955764705884	746.849142857143	70.3962352941176	60.1730588235295	45.9105882352941	53.0399999999999	46.9470588235295	33.6813529411765	37.7508823529412	69.3800000000001	90.8061764705881	42.8795294117647	53.0705882352942	28.5764705882353	420.361176470588	188.754411764706	61.2388235294118	92.8467647058825	339.757941176471	181.612352941176	93.8670588235295	166.250411764706	218.418470588235
402	237.063109562707	237.056040104251	237.070282294508	112.744	110.176	113.271	4	4	1.02028571428572	3.06085714285714	6.12225	6.12149999999999	6.12171428571428	7.142	7.142	8.15542857142857	11.2137142857143	12.2434285714286	2.04057142857143	7.142	6.12171428571428	5.09785714285714	6.12085714285715	8.16228571428571	11.2231428571429	4.08114285714286	3.06085714285714	3.06085714285715	1.020875	4.08114285714286	4.08457142857143	6.11657142857143	7.14200000000001	4.08114285714286	6.11657142857143	10.21	7.148	0	2.03885714285714	1.02014285714286	14.284	5.09714285714285	5.10142857142857	10.2028571428571	12.2355	10.19625	6.12085714285715	25.4875	2.04057142857143
403	237.07500136901	237.073984443943	237.076018294077	412.6815	411.157	414.206	2	2	18.3648	29.5882857142858	19.3850666666667	22.4370666666667	27.5472000000001	34.6754666666667	25.5066666666666	46.9331428571428	16.3245714285714	45.879	22.4458666666666	21.4256	18.3648	21.417	21.4425	27.5472000000001	33.6694285714287	17.3445333333333	18.3708	23.4649285714286	18.3648	16.312	15.309	20.3985714285714	12.2384	17.3434	10.2028571428571	34.6754666666667	18.3648	19.4003571428572	16.3306666666667	14.2893333333333	64.3050000000001	21.4326	12.2382857142857	27.5364	48.976	23.4661333333334	9.18239999999998	33.6670714285715	21.427
404	237.079099665736	237.067394287678	237.082982680377	237.699	234.632	237.732	7	7	144.891636363637	276.48775	197.9285	286.824363636364	126.459333333333	237.723545454546	112.17	483.598500000001	656.34225	789.092454545455	221.399181818182	766.224818181819	483.609272727273	370.359	479.528181818182	465.037090909092	911.636181818183	412.190181818182	277.508	803.002333333333	601.9475	868.88509090909	923.326250000002	1283.4745	500.156363636364	557.366727272728	397.54	719.27625	358.115727272728	377.338333333333	508.896833333333	420.171333333333	1440.631	876.323166666668	368.31025	511.956333333333	893.739	840.964705882353	290.777727272728	916.20490909091	474.432857142857
405	237.083734771352	237.083734771352	237.083734771352	273.419	273.419	273.419	1	1	22.4458666666666	40.8266666666667	58.178	72.4625999999999	219.357333333333	266.394	155.019733333333	832.524000000001	3707.64906666666	5431.988	1990.50775	5591.06133333334	62.2118666666667	80.6010666666665	81.6213333333332	52.071	542.40725	681.538133333335	514.012799999998	769.281066666665	65.3013333333334	69.3826666666667	51.0166666666667	54.0917999999999	43.8857999999999	41.8473333333333	39.7773999999999	63.2565333333332	93.8645333333335	38.7853333333332	43.8714666666666	24.4864	412.349333333333	172.42225	57.1573333333333	90.7740666666665	340.880399999999	172.425066666667	90.8037333333332	167.258133333333	213.319333333333
406	237.121095093357	237.111807662311	237.132538810609	363.216	360.142	364.259	21	21	106.108363636364	281.589000000001	312.1965	339.770999999999	180.599	262.20425	148.9565	514.224	340.791333333334	336.710000000001	66.3162500000003	63.2625454545454	141.81475	143.858454545455	198.953181818182	218.3335	20.3966666666667	31.62775	12.2432727272727	16.3173333333333	78.5656666666669	12.238	18.3649090909091	76.51875	74.47825	12.244	7.13825000000001	162.21975	40.7900000000001	53.053	59.1745000000003	63.2606666666665	469.315	168.344999999999	46.9315	44.8946666666666	90.80225	201.087749999999	76.5613636363639	78.5271666666667	12.243
407	238.035584000054	238.034021745034	238.047584478002	293.842	290.764	296.908	7	7	54.0744545454546	71.419090909091	52.033909090909	64.2627391304348	42.8509565217391	75.5025217391306	52.0478181818182	59.1758181818183	1841.59227272728	2099.69686956522	1872.55633333333	2135.43081818182	72.4416086956523	65.3149090909093	76.5032608695653	54.0623043478261	47.9528181818181	114.245090909091	126.547636363637	129.574636363637	78.5785000000001	54.0865000000001	49.9800000000001	61.2027272727274	87.7461739130436	60.1953913043479	50.0045	65.2974545454546	38.7703636363637	45.9122727272728	70.4145000000001	43.8815	68.3582727272728	83.6623636363637	38.76	45.9102272727273	66.3197826086958	61.2327272727273	81.5826086956523	60.196090909091	60.18
408	238.062718096585	238.05642934109	238.069006852079	111.718	110.176	113.26	2	2	3.05918181818182	10.2027272727273	5.10125	7.14175000000001	8.16218181818182	8.16218181818182	8.16218181818182	9.174	3.05945454545455	8.16218181818182	4.081	7.14190909090909	6.1215	6.119	4.081	5.10125	6.12163636363636	4.08109090909091	5.10136363636364	5.10136363636364	6.1245	3.06081818181818	4.081	7.13825000000001	7.14190909090909	1.02027272727273	3.05925	11.22825	6.12436363636364	5.10125	7.13872727272727	3.06245454545455	9.17754545454545	8.15866666666667	3.06081818181818	7.14175000000001	11.2181666666667	6.1195	4.08109090909091	8.15866666666667	5.10136363636364
409	238.072662927256	238.067108124304	238.083374372057	269.3645	266.289	272.434	16	16	11.2229333333333	19.3850666666666	19.3914	20.4133333333333	35.7093333333333	43.8886666666667	34.690625	145.898133333333	2038.8550625	2546.544	1260.17925	2667.02685714286	12.2392	27.5472	17.3445333333333	20.41375	84.6544666666665	110.19375	75.4997333333335	124.5132	18.3648	24.4768	12.2432	21.4186	11.2273333333333	16.3306666666667	10.2026666666666	19.3787333333334	25.5078125	10.2106666666667	14.2884	12.2472	65.3226666666667	34.6890666666666	14.2949333333333	15.304	56.1146666666668	32.6485333333334	12.244	42.83475	20.4133333333333
410	238.081710281591	238.081600284824	238.081820278359	412.1715	411.157	413.186	2	2	8.16188235294117	27.5479411764706	17.344	18.3589411764706	23.4654117647059	19.3788823529412	28.5682352941176	57.1331764705882	11.2225882352941	19.3721764705883	14.2832941176471	10.2058823529412	14.2841176470588	19.3788823529412	19.399	21.4323529411764	28.5682352941177	14.2841176470588	9.18582352941177	29.5885294117647	17.345	15.2885294117647	11.2232352941177	13.2592352941176	15.2991176470588	20.4117647058824	14.2832941176471	36.7178823529412	12.2435294117647	12.2491764705882	14.28875	12.2470588235294	61.2352941176471	20.4129411764706	11.2193529411765	18.3589411764706	41.8320588235293	15.3035294117647	6.12141176470588	31.6291176470589	14.2841176470588
411	238.095239795723	238.08877459636	238.10713077173	172.427	169.364	173.461	22	22	122.506666666667	224.595555555556	189.7758	260.8896	253.0096	303.006000000001	310.1712	624.987555555555	146.912	222.4254	37.7696	91.8200000000002	100.0384	193.715555555556	135.6999	94.8879	380.5719	208.1412	110.184	242.839333333334	59.1774	140.790666666667	116.3142	55.1279999999999	81.6177777777779	59.1793333333335	96.919	459.36	306.09	162.2277	144.887333333333	107.121	2092.606	849.84511111111	229.575	434.662	2117.1225	1147.6875	667.284375000001	1447.4235	237.737666666667
412	238.086609726978	238.086533791108	238.086685662848	272.417	272.411	272.423	2	2	11.22275	20.405	18.372	19.3914	36.7296000000001	43.8886666666667	32.636	146.916	2070.473125	2475.278125	1291.7856875	2539.40224999999	16.318	27.54675	18.3645	18.37125	84.6548124999998	110.187	75.503125	125.536875	16.3242666666666	25.50625	13.2640625	21.4186874999999	11.226875	17.3513333333333	11.2193125	20.4053333333334	24.4859999999999	10.21	14.28875	12.2475	67.3612500000002	35.7087499999999	15.315	15.30375	55.0944000000001	31.6282666666666	13.26325	41.8174375	22.45375
413	238.113224287987	238.107458022368	238.126393473255	363.215	360.142	364.259	20	20	76.5204545454542	187.735200000001	239.747	239.770499999999	122.436	219.364499999999	128.5578	397.878	257.115600000001	218.344200000001	36.7272000000002	49.9933636363637	88.7574	84.6373636363635	168.333	138.7608	16.3152	21.4263000000001	6.12163636363637	18.3564000000001	61.2180000000002	13.2561	12.2436	57.1367999999999	59.1716	8.16240000000002	8.1616	121.4038	26.5122	42.8525999999999	49.9898000000003	52.0352999999999	345.881699999999	108.148909090909	34.6868	35.7104999999999	80.5958	168.432	60.2331	65.2991999999998	9.1818
414	239.031908461627	239.031908461627	239.031908461627	289.756	289.756	289.756	1	1	30.5982352941176	28.5665882352941	37.7508823529411	72.4397222222223	31.6181764705882	83.659294117647	30.6176470588235	37.7378235294118	473.38917647059	470.328470588235	494.842647058824	535.616666666666	37.7502777777778	40.8235294117646	44.8922222222222	59.1567777777779	46.9335294117646	54.06	60.2147058823528	39.7891764705882	52.0499999999999	27.5558823529411	27.5384117647059	42.8375294117647	48.9733333333334	30.6088235294118	26.5276470588235	26.5276470588236	28.5764705882352	27.5463529411765	26.5368235294118	16.3303529411765	24.4856470588236	35.7082352941176	21.4187647058823	24.4870588235294	27.5479411764706	22.4529411764706	31.6182777777777	22.4464705882353	21.4175294117647
415	239.070858606629	239.062066478318	239.079476749196	268.809	265.269	271.396	6	6	18.3651428571428	30.6064285714286	27.5607692307692	34.6904615384616	29.5889230769231	43.8897692307692	30.6092307692307	92.846	906.271999999996	1116.13741176471	662.396428571428	1165.1255	21.4167692307692	37.7505714285714	22.4467692307692	19.3770769230769	63.2311428571429	77.5433846153844	68.3591428571431	74.5069285714288	20.4046153846154	48.9702857142858	34.6897142857143	16.3188571428571	27.5586923076923	18.3738461538461	23.4665714285715	20.4061538461539	19.3858461538461	17.3582142857143	15.3107142857143	14.2907692307692	61.2171428571428	24.4868571428571	15.3107142857143	20.4057142857144	42.8529230769231	20.4061538461539	20.4061538461539	25.4964285714286	30.6230769230769
416	239.088393291251	239.088393291251	239.088393291251	410.142	410.142	410.142	1	1	16.3237647058823	22.4451764705882	23.4667647058824	24.4785882352941	23.4667647058824	30.5982352941176	14.2841176470588	43.8726470588235	64.2785294117648	81.5670588235295	34.688	76.5468749999999	19.3855882352941	17.339	26.5444705882353	23.46575	12.2428235294118	13.2638235294117	11.226875	15.3044117647059	13.2630588235294	20.3823529411765	19.3855882352941	20.3988235294118	16.3190588235294	24.5025882352941	18.365294117647	25.4985294117647	23.4667647058823	13.2722352941176	8.16800000000001	10.2064705882353	34.6999999999999	20.4125	19.3777647058823	20.3988235294118	27.5479411764706	28.5665882352941	8.16188235294117	29.5885294117647	13.2638235294117
417	239.089641976184	239.084627453525	239.104827736226	296.869	293.831	297.935	12	12	67.3403076923077	118.355692307692	122.436923076923	118.355692307692	84.6791538461541	94.8814615384618	84.6855384615385	145.904	5283.86807142857	1369.22342857143	2977.03338461538	5826.97723076923	143.852538461539	180.676153846154	124.468153846154	116.262461538462	665.226285714285	647.869333333332	743.804307692308	880.525538461539	93.861230769231	97.9817142857146	69.3809230769231	123.447923076923	127.528846153846	76.523076923077	57.1587692307693	113.254153846154	52.0356923076923	58.1562857142857	80.6346923076923	79.614	125.539071428571	122.436923076923	56.0921428571429	62.2330714285715	56.1126923076922	100.027846153846	43.8533846153846	72.4363846153845	30.5953846153847
418	239.090863186536	239.090863186536	239.090863186536	384.652	384.652	384.652	1	1	14.2792222222222	23.4587222222223	34.6781111111111	24.4946666666666	19.3905555555556	23.4587894736842	14.2838888888889	21.4188333333334	631.758277777779	631.542894736842	248.947777777778	713.174166666667	22.4448888888889	25.4986111111112	14.2838888888889	13.2592777777778	23.4587222222223	22.4529411764706	30.6183333333334	42.8516666666667	23.4663888888889	31.6286111111111	17.3447222222222	20.4122222222223	14.2838888888889	22.4461111111111	13.26	24.4866666666667	12.2433333333333	13.2592777777778	13.2679444444444	10.2026315789474	21.42	16.3244444444445	17.3503888888889	12.2433333333333	22.4461111111111	16.3244444444445	15.2941666666667	28.5584444444445	11.2230555555556
419	239.10635567911	239.10635567911	239.10635567911	296.875	296.875	296.875	1	1	61.2225000000001	97.9560000000001	108.1465	101.00475	64.2757500000003	81.6200000000003	70.3972500000003	120.315750000001	3536.18649999999	5602.19275000002	2947.50224999999	5462.06737500001	123.450250000001	164.381	112.2275	102.025	648.861333333335	677.528999999996	736.620500000003	868.232750000004	82.6402500000003	54.0732499999999	59.1817500000001	110.187	116.3085	67.3447500000001	52.0313333333334	108.1465	47.9576250000001	48.9719999999999	75.4985000000003	69.4280000000001	104.0655	109.180125	51.0125000000002	55.0920000000001	47.9517499999999	81.6699999999997	40.78	64.2757499999998	27.5298750000001
420	239.145427156935	239.144937225064	239.147408878102	181.583	179.566	182.633	3	3	21.4142727272727	20.4054545454545	297.919636363636	719.9435	8.16218181818183	544.825636363636	10.2027272727273	17.3369090909091	17.3446363636363	25.4931818181818	14.2774545454545	14.2838181818182	141.81475	67.3379999999999	49.9577272727273	48.9730909090908	12.2498181818182	36.7298181818182	15.3040909090909	6.12163636363636	70.4113636363636	13.2635454545454	597.019090909091	32.6487272727272	28.5676363636363	17.3446363636363	916.204909090908	39.7906363636363	40.7890909090909	6.11836363636363	35.7095454545454	15.3040909090909	12.2432727272727	72.4006363636363	19.3851818181818	8.16218181818181	34.6892727272728	15.3040909090909	7.14190909090908	14.2838181818182	5.10136363636363
421	239.965916059796	239.962673785121	239.973188322493	44.891	43.858	45.922	27	27	451.986571428572	664.2153	746.9145	736.606615384616	493.818285714286	710.118857142857	484.61875	528.508	107.13	123.454571428571	122.43	170.38175	729.47875	667.188999999999	684.611714285715	734.596363636364	215.280285714286	293.842285714286	171.408	188.752857142857	823.34175	701.956571428572	698.082352941177	1004.541	727.497666666667	722.337	645.81825	503.000857142857	526.4576	565.2185	780.153142857142	492.190857142857	373.424571428572	527.426166666667	535.65	385.6545	275.477142857143	364.9135	272.607	344.88675	480.554571428572
422	239.982319607097	239.982319607097	239.982319607097	63.261	63.261	63.261	1	1	34.68	60.16525	60.1977	81.6228571428572	45.9135	66.3	57.1508	36.7308	48.9312	37.7511	48.972	31.62775	53.053	54.0751428571429	66.3185714285714	58.17135	42.8505	36.72	32.6496	29.5887	158.18525	904.96175	1308.00628571429	179.564	83.64	371.3892	313.14	42.84	35.7105	59.1919	66.3195	81.62	42.8505	50.9975	65.296	49.9947	35.70875	30.6075	77.52	32.6576	35.721
423	240.049501099042	240.044833773585	240.064602881792	155.08	151.004	156.1	16	16	246.774	547.9011	629.5251	617.9382	457.0944	882.535909090908	498.69109090909	748.889714285715	40.812	63.2569090909092	26.5270909090909	67.3019999999999	437.696999999999	471.365999999999	487.690363636363	448.932	861.570545454544	1178.89961538462	648.893454545454	1020.747	1377.65154545454	1657.875	1678.62072727273	2607.44263636363	981.006272727271	993.779692307691	903.42409090909	2010.13875	921.3309	914.164363636362	1285.439	905.0061	3565.6544	2571.75218181818	1130.87754545454	1721.45309090909	2407.908	2779.0248	894.779181818181	2421.1719	480.548454545454
424	240.074525276328	240.06718642259	240.081579294703	271.376	269.355	273.443	4	4	140.799428571429	272.530714285715	269.355428571428	379.679142857143	159.164571428571	228.624	191.733142857142	418.317142857143	58.1562857142857	34.7018571428571	11.2231428571429	53.0548571428571	15.2978571428571	19.3854285714286	18.3651428571428	15.3160714285714	22.4274285714286	11.2231428571429	21.4169999999999	25.5053571428572	12.2434285714286	20.4057142857143	15.3042857142857	12.2477142857143	14.289	8.1657142857143	4.07942857142856	8.16228571428571	4.08114285714286	9.18642857142855	10.2028571428571	9.18192857142855	18.3728571428572	15.3042857142857	8.1657142857143	15.2978571428571	17.3509285714286	7.142	11.2231428571429	10.2021428571429	10.2071428571429
425	240.094733629501	240.087415067481	240.108661722879	294.8605	292.805	296.908	10	10	10.2027272727273	16.3243636363637	25.50625	28.567	18.366	22.4473333333333	15.30375	23.4558181818182	1375.85866666667	1756.932	1105.92088888888	1776.25525	30.6099999999999	28.5829090909091	25.50625	23.45425	96.9259090909092	93.8246666666667	110.189454545455	135.696272727273	26.5286666666666	19.3938181818182	11.223	28.5676363636364	22.4473333333333	15.30375	10.2027272727273	22.4455	6.1215	14.2838181818182	15.3122727272728	16.332	16.3316363636364	25.5068181818182	9.17836363636365	15.3040909090909	11.22275	14.2905	13.2578333333333	13.2635454545455	11.21725
426	241.05414758277	241.05414758277	241.05414758277	152.024	152.024	152.024	1	1	25.490625	77.5390000000001	14.2835	11.207625	55.0919999999999	21.42525	73.4159999999999	93.8055000000001	6.12225000000001	12.243	5.10125	3.06075	49.99225	35.70875	31.62775	53.0529999999999	106.184	159.159	96.9356250000001	129.57175	176.395125	269.379	280.408333333333	339.74325	141.81475	143.85525	134.673	317.0645	170.377111111111	112.2275	24.486	114.277333333333	656.02075	164.1395	165.159	332.592444444444	530.573333333333	472.414333333333	277.712	472.362888888888	69.3770000000001
427	242.956754643866	242.956754643866	242.956754643866	757.058	757.058	757.058	1	1	7.14175	18.3645	14.2875833333334	20.4008333333333	8.16400000000002	14.2875833333334	10.205	12.2430000000001	170.388708333333	288.742541666668	15.3075	233.6945	19.3855416666666	23.46575	15.30375	19.3807916666667	17.35275	20.4008333333333	14.28	11.22275	12.2465	7.14350000000002	9.18262500000003	15.30375	30.60875	7.14204166666666	19.38475	11.2232083333333	16.3246666666667	10.1983333333333	17.3492083333334	12.2435	10.2	13.2632500000001	10.2025	16.324	6.12025	12.2435	12.2405	30.60125	9.18262500000003
428	243.014528532599	243.012813962278	243.016243102919	45.3975	44.878	45.917	2	2	59.1793333333333	134.669333333333	178.54375	150.997	86.7283333333333	224.473333333333	121.419666666667	141.810888888889	99.9273333333333	111.216333333333	60.19475	114.277333333333	160.17925	169.3615	225.469111111111	197.944666666667	116.305333333333	155.073777777778	55.098	96.9211111111111	128.56725	72.4357777777778	84.743	187.741333333333	175.497333333333	75.4964444444444	54.079875	174.46275	97.952	84.6876666666667	197.053	95.9635555555556	238.732	264.237555555556	79.5773333333333	122.44	157.1185	196.152	160.297	185.6855	56.1183333333333
429	244.091936049713	244.088055460458	244.107896758289	59.18	57.133	61.203	33	33	787.329714285715	1217.14070588235	1028.412	1005.93911111111	871.28496	1176.39911764706	787.991428571429	1352.88163636364	1141.784	2177.27277777778	4486.03925	4028.13796	483.5985	648.879	460.13275	390.9233125	208.14	353.001411764706	160.17925	245.890882352941	458.1203125	267.321875	242.834375	336.6825	371.130117647059	182.62475	114.233411764706	207.1234375	332.615882352941	261.376	382.59375	283.641764705882	698.901470588236	568.107235294118	222.428125	325.455058823529	367.3125	828.49375	995.462588235294	419.476875	418.45625
430	245.098108035571	245.098108035571	245.098108035571	58.159	58.159	58.159	1	1	105.053941176471	185.693529411765	129.622176470588	163.237647058824	143.861470588235	197.937058823529	127.573529411765	224.461111111111	610.557176470588	782.520470588236	749.904166666667	586.466176470588	86.6952777777778	118.354117647059	83.6641176470588	55.1149411764706	43.8701176470588	59.1770588235294	37.7508823529412	46.9470588235294	79.5783529411765	47.9565882352941	52.032	76.5208333333333	77.4887058823529	41.8320588235294	30.5983333333334	49.9915294117647	75.5017647058824	61.26	86.725	49.9915294117647	105.084235294118	96.8888235294118	44.8903529411765	55.0958823529412	66.3152941176471	133.650823529412	171.350666666667	60.214705882353	70.4246470588235
431	246.058977183729	246.057580514388	246.065582626841	58.143	57.117	59.186	7	7	28.5556923076923	61.2128571428571	71.415	57.136	74.4768461538461	78.595	82.6431428571428	86.7182142857143	196.680785714286	290.781428571428	284.659714285714	171.336	54.0751428571429	80.6025714285714	52.0345714285714	57.1587692307692	19.3858461538461	36.7302857142857	26.526	22.4450769230769	53.0548571428571	53.0548571428571	22.4462857142857	98.9677142857142	48.936	20.4046153846154	26.5274285714286	88.7648571428572	29.5882857142857	34.7188571428571	44.8894285714286	33.6694285714286	138.761846153846	108.104857142857	28.5686153846154	61.2128571428571	88.7648571428572	162.225428571429	249.97	99.0092857142857	27.5586923076923
432	246.860302433305	246.856882434833	246.860755471622	1078.43	1077.29	1081.46	21	21	1716.37130434783	2157.19913043478	2434.74	2013.48	1442.8947826087	2659.25304347826	1517.38652173913	1416.36347826087	1161.2547826087	1210.74	791.857391304349	1198.5	2468.43173913044	1886.61758620691	2219.52	2081.65	1416.36347826087	2770.32	1316.82	1606.16434782609	2185.77130434783	1179.12	1405.56	2624.46	2524.5	1312.27913043478	1441.87434782609	1705.44	1285.2747826087	1445.34	2578.68863636364	1617.38913043478	1401.05695652174	2607.21086956522	1232.16	1211.25608695652	1220.46363636364	1437.18	772.798260869566	1245.95086956522	1264.26086956522
433	246.864071575758	246.860849821483	246.879981912885	1078.42	1074.32	1081.43	70	70	1442.8947826087	1977.64090909091	2247.06000000001	2261.34000000001	1429.65681818182	2569.40916666667	1423.56428571428	1272.37000000001	1130.68761904762	1146.48	785.750000000002	1184.71181818182	2331.69347826087	2110.34476190477	2253.18000000001	2359.29090909091	1131.7961111111	2634.66	1040.39999999999	1245.42	2252.19095238096	1153.62	1173.47916666667	2733.58884615385	2407.2	1293.93636363637	1099.0785	1320.9	1233.75571428572	999.600000000004	2537.82130434783	1502.08	1375.60190476191	2417.45681818182	1210.74	1190.89571428572	1211.30523809524	1250.52	741.21142857143	1229.64772727273	1239.74095238096
434	246.980764732429	246.97247698054	246.987582295358	180.581	177.502	180.586	3	3	69.3502857142857	134.677714285714	152.022571428571	190.713285714286	111.211142857143	190.789866666667	125.495142857143	248.845142857143	28.568	56.0963333333334	23.4567142857143	52.0527857142857	131.616857142857	195.894857142857	142.781333333333	140.799428571429	71.4449999999999	79.5767142857142	56.1146666666667	79.5767142857142	103.048857142857	42.852	53.0734285714285	106.109714285714	94.8865714285714	83.6618666666667	52.0345714285714	215.280285714286	68.3304285714285	90.7740666666667	95.9068571428573	75.5011428571428	334.630285714285	184.594142857143	31.6288571428572	47.9366428571428	158.133214285714	242.811	38.7708571428571	181.610857142857	66.3173333333334
435	247.039846201081	247.039115597628	247.040657270354	59.69	57.139	60.212	4	4	454.8977	618.3018	702.1384	817.226709677419	38.7695	1160.02425	25.51375	70.39725	569.87255	1006.98675	124.4766	456.96	448.8	858.049363636364	627.4845	545.99425	25.5075	102.03	67.3365	42.8631	542.948	1902.8595	1189.684375	671.3574	350.7768	976.4271	747.66	505.02375	548.8945	31.64635	412.181	36.7308	24.486	979.2	612.18	328.5205	841.70625	40.81	226.44	908.2895	966.46085
436	247.053895170142	247.041109398418	247.059870393441	59.174	53.058	61.219	18	18	54.053375	32.648	4.081	7.14175	1159.03555555556	49.99225	1393.09026315789	1663.0075	172.25325	10.2025	118.349	1072.02	49.9953125	14.2835	36.729	8.16533333333334	95.909375	67.31175	38.7695	74.47825	20.4125	1967.20266666667	6.1215	22.4455	34.668	6.121875	7.139125	394.83675	6.1215	599.106875	29.58725	387.701333333333	1475.33314285714	837.293692307692	46.9315	304.0345	135.69325	730.479111111111	643.800285714286	115.330625	1143.04
437	247.987696319519	247.98619341087	248.005150161104	144.843	139.776	145.897	7	7	89.826	200.907166666667	133.655727272727	110.248363636364	70.3988181818183	79.586	61.2818181818183	117.27125	283.635818181818	288.87225	342.636	297.937333333333	88.76175	174.3915	87.7056666666667	79.5812727272728	22.4455	47.9528181818182	46.9315	45.915	45.9327272727273	18.3649090909091	12.2432727272727	22.4473333333333	75.5046666666667	35.70875	13.2578333333333	118.351636363637	57.1352727272728	83.5853333333333	62.20475	24.4865454545455	250.8585	208.148	57.1386666666667	93.865090909091	301.114545454546	249.833181818182	410.1405	260.169545454546	408.91975
438	249.083295292585	249.082626081939	249.0856584314	210.141	208.157	210.18	3	3	38.7871428571429	59.1765714285715	47.9534285714285	67.3388571428572	37.7479285714286	52.0345714285715	34.7042857142858	84.6837142857144	42.852	40.8285714285715	24.4868571428572	46.9134285714286	96.9610714285715	117.324642857143	139.779142857143	60.1968571428571	134.668285714286	85.704	60.1968571428572	104.061857142857	378.685000000001	229.660714285715	173.448571428572	218.310571428572	211.110428571429	158.144285714286	97.9474285714287	264.37923076923	189.773142857143	104.025428571429	162.157285714286	118.353142857143	490.757428571428	202.016571428572	88.7275714285716	182.707857142857	221.495	216.300571428571	126.515428571429	288.619571428572	41.8141428571429
439	250.014513762964	250.011288773899	250.01968038307	61.212	59.185	63.238	4	4	60.1824583333333	133.592708333333	154.064041666667	177.5235	74.4812916666666	152.96875	93.886	68.3595416666667	58.11625	52.071	59.1769166666667	40.8116666666667	126.511	117.304791666667	114.272666666667	108.173	1112.11791666667	898.656708333333	994.784375	844.767	220.428	285.681666666667	300.97375	347.919458333333	145.865958333333	154.026291666667	153.00625	68.3427916666667	70.400125	68.3735	143.849375	92.84275	48.972	100.984125	77.539	78.5624583333333	93.863	65.2826666666667	81.6033333333333	105.1115	40.82
440	250.144350434312	250.144350434312	250.144350434312	215.286	215.286	215.286	1	1	11.2266	22.4466	21.4263	27.5481	20.405	19.38	13.26715	28.56	19.38	29.59595	10.2025	20.406	25.51375	25.50625	18.3645	20.405	23.46	26.5278	14.2842	20.405	80.62345	54.0918	41.8323	39.78	39.78	29.57855	25.5	53.0686	28.5684	33.65835	37.74	19.38475	103.04525	41.8323	14.2758	35.71925	50.0069499999999	38.7809	26.5278	56.09725	9.18
441	250.14662565855	250.14662565855	250.14662565855	186.726	186.726	186.726	1	1	4.08133333333334	146.928	146.928	191.822666666667	6.12100000000001	97.9520000000002	3.06100000000001	4.07733333333334	3.06100000000001	489.760000000001	10.2016666666667	8.16266666666669	82.6470000000002	65.2906666666668	63.1986666666668	42.8540000000001	4.08533333333334	14.2846666666667	0	1.02033333333334	52.0345714285714	6.12200000000001	65.3653333333335	66.3216666666668	19.3863333333334	31.6303333333334	21.427	4.08133333333332	25.5083333333334	3.05800000000001	27.5445	2.04066666666667	5.10166666666668	54.0246666666668	24.484	1.02016666666667	233.656333333334	5.10166666666668	2.04066666666667	160.166166666667	4.08133333333334
442	250.863941324647	250.862946260684	250.868778610979	1070.21	1069.18	1070.22	3	3	973.761428571426	1357.62	1620.78	1465.74571428571	1234.2	1606.5	1109.76	1272.83071428571	1079.86533333333	924.119999999998	2060.4	1026.12	1508.61571428571	1307.64	1543.26	1565.7	948.599999999998	1704.42	1209.72	1318.76285714285	1338.15642857143	1221.96	1240.16785714285	1607.41357142857	1666.82642857142	1026.12	1166.88	913.919999999998	916.601428571426	1328.04	1673.82	961.859999999998	1222.81571428571	1640.28785714285	1182.18	1207.505	1072.77071428571	1233.18	1651.51571428571	1077.60714285714	1181.16
443	250.972109107598	250.972109107598	250.972109107598	64.281	64.281	64.281	1	1	110.1528	363.072533333333	386.681066666667	397.904	181.607466666667	454.892125	133.713571428571	163.234285714286	82.5498	86.7226666666666	592.774933333333	80.6010666666667	401.985066666667	292.835666666667	347.910933333333	348.0246	90.8037333333333	136.662133333333	63.2358666666667	74.4843333333333	315.386	110.1888	146.9184	361.1744	248.847466666667	94.8848	88.7345625	181.607466666667	96.9253333333333	131.666	290.776	141.817066666667	122.432	367.152	75.4997333333333	84.6821333333333	124.472533333333	148.958933333333	1161.7088125	108.241142857143	47.9682
444	251.028948695192	251.028948695192	251.028948695192	50.995	50.995	50.995	1	1	40.8133333333333	60.1996666666667	70.3915	57.1386666666667	23.4676666666667	53.0573333333333	44.8946666666667	43.9101666666667	203.013166666667	282.632333333333	125.4805	81.6266666666667	73.4519999999999	92.8351666666666	89.8626666666666	64.281	1977.083	1412.93083333333	991.764	1463.158	109.175666666667	29.58	33.6985	82.7145	102.033333333333	35.7116666666667	39.793	68.3623333333333	99.9926666666667	68.3623333333333	84.7568333333334	77.5326666666667	14.2846666666667	79.573	62.2301666666667	88.769	151.009333333333	103.154666666667	176.517666666667	98.9723333333333	50.9666666666667
445	251.068322511376	251.067409650654	251.069235372098	88.7555	88.744	88.767	2	2	65.2968421052632	212.214736842105	73.4816842105263	125.531210526316	132.675263157895	210.239263157895	95.9047368421053	189.768947368421	336.495789473684	286.871421052632	178.555263157895	192.839684210526	202.074631578947	164.22	126.48	114.26947368421	31.6379473684211	48.9877894736842	28.5762105263158	44.8915789473684	145.897631578947	21.42	8.1621052631579	38.772	167.323157894737	59.1752631578948	38.782	448.034157894737	91.8236842105264	191.809473684211	130.519578947368	87.7652631578947	727.222473684211	617.450263157895	197.982105263158	243.842894736842	234.66052631579	579.509473684211	131.58	244.863157894737	38.77
446	251.094664199772	251.085829469443	251.103637805088	229.049	226.481	236.678	6	5	16.3244444444444	27.5385	23.4735294117647	27.5475	21.4323529411765	23.4740555555555	17.3447222222222	39.8016666666667	39.7891764705882	57.1355555555556	31.6286111111111	48.9866666666667	18.365	33.6801666666666	33.6801666666666	24.4786666666666	33.6581666666666	22.4448888888889	15.3041666666667	39.7778333333333	13.2638235294118	37.7487058823529	19.3726111111111	23.4663888888889	22.4522222222222	19.3979444444444	18.359	27.5479411764706	11.2224444444444	17.34	18.3642352941176	19.3789444444445	44.9058823529412	25.5069444444444	13.2638235294118	25.5069444444444	26.5272222222222	40.8222222222222	19.3852777777778	37.7502777777778	25.5069444444444
447	251.978776354309	251.978776354309	251.978776354309	204.076	204.076	204.076	1	1	26.5385714285714	24.4868571428571	27.5477142857143	18.3651428571428	20.3971428571428	31.6288571428571	30.6214285714286	47.9534285714285	51.0142857142857	71.45	55.0954285714285	107.13	29.5986428571428	36.7302857142857	33.6670714285714	28.568	36.7148571428571	25.5071428571428	14.284	37.7479285714285	192.8205	130.651428571429	111.164428571429	191.813714285714	149.982	123.445928571428	132.637142857143	96.973076923077	79.5822857142857	64.251	118.344857142857	93.8662857142857	154.063142857143	123.454571428571	75.4958571428571	78.595	40.8285714285714	130.596571428571	31.6288571428571	81.6171428571428	43.8538571428571
448	252.103247275896	252.095682222226	252.109722832385	228.5245	226.498	229.571	4	4	14.284	12.2382857142857	16.3314285714286	23.4665714285714	15.3096428571428	17.3509285714286	14.284	34.7042857142857	27.5477142857143	36.7302857142857	15.3042857142857	26.5274285714286	16.3245714285714	19.3922142857143	20.4128571428571	18.3651428571428	20.3985714285714	6.12171428571429	10.2028571428571	14.278	18.3651428571428	18.3651428571428	15.2925	11.2223571428571	15.3107142857143	15.3160714285714	15.2978571428571	21.426	43.8722857142857	8.15885714285714	19.3935714285714	6.11914285714287	78.5894999999999	32.6491428571428	31.6288571428571	58.1562857142857	163.245714285714	37.7664285714286	17.3448571428571	119.373428571429	28.568
449	252.107468098696	252.103233169392	252.122693517187	204.0695	200.992	208.134	54	54	314.244	788.670818181817	561.149999999999	960.055250000002	1581.503	2520.0175	1696.67575	3894.381	979.461818181817	1306.95710526316	440.784	825.382250000001	1109.01175	1702.83518181818	1556.9015	1218.1785	2244.11370588235	1761.97175	1218.1785	1770.17318181818	394.675500000001	302.162181818181	265.135000000001	219.475909090909	851.257384615385	542.817333333333	382.406250000001	4321.32625	2500.427	1418.03166666667	1711.099	1188.59125	1723.2304	6853.17190909092	2894.44925	4592.19357142857	5867.271	1870.16916666666	3064.83100000001	6180.159	2581.27466666667
450	252.976063614499	252.976063614499	252.976063614499	52.032	52.032	52.032	1	1	13.2643333333333	20.4033333333333	17.3598333333333	16.3253333333333	11.2236666666667	25.51	10.2033333333333	9.1818	59.1696666666667	78.5656666666667	26.5286666666667	60.1406666666667	30.5871428571429	46.9353333333333	26.5503333333333	26.5286666666667	326.453333333333	205.3014	37.7523333333333	266.5245	24.488	16.3226666666667	21.427	26.5286666666667	29.5634285714286	13.2621666666667	14.2846666666667	17.3456666666667	14.2846666666667	21.4494	26.5503333333333	17.3456666666667	31.6303333333333	28.5646666666667	18.366	18.366	36.732	21.4235	25.5083333333333	26.5243333333333	12.232
451	253.112444023341	253.106633691634	253.127412190789	203.049	199.984	205.09	39	39	56.1165	120.3954	73.4596363636365	142.838181818182	246.774	377.511	262.1914	698.886818181819	210.176181818182	234.784	67.3397999999998	169.365272727272	162.223363636363	300.9885	264.250636363636	173.446363636363	384.437181818181	254.047909090909	188.7555	253.0344	59.1441818181817	79.6238181818183	54.0503636363636	40.832	130.6624	73.4596363636363	67.3019999999999	763.814857142857	397.878	230.5878	267.311454545455	184.685818181818	2463.97083333333	1241.67190909091	453.0132	832.4832	2055.70300000001	1717.1088	1097.87866666667	1933.4306	429.5042
452	253.214688199815	253.211659469604	253.231703247539	616.2545	610.104	618.3	28	28	485.749793103449	2183.61280645161	1495.72441379311	2011.63083870968	1033.53944827586	1874.53603333334	1069.03227586207	1353.87175	817.102862068968	1250.06875	446.971448275861	1329.14986206897	1025.20396551724	1817.45113333334	1352.11517857143	847.677310344827	654.129448275861	296.900275862069	231.602620689655	733.553551724138	806.874551724138	835.605931034482	407.021275862069	1053.36622222222	404.967379310345	234.608214285714	228.588137931034	789.82696551724	233.643172413794	472.387724137932	267.3055	690.843482758622	3400.09775	1019.22113793104	265.33	977.622482758619	971.302620689654	1775.29714285715	361.177655172413	721.443	408.027586206897
453	254.083411658409	254.080925388843	254.099423050431	303.5295	300.95	305.071	12	12	798.833999999996	1062.11742857143	1393.83225	1669.03772727273	885.620400000003	1295.77352941177	972.345899999998	2437.31088888888	43.8982222222222	65.2959999999998	15.295	40.808888888889	20.4049999999999	32.6506666666666	30.61	25.475	11.2224444444444	16.3235555555556	11.2297777777778	9.18899999999996	5.10124999999999	14.2924444444444	8.16177777777779	12.244	5.10124999999999	5.10125000000002	6.12933333333331	4.08150000000001	5.10111111111112	7.14155555555552	5.10444444444444	3.06066666666667	17.3551111111111	8.16177777777779	12.236	6.12133333333331	7.14174999999998	7.14262500000001	6.12199999999999	11.2224444444445	6.12133333333331
454	254.106751573887	254.100980257826	254.120751257319	203.033	199.984	204.07	29	29	51.0136363636364	70.3988181818183	71.419090909091	115.28825	193.7525	288.737181818182	218.351333333333	530.541818181819	161.203090909091	154.143545454546	66.31625	111.20725	118.351636363636	204.054545454546	194.86775	151.009333333333	318.162	222.4145	130.594909090909	210.176181818182	61.1836363636363	75.5405454545455	54.0511666666667	27.5620909090909	122.487272727273	54.07325	44.869	570.586545454546	315.283	166.230363636364	204.054545454546	153.054545454545	1842.61254545455	981.560666666669	358.115727272728	635.686545454546	1590.60518181818	1297.758	900.880749999998	1553.78635714286	303.878727272728
455	254.121360249496	254.12082058265	254.122510986328	204.05	204.024	205.079	6	6	46.9353333333333	69.3751111111112	70.3953333333332	115.285111111111	188.638333333334	285.662222222223	216.287111111112	526.492000000001	161.195111111111	153.033333333334	56.1183333333333	108.143555555556	117.338333333334	203.046333333333	187.741333333334	147.932222222222	312.018000000001	219.347777777777	129.582333333334	208.148	59.1406666666668	74.4843333333333	50.9777777777779	27.564	120.464888888889	52.0370000000001	44.8653333333334	568.63511111111	309.127333333334	164.273666666667	202.026	150.992888888889	1799.7504	1005.02833333334	357.116666666668	632.537777777779	897.795555555554	1260.05285714286	482.617666666668	1010.13	300.965555555556
456	254.162285842328	254.155726484124	254.166753329671	134.6795	134.668	136.71	4	4	12.248	23.4661333333333	16.3245714285714	27.5689285714286	16.3234285714286	35.695	26.5497142857143	38.7549333333333	828.456533333333	1030.92142857143	731.237571428571	1347.8328125	45.9128571428571	8.15893333333333	45.8967857142857	23.4649285714286	185.614	189.773142857143	134.6224	247.9248	134.724857142857	134.7192	89.7851428571428	157.069733333333	130.602666666667	75.5011428571428	83.6282857142857	69.4085714285714	68.3591428571428	71.39	84.6489333333333	85.668	100.8942	40.8085714285714	52.0345714285714	61.2171428571428	27.5477142857143	64.251	20.4057142857143	55.0954285714285	54.0751428571428
457	254.990228776808	254.984705111706	255.005469594901	103.023	94.878	107.127	97	97	2737.924	4303.74971428571	4973.74292857143	4062.67878260869	3070.13021052632	3983.14472727273	2472.34533333333	3463.73133333333	162.170647058824	249.968055555555	97.9482352941176	142.841176470588	2579.96444444445	2863.99482352941	2761.81675	2753.37323809524	359.122823529412	668.063611111111	583.598888888889	372.278529411765	2763.90934615385	2276.2893	2564.28	2890.28955555555	2029.4015625	2162.93	1917.8885	2362.9668	1828.96	1941.56078947368	2589.462625	1838.9398	2569.97270588235	3601.60857142857	2284.40194444444	2403.46342105263	1459.99657894737	2644.98347619048	2543.48325	1220.27176470588	997.409538461539
458	255.006185421268	255.005920244839	255.006536515448	103.5495	99.984	105.086	8	8	2883.35153333333	4257.20066666666	4873.73425	3950.65	3031.16275	3950.408	2497.928125	3558.29875862069	145.840933333333	235.67775	78.5640625	121.411733333333	2587.284375	2904.782	2777.1205	2767.935	353.0065	666.0191875	558.07675	360.012933333333	2747.53325	2154.8032	2497.673875	2918.93525	2052.91066666667	2093.5872	2022.812	2384.18	1825.898125	1960.0203125	2649.63525	1871.5853125	2541.37355555556	3598.6421875	1920.26733333333	2233.1275	1588.52925	2623.06275	388.7216	1402.9296875	1110.6348
459	255.096115721872	255.08869576428	255.102799458872	301.48	298.943	303.025	4	4	135.696272727272	181.608545454546	225.480272727273	275.473636363635	128.554363636364	238.743818181818	164.263909090909	405.228727272728	15.3122727272728	30.6081818181819	14.2761818181818	22.4459999999999	15.3040909090909	19.3938181818182	14.2838181818181	10.1972727272727	13.2635454545455	11.223	5.1040909090909	17.3539090909091	17.3446363636364	12.2487272727273	11.223	12.2432727272727	10.2027272727273	10.2027272727273	7.14254545454548	4.08109090909091	6.12163636363637	9.18245454545456	15.3122727272727	9.18736363636362	12.2487272727273	15.3040909090909	9.17836363636365	12.2432727272727	7.1419090909091	14.2838181818182	10.1972727272727	9.18245454545451	5.09909090909092
460	256.082039839685	256.076028031153	256.09071969571	59.179	57.127	64.276	7	7	106.065142857143	164.262933333333	154.063142857143	175.476857142857	203.036857142857	323.424533333333	197.9964	202.0128	791.8185	971.244000000001	871.307733333334	1117.77386666667	108.148266666667	162.225428571429	101.008285714286	149.024285714286	173.448571428571	352.873866666667	204.057142857143	221.402	298.922785714286	106.109714285714	110.183142857143	307.100266666667	179.437866666667	107.13	78.5297333333334	124.466142857143	153.04	157.19	283.639428571429	163.234285714286	330.549428571429	397.744285714286	134.668285714286	244.864	227.507785714286	320.369714285714	323.297733333334	242.93	314.38
461	256.086546281677	256.078034591182	256.095057972172	73.458	72.432	74.484	2	2	107.128269230769	81.5876923076923	99.98744	95.90632	125.5215	172.354	118.38032	184.67068	370.120384615385	474.729230769231	354.02328	546.864307692308	81.6215384615384	112.208461538461	84.68324	75.517	107.148461538462	194.91168	117.330961538462	139.776884615385	109.19564	85.7026153846154	70.39932	122.4288	102.030769230769	79.581	75.4856923076923	85.68336	103.047192307692	82.64268	100.98396	66.3312	277.513230769231	204.007692307692	86.7425	130.594461538462	164.26508	166.30564	166.234923076923	160.21536	194.871423076923
462	256.089436524614	256.084609908674	256.094263140554	300.981	298.943	303.019	2	2	46.935333333333	63.2606666666668	104.069142857143	107.115	67.3388571428576	85.7040000000006	74.4808571428571	176.690666666666	9.19199999999998	8.16228571428577	12.244	11.2231428571429	6.12171428571428	9.18149999999997	2.04057142857143	6.11657142857145	6.12199999999996	4.0777142857143	5.10083333333332	7.14116666666664	5.10142857142861	4.08533333333332	9.18300000000002	5.10083333333332	6.12171428571428	1.02028571428571	4.08333333333333	5.10142857142857	2.04057142857143	3.06099999999998	4.08466666666667	4.08466666666667	11.2328333333334	3.06100000000001	5.09666666666666	4.0813333333333	6.12171428571428	7.142	10.1942857142857	6.12200000000001	5.09666666666666
463	256.262433432593	256.258074357517	256.279100282234	879.506	872.332	881.514	47	47	367.2	754.994736842105	769.551249999997	586.832894736841	588.892611111114	679.283000000001	404.149263157894	1869.70063157894	560.124473684214	478.510277777778	2570.4	386.811611111111	688.677631578947	731.755105263161	826.739999999997	679.504999999996	428.643157894736	765.458333333333	523.421999999999	506.050526315789	794.539000000001	428.510526315789	527.639315789476	898.851842105263	703.962352941179	481.728444444447	450.962777777778	597.905052631578	525.443055555556	653.988684210526	690.916111111111	628.662222222222	570.50363157895	691.748333333334	566.070789473685	541.787684210525	457.084444444445	533.597631578947	1408.62	518.293684210526	479.523684210526
464	256.977424946738	256.971157372158	256.99306887746	103.034	94.878	107.127	91	90	2129.76	2857.62105263158	3264.51552	3123.05481818182	2032.42588235294	2352.76055555555	1528.65413043478	2440.54093333333	100.9668	158.141333333333	45.912	81.6228571428571	1774.98392307692	2216.46	2055.73178571429	1628.756	258.127466666667	510.9532	427.491733333333	272.3044	1970.08344	1462.74234782609	1693.63684210526	1698.93553846154	785.61	1133.5533	1491.77233333333	1753.50533333333	1372.707	936.742499999999	1681.56775	1123.97877777778	1267.19485714286	2724.18529411765	1473.27381818182	1557.34658333333	717.528666666667	1414.0665	1388.22	1020.26666666667	891.363466666667
465	257.103003496221	257.098071635295	257.117138728727	294.8465	292.771	296.915	12	12	21.42	41.8307894736842	32.6488888888888	41.8313888888889	32.6488888888889	32.6488888888889	25.5138888888889	58.1580000000001	2546.63314285715	3662.7790909091	1763.09169230769	3195.45704347826	52.0341666666667	53.0673684210526	36.73	39.7778333333334	272.410263157895	269.28	305.153105263157	292.815526315789	36.742	51.0289473684211	30.6	46.9175789473683	37.7502777777778	24.4866666666667	36.737052631579	29.5880555555556	25.5069444444445	28.5673684210526	33.6791052631579	25.5152777777778	31.6281578947368	26.5282105263158	20.4	22.44	18.365	18.37	18.3590526315789	11.2228947368421	22.44
466	258.108073718801	258.105155944824	258.124962558765	53.041	51.006	54.067	33	33	55.0728	69.3745714285715	60.2179285714286	64.278	77.5417142857143	46.9528571428572	95.9068571428572	150.991714285714	561.726133333334	412.195428571429	617.272857142857	201.945857142857	125.442428571429	132.627857142857	92.8785000000001	89.7851428571429	1925.27914285714	1089.627	1123.78223076923	1644.33530769231	93.8662857142858	399.784	105.089428571429	129.576285714286	99.904	71.4161538461538	137.738571428571	82.6431428571428	67.3388571428572	99.0439285714286	131.607642857143	131.616857142857	152.022571428571	83.6634285714286	48.9737142857143	81.6228571428572	221.402	84.6837142857143	384.647714285714	104.069142857143	192.834
467	258.125772774582	258.125772774582	258.125772774582	54.067	54.067	54.067	1	1	61.1964705882353	72.43775	65.32	67.340625	83.6605	50.010625	98.9703125	169.3615	564.851882352941	417.3078125	621.33225	208.068	126.4645	136.7135	93.8975	93.8745	1913.96141176471	1159.004	659.0815	1662.666	97.95	415.24175	126.51875	133.65275	106.037176470588	71.4175	141.8234375	85.70625	68.3609375	105.163	132.6325	138.754	153.0375	89.782	49.9953125	83.665625	224.46875	86.72125	387.71875	107.165625	194.8796875
468	258.874489965975	258.873378532977	258.875609195107	1082.98	1077.37	1087.61	4	4	2215.255	3142.78461538461	3352.74	3021.35884615384	2058.11576923077	3496.9108	2220.35692307692	2098.93115384615	1877.50769230769	1767.66	1947.91423076923	1970.36269230769	594.659999999997	3285.63846153846	3186.48	3049.8	2088.7588	3543.48	1910.46	2159.13384615384	3164.2604	1843.14	2056.075	3453.43730769231	3175.26	1883.63	2150.76076923077	2363.34	1956.81461538461	2074.68	3485.63384615384	2227.49961538461	2033.62653846154	3364.20807692307	1971.66	1880.56884615384	1829.54961538461	2054.28	1934.35769230769	1944.56538461538	1897.50423076923
469	258.883303828164	258.877541588295	258.899941458753	1077.39	1075.3	1079.44	104	104	1704.59285714285	1200.5	1868.64000000002	2236.86	894.539999999996	1686.0117647059	1623.95642857142	948.600000000007	1267.668	714.000000000005	1233.18	1446.36	2320.61700000001	2119.55999999999	1772.76	2355.37473684212	1171.98	2668.31999999999	1214.82	1399.47461538461	2219.80307692307	689.520000000001	934.320000000002	2412.3	2032.86	664.02	907.800000000009	841.499999999997	791.053571428569	647.700000000013	1624.86000000001	1593.24	911.753000000003	1922.72666666668	909.839999999995	1028.61818181817	1031.94214285714	1023.06000000001	1271.81	1227.63285714286	693.647142857154
470	259.106952599882	259.106952599882	259.106952599882	100.002	100.002	100.002	1	1	11.218625	27.5585625	25.5083333333333	38.7701333333333	16.325	28.567	30.586875	55.07325	28.55825	30.609375	9.18225	21.42525	15.309375	21.4291875	21.4265625	15.3084375	33.66825	11.218625	13.2640625	21.417375	9.18225	18.365625	17.3389375	17.3453125	15.30375	21.42525	13.258375	20.4133333333333	13.268125	6.12159999999999	12.23475	12.23925	40.81	24.486	10.2025	19.391875	22.4532	28.5693333333333	10.203125	30.608	16.319
471	259.85929182918	259.85929182918	259.85929182918	1081.53	1081.53	1081.53	1	1	838.439999999997	1126.81600000001	1175.04	1105.68	789.995999999997	1241.13066666666	819.595333333343	810.899999999998	776.727333333342	739.499999999998	1258.482	800.202666666664	1157.7	1057.41066666668	1103.64	1017.96	741.003999999997	1246.44	745.086666666675	786.925333333332	1174.78733333333	751.739999999998	795.599999999998	1160.76	1210.968	710.383999999998	764.999999999998	914.939999999997	744.551999999997	773.160000000009	1186.01466666666	804.285333333331	808.859999999998	1109.46466666666	565.44933333334	749.699999999998	763.979999999998	834.359999999998	1169.68400000001	689.519999999998	745.086666666664
472	261.221334493623	261.221334493623	261.221334493623	757.058	757.058	757.058	1	1	8.16224000000002	18.36504	27.5475600000001	18.3607200000001	23.4719599999999	30.6143999999999	20.4103999999999	17.34476	158.1434	162.21816	17.3488399999999	176.54304	20.41	21.42588	18.36504	21.42588	21.43512	22.4408800000001	15.3006	17.34476	20.4096	14.28728	15.3036	24.4867199999999	27.5475600000001	18.36504	17.34476	15.3042	24.4867200000001	15.297	24.4915199999999	12.24336	15.3006	24.4867199999999	14.28392	15.3042	14.2805600000001	23.4664400000001	19.3807600000001	22.44088	25.506
473	263.015768381802	263.00778917316	263.030731529942	60.199	58.136	64.269	106	106	2907	2957.83888888889	4019.83684210526	4430.1426	5264.49	5468.66181818182	6215.8655	8352.97281818182	5487.69935	7281.43928571428	438.7075	9577.8	2294.6547	5313.462	3528.07	2668.869	1727.34371428571	1916.58	3626.04927272727	2198.63875	1182.51114285714	2505.79751724138	2013.00805555556	1323.26425	1419.7008	3995.40027586207	2593.71041176471	5931.88386206896	4725.90327272727	3045.19555	2077.738	2014.20726315789	8795.93445833333	5881.32	5543.01825	7157.30428571429	8925.147	6681.28979999999	1073.08046153846	10027.433	5404.26425
474	263.031396520155	263.030869869642	263.032865201943	61.226	61.203	63.26	7	7	2940.79104545455	3508.01818181818	4356.62	4740.02619047619	5414.58736363636	5468.47619047619	6248.66728571428	8661.20542857143	5845.813	6294.14257142857	447.905428571429	9500.28	2410.93514285714	5413.636	3624.05485714286	2917.40528571429	1594.68080769231	1995.12	3608.70463636364	2188.41071428571	1650.187	2277.27771428571	2393.47857142857	1467.17085714286	1661.20977272727	3476.11342857143	3037.56	5928.60357142857	5306.25833333333	3007.64615789474	2194.63457142857	2135.65733333333	9990.51054545454	6225.06	4988.96428571429	7149.142	9343.34047619047	8547.95371428571	1251.54	10034.2582857143	4594.5161
475	263.931518853879	263.929201651311	263.939010829142	43.87	42.844	43.87	7	7	43.8671666666666	71.4233333333333	81.6319999999999	56.111	37.7548	89.7893333333333	46.9276666666667	42.854	595.290666666667	715.220285714285	462.2412	240.798666666667	41.8364	89.9008000000001	58.159	27.549	29.5858	38.7726666666667	44.8976	26.5304	15.303	18.3636	24.4896	24.484	26.5243333333333	17.3468	19.3838	46.9292	32.6506666666667	7.14116666666667	18.3852	11.2354	30.605	82.647	13.2626	44.8946666666667	132.626	34.7276	173.638	132.652	23.4638333333333
476	263.949048228703	263.948697603666	263.94939885374	44.8905	44.885	44.896	2	2	34.6936	65.2928	97.9392	71.414	42.8568	78.5708000000001	62.2444000000001	96.9190000000001	450.9284	541.8324	445.8274	191.7976	53.0504	96.0116	53.0486666666667	24.4896	45.909	32.6464	35.714	36.7272	16.3264	18.3636	20.43	21.4284	25.5083333333333	15.303	16.3264	59.1716	26.5304	15.306	16.348	20.428	106.1008	74.4746000000001	12.2424	36.7272	127.525	72.6330000000001	170.5738	129.5654	19.3876
477	264.021296077619	264.017319691332	264.028983420514	58.153	58.142	62.218	5	5	268.246157894737	308.123888888889	413.325	469.327777777778	519.313947368421	517.280833333333	600.119333333333	834.587222222222	604.516684210526	727.458055555556	83.6582222222222	888.484518518519	208.136666666667	489.733333333333	314.245555555556	256.173388888889	175.485263157895	190.791944444444	304.038421052632	161.243157894737	173.503888888889	212.217777777778	206.096111111111	168.364166666667	145.814842105263	363.232421052632	291.704111111111	483.611666666667	474.429166666667	268.493777777778	203.035277777778	214.258333333333	1009.0402631579	588.509631578947	534.617894736842	663.180555555556	958.040833333333	891.722777777777	157.071444444444	1032.83529411765	518.454105263158
478	264.037101005913	264.037101005913	264.037101005913	59.185	59.185	59.185	1	1	261.085866666667	304.039466666667	410.1405	466.261866666667	514.2144	498.7148	597.09	828.456533333333	465.743933333333	556.045333333334	64.2768	847.8416	205.0736	484.626666666667	309.1408	252.104666666667	169.375333333333	184.595866666667	273.431466666667	158.141333333333	167.323733333333	181.619333333333	183.648	164.262933333333	137.682	294.857066666667	250.8872	481.558	384.640533333333	267.3972	200.98925	211.1952	986.597866666667	563.0032	436.674133333334	537.680533333333	897.82	773.396875	131.5628	844.0362	409.287333333334
479	265.016153280911	265.012885035049	265.031461780603	59.163	58.153	62.218	9	9	329.442055555556	457.084444444444	514.345263157895	523.395	642.775	612.166666666666	704.221666666667	990.635777777777	672.76	875.398333333333	233.640263157895	883.274421052632	294.860277777778	666.266210526316	412.207578947368	330.678	166.305277777778	228.542222222222	406.070555555555	222.420555555556	255.144736842105	303.0225	283.633157894737	273.434444444444	209.031666666667	458.104722222222	391.68	667.252105263158	619.308611111111	350.183944444444	262.207631578947	277.515555555555	1156.995	670.1035	621.349166666667	798.834	866.203421052631	929.500307692308	343.74	1168.57352941176	582.737222222222
480	265.933306884766	265.933306884766	265.933306884766	43.87	43.87	43.87	1	1	57.1293333333333	95.9068571428571	74.4843333333333	75.5046666666667	46.9353333333333	84.6837142857142	65.2891428571428	42.854	493.403428571428	525.385833333333	336.71	195.894857142857	54.0776666666667	69.3826666666667	73.4605714285714	36.732	21.427	49.9963333333333	28.5693333333333	35.7116666666667	38.7663333333333	22.4473333333333	32.6506666666667	31.6251666666667	53.0548571428571	25.5083333333333	25.5041666666666	55.098	27.5477142857143	34.6848571428571	30.642	26.5503333333333	78.5528333333333	71.4233333333333	22.4473333333333	33.6694285714286	104.074	57.1984	136.836333333333	88.769	20.4033333333333
481	265.942674761195	265.942674761195	265.942674761195	255.038	255.038	255.038	1	1	75.501142857143	93.8662857142857	88.758642857143	94.8865714285716	45.9096428571429	85.7040000000001	53.0548571428571	40.8114285714286	55.0761428571427	51.0142857142858	99.9110000000002	44.8925714285714	96.9271428571428	91.8192857142858	78.562	91.7871428571428	75.501142857143	107.13	78.562	74.4808571428571	118.353142857143	79.5822857142855	73.4605714285715	113.251714285714	102.028571428572	80.6025714285714	67.3341428571428	60.1968571428572	68.3591428571428	62.2362666666667	111.211142857143	79.5488571428571	48.9568	77.5417142857142	77.5098666666667	59.1765714285714	58.1562857142858	55.0915714285714	142.89	70.370142857143	82.6373571428572
482	267.122140441375	267.120312217212	267.140011304528	549.4325	544.795	550.922	10	10	304.041272727273	1083.51704347826	904.203272727273	1076.38772727273	945.792818181819	1174.64781818182	617.264999999998	1842.04547619048	686.811130434782	908.042727272724	838.664181818183	642.599999999998	501.840000000001	1111.63226086957	949.66047826087	865.787045454548	430.550086956522	359.136	364.155521739131	241.863652173913	734.587826086957	615.217304347826	687.333478260867	833.162391304345	382.602272727271	520.199999999999	267.376695652174	849.887181818183	494.964545454545	465.238956521739	447.779999999999	672.539454545454	1748.75992	863.150727272728	433.610869565218	593.791826086957	632.569090909092	984.300000000002	584.460000000001	959.05636363636	902.941363636365
483	267.938093026184	267.938093026184	267.938093026184	255.038	255.038	255.038	1	1	57.1386666666665	73.4519999999998	70.3914999999998	72.4436666666665	62.2301666666665	75.5046666666665	56.1183333333335	49.9963333333335	71.4233333333332	39.7929999999999	134.684	33.6710000000001	85.7080000000002	63.2503333333331	82.6334999999997	82.6469999999998	53.0573333333332	84.6876666666669	64.2810000000001	48.9760000000001	78.5656666666665	60.1996666666665	66.3216666666665	97.0108333333335	56.1183333333332	53.0486666666665	66.3108333333334	38.7726666666666	53.0573333333335	42.8520000000001	82.6469999999998	55.0440000000001	37.7505714285716	71.4233333333335	51.0083333333332	51.0166666666668	58.1589999999999	38.7663333333334	144.863666666667	51.0166666666668	68.3511666666665
484	268.101432016521	268.099360894097	268.112306829084	120.3905	117.335	121.388	8	8	144.880571428571	226.313142857143	164.3235	304.023857142857	167.385428571429	239.867857142857	146.921142857143	402.843571428571	583.685142857143	693.502857142857	586.664285714287	548.913714285714	122.391428571429	210.178857142857	174.529928571428	104.061857142857	42.852	41.8492857142857	33.6694285714286	34.6897142857143	78.562	99.904	84.6837142857142	122.382857142857	69.3794285714285	43.8876428571428	39.8050714285714	149.919	43.8722857142857	43.8569285714286	71.39	27.5689285714286	160.184857142857	72.4402857142857	38.7708571428571	53.0548571428571	160.117571428572	220.474285714286	165.286285714286	246.822714285714	48.9977142857143
485	268.118795043093	268.118795043093	268.118795043093	120.39	120.39	120.39	1	1	143.860285714286	229.395	165.355714285714	303.024857142857	167.397142857143	239.762666666667	146.9184	401.992571428572	331.592857142857	674.175933333333	235.686	520.336	122.384	210.174933333333	174.529928571429	105.089428571429	43.8714666666666	41.8463571428571	30.608	32.6491428571428	78.562	43.8385	81.6228571428572	121.364133333333	69.3794285714285	22.4541428571428	40.8266666666666	149.919	40.8114285714286	43.8538571428572	71.3600000000001	25.5160714285714	160.240928571429	72.4389333333334	36.7296	51.0142857142857	139.720428571428	220.474285714286	85.7023999999999	237.535733333334	29.6110714285714
486	270.09235831686	270.09235831686	270.09235831686	109.162	109.162	109.162	1	1	48.9620869565217	71.4182608695652	87.7434545454545	85.7029090909091	142.838181818182	177.527454545455	171.32347826087	171.32347826087	346.815454545454	465.244363636364	31.6284545454545	636.642782608696	44.88	84.6826363636364	69.3785454545455	80.6230909090909	83.6623636363636	224.41	107.128636363636	133.591521739131	79.5812727272727	62.2227727272727	74.4799090909091	95.88	87.7461739130435	83.6649565217391	105.037608695652	230.643272727273	136.753090909091	94.8853636363636	125.46	82.6457727272727	696.689695652174	356.075181818182	153.045652173913	274.526727272727	519.318818181818	568.291909090909	10.2026086956522	573.393272727273	231.549869565218
487	270.098239703199	270.096189714914	270.113514215174	107.133	106.095	109.179	5	5	45.8976315789474	66.3376315789474	84.6862105263158	80.6007894736842	143.857105263158	170.383947368421	162.121421052632	166.26	343.686789473684	459.118421052631	24.4863157894737	619.299736842105	41.8415789473684	81.6	71.4184210526316	80.6238888888889	81.6210526315789	225.408368421053	105.087105263158	129.533315789474	78.5602631578947	63.2563157894737	75.4994736842105	94.8844736842105	84.6818421052632	80.6049473684211	101.97	221.532888888889	133.695842105263	94.8844736842105	126.47347368421	80.58	692.758684210527	358.112368421053	154.059736842105	273.515157894737	524.415263157895	562.02	8.1621052631579	570.327105263158	226.428315789474
488	270.277325057983	270.272621174298	270.281506205714	891.728	884.524	892.783	35	35	513.507111111114	820.526666666667	778.47194444444	707.206500000001	507.96	720.321714285716	516.429222222222	524.415263157895	504.01	477.49	518.301111111111	436.678888888889	764.167249999999	767.271384615385	673.406250000002	796.076666666666	500.949210526316	727.447631578947	441.773947368421	543.800263157895	734.879999999997	477.630947368423	465.096	713.163947368421	830.494210526315	476.469722222222	492.787105263158	536.666111111111	449.9425	502.124842105265	745.581526315786	559.112222222222	465.24	755.033684210525	469.2	465.24	469.327777777778	581.558333333334	805.701249999999	499.037368421052	482.58447368421
489	271.058030102393	271.057604840694	271.058455364093	165.7805	165.259	166.302	2	2	4.08133333333334	8.16266666666669	6.12200000000001	9.19050000000001	1.02016666666667	5.10083333333332	4.08133333333332	4.08066666666667	3.0605	8.16266666666665	8.16266666666665	10.2016666666666	4.08133333333332	5.101	3.06099999999999	4.07733333333332	10.2016666666666	4.07733333333334	3.06099999999999	3.05800000000001	2.04066666666666	5.10083333333334	2.04066666666666	1.02033333333334	1.0202	1.02033333333333	4.08066666666665	2.04066666666667	3.06099999999999	2.04233333333333	3.06100000000001	4.08066666666667	7.13533333333335	8.15542857142857	1.0204	4.06999999999999	2.04033333333334	7.14000000000001	9.18149999999997	4.07733333333332	2.04066666666666
490	271.065989039888	271.065989039888	271.065989039888	237.716	237.716	237.716	1	1	16.3245714285714	20.399	25.50625	29.59595	21.43155	27.5541428571428	23.46	46.9591	29.59595	33.67815	29.58725	34.6902	24.4932	19.39045	18.3699	13.2639	19.38	16.3248	7.14166666666666	17.34	15.30375	25.4925	19.3754761904762	36.7308	19.39045	7.14594999999999	12.2365714285714	20.406	12.2436	21.42	15.30375	15.3	32.6592	26.5343	10.2025	17.34	21.4263	27.5562	14.2835	20.406	11.2231428571429
491	271.265698073143	271.265698073143	271.265698073143	932.488	932.488	932.488	1	1	3485.21113043477	5328.82252173913	4822.77313043478	5078.85860869565	3470.05508695652	4760.53721739131	3487.12278260869	3527.31034782609	3407.635	3307.33565217392	3055.03021739131	3475.30469565219	4983.20765217391	5197.12152173913	5061.51417391304	5123.96843478261	3457.66408695652	4739.11173913044	3319.7572173913	3560.52449999999	5345.14669565218	3343.22921739132	3337.41552173913	4786.24695652176	4899.29269565218	3481.27843478261	3359.71904347826	3477.04904347826	3216.60834782609	3391.49165217391	4762.583	3539.28495652174	3362.77982608696	4835.232	3437.68717391303	3441.19930434782	3403.88508695652	3529.98469565217	2953.65521739131	3352.57721739131	3442.50686956521
492	271.272934079373	271.266635056301	271.289361724337	932.505	924.36	933.587	141	140	3500.54373076924	4923.86055555556	4809.54915384616	5094.25803999999	3541.0265625	4131.9642857143	3461.536	2942.53972222223	3219.57233333334	2950.52	2802.05943478261	3272.01463636364	5050.35	4586.10733333333	5000.29852173913	5019.83499999999	3448.56571428571	4884.90187096774	2999.39644999999	3431.7313125	5350.191	2646.44461111111	3059.81971999999	4770.01175000001	4597.30578947368	3247.42392	3122.05	3479.04945	2846.63699999999	3411.85533333333	4643.22966666667	3481.093	3259.65176470587	4788.039375	3404.24646153846	3451.47191666667	3103.03625806451	3408.39739130435	2790.46579999999	2941.46083333333	3289.00704000001
493	272.110904043692	272.110904043692	272.110904043692	58.148	58.148	58.148	1	1	28.5581333333333	43.8692142857143	38.7681428571429	45.9128571428571	21.426	29.6007142857143	22.4462857142857	35.7075	34.6505333333333	31.6288571428571	30.6085714285714	29.5761333333333	27.5477142857143	34.6897142857143	23.4665714285714	20.4142857142857	17.3445333333333	28.568	13.2637142857143	23.4661333333333	26.5274285714286	70.3997142857143	73.4605714285714	49.994	32.6250666666667	19.3854285714286	21.426	15.3042857142857	14.284	12.2537142857143	31.6266428571429	17.3448571428571	19.3850666666667	18.3576	18.3651428571428	11.2223571428571	18.3651428571429	31.6288571428572	23.4665714285714	15.3107142857143	21.4335
494	272.269845445646	272.268978794298	272.270712096993	932.5125	932.488	932.537	2	2	773.382941176472	1316.15833333333	1135.58735294118	1250.44788235295	793.743058823527	1114.09694117647	795.056055555555	764.955882352939	764.188055555556	729.97294117647	348.940588235292	715.184941176468	1062.43235294118	1216.17111111111	1175.31105882353	1235.50494117647	731.539166666667	1088.59105882353	767.248888888889	899.885	1215.10023529412	711.327222222222	732.519555555557	1097.75911111111	1090.63152941177	752.977058823531	774.358588235291	814.932999999997	731.508705882355	823.319333333335	1145.72423529412	780.479999999997	767.248888888889	1193.67529411765	757.818722222224	746.026111111111	752.716588235292	786.918882352941	382.604166666667	738.692941176467	799.897777777773
495	272.27675764528	272.270962579456	272.295864644611	931.587	925.335	933.539	113	113	714.184210526315	1239.64714285714	985.527000000001	1143.68904	702.986700000002	958.065782608695	787.811703703704	675.12966666667	626.433500000003	639.3025	623.22	715.184941176468	901.211875000002	1146.80114285714	1012.06044444445	1211.03675000001	662.132705882355	951.939900000003	684.629687500002	882.540277777778	1129.4655882353	625.643125000002	662.142250000003	1053.156	995.798857142857	702.933111111112	661.14	800.601874999999	644.808533333332	732.565142857143	929.220000000001	780.479999999997	657.170838709678	1022.353125	685.230000000002	641.973125000002	693.560000000002	667.547142857141	640.734444444445	618.271500000003	732.551466666671
496	273.073180890763	273.07291626179	273.073445519736	238.2255	237.698	238.753	2	2	10.2026666666667	13.2582666666667	20.4057142857143	17.3521428571428	15.2978571428572	12.2477142857143	15.2978571428571	21.434	20.4133333333333	16.3302857142857	16.3234285714286	15.3042857142857	15.3107142857143	17.3445333333333	16.3245714285714	11.2231428571429	14.2790666666667	7.14200000000001	6.1216	12.2432	7.14150000000001	21.4102	12.2392	14.2837333333333	10.2064285714286	4.08428571428571	14.2725333333333	10.2028571428572	8.16228571428571	2.03973333333333	12.2384	7.13900000000001	16.3306666666667	11.2273333333333	7.14186666666667	9.1788	13.2637142857143	8.16228571428573	10.2028571428571	11.2231428571429	11.2229333333333
497	274.871410734448	274.86771143545	274.872865489885	48.971	48.96	48.972	3	3	602.036000000001	946.869333333333	992.654600000001	935.706800000001	952.866800000001	1358.06366666667	887.69	595.476200000001	513.160600000001	484.69	848.806400000001	631.586333333333	1014.0788	973.2708	850.8262	1036.5232	98.9594000000001	66.3108333333334	57.1312000000001	71.414	1193.868	373.3932	512.6424	955.009000000001	967.1496	801.8772	661.219200000001	557.0292	625.464333333333	814.226	921.302800000001	540.688333333334	453.0576	951.8155	581.514000000001	455.068666666667	448.888	412.6456	432.6496	360.1306	1154.7536
498	275.052591618881	275.052591618881	275.052591618881	349.946	349.946	349.946	1	1	20.4108333333333	31.6290416666667	25.5125	39.7995	23.4667083333333	30.61625	14.2873043478261	29.5872500000001	38.7441666666666	39.7913749999999	21.42525	22.4409166666667	22.451	24.48096	16.32064	22.451	11.2177083333333	14.287	12.246	18.35175	24.492	32.6493333333333	31.6290416666667	18.35625	18.3645	21.426125	19.38475	14.287	17.3407083333333	10.2054166666667	23.4715	12.246	28.574	15.308125	21.42525	14.287	21.4305	17.34425	18.36525	22.4409166666667	11.2255
499	275.091878628512	275.091878628512	275.091878628512	116.321	116.321	116.321	1	1	7.14215384615384	13.257	18.3641538461539	21.4248461538462	9.18623076923077	25.5076923076923	14.2843076923077	23.4564615384615	13.264	15.2976923076923	10.2030769230769	14.2843076923077	18.3572307692308	18.3558461538462	16.3310769230769	13.264	25.5076923076923	12.2436923076923	16.3236923076923	22.4467692307692	19.3858461538462	10.1984615384615	16.3310769230769	10.1984615384615	16.3175384615385	9.18276923076923	6.11907692307693	22.4450769230769	10.2023076923077	9.18276923076923	10.1984615384615	13.275	19.3843846153846	24.4873846153846	11.2233846153846	13.263	16.3177142857143	19.3843846153846	10.2023076923077	21.4167692307692	9.18276923076923
500	276.005160877427	275.998046290932	276.019938746144	92.854	89.776	97.944	16	16	122.436	122.43	142.877	125.52765	197.9867	189.8316	198.9	357.1	222.2946	295.869047619048	205.077428571429	355.0644	200.032	313.227714285714	208.08	194.920047619048	185.6946	210.178857142857	179.6168	157.08	58.14	49.97755	48.9714285714286	44.8925714285714	74.4819	54.08915	42.852	260.233571428571	168.347142857143	117.3345	122.4	90.8308571428572	569.16	411.40255	201.04835	407.094	838.8921	610.1095	534.48	813.37835	164.22
501	276.021675280926	276.021675280926	276.021675280926	95.904	95.904	95.904	1	1	113.22	124.503904761905	147.975952380952	144.914380952381	194.920047619048	192.888	198.846818181818	355.059428571429	218.28	289.747619047619	53.0548571428572	347.913	190.837952380952	305.065428571429	194.80180952381	188.796904761905	188.752857142857	204.057142857143	177.571142857143	162.18	57.12	46.92	49.98	47.9534285714286	76.5214285714286	51.0261904761905	40.8114285714286	268.397761904762	156.103714285714	112.231428571429	115.26	83.64	654.003142857143	409.344619047619	189.817428571429	390.860619047619	818.460095238095	732.530952380952	100.98	825.642285714286	166.26
502	277.03084203026	277.029522312	277.032161748521	80.591	80.583	80.599	2	2	141.8234375	467.13305882353	699.10294117647	716.205176470589	305.155882352941	870.009823529412	555.008	908.061764705882	875.8041875	1068.292875	93.8670588235294	1050.90294117647	317.293176470588	535.469117647059	438.726470588235	325.455058823529	320.483176470588	351.102588235294	748.091176470589	524.40094117647	188.743529411765	298.93325	220.370823529412	131.617941176471	169.371875	499.953125	209.232647058824	922.026823529412	770.322058823529	170.389117647059	267.224588235294	211.273941176471	1272.23341176471	901.888	776.695625	985.604117647059	1735.42023529412	398.912	154.011117647059	1561.05	798.844235294117
503	277.031844888779	277.031844888779	277.031844888779	63.266	63.266	63.266	1	1	116.274	460.138684210526	681.746736842105	878.446578947369	378.517631578947	1061.07368421053	435.787210526316	1759.95394736842	707.441684210526	675.414210526316	200.991842105263	608.908578947369	337.62	426.47	485.645263157895	351.079157894737	254.058631578947	330.565263157895	642.765789473684	507.227736842105	316.281578947369	418.329473684211	362.193421052632	237.721315789474	235.534894736842	928.439473684211	395.739578947369	1262.1111	752.954210526316	356.273894736842	303.01425	244.875789473684	1363.07157894737	977.16	824.415157894737	811.109210526316	1544.7342	404.0388	211.129105263158	1629.78052631579	903.212368421053
504	277.161477276192	277.159972680664	277.162771892892	198.9655	198.912	198.969	4	4	344.856571428571	521.366	292.046857142857	463.209714285714	238.746857142857	489.737142857143	80.6025714285714	677.469714285714	61.2599999999999	94.8865714285714	13.2637142857143	109.170571428571	214.08	123.454571428571	222.422285714286	131.616857142857	173.157142857143	27.5477142857143	17.3302857142857	91.8257142857142	1129.7445	1112.11142857143	924.751285714286	2790.48142857143	375.728	150.087	183.651428571428	47.9534285714285	14.284	140.799428571429	198.955714285714	213.239714285714	73.4502857142856	34.6897142857143	28.568	16.3245714285714	26.5274285714286	26.5274285714286	6.12171428571428	14.284	184.801
505	277.163989043541	277.163789788071	277.178456926204	215.256	213.235	216.279	4	4	222.510923076923	339.762461538461	136.718285714286	355.059428571428	136.718285714286	243.745857142857	92.8785000000001	581.531538461537	30.6085714285715	51.0357142857143	31.6266428571429	34.6751428571428	129.576285714286	103.043307692308	136.708714285714	83.6634285714285	1290.66142857143	167.326857142857	199.96523076923	690.739117647059	318.440571428572	1099.23235714286	900.912285714285	785.945538461537	127.482142857143	259.043714285714	261.083428571428	27.5477142857143	59.1765714285714	42.8335384615384	101.984615384615	83.6634285714287	122.434285714286	33.6676153846153	51.9886153846153	22.4552307692307	78.5950000000001	33.6694285714286	24.4868571428571	27.5361428571428	213.150142857143
506	277.969769181174	277.965902842818	277.985510654137	66.322	65.295	68.35	31	31	1086.56625	1113.5124	1408.99663636364	1576.34142857143	1088.62078947368	1546.42455172414	1121.6394	660.10175	223.3143	227.589105263158	218.3335	209.153947368421	993.7722	999.845	924.3465	1177.74810526316	76.5197368421053	129.53365	104.034631578947	69.3778947368421	2013.49347619048	973.3185	990.7113	3025.04125	1253.43541176471	586.651315789474	763.94255	826.2	306.075	872.48475	1403.78209523809	1238.60373333333	507.096947368421	894.54	448.938947368421	643.77775	475.4598	752.9814	530.374	536.962947368421	112.228947368421
507	277.988290858853	277.987128694055	277.98945302365	67.319	66.31	68.328	2	2	1120.27371428571	1076.96914285714	1460.02885714286	1615.11228571429	1064.158	1593.01685714286	1184.52571428571	577.481714285714	169.225142857143	180.590571428571	179.570285714286	167.326857142857	903.973142857143	967.230857142857	851.938571428571	1116.66142857143	67.3341428571428	104.025428571429	72.4098571428571	56.1157142857143	1993.455	1027.35578571429	818.269142857142	2850.67828571429	1249.85	543.812285714286	664.946857142857	746.849142857143	255.071428571428	841.735714285715	1395.75085714286	1249.7625	454.027142857143	830.221857142857	394.822928571428	560.136857142857	383.627428571429	728.484	463.015142857143	452.334642857143	86.7242857142857
508	278.032447797267	278.027975192245	278.04520001372	196.927	194.87	198.969	17	17	19.3859375	51.0125	24.4941176470588	41.8296470588235	22.4464705882353	33.6677647058823	26.5261176470588	53.0757500000001	1390.01828571428	1501.22236363636	1864.0272	1115.10288888889	42.8523529411765	43.8734375	42.8671764705882	35.7102941176471	106.043294117647	130.590117647059	224.387058823529	211.269375	45.8973529411765	63.2363529411765	47.9372352941176	46.94875	34.7	44.9084705882353	34.69	57.1529411764706	23.4654117647059	18.3589411764706	36.73125	21.4323529411765	33.6677647058823	51.0156250000001	35.7109375	37.74925	31.627294117647	35.7082352941176	31.6291176470588	65.2988235294118	31.6291176470588
509	278.047719760258	278.047537901579	278.047901618937	198.9545	198.951	198.958	2	2	19.3859375	48.975	24.495	38.771875	21.4265625	31.6296875	25.50625	56.1343749999999	1167.595	1280.884375	1061.06	893.793749999999	40.8125	43.87075	38.78375	34.6885	105.017588235294	130.592	183.58875	211.269375	44.87725	53.03675	47.9372352941176	45.928125	31.639375	31.639375	31.6296875	55.1137499999999	20.405	18.358875	36.729	19.38475	26.5265	51.015625	32.648	31.62775	28.567	34.6885	19.3859375	62.2390625000001	25.515625
510	278.171383280079	278.166023732991	278.176742827166	197.3975	195.856	198.939	2	2	71.4233333333333	74.4843333333333	47.9817777777777	91.8299999999999	36.732	95.9113333333332	16.3253333333333	116.381333333333	25.5224999999999	32.6506666666666	16.3235555555555	30.61	31.6096666666666	31.6268888888888	30.6266666666666	37.7482222222222	34.646	5.10166666666666	3.059	14.2924444444444	199.854666666667	576.219285714287	452.732	552.994857142857	64.3159999999999	100.047111111111	113.257	15.305	7.14233333333333	23.4523333333333	34.6875555555555	37.7523333333333	14.2842	7.14233333333333	17.3437777777778	5.10166666666666	14.2846666666667	8.16266666666666	3.061	3.06066666666666	83.7128888888888
511	279.045070193494	279.04501888452	279.045121502469	52.0265	52.02	52.033	2	2	85.6548	109.163777777778	184.780888888889	187.741333333333	37.7482222222222	164.363111111111	39.7683	17.3437777777778	40.788	129.582333333333	126.507555555556	31.6107	120.307555555556	110.184	102.088888888889	135.6999	11.2233	118.423111111111	61.26	25.5222222222222	192.843	76.525	98.9723333333333	89.7795555555556	147.7695	105.082888888889	90.8096666666667	44.8946666666667	74.4843333333333	8.17244444444445	136.709777777778	12.2426666666667	29.5887	155.073777777778	75.5046666666667	32.6506666666667	153.05	4.08133333333333	118.358666666667	176.402333333333	40.812
512	279.131321308546	279.131321308546	279.131321308546	211.195	211.195	211.195	1	1	67.3544347826086	130.593391304348	92.8476956521739	111.211791666667	33.6614347826087	59.1599999999999	47.9645217391304	110.188173913043	145.90352173913	207.165913043478	71.4175	103.024208333333	67.3372173913044	91.8234782608695	64.27575	41.8306956521739	34.6814166666667	240.791826086957	145.897304347826	173.444347826087	91.8234782608696	87.7648695652173	108.124416666667	145.86	51.0145833333333	60.1972083333333	73.425	78.5801739130434	30.60875	26.5211304347826	69.3629565217391	20.4060869565218	71.421304347826	88.7626956521738	42.8308695652174	47.9645217391304	73.4775652173913	56.1167391304348	35.70875	68.3427916666667	22.4409565217391
513	279.959640812956	279.957153026521	279.978664342762	303.0395	297.912	304.029	12	12	40.8106666666666	46.933142857143	32.6485333333334	25.5166666666667	16.3242666666666	20.4053333333333	12.2432	22.4447142857143	21.4335	43.8714666666666	24.4765714285715	49.9930666666668	26.5182666666666	56.1146666666668	31.6282666666666	18.3516	34.6872857142857	57.1274666666667	40.8257142857144	85.7400000000001	48.9727999999999	12.2477142857143	12.2434285714286	12.2434285714286	85.7023999999999	20.4053333333334	10.2107142857143	95.9050666666665	73.4592000000001	61.2171428571428	103.084928571429	11.2266	123.506428571429	90.8054285714285	19.3772857142857	24.4851428571429	111.209066666667	125.4436	79.5236	61.2171428571428	191.810133333334
514	280.026436619672	280.023571972776	280.038108444214	197.9315	194.87	198.969	12	12	29.5882857142857	55.0954285714285	50.015	69.3794285714285	23.4665714285715	61.2171428571428	27.5477142857143	64.3050000000001	613.395625	614.212	839.679466666667	531.568857142857	55.0722857142857	46.9331428571428	46.9495714285714	35.7075	93.7874285714285	78.5620000000001	115.243857142857	114.312	41.8170714285714	35.695	26.5162857142857	46.9331428571429	52.0527857142857	32.6605714285714	22.4462857142857	56.1392857142857	18.3651428571428	30.5957142857143	64.2780000000001	45.9128571428572	67.3388571428571	63.2577142857144	20.4057142857143	25.5071428571428	21.426	34.6897142857143	21.426	43.8569285714286	14.289
515	280.043028298312	280.042108202737	280.043948393887	198.9545	198.951	198.958	2	2	29.5889230769231	53.056	55.1185714285714	68.3606153846154	24.4868571428571	61.2184615384616	24.4855384615385	62.2669230769231	602.208461538462	602.956384615385	671.311846153846	529.49976923077	55.0722857142857	45.9138461538462	46.9518461538462	34.6878461538462	96.8525	77.5362857142857	115.242615384615	114.317538461539	53.0325714285714	34.6747692307693	28.556	46.9341538461539	50.0139230769231	31.6414615384615	21.4264615384616	60.1968571428571	17.3439230769231	28.5556923076923	64.2793846153847	53.0734285714285	67.3352307692308	63.259076923077	18.3655384615385	23.4653076923077	22.4462857142857	43.8692142857142	21.4264615384616	43.8722857142857	12.2483076923077
516	280.261577247269	280.261577247269	280.261577247269	830.454	830.454	830.454	1	1	13.2668421052632	216.24	190.789210526316	55.0942105263158	43.8577368421053	175.485263157895	13.26	160.181315789474	55.0970526315789	89.8063157894742	501.969473684213	28.5673684210526	189.768947368422	156.100263157895	207.166842105264	93.8642105263157	25.5	54.0572105263158	34.688947368421	31.6281578947368	154.107421052632	17.3391052631579	45.937894736842	192.829736842105	60.1613684210527	25.5065789473684	17.3444736842105	46.9321052631579	32.6501052631578	78.5643157894736	70.3981578947368	46.9466315789473	33.6686842105263	179.510736842105	75.4994736842109	95.9047368421052	21.4255263157895	26.5268421052631	162.272052631579	33.6686842105263	31.62
517	281.061290422763	281.053188545693	281.069392299832	844.742	842.716	846.768	2	2	125.469461538462	139.74526923077	92.8445000000002	77.5229230769233	159.168	177.486692307692	155.080923076923	191.774461538461	198.997499999999	102.026923076923	57.135076923077	160.152076923077	129.574192307693	117.3575	99.0071538461539	92.8444999999998	173.406538461538	77.5404615384617	118.355692307692	140.797153846154	161.305846153846	148.925615384615	79.599	75.4999230769232	142.87	126.542	75.5169999999997	138.787999999999	90.7663076923076	161.232923076923	126.542	183.69	187.729538461538	97.9680000000001	124.472846153846	209.163076923077	115.264346153846	152.020115384616	75.4999230769229	123.429307692308	134.645076923077
518	281.958239698313	281.95406614392	281.97468161387	303.002	297.912	304.028	4	4	29.5882857142857	62.2330714285715	37.7505714285714	24.4971428571428	18.3638571428572	29.5882857142857	16.3245714285714	26.528	48.9942857142856	45.9096428571429	26.5162857142856	41.8287857142856	38.7708571428571	43.8876428571428	34.6897142857143	34.6605714285714	17.3448571428571	44.8925714285714	30.623076923077	52.0553076923077	44.8925714285714	6.12428571428572	16.3236923076923	25.5076923076923	59.1765714285714	34.6897142857143	27.5573571428572	48.9737142857143	40.8114285714286	32.6491428571428	55.1215384615386	16.3314285714286	55.1147142857142	69.3551428571428	14.278	26.5274285714286	38.7708571428571	69.3502857142855	64.2509999999998	28.568	99.988
519	282.276656703984	282.270796696763	282.290053888341	894.777	887.585	895.855	57	57	230.637913043478	1668.55642857143	1073.3556	698.050499999998	461.040000000001	1684.48228	290.913750000001	1583.49266666666	723.35725	857.01	11105.9014705882	303.01747826087	2270.123	1086.5982	1774.21475	934.796319999997	365.249500000002	816.2	449.948625000001	433.623958333333	1668.39363636364	722.513999999999	491.660083333333	1426.34833333333	779.471	676.605913043478	472.37575	508.105250000002	515.099999999998	930.733999999998	886.416208333333	566.268913043478	316.2775	1351.86136363636	643.646291666667	762.161333333333	390.776565217391	318.321391304348	1572.9845625	411.261500000001	359.142666666668
520	282.29532434848	282.292891432528	282.296475156041	895.741	894.777	895.786	5	5	246.971083333334	1931.8065	1439.63154166667	727.616499999999	482.479708333333	1807.95683333334	289.889913043478	1395.74304	726.425739130435	865.172000000004	10117.81925	328.5205	2282.29925	1236.55617391304	1900.72575	1173.575	378.51275	826.4025	460.151541666668	433.610869565218	1719.5425	714.349999999999	493.700166666667	1590.56975	789.6735	706.185999999999	479.517500000002	525.42875	521.241291666667	819.461499999999	898.656708333333	588.68425	330.5745	1425.28925	652.826666666667	941.729208333332	416.262	347.90525	1514.06713043478	416.381000000001	371.371
521	283.173172622825	283.17049282264	283.173782250048	199.943	197.931	199.96	3	3	45.9135	88.7661	277.5216	683.601	53.0244	516.2718	63.2524	182.6337	26.5252	44.8888	35.7105	56.111	132.561	52.0353	61.218	58.1571	32.6112	56.111	60.1623	38.7714	111.1473	52.0353	715.8294	88.7661	30.624	38.7904	1483.534375	37.7511	65.2928	20.406	54.0759	19.3838	30.606	106.1112	43.8729	20.404	37.7511	23.4646	26.5278	24.4872	25.52
522	283.279278988804	283.274698100565	283.284777832031	894.777	887.658	895.802	5	5	120.486428571428	501.147333333332	338.734857142857	236.706285714286	166.236714285715	454.018666666669	135.7455	390.762133333333	215.280285714286	228.544	2791.404	120.393714285714	552.994857142857	370.363714285714	445.864857142857	325.585071428571	148.958933333333	206.093866666666	174.4884	131.616857142857	448.072666666665	195.967999999999	151.960133333333	414.228266666666	253.026133333333	209.158571428571	176.506133333334	166.306571428571	142.84	263.314799999999	285.581333333333	193.840714285713	154.060266666666	392.802666666666	210.174933333333	264.266333333332	137.738571428571	154.063142857143	291.679142857143	172.492666666667	138.756266666667
523	284.294372123959	284.287982531372	284.312789475085	962.024	953.908	964.15	125	125	764.029933333336	1246.32174193548	1360.59915151515	1169.00488888889	851.917826086957	1196.511	759.827903225806	1239.9075	768.265363636365	745.810695652174	3652.60240000001	823.173625	1304.63813636363	1125.6115	1302.158	1172.57947826087	708.788799999999	1336.58208333334	919.490086956521	889.694333333336	1165.49257142857	900.695319999999	858.223680000002	1359.99325	1354.2035	824.698666666667	873.521249999999	794.988047619049	941.941565217395	913.7408	1095.78685714286	820.392666666665	836.434166666667	1212.37982608696	1006.00758333334	878.435250000004	898.428478260867	984.551739130435	1609.46717647059	851.201249999996	884.579172413792
524	285.299206265386	285.297388723009	285.301023807763	957.518	953.97	961.066	2	2	116.241999999999	189.627000000001	220.103999999998	166.296222222223	126.507555555556	203.933333333334	129.476499999999	215.266888888889	159.159000000001	150.070666666668	990.662749999995	146.911999999998	256.956000000001	191.807000000001	223.453	179.578666666666	122.430000000001	236.717333333333	188.885	126.604	200.989250000001	160.982249999999	179.563999999998	231.596749999998	235.697	164.363111111111	182.639666666666	149.049777777778	156.111	144.786750000001	199.985333333333	148.968666666667	105.085749999999	204.200000000002	193.87125	166.198874999998	166.205666666665	147.835555555554	141.814750000001	160.179250000001	161.318
525	286.096240625747	286.087673369902	286.104807881593	58.159	58.154	58.164	2	2	43.8533846153846	76.5230769230769	63.2590769230769	74.4768461538462	57.1372307692307	104.063538461539	60.2208461538462	107.132307692308	195.648	304.028769230769	188.756923076923	143.863384615385	43.8699230769231	67.3403076923077	56.1169230769231	39.807	27.5483076923077	66.29	35.7107692307692	32.6473846153846	39.789	55.0966153846154	52.0317692307693	49.9950769230769	23.4564615384615	31.6295384615385	27.5358461538461	82.6386923076923	32.6498461538461	40.8276923076923	43.8732307692308	30.6069230769231	97.9421538461538	78.5281538461539	31.6271538461538	42.8529230769231	57.1329230769231	98.9623846153846	112.233846153846	97.9864615384616	20.4138461538462
526	286.148500721314	286.148500721314	286.148500721314	138.749	138.749	138.749	1	1	24.496	35.6978125	59.1744999999999	58.1969999999999	52.03275	65.276	51.046875	106.073882352941	34.6885	61.2375	25.4984375	32.648	44.891	73.4355000000001	28.5565	40.81	77.5105000000001	83.6604999999999	34.677875	65.2970666666667	50.0106249999999	81.6500000000001	40.8125	56.0967647058824	38.7701333333333	27.5484375	18.35775	64.2993749999999	29.5890625	27.5383125	30.598125	22.4455	144.777875	59.1744999999999	24.486	43.8734375	65.2959999999999	96.8940624999999	23.46575	66.3406249999999	26.5265
527	287.05378574653	287.047437915435	287.07015090596	264.249	261.205	265.275	19	19	60.1960909090909	141.813095238095	158.188571428571	153.042857142857	247.929428571429	293.910857142857	273.436571428571	267.311454545455	58.14	73.4605714285714	72.3845000000001	44.8925714285714	201.96	188.750454545455	206.097714285714	189.72	69.3600000000001	28.568	97.9474285714286	183.694285714286	40.8095238095238	119.367857142857	87.7434545454545	89.7851428571429	158.181190476191	111.242285714286	103.048857142857	257.112	228.544	149.038190476191	188.805714285714	128.526	382.607142857143	364.237363636364	229.628571428572	328.532	335.674	312.207428571429	390.878857142857	551.672454545455	71.44
528	287.885133331771	287.883339610135	287.888540824802	1079.495	1077.41	1081.47	28	28	1168.37708333333	1079.5832	1702.38	1638.78916666667	1000.00833333333	1351.2588235294	1043.9047826087	1018.39391304348	961.249565217392	1177.08	807.149583333334	1021.02	979.56923076923	1613.30739130435	1660.56	1680.62625	1037.78217391304	1844.15999999999	1065.33391304348	1084.26	1572.49	929.220000000001	1177.08	1806.05555555555	1038.65214285714	1093.88666666667	1203.07125	1198.5	1036.14583333333	979.200000000002	1386.77086956522	1108.1725	1040.84347826087	1858.17875	1041.42	983.699130434784	958.188260869566	1013.88	705.420869565218	1079.60083333333	1002.66
529	288.001563305261	287.997670969662	288.017488367417	180.581	175.491	181.607	5	5	82.6416	147.996666666667	171.4048	218.186375	139.77425	181.607466666667	137.73375	256.9224	59.1793333333334	73.4354999999999	42.83475	43.8714666666667	178.558333333333	229.47	193.77625	177.5235	95.9093749999999	105.0921875	98.9723333333334	91.824	104.0672	154.070333333333	111.248125	140.852	111.209066666667	110.1888	88.7671874999999	232.6968	103.007375	123.4124375	116.3104	83.6348749999999	332.606933333333	219.285666666667	126.513066666667	158.141333333333	335.6828125	255.078125	242.8195	304.0345	86.7226666666667
530	288.063123604469	288.054158056936	288.077707262541	264.252	262.185	265.275	12	12	6.1215	15.3046875	31.639375	35.70875	43.87075	37.7654374999999	31.627294117647	37.74925	29.5781874999999	34.690625	34.6560000000001	29.5868235294118	25.496875	20.40625	28.567	28.556705882353	13.258375	14.2835	19.38475	21.433125	22.446875	16.325	11.22275	9.17943750000001	16.331	10.20625	16.325	33.66825	6.12141176470588	18.372375	13.268125	18.3589411764706	35.70875	23.46575	13.268125	23.46575	21.42525	47.9517499999999	13.268125	45.8814705882352	11.226875
531	289.059747192383	289.059747192383	289.059747192383	264.261	264.261	264.261	1	1	5.10115384615384	14.2832307692307	20.4061538461539	14.2843076923077	13.263	19.3858461538462	17.3452307692308	20.4046153846154	18.3572307692307	19.3858461538462	14.2713846153846	18.3641538461539	22.4462857142857	13.263	19.3843846153846	16.3175384615385	5.10153846153846	13.263	7.14215384615385	15.3115384615384	2.04046153846153	10.2023076923077	12.2436923076923	9.18276923076924	15.3046153846154	13.263	10.2023076923077	16.3249230769231	11.2250769230769	9.18207692307695	12.2492307692308	9.17861538461541	18.3572307692307	9.18207692307695	15.3034615384615	10.2030769230769	11.2233846153846	13.264	11.2276153846154	21.4086923076923	1.02023076923077
532	289.083879464987	289.067328001451	289.084644126254	239.79	237.716	240.794	7	7	10.2027272727273	26.5211818181818	45.9078260869565	35.719090909091	42.8509565217391	33.6945	24.48	57.1505454545455	40.8208695652174	39.8012727272728	23.4662727272728	40.8109090909091	23.4725454545455	33.669	34.697	22.446	30.6	30.6081818181818	14.2806363636364	31.6284545454545	26.5279130434782	26.5211304347826	12.2372727272727	22.446	17.3492727272727	14.2908181818182	18.3550909090909	38.7699130434783	16.3243636363637	20.3956521739131	14.2838181818182	12.24	41.8306956521739	22.452	15.3040909090909	21.42	34.6888695652174	31.6442608695652	19.3851818181818	26.5270909090909	16.3243636363636
533	289.071635086651	289.065553528551	289.084079287096	165.778	163.236	166.302	4	4	14.2881052631579	11.2266	15.3045	14.28	16.3248	21.42525	14.2835	30.609	21.4263	21.42525	9.1854	10.203	12.2472	13.2562857142857	10.203	19.38	10.2025	12.243	12.243	17.3351428571428	13.2639	19.3857	13.26325	14.2835	10.2055	9.18225	13.2678	10.208	9.1818	6.1233	9.18495	6.1218	13.26325	18.3546	6.1218	7.1358	12.243	12.243	3.0609	17.3451	7.14175
534	289.086414944187	289.086414944187	289.086414944187	239.745	239.745	239.745	1	1	7.14186666666667	16.3253333333333	22.4370666666667	20.4133333333333	26.5165333333333	21.4424	15.299	35.7093333333333	24.4864	22.4532	16.3253333333333	30.608	14.2893333333333	21.4256	21.4256	14.2837333333333	17.3388666666667	22.4458666666667	10.199375	19.3850666666667	20.4066666666667	18.3588	7.14233333333334	9.1824	10.2066666666667	9.186	16.313	15.304	14.2837333333333	14.273875	11.2185333333333	7.13906666666667	20.3973333333333	14.29	11.2229333333333	15.2990625	26.5269333333333	19.3914	14.2837333333333	20.4053333333333	12.2432
535	289.131208661213	289.131208661213	289.131208661213	362.19	362.19	362.19	1	1	24.4971428571429	38.7708571428571	28.566	46.933142857143	19.3854285714286	34.6897142857144	25.4964285714285	47.9500714285713	17.3448571428571	34.7042857142858	16.3245714285714	19.3772857142857	26.5367142857143	30.596	27.5364	25.5053571428571	28.544	31.6266428571429	25.5071428571428	28.544	33.6812142857143	49.994	28.568	32.6491428571428	28.568	18.3651428571428	18.3651428571428	17.3436428571429	10.1985714285714	16.3245714285714	16.3234285714286	13.2637142857143	32.6491428571428	8.16228571428571	14.284	12.2485714285714	17.3509285714286	20.4057142857143	8.16228571428571	24.4868571428571	5.10142857142857
536	289.970097381505	289.969503172092	289.971050917044	115.289	115.266	115.311	5	5	51.0153846153846	89.7464615384615	121.40975	124.477538461539	234.776923076923	354.020076923077	259.158153846154	261.080615384616	255.0625	370.371692307693	123.457230769231	205.081846153846	49.9724615384615	52.0356923076923	58.1838461538461	36.7310769230769	36.7283076923077	22.4467692307692	34.6904615384616	36.7283076923077	64.281	113.19225	131.669307692308	104.024307692308	64.2503076923077	106.104	112.183076923077	189.762923076923	72.4418461538462	60.1981538461539	89.7464615384615	100.073076923077	274.338615384615	244.763076923077	84.6855384615384	133.650230769231	258.021076923077	234.653076923077	178.553846153846	253.941692307692	69.3756923076923
537	289.978351575613	289.974296668907	289.998249747746	90.803	86.727	92.855	32	32	71.4204166666667	158.1775	165.321	363.305739130435	269.423	373.503	331.513541666667	196.916291666667	1291.93989473684	1454.271875	1062.10916666667	1192.67225	78.5801739130435	115.26	84.66	97.9700869565218	170.4235	84.68075	116.34175	136.685583333333	576.3	1324.06384	881.505391304348	990.670580645161	484.61875	802.969541666667	895.7795	256.150956521739	104.06975	232.6265	370.20192	494.82125	451.878458333333	318.474	172.4645	327.517695652174	1031.7255	450.9505	607.92	1091.97958333333	284.591625
538	289.993201763127	289.992837562324	290.009380012159	214.255	212.232	215.287	5	5	14.2896923076923	24.4873846153846	13.264	26.528	15.3034615384615	30.5953846153846	23.4759230769231	34.6878461538461	522.397538461539	444.034615384615	473.387076923077	96.8853846153845	21.4248461538461	29.5866923076923	23.4653076923077	20.4061538461538	25.5057692307692	10.2030769230769	14.2832307692307	40.8092307692308	51.0346153846154	28.5793846153846	23.4670769230769	29.5621538461538	78.5281538461537	34.6747692307692	43.8500769230768	157.115538461539	46.9341538461538	39.774	58.1312307692307	43.8732307692308	90.8073846153847	87.739846153846	54.0273846153845	71.4484615384614	40.8307692307693	77.5433846153847	27.5462307692307	120.341846153846	12.2381538461538
539	289.988921437945	289.988921437945	289.988921437945	116.304	116.304	116.304	1	1	51.0136363636364	95.9056363636364	122.432727272727	127.534090909091	232.622181818182	358.115727272727	252.892363636364	265.026666666667	319.174636363636	415.251	166.304454545455	216.297818181818	47.9528181818182	53.0447272727272	63.2569090909091	36.7298181818182	42.8514545454545	25.5068181818182	31.6284545454545	36.7298181818182	67.338	119.308090909091	152.101909090909	116.259272727273	64.2771818181818	109.169181818182	119.3205	199.041818181818	71.4572727272727	61.2163636363636	100.95525	107.176363636364	277.365818181818	249.833181818182	89.784	138.757090909091	271.271636363636	246.862	219.35375	287.716909090909	69.3785454545454
540	290.074194157895	290.074194157895	290.074194157895	238.719	238.719	238.719	1	1	12.2433333333333	34.68	16.3244444444445	32.6577777777777	17.3494444444445	22.4534444444444	17.3390555555555	31.6372222222222	22.4522222222222	45.9275	9.1815	24.4866666666666	14.2877777777778	17.3494444444445	18.371	14.2792222222222	12.2393333333333	12.2433333333333	9.18249999999999	17.3390555555556	10.2027777777778	17.3390555555556	18.354	19.3852777777778	16.3297777777778	11.2303888888889	7.13727777777777	15.3041666666667	12.2433333333333	7.1396111111111	14.2838888888889	13.26	21.4335882352941	11.2230555555555	11.2230555555555	11.2193888888889	17.3390555555556	17.3503888888889	6.12166666666666	19.3852777777778	15.3041666666667
541	290.091021025534	290.075781866796	290.093679369797	238.739	236.695	239.79	6	6	4.08123076923077	13.264	10.1984615384615	17.3517692307692	14.2765	10.2123076923077	9.17861538461537	24.4873846153846	20.4046153846154	27.5586923076923	9.18207692307691	11.2233846153846	8.166	11.2233846153846	10.2030769230769	9.18207692307693	9.17861538461537	8.15876923076922	5.10153846153845	10.2023076923077	5.10125	12.2381538461539	13.263	14.2832307692308	10.2069230769231	5.10346153846154	3.05815384615385	9.18207692307693	11.2233846153846	3.05953846153846	12.2381538461539	6.12184615384614	13.263	7.14538461538461	5.10153846153846	6.11907692307693	10.2025	10.2025	11.2233846153846	9.18276923076922	10.2030769230769
542	290.844500691695	290.84018029428	290.845221342952	48.9715	48.96	49.981	4	4	4144.0524	6393.82640000001	6646.60300000001	6168.318	21.42525	6632.60000000001	13.2652	17.3638	8.1616	4207.1092	3613.5484	1.0204	6015.0992	6874.1076	6321.4446	6663.212	23.4646	8572.74060000001	4569.69975	32.6464	4567.3104	2.0404	624.9744	2413.5682	5096.9192	2846.358	2732.6312	3.0606	5544.8536	18.3672	6037.49540000001	0	0	8418.69040000001	5536.62540000001	18.3672	5887.5742	8.1712	5062.2044	5903.89740000001	1.01933333333333
543	291.017237175566	291.013922446507	291.024666106958	64.269	61.215	66.31	11	11	195.829333333333	386.432611111111	506.036705882353	748.895882352941	377.482222222222	660.921882352941	431.733705882353	408.094117647059	136.590666666667	132.638235294118	397.914705882353	88.7655882352941	326.494117647059	308.11105882353	283.625411764706	385.782352941176	83.6641176470588	103.014058823529	58.1368333333333	82.6438235294117	815.497	2266.05457142857	2315.9675	1441.6525	453.875277777778	834.587222222222	772.095470588235	304.047647058824	236.694588235294	291.854588235294	470.328470588235	401.995882352941	197.937058823529	248.866444444444	433.618055555556	354.021647058824	224.464705882353	235.687941176471	332.481647058824	439.004705882353	92.8735294117647
544	291.099251304783	291.083191197519	291.099849048414	240.794	240.765	242.795	5	5	20.4055555555555	27.5475	35.7	32.6595555555556	30.6	31.6475555555556	22.44	37.7502777777778	21.4246666666667	26.5344444444445	29.5880555555556	22.4461111111111	14.2882352941176	20.4055555555555	28.5677777777778	16.3235555555556	10.1994444444444	14.2838888888889	14.2792222222222	21.4258333333333	20.4055555555556	24.4786666666667	14.2838888888889	11.2230555555556	16.3288888888889	12.2473333333333	11.2163333333333	27.5475	12.2393333333333	13.2549444444445	11.22	8.15957894736843	31.6286111111111	21.4328333333333	8.16222222222221	13.26	18.3642352941176	29.6072941176471	15.3041666666667	20.4055555555556	13.2636111111111
545	291.103628884222	291.103628884222	291.103628884222	200.998	200.998	200.998	1	1	25.505	45.909	57.1648	42.8484	21.4161818181818	32.6464	20.406	74.4891999999999	13.2717	20.406	13.2639	10.203	8.15854545454545	13.2639	7.1421	11.2233	5.09636363636363	9.1827	6.1182	4.0812	3.0591	10.202	13.2564545454545	10.202	11.2299	4.0836	4.0808	5.1015	3.0609	13.2639	10.203	5.1015	7.1421	6.1212	3.0609	5.1015	7.14140000000002	8.1624	8.1616	1.02027272727273	11.2288
546	291.848942800669	291.848942800669	291.848942800669	48.972	48.972	48.972	1	1	217.3452	272.3934	316.262	316.324	262.1914	314.2216	221.4268	202.3065	168.333	176.5292	156.0906	233.6258	300.959	348.9084	323.7838	325.4438	199.9592	386.6558	215.2622	212.2016	187.7536	126.5048	26.5512	132.8275	234.646	145.8886	120.4072	250.9692	240.7672	188.774	284.9706	174.4542	260.202	392.777	256.0702	243.8278	266.2722	303.3558	240.8144	286.6762	227.2816
547	291.969074714276	291.968520584822	291.971450144222	91.8165	90.78	91.829	4	4	56.115	83.6623636363637	86.7425	200.026909090909	132.665	211.252909090909	185.64	112.23	876.965454545454	783.534545454546	582.575727272727	647.873181818182	51.0272727272728	55.0947272727273	59.16	67.356	116.342181818182	57.1352727272727	60.2095	86.7038636363636	345.78	724.2	541.764818181818	633.589363636364	257.108727272727	482.718	492.791727272728	116.337	51.0136363636364	139.777363636364	203.963636363636	302.081454545455	253.98	194.976272727273	83.6847272727273	148.959818181818	491.902909090909	275.535	293.76	513.334363636364	141.786318181818
548	292.018279309754	292.015472731513	292.021085887995	62.7565	61.215	64.298	2	2	106.084	133.594807692308	152.0545	235.682192307692	149.979576923077	185.689	126.542	122.432307692308	80.5496153846154	88.7634230769231	172.4255	72.4254615384616	117.304423076923	142.837692307692	137.7675	150.002192307692	61.2161538461539	86.7228846153846	37.7499615384615	83.6778461538462	240.838	614.202076923077	581.553461538462	388.722576923077	146.857846153846	268.330807692308	218.296461538462	139.776884615385	88.7634230769231	116.363307692308	169.364692307692	150.999846153846	110.189076923077	130.564923076923	135.695807692308	110.193230769231	104.067461538462	131.614730769231	180.553615384615	160.2185	61.2161538461539
549	292.089447335412	292.084967329328	292.096784060156	236.695	235.675	237.733	4	4	6.12138461538462	16.3249230769231	7.13892307692307	10.2069230769231	7.13892307692307	10.2023076923077	5.09923076923077	17.3439230769231	17.343923076923	18.3738461538462	11.2233846153846	20.4046153846154	7.14484615384616	12.2427692307692	12.2427692307692	4.08123076923077	7.13900000000001	10.2023076923077	7.14215384615385	6.1213846153846	6.12184615384616	7.13892307692307	14.2843076923077	8.16246153846154	16.3310769230769	7.14484615384616	9.1755	5.10153846153845	7.14161538461539	6.11861538461539	7.13892307692308	5.09884615384616	13.269	9.18623076923077	4.08123076923076	6.11907692307693	9.18276923076922	6.12184615384614	8.16184615384616	12.2436923076923	3.06069230769231
550	292.103144673208	292.103091151021	292.103198195395	238.7415	238.713	238.77	2	2	6.12171428571429	16.3245714285715	8.15885714285714	13.2692857142857	9.17871428571428	12.2537142857143	6.11914285714285	22.4462857142857	21.426	21.4335	14.284	26.5274285714286	8.16571428571428	12.2434285714286	11.2231428571429	5.10142857142858	7.1395	9.17871428571428	7.142	7.14200000000001	6.12171428571428	10.1985714285714	13.2637142857143	8.16171428571429	16.3314285714286	7.14450000000001	7.13600000000001	6.12171428571428	8.16228571428571	6.11657142857144	8.15885714285715	5.10142857142857	15.2978571428572	8.16571428571428	4.08114285714286	9.1787142857143	9.18257142857142	5.10321428571428	7.142	11.2231428571429	2.04057142857143
551	292.217509112563	292.217509112563	292.217509112563	286.689	286.689	286.689	1	1	9.18233333333334	15.3072222222222	21.4254444444444	17.345037037037	6.12155555555556	16.3241481481482	10.2025925925926	20.4014814814815	12.2408888888889	15.3072222222222	14.2872592592593	10.2025925925926	20.4051851851852	18.369	17.3412592592593	20.4133333333333	11.2208148148148	16.3241481481481	10.2025925925926	10.2007407407407	10.2048148148148	5.10148148148148	11.2204074074074	11.2232592592593	10.2048148148148	13.2633703703704	11.2208148148148	12.2431111111111	4.08103703703703	4.08103703703704	10.2025925925926	12.2435555555556	8.16029629629629	16.3241481481482	8.16207407407406	7.14051851851851	10.2048148148148	9.18433333333333	7.14025925925926	15.3044444444444	5.10018518518518
552	292.843044519906	292.840866132956	292.844211571848	48.96	48.96	48.972	3	3	616.2008	2214.268	2210.7734	2035.698	14.2856	2214.268	12.2448	19.4066	14.2828	1361.2136	254.0298	5.102	1906.7538	2361.763	2249.1228	2260.186	0	2893.2872	1887.74	53.0573333333333	1439.7844	6.12120000000001	199.134	785.456600000001	1773.1076	952.991333333333	854.074800000001	1.0202	1807.1284	20.408	1928.4032	0	14.2828	2959.6002	1769.98916666667	15.306	2011.8344	36.7704	1364.2748	2030.198	11.2126666666667
553	292.984815753282	292.97622121231	292.996479534281	115.284	112.228	116.286	11	11	48.976	68.3548888888889	93.8604444444445	99.9817777777778	241.819	312.222	277.349333333334	329.352333333334	220.368	261.205333333334	140.7876	135.689555555556	36.7272	39.78	37.7523333333333	30.606	38.7684444444444	45.91	21.427	41.8291111111111	20.4044444444444	88.7109999999999	73.504	26.5122	26.5257777777777	42.8493333333333	37.7276666666666	173.551111111111	40.8133333333334	39.793	33.649	37.7728888888889	334.450666666666	170.265777777778	98.9615555555556	143.8623	367.08	277.379555555555	438.743333333333	312.222	36.728
554	293.014542745398	293.011380655065	293.017704835731	62.7395	62.235	63.244	2	2	142.8	203.954545454545	253.084	313.223727272727	193.854285714286	286.696636363636	222.478909090909	138.757090909091	80.5348571428571	75.5011428571428	215.277545454546	94.8642272727272	214.257272727273	230.581636363636	221.399181818182	222.478909090909	101.007	127.539772727273	60.1968571428572	79.5822857142857	323.512909090909	607.07	538.704	558.163772727273	222.300545454545	248.938095238095	269.292	136.716545454545	107.128636363636	151.074363636364	253.027636363636	210.176181818182	129.574636363636	181.56	144.880571428571	169.365272727273	130.594909090909	149.980090909091	410.04	210.223	59.1903809523809
555	293.093920148285	293.093920148285	293.093920148285	60.182	60.182	60.182	1	1	134.633052631579	133.578631578947	175.487777777778	131.615833333333	95.9047368421053	124.433222222222	101.0405	152.021388888889	80.5301052631579	29.5880555555555	30.6083333333333	34.6894444444444	89.7844444444444	122.433333333333	89.7844444444444	82.6695	28.5677777777778	43.8576111111111	31.6281578947369	28.5677777777778	115.329055555556	16.3244444444444	48.9733333333333	133.656388888889	101.994736842105	49.9928947368421	37.7379444444444	174.4675	52.0341666666666	120.425555555556	109.169722222222	118.345777777778	312.205	154.02	24.4863157894737	72.4397222222222	62.2369444444444	271.393888888889	32.6382222222222	60.2127777777778	36.742
556	293.112924200788	293.112924200788	293.112924200788	238.77	238.77	238.77	1	1	8.16177777777777	10.2033333333333	12.2376	17.3551111111111	9.17600000000002	9.18299999999999	7.13766666666666	11.2224444444444	16.3235555555555	26.5431111111111	13.2614444444445	23.4651111111111	8.1671111111111	16.3235555555555	18.366	6.11733333333333	10.1966666666667	9.18200000000002	12.244	13.2628888888889	6.12199999999999	12.236	8.16266666666666	15.305	12.2506666666667	8.16799999999999	8.15199999999999	16.3235555555556	6.12133333333333	3.05866666666666	8.15733333333333	10.1966666666667	26.5431111111111	10.2033333333333	4.08088888888888	6.11799999999999	4.07822222222223	9.18200000000002	6.12199999999999	13.2628888888889	8.16177777777777
557	293.148382446097	293.142067557887	293.163166944893	51.524	49.986	52.026	4	4	10.2016666666667	37.7548	38.8132	24.4848	10.204	20.404	18.3636	12.2568	33.6666	561.110000000001	230.6104	10.204	22.4224	32.6528	26.5564	18.3672	9.1815	121.4276	309.1812	13.2782	18.3636	99.9796000000001	18.3636	15.306	25.505	91.818	13.2626	20.404	39.7878000000001	15.303	12.2568	15.2975	20.4033333333333	46.9276666666667	79.5756000000001	24.4896	218.3228	13.2626	1110.9978	112.222	54.0246666666667
558	294.011713706872	294.010199717986	294.013227695757	171.41	170.401	172.419	2	2	50.0235555555555	92.9008888888888	89.7776	95.8047999999998	108.143555555555	130.588444444444	116.318	201.894	106.114666666667	88.7689999999999	36.752	41.8291111111111	63.295111111111	99.9273333333333	53.0515555555555	42.854	130.602666666667	92.8503333333333	79.5859999999999	85.7079999999999	32.6400000000001	75.5046666666666	57.1386666666666	49.0026666666666	41.8336666666666	52.037	41.8291111111111	167.5096	101.002	48.976	67.3346666666666	58.1526666666666	383.645333333333	283.652666666666	130.588444444444	207.105111111111	385.686	309.161	251.994888888889	327.705333333333	103.053666666667
559	294.841599307747	294.838668038504	294.844530576989	49.476	48.971	49.981	2	2	8.16228571428571	292.822	299.048357142857	264.254	6.1216	288.862142857143	6.12171428571428	3.06192857142857	54.0751428571429	216.296533333333	109.162928571429	16.3177142857143	265.162857142857	303.130928571429	287.821285714286	303.024857142857	6.12128571428571	399.099285714286	245.884266666667	17.3521428571429	213.239714285714	7.14186666666667	14.29	94.9197857142857	224.368571428571	135.695466666667	113.251714285714	120.393714285714	236.706285714286	1.02071428571429	259.352142857143	5.10357142857143	7.142	375.438857142857	178.546666666667	7.142	269.355428571429	8.16857142857143	244.954285714286	199.976	26.5165333333333
560	294.959943814171	294.959943814171	294.959943814171	302.991	302.991	302.991	1	1	27.54675	26.5265	35.70875	31.6432499999999	16.324	23.4676666666666	16.324	7.14233333333332	15.31125	18.3645	10.1983333333333	22.4455	14.2846666666666	26.5265	16.324	23.4446666666666	9.18299999999998	16.324	13.26975	10.2075	20.4066666666666	16.332	11.22275	20.405	22.4473333333333	12.243	5.10583333333334	20.405	16.324	8.162	22.4565	7.14525000000001	26.5395000000001	36.714	7.13825000000001	8.16266666666665	33.66825	18.3554999999999	17.3371666666667	17.3456666666667	21.42525
561	295.148965673239	295.139943921638	295.15798742484	193.348	191.82	194.876	2	2	17.3440476190476	24.4857142857143	27.5541428571429	34.6880952380952	25.5071428571428	26.5261904761905	15.3042857142857	42.85	31.6377142857143	52.0345714285714	33.6694285714286	56.1288095238095	19.38	28.568	22.4462857142857	22.4462857142857	22.44	23.4665714285714	18.36	20.4114285714286	17.34	18.36	16.3245714285714	21.425	26.5348571428571	25.5142857142857	19.3845238095238	29.5882857142857	17.3448571428571	12.24	13.2637142857143	16.3336	44.8925714285714	26.52	15.3042857142857	21.42	26.5261904761905	25.5071428571429	11.222619047619	34.6897142857143	14.284
562	296.083303367064	296.081982185827	296.0846245483	52.026	52.026	52.026	2	2	36.7092	102.022222222222	89.8382222222222	122.44	46.9302222222222	132.715555555556	48.9456	112.224444444444	120.3246	69.3826666666667	33.6673333333333	143.7777	245.712888888889	237.711777777778	194.989777777778	162.233	958.048285714286	687.058222222222	143.961	1006.706	170.395666666667	78.5656666666667	86.7283333333333	182.619777777778	150.8268	32.6471111111111	62.2403333333333	151.009333333333	61.22	65.3795555555556	271.379111111111	111.204222222222	135.689555555556	202.004	40.8133333333333	117.338333333333	257.124	204.066666666667	44.8946666666667	136.635333333333	98.9723333333333
563	296.150945781746	296.148232036986	296.156046633898	193.856	191.82	193.861	3	3	11.22275	16.324	18.37125	14.2835	11.2229333333333	15.30375	13.26325	21.433125	28.5775	21.42525	23.4671875	23.474375	17.3377333333333	15.3046875	9.1854	12.2432	15.2934375	14.2837333333333	12.2385	10.20625	18.358875	14.27825	8.15899999999999	13.26325	14.2893333333333	10.206	8.16199999999999	15.30375	7.14174999999999	8.15949999999999	17.3453125	7.14466666666667	16.324	21.42525	10.203125	11.2193125	14.2837333333333	12.2432	7.14174999999999	12.2432	5.10124999999999
564	297.008866783526	297.008866783526	297.008866783526	74.461	74.461	74.461	1	1	93.8465714285714	116.263714285714	141.844535714286	102.028571428571	109.16675	132.581428571429	122.46	165.2805	206.913	149.055185185185	1105.98971428571	173.448571428571	84.6837142857143	87.7261428571428	89.782	100.0055	100.0055	90.7863571428572	59.1641428571429	89.7851428571428	138.788	135.698	62.2374285714286	80.6025714285714	107.10375	104.047034482759	67.3247142857143	154.030785714286	61.215	102.039285714286	76.5053571428572	79.5962142857143	171.372	139.749785714286	83.6634285714286	97.944	186.712285714286	138.758857142857	295.810357142857	190.866892857143	68.3711071428571
565	297.081589615787	297.080414237845	297.083168704255	753.4815	748.867	756.055	4	4	178.547727272727	408.109090909089	345.872454545453	377.416818181819	234.662727272728	421.372636363637	199.973454545455	295.813181818182	345.872454545455	443.818636363637	105.116181818182	611.279499999997	303.1695	385.663090909091	377.500909090908	322.406181818182	164.307818181818	266.291181818182	225.480272727273	256.088454545455	301.060909090909	324.533454545455	309.142636363637	354.034636363637	276.493909090908	327.507545454546	232.622181818182	249.966818181818	271.392545454544	213.1895	266.362363636364	238.743818181818	310.080000000001	377.585	329.548090909091	410.149636363635	351.994090909091	427.494272727271	96.9043181818178	428.514545454544	360.156272727273
566	297.082309860896	297.082099219766	297.100410706598	843.7725	838.668	846.768	6	6	193.799999999999	352.935727272728	468.305181818182	375.376727272726	182.631142857143	462.060000000001	188.750454545455	328.439999999999	522.519272727273	583.596000000001	105.074714285714	369.239999999999	358.120285714285	388.827818181818	485.887818181818	366.265476190475	205.029136363637	305.061545454544	294.858818181819	260.169545454546	379.828909090909	289.757454545453	426.588000000002	447.780000000001	308.204727272727	360.244904761905	236.766545454545	229.6125	417.199476190477	216.355636363636	326.559999999999	265.336190476191	211.196454545455	446.998909090909	377.50090909091	534.503818181819	378.419999999999	288.737181818182	103.047545454546	490.620000000001	424.319999999999
567	297.103034815785	297.103034815785	297.103034815785	651.919	651.919	651.919	1	1	248.955076923077	438.536296296297	395.939076923077	392.818461538462	316.223846153847	455.040076923076	283.51723076923	351.051999999999	243.844346153847	264.140153846154	142.837692307692	338.729384615384	328.588615384614	372.39826923077	386.594576923078	351.078461538461	233.641653846153	314.183692307692	200.993038461538	243.797703703704	376.479346153847	231.653499999999	248.945692307692	383.621230769231	318.252000000001	228.548923076923	230.633	319.34426923077	220.378153846154	261.188923076924	351.926538461538	294.857807692308	417.290115384616	401.986076923078	204.015384615384	295.878076923076	270.371346153845	426.569	127.5625	280.574038461538	235.531153846154
568	297.101267673106	297.101267673106	297.101267673106	756.984	756.984	756.984	1	1	164.2683	380.571900000001	322.414800000001	342.72	218.344199999999	407.079749999999	169.416105263158	269.28	314.237	372.391249999999	97.9727999999997	539.870950000002	287.795099999999	366.287699999999	355.064400000001	308.1155	148.016	249.88775	217.323899999999	230.587800000001	273.507400000001	286.774549999999	293.832	329.54075	253.034400000001	285.67	215.27275	230.5765	234.6575	194.7627	238.808699999999	219.353750000001	290.7	349.962899999999	295.8725	373.411500000002	318.333599999999	409.140300000001	80.5800000000004	389.754599999999	324.4395
569	297.156470446853	297.153086445788	297.164749362457	191.82	191.792	193.856	3	3	5.10142857142857	7.14149999999999	8.1657142857143	20.4042857142857	6.12385714285715	21.426	2.04057142857143	12.2485714285714	13.2683571428571	12.2425714285714	12.2434285714286	15.3096428571429	9.17871428571428	7.142	5.10357142857143	7.142	7.14150000000001	5.10107142857143	4.07942857142857	1.02069230769231	6.11914285714287	9.17871428571428	26.5274285714286	8.16228571428571	7.145	2.04142857142857	125.495142857143	1.02028571428572	3.06085714285715	2.03971428571428	8.16213333333334	2.04214285714286	4.08085714285714	7.14186666666667	7.142	4.07942857142857	3.06064285714286	5.10107142857143	12.2434285714286	7.14200000000001	5.10142857142857
570	297.251541376773	297.242492675781	297.260590077765	616.7415	616.265	617.218	2	2	72.4584583333335	1063.90534782609	627.479374999999	1108.78529166667	440.748	725.39775	685.615304347826	761.147043478264	428.418260869565	660.10175	111.20725	383.614	677.473666666669	490.870956521739	644.955999999999	229.509375	384.736695652175	140.7945	92.8437391304348	169.37052173913	423.299999999999	341.801956521739	78.5600869565218	347.997913043478	126.485166666667	66.3027083333333	103.046347826087	242.8195	55.0957499999999	288.746130434782	95.9086086956521	356.154499999999	1348.80054545455	556.94275	103.046347826087	410.249739130434	252.0635	923.363958333336	219.356086956522	97.9659130434783	49.9820416666667
571	298.084459577288	298.084459577288	298.084459577288	841.695	841.695	841.695	1	1	73.4572799999999	115.26452	148.96088	114.24448	68.3426799999999	168.3066	71.4195999999998	105.06412	173.4816	183.6504	43.8720399999999	121.38476	121.41332	137.7378	176.58456	149.98116	74.4628076923079	107.1294	104.067461538462	60.1965199999999	128.67225	98.9438799999999	136.74968	178.507	130.59584	116.33928	71.4364000000001	81.6416000000001	127.475	72.4569199999998	117.3598	91.8467999999997	77.5412800000002	152.05748	116.31192	175.44688	120.36472	89.7846399999998	60.1965200000001	146.885538461538	106.088
572	298.099505576358	298.094626798561	298.114548199651	181.624	180.587	184.662	11	11	133.596181818182	146.9232	190.7961	242.716727272727	283.635818181818	227.520818181818	259.149272727272	673.002	232.6284	261.073454545454	40.7890909090909	337.710272727272	238.743818181818	250.9938	197.827090909091	240.784363636363	235.683	156.101727272727	158.142272727273	207.1006	162.223363636363	212.2224	162.295636363636	118.351636363636	174.466636363636	283.635818181818	167.324727272727	432.5648	282.464454545454	234.558181818182	162.2277	227.399181818181	878.422588235294	246.7674	254.047909090909	398.926636363636	790.678846153847	493.811999999999	63.256909090909	716.491285714287	284.65609090909
573	298.102993319897	298.102993319897	298.102993319897	846.768	846.768	846.768	1	1	59.1569473684211	98.9348947368422	129.580105263158	90.7753157894738	52.0334210526316	136.68	54.0732499999999	88.7354210526317	157.169157894737	165.333789473684	33.6686842105263	117.3	114.26947368421	114.3016	164.364052631578	131.613947368421	54.073947368421	79.5846315789472	80.6007894736842	45.9118421052631	99.0523157894739	81.6252631578946	117.330263157895	147.938157894737	105.119631578947	96.9550000000004	60.2141578947371	69.3993684210529	109.134368421052	65.3170526315788	92.8726842105261	70.3981578947368	54.073947368421	133.695842105263	93.8642105263157	152.019210526316	105.087105263158	70.4017894736841	43.86	123.451842105263	95.88
574	298.102219314311	298.102219314311	298.102219314311	756.984	756.984	756.984	1	1	70.3993200000002	157.12312	118.35248	149.94588	80.6021199999998	136.71752	61.2167999999999	110.16432	118.35248	141.81892	48.9849600000001	214.3092	101.05524	132.6364	130.59584	115.29164	71.4364000000001	97.9276800000003	80.6210799999998	67.3384800000002	107.1504	100.01096	124.46928	121.41332	104.06856	94.8823199999999	107.1294	61.2167999999999	95.9063200000002	70.3827600000002	92.8636800000002	92.8454799999998	99.9639199999999	130.62656	91.8252000000002	134.67696	108.14968	151.00144	49.98196	159.16368	124.49856
575	298.857964498372	298.857964498372	298.857964498372	1081.48	1081.48	1081.48	1	1	1055.70000000001	1494.82321428571	1243.81535714286	1151.98321428572	1099.94500000001	1309.57642857144	1049.9475	1032.96285714286	1044.19071428571	1040.75172413794	1931.53607142858	1070.35464285715	1174.02000000001	1295.28642857143	1224.00000000001	1135.26000000001	1133.61678571429	1277.47172413794	994.499999999998	1182.18	1388.70607142858	1134.63714285714	987.359999999998	1217.28607142858	1389.24000000001	942.810000000005	1064.60500000001	1171.37	1102.34482758621	1109.76	1222.38785714286	1157.07103448276	1136.28	1221.36750000001	908.117857142855	1057.09	1123.80642857143	1153.62000000001	1978.4725	947.580000000006	1081.2
576	299.074350075644	299.074350075644	299.074350075644	156.1	156.1	156.1	1	1	50.9714285714285	36.7302857142857	81.6228571428571	28.544	33.6694285714286	26.5274285714286	26.507	30.63	34.6897142857143	47.95175	31.62775	31.6244285714285	64.2690000000002	57.136	30.6042857142858	28.5680000000001	22.462	57.184	27.5477142857143	35.685	43.8354285714286	33.6694285714286	26.5265	27.5477142857143	42.8459999999999	14.284	23.483	78.562	17.3448571428572	30.6085714285714	43.9091428571428	15.3042857142857	53.0548571428571	56.0685714285714	28.568	27.5477142857144	71.42	69.3794285714285	31.62775	27.5438571428572	40.8228571428572
577	299.090942275601	299.081372845648	299.100511705553	844.2315	841.695	846.768	2	2	35.7087500000002	71.4175000000003	86.7265625000002	58.1328749999999	38.7694999999999	80.5750624999998	31.6282666666666	54.0566874999999	83.6891999999998	94.8890625000003	25.5062499999999	60.1763124999999	77.5389999999998	65.3226666666669	65.3440000000001	73.4579999999998	30.6075000000001	44.8937499999998	49.9922500000002	29.5890624999999	56.1721875	49.9953124999998	71.4746666666668	66.2918749999999	51.0312499999998	77.5675000000002	27.5568750000001	46.9487500000001	73.4309999999999	30.6074999999999	52.0327499999999	38.7837500000001	29.5993333333332	92.8484374999996	69.3769999999998	104.02725	73.4354999999998	49.9953125000001	19.3788125	85.6747500000004	74.4554374999998
578	300.199885555987	300.199885555987	300.199885555987	199.943	199.943	199.943	1	1	18.3651428571429	27.5477142857143	111.226714285714	203.036857142857	18.3574285714286	152.022571428571	17.3448571428571	63.2577142857143	12.2434285714286	9.18642857142857	5.10107142857142	28.568	51.0142857142857	24.4868571428572	33.6670714285715	18.3651428571429	13.2525714285714	22.4462857142857	18.3651428571428	11.2270714285714	32.6354285714286	12.2477142857143	197.852285714286	28.58	16.3302857142857	13.2683571428572	387.708571428571	13.2692857142857	13.2637142857143	10.1992857142857	18.3638571428572	10.2028571428571	16.3242666666667	30.6085714285714	15.3032142857143	8.16285714285716	14.29	18.3651428571428	10.2028571428571	13.2627857142857	7.14200000000001
579	301.115010485455	301.113278183209	301.117043591421	368.299	365.285	368.328	5	5	17.3447222222222	29.5783888888889	34.6894444444444	24.4870588235294	17.351	28.5584444444444	17.3447222222222	30.6083333333333	30.6083333333333	20.4055555555556	21.4258333333333	23.4740555555556	21.4258333333333	30.5983333333333	20.4055555555556	28.5677777777778	33.6691666666667	27.5475	28.5677777777778	29.5783888888889	26.5276470588236	78.5357222222221	61.2166666666667	40.8111111111111	27.5385	31.6286111111111	30.59	29.5880555555556	23.4587222222223	22.4461111111111	24.4946666666666	25.5152777777778	20.4055555555555	19.3852777777778	20.4055555555556	12.2433333333333	24.4856470588235	21.4323529411764	15.3041666666667	23.4510555555556	16.3244444444445
580	301.979817216114	301.979817216114	301.979817216114	101.005	101.005	101.005	1	1	89.7820000000001	197.053	149.995125	169.3615	231.59675	103.042444444444	101.966666666667	339.74325	33.66825	71.4174999999999	5.10124999999999	62.2352499999999	116.394	157.124	143.85525	117.400625	127.527777777778	50.9777777777777	114.268	108.067	48.942	109.16675	54.079875	36.756	34.6885	77.5390000000001	65.2515555555556	72.4909999999999	125.487333333333	98.9642499999999	62.1996666666666	96.8683333333333	318.318	154.192571428571	82.6402499999999	160.297	166.402625	249.991875	3.06075	113.331	157.003
581	302.856906378444	302.854639671405	302.859173085482	1083.54	1082.52	1084.56	2	2	1130.16	1543.89041666667	1175.52	1165.85999999999	1152.05041666667	1236.22916666667	1159.19333333333	1153.54166666667	1075.51916666667	918.375	1928.52692307692	1193.8875	1292.34	1324.50083333333	1235.21999999999	1038.35999999999	1178.58125	1129.60125	991.440000000001	1149.54	1285.725	1101.02958333333	1048.56	1191.84666666667	1318.37833333333	932.67739130434	926.538333333334	1120.98	981.020833333333	1102.62	1137.76458333333	1125.51958333333	1197.48	1175.54086956521	967.355	1091.4	1042.27083333333	1178.09999999999	2071.44583333333	784.379999999993	1166.88
582	303.048899762042	303.044399192718	303.064400754701	246.882	244.84	247.924	21	21	48.973090909091	120.393714285714	124.44	125.530285714286	86.6999999999999	129.642809523809	98.9400000000001	152.020636363636	61.2171428571428	81.6457142857142	65.2982857142858	54.0751428571429	53.0672380952381	72.4393636363637	58.1535714285714	49.994	155.04	74.4808571428572	209.1	167.326857142857	98.9677142857142	175.44	151.000363636364	110.218909090909	83.6868571428571	82.6392857142856	63.225909090909	115.292285714285	42.852	35.6920454545455	55.0800000000001	57.12	109.14	98.9885	38.7708571428571	75.48	76.5214285714285	65.3318095238096	45.9107142857143	87.7445714285715	36.7298181818182
583	303.059671949304	303.044902813427	303.064366851678	309.118	306.051	310.161	9	9	26.5362500000001	32.65	40.81	51.0312500000001	19.391875	51.0156250000001	20.405	38.7718750000001	31.6296875	36.7312500000001	21.4265625	26.528125	18.3521250000001	41.83025	27.54675	24.486	27.5484375000001	28.567	18.37125	30.61875	38.7718750000001	37.763125	19.38475	37.7746875	26.5281250000001	26.5265	18.376875	34.6884999999999	14.2835	20.4062500000001	22.446875	20.40625	38.78375	20.405	15.3046875	20.4062500000001	31.62775	25.4984374999999	15.298125	16.33	16.33
584	303.063595534169	303.054791856959	303.07239921138	216.3015	215.286	217.317	2	2	11.22825	15.30375	17.3446363636364	21.42525	17.3456666666667	25.4958333333333	24.498	34.6885	11.22275	14.2835	18.366	14.2835	13.26325	28.5693333333333	21.427	19.38475	13.26325	13.26325	12.243	9.183	8.16581818181819	15.30375	14.2835	18.348	13.2578333333333	11.2181666666667	13.2578333333333	15.3040909090909	12.243	14.2835	6.119	7.1419090909091	14.2835	7.14175	6.116	13.2686666666667	14.2838181818182	17.34425	13.26325	19.3768333333333	7.14175
585	303.066827115439	303.066827115439	303.066827115439	312.208	312.208	312.208	1	1	28.5752727272727	44.904	54.0744545454546	60.2121818181818	32.656	61.2163636363637	28.5612727272728	55.0947272727273	41.8311818181818	46.9325454545455	27.5473636363636	35.701590909091	33.6528260869566	42.8514545454546	38.76	33.669	33.669	32.656761904762	21.4314545454545	41.8423636363636	43.8619545454546	48.9621818181819	27.5473636363637	55.1217272727273	33.669	33.66	22.452	47.9528181818181	20.4114285714286	20.4054545454545	28.56	29.5869047619048	47.9528181818181	27.5473636363637	20.4054545454546	22.446	38.7703636363637	31.6129545454545	23.46	21.4314545454545	22.452
586	303.128455781724	303.127496533163	303.129415030285	254.7585	254.422	255.095	2	2	13.2627857142857	48.9737142857144	46.9331428571428	51.0142857142857	37.7505714285715	35.7075	31.6266428571429	78.5565000000001	11.2231428571429	31.6288571428571	14.278	26.5274285714286	29.5862142857143	51.0142857142858	25.5071428571429	28.556	118.353142857143	54.0713571428572	107.085	104.069142857143	70.3997142857143	148.961714285714	138.758857142857	88.8021428571428	58.1562857142857	57.1360000000001	52.0345714285714	77.5362857142855	27.5457857142857	19.3772857142857	38.7681428571428	34.6605714285714	77.5091428571428	49.9905000000001	24.4868571428572	49.9905000000001	46.9331428571427	42.8879999999999	19.3922142857143	55.0722857142858	17.3448571428572
587	303.872466832632	303.870013962444	303.875329296662	1083.995	1079.41	1087.61	12	12	1331.1	1030.79411764705	1742.15999999999	1758.47999999999	1383.00333333333	1759.62933333333	1113.59928571428	1276.02	1100.33	1259.7	1277.87466666666	1209.49	1748.27999999999	1640.28785714285	1692.17999999999	1735.01999999999	1303.39133333333	1747.25999999999	1078.14	1156.68	1724.92666666666	1084.26	1226.04	1739.09999999999	1730.828	1104.36133333333	1255.42	1388.22	1184.994	1192.38	1725.94733333333	1255.42	1095.48	1721.86466666666	1092.16428571428	1079.16	1211.76	1367.82	552.180666666673	1211.76	1055.7
588	303.883498581147	303.87596804831	303.902454290175	1076.39	1073.36	1085.52	134	124	1916.81199999999	2402.76142857142	2087.94	1382.10000000001	1152.20722222222	1982.22714285714	1090.9145	1268.63687499999	808.859999999986	1120.98	1551.41333333333	1004.69999999999	2486.84772727273	2034.90000000001	1275.00000000001	2306.2761904762	997.560000000001	1972.67999999999	1551.42	1093.39363636364	2218.51523809524	1072.02	1212.38526315789	2542.86000000001	2184.84	1173	1179.0625	1666.68	1385.80666666667	1480.02	2692.07899999998	1240.32	1381.10076923077	2084.88	1330.08	849.159999999996	818.021250000007	1210.74000000001	1444.31071428571	1611.63266666666	1486.14
589	304.051359153656	304.049592514732	304.070527193023	246.909	244.84	247.924	9	9	14.2838181818182	19.3851818181818	21.4104545454545	24.4996363636364	16.3243636363637	24.5136000000001	25.49375	22.446	27.5473636363637	33.687	21.42525	23.46575	23.4788181818182	19.3851818181818	14.2838181818182	21.4371818181818	17.3446363636364	17.3446363636364	30.5918181818182	22.446	13.2635454545454	28.5549090909091	29.5879090909091	19.3851818181818	11.22275	12.2432727272727	16.3170909090909	18.3649090909091	7.14175	13.2564545454546	18.3649090909091	6.12163636363637	24.4734545454546	28.5803636363637	13.2635454545455	14.2761818181818	18.3649090909091	12.2563636363637	14.2846666666667	25.50625	9.18245454545456
590	304.059392656209	304.049268478864	304.069097894413	308.1575	306.085	309.141	6	6	12.2436923076923	20.4057142857143	22.4467692307692	24.4966153846154	10.2069230769231	19.3858461538462	13.264	31.6288571428573	15.3042857142857	21.4264615384616	16.3249230769231	13.264	13.253	12.2427692307692	10.2030769230769	14.2778461538462	11.2231428571429	17.3452307692308	12.2483076923077	13.2683571428571	21.4264615384616	21.4335	15.3042857142857	14.2896923076923	13.264	9.18276923076924	10.2115384615384	33.6701538461537	10.2030769230769	9.18257142857142	13.264	9.18276923076924	29.6007142857142	18.3655384615385	8.16228571428571	8.16228571428571	14.2832307692307	14.2778461538461	8.15876923076922	16.3236923076923	10.2069230769231
591	304.069625403408	304.067930762004	304.071320044813	345.848	345.848	345.848	2	2	13.2639	10.203	17.3451	11.2288	15.3045	13.2704	15.3225	39.7878	48.8989090909092	52.0302	51.0149999999999	42.8484	11.2233	10.203	7.14209999999998	10.209	9.1818	8.1672	12.2532	11.2167	6.12180000000002	13.2635454545455	8.16240000000002	13.2561	10.202	12.2436	4.08119999999999	22.4597999999999	6.12180000000002	13.2717	5.101	7.14209999999998	173.536	3.0627	15.3040909090909	13.2623636363636	69.3804000000002	128.5452	59.1774000000002	10.197	44.9151999999999
592	304.07163189181	304.07163189181	304.07163189181	247.913	247.913	247.913	1	1	12.243	17.3453125	16.318	26.53625	13.26325	17.357	14.279125	15.30375	15.30375	25.5171875	11.2234375	14.2835	20.405	20.405	17.34425	15.309375	11.2234375	16.324	35.6979411764706	35.70875	17.3453125	37.7515625	30.609375	23.4738	14.284375	18.3645	18.35775	28.567	5.10125	11.2193125	20.405	8.15950000000001	30.5962500000001	17.3513333333333	11.2234375	15.30375	18.3645	16.336	12.243	22.4455	10.2025
593	304.070885314101	304.070885314101	304.070885314101	309.147	309.147	309.147	1	1	12.2483076923077	15.3046153846154	22.445076923077	24.4979999999999	9.18207692307691	18.3655384615384	14.2832307692308	28.5556923076924	12.2436923076923	21.4167692307692	13.264	11.2233846153846	13.2525714285715	12.2427692307693	10.2030769230769	11.2225384615384	7.14215384615385	21.4345384615385	12.2483076923077	8.16553846153846	21.4248461538461	18.3655384615385	14.2832307692308	13.275	13.2637142857143	9.18207692307691	10.2069230769231	29.5866923076923	7.1416153846154	10.2030769230769	10.2030769230769	6.12184615384616	22.4450769230769	17.3439230769231	10.2030769230769	7.14215384615385	12.2436923076923	9.17792307692308	7.13838461538462	15.3115384615385	8.16553846153846
594	304.150274430364	304.147848594479	304.152700266249	53.0575	52.037	54.078	2	2	261.12	392.8155	339.84315	384.629761904762	228.5472	343.92535	240.8498	492.92565	2329.44325	2453.70125	2340.48368421053	311.1	298.86	406.073714285714	323.51435	123.5168	258.12325	303.0291	299.9682	291.8773	126.509523809524	133.65275	122.428571428571	83.6646	90.7533	79.5834	71.4	282.605952380952	175.4916	112.2935	115.32215	88.76175	404.019	307.00495	148.9565	224.466	566.232142857143	372.386904761905	1258.01228571429	548.03535	111.20725
595	304.860661254048	304.855457145289	304.880540793564	1083.51	1074.21	1085.54	14	13	1237.26	1648.37666666666	1549.38	1540.2	1247.25466666666	857.324999999996	1196.22133333333	1264.8	1123.754	1261.74	1882.87105263157	1231.94466666666	1400.46	1614.69466666666	1598.34	1315.8	1169.63624999999	1507.56	1035.3	1200.54	1296.10555555555	1101.6	1215.84	1587.07187499999	1543.33374999999	1177.84933333333	1210.51066666666	1120.98	1178.87	1179.12	1640.14437499999	1233.986	1127.1	1584.07466666666	1076.80333333333	1222.98	1156.68	1239.3	1704.51333333333	1176.06	1087.32
596	304.88530439897	304.88530439897	304.88530439897	1071.27	1071.27	1071.27	1	1	436.251666666658	681.359999999988	613.019999999989	550.678333333343	387.599999999993	634.439999999989	506.939999999991	400.859999999993	365.159999999993	546.71999999999	465.119999999992	393.719999999993	610.956666666655	623.219999999989	522.239999999991	493.679999999991	446.759999999992	590.579999999989	369.239999999993	492.443333333324	635.459999999989	380.459999999993	391.298333333326	709.944285714274	697.679999999988	420.240000000008	389.254999999992	443.700000000009	466.139999999992	452.879999999992	735.419999999987	460.019999999992	487.334999999991	629.339999999989	398.168333333327	384.146666666659	369.239999999993	389.639999999993	425.013333333325	422.636666666658	354.379999999994
597	305.063665415159	305.063665415159	305.063665415159	203.043	203.043	203.043	1	1	15.3081818181818	18.3649090909091	21.4314545454545	122.432727272727	16.3243636363636	33.669	18.369	48.9861818181818	21.4305	38.779	28.5676363636364	26.5270909090909	27.5473636363636	27.5473636363636	23.4725454545455	26.5270909090909	14.2768181818182	19.3851818181818	13.26	19.3903636363636	19.38	24.4865454545455	15.3006818181818	14.2876363636364	24.492	17.3492727272727	21.4257272727273	26.533	11.223	20.3945454545455	26.5270909090909	13.2670909090909	26.5270909090909	27.5473636363636	12.2432727272727	26.533	20.41	20.4054545454545	20.4054545454545	20.4054545454545	17.3407727272727
[truncated: 2,913 more rows]
[truncated: 103 more columns]
